# Supplementary material for: Tandem Reactivity of Metal−Carbon and Carbon−Silicon Bonds in Mononuclear α‐Silyl Organolithium or Organosodium Complexes Towards CO, CO2 and Heteroallenes
Source: Angew Chem Int Ed Engl. 2026 Apr 11;65(21):e8906317. doi: 10.1002/anie.8906317 (PMC13182206; doi:10.1002/anie.8906317)
Supplement: Supplementary file 2 — Supporting File 2: anie72186‐sup‐0002‐CIF.zip. [file ANIE-65-e8906317-s001.zip]

Archive with 15 entries (14 files):
- anie72186-sup-0002-CIF/
- anie72186-sup-0002-CIF/10.cif
- anie72186-sup-0002-CIF/10_cifreport.html
- anie72186-sup-0002-CIF/11.cif
- anie72186-sup-0002-CIF/3.cif
- anie72186-sup-0002-CIF/4.cif
- anie72186-sup-0002-CIF/5.cif
- anie72186-sup-0002-CIF/6.cif
- anie72186-sup-0002-CIF/7.cif
- anie72186-sup-0002-CIF/8.cif
- anie72186-sup-0002-CIF/9.cif
- anie72186-sup-0002-CIF/fig13.pdf
- anie72186-sup-0002-CIF/fig15.eps
- anie72186-sup-0002-CIF/fig4.pdf
- anie72186-sup-0002-CIF/fig7.pdf
