# Supplementary material for: Tandem Reactivity of Metal−Carbon and Carbon−Silicon Bonds in Mononuclear α‐Silyl Organolithium or Organosodium Complexes Towards CO, CO2 and Heteroallenes
Source: Angew Chem Int Ed Engl. 2026 Apr 11;65(21):e8906317. doi: 10.1002/anie.8906317 (PMC13182206; doi:10.1002/anie.8906317)
Supplement: Supplementary file 2 — Supporting File 2: anie72186‐sup‐0002‐CIF.zip. [file ANIE-65-e8906317-s001.zip › anie72186-sup-0002-CIF/10.cif]

data_xy2025-04-39-2
_audit_creation_date               2026-03-16
_audit_creation_method
;
Olex2 1.5
(compiled 2025.07.13 svn.rb7424aed for OlexSys, GUI svn.r7314)
;
_shelx_SHELXL_version_number       '2017/1'
_audit_contact_author_address      ?
_audit_contact_author_email        ?
_audit_contact_author_name         ''
_audit_contact_author_phone        ?
_publ_contact_author_id_orcid      ?
_publ_section_references
;
Dolomanov, O.V., Bourhis, L.J., Gildea, R.J, Howard, J.A.K. & Puschmann, H.
 (2009), J. Appl. Cryst. 42, 339-341.

Sheldrick, G.M. (2015). Acta Cryst. A71, 3-8.

Sheldrick, G.M. (2015). Acta Cryst. C71, 3-8.
;
_chemical_name_common              ?
_chemical_name_systematic          ?
_chemical_formula_moiety           'C15 H39 N4 Na S Si'
_chemical_formula_sum              'C15 H39 N4 Na S Si'
_chemical_formula_weight           358.64
_chemical_melting_point            ?
_chemical_oxdiff_formula           'C H N S Na'
_chemical_oxdiff_usercomment       'colourless block'
loop_
  _atom_type_symbol
  _atom_type_description
  _atom_type_scat_dispersion_real
  _atom_type_scat_dispersion_imag
  _atom_type_scat_source
 'C' 'C' 0.0181 0.0091 'International Tables Vol C Tables 4.2.6.8 and 6.1.1.4'
 'H' 'H' 0.0000 0.0000 'International Tables Vol C Tables 4.2.6.8 and 6.1.1.4'
 'N' 'N' 0.0311 0.0180 'International Tables Vol C Tables 4.2.6.8 and 6.1.1.4'
 'Na' 'Na' 0.1353 0.1239 'International Tables Vol C Tables 4.2.6.8 and 6.1.1.4'
 'S' 'S' 0.3331 0.5567 'International Tables Vol C Tables 4.2.6.8 and 6.1.1.4'
 'Si' 'Si' 0.2541 0.3302 'International Tables Vol C Tables 4.2.6.8 and 6.1.1.4'

_shelx_space_group_comment
;
The symmetry employed for this shelxl refinement is uniquely defined
by the following loop, which should always be used as a source of
symmetry information in preference to the above space-group names.
They are only intended as comments.
;
_space_group_crystal_system        'monoclinic'
_space_group_IT_number             14
_space_group_name_H-M_alt          'P 1 21/n 1'
_space_group_name_Hall             '-P 2yn'
loop_
  _space_group_symop_operation_xyz
 'x, y, z'
 '-x+1/2, y+1/2, -z+1/2'
 '-x, -y, -z'
 'x-1/2, -y-1/2, z-1/2'

_cell_length_a                     9.7589(3)
_cell_length_b                     18.6713(6)
_cell_length_c                     12.3973(4)
_cell_angle_alpha                  90
_cell_angle_beta                   90.891(3)
_cell_angle_gamma                  90
_cell_volume                       2258.66(12)
_cell_formula_units_Z              4
_cell_measurement_reflns_used      4832
_cell_measurement_temperature      100.00(10)
_cell_measurement_theta_max        76.7620
_cell_measurement_theta_min        4.2290
_shelx_estimated_absorpt_T_max     0.874
_shelx_estimated_absorpt_T_min     0.812
_exptl_absorpt_coefficient_mu      1.974
_exptl_absorpt_correction_T_max    0.730
_exptl_absorpt_correction_T_min    0.622
_exptl_absorpt_correction_type     gaussian
_exptl_absorpt_process_details
;
CrysAlisPro 1.171.44.144a (Rigaku Oxford Diffraction, 2026)
Numerical absorption correction based on gaussian integration over
a multifaceted crystal model
Empirical absorption correction using spherical harmonics,
implemented in SCALE3 ABSPACK scaling algorithm.
;
_exptl_absorpt_special_details     ?
_exptl_crystal_colour              colourless
_exptl_crystal_colour_primary      colourless
_exptl_crystal_density_diffrn      1.055
_exptl_crystal_density_meas        ?
_exptl_crystal_density_method      ?
_exptl_crystal_description         block
_exptl_crystal_F_000               792
loop_
  _exptl_crystal_face_index_h
  _exptl_crystal_face_index_k
  _exptl_crystal_face_index_l
  _exptl_crystal_face_perp_dist
 -3 -3 -6 0.0225
 -4 3 -6 0.0238
 0 2 8 0.0685
 4 8 -4 0.0429
 2 -10 4 0.0542
 -1 -1 -8 0.0254
 -4 -6 -4 0.0267
 -6 4 -2 0.0298
 -3 10 1 0.0389
 -5 -2 -4 0.0261
 4 7 4 0.0434
 4 -10 -1 0.0550
 -4 9 3 0.0382
 -6 -2 1 0.0266
 -4 -9 -1 0.0300
 6 2 -1 0.0450
 -1 11 3 0.0413
 -1 -11 4 0.0458
 3 0 -7 0.0398
 -6 4 3 0.0338
 -5 -6 0 0.0232
 -1 8 -6 0.0201
 -1 3 -8 0.0194
 1 -12 0 0.0447
 4 -7 4 0.0512
 3 5 6 0.0489
 5 -1 5 0.0469

_exptl_crystal_size_max            0.11
_exptl_crystal_size_mid            0.09
_exptl_crystal_size_min            0.07
loop_
  _exptl_oxdiff_crystal_face_indexfrac_h
  _exptl_oxdiff_crystal_face_indexfrac_k
  _exptl_oxdiff_crystal_face_indexfrac_l
  _exptl_oxdiff_crystal_face_x
  _exptl_oxdiff_crystal_face_y
  _exptl_oxdiff_crystal_face_z
 -3.3414 -3.0463 -6.4660 0.8295 0.3448 0.4393
 -4.2666 2.5725 -5.6146 0.9227 0.3827 -0.0473
 0.1149 1.7435 7.9595 -0.4553 -0.7454 -0.4869
 3.5201 8.1404 -4.0035 -0.2661 0.8981 -0.3502
 2.1975 -9.7107 3.8795 -0.5430 -0.5716 0.6151
 -1.3571 -1.4335 -7.7758 0.6224 0.6575 0.4247
 -4.4214 -5.5464 -4.3469 0.8617 -0.0214 0.5069
 -5.7636 3.6107 -2.2157 0.9486 -0.0247 -0.3154
 -3.4400 10.0409 1.1877 0.4391 -0.0124 -0.8983
 -5.4806 -1.7528 -3.7578 0.9856 -0.0250 0.1671
 3.5792 7.3537 4.4305 -0.7437 0.0182 -0.6682
 3.7139 -9.7376 -0.9313 -0.4919 0.0137 0.8706
 -3.9694 8.5158 2.7986 0.4227 -0.2599 -0.8682
 -6.2202 -2.2062 0.5177 0.8529 -0.5220 -0.0088
 -4.3407 -8.5444 -1.3810 0.6810 -0.4159 0.6027
 6.2677 1.5210 -0.6962 -0.8508 0.5208 0.0699
 -1.1077 11.3356 2.5049 0.0362 0.0449 -0.9983
 -1.3553 -10.5691 3.5620 -0.0212 -0.7943 0.6072
 2.6985 0.1693 -7.3302 0.0231 0.9235 0.3828
 -5.6604 3.8320 2.6783 0.6627 -0.5087 -0.5495
 -5.4928 -6.0240 0.3032 0.7554 -0.5785 0.3078
 -1.0736 8.4777 -5.5628 0.4746 0.7744 -0.4185
 -0.5637 2.6947 -7.8000 0.5172 0.8455 0.1326
 1.2230 -11.8912 0.1335 -0.1999 -0.3241 0.9247
 4.1997 -7.0881 3.6807 -0.8128 -0.3378 0.4745
 2.6605 5.3606 6.3263 -0.7213 -0.2985 -0.6250
 4.5746 -0.6057 5.4632 -0.9550 -0.2834 -0.0874

_exptl_transmission_factor_max     ?
_exptl_transmission_factor_min     ?
_diffrn_reflns_av_R_equivalents    0.0415
_diffrn_reflns_av_unetI/netI       0.0529
_diffrn_reflns_Laue_measured_fraction_full  1.000
_diffrn_reflns_Laue_measured_fraction_max  0.976
_diffrn_reflns_limit_h_max         12
_diffrn_reflns_limit_h_min         -12
_diffrn_reflns_limit_k_max         8
_diffrn_reflns_limit_k_min         -23
_diffrn_reflns_limit_l_max         14
_diffrn_reflns_limit_l_min         -15
_diffrn_reflns_number              12407
_diffrn_reflns_point_group_measured_fraction_full  1.000
_diffrn_reflns_point_group_measured_fraction_max  0.976
_diffrn_reflns_theta_full          67.684
_diffrn_reflns_theta_max           77.203
_diffrn_reflns_theta_min           4.281
_diffrn_ambient_environment        N~2~
_diffrn_ambient_temperature        100.00(10)
_diffrn_detector                   'CCD plate'
_diffrn_detector_area_resol_mean   10.3537
_diffrn_detector_type              Atlas
_diffrn_measured_fraction_theta_full  1.000
_diffrn_measured_fraction_theta_max  0.976
_diffrn_measurement_details
;
List of Runs (angles in degrees, time in seconds):

  # Type    Start    End  Width  t~exp~   \w     \q     \k     \f   Frames
--------------------------------------------------------------------------
  1  \w    -32.00  36.00   1.00    2.50    --  -40.71  30.00 167.00   68
  2  \w   -119.00 -11.00   1.00    2.50    --  -40.71 -30.00   7.00  108
  3  \w     -7.00  18.00   1.00    2.50    --   40.71 -30.00   7.00   25
  4  \w     72.00 116.00   1.00    2.50    --   40.71  30.00 167.00   44
  5  \w     39.00 144.00   1.00   12.50    --  113.00 -30.00   7.00  105
  6  \w    110.00 135.00   1.00   12.50    --  113.00  30.00 167.00   25
  7  \w     32.00  98.00   1.00    2.50    --   40.71-125.00  60.00   66
  8  \w     27.00  80.00   1.00    2.50    --   40.71-125.00-150.00   53
  9  \w     38.00  75.00   1.00   12.50    --  113.00-111.00-180.00   37
 10  \w     70.00  96.00   1.00   12.50    --  113.00 178.00   0.00   26
 11  \w    104.00 145.00   1.00   12.50    --  113.00 178.00   0.00   41
 12  \w    104.00 163.00   1.00   12.50    --  113.00 111.00 120.00   59
 13  \w    126.00 168.00   1.00   12.50    --  113.00  77.00 150.00   42
 14  \w     48.00  74.00   1.00   12.50    --  113.00 -61.00   0.00   26
 15  \w    106.00 178.00   1.00   12.50    --  113.00 111.00  60.00   72
 16  \w     38.00  63.00   1.00   12.50    --  113.00-111.00  60.00   25
 17  \w     75.00 102.00   1.00   12.50    --  113.00-111.00  60.00   27
 18  \w     29.00 103.00   1.00   12.50    --  113.00 -94.00  60.00   74
 19  \w     39.00  96.00   1.00   12.50    --  113.00-111.00   0.00   57
;
_diffrn_measurement_device         'four-circle diffractometer'
_diffrn_measurement_device_type    'SuperNova, Dual, Cu at home/near, Atlas'
_diffrn_measurement_method         '\w scans'
_diffrn_orient_matrix_type        
 'CrysAlisPro convention (1999,Acta A55,543-557)'
_diffrn_orient_matrix_UB_11        -0.1422870000
_diffrn_orient_matrix_UB_12        0.0015522000
_diffrn_orient_matrix_UB_13        -0.0554932000
_diffrn_orient_matrix_UB_21        0.0638625000
_diffrn_orient_matrix_UB_22        0.0326786000
_diffrn_orient_matrix_UB_23        -0.1017245000
_diffrn_orient_matrix_UB_31        0.0245462000
_diffrn_orient_matrix_UB_32        -0.0757417000
_diffrn_orient_matrix_UB_33        -0.0449402000
_diffrn_oxdiff_digest_od_ed
;

;
_diffrn_oxdiff_measurement_exp_name  XY2025-04-39-2.par
_diffrn_radiation_monochromator    mirror
_diffrn_radiation_probe            x-ray
_diffrn_radiation_type             'Cu K\a'
_diffrn_radiation_wavelength       1.54184
_diffrn_source                     'micro-focus sealed X-ray tube'
_diffrn_source_type                'SuperNova (Cu) X-ray Source'
_reflns_Friedel_coverage           0.000
_reflns_Friedel_fraction_full      .
_reflns_Friedel_fraction_max       .
_reflns_number_gt                  3601
_reflns_number_total               4675
_reflns_special_details
;
 Reflections were merged by SHELXL according to the crystal
 class for the calculation of statistics and refinement.
 
 _reflns_Friedel_fraction is defined as the number of unique
 Friedel pairs measured divided by the number that would be
 possible theoretically, ignoring centric projections and
 systematic absences.
;
_reflns_threshold_expression       'I > 2\s(I)'
_computing_cell_refinement         'CrysAlisPro 1.171.44.144a (Rigaku OD, 2026)'
_computing_data_collection        
 'CrysAlisPro system (CCD 44.144a 64-bit (release 04-03-2026))'
_computing_data_reduction          'CrysAlisPro 1.171.44.144a (Rigaku OD, 2026)'
_computing_molecular_graphics      'Olex2 1.5 (Dolomanov et al., 2009)'
_computing_publication_material    'Olex2 1.5 (Dolomanov et al., 2009)'
_computing_structure_refinement    'SHELXL 2017/1 (Sheldrick, 2015)'
_computing_structure_solution      'SHELXT 2014/5 (Sheldrick, 2014)'
_refine_diff_density_max           0.431
_refine_diff_density_min           -0.238
_refine_diff_density_rms           0.050
_refine_ls_extinction_coef         .
_refine_ls_extinction_method       none
_refine_ls_goodness_of_fit_ref     1.033
_refine_ls_hydrogen_treatment      constr
_refine_ls_matrix_type             full
_refine_ls_number_parameters       208
_refine_ls_number_reflns           4675
_refine_ls_number_restraints       0
_refine_ls_R_factor_all            0.0564
_refine_ls_R_factor_gt             0.0391
_refine_ls_restrained_S_all        1.033
_refine_ls_shift/su_max            0.000
_refine_ls_shift/su_mean           0.000
_refine_ls_structure_factor_coef   Fsqd
_refine_ls_weighting_details      
 'w=1/[\s^2^(Fo^2^)+(0.0524P)^2^] where P=(Fo^2^+2Fc^2^)/3'
_refine_ls_weighting_scheme        calc
_refine_ls_wR_factor_gt            0.0970
_refine_ls_wR_factor_ref           0.1046
_refine_special_details            ?
_olex2_refinement_description
;
1. Fixed Uiso
 At 1.2 times of:
  All C(H,H) groups
 At 1.5 times of:
  All C(H,H,H) groups
2.a Secondary CH2 refined with riding coordinates:
 C7(H7A,H7B), C8(H8A,H8B), C9(H9A,H9B), C10(H10A,H10B), C11(H11A,H11B),
 C12(H12A,H12B)
2.b Idealised Me refined as rotating group:
 C1(H1A,H1B,H1C), C2(H2A,H2B,H2C), C3(H3A,H3B,H3C), C4(H4A,H4B,H4C), C5(H5A,
 H5B,H5C), C6(H6A,H6B,H6C), C13(H13A,H13B,H13C), C14(H14A,H14B,H14C), C15(H15A,
 H15B,H15C)
;
_atom_sites_solution_hydrogens     geom
_atom_sites_solution_primary       dual
_atom_sites_solution_secondary     ?
loop_
  _atom_site_label
  _atom_site_type_symbol
  _atom_site_fract_x
  _atom_site_fract_y
  _atom_site_fract_z
  _atom_site_U_iso_or_equiv
  _atom_site_adp_type
  _atom_site_occupancy
  _atom_site_site_symmetry_order
  _atom_site_calc_flag
  _atom_site_refinement_flags_posn
  _atom_site_refinement_flags_adp
  _atom_site_refinement_flags_occupancy
  _atom_site_disorder_assembly
  _atom_site_disorder_group
 C1 C 0.8556(2) 0.15615(12) 0.50379(16) 0.0335(4) Uani 1 1 d . . . . .
 H1A H 0.892240 0.176515 0.437335 0.050 Uiso 1 1 calc R U . . .
 H1B H 0.875768 0.104765 0.506547 0.050 Uiso 1 1 calc R U . . .
 H1C H 0.898147 0.179928 0.566308 0.050 Uiso 1 1 calc R U . . .
 C2 C 0.6445(2) 0.12737(12) 0.41492(16) 0.0369(5) Uani 1 1 d . . . . .
 H2A H 0.545053 0.134776 0.414511 0.055 Uiso 1 1 calc R U . . .
 H2B H 0.664427 0.076184 0.422929 0.055 Uiso 1 1 calc R U . . .
 H2C H 0.682136 0.144739 0.346930 0.055 Uiso 1 1 calc R U . . .
 C3 C 0.35613(19) 0.27847(11) 0.47664(15) 0.0287(4) Uani 1 1 d . . . . .
 H3A H 0.373157 0.284747 0.399518 0.043 Uiso 1 1 calc R U . . .
 H3B H 0.257355 0.280773 0.489315 0.043 Uiso 1 1 calc R U . . .
 H3C H 0.391445 0.231806 0.500235 0.043 Uiso 1 1 calc R U . . .
 C4 C 0.3753(2) 0.40438(11) 0.49821(17) 0.0315(4) Uani 1 1 d . . . . .
 H4A H 0.423993 0.443015 0.536189 0.047 Uiso 1 1 calc R U . . .
 H4B H 0.276890 0.408309 0.511462 0.047 Uiso 1 1 calc R U . . .
 H4C H 0.391617 0.408200 0.420620 0.047 Uiso 1 1 calc R U . . .
 C5 C 0.7843(2) 0.43975(12) 0.60232(19) 0.0391(5) Uani 1 1 d . . . . .
 H5A H 0.788717 0.459332 0.529113 0.059 Uiso 1 1 calc R U . . .
 H5B H 0.839636 0.469441 0.651496 0.059 Uiso 1 1 calc R U . . .
 H5C H 0.688923 0.439543 0.625900 0.059 Uiso 1 1 calc R U . . .
 C6 C 0.9778(2) 0.36703(13) 0.5637(2) 0.0392(5) Uani 1 1 d . . . . .
 H6A H 1.014346 0.318142 0.565157 0.059 Uiso 1 1 calc R U . . .
 H6B H 1.034764 0.397852 0.610051 0.059 Uiso 1 1 calc R U . . .
 H6C H 0.978459 0.385280 0.489608 0.059 Uiso 1 1 calc R U . . .
 C7 C 0.65112(19) 0.14134(10) 0.60778(14) 0.0248(3) Uani 1 1 d . . . . .
 H7A H 0.690691 0.093762 0.624741 0.030 Uiso 1 1 calc R U . . .
 H7B H 0.550693 0.135506 0.599346 0.030 Uiso 1 1 calc R U . . .
 C8 C 0.40038(19) 0.32791(10) 0.65373(14) 0.0263(4) Uani 1 1 d . . . . .
 H8A H 0.300741 0.322448 0.665137 0.032 Uiso 1 1 calc R U . . .
 H8B H 0.430736 0.372142 0.691078 0.032 Uiso 1 1 calc R U . . .
 C9 C 0.83559(19) 0.33657(11) 0.71260(15) 0.0292(4) Uani 1 1 d . . . . .
 H9A H 0.877207 0.371603 0.763321 0.035 Uiso 1 1 calc R U . . .
 H9B H 0.892876 0.292817 0.714511 0.035 Uiso 1 1 calc R U . . .
 C10 C 0.68102(19) 0.19211(10) 0.70161(13) 0.0251(4) Uani 1 1 d . . . . .
 H10A H 0.642019 0.171891 0.768269 0.030 Uiso 1 1 calc R U . . .
 H10B H 0.781440 0.196085 0.712533 0.030 Uiso 1 1 calc R U . . .
 C11 C 0.47516(19) 0.26399(10) 0.70319(14) 0.0260(4) Uani 1 1 d . . . . .
 H11A H 0.460776 0.263967 0.782063 0.031 Uiso 1 1 calc R U . . .
 H11B H 0.434670 0.219393 0.673543 0.031 Uiso 1 1 calc R U . . .
 C12 C 0.69287(19) 0.31788(10) 0.75075(14) 0.0274(4) Uani 1 1 d . . . . .
 H12A H 0.699519 0.299659 0.825639 0.033 Uiso 1 1 calc R U . . .
 H12B H 0.636562 0.361977 0.751558 0.033 Uiso 1 1 calc R U . . .
 C13 C 0.7129(2) 0.40576(11) 0.05200(15) 0.0280(4) Uani 1 1 d . . . . .
 H13A H 0.800126 0.380812 0.041820 0.042 Uiso 1 1 calc R U . . .
 H13B H 0.719384 0.454487 0.023154 0.042 Uiso 1 1 calc R U . . .
 H13C H 0.639474 0.379839 0.013918 0.042 Uiso 1 1 calc R U . . .
 C14 C 0.5326(2) 0.47790(11) 0.21461(17) 0.0346(4) Uani 1 1 d . . . . .
 H14A H 0.447345 0.458475 0.183678 0.052 Uiso 1 1 calc R U . . .
 H14B H 0.557339 0.521780 0.176176 0.052 Uiso 1 1 calc R U . . .
 H14C H 0.519531 0.488807 0.291091 0.052 Uiso 1 1 calc R U . . .
 C15 C 0.8303(2) 0.45071(12) 0.26852(17) 0.0382(5) Uani 1 1 d . . . . .
 H15A H 0.808752 0.463619 0.342976 0.057 Uiso 1 1 calc R U . . .
 H15B H 0.857638 0.493719 0.228997 0.057 Uiso 1 1 calc R U . . .
 H15C H 0.905522 0.415946 0.268614 0.057 Uiso 1 1 calc R U . . .
 N1 N 0.70721(17) 0.16698(9) 0.50553(12) 0.0257(3) Uani 1 1 d . . . . .
 N2 N 0.42533(15) 0.33524(8) 0.53753(12) 0.0230(3) Uani 1 1 d . . . . .
 N3 N 0.83734(16) 0.36673(9) 0.60298(13) 0.0275(3) Uani 1 1 d . . . . .
 N4 N 0.62339(15) 0.26395(8) 0.68288(12) 0.0229(3) Uani 1 1 d . . . . .
 Na1 Na 0.66361(7) 0.29931(4) 0.48739(5) 0.02229(15) Uani 1 1 d . . . . .
 S1 S 0.62379(5) 0.31090(2) 0.26455(3) 0.02563(11) Uani 1 1 d . . . . .
 Si1 Si 0.67390(5) 0.40988(3) 0.20094(4) 0.02362(12) Uani 1 1 d . . . . .

loop_
  _atom_site_aniso_label
  _atom_site_aniso_U_11
  _atom_site_aniso_U_22
  _atom_site_aniso_U_33
  _atom_site_aniso_U_23
  _atom_site_aniso_U_13
  _atom_site_aniso_U_12
 C1 0.0320(9) 0.0424(11) 0.0264(9) 0.0010(8) 0.0035(7) 0.0030(8)
 C2 0.0450(11) 0.0399(11) 0.0255(9) -0.0088(8) -0.0089(8) 0.0077(9)
 C3 0.0278(8) 0.0334(10) 0.0247(8) -0.0026(7) -0.0035(7) -0.0022(7)
 C4 0.0268(8) 0.0297(10) 0.0377(10) 0.0054(8) -0.0026(7) 0.0026(7)
 C5 0.0419(11) 0.0330(11) 0.0424(11) 0.0051(9) -0.0011(9) 0.0076(9)
 C6 0.0238(9) 0.0436(12) 0.0500(12) 0.0019(10) -0.0008(8) -0.0013(8)
 C7 0.0275(8) 0.0260(9) 0.0209(8) 0.0002(7) -0.0012(6) 0.0001(7)
 C8 0.0258(8) 0.0306(9) 0.0225(8) -0.0026(7) 0.0015(6) 0.0062(7)
 C9 0.0267(8) 0.0303(9) 0.0302(9) -0.0036(7) -0.0105(7) 0.0028(7)
 C10 0.0292(8) 0.0293(9) 0.0166(7) 0.0003(7) -0.0016(6) 0.0039(7)
 C11 0.0264(8) 0.0316(9) 0.0199(8) 0.0001(7) 0.0031(6) 0.0048(7)
 C12 0.0312(9) 0.0303(9) 0.0204(8) -0.0034(7) -0.0062(7) 0.0052(8)
 C13 0.0296(8) 0.0307(9) 0.0236(8) -0.0003(7) 0.0021(7) 0.0007(7)
 C14 0.0445(11) 0.0293(10) 0.0302(9) -0.0040(8) 0.0039(8) 0.0086(9)
 C15 0.0453(11) 0.0383(11) 0.0308(9) 0.0030(9) -0.0077(8) -0.0136(9)
 N1 0.0303(7) 0.0288(8) 0.0180(7) -0.0015(6) -0.0014(6) 0.0045(6)
 N2 0.0222(6) 0.0243(7) 0.0225(7) 0.0001(6) -0.0016(5) 0.0009(6)
 N3 0.0224(7) 0.0290(8) 0.0309(8) -0.0010(6) -0.0043(6) 0.0029(6)
 N4 0.0230(7) 0.0268(8) 0.0188(6) -0.0022(6) -0.0023(5) 0.0035(6)
 Na1 0.0208(3) 0.0253(3) 0.0207(3) -0.0001(3) -0.0026(2) 0.0017(3)
 S1 0.0302(2) 0.0250(2) 0.02175(19) 0.00103(16) 0.00070(15) -0.00307(17)
 Si1 0.0283(2) 0.0228(2) 0.0197(2) -0.00123(17) 0.00017(17) -0.00165(18)

_geom_special_details
;
 All esds (except the esd in the dihedral angle between two l.s. planes)
 are estimated using the full covariance matrix.  The cell esds are taken
 into account individually in the estimation of esds in distances, angles
 and torsion angles; correlations between esds in cell parameters are only
 used when they are defined by crystal symmetry.  An approximate (isotropic)
 treatment of cell esds is used for estimating esds involving l.s. planes.
;
loop_
  _geom_bond_atom_site_label_1
  _geom_bond_atom_site_label_2
  _geom_bond_distance
  _geom_bond_site_symmetry_2
  _geom_bond_publ_flag
 C1 H1A 0.9800 . ?
 C1 H1B 0.9800 . ?
 C1 H1C 0.9800 . ?
 C1 N1 1.462(2) . ?
 C2 H2A 0.9800 . ?
 C2 H2B 0.9800 . ?
 C2 H2C 0.9800 . ?
 C2 N1 1.470(2) . ?
 C3 H3A 0.9800 . ?
 C3 H3B 0.9800 . ?
 C3 H3C 0.9800 . ?
 C3 N2 1.461(2) . ?
 C4 H4A 0.9800 . ?
 C4 H4B 0.9800 . ?
 C4 H4C 0.9800 . ?
 C4 N2 1.461(2) . ?
 C5 H5A 0.9800 . ?
 C5 H5B 0.9800 . ?
 C5 H5C 0.9800 . ?
 C5 N3 1.458(3) . ?
 C6 H6A 0.9800 . ?
 C6 H6B 0.9800 . ?
 C6 H6C 0.9800 . ?
 C6 N3 1.462(3) . ?
 C7 H7A 0.9900 . ?
 C7 H7B 0.9900 . ?
 C7 C10 1.525(2) . ?
 C7 N1 1.469(2) . ?
 C8 H8A 0.9900 . ?
 C8 H8B 0.9900 . ?
 C8 C11 1.523(2) . ?
 C8 N2 1.471(2) . ?
 C9 H9A 0.9900 . ?
 C9 H9B 0.9900 . ?
 C9 C12 1.518(3) . ?
 C9 N3 1.471(2) . ?
 C10 H10A 0.9900 . ?
 C10 H10B 0.9900 . ?
 C10 N4 1.472(2) . ?
 C11 H11A 0.9900 . ?
 C11 H11B 0.9900 . ?
 C11 N4 1.472(2) . ?
 C12 H12A 0.9900 . ?
 C12 H12B 0.9900 . ?
 C12 N4 1.471(2) . ?
 C13 H13A 0.9800 . ?
 C13 H13B 0.9800 . ?
 C13 H13C 0.9800 . ?
 C13 Si1 1.8927(19) . ?
 C14 H14A 0.9800 . ?
 C14 H14B 0.9800 . ?
 C14 H14C 0.9800 . ?
 C14 Si1 1.884(2) . ?
 C15 H15A 0.9800 . ?
 C15 H15B 0.9800 . ?
 C15 H15C 0.9800 . ?
 C15 Si1 1.890(2) . ?
 N1 Na1 2.5168(18) . ?
 N2 Na1 2.5077(16) . ?
 N3 Na1 2.5371(17) . ?
 N4 Na1 2.5483(16) . ?
 Na1 S1 2.7922(8) . ?
 S1 Si1 2.0709(7) . ?

loop_
  _geom_angle_atom_site_label_1
  _geom_angle_atom_site_label_2
  _geom_angle_atom_site_label_3
  _geom_angle
  _geom_angle_site_symmetry_1
  _geom_angle_site_symmetry_3
  _geom_angle_publ_flag
 H1A C1 H1B 109.5 . . ?
 H1A C1 H1C 109.5 . . ?
 H1B C1 H1C 109.5 . . ?
 N1 C1 H1A 109.5 . . ?
 N1 C1 H1B 109.5 . . ?
 N1 C1 H1C 109.5 . . ?
 H2A C2 H2B 109.5 . . ?
 H2A C2 H2C 109.5 . . ?
 H2B C2 H2C 109.5 . . ?
 N1 C2 H2A 109.5 . . ?
 N1 C2 H2B 109.5 . . ?
 N1 C2 H2C 109.5 . . ?
 H3A C3 H3B 109.5 . . ?
 H3A C3 H3C 109.5 . . ?
 H3B C3 H3C 109.5 . . ?
 N2 C3 H3A 109.5 . . ?
 N2 C3 H3B 109.5 . . ?
 N2 C3 H3C 109.5 . . ?
 H4A C4 H4B 109.5 . . ?
 H4A C4 H4C 109.5 . . ?
 H4B C4 H4C 109.5 . . ?
 N2 C4 H4A 109.5 . . ?
 N2 C4 H4B 109.5 . . ?
 N2 C4 H4C 109.5 . . ?
 H5A C5 H5B 109.5 . . ?
 H5A C5 H5C 109.5 . . ?
 H5B C5 H5C 109.5 . . ?
 N3 C5 H5A 109.5 . . ?
 N3 C5 H5B 109.5 . . ?
 N3 C5 H5C 109.5 . . ?
 H6A C6 H6B 109.5 . . ?
 H6A C6 H6C 109.5 . . ?
 H6B C6 H6C 109.5 . . ?
 N3 C6 H6A 109.5 . . ?
 N3 C6 H6B 109.5 . . ?
 N3 C6 H6C 109.5 . . ?
 H7A C7 H7B 107.8 . . ?
 C10 C7 H7A 109.0 . . ?
 C10 C7 H7B 109.0 . . ?
 N1 C7 H7A 109.0 . . ?
 N1 C7 H7B 109.0 . . ?
 N1 C7 C10 112.72(15) . . ?
 H8A C8 H8B 107.8 . . ?
 C11 C8 H8A 109.1 . . ?
 C11 C8 H8B 109.1 . . ?
 N2 C8 H8A 109.1 . . ?
 N2 C8 H8B 109.1 . . ?
 N2 C8 C11 112.44(14) . . ?
 H9A C9 H9B 107.7 . . ?
 C12 C9 H9A 108.9 . . ?
 C12 C9 H9B 108.9 . . ?
 N3 C9 H9A 108.9 . . ?
 N3 C9 H9B 108.9 . . ?
 N3 C9 C12 113.54(14) . . ?
 C7 C10 H10A 109.2 . . ?
 C7 C10 H10B 109.2 . . ?
 H10A C10 H10B 107.9 . . ?
 N4 C10 C7 112.22(14) . . ?
 N4 C10 H10A 109.2 . . ?
 N4 C10 H10B 109.2 . . ?
 C8 C11 H11A 108.9 . . ?
 C8 C11 H11B 108.9 . . ?
 H11A C11 H11B 107.7 . . ?
 N4 C11 C8 113.43(15) . . ?
 N4 C11 H11A 108.9 . . ?
 N4 C11 H11B 108.9 . . ?
 C9 C12 H12A 108.9 . . ?
 C9 C12 H12B 108.9 . . ?
 H12A C12 H12B 107.7 . . ?
 N4 C12 C9 113.33(15) . . ?
 N4 C12 H12A 108.9 . . ?
 N4 C12 H12B 108.9 . . ?
 H13A C13 H13B 109.5 . . ?
 H13A C13 H13C 109.5 . . ?
 H13B C13 H13C 109.5 . . ?
 Si1 C13 H13A 109.5 . . ?
 Si1 C13 H13B 109.5 . . ?
 Si1 C13 H13C 109.5 . . ?
 H14A C14 H14B 109.5 . . ?
 H14A C14 H14C 109.5 . . ?
 H14B C14 H14C 109.5 . . ?
 Si1 C14 H14A 109.5 . . ?
 Si1 C14 H14B 109.5 . . ?
 Si1 C14 H14C 109.5 . . ?
 H15A C15 H15B 109.5 . . ?
 H15A C15 H15C 109.5 . . ?
 H15B C15 H15C 109.5 . . ?
 Si1 C15 H15A 109.5 . . ?
 Si1 C15 H15B 109.5 . . ?
 Si1 C15 H15C 109.5 . . ?
 C1 N1 C2 108.65(16) . . ?
 C1 N1 C7 110.49(14) . . ?
 C1 N1 Na1 107.48(12) . . ?
 C2 N1 Na1 110.96(12) . . ?
 C7 N1 C2 109.82(16) . . ?
 C7 N1 Na1 109.41(11) . . ?
 C3 N2 C4 108.63(15) . . ?
 C3 N2 C8 110.87(15) . . ?
 C3 N2 Na1 95.79(11) . . ?
 C4 N2 C8 110.45(15) . . ?
 C4 N2 Na1 117.37(12) . . ?
 C8 N2 Na1 112.71(11) . . ?
 C5 N3 C6 109.22(17) . . ?
 C5 N3 C9 110.72(16) . . ?
 C5 N3 Na1 103.10(12) . . ?
 C6 N3 C9 109.47(16) . . ?
 C6 N3 Na1 115.82(13) . . ?
 C9 N3 Na1 108.34(11) . . ?
 C10 N4 C11 110.34(15) . . ?
 C10 N4 Na1 108.79(10) . . ?
 C11 N4 Na1 109.20(10) . . ?
 C12 N4 C10 111.23(14) . . ?
 C12 N4 C11 110.32(14) . . ?
 C12 N4 Na1 106.87(11) . . ?
 N1 Na1 N3 109.03(6) . . ?
 N1 Na1 N4 71.88(5) . . ?
 N1 Na1 S1 100.67(4) . . ?
 N2 Na1 N1 113.37(6) . . ?
 N2 Na1 N3 109.96(6) . . ?
 N2 Na1 N4 71.12(5) . . ?
 N2 Na1 S1 96.27(4) . . ?
 N3 Na1 N4 72.71(5) . . ?
 N3 Na1 S1 127.01(5) . . ?
 N4 Na1 S1 160.04(5) . . ?
 Si1 S1 Na1 114.57(3) . . ?
 C13 Si1 S1 112.80(7) . . ?
 C14 Si1 C13 105.89(9) . . ?
 C14 Si1 C15 105.99(10) . . ?
 C14 Si1 S1 112.94(8) . . ?
 C15 Si1 C13 105.99(9) . . ?
 C15 Si1 S1 112.64(7) . . ?

loop_
  _geom_torsion_atom_site_label_1
  _geom_torsion_atom_site_label_2
  _geom_torsion_atom_site_label_3
  _geom_torsion_atom_site_label_4
  _geom_torsion
  _geom_torsion_site_symmetry_1
  _geom_torsion_site_symmetry_2
  _geom_torsion_site_symmetry_3
  _geom_torsion_site_symmetry_4
  _geom_torsion_publ_flag
 C7 C10 N4 C11 78.20(18) . . . . ?
 C7 C10 N4 C12 -159.02(15) . . . . ?
 C7 C10 N4 Na1 -41.58(17) . . . . ?
 C8 C11 N4 C10 -162.22(14) . . . . ?
 C8 C11 N4 C12 74.47(18) . . . . ?
 C8 C11 N4 Na1 -42.70(17) . . . . ?
 C9 C12 N4 C10 74.07(19) . . . . ?
 C9 C12 N4 C11 -163.14(15) . . . . ?
 C9 C12 N4 Na1 -44.54(17) . . . . ?
 C10 C7 N1 C1 75.53(19) . . . . ?
 C10 C7 N1 C2 -164.63(15) . . . . ?
 C10 C7 N1 Na1 -42.61(17) . . . . ?
 C11 C8 N2 C3 71.0(2) . . . . ?
 C11 C8 N2 C4 -168.57(16) . . . . ?
 C11 C8 N2 Na1 -35.09(19) . . . . ?
 C12 C9 N3 C5 72.9(2) . . . . ?
 C12 C9 N3 C6 -166.61(17) . . . . ?
 C12 C9 N3 Na1 -39.46(18) . . . . ?
 N1 C7 C10 N4 59.6(2) . . . . ?
 N2 C8 C11 N4 54.1(2) . . . . ?
 N3 C9 C12 N4 60.6(2) . . . . ?

_shelx_res_file
;
TITL xy2025-04-39-2_a.res in P2(1)/n
    xy2025-04-39-2.res
    created by SHELXL-2017/1 at 19:05:32 on 16-Mar-2026
REM Old TITL XY2025-04-39-2_gaussian in P2(1)/n
REM SHELXT solution in P2(1)/n
REM R1 0.119, Rweak 0.137, Alpha 0.022, Orientation as input
REM Formula found by SHELXT: C16 N3 Na S2
CELL 1.54184 9.7589 18.6713 12.3973 90 90.891 90
ZERR 4 0.0003 0.0006 0.0004 0 0.003 0
LATT 1
SYMM 0.5-X,0.5+Y,0.5-Z
SFAC C H N Na S Si
UNIT 60 156 16 4 4 4

L.S. 10
PLAN  10
SIZE 0.07 0.09 0.11
TEMP -173
CONF
FREE Na1 C3
BOND $H
list 4
MORE -1
fmap 2 53
ACTA
REM <olex2.extras>
REM <HklSrc "%.\\XY2025-04-39-2.hkl">
REM </olex2.extras>

WGHT    0.052400
FVAR       0.54858
C1    1    0.855578    0.156153    0.503786    11.00000    0.03197    0.04238 =
         0.02636    0.00095    0.00354    0.00295
AFIX 137
H1A   2    0.892240    0.176515    0.437335    11.00000   -1.50000
H1B   2    0.875768    0.104765    0.506547    11.00000   -1.50000
H1C   2    0.898147    0.179928    0.566308    11.00000   -1.50000
AFIX   0
C2    1    0.644475    0.127365    0.414919    11.00000    0.04501    0.03994 =
         0.02545   -0.00875   -0.00891    0.00768
AFIX 137
H2A   2    0.545053    0.134776    0.414511    11.00000   -1.50000
H2B   2    0.664427    0.076184    0.422929    11.00000   -1.50000
H2C   2    0.682136    0.144739    0.346930    11.00000   -1.50000
AFIX   0
C3    1    0.356129    0.278472    0.476639    11.00000    0.02782    0.03339 =
         0.02475   -0.00256   -0.00355   -0.00219
AFIX 137
H3A   2    0.373157    0.284747    0.399518    11.00000   -1.50000
H3B   2    0.257355    0.280773    0.489315    11.00000   -1.50000
H3C   2    0.391445    0.231806    0.500235    11.00000   -1.50000
AFIX   0
C4    1    0.375344    0.404383    0.498213    11.00000    0.02684    0.02973 =
         0.03774    0.00538   -0.00258    0.00257
AFIX 137
H4A   2    0.423993    0.443015    0.536189    11.00000   -1.50000
H4B   2    0.276890    0.408309    0.511462    11.00000   -1.50000
H4C   2    0.391617    0.408200    0.420620    11.00000   -1.50000
AFIX   0
C5    1    0.784306    0.439748    0.602317    11.00000    0.04187    0.03300 =
         0.04245    0.00507   -0.00108    0.00759
AFIX 137
H5A   2    0.788717    0.459332    0.529113    11.00000   -1.50000
H5B   2    0.839636    0.469441    0.651496    11.00000   -1.50000
H5C   2    0.688923    0.439543    0.625900    11.00000   -1.50000
AFIX   0
C6    1    0.977800    0.367026    0.563713    11.00000    0.02379    0.04364 =
         0.05003    0.00185   -0.00078   -0.00126
AFIX 137
H6A   2    1.014346    0.318142    0.565157    11.00000   -1.50000
H6B   2    1.034764    0.397852    0.610051    11.00000   -1.50000
H6C   2    0.978459    0.385280    0.489608    11.00000   -1.50000
AFIX   0
C7    1    0.651118    0.141343    0.607781    11.00000    0.02749    0.02597 =
         0.02090    0.00020   -0.00119    0.00012
AFIX  23
H7A   2    0.690691    0.093762    0.624741    11.00000   -1.20000
H7B   2    0.550693    0.135506    0.599346    11.00000   -1.20000
AFIX   0
C8    1    0.400377    0.327906    0.653727    11.00000    0.02582    0.03058 =
         0.02248   -0.00264    0.00155    0.00615
AFIX  23
H8A   2    0.300741    0.322448    0.665137    11.00000   -1.20000
H8B   2    0.430736    0.372142    0.691078    11.00000   -1.20000
AFIX   0
C9    1    0.835594    0.336573    0.712605    11.00000    0.02666    0.03031 =
         0.03018   -0.00356   -0.01049    0.00282
AFIX  23
H9A   2    0.877207    0.371603    0.763321    11.00000   -1.20000
H9B   2    0.892876    0.292817    0.714511    11.00000   -1.20000
AFIX   0
C10   1    0.681021    0.192106    0.701607    11.00000    0.02922    0.02930 =
         0.01665    0.00027   -0.00162    0.00391
AFIX  23
H10A  2    0.642019    0.171891    0.768269    11.00000   -1.20000
H10B  2    0.781440    0.196085    0.712533    11.00000   -1.20000
AFIX   0
C11   1    0.475158    0.263992    0.703190    11.00000    0.02643    0.03165 =
         0.01993    0.00010    0.00306    0.00485
AFIX  23
H11A  2    0.460776    0.263967    0.782063    11.00000   -1.20000
H11B  2    0.434670    0.219393    0.673543    11.00000   -1.20000
AFIX   0
C12   1    0.692874    0.317882    0.750749    11.00000    0.03122    0.03034 =
         0.02037   -0.00343   -0.00616    0.00516
AFIX  23
H12A  2    0.699519    0.299659    0.825639    11.00000   -1.20000
H12B  2    0.636562    0.361977    0.751558    11.00000   -1.20000
AFIX   0
C13   1    0.712925    0.405758    0.052004    11.00000    0.02961    0.03070 =
         0.02361   -0.00031    0.00210    0.00073
AFIX 137
H13A  2    0.800126    0.380812    0.041820    11.00000   -1.50000
H13B  2    0.719384    0.454487    0.023154    11.00000   -1.50000
H13C  2    0.639474    0.379839    0.013918    11.00000   -1.50000
AFIX   0
C14   1    0.532572    0.477896    0.214612    11.00000    0.04449    0.02926 =
         0.03017   -0.00403    0.00385    0.00861
AFIX 137
H14A  2    0.447345    0.458475    0.183678    11.00000   -1.50000
H14B  2    0.557339    0.521780    0.176176    11.00000   -1.50000
H14C  2    0.519531    0.488807    0.291091    11.00000   -1.50000
AFIX   0
C15   1    0.830275    0.450705    0.268516    11.00000    0.04527    0.03832 =
         0.03076    0.00295   -0.00774   -0.01359
AFIX 137
H15A  2    0.808752    0.463619    0.342976    11.00000   -1.50000
H15B  2    0.857638    0.493719    0.228997    11.00000   -1.50000
H15C  2    0.905522    0.415946    0.268614    11.00000   -1.50000
AFIX   0
N1    3    0.707208    0.166975    0.505532    11.00000    0.03030    0.02884 =
         0.01797   -0.00151   -0.00141    0.00451
N2    3    0.425333    0.335245    0.537525    11.00000    0.02217    0.02426 =
         0.02247    0.00009   -0.00157    0.00089
N3    3    0.837338    0.366733    0.602977    11.00000    0.02241    0.02905 =
         0.03094   -0.00097   -0.00430    0.00291
N4    3    0.623388    0.263954    0.682884    11.00000    0.02304    0.02680 =
         0.01877   -0.00217   -0.00231    0.00354
NA1   4    0.663615    0.299314    0.487386    11.00000    0.02078    0.02531 =
         0.02068   -0.00009   -0.00262    0.00172
S1    5    0.623792    0.310897    0.264547    11.00000    0.03018    0.02499 =
         0.02175    0.00103    0.00070   -0.00307
SI1   6    0.673897    0.409882    0.200942    11.00000    0.02828    0.02283 =
         0.01973   -0.00123    0.00017   -0.00165
HKLF 4


REM  xy2025-04-39-2_a.res in P2(1)/n
REM R1 =  0.0391 for    3601 Fo > 4sig(Fo)  and  0.0564 for all    4675 data
REM    208 parameters refined using      0 restraints

END

WGHT      0.0524      0.0000

REM Highest difference peak  0.431,  deepest hole -0.238,  1-sigma level  0.050
Q1    1   0.6735  0.3418  0.2001  11.00000  0.05    0.43
Q2    1   0.6233  0.3660  0.2645  11.00000  0.05    0.38
Q3    1   0.7031  0.4163  0.1174  11.00000  0.05    0.31
Q4    1   0.6580  0.2200  0.4837  11.00000  0.05    0.30
Q5    1   0.5770  0.3534  0.3389  11.00000  0.05    0.27
Q6    1   0.6248  0.2512  0.2601  11.00000  0.05    0.21
Q7    1   0.5846  0.4440  0.2319  11.00000  0.05    0.21
Q8    1   0.6752  0.2869  0.1850  11.00000  0.05    0.21
Q9    1   0.7649  0.3232  0.7389  11.00000  0.05    0.20
Q10   1   0.6922  0.1596  0.5428  11.00000  0.05    0.20
;
_shelx_res_checksum                63765
_shelx_hkl_file
;
   0   0   1   -1.14    1.87
   0   0   2  240.73   12.08
   0   0   3   -0.32    8.11
   0   0  -4 9876.00  103.11
   0   0   4 9999.00  103.52
   0   0   5    5.39   13.02
   0   0  -5    3.39   12.55
   0   0   6   18.22   15.16
   0   0  -6   19.79   14.31
   0   0  -7  -11.94   15.31
   0   0   7   -8.09   13.56
   0   0  -7    3.19    4.21
   0   0   8  240.06   28.29
   0   0  -8  255.19   29.50
   0   0   9   12.89   13.14
   0   0 -10  822.09   23.17
   0   0  10  965.40   61.09
   0   0 -11   -2.26    4.00
   0   0 -12   10.11    4.76
   0   0 -12    6.22    4.05
   0   0 -13    3.56    6.52
   0   0 -13    1.48    3.56
   0   0 -14   15.73    6.02
   0   0 -15   -0.27    3.16
   0   1   1  113.62    5.61
   0  -1   1  112.45    5.54
   0  -1  -1  109.45    5.31
   0   1  -2 4626.38   47.10
   0  -1   2 4509.68   47.51
   0  -1  -2 4678.99   47.27
   0   1   2 4581.07   47.84
   0   1   3  138.66   13.32
   0  -1   3  135.73   13.31
   0  -1  -4  702.62   29.19
   0  -1   4  662.48   28.55
   0   1  -4  703.36   28.87
   0   1   4  671.99   28.31
   0   1  -5  167.92   19.03
   0  -1   5  160.83   19.14
   0   1   5  156.50   19.21
   0  -1  -5  161.34   18.80
   0  -1  -6  182.76   22.72
   0  -1   6  185.42   22.83
   0   1  -6  192.86   22.67
   0   1   6  191.19   23.06
   0  -1  -6  196.01   16.75
   0   1   7  186.56   23.88
   0  -1  -7  177.15   23.20
   0  -1   7  183.78   23.78
   0   1  -7  177.38   23.40
   0  -1  -7  172.86   16.85
   0  -1  -8   43.59   14.88
   0   1  -8   25.99   13.51
   0  -1   8   20.32   13.00
   0   1   8    7.26   12.48
   0   1   9  -11.81   14.17
   0  -1   9    2.63   12.03
   0  -1 -10  213.55   12.50
   0  -1  10  205.72   28.99
   0   1  10  219.78   30.76
   0  -1 -11   49.72    7.26
   0   1 -12  164.90   10.49
   0  -1 -12  172.87   11.32
   0  -1 -12  171.90   11.19
   0   1 -13  122.92   11.01
   0  -1 -13  120.43   10.88
   0  -1 -13  126.77    9.04
   0  -1 -14  584.08   18.01
   0   1 -14  603.88   18.41
   0   1 -15  177.81    8.27
   0  -1 -15  186.26    8.35
   0  -2   0 6391.01   42.34
   0  -2  -1  248.49   10.37
   0  -2   1  230.14    7.63
   0  -2  -1  255.77    7.84
   0   2  -1  237.64    7.73
   0   2   1  248.53    8.11
   0  -2   1  255.48    8.23
   0  -2  -2    1.82    6.09
   0  -2  -2    1.21    5.23
   0  -2   2    1.35    1.80
   0   2   2   -3.48    5.37
   0  -2   2   -4.54    5.66
   0   2  -2    4.33    5.34
   0  -2  -2    0.11    5.19
   0  -2   3 2500.90   44.99
   0   2  -3 2507.11   44.37
   0  -2  -3 2528.92   44.48
   0   2   3 2516.10   45.14
   0   2  -4 1889.97   45.51
   0  -2   4 1915.80   45.95
   0   2   4 1903.11   46.17
   0  -2  -4 1913.54   45.82
   0  -2  -5  260.57   18.77
   0  -2  -5  284.32   22.93
   0   2   5  301.42   23.26
   0  -2   5  291.78   23.18
   0   2  -5  264.04   22.58
   0  -2  -6  314.20   21.88
   0  -2  -6  324.83   27.22
   0  -2   6  310.23   26.39
   0   2   6  329.21   27.02
   0   2  -6  301.56   25.71
   0  -2   7   77.77   17.88
   0   2   7   53.66   15.93
   0  -2  -7   67.82   12.40
   0   2  -7   54.37   16.26
   0  -2  -7   52.76   16.01
   0  -2  -8  246.01   29.33
   0   2   8  227.98   26.23
   0  -2   8  198.07   25.16
   0   2  -8  228.30   28.41
   0  -2  -8  234.32   21.75
   0   2   9   10.60   11.48
   0  -2   9    2.82   10.58
   0   2  10  -10.33   10.24
   0  -2  10   -4.49   11.06
   0  -2 -10   -5.07    4.83
   0  -2 -11  260.03   14.28
   0  -2 -11  268.87   14.95
   0  -2 -12  134.63   10.49
   0  -2 -12  140.79   10.88
   0  -2 -13    9.42    4.85
   0  -2 -13   12.19    4.88
   0  -2 -13   12.78    6.63
   0   2 -13   10.08    6.40
   0  -2 -14    8.34    3.72
   0  -2 -14    9.17    4.90
   0   2 -14   11.13    5.35
   0  -2 -15   -0.75    2.69
   0   2 -15   -0.71    2.77
   0  -3   0   -0.44    4.11
   0  -3   0   -0.87    4.34
   0  -3  -1  242.03    7.52
   0   3  -1  236.63    7.69
   0   3   1  234.43    7.83
   0  -3   1  234.40    7.96
   0  -3   1  211.30   10.05
   0  -3   1  234.77   10.48
   0  -3   2 1088.17   19.11
   0  -3  -2 1039.59   27.05
   0   3   2 1065.79   23.74
   0   3  -2 1084.49   23.21
   0  -3  -2 1119.15   23.20
   0  -3   2 1074.21   23.97
   0  -3  -3   53.69   10.62
   0  -3   3   55.70    9.18
   0   3   3   58.48    9.83
   0   3  -3   58.00    9.49
   0  -3  -3   69.22    9.85
   0  -3  -4  553.20   25.37
   0   3  -4  550.93   25.73
   0  -3   4  561.32   25.88
   0   3   4  544.19   25.90
   0  -3  -4  544.32   25.56
   0  -3  -5  561.64   28.52
   0  -3  -5  586.69   30.55
   0   3   5  580.94   30.79
   0   3  -5  550.60   29.89
   0  -3   5  584.62   30.19
   0  -3  -6  233.85   20.80
   0   3   6  244.26   24.20
   0  -3   6  241.49   23.13
   0  -3  -6  255.42   24.28
   0   3  -6  225.14   22.82
   0  -3  -7   82.99   14.37
   0  -3   7   94.77   18.89
   0   3   7   90.66   17.81
   0   3  -7   85.33   18.58
   0  -3  -7   92.18   18.44
   0  -3  -8   15.10    8.05
   0  -3   8    7.29   10.10
   0   3   8    4.35   12.13
   0  -3   9   23.04   14.96
   0   3   9    6.39   11.35
   0  -3 -10  315.87   15.86
   0  -3 -10  264.10   13.18
   0   3  10  315.06   36.24
   0  -3  10  315.45   35.75
   0  -3 -11  284.94   15.75
   0  -3 -11  259.45   14.45
   0  -3 -12   34.14    7.44
   0  -3 -12   33.29    6.89
   0  -3 -13   58.04    7.51
   0  -3 -13   56.38    7.71
   0   3 -13   62.98    8.32
   0  -3 -13   59.07    7.31
   0  -3 -14    3.49    3.67
   0   3 -14   -1.11    4.67
   0  -3 -14    0.50    4.18
   0  -3 -15  120.97    6.27
   0   3 -15  124.34    6.47
   0  -4   0 3713.13   49.75
   0  -4   0 3701.49   45.34
   0  -4   1  710.78   21.12
   0   4  -1  706.70   12.72
   0   4   1  706.54   12.91
   0  -4   1  725.44   13.53
   0  -4   1  701.94   19.65
   0  -4  -2 2275.97   44.96
   0  -4   2 2349.72   34.90
   0  -4  -2 2422.72   33.81
   0   4  -2 2341.98   33.96
   0   4   2 2312.07   34.49
   0  -4   2 2354.83   35.17
   0  -4  -3  160.94   14.85
   0   4   3  150.85   12.72
   0  -4  -3  158.70   12.22
   0   4  -3  165.87   12.56
   0  -4   3  158.92   12.80
   0  -4  -4  132.73   15.50
   0  -4  -4  131.13   13.86
   0  -4   4  110.15   13.01
   0   4   4  132.07   14.62
   0   4  -4  132.32   13.91
   0  -4  -5  104.71   14.97
   0  -4  -5   91.60   14.42
   0   4  -5   83.91   13.62
   0   4   5   82.58   14.53
   0  -4   5   75.32   13.87
   0  -4  -6  290.61   24.23
   0  -4  -6  302.90   25.17
   0   4   6  308.73   25.82
   0  -4   6  298.71   25.00
   0   4  -6  315.95   25.94
   0  -4  -7  309.54   25.51
   0   4  -7  304.79   28.45
   0  -4   7  293.33   27.50
   0  -4  -7  321.76   28.75
   0   4   7  301.97   28.30
   0  -4   8    7.26   10.78
   0   4   8    3.83   10.16
   0  -4  -8    9.59    9.45
   0   4   9  372.40   36.65
   0  -4   9  349.57   35.25
   0  -4 -10   47.96    7.52
   0  -4 -10   48.11    6.26
   0  -4 -10   41.65    7.22
   0   4  10   38.97   15.81
   0  -4  10   41.06   14.53
   0  -4 -11    3.47    5.91
   0  -4 -11    2.18    3.41
   0  -4 -11    4.96    6.23
   0  -4 -12   -6.12    6.07
   0  -4 -12    1.23    6.02
   0  -4 -13  257.10   12.92
   0  -4 -13  266.94   13.24
   0   4 -13  273.69   13.50
   0  -4 -13  271.90   13.84
   0  -4 -14    4.83    3.71
   0   4 -14    6.08    3.82
   0  -4 -14    5.48    3.78
   0   4 -15   18.03    2.77
   0  -4 -15   17.50    2.64
   0  -5   0   -5.71    7.66
   0  -5   0   -3.02    8.49
   0  -5   1 1071.97   27.58
   0  -5  -1 1100.31   31.53
   0  -5   1 1076.27   29.86
   0  -5   1 1107.62   15.22
   0   5   1 1081.12   14.34
   0  -5  -2   64.71   12.79
   0  -5   2   64.72    8.41
   0  -5  -2   52.30   10.04
   0   5   2   57.38    6.33
   0  -5  -2   58.72    6.14
   0  -5   2   55.19    6.40
   0   5  -2   58.10    6.38
   0  -5  -3   68.58   12.96
   0   5  -3   61.62    8.32
   0  -5   3   61.39    8.63
   0  -5  -3   59.31    7.75
   0   5   3   68.02    9.17
   0  -5  -4  793.07   34.38
   0   5  -4  736.91   28.72
   0  -5   4  710.80   29.13
   0   5   4  728.36   29.21
   0  -5  -4  695.87   28.16
   0  -5  -5  956.57   39.95
   0  -5  -5  911.62   36.94
   0   5   5  917.53   37.82
   0  -5   5  948.10   38.20
   0   5  -5  984.16   37.62
   0  -5   6   13.01    9.95
   0   5   6   28.63   11.05
   0  -5  -6   18.97   11.16
   0   5  -6   14.72   10.47
   0  -5  -6   18.10    9.47
   0  -5  -7  191.45   22.38
   0  -5   7  159.50   21.10
   0   5   7  186.30   22.05
   0  -5   8  135.61   20.10
   0   5   8  133.80   21.12
   0  -5  -8  137.99   20.10
   0   5   9   88.11   18.62
   0  -5   9   67.15   16.75
   0  -5  -9   67.98    7.68
   0  -5  -9   76.22   16.22
   0  -5 -10   61.25    8.81
   0   5  10   72.80   17.18
   0  -5  10   68.18   16.01
   0  -5 -10   60.17    7.31
   0  -5 -10   66.69    8.43
   0  -5 -11   84.54    8.18
   0  -5 -11   80.17   10.36
   0  -5 -11   80.27    9.27
   0  -5 -12   -1.83    3.25
   0  -5 -12   -2.76    6.59
   0  -5 -12   -1.97    4.45
   0  -5 -12   -5.50    6.05
   0  -5 -13    2.27    5.81
   0   5 -13    3.11    4.47
   0  -5 -13    1.04    4.07
   0  -5 -13   -1.37    5.27
   0  -5 -14   20.91    4.02
   0   5 -14   21.85    4.25
   0  -5 -14   15.46    4.28
   0  -6   0 1056.71   35.02
   0  -6   0 1092.90   31.99
   0  -6   1  956.36   31.64
   0  -6  -1  945.54   34.50
   0  -6  -1  941.29   31.32
   0  -6   1  969.65   28.89
   0  -6  -2    9.02   10.47
   0   6   2    4.94    3.10
   0  -6   2    1.38    2.89
   0  -6  -2    8.10   11.34
   0  -6   2    5.24    6.37
   0  -6   3  117.47   10.85
   0   6   3  104.86   10.06
   0  -6  -3  115.07   15.92
   0   6  -4  491.30   23.58
   0   6   4  527.51   24.74
   0  -6  -4  510.40   23.97
   0  -6   4  521.99   24.89
   0  -6  -4  526.98   30.72
   0   6  -5 1117.95   39.76
   0  -6   5 1105.16   40.87
   0   6   5 1094.03   40.50
   0  -6  -5 1115.65   39.97
   0  -6  -5 1092.36   45.37
   0  -6   6  127.62   16.60
   0   6   6  133.55   17.20
   0  -6  -6  125.49   18.95
   0  -6  -7   66.24   15.99
   0  -6   7   52.85   13.70
   0   6   7   50.70   12.55
   0  -6  -8  855.09   47.97
   0   6   8  981.65   53.42
   0  -6   8  935.35   51.83
   0  -6  -9  129.49    9.76
   0  -6  -9  140.25   10.57
   0  -6   9  108.23   20.49
   0   6   9  131.34   23.41
   0  -6  -9  141.65   11.03
   0  -6  -9  134.02   20.51
   0  -6 -10  253.51   15.32
   0  -6 -10  242.58   14.24
   0  -6 -10  231.32   13.24
   0  -6 -11    0.87    4.17
   0  -6 -11    0.50    5.87
   0  -6 -11   -5.34    7.36
   0  -6 -12  216.53   14.35
   0  -6 -12  201.91   11.37
   0   6 -12  184.27   11.01
   0  -6 -12  186.01   11.06
   0  -6 -12  200.20   13.04
   0  -6 -13   51.14    8.38
   0  -6 -13   40.54    6.92
   0   6 -13   39.61    5.42
   0  -6 -13   40.76    5.45
   0  -6 -14   -3.76    4.10
   0   6 -14    2.66    2.67
   0  -6 -14   -3.50    2.44
   0  -7   0    5.73    8.94
   0  -7   0    2.12   10.40
   0  -7  -1  986.40   34.98
   0  -7   1  973.35   31.87
   0  -7   1  991.26   35.19
   0  -7  -1  937.52   37.55
   0  -7  -2   25.83   12.48
   0   7   2   39.23    4.28
   0  -7   2   28.11    3.80
   0  -7  -2   26.53   13.28
   0  -7   3  760.25   24.65
   0   7   3  761.71   24.11
   0  -7  -3  755.68   36.18
   0   7   4  311.02   19.17
   0  -7   4  356.73   20.53
   0  -7  -4  351.88   26.97
   0  -7  -5  132.10   19.84
   0   7   5  133.62   15.22
   0  -7   5  104.38   13.28
   0  -7  -6  260.44   27.00
   0  -7   6  273.08   23.37
   0   7   6  263.15   22.91
   0  -7  -7  437.77   35.05
   0   7   7  435.18   32.60
   0  -7   7  453.00   33.28
   0   7   8  212.71   25.47
   0  -7   8  198.41   24.45
   0  -7  -8  186.16   24.23
   0  -7  -9  442.07   18.44
   0  -7  -9  407.54   36.16
   0  -7  -9  454.09   19.41
   0  -7  -9  442.01   17.95
   0  -7   9  440.70   38.77
   0   7   9  435.66   38.66
   0  -7 -10   29.85    7.67
   0  -7 -10   34.93    7.86
   0  -7 -10   31.81    6.52
   0  -7 -11   66.61    7.02
   0   7 -11   63.62    6.92
   0  -7 -11   77.27    9.89
   0  -7 -11   72.10   10.32
   0  -7 -11   61.49    7.76
   0  -7 -12   11.42    8.03
   0   7 -12    7.42    3.65
   0  -7 -12    3.59    3.21
   0  -7 -12    3.82    6.39
   0  -7 -13  193.69   12.16
   0  -7 -13  189.51   11.05
   0   7 -13  173.67    8.93
   0  -7 -13  180.28    9.00
   0  -7 -14   -4.44    4.00
   0   7 -14   -0.04    1.44
   0  -8   0 1457.40   43.82
   0  -8   0 1493.33   49.11
   0  -8   1  502.62   25.33
   0  -8  -1  486.11   27.65
   0  -8  -2  426.99   27.87
   0  -8  -3  141.62   19.29
   0  -8  -4 2074.23   64.19
   0  -8  -5  242.86   25.91
   0  -8   5  218.89   18.29
   0  -8  -6   -0.77   11.40
   0  -8  -7  331.09   32.36
   0  -8  -8  562.49   19.92
   0  -8  -8  528.66   41.19
   0  -8  -8  557.74   19.81
   0  -8  -9    3.99    4.98
   0  -8  -9    1.34    4.61
   0  -8  -9   17.65    5.08
   0  -8  -9   -0.69    5.90
   0  -8  -9   -7.60   10.32
   0  -8 -10   97.62    9.90
   0  -8 -10   81.61   10.12
   0  -8 -10   99.54   10.36
   0  -8 -11   84.68    8.98
   0  -8 -11   78.03    9.74
   0  -8 -11   89.96   11.11
   0  -8 -12   53.99    8.52
   0   8 -12   38.40    4.80
   0  -8 -12   47.43    9.48
   0  -8 -13   18.21    6.91
   0  -8 -13    7.84    5.56
   0  -8 -14   -0.59    3.34
   0  -9   0    4.07    9.43
   0  -9   1   54.37   12.41
   0  -9  -1   36.84   13.24
   0  -9  -2   47.98   14.72
   0  -9  -3  707.68   38.40
   0  -9  -4  133.67   20.41
   0  -9  -5  101.01   18.92
   0  -9  -6    0.74   12.54
   0  -9  -7  565.73   42.07
   0  -9  -8    0.58    4.80
   0  -9  -8    9.60    4.73
   0  -9  -8    1.13    4.48
   0  -9  -8   -7.88   11.05
   0  -9  -8    5.13    4.12
   0  -9  -9   19.41    6.29
   0  -9  -9   35.01    6.36
   0  -9  -9   23.40    6.44
   0  -9  -9   15.71    6.49
   0  -9 -10  235.65   14.64
   0  -9 -10  236.14   14.20
   0  -9 -10  227.58   14.89
   0  -9 -11  316.26   16.21
   0  -9 -11  308.03   16.92
   0  -9 -12   -9.90    8.03
   0  -9  12    5.56    3.92
   0  -9 -12    8.52    7.47
   0  -9 -13  -11.42    4.44
   0  -9 -13   -7.90    5.55
   0  -9 -14  236.69    8.36
   0 -10   0  321.87   25.04
   0 -10   1  340.17   24.33
   0 -10  -1  344.18   27.26
   0 -10  -2  119.47   18.38
   0 -10  -3  116.03   19.85
   0 -10  -4 1068.72   51.00
   0 -10  -5   17.56   12.90
   0 -10  -6   21.43   12.57
   0 -10  -7    1.98    3.53
   0 -10  -7    9.94    4.16
   0 -10  -7    6.44    4.28
   0 -10  -7   10.44   11.87
   0 -10  -7    3.87    3.93
   0 -10  -8   10.32    5.76
   0 -10  -8   -7.16   11.53
   0 -10  -8   11.99    5.20
   0 -10  -8    6.30    4.97
   0 -10  -8   13.32    5.15
   0 -10  -9  241.06   14.82
   0 -10  -9  249.18   13.91
   0 -10  -9  242.09   14.59
   0 -10  -9  256.36   15.01
   0 -10 -10    6.61    6.89
   0 -10 -10    4.81    6.29
   0 -10 -11    2.59    6.70
   0 -10  11   -1.35    4.66
   0 -10 -11   -9.87    8.24
   0 -10 -12    7.44    6.63
   0 -10  12    3.34    3.57
   0 -10 -12   -9.53    7.38
   0 -10 -13   -6.85    3.69
   0 -10 -13   -3.42    4.49
   0 -10 -14   19.87    2.86
   0 -11   0   -6.55    9.68
   0 -11  -1   80.28   15.99
   0 -11   1   83.38   14.74
   0 -11  -2  265.61   26.41
   0 -11  -3  232.76   25.81
   0 -11  -4    2.55   11.79
   0 -11  -5  174.55   25.33
   0 -11  -6  132.86   23.71
   0 -11  -6  128.99    9.89
   0 -11  -7  231.31   12.98
   0 -11  -7  244.00   30.74
   0 -11  -7  259.89   14.03
   0 -11  -7  254.97   14.44
   0 -11  -7  232.23   14.10
   0 -11  -8   32.70    6.47
   0 -11  -8   39.33    7.74
   0 -11  -8   28.67    6.99
   0 -11  -8   47.15    7.90
   0 -11  -9   56.28    8.34
   0 -11  -9   32.41    7.77
   0 -11   9   37.69    8.24
   0 -11  -9   29.41    7.14
   0 -11 -10   87.82   10.04
   0 -11  10   88.62   10.06
   0 -11 -10   82.52    9.57
   0 -11 -11   57.86    8.86
   0 -11 -11   54.76    8.25
   0 -11  11   51.43    7.51
   0 -11 -12   31.29    6.70
   0 -11 -12   30.31    6.54
   0 -11  12   32.28    4.98
   0 -11 -13  247.45    8.60
   0 -11 -13  304.59   10.56
   0 -12   0   89.08   15.84
   0 -12  -1 1327.34   56.15
   0 -12  -2  173.18   22.70
   0 -12  -3  216.25   26.71
   0 -12  -4   59.64   15.50
   0 -12  -5  253.16   29.42
   0 -12  -6  210.53   12.50
   0 -12  -6  198.77   13.12
   0 -12   6  195.98   14.34
   0 -12  -6  206.95   28.58
   0 -12  -7    7.26    5.74
   0 -12   7    4.67    5.26
   0 -12  -7    7.62    4.03
   0 -12  -7    1.55    4.96
   0 -12   8  127.74   12.69
   0 -12  -8  155.23   12.01
   0 -12  -8  133.16   10.63
   0 -12  -8  139.16   11.69
   0 -12  -9   57.24    8.85
   0 -12  -9   64.48    8.47
   0 -12   9   70.69   10.11
   0 -12 -10    2.31    6.90
   0 -12 -10    9.70    5.78
   0 -12  10    9.21    6.03
   0 -12 -11   58.49    8.25
   0 -12  11   55.45    7.25
   0 -12 -11   57.50    7.70
   0 -12 -12   72.52    7.15
   0 -12  12   63.09    5.82
   0 -12 -12   58.76    6.21
   0 -12 -13    8.26    2.34
   0 -12 -13   19.86    3.51
   0 -13   0   -6.47    7.93
   0 -13  -1   83.93   17.95
   0 -13  -2   90.41   18.35
   0 -13  -3   56.85   16.52
   0 -13  -4  221.55   13.19
   0 -13  -4  234.02   29.07
   0 -13  -4  211.18   13.24
   0 -13   4  216.94   14.60
   0 -13  -5   74.66    9.00
   0 -13   5   83.85   10.16
   0 -13  -5   66.83    7.80
   0 -13  -5   66.83    7.27
   0 -13  -5   60.19    8.10
   0 -13  -6  731.81   22.64
   0 -13  -6  712.08   24.76
   0 -13   6  756.63   27.88
   0 -13  -6  715.87   51.93
   0 -13  -7   21.93    7.37
   0 -13   7    8.92    6.73
   0 -13  -7   13.12    6.02
   0 -13  -7   19.62    5.01
   0 -13  -8   43.97    8.53
   0 -13  -8   33.24    5.93
   0 -13   8   42.74    8.86
   0 -13  -8   25.63    6.97
   0 -13  -9  222.38   13.63
   0 -13  -9  214.48   12.53
   0 -13   9  242.26   16.04
   0 -13 -10   19.83    5.60
   0 -13  10   12.53    6.16
   0 -13 -10   14.13    6.38
   0 -13  11    6.61    4.16
   0 -13 -11    1.92    5.18
   0 -13  12    9.10    2.48
   0 -13 -12   10.53    4.15
   0 -13 -12   -0.46    4.05
   0 -13 -13   80.48    4.26
   0 -14   0  134.14   20.76
   0 -14  -1   13.68    9.11
   0 -14  -2  422.96   36.79
   0 -14  -2  452.56   18.85
   0 -14   2  508.99   21.66
   0 -14   3  283.64   16.74
   0 -14  -3  293.75   15.63
   0 -14  -3  278.17   13.77
   0 -14  -3  277.35   31.73
   0 -14  -3  284.42   15.33
   0 -14  -3  265.54   14.70
   0 -14   4  264.90   16.85
   0 -14  -4  260.17   14.91
   0 -14  -4  280.42   15.55
   0 -14  -4  242.61   13.97
   0 -14  -4  268.57   15.15
   0 -14  -4  258.68   31.95
   0 -14  -5   33.26    5.63
   0 -14   5   48.83    9.34
   0 -14  -5   24.95   15.39
   0 -14  -5   37.55    6.63
   0 -14  -5   36.00    7.64
   0 -14  -6    9.77    7.45
   0 -14   6   -3.91    6.06
   0 -14  -6    1.78    4.53
   0 -14  -7   18.28    8.03
   0 -14   7    5.22    6.87
   0 -14  -7   -0.96    5.19
   0 -14  -8   -2.16    3.92
   0 -14  -8   14.00    8.12
   0 -14   8   -1.60    6.75
   0 -14  -8   -1.02    5.63
   0 -14  -9  242.74   11.80
   0 -14   9  242.18   15.57
   0 -14  -9  250.81   13.45
   0 -14  10   80.73    8.82
   0 -14 -10   66.91    8.42
   0 -14 -10   71.06    7.97
   0 -14  11   16.78    4.40
   0 -14 -11    6.79    5.50
   0 -14 -11   23.07    5.19
   0 -14 -12    1.91    2.89
   0 -14 -12    3.70    2.67
   0 -15   0   -0.06    4.48
   0 -15   0    4.45    4.58
   0 -15  -1   77.63    8.59
   0 -15   1  101.98    9.30
   0 -15  -1  112.18   20.56
   0 -15  -1   75.53    7.75
   0 -15  -1   96.28    9.78
   0 -15  -2   52.16    7.65
   0 -15  -2   43.69    6.98
   0 -15  -2   53.11   16.61
   0 -15   2   46.20    6.79
   0 -15  -2   38.70    6.40
   0 -15  -2   36.18    5.81
   0 -15  -3  142.37   25.36
   0 -15  -3  115.22   10.35
   0 -15  -3  101.29    9.25
   0 -15  -3  135.33   11.35
   0 -15   3  132.91   12.65
   0 -15   3  123.90   10.01
   0 -15  -3  119.59   10.72
   0 -15  -4  110.38   11.05
   0 -15  -4  124.37   11.35
   0 -15  -4   98.08    9.40
   0 -15   4  104.53   12.09
   0 -15  -4  123.53   10.84
   0 -15  -5   39.96    6.89
   0 -15   5   34.01    8.96
   0 -15  -5   16.63    5.94
   0 -15  -5   36.28    6.00
   0 -15  -5   31.89    7.86
   0 -15  -6  226.59   15.14
   0 -15  -6  201.82   13.25
   0 -15  -6  210.59   12.35
   0 -15   6  200.50   16.03
   0 -15   7   -0.61    7.02
   0 -15  -7   -1.80    4.65
   0 -15  -7   15.59    8.21
   0 -15  -8  218.94   14.13
   0 -15   8  237.61   15.98
   0 -15  -8  212.10   12.43
   0 -15  -8  263.06   15.61
   0 -15  -9   88.03    9.81
   0 -15  -9  111.06    8.83
   0 -15   9   86.41    9.87
   0 -15 -10   52.52    7.32
   0 -15 -10   62.54    6.58
   0 -15  10   52.49    7.11
   0 -15 -11   -0.34    4.13
   0 -15 -11    2.05    3.09
   0 -15 -12   30.46    2.82
   0 -16   0    4.28    5.23
   0 -16   0    1.66    3.95
   0 -16  -1  297.28   14.94
   0 -16  -1  321.11   17.07
   0 -16   1  319.29   17.51
   0 -16  -1  314.54   16.39
   0 -16   1  296.58   15.68
   0 -16  -2  168.94   12.27
   0 -16  -2  171.81   10.65
   0 -16  -2  189.26   13.30
   0 -16   2  157.88   11.62
   0 -16  -2  184.16   13.12
   0 -16  -3   43.55    7.65
   0 -16  -3   36.83    6.76
   0 -16  -3   53.65    8.17
   0 -16   3   47.82    6.86
   0 -16  -3   52.70    8.33
   0 -16  -4    7.58    6.73
   0 -16  -4    3.44    5.54
   0 -16  -4   14.03    5.72
   0 -16   4    9.38    7.21
   0 -16  -4   13.48    6.91
   0 -16   5    0.30    7.18
   0 -16  -5    0.14    4.50
   0 -16  -5   12.44    7.48
   0 -16  -6  517.93   20.96
   0 -16  -6  548.56   20.12
   0 -16   6  522.09   23.68
   0 -16  -6  515.44   17.70
   0 -16  -7   93.02   11.34
   0 -16   7   83.50   11.21
   0 -16  -7   75.42    7.98
   0 -16  -7   53.49    8.54
   0 -16   8  123.61   12.06
   0 -16  -8  124.69    8.96
   0 -16  -8  111.51   10.24
   0 -16   9    4.89    5.71
   0 -16  -9    9.11    4.32
   0 -16  -9   -6.66    7.55
   0 -16 -10   63.46    5.64
   0 -16 -10  103.54    7.73
   0 -16 -11   37.12    3.35
   0 -16 -11   58.82    4.63
   0 -17   0   -3.03    5.37
   0 -17   0   -0.83    4.97
   0 -17  -1   14.77    5.11
   0 -17   1   15.65    5.52
   0 -17   1   16.50    7.18
   0 -17  -1    7.24    5.46
   0 -17  -1   17.39    6.14
   0 -17  -2   15.27    4.93
   0 -17  -2   -4.48    4.65
   0 -17   2    1.51    3.85
   0 -17  -2    3.63    5.51
   0 -17   2   -0.47    6.26
   0 -17  -2    3.48    5.61
   0 -17  -3  619.21   22.36
   0 -17  -3  627.90   19.55
   0 -17  -3  634.25   23.44
   0 -17   3  629.35   21.25
   0 -17  -3  621.62   23.08
   0 -17  -4    4.11    5.12
   0 -17  -4   12.24    7.07
   0 -17  -4    9.05    5.76
   0 -17  -5   78.33   10.30
   0 -17  -5   45.79    7.80
   0 -17  -6   91.18   11.28
   0 -17  -6   77.13    9.00
   0 -17  -6   61.77    6.45
   0 -17  -7  271.20   11.81
   0 -17  -7  305.60   14.38
   0 -17  -8   -4.18    6.66
   0 -17  -9  -14.31    4.29
   0 -17  -9   -1.13    5.10
   0 -17  10   33.61    3.86
   0 -17 -10   26.88    3.05
   0 -18   0  273.28   14.95
   0 -18   0  315.17   17.57
   0 -18  -1  131.61    9.72
   0 -18  -1  124.19   10.85
   0 -18   1  127.56   10.54
   0 -18  -1  141.38   12.23
   0 -18   1  129.09   12.34
   0 -18  -2  215.03   12.95
   0 -18  -2  221.28   14.42
   0 -18   2  232.51   15.83
   0 -18   2  221.52   12.86
   0 -18  -2  222.01   14.01
   0 -18  -3   44.67    8.36
   0 -18   3   41.94    6.07
   0 -18   3   48.97    9.85
   0 -18  -3   39.41    7.58
   0 -18  -3   64.99    7.13
   0 -18  -3   53.29    8.20
   0 -18  -4   45.53    7.21
   0 -18  -4   49.11    7.18
   0 -18  -4   54.32    8.91
   0 -18  -5   -0.24    5.32
   0 -18  -5   16.75    7.45
   0 -18  -6   68.86    7.80
   0 -18  -6  108.46   11.15
   0 -18  -7   56.69    7.25
   0 -18  -8    9.71    5.03
   0 -18  -9   62.96    5.54
   0 -18   9   35.30    4.61
   0 -18 -10   36.75    3.20
   0 -19   0   -1.47    6.24
   0 -19   0   -3.22    4.80
   0 -19   1    3.95    6.62
   0 -19  -1    1.95    5.73
   0 -19  -1    2.17    5.20
   0 -19   1    1.17    4.24
   0 -19  -1    8.33    3.87
   0 -19   2   12.02    6.90
   0 -19  -2   10.20    6.08
   0 -19   2    9.11    3.91
   0 -19  -2   15.84    6.23
   0 -19  -2   20.74    5.53
   0 -19   3   -2.52    7.79
   0 -19  -3    8.40    5.70
   0 -19   3    1.62    3.08
   0 -19  -3    8.99    5.57
   0 -19   4   10.31    8.18
   0 -19  -4   10.51    5.39
   0 -19  -4   21.66    5.53
   0 -19  -4   13.41    6.57
   0 -19  -5   21.38    5.61
   0 -19  -5   31.03    7.58
   0 -19  -6   21.45    5.47
   0 -19   6    6.04    5.92
   0 -19  -7   20.00    4.86
   0 -19   7   -3.42    4.72
   0 -19  -8   42.25    4.85
   0 -19   8   19.74    4.21
   0 -19   9   -2.59    1.58
   0 -20   0   18.38    5.09
   0 -20   0   29.07    7.27
   0 -20  -1  211.55   12.08
   0 -20   1  231.29   11.69
   0 -20   1  246.37   14.53
   0 -20  -1  237.31   13.72
   0 -20  -2   15.69    4.79
   0 -20   2    5.30    3.46
   0 -20  -2    6.03    5.40
   0 -20   2    5.68    6.92
   0 -20  -3   78.30    8.08
   0 -20   3   84.62   10.06
   0 -20  -3  102.53    8.40
   0 -20   4   59.87    9.12
   0 -20   5   53.95    7.75
   0 -20   6    2.16    4.55
   0 -20   7    7.35    3.51
   0 -20   8    8.48    2.16
   0 -21   0   -1.88    5.04
   0 -21  -1    2.61    4.57
   0 -21   1    4.48    5.36
   0 -21   2   18.77    6.41
   0 -21  -2   11.76    4.50
   0 -21   3   10.79    5.63
   0 -21   4    6.84    4.81
   0 -21   5   15.23    4.45
   0 -21   6    9.17    3.41
   0 -21   7    2.71    1.59
   0 -22   0  173.10    9.44
   0 -22   1   76.18    7.03
   0 -22  -1   69.26    6.32
   0 -22   2  159.87    9.16
   0 -22   3   10.22    4.01
   0 -22   4    3.14    3.21
   0 -22   5   65.45    4.79
   0 -23   0   -1.69    2.23
   0 -23   1    3.72    2.35
   0 -23   2   20.69    3.12
   0 -23   3   10.59    2.43
   1   0 -15  175.86    8.19
   1   0 -14   -0.85    5.36
   1   0 -13  176.06   12.65
   1   0 -12    5.95    6.76
   1   0 -11   18.75    4.91
   1   0 -11   11.62    4.92
   1   0 -10    3.75    3.78
   1   0 -10   -0.71    2.98
  -1   0   9    8.30   12.57
  -1   0   8   -6.14   13.90
  -1   0   7   -6.39   12.69
  -1   0   6    3.91   13.53
   1   0  -6    1.40    3.91
  -1   0   5   44.31   14.89
   1   0  -5   44.91    6.65
   1   0  -4    8.54    9.69
   1   0  -4   -3.24    3.82
   1   0  -4   -1.08    2.24
   1   0  -3 1112.09   31.78
   1   0  -3 1090.43   20.23
   1   0  -3 1061.95   18.36
   1   0  -2    1.13    6.17
   1   0  -2   -1.15    2.64
   1   0  -1  441.98   14.81
   1   0   0   -1.60    2.81
   1   0   1 2433.84   33.53
   1   0   2    0.22    6.82
   1   0   3  228.17   17.27
   1   0   4   -1.09   11.14
   1   0   5 1817.97   53.90
  -1   0  -6    2.91   13.65
   1   0   6    6.22   14.13
  -1   0  -7 1091.28   50.79
   1   0   7 1073.93   51.76
  -1   0  -8    3.00   12.10
   1   0   8    6.90   15.25
  -1   0  -9  118.44   22.81
   1   0   9  128.50   24.04
  -1   0 -10   -7.40    4.30
   1   0  10    3.62   11.56
  -1   0 -11    2.61    3.77
  -1   0 -12   -0.45    3.64
  -1   0 -13    0.03    4.11
  -1   0 -14   -0.19    3.05
  -1   0 -14   -1.36    5.26
  -1   0 -15   13.01    3.60
   1  -1 -15    3.06    2.98
   1   1 -15   -1.18    3.14
   1  -1 -14   58.42    7.32
   1   1 -14   70.51    7.95
   1   1 -13  268.29   14.67
   1  -1 -13  283.40   15.12
   1  -1 -13  246.63   11.33
   1  -1 -12    9.56    5.08
   1  -1 -12    9.12    4.01
   1  -1 -12    9.61    6.94
   1   1 -12   12.71    6.93
   1  -1 -11   46.15    6.71
   1  -1 -11   39.24    6.87
   1  -1 -10   23.73    4.77
  -1   1  10   11.38    9.88
  -1  -1  10   19.77   11.02
   1  -1 -10   32.07    6.05
  -1  -1   9 1154.73   62.68
  -1   1   9 1132.15   62.04
  -1   1   8  178.49   25.08
  -1  -1   8  165.38   24.49
  -1  -1   7  245.63   26.54
  -1   1   7  240.84   26.95
   1  -1  -6  720.77   27.63
  -1  -1   6  733.59   39.63
  -1   1   6  768.41   40.27
   1   1  -5 1381.68   28.26
   1  -1  -5 1422.74   34.98
  -1  -1   5 1420.56   46.75
  -1   1   5 1395.52   46.74
   1   1  -4 1475.79   42.36
   1  -1  -4 1497.65   42.63
   1  -1  -4 1460.26   31.56
   1   1  -4 1430.97   24.21
   1  -1  -4 1432.32   26.84
   1   1  -3    1.56    2.17
   1  -1  -3    0.24    4.45
   1   1  -3    1.35    8.39
   1  -1  -3    6.02    8.37
   1  -1  -3    0.95    4.14
   1   1  -2  293.06   15.00
   1  -1  -2  285.21   14.76
   1  -1  -2  293.42   11.20
   1  -1  -2  296.14   11.38
   1   1  -1 1377.76   25.51
   1  -1  -1 1412.32   25.91
   1  -1  -1 1402.99   21.27
   1   1   0  840.64   17.54
   1  -1   0  887.97   18.12
  -1   1  -1 1197.05   23.34
   1   1   1 1220.58   23.95
   1  -1   1 1261.83   24.27
   1   1   2 1812.54   35.46
   1  -1   2 1815.33   35.82
   1  -1   3  109.44   13.74
   1   1   3   94.62   13.50
   1  -1   4  709.57   31.00
   1   1   4  695.11   30.82
   1   1   5  332.73   25.72
   1  -1   5  312.84   25.39
  -1   1  -6  108.95   19.48
  -1  -1  -6  110.98   19.86
   1  -1   6   98.91   19.07
   1   1   6  122.40   20.62
  -1   1  -7  238.43   26.78
  -1  -1  -7  199.58   24.16
   1  -1   7  225.12   26.23
   1   1   7  232.26   26.53
  -1  -1  -8  149.45   18.48
  -1  -1  -8  175.68   23.96
  -1   1  -8  138.91   22.09
   1   1   8  148.10   22.87
   1  -1   8  152.61   23.21
  -1   1  -9  445.31   39.29
  -1  -1  -9  473.08   40.79
   1  -1   9  435.98   40.42
   1   1   9  447.61   40.52
   1  -1  10   78.99   21.05
   1   1  10   55.39   16.80
  -1  -1 -10   75.18    7.23
  -1  -1 -11   53.67    7.29
  -1  -1 -12   97.45    8.84
  -1  -1 -13   63.13    6.49
  -1   1 -13   80.39    7.39
  -1  -1 -13   79.78    8.17
  -1   1 -14  150.46    7.66
  -1  -1 -14  158.57    8.70
  -1   1 -14  180.35   10.66
  -1  -1 -14  168.67   10.27
  -1   1 -15   75.93    5.52
  -1  -1 -15   79.24    5.65
   1   2 -15   28.58    4.04
   1  -2 -15   25.07    3.84
   1  -2 -14    7.95    4.87
   1   2 -14    7.30    5.10
   1  -2 -13   27.83    7.18
   1   2 -13   19.18    6.74
   1  -2 -13   23.63    4.84
   1   2 -12  111.29   10.86
   1  -2 -12  108.37   10.40
   1  -2 -12  104.26    9.81
   1  -2 -12  101.67    8.86
   1  -2 -11   14.33    5.27
   1  -2 -11   12.16    5.75
   1  -2 -10   30.36    5.60
  -1  -2  10   41.40   15.06
  -1   2  10   27.62   13.84
   1  -2 -10   27.38    6.26
  -1  -2   9    1.03   10.55
  -1   2   9   15.38   12.47
  -1  -2   8  188.67   25.15
  -1   2   8  183.16   25.40
   1  -2  -7    3.97    5.28
  -1   2   7    5.26   12.09
  -1  -2   7    1.28   12.03
   1  -2  -6 1206.76   38.49
  -1  -2   6 1256.84   49.03
  -1   2   6 1226.04   49.05
   1  -2  -5 1658.05   41.19
   1   2  -5 1593.73   25.80
  -1  -2   5 1687.50   50.19
  -1   2   5 1709.50   51.14
   1   2  -4 1011.06   16.37
   1  -2  -4 1069.73   30.24
   1  -2  -4 1019.53   26.85
  -1   2   4 1118.12   35.80
  -1  -2   4 1066.23   34.77
   1   2  -3 1738.64   39.49
   1  -2  -3 1747.38   39.52
   1  -2  -3 1710.88   34.16
   1  -2  -3 1701.19   32.43
   1  -2  -2 3542.42   48.00
   1   2  -2 3588.28   48.23
   1  -2  -2 3621.69   43.91
   1  -2  -2 3630.04   43.80
   1  -2  -1 4236.09   43.52
   1  -2  -1 4210.72   44.07
  -1  -2   1 4193.39   24.14
   1  -2  -1 4230.75   44.83
   1   2   0 1255.11   21.44
   1  -2   0 1316.76   21.99
   1   2   1   70.23    7.16
   1  -2   1   66.93    6.86
  -1   2  -1   56.62    6.62
  -1  -2  -1   65.75    6.96
   1  -2   2 4554.42   56.36
   1   2   2 4464.76   55.36
   1   2   3   22.46    9.69
   1  -2   3    6.01    8.55
   1  -2   4   41.36   12.93
   1   2   4   46.90   12.71
   1   2   5 1127.09   42.85
   1  -2   5 1190.92   44.22
  -1   2  -6  289.04   26.19
   1   2   6  278.25   26.43
  -1  -2  -6  261.11   24.84
   1  -2   6  271.19   25.30
   1  -2   7  349.81   30.67
  -1  -2  -7  366.40   30.88
   1   2   7  365.95   31.95
  -1   2  -7  374.81   31.03
  -1  -2  -8   20.17    9.29
  -1   2  -8   22.34   13.89
  -1  -2  -8   23.07   14.21
   1  -2   8   22.91   13.30
   1   2   8   24.92   14.31
  -1   2  -9  610.28   45.28
  -1  -2  -9  614.78   45.61
   1   2   9  632.52   47.57
   1  -2   9  640.10   47.80
  -1  -2 -10   62.98    7.24
   1  -2  10   59.73   16.86
   1   2  10   63.09   17.49
  -1  -2 -11   92.63    9.49
  -1  -2 -11   78.39    7.60
  -1  -2 -12   31.56    6.94
  -1  -2 -12   24.74    6.18
  -1  -2 -13   40.89    6.08
  -1   2 -13   40.01    5.51
  -1  -2 -13   41.79    6.95
  -1  -2 -14   92.17    7.15
  -1  -2 -14   99.05    8.15
  -1   2 -14  100.67    8.32
  -1   2 -15   -1.56    2.55
  -1  -2 -15   -3.74    2.71
  -1  -2 -15    0.19    1.49
   1   3 -15  123.36    6.35
   1  -3 -15  119.14    6.15
   1  -3 -14  133.84    7.32
   1   3 -14  145.26    9.25
   1  -3 -14  144.68    9.17
   1   3 -13   14.41    5.99
   1  -3 -13    8.79    5.82
   1  -3 -13    9.60    4.46
   1  -3 -12   50.07    8.16
   1   3 -12   53.21    8.43
   1  -3 -12   47.54    7.73
   1  -3 -12   41.99    6.78
   1  -3 -11   30.93    6.43
   1  -3 -11   25.58    7.41
   1  -3 -10  581.26   20.44
  -1  -3  10  696.37   52.71
  -1   3  10  691.02   52.57
   1  -3 -10  638.32   22.00
  -1  -3   9  645.90   47.46
  -1   3   9  582.68   45.40
  -1   3   8   72.29   17.18
  -1  -3   8   82.22   18.33
   1  -3  -7  438.05   27.53
  -1  -3   7  444.74   34.08
  -1   3   7  495.60   35.93
   1  -3  -6   23.78    9.17
  -1   3   6   10.03   11.72
  -1  -3   6   20.70   12.51
   1  -3  -5 3108.72   61.07
  -1  -3   5 3290.87   69.01
  -1   3   5 3261.69   69.47
   1  -3  -5 3181.43   55.84
   1  -3  -4 1570.94   39.64
   1  -3  -4 1491.07   36.88
  -1  -3   4 1477.63   40.69
  -1   3   4 1592.52   42.25
   1  -3  -3   -0.66    6.36
   1  -3  -3    6.26    6.82
   1   3  -3    2.48    6.57
   1  -3  -3    5.74    7.12
   1  -3  -2   75.14   10.18
   1   3  -2   71.92    8.71
   1  -3  -2   74.38    8.52
   1  -3  -2   68.96    9.65
  -1  -3   1  624.75   13.38
   1  -3  -1  675.22   17.36
   1   3  -1  630.01   17.15
   1  -3   0  568.82   18.62
  -1  -3   0  549.03   14.58
  -1   3   0  572.06   14.57
   1   3   1 1285.82   24.48
   1  -3   1 1311.88   26.34
  -1   3  -1 1353.25   25.20
  -1  -3  -1 1309.20   24.85
   1  -3   2   70.06    7.57
   1  -3   2   71.46    9.45
   1   3   2   82.48    9.66
   1  -3   3    5.56    3.50
   1  -3   3    2.91    7.94
   1   3   3    2.20    8.29
   1  -3   4  770.02   15.87
   1  -3   4  805.19   32.46
   1   3   4  856.57   33.16
  -1   3  -5 1771.90   51.61
   1  -3   5 1735.15   52.51
   1   3   5 1682.43   51.69
  -1  -3  -6  381.52   28.46
   1  -3   6  365.29   28.27
   1   3   6  362.73   28.50
  -1   3  -6  350.67   27.89
  -1   3  -7    3.57   11.81
  -1  -3  -7    1.73   11.49
  -1  -3  -7   -1.24    9.15
   1   3   7   -0.56   11.56
   1  -3   7    2.82   11.51
   1  -3   8  570.27   41.82
   1   3   8  573.59   41.85
  -1  -3  -8  555.53   36.71
  -1  -3  -8  553.24   40.34
  -1   3  -8  554.33   40.11
   1   3   9  508.99   43.13
   1  -3   9  517.95   43.42
  -1  -3  -9  488.41   36.47
  -1   3  -9  485.16   40.05
  -1  -3  -9  478.14   40.20
   1   3  10  -36.18   15.85
   1  -3  10  -23.23   13.57
  -1  -3 -10   -3.05    3.93
  -1  -3 -11   33.04    5.60
  -1  -3 -11   38.38    7.88
  -1  -3 -12   47.64    6.34
  -1  -3 -12   51.85    8.00
  -1  -3 -12   56.22    8.16
  -1  -3 -13  141.84   10.37
  -1  -3 -13  145.37   10.10
  -1  -3 -14   13.60    4.41
  -1  -3 -14   10.49    4.52
  -1   3 -14    7.59    4.32
  -1  -3 -15   76.13    4.96
  -1   3 -15   81.11    5.15
   1   4 -15   16.40    2.63
   1  -4 -15   11.99    2.29
   1  -4 -14   -2.19    3.06
   1   4 -14   -2.09    3.89
   1  -4 -14   -1.77    3.65
   1  -4 -13   97.99    8.76
   1   4 -13   94.74    8.79
   1  -4 -13   90.15    8.01
   1   4 -12  137.15   11.06
   1  -4 -12  130.12   10.69
   1  -4 -12  141.35   11.75
   1  -4 -12  122.13   10.15
   1  -4 -11   24.35    6.95
   1  -4 -11   15.55    5.75
   1  -4 -10    0.92    5.24
   1  -4 -10    0.27    4.14
  -1  -4  10   -8.15   10.99
  -1   4  10    3.36    8.23
  -1  -4   9   91.09   19.60
  -1   4   9   74.25   17.93
  -1   4   8   11.06   10.07
  -1  -4   8    8.48   10.83
   1  -4  -8   18.53    8.66
  -1  -4   7  236.50   24.84
  -1   4   7  262.18   26.99
   1  -4  -7  244.11   22.23
  -1  -4   6   83.74   15.83
  -1   4   6  105.90   17.00
   1  -4  -6   71.51   12.53
  -1  -4   5  247.49   20.78
  -1   4   5  237.77   21.15
   1  -4  -5  217.67   19.19
   1  -4  -5  233.54   17.79
   1  -4  -4   35.80    9.38
   1  -4  -4   49.70   11.04
  -1   4   4   48.31   10.83
  -1  -4   4   41.37   10.06
   1   4  -3    2.77    5.97
   1  -4  -3    2.21    5.76
   1  -4  -3   -8.68    9.15
   1  -4  -3    0.65    7.58
   1   4  -2   29.65    6.04
   1  -4  -2   31.61    6.01
   1  -4  -2   36.40    9.49
   1  -4  -2   33.67    9.49
   1   4  -1  235.78   10.68
   1  -4  -1  247.82   10.77
  -1  -4   1  235.78   10.72
  -1  -4   0  906.69   18.25
  -1   4   0  944.70   17.82
  -1  -4   0  953.35   23.75
   1  -4   0  939.56   19.30
   1   4   0  937.25   19.31
   1  -4   1   29.69    7.81
   1   4   1   32.91    5.40
   1  -4   1   27.96    5.00
  -1  -4  -1   30.24    8.53
   1  -4   2  627.13   20.25
   1  -4   2  670.93   22.20
   1   4   2  661.93   21.56
   1  -4   3   14.53    4.44
   1  -4   3   15.81    7.86
   1   4   3   15.32    8.08
   1  -4   4  964.58   20.39
   1   4   4 1023.34   36.44
   1  -4   4  994.75   35.72
   1  -4   5  246.79   21.52
   1   4   5  318.70   24.11
  -1   4  -5  277.05   22.10
  -1  -4  -5  272.81   22.21
  -1  -4  -6 1212.68   48.76
   1   4   6 1198.84   49.40
  -1  -4  -6 1211.01   48.15
   1  -4   6 1227.75   49.91
  -1   4  -6 1162.38   46.83
  -1  -4  -7  708.10   40.40
   1  -4   7  756.52   43.64
   1   4   7  750.65   44.13
  -1   4  -7  733.02   41.73
  -1  -4  -7  722.24   41.50
  -1  -4  -8 1460.07   60.88
  -1   4  -8 1555.56   65.69
  -1  -4  -8 1503.44   64.82
   1   4   8 1593.11   69.41
   1  -4   8 1484.30   66.28
  -1  -4  -9   85.49   16.61
   1   4   9   78.38   19.04
   1  -4   9  100.48   20.76
  -1  -4  -9  101.03   20.66
  -1   4  -9   99.25   20.61
   1  -4  10  739.36   54.11
   1   4  10  797.76   56.67
  -1  -4 -10  739.65   22.95
  -1  -4 -10  726.88   22.42
  -1  -4 -11   17.03    6.87
  -1  -4 -11   22.97    7.08
  -1  -4 -11   14.23    5.07
  -1  -4 -12  332.81   16.09
  -1  -4 -12  327.75   16.32
  -1  -4 -12  314.65   14.24
  -1  -4 -13   -0.67    5.19
  -1  -4 -13   -1.67    3.12
  -1  -4 -13   -5.63    5.86
  -1  -4 -14   87.90    7.08
  -1  -4 -14   81.23    6.58
  -1   4 -14   78.46    6.72
  -1  -4 -15   28.67    2.98
  -1   4 -15   39.61    3.39
  -1  -4 -15   39.01    3.32
   1   5 -14   26.99    4.27
   1  -5 -14   24.91    4.18
   1  -5 -14   24.96    4.14
   1  -5 -13    2.74    4.06
   1   5 -13    5.06    4.50
   1  -5 -13   -1.96    5.04
   1  -5 -12   54.91    9.22
   1  -5 -12   40.28    6.82
   1   5 -12   46.40    7.18
   1  -5 -12   49.69    7.55
   1  -5 -11    1.96    6.51
   1  -5 -11    2.87    5.47
   1  -5 -11   -3.11    4.48
   1   5 -11    0.72    4.48
  -1  -5  10  328.12   35.24
  -1   5  10  266.76   32.17
   1  -5 -10  312.75   15.87
   1  -5 -10  314.58   14.65
   1  -5 -10  350.34   17.43
   1  -5  -9   78.19    8.46
  -1  -5   9   71.84   17.41
  -1   5   9   58.06   15.96
   1  -5  -9   73.17    7.78
  -1  -5   8  548.66   40.09
  -1   5   8  580.66   41.96
   1  -5  -8  571.33   36.40
  -1   5   7   54.22   14.59
  -1  -5   7   62.67   14.85
   1  -5  -7   59.93   13.07
  -1  -5   6 1747.16   58.03
  -1   5   6 1778.84   58.77
   1  -5  -6 1642.24   54.78
  -1   5   5  207.20   19.73
  -1  -5   5  173.46   18.10
   1  -5  -5  193.96   18.28
   1  -5  -5  214.92   20.01
  -1  -5   4  355.52   21.26
  -1   5   4  360.00   21.21
   1  -5  -4  334.16   22.53
   1  -5  -4  359.19   23.30
   1  -5  -3   40.65   11.17
  -1  -5   3   36.30    7.43
  -1   5   3   48.47    8.31
   1  -5  -3   44.40   11.28
   1  -5  -2 1395.95   30.23
   1   5  -2 1468.89   30.98
  -1  -5   2 1493.15   25.98
   1  -5  -2 1581.94   41.20
   1  -5  -2 1580.12   39.66
   1   5  -1 1786.73   27.13
   1  -5  -1 1781.82   26.58
   1  -5   0 2578.72   48.70
  -1  -5   0 2546.87   42.66
   1  -5   0 2691.03   49.21
  -1   5   0 2642.00   27.01
  -1  -5   0 2495.21   27.72
   1   5   0 2415.95   29.10
   1  -5   0 2463.13   28.52
   1  -5   1  206.57   14.72
  -1  -5  -1  203.08   15.08
   1  -5   1  180.57    9.46
   1   5   1  181.68    9.37
   1  -5   2  796.27   25.53
  -1  -5  -2  829.76   30.60
   1  -5   2  826.28   23.87
   1   5   2  790.18   23.23
  -1  -5  -3  717.91   31.67
   1  -5   3  699.92   22.48
   1   5   3  752.17   27.11
   1  -5   3  734.01   27.19
   1  -5   4   30.05    9.82
   1   5   4   36.29   10.04
  -1   5  -4   41.00    9.59
   1  -5   4   36.58    5.33
  -1  -5  -4   40.60   13.55
  -1  -5  -5   18.18   13.01
  -1   5  -5   15.55    9.14
  -1  -5  -5   16.48    9.58
   1  -5   5   20.89   10.57
   1   5   5   18.49    9.86
  -1  -5  -6  251.88   24.90
   1  -5   6  235.90   23.28
   1   5   6  244.67   24.12
  -1  -5  -6  214.41   21.86
  -1   5  -6  230.63   22.58
   1   5   7   22.98   12.47
   1  -5   7   23.96   11.18
  -1  -5  -7    2.55    9.44
  -1   5  -7    6.21    9.28
  -1  -5  -7   17.82   11.72
   1   5   8    9.68   10.71
   1  -5   8   13.31   10.50
  -1  -5  -8   16.71   11.24
  -1   5  -8   18.03   12.05
  -1  -5  -8   -0.87    9.33
  -1  -5  -9  601.88   20.42
  -1  -5  -9  595.83   42.72
   1  -5   9  625.93   47.01
   1   5   9  644.49   48.14
  -1  -5 -10   -3.31    3.74
  -1  -5 -10    4.39    4.47
  -1  -5 -11   85.68    8.69
  -1  -5 -11   88.86   10.20
  -1  -5 -11   87.52   10.06
  -1  -5 -12   92.68    8.54
  -1  -5 -12   99.87   10.24
  -1  -5 -12  101.09   10.56
  -1  -5 -13    5.14    3.33
  -1  -5 -13   -0.97    5.90
  -1   5 -13    4.60    4.19
  -1  -5 -13    3.28    3.85
  -1  -5 -13    6.96    5.91
  -1  -5 -14    6.25    4.34
  -1  -5 -14    2.10    2.65
  -1   5 -14    4.90    3.11
  -1  -5 -15   15.13    2.33
   1  -6 -14   17.95    3.78
   1  -6 -14   26.76    3.54
   1   6 -14   28.48    3.81
   1  -6 -13   74.63    6.88
   1   6 -13   72.09    6.91
   1  -6 -13   56.36    7.22
   1  -6 -12  187.55   13.82
   1   6 -12  177.64   10.82
   1  -6 -12  185.53   11.01
   1  -6 -12  182.53   12.21
   1  -6 -11    5.35    5.91
   1  -6 -11    6.97    4.13
   1   6 -11    7.02    4.06
   1  -6 -11   11.37    7.58
   1  -6 -10   36.18    5.94
   1  -6 -10   45.41    8.43
   1  -6 -10   36.29    6.13
   1  -6 -10   41.69    7.49
   1   6 -10   43.29    6.25
   1  -6  -9  189.23   12.95
   1  -6  -9  183.83   12.19
  -1   6   9  195.85   26.74
  -1  -6   9  174.94   25.09
   1  -6  -9  171.65   11.02
   1  -6  -8  608.84   39.24
  -1  -6   8  679.74   44.16
  -1   6   8  684.29   44.91
   1  -6  -7   11.94   10.56
  -1  -6   7   14.82   10.61
  -1   6   7   -5.83    9.69
   1  -6  -6   14.40   10.17
  -1   6   6   24.77   11.07
  -1  -6   6   14.42    8.34
   1  -6  -5   43.72   11.95
  -1  -6   5   38.84    9.91
  -1   6   5   57.28   11.12
   1  -6  -5   41.69   13.33
   1  -6  -4  393.82   26.61
  -1  -6   4  371.40   21.27
  -1   6   4  395.78   22.00
   1  -6  -4  368.90   25.96
   1  -6  -3  232.29   19.79
   1  -6  -3  256.49   21.31
  -1  -6   3  219.39   14.35
  -1   6   3  237.98   14.72
   1  -6  -2   55.50   12.70
  -1  -6   2   69.69    6.87
  -1   6   2   61.08    6.37
   1  -6  -2   70.05   14.49
  -1  -6   2   79.20    7.88
   1  -6  -1  362.57   10.88
   1   6  -1  355.19   11.34
  -1  -6   1  406.40   17.52
   1  -6  -1  382.54   22.78
   1  -6  -1  392.84   22.47
   1  -6   0 1294.66   15.45
   1   6   0 1288.25   17.00
   1  -6   0 1503.07   40.74
   1  -6   0 1457.80   39.76
  -1  -6   0 1412.47   35.17
   1   6   1  216.31    9.22
   1  -6   1  205.84    9.36
  -1  -6  -1  224.73   17.09
   1  -6   1  228.80   16.81
   1   6   2   23.61    4.90
   1  -6   2   25.44    5.43
  -1  -6  -2   27.12   11.20
   1  -6   2   28.10    7.94
   1  -6   3   80.67   10.05
   1   6   3   93.10   10.69
   1  -6   3   85.28    9.98
  -1  -6  -3   87.02   15.45
   1  -6   4  339.93   21.63
   1   6   4  350.05   21.65
  -1   6  -4  339.35   20.12
  -1  -6  -4  355.29   20.49
  -1  -6  -4  304.00   24.30
   1  -6   4  340.34   16.71
  -1   6  -5   79.38   12.71
  -1  -6  -5   77.96   12.36
  -1  -6  -5   56.95   16.83
   1   6   5   41.19   10.20
   1  -6   5   72.48   12.71
  -1   6  -6  152.36   17.73
  -1  -6  -6  139.02   17.25
   1  -6   6  175.90   20.21
   1   6   6  151.59   18.48
  -1  -6  -6  157.95   21.64
  -1  -6  -7   42.92   11.91
  -1   6  -7   44.52   12.64
  -1  -6  -7   38.44   14.37
   1  -6   7   43.47   12.98
   1   6   7   41.32   12.94
  -1  -6  -8  389.28   33.70
  -1   6  -8  346.35   32.07
   1   6   8  331.39   32.16
   1  -6   8  352.63   33.15
  -1  -6  -8  324.41   31.41
  -1  -6  -9  284.23   14.69
  -1  -6  -9  278.40   14.14
   1  -6   9  225.36   28.78
   1   6   9  278.84   31.81
  -1  -6  -9  228.16   28.01
  -1  -6 -10   82.69    9.11
  -1  -6 -10   70.43    8.12
  -1  -6 -10   70.80    8.86
  -1  -6 -11  394.03   17.86
  -1  -6 -11  392.77   17.21
  -1  -6 -11  421.66   19.47
  -1  -6 -12  225.75   13.70
  -1  -6 -12  202.62   11.73
  -1  -6 -12  215.47   14.15
  -1  -6 -13  130.86   10.01
  -1   6 -13  118.97    8.17
  -1  -6 -13  114.00    8.08
  -1  -6 -13  126.60   10.14
  -1  -6 -14   70.79    6.42
  -1   6 -14   67.70    5.08
  -1  -6 -14   66.45    4.85
   1  -7 -14   83.99    5.89
   1   7 -14   67.89    4.27
   1  -7 -13   40.08    6.28
   1  -7 -13   46.90    5.01
   1   7 -13   39.03    4.87
   1  -7 -12   77.37    9.29
   1  -7 -12   87.19    7.46
   1   7 -12   92.83    7.57
   1  -7 -12   90.61   10.94
   1   7 -11    4.84    3.95
   1  -7 -11    5.35    3.71
   1  -7 -11   13.23    7.97
   1  -7 -11   -0.70    6.43
   1  -7 -10   15.21    5.25
   1  -7 -10   18.45    6.56
   1  -7 -10   11.49    4.03
   1   7 -10   11.95    3.90
   1  -7 -10   10.11    6.83
   1  -7  -9  608.86   22.41
   1  -7  -9  625.42   21.68
   1  -7  -9  594.49   20.57
  -1  -7   9  600.30   44.89
  -1   7   9  544.48   42.69
   1  -7  -8   29.71   12.16
  -1   7   8    1.62    8.01
  -1  -7   8   23.14   10.71
   1  -7  -7  237.44   25.24
  -1   7   7  299.09   27.28
  -1  -7   7  291.11   26.94
   1  -7  -6    3.95   10.55
  -1  -7   6   17.15    7.67
  -1   7   6   11.61    7.22
   1  -7  -5 2023.27   62.63
  -1  -7   5 1997.80   55.67
  -1   7   5 2018.74   55.22
   1  -7  -4   22.57   12.27
   1  -7  -4   19.27   11.30
  -1   7   4   30.16    7.96
  -1  -7   4   38.19    8.16
  -1   7   3  285.94   15.72
  -1  -7   3  289.17   15.75
   1  -7  -3  267.33   23.77
   1  -7  -3  277.52   22.95
  -1   7   2  181.62    9.63
  -1  -7   2  176.75    9.81
   1  -7  -2  175.89   18.72
  -1  -7   2  194.12   13.02
   1  -7  -2  161.49   19.90
   1  -7  -1 1976.01   53.03
   1  -7  -1 1911.55   50.41
  -1  -7   1 1864.73   41.21
   1  -7   0 1729.77   48.00
  -1  -7   0 1663.37   41.89
   1  -7   0 1751.78   46.79
  -1   7  -1  357.60    8.11
  -1  -7  -1  420.49   23.71
   1  -7   1  441.32   24.77
   1   7   1  346.04    9.34
   1  -7   2   11.47    3.50
   1   7   2    8.18    3.14
   1  -7   2    4.87    7.87
  -1   7  -2   10.66    3.41
  -1  -7  -2   10.90    3.00
  -1  -7  -2   11.27   10.72
   1  -7   3 1403.34   36.20
   1   7   3 1417.19   35.38
  -1  -7  -3 1475.58   49.13
  -1   7  -3 1422.40   33.39
  -1  -7  -3 1413.21   33.48
   1  -7   3 1440.48   40.39
   1   7   4   26.47    7.78
   1  -7   4   30.58    8.06
  -1  -7  -4   25.37   14.16
  -1  -7  -4   33.18    7.64
  -1   7  -4   33.79    7.53
   1  -7   4   42.56    7.91
  -1   7  -5 1349.58   43.83
  -1  -7  -5 1336.35   44.08
   1  -7   5 1406.46   48.53
   1   7   5 1231.99   44.62
  -1  -7  -5 1352.90   54.21
  -1   7  -6   17.23    7.79
  -1  -7  -6   26.45    9.58
  -1  -7  -6   16.58   13.63
   1  -7   6   23.16    9.28
   1   7   6   31.35   10.82
  -1  -7  -7    3.61    7.21
  -1   7  -7   -8.40    7.99
  -1  -7  -7  -16.05   13.41
   1  -7   7   -0.14    6.90
   1   7   7   11.14    8.25
  -1  -7  -8   11.41   11.43
   1   7   8   -3.51    7.21
   1  -7   8  -13.93    9.04
  -1  -7  -9  444.04   18.25
  -1  -7  -9  453.67   39.85
  -1  -7  -9  472.17   18.79
  -1  -7  -9  402.20   16.06
   1   7   9  407.38   37.53
   1  -7   9  426.64   38.22
  -1  -7  -9  476.10   18.88
  -1  -7 -10  190.61   13.74
  -1  -7 -10  202.60   13.37
  -1  -7 -10  178.99   12.48
  -1  -7 -11   10.60    7.40
  -1  -7 -11    8.49    5.78
  -1  -7 -11   14.70    7.33
  -1  -7 -12   20.06    5.54
  -1  -7 -12   23.57    7.43
  -1  -7 -12   22.06    8.24
  -1  -7 -12   21.21    4.55
  -1  -7 -13   16.54    6.75
  -1   7 -13   11.70    3.36
  -1  -7 -13   10.99    3.23
  -1  -7 -13   16.27    6.27
  -1  -7 -14   38.09    3.41
  -1   7 -14   43.57    3.40
   1  -8 -14  107.06    6.17
   1  -8 -13    7.00    4.93
  -1  -8  13    1.62    3.35
   1   8 -12   20.28    4.05
   1  -8 -12   25.14    7.30
   1  -8 -12   33.85    9.11
   1   8 -11   85.47    7.28
   1  -8 -11   85.87    9.98
   1  -8 -11   95.25   11.05
   1  -8 -10  316.66   16.49
   1  -8 -10  286.54   16.43
   1  -8  -9   33.71    7.20
   1  -8  -9   24.87    6.06
   1  -8  -9   22.28    6.10
   1  -8  -8   19.61   11.34
   1  -8  -8   31.46    5.83
   1  -8  -8   29.97    5.51
   1  -8  -8   23.24    5.80
   1  -8  -8   28.20    5.77
   1  -8  -7    8.64   10.42
   1  -8  -6  230.97   25.18
   1  -8  -5   -5.24   11.96
  -1  -8   5    2.24    4.76
   1  -8  -4  337.83   28.95
   1  -8  -4  355.77   27.53
   1  -8  -3  274.58   25.72
   1  -8  -3  266.64   24.87
  -1  -8   2   22.82    7.38
   1  -8  -2   25.50   14.09
   1  -8  -2   13.79   14.20
   1  -8  -1   12.98   12.11
  -1  -8   1    6.80    6.00
   1  -8  -1    6.81   13.65
   1  -8   0  858.61   37.90
   1  -8   0  830.47   35.75
  -1  -8   0  792.77   31.22
   1  -8   1  609.77   31.07
  -1  -8  -1  593.65   29.76
   1  -8   2  142.97   16.45
  -1  -8  -2  148.79   18.46
   1  -8   3   38.43    9.26
  -1  -8  -3   48.39   15.58
  -1  -8  -4   12.88   13.85
  -1  -8  -5  193.59   24.58
  -1   8  -5  162.58   15.39
  -1  -8  -6  274.50   29.08
  -1  -8  -7    4.13   12.36
  -1  -8  -8  350.92   15.89
  -1  -8  -8  297.57   32.08
  -1  -8  -8  365.89   16.14
  -1  -8  -8  319.40   14.51
  -1  -8  -8  350.97   15.70
  -1  -8  -9  256.48   14.57
  -1  -8  -9  254.26   31.24
  -1  -8  -9  266.37   14.95
  -1  -8  -9  261.81   13.55
  -1  -8  -9  254.33   14.49
  -1  -8 -10    3.14    6.55
  -1  -8 -10    4.61    6.29
  -1  -8 -10    7.19    5.53
  -1  -8 -11   53.57    9.44
  -1  -8 -11   62.69    8.47
  -1  -8 -11   66.84    9.42
  -1  -8 -12    7.61    5.34
  -1  -8 -12   -5.41    7.16
  -1  -8 -12    1.40    7.46
  -1   8 -12   -2.70    2.91
  -1  -8 -13  213.18   11.94
  -1  -8 -13  206.10   11.01
  -1  -8 -14   34.85    4.49
  -1  -8 -14   18.65    2.44
   1  -9 -14   19.11    3.10
  -1  -9  13  176.21    9.63
   1  -9 -13  166.30    7.41
   1  -9 -13  192.23    9.99
   1  -9 -12    7.54    6.47
   1  -9 -12   -2.19    5.23
   1  -9 -11   11.81    7.93
   1  -9 -11   -4.20    7.81
   1  -9 -10  223.76   14.37
   1  -9 -10  216.12   14.47
   1  -9  -9  117.99   10.86
   1  -9  -9  108.61   10.79
   1  -9  -8    5.32    4.89
   1  -9  -8   21.07    6.16
   1  -9  -8    0.44    4.31
   1  -9  -8    4.39    5.02
   1  -9  -8    0.59    9.97
   1  -9  -7   77.78   17.28
   1  -9  -6  447.54   35.67
   1  -9  -5  278.71   27.68
   1  -9  -4   18.22   12.88
   1  -9  -3    3.71   12.68
   1  -9  -3   -2.70   13.01
  -1  -9   2   37.62    8.78
   1  -9  -2   27.67   14.48
   1  -9  -2   16.53   14.46
   1  -9  -1    4.19   12.41
  -1  -9   1    6.27    6.89
   1  -9  -1    4.04   13.09
   1  -9   0    8.61   11.50
  -1  -9   0   18.24    9.16
   1  -9   0   22.98   13.40
   1  -9   1  842.37   38.89
  -1  -9  -1  838.50   36.92
   1  -9   2  496.36   29.76
  -1  -9  -2  534.88   32.72
   1  -9   3 1186.17   43.98
  -1  -9  -3 1327.29   52.51
  -1  -9  -4   85.27   18.10
  -1  -9  -5   -4.97   12.25
  -1  -9  -6   31.18   14.72
  -1  -9  -7   50.52   16.14
  -1  -9  -8   38.09    6.37
  -1  -9  -8   39.96   15.47
  -1  -9  -8   32.95    5.32
  -1  -9  -8   39.84    6.54
  -1  -9  -8   34.60    6.35
  -1  -9  -8   38.48    6.90
  -1  -9  -9    7.97    5.79
  -1  -9  -9    9.49    4.40
  -1  -9  -9    5.42    5.75
  -1  -9 -10   98.22   10.81
  -1  -9 -10  119.68   11.20
  -1  -9 -10  104.81   10.55
   1  -9  10   97.76    9.79
  -1  -9 -11  156.27   11.79
  -1  -9 -11  176.15   13.27
  -1  -9 -11  172.44   12.36
  -1  -9 -12   12.55    7.06
  -1  -9 -12    5.90    7.00
  -1  -9 -13   50.86    6.56
  -1  -9 -13   57.90    7.24
  -1  -9 -14    1.93    2.58
   1 -10 -14    3.82    1.90
  -1 -10  13   79.14    6.25
   1 -10 -13   73.80    4.94
  -1 -10  12   48.82    7.24
   1 -10 -12   42.28    5.91
   1 -10 -12   56.29    7.73
   1 -10 -11  157.94   12.42
   1 -10 -11  144.77   11.72
   1 -10 -10    1.34    6.26
   1 -10 -10   -7.67    8.18
   1 -10  -9  153.33   12.01
   1 -10  -9  160.10   12.40
   1 -10  -8  200.45   13.16
   1 -10  -8  163.46   25.09
   1 -10  -8  170.56   12.29
   1 -10  -8  176.79   12.02
   1 -10  -7   13.81    5.15
   1 -10  -7   10.41    4.35
   1 -10  -7   -1.23    9.84
   1 -10  -7   10.08    4.91
   1 -10  -6  141.77   22.98
   1 -10  -5   21.01   12.48
   1 -10  -4   46.71   14.59
   1 -10  -3  138.39   20.52
   1 -10  -3  121.97   21.37
   1 -10  -2  677.24   42.47
   1 -10  -2  673.82   38.63
   1 -10  -1  310.79   29.49
  -1 -10   1  297.18   21.33
   1 -10  -1  241.30   24.14
   1 -10   0   50.43   14.47
  -1 -10   0   47.98   10.99
   1 -10   0   47.70   15.48
   1 -10   1  848.92   42.72
  -1 -10  -1  780.43   38.21
   1 -10   2  229.16   22.80
  -1 -10  -2  211.97   22.63
  -1 -10  -3  227.30   24.46
  -1 -10  -4  509.95   37.36
  -1 -10  -5  223.96   27.01
  -1 -10  -6  541.59   42.68
  -1 -10  -7   47.02    7.00
  -1 -10  -7   48.46    6.72
   1 -10   7   51.12    7.11
  -1 -10  -7   50.62    6.92
  -1 -10  -7   58.43    7.08
  -1 -10  -7   52.84    7.16
  -1 -10  -7   58.29   17.73
  -1 -10  -8  148.86   11.58
  -1 -10  -8  146.85   11.32
   1 -10   8  159.45   12.43
  -1 -10  -8  152.50   11.20
  -1 -10  -8  140.26   10.89
  -1 -10  -8  133.58   23.46
  -1 -10  -9   77.99    9.42
  -1 -10  -9   84.27    9.43
   1 -10   9   74.38    8.90
  -1 -10  -9   87.67    8.58
  -1 -10  -9   83.76    9.70
   1 -10  10    5.10    4.40
  -1 -10 -10   14.31    7.09
  -1 -10 -10    1.87    6.63
  -1 -10 -10    4.18    6.19
  -1 -10 -11   49.86    8.56
  -1 -10 -11   64.19    9.15
  -1 -10 -12  -10.66    7.11
  -1 -10 -12    3.32    6.21
  -1 -10 -13  216.60    9.91
  -1 -10 -13  227.42   10.31
  -1 -10 -14   17.28    2.56
   1 -11 -13   13.59    2.62
  -1 -11  13   16.50    3.08
   1 -11 -12   20.31    6.23
  -1 -11  12   20.28    5.33
   1 -11 -12    4.92    4.48
  -1 -11  11    0.48    5.66
   1 -11 -11   -9.17    7.36
   1 -11 -11   -8.08    8.14
   1 -11 -10   46.28    9.40
   1 -11 -10   42.34    8.15
   1 -11  -9   17.31    7.57
   1 -11  -9   30.36    7.07
   1 -11  -8   -6.95    7.03
   1 -11  -8    8.29    5.00
   1 -11  -7   -0.93    5.72
   1 -11  -7   15.41    6.51
   1 -11  -7   13.10   11.26
   1 -11  -7   10.45    4.67
   1 -11  -6   40.68    6.71
   1 -11  -6   40.08    6.16
   1 -11  -6   33.67   11.99
   1 -11  -5  252.53   29.17
   1 -11  -4   20.22   14.09
   1 -11  -3    1.30   11.22
   1 -11  -2   67.62   18.92
   1 -11  -2   38.02   14.17
   1 -11  -1  313.66   30.79
  -1 -11   1  339.25   24.58
   1 -11  -1  350.81   29.25
   1 -11   0 1000.87   50.82
  -1 -11   0  994.85   43.20
   1 -11   0  986.67   45.88
   1 -11   1  360.34   30.22
  -1 -11  -1  323.70   26.70
  -1 -11  -2   19.75   12.90
  -1 -11  -3   13.71   12.31
  -1 -11  -4  212.70   26.05
  -1 -11  -5   66.73   16.85
  -1 -11  -6  392.73   16.75
  -1 -11  -6  416.23   17.15
  -1 -11  -6  419.67   38.19
  -1 -11  -6  397.04   17.62
  -1 -11  -7   11.00    5.38
  -1 -11  -7   13.35    4.80
   1 -11   7    7.52    4.87
  -1 -11  -7   17.55    5.86
  -1 -11  -7   14.62   12.12
  -1 -11  -7   10.96    5.28
  -1 -11  -8  130.06   11.48
  -1 -11  -8  133.93   10.94
  -1 -11  -8  142.19   11.20
   1 -11   8  118.06   11.45
  -1 -11  -8  126.07   10.62
  -1 -11  -8  124.85   10.64
  -1 -11  -9   47.58    7.62
  -1 -11  -9   37.83    7.33
  -1 -11  -9   62.92    9.02
   1 -11   9   51.87    7.79
  -1 -11  -9   52.36    8.19
  -1 -11 -10   -0.78    6.18
  -1 -11 -10    6.47    6.72
  -1 -11 -10    7.92    6.70
   1 -11  10   10.55    4.86
  -1 -11 -11   25.92    7.14
  -1 -11 -11   15.95    6.33
   1 -11  11   17.68    4.64
  -1 -11 -12    3.46    5.53
  -1 -11 -12   11.61    5.54
  -1 -11 -13   -8.27    3.61
  -1 -11 -13   -1.74    3.51
   1 -12 -13   58.05    4.64
  -1 -12  12    8.33    3.99
   1 -12 -12    9.80    5.21
   1 -12 -12   -2.98    4.18
  -1 -12  11   76.96    9.19
   1 -12 -11   82.08    9.23
   1 -12 -11   62.48    7.57
   1 -12 -10   -9.33    7.93
  -1 -12  10    1.68    6.65
   1 -12 -10    1.83    5.28
   1 -12  -9    2.12    7.10
  -1 -12   9    9.59    7.30
   1 -12  -9    9.16    5.55
   1 -12  -8   39.70    8.09
  -1 -12   8   44.92    9.68
   1 -12  -8   48.48    7.08
   1 -12  -7   14.06    7.26
  -1 -12   7    6.74    6.62
   1 -12  -7    9.78    4.27
   1 -12  -7    3.70    5.81
   1 -12  -6    0.77    4.73
  -1 -12   6    3.11    3.74
   1 -12  -6    2.72    5.48
  -1 -12   6    3.98    4.96
   1 -12  -6    8.79    9.85
   1 -12  -5    2.14    3.71
   1 -12  -5    9.05   11.75
  -1 -12   5   -0.99    4.57
   1 -12  -4  170.84   24.14
   1 -12  -3   19.21   14.01
   1 -12  -2   23.36   13.15
  -1 -12   1   47.81   10.81
   1 -12  -1   38.60   14.17
   1 -12   0  324.29   29.52
  -1 -12   0  354.36   27.72
  -1 -12  -1   98.87   17.96
  -1 -12  -2    3.25    9.97
  -1 -12  -3   15.74   12.46
  -1 -12  -4  820.11   50.14
  -1 -12  -5  129.19   10.48
  -1 -12  -5  124.98    9.63
  -1 -12  -5  117.44    9.89
  -1 -12  -5  130.11   22.39
  -1 -12  -6  171.13   11.84
  -1 -12  -6  168.39   10.95
  -1 -12  -6  147.97   11.77
  -1 -12  -6  167.97   11.76
  -1 -12  -6  164.36   25.49
   1 -12   6  164.19   12.94
  -1 -12  -7   85.70    9.52
  -1 -12  -7   66.31    8.04
  -1 -12  -7   72.56    8.93
  -1 -12  -7   77.35    9.29
  -1 -12  -7   73.34    7.78
   1 -12   7   65.13    9.26
  -1 -12  -8  128.39   10.94
   1 -12   8  108.27   11.11
  -1 -12  -8  117.98   10.71
  -1 -12  -8  117.02    9.96
  -1 -12  -8  129.68   11.50
   1 -12   9  246.08   15.11
  -1 -12  -9  256.18   13.92
  -1 -12  -9  231.47   13.85
  -1 -12  -9  260.77   14.52
   1 -12  10   74.30    8.46
  -1 -12 -10   60.13    8.38
  -1 -12 -10   71.28    8.80
  -1 -12 -11    3.87    5.11
  -1 -12 -11   -1.47    5.93
   1 -12  11    8.33    3.67
  -1 -12 -12   15.10    4.62
  -1 -12 -12   24.72    5.22
  -1 -12 -13   43.54    3.75
  -1 -12 -13   51.23    4.20
  -1 -13  12   33.92    4.77
   1 -13 -12   40.43    4.59
   1 -13 -12   49.86    5.54
  -1 -13  11   -1.12    4.95
   1 -13 -11   -7.35    6.16
   1 -13 -11    8.39    6.08
  -1 -13  10  207.23   14.63
   1 -13 -10  225.01   13.17
   1 -13 -10  220.17   12.73
   1 -13  -9  103.05   10.65
  -1 -13   9   78.40   11.56
   1 -13  -9   78.78    8.59
   1 -13  -9   77.37    9.69
  -1 -13   8  483.63   23.09
   1 -13  -8  472.43   17.72
   1 -13  -8  485.54   19.76
   1 -13  -7    5.34    5.90
  -1 -13   7   -0.34    6.26
   1 -13  -6  729.99   24.89
  -1 -13   6  789.72   28.96
  -1 -13   6  713.99   24.19
   1 -13  -6  779.79   24.02
   1 -13  -5    1.40    5.55
   1 -13  -5    4.34    4.02
   1 -13  -5    6.43   13.18
  -1 -13   5   -3.23    5.37
  -1 -13   5   -3.66    3.71
   1 -13  -5   -1.14    4.15
  -1 -13   4  588.69   23.53
   1 -13  -4  607.70   22.37
   1 -13  -4  583.42   19.83
   1 -13  -4  547.95   20.65
   1 -13  -4  633.51   46.42
   1 -13  -4  602.90   21.60
   1 -13  -3   57.90   16.72
   1 -13  -2  188.22   25.27
   1 -13  -1  270.62   28.41
  -1 -13   0   10.39    8.38
  -1 -13  -1  580.92   39.07
  -1 -13  -2   26.67   12.88
  -1 -13  -3  519.33   40.11
  -1 -13  -4   59.10   17.09
  -1 -13  -4   68.34    8.04
  -1 -13  -4   77.20    7.81
   1 -13   4   70.63    8.92
  -1 -13  -4   65.24    7.75
  -1 -13  -5    7.99   11.69
  -1 -13  -5   -1.96    4.22
  -1 -13  -5    1.40    4.78
   1 -13   5    3.52    5.00
  -1 -13  -5   -1.11    4.76
  -1 -13  -6   78.38    9.43
  -1 -13  -6   80.71    9.88
  -1 -13  -6   89.18    8.73
   1 -13   6   78.00    9.80
  -1 -13  -7  140.97   12.05
  -1 -13  -7  134.79    9.85
   1 -13   7  132.81   12.57
  -1 -13  -7  141.47   10.60
  -1 -13  -8   39.58    6.37
  -1 -13  -8   51.39    8.54
  -1 -13  -8   39.63    7.31
   1 -13   8   53.22    8.77
  -1 -13  -9   -2.31    4.59
  -1 -13  -9   -5.69    5.62
   1 -13   9   -0.34    4.95
  -1 -13  -9   10.89    6.21
  -1 -13 -10    3.15    4.74
   1 -13  10    2.32    3.98
  -1 -13 -10   -2.13    5.66
  -1 -13 -11   38.31    6.01
   1 -13  11   29.68    4.36
  -1 -13 -11   34.34    5.97
  -1 -13 -12   24.19    4.29
  -1 -13 -12    9.30    3.93
   1 -14 -12  213.03    8.15
   1 -14 -12  212.50    7.20
  -1 -14  11   11.48    4.93
   1 -14 -11   17.82    5.23
  -1 -14  10    4.67    6.37
   1 -14 -10    1.80    6.08
  -1 -14   9    3.24    7.28
   1 -14  -9    1.66    6.36
   1 -14  -9   -9.81    9.81
  -1 -14   8  658.70   26.60
   1 -14  -8  614.17   21.53
   1 -14  -8  606.25   21.86
   1 -14  -7   30.38    8.87
  -1 -14   7   11.86    8.55
   1 -14  -7  -11.24    9.30
   1 -14  -7    6.98    6.07
   1 -14  -6  267.54   14.46
  -1 -14   6  287.63   18.71
  -1 -14   6  262.46   14.74
   1 -14  -6  266.89   15.84
   1 -14  -6  261.33   15.41
   1 -14  -5    0.94    4.78
  -1 -14   5   -2.24    6.23
   1 -14  -5   -1.53    4.13
  -1 -14   5   -4.17    4.33
   1 -14  -5  -15.14    7.82
   1 -14  -5    4.37    6.37
   1 -14  -4   39.12    7.48
   1 -14  -4   43.68    7.43
   1 -14  -4   17.74    5.69
   1 -14  -4   33.38    5.75
   1 -14  -4   44.85    7.60
   1 -14  -4   54.19   18.02
  -1 -14   4   38.27    6.66
  -1 -14   4   42.97    8.70
   1 -14  -3   51.62    7.37
  -1 -14   3   52.55    7.29
   1 -14  -3   59.95    7.95
   1 -14  -3   40.33    5.58
   1 -14  -3   45.36    6.91
   1 -14  -3   60.43   15.79
  -1 -14   3   65.44    8.88
   1 -14  -3   63.26    8.02
   1 -14  -2 1108.41   25.85
   1 -14  -2 1266.32   63.25
   1 -14  -2 1196.57   31.33
  -1 -14   2 1262.21   33.60
  -1 -14   2 1144.84   30.41
   1 -14  -2 1186.40   29.68
   1 -14  -1   40.31   12.77
  -1 -14   0  167.43   21.26
  -1 -14  -1   59.90   14.41
  -1 -14  -2   47.06    7.00
  -1 -14  -2   49.22    6.97
  -1 -14  -2   37.23   14.49
  -1 -14  -3    3.54    3.28
  -1 -14  -3   -5.68    5.26
  -1 -14  -3    4.62    4.60
   1 -14   3    4.27    4.28
  -1 -14  -3    6.87    3.90
  -1 -14  -4  587.01   20.95
  -1 -14  -4  576.78   22.19
  -1 -14  -4  550.65   20.47
   1 -14   4  604.94   24.42
  -1 -14  -4  608.37   22.30
  -1 -14  -5   32.27    7.35
  -1 -14  -5   24.54    6.89
  -1 -14  -5   28.53    6.97
   1 -14   5   28.47    7.08
   1 -14   6  251.19   16.50
  -1 -14  -6  255.46   13.28
  -1 -14  -6  236.49   15.42
  -1 -14  -7   48.20    8.61
  -1 -14  -7   46.07    6.86
   1 -14   7   48.39    8.99
  -1 -14  -8 1150.63   29.17
  -1 -14  -8 1135.60   25.90
   1 -14   8 1104.71   31.68
  -1 -14  -8 1141.51   27.23
  -1 -14  -9    0.91    3.80
   1 -14   9   -1.73    4.85
  -1 -14  -9    3.59    5.04
  -1 -14 -10  148.42    8.82
   1 -14  10  157.82   10.31
  -1 -14 -10  141.71    9.27
  -1 -14 -11    2.91    3.66
  -1 -14 -11  -20.03    6.59
  -1 -14 -12  154.62    6.34
  -1 -14 -12  164.96    7.05
  -1 -15  11   93.30    7.32
   1 -15 -11  103.62    6.81
  -1 -15  10  116.47   10.16
   1 -15 -10  130.86    8.99
   1 -15 -10  118.28    8.96
  -1 -15   9  130.02   12.55
   1 -15  -9  135.65   10.03
   1 -15  -9  138.13   11.12
  -1 -15   8  179.77   15.33
   1 -15  -8  184.02   11.75
   1 -15  -8  168.14   12.59
   1 -15  -7  612.90   22.57
   1 -15  -7  621.09   20.77
  -1 -15   7  601.74   25.75
   1 -15  -7  598.50   21.79
  -1 -15   6  412.21   21.73
   1 -15  -6  372.50   18.21
  -1 -15   6  372.63   17.11
   1 -15  -6  388.93   16.81
   1 -15  -6  382.10   18.22
   1 -15  -5  302.35   16.81
  -1 -15   5  301.76   19.26
   1 -15  -5  299.68   16.54
  -1 -15   5  285.67   15.52
   1 -15  -5  299.15   14.71
   1 -15  -5  283.43   15.72
   1 -15  -4  388.13   18.92
  -1 -15   4  389.66   20.76
   1 -15  -4  369.54   17.58
   1 -15  -4  369.89   17.01
  -1 -15   4  374.27   17.91
   1 -15  -4  355.54   15.71
   1 -15  -3   45.89    8.00
  -1 -15   3   35.91    7.82
   1 -15  -3   45.96    7.43
   1 -15  -3   33.88    7.14
  -1 -15   3   39.89    6.84
   1 -15  -3   47.96   15.26
   1 -15  -3   46.24    7.54
   1 -15  -3   26.24    5.20
   1 -15  -2   20.52    5.38
   1 -15  -2   28.49    6.32
  -1 -15   2   28.20    6.04
   1 -15  -2   15.31   10.77
  -1 -15   2   22.23    6.66
   1 -15  -2   24.90    6.10
   1 -15  -2   28.15    6.08
   1 -15  -1   20.74    4.83
  -1 -15   1    9.44    4.99
   1 -15  -1   16.90    5.91
   1 -15  -1   11.13    4.60
   1 -15  -1   23.25    5.53
  -1 -15   0  244.17   13.33
  -1 -15   0  243.72   14.69
   1 -15   0  281.06   16.04
   1 -15   0  237.61   13.43
  -1 -15   0  259.05   15.09
  -1 -15  -1  101.77    9.37
  -1 -15  -1   81.28   16.87
  -1 -15  -1  113.32   10.27
   1 -15   1   94.10    9.95
   1 -15   1   86.53    8.21
  -1 -15  -1   92.92    9.90
  -1 -15  -2   -0.36    4.99
  -1 -15  -2    4.89    5.03
  -1 -15  -2    6.32    4.33
  -1 -15  -3   77.70    8.04
  -1 -15  -3  110.17    9.95
  -1 -15  -3   89.38   19.42
  -1 -15  -3   98.33    9.84
  -1 -15  -3   95.58    9.91
  -1 -15  -4   22.95    6.60
  -1 -15  -4   41.14    7.85
  -1 -15  -4   17.52    5.40
  -1 -15  -4   30.04    5.80
   1 -15   4   37.61    8.36
  -1 -15  -5   90.81   10.47
  -1 -15  -5   68.13    9.28
  -1 -15  -5   81.05    8.31
   1 -15   5   83.45   10.79
  -1 -15  -6  273.36   15.99
   1 -15   6  262.56   17.09
  -1 -15  -7   21.79    7.78
  -1 -15  -7   21.72    5.26
   1 -15   7   20.28    7.59
  -1 -15  -8   72.88    9.69
  -1 -15  -8   59.67    7.02
   1 -15   8   60.07    8.79
  -1 -15  -9    5.56    4.39
  -1 -15 -10    1.50    3.77
  -1 -15 -11   -3.31    4.28
  -1 -15 -11    8.34    2.80
   1 -16 -11   19.78    3.48
   1 -16 -11    1.83    2.52
   1 -16 -10   19.68    5.49
  -1 -16  10   15.89    5.29
   1 -16  -9   -2.47    6.40
   1 -16  -9   17.93    6.97
  -1 -16   9   20.90    6.94
   1 -16  -8   28.93    6.35
  -1 -16   8   53.67   10.12
   1 -16  -8   52.91    9.02
  -1 -16   7    9.56    8.30
   1 -16  -7    3.75    5.57
   1 -16  -7   -0.20    8.36
   1 -16  -6  118.79    9.67
   1 -16  -6  142.47   12.29
   1 -16  -6  166.80   13.66
  -1 -16   6  150.08   14.66
   1 -16  -5    1.18    6.15
   1 -16  -5   20.11    7.53
  -1 -16   5   29.29    5.91
   1 -16  -5   32.37    8.50
   1 -16  -5   28.89    7.13
  -1 -16   5   28.33    9.04
   1 -16  -4   90.40    8.41
  -1 -16   4  101.43    9.89
   1 -16  -4  117.48   11.23
   1 -16  -4  112.79   11.36
  -1 -16   4   94.22   12.12
   1 -16  -4  106.08   10.18
   1 -16  -3   71.30    9.16
  -1 -16   3   73.07    8.83
   1 -16  -3   73.07    9.05
   1 -16  -3   69.71    9.66
  -1 -16   3   74.66   10.45
   1 -16  -3   70.69    8.58
   1 -16  -2  375.51   17.51
  -1 -16   2  362.26   17.67
   1 -16  -2  362.26   15.48
   1 -16  -2  350.96   16.39
   1 -16  -2  385.95   19.21
   1 -16  -1   10.20    4.41
  -1 -16   1   16.38    5.99
   1 -16  -1   14.92    6.19
   1 -16  -1   20.23    5.01
  -1 -16   0   73.90    7.87
   1 -16   0   86.69    8.87
  -1 -16   0   99.70   10.24
  -1 -16   0   86.82    9.54
   1 -16   0   90.89   10.33
  -1 -16  -1   40.17    7.77
  -1 -16  -1   24.44    5.67
   1 -16   1   41.67    6.38
   1 -16   1   50.91    8.69
  -1 -16  -1   49.57    7.53
  -1 -16  -2   -3.41    5.64
  -1 -16  -2    7.25    5.83
  -1 -16  -2    5.17    4.20
   1 -16   2    6.22    6.42
  -1 -16  -3  208.19   11.85
  -1 -16  -3  205.26   13.90
  -1 -16  -3  203.49   13.96
  -1 -16  -3  223.55   13.67
  -1 -16  -4   37.84    6.37
  -1 -16  -4   41.94    8.73
  -1 -16  -4   53.93    8.54
  -1 -16  -4   52.74    7.22
  -1 -16  -5  261.33   15.75
  -1 -16  -5  267.79   14.09
  -1 -16  -5  256.96   14.13
  -1 -16  -6   50.51    9.23
  -1 -16  -6   48.50    7.84
  -1 -16  -7  290.10   12.57
  -1 -16  -7  292.50   14.62
  -1 -16  -8   22.72    7.78
  -1 -16  -8    7.29    3.95
  -1 -16  -9  340.22   11.72
  -1 -16  -9  359.12   13.97
   1 -16  10    3.55    2.37
  -1 -16 -10    2.02    4.88
  -1 -16 -11   84.62    5.08
   1 -17 -10   27.09    3.45
   1 -17 -10   46.87    5.06
   1 -17  -9   57.92    5.70
   1 -17  -9   95.61    7.84
  -1 -17   8    3.79    6.84
   1 -17  -8   14.64    7.11
  -1 -17   7  123.86   13.42
   1 -17  -7  110.46   10.51
   1 -17  -6  123.11    9.24
   1 -17  -6  147.52   11.79
  -1 -17   6  158.82   14.69
   1 -17  -5   95.49    8.43
  -1 -17   5   96.69    8.75
   1 -17  -5  106.77   10.41
   1 -17  -5  132.59   11.89
  -1 -17   5   98.89   12.50
   1 -17  -4    2.01    4.61
   1 -17  -4   19.50    7.05
   1 -17  -4   15.65    7.10
   1 -17  -4   15.66    7.00
  -1 -17   4    6.17    4.12
   1 -17  -3   21.37    6.40
  -1 -17   3    3.70    4.70
   1 -17  -3   24.93    6.81
   1 -17  -3    7.92    6.61
   1 -17  -2   51.88    7.83
   1 -17  -2   66.61    7.93
  -1 -17   2   42.44    7.61
   1 -17  -2   47.93    9.09
   1 -17  -2   59.68    7.72
   1 -17  -1  394.45   16.00
   1 -17  -1  415.38   18.00
  -1 -17   1  399.71   18.91
  -1 -17   1  419.02   19.98
   1 -17  -1  419.09   20.35
  -1 -17   0    3.91    4.98
  -1 -17   0    4.30    3.61
   1 -17   0    9.28    4.39
   1 -17   0    1.58    5.82
  -1 -17   0    9.69    5.75
  -1 -17  -1    3.95    5.20
  -1 -17  -1    2.23    4.76
   1 -17   1    4.00    3.65
   1 -17   1    1.63    6.38
  -1 -17  -1    6.94    4.70
  -1 -17  -2    1.16    5.55
  -1 -17  -2   16.97    7.02
   1 -17   2    5.63    6.84
  -1 -17  -2    3.65    4.37
  -1 -17  -3   -3.85    6.36
  -1 -17  -3    4.44    6.20
   1 -17   3   -1.37    6.83
  -1 -17  -3    1.03    4.33
  -1 -17  -4  246.79   12.74
  -1 -17  -4  239.29   14.72
  -1 -17  -4  277.80   16.16
  -1 -17  -4  281.22   14.63
  -1 -17  -5   68.93    9.78
  -1 -17  -5   66.02    7.98
  -1 -17  -6   52.70    9.71
  -1 -17  -6   34.91    6.72
  -1 -17  -7   16.99    8.20
  -1 -17  -7  -10.23    6.67
  -1 -17  -8   62.99    8.73
  -1 -17  -8    7.19    5.76
   1 -17   9    3.95    3.24
  -1 -17  -9   -3.76    4.72
  -1 -17 -10   22.62    3.89
   1 -18  -9   22.08    3.05
   1 -18  -9   60.23    5.65
   1 -18  -8   29.20    4.35
   1 -18  -8   65.09    7.21
   1 -18  -7    5.66    3.73
   1 -18  -7   22.68    6.80
   1 -18  -6   11.28    4.24
   1 -18  -6   28.19    7.29
  -1 -18   5   62.42    6.67
   1 -18  -5   62.89    6.45
   1 -18  -4   28.48    7.68
   1 -18  -4   -1.16    5.67
  -1 -18   4    2.86    3.99
   1 -18  -4   32.64    7.18
   1 -18  -3   72.86    9.80
   1 -18  -3   78.15    8.97
  -1 -18   3   71.06    8.37
   1 -18  -3   89.17    8.92
   1 -18  -2   17.48    5.43
  -1 -18   2    7.38    5.02
  -1 -18   2   14.04    7.15
   1 -18  -2    3.54    6.42
  -1 -18   1  154.71   12.69
   1 -18  -1  150.57   12.97
  -1 -18   1  138.30   11.73
   1 -18  -1  140.51   10.80
  -1 -18   0    2.75    5.34
   1 -18   0   -1.63    6.57
   1 -18   0    2.92    3.90
  -1 -18   0    3.28    5.90
  -1 -18  -1   29.32    7.63
   1 -18   1   39.27    5.74
  -1 -18  -1   43.64    7.80
   1 -18   1   38.75    8.86
  -1 -18  -1   37.43    6.33
  -1 -18  -2   -1.52    6.21
  -1 -18  -2   -1.96    4.66
   1 -18   2   -2.10    6.90
  -1 -18  -2   -5.61    5.62
  -1 -18  -3   51.64    8.71
   1 -18   3   48.22    9.26
  -1 -18  -3   52.27    7.20
  -1 -18  -3   45.19    7.78
   1 -18   4    1.04    6.96
  -1 -18  -4   -1.46    3.69
  -1 -18  -4    7.51    4.33
  -1 -18  -4   12.56    7.22
   1 -18   5   54.39    9.17
  -1 -18  -5   62.87    7.17
   1 -18   6   25.45    6.83
  -1 -18  -6   41.64    6.29
   1 -18   7    8.90    5.38
  -1 -18  -7    8.64    4.94
  -1 -18  -8  128.32    7.79
   1 -18   8  120.69    8.34
  -1 -18  -9   75.06    5.24
   1 -18   9   49.66    4.33
  -1 -19   9   18.48    2.76
  -1 -19   8   13.41    4.07
   1 -19  -7  125.74    8.00
  -1 -19   7   87.53    8.40
   1 -19  -6   59.30    7.37
  -1 -19   5    0.53    6.97
  -1 -19   4   87.19   10.50
  -1 -19   4   87.34    7.56
  -1 -19   3   -4.45    4.52
   1 -19  -3    5.03    6.07
  -1 -19   3   -5.33    6.69
   1 -19  -2  300.12   16.53
  -1 -19   2  292.57   16.37
  -1 -19   2  293.64   14.65
   1 -19  -1   70.86   10.11
  -1 -19   1   59.65    8.71
  -1 -19   1   50.76    7.47
  -1 -19   0   40.45    7.47
   1 -19   0   37.31    8.60
   1 -19   0   40.59    6.11
  -1 -19   0   30.43    6.70
  -1 -19  -1   32.96    5.72
   1 -19   1   31.54    8.35
  -1 -19  -1   38.82    7.04
   1 -19   1   37.61    5.35
  -1 -19  -1   35.74    7.74
  -1 -19  -2  414.00   16.71
   1 -19   2  398.43   19.32
  -1 -19  -2  414.31   17.42
  -1 -19  -2  440.37   18.44
  -1 -19  -3   66.87    8.49
  -1 -19  -3   70.87    7.52
   1 -19   3   75.36   10.24
  -1 -19  -3   79.98    9.72
  -1 -19  -4   34.75    7.26
   1 -19   4   18.25    7.08
  -1 -19  -5   54.67    8.17
  -1 -19  -5   39.65    5.05
   1 -19   5   32.53    7.43
   1 -19   6    5.55    5.32
  -1 -19  -6   21.67    4.44
   1 -19   7   12.40    4.39
  -1 -19  -7   18.70    3.96
   1 -19   8    5.14    2.61
  -1 -19  -8   20.52    3.32
  -1 -20   8   -0.54    1.99
  -1 -20   7    0.92    3.29
  -1 -20   6    0.99    4.65
  -1 -20   5   29.16    6.68
  -1 -20   4  285.76   14.55
  -1 -20   4  287.80   11.25
  -1 -20   3   38.28    7.64
   1 -20  -3   34.69    6.87
  -1 -20   3   40.37    5.68
   1 -20  -2   54.19    8.26
  -1 -20   2   47.92    7.92
  -1 -20   2   47.39    6.43
   1 -20  -1   15.65    7.05
  -1 -20   1    6.10    5.51
  -1 -20   1    9.34    5.01
   1 -20   0  242.32   14.62
  -1 -20   0  204.98   12.57
  -1 -20   0  216.65   12.44
  -1 -20  -1   22.85    5.62
   1 -20   1   31.19    8.73
  -1 -20  -1   29.17    6.81
  -1 -20  -1   31.46    4.84
   1 -20   2   60.55    9.54
  -1 -20  -2   60.89    7.03
  -1 -20  -2   64.91    8.53
  -1 -20  -2   77.99    7.29
   1 -20   3   -0.32    6.56
  -1 -20  -3   -0.95    3.27
  -1 -20  -3   12.64    5.18
   1 -20   4   27.62    7.43
  -1 -20  -4   30.23    6.25
   1 -20   5   63.04    7.68
  -1 -20  -5   80.44    8.12
   1 -20   6    1.59    3.77
   1 -20   7    0.22    2.44
  -1 -21   7    7.39    2.10
  -1 -21   6   -1.15    2.90
  -1 -21   5   54.86    6.09
  -1 -21   4   57.56    6.89
  -1 -21   3    4.14    4.84
  -1 -21   3    1.35    2.34
  -1 -21   2   48.39    7.00
   1 -21  -2   44.56    6.87
  -1 -21   2   45.69    5.32
  -1 -21   1   17.84    5.43
   1 -21  -1   16.24    6.13
  -1 -21   1   17.40    4.55
   1 -21   0   48.60    7.45
  -1 -21   0   49.69    6.63
  -1 -21   0   46.99    6.27
  -1 -21  -1   66.26    6.78
   1 -21   1   64.07    8.35
  -1 -21  -1   65.66    7.28
  -1 -21  -2  100.83    6.87
  -1 -21  -2   94.10    7.07
   1 -21   2   89.66    9.20
  -1 -21  -3   26.15    4.78
   1 -21   3    6.18    5.18
   1 -21   4   60.84    7.02
   1 -21   5  142.35    8.38
   1 -21   6    5.68    2.61
  -1 -22   5    3.52    2.13
  -1 -22   4   45.51    4.72
  -1 -22   3   21.50    4.14
  -1 -22   2    8.62    3.67
  -1 -22   1   71.30    6.29
   1 -22  -1   83.59    7.10
   1 -22   0   83.89    7.32
  -1 -22   0   79.50    6.25
   1 -22   1   25.76    5.31
  -1 -22  -1   35.84    4.36
   1 -22   2    2.37    4.15
   1 -22   3   85.22    6.77
   1 -22   4   21.15    3.77
   1 -22   5    8.80    2.38
  -1 -23   2   22.86    2.79
  -1 -23   1    1.24    1.58
   1 -23   0   24.59    3.57
   1 -23   1   39.28    4.08
   1 -23   2    8.14    2.66
   1 -23   3   16.64    2.54
   2   0 -15    2.35    2.67
   2   0 -14  521.02   16.88
   2   0 -13    2.84    7.07
   2   0 -12  126.60   11.66
   2   0 -11    1.21    5.39
   2   0 -10  697.53   23.00
   2   0 -10  647.74   20.71
  -2   0   9    1.87    9.71
  -2   0   8  363.30   34.81
  -2   0   7    6.65   13.95
  -2   0   6    9.20   15.15
   2   0  -5    5.16   13.72
   2   0  -5    3.10    2.99
   2   0  -5    1.50    3.19
   2   0  -4 1831.34   32.92
   2   0  -4 1732.61   28.83
   2   0  -3   -3.53    9.42
   2   0  -3    1.91    3.25
   2   0  -2  461.81   22.80
   2   0  -1    1.94    8.47
   2   0   0 3433.39   51.42
   2   0   1   -1.66    8.32
   2   0   2    5.85   10.55
   2   0   3   -4.00   12.19
   2   0   4   58.71   16.37
   2   0   5    8.76   15.87
   2   0   6  110.93   20.65
  -2   0  -7    3.99   12.94
   2   0   7    3.06   13.99
  -2   0  -8  168.54   24.35
   2   0   8  182.68   27.06
  -2   0  -9   11.92   12.18
   2   0   9    7.28   11.82
  -2   0 -10   -0.49    9.76
  -2   0 -10    4.61    3.40
  -2   0 -11    7.85    3.88
  -2   0 -11   -3.17    3.74
  -2   0 -12  287.21   13.29
  -2   0 -13   -2.29    4.74
  -2   0 -14  441.97   13.50
  -2   0 -15    2.28    2.55
   2   1 -15   40.86    4.35
   2  -1 -15   36.15    4.20
   2   1 -14   56.84    7.26
   2  -1 -14   55.93    7.20
   2   1 -13   -2.25    6.68
   2  -1 -13   -1.23    6.19
   2   1 -12   68.32    9.47
   2  -1 -12   75.22    9.88
   2   1 -11  169.25   12.81
   2  -1 -11  161.43   12.50
  -2   1  10   19.16   10.97
  -2  -1  10   22.00   12.29
   2  -1 -10   21.35    5.39
   2  -1 -10   26.14    5.84
   2   1 -10   22.77    5.79
  -2  -1   9    4.63   10.56
  -2   1   9   11.50   13.19
  -2  -1   8   20.09   14.18
  -2   1   8   28.31   15.21
  -2  -1   7  100.99   19.05
  -2   1   7  126.26   20.77
  -2  -1   6  279.81   26.82
  -2   1   6  295.41   27.22
   2  -1  -5   38.45    6.65
   2   1  -5   17.94   13.31
   2  -1  -5   36.40   13.63
   2  -1  -5   28.40    5.71
   2   1  -4  184.27   19.46
   2  -1  -4  183.32   18.72
   2  -1  -4  180.48   12.20
   2  -1  -4  187.78   11.74
   2  -1  -3  167.44   16.61
   2   1  -3  190.37   17.78
   2  -1  -3  155.34   10.23
   2  -1  -2 2049.99   44.91
   2   1  -2 1997.93   44.76
   2  -1  -2 2073.00   32.76
   2  -1  -1  494.18   22.93
   2   1  -1  470.14   22.62
   2  -1   0  987.30   28.41
   2   1   0  931.95   27.68
   2   1   1 3297.70   52.06
   2  -1   1 3391.56   52.73
   2   1   2 2406.59   49.04
   2  -1   2 2432.75   49.48
   2  -1   3  112.13   15.79
   2   1   3  121.05   16.35
   2  -1   4  964.69   40.41
   2   1   4  916.31   39.53
   2  -1   5  220.74   24.70
   2   1   5  222.21   25.24
   2  -1   6   56.29   17.80
   2   1   6   65.11   19.19
  -2   1  -7    6.73   12.08
  -2  -1  -7    4.00   11.72
   2  -1   7   -3.39   13.39
   2   1   7   15.51   14.32
  -2   1  -8  332.53   32.57
  -2  -1  -8  318.80   31.38
   2  -1   8  310.68   32.74
   2   1   8  333.95   33.91
  -2   1  -9  161.63   25.18
  -2  -1  -9  159.46   24.32
   2  -1   9  175.34   26.62
   2   1   9  149.83   24.57
  -2  -1 -10   37.10   13.45
  -2   1 -10   33.36   14.66
  -2  -1 -10   24.08    5.25
   2  -1  10   32.21   12.32
   2   1  10   32.22   13.47
  -2  -1 -11  207.10   11.92
  -2  -1 -12   27.74    5.53
  -2  -1 -12   32.14    5.38
  -2  -1 -13   61.52    7.73
  -2  -1 -13   68.25    6.51
  -2  -1 -14   -0.52    3.65
  -2   1 -14    2.39    3.05
  -2   1 -15   41.80    4.16
  -2  -1 -15   34.40    3.78
   2   2 -15   48.42    4.43
   2  -2 -15   44.35    4.20
   2  -2 -14  104.79    8.27
   2   2 -14  115.53    8.55
   2  -2 -13  395.69   16.89
   2   2 -13  412.85   17.02
   2   2 -12   19.69    7.26
   2  -2 -12   29.11    7.32
   2  -2 -12   16.09    4.48
   2  -2 -11  219.86   13.70
   2   2 -11  221.11   14.01
   2  -2 -11  221.11   14.07
   2  -2 -11  208.30   11.94
   2  -2 -10  331.42   16.08
   2   2 -10  375.20   17.08
   2  -2 -10  345.45   16.51
  -2  -2  10  355.76   39.16
  -2   2  10  387.33   40.54
   2  -2 -10  317.83   14.58
  -2  -2   9   -0.64   11.43
  -2   2   9    7.33   10.82
  -2   2   8   11.03   14.04
  -2  -2   8    9.02   11.37
  -2  -2   7   58.40   16.61
  -2   2   7   68.93   17.71
   2  -2  -6  691.64   27.56
  -2  -2   6  700.50   39.23
  -2   2   6  745.77   40.71
   2  -2  -5   92.69   10.32
   2  -2  -5   94.42   10.26
   2  -2  -5   88.67   16.65
   2   2  -5   99.43   16.82
   2  -2  -4   42.48    7.58
   2  -2  -4   31.58   11.63
   2   2  -4   32.46   12.27
   2  -2  -4   33.98    7.59
   2  -2  -3  277.43   19.80
   2   2  -3  276.62   19.80
   2  -2  -3  252.37   16.03
   2  -2  -3  268.80   14.82
   2   2  -2  121.00   13.54
   2  -2  -2  114.26   12.92
   2  -2  -2  120.66   10.80
   2  -2  -1 4940.82   66.84
   2   2  -1 4799.95   66.02
   2   2   0    2.15    7.51
   2  -2   0   -1.55    7.68
  -2  -2  -1 1825.68   38.83
  -2   2  -1 1883.27   39.14
   2   2   1 1882.81   39.28
   2  -2   1 1934.32   39.95
  -2  -2  -2   33.39   10.41
  -2   2  -2   23.02    9.63
   2  -2   2   33.82   10.93
   2   2   2   33.23   11.28
   2   2   3 1315.90   40.55
   2  -2   3 1321.34   41.21
   2  -2   4  869.68   38.12
   2   2   4  890.86   38.13
   2   2   5  336.04   27.91
   2  -2   5  347.84   28.49
   2  -2   6   82.53   19.02
   2   2   6   81.28   18.50
  -2   2  -7 1566.44   62.38
  -2  -2  -7 1528.51   61.32
   2  -2   7 1548.73   64.91
   2   2   7 1440.71   62.82
  -2  -2  -8  381.52   34.17
  -2   2  -8  399.77   34.91
   2   2   8  409.69   38.03
   2  -2   8  366.57   35.30
  -2  -2  -9   32.01   14.30
  -2   2  -9   17.18   14.00
  -2  -2  -9    1.21    9.59
   2  -2   9   20.18   14.24
   2   2   9   -7.98   14.54
  -2  -2 -10  160.81   27.87
  -2   2 -10  190.14   28.96
   2  -2  10  191.69   29.04
   2   2  10  197.30   29.55
  -2  -2 -10  179.54   11.43
  -2  -2 -11    5.37    4.58
  -2  -2 -12  264.52   13.72
  -2  -2 -12  269.10   13.12
  -2  -2 -13   50.29    6.17
  -2  -2 -13   47.45    5.48
  -2  -2 -13   45.69    7.17
  -2  -2 -14   36.69    4.20
  -2   2 -14   36.91    4.25
  -2  -2 -14   35.63    5.33
  -2   2 -15   24.02    3.27
  -2  -2 -15   23.53    3.17
  -2  -2 -15   22.35    2.66
   2  -3 -15    1.85    1.99
   2   3 -15    1.76    2.04
   2  -3 -14    2.92    4.11
   2   3 -14    0.85    4.24
   2  -3 -13    0.09    3.20
   2  -3 -13    4.46    5.62
   2   3 -13    6.61    5.45
   2  -3 -12   37.94    5.96
   2   3 -12   40.26    7.69
   2  -3 -12   39.05    7.44
   2  -3 -11   39.86    6.31
   2  -3 -11   43.12    7.46
   2   3 -11   52.21    7.86
   2  -3 -11   44.46    8.19
   2  -3 -10   70.82    7.77
  -2   3  10   60.82   18.45
   2   3 -10   86.88    9.06
   2  -3 -10   78.36    8.61
   2  -3 -10   82.62    9.00
  -2  -3   9  130.42   22.96
  -2   3   9  131.14   23.13
   2  -3  -9  141.90   10.47
  -2  -3   8  483.80   38.95
  -2   3   8  507.43   40.51
  -2  -3   7    3.70   10.56
  -2   3   7   10.16   11.76
   2  -3  -6   44.01    8.72
  -2  -3   6   47.21   14.67
  -2   3   6   37.58   14.40
   2  -3  -5   49.77    9.34
   2  -3  -5   49.78    9.09
   2   3  -5   44.09   12.93
   2  -3  -5   44.29   12.59
   2  -3  -4  487.24   22.85
   2  -3  -4  486.91   23.43
   2  -3  -4  483.59   26.97
   2   3  -4  514.52   27.86
   2  -3  -3  117.74   12.22
   2  -3  -3  108.30   12.72
   2  -3  -3  125.96   14.17
   2   3  -3  115.67   14.17
   2  -3  -2  519.14   23.33
   2  -3  -2  512.85   21.88
   2   3  -2  471.99   22.72
   2  -3  -2  520.49   23.09
   2  -3  -1  578.92   22.94
   2  -3  -1  599.00   23.42
   2   3  -1  587.16   23.76
  -2   3   0  407.69   18.71
   2  -3   0  443.07   19.19
   2   3   0  433.44   18.83
  -2   3  -1 7089.40   73.75
   2  -3   1 7219.10   76.01
   2   3   1 7021.53   74.43
  -2   3  -2  498.60   23.14
  -2  -3  -2  470.65   22.47
   2   3   2  483.90   23.16
   2  -3   2  475.12   22.97
   2  -3   3  406.03   23.87
   2   3   3  440.38   24.36
   2  -3   4  417.76   26.89
   2   3   4  368.28   26.21
   2   3   5 1050.01   45.35
   2  -3   5 1028.47   44.75
   2   3   6  209.67   24.26
   2  -3   6  243.95   26.22
  -2   3  -7  132.71   20.56
  -2  -3  -7  119.74   19.91
   2  -3   7  122.90   21.67
   2   3   7  130.86   21.55
  -2   3  -8  361.04   33.32
  -2  -3  -8  338.16   32.54
   2   3   8  352.93   35.39
   2  -3   8  317.97   33.48
  -2  -3  -9  137.33   22.04
  -2  -3  -9  147.80   10.21
   2  -3   9  172.58   26.95
   2   3   9  166.67   26.35
  -2  -3  -9  168.48   25.60
  -2   3  -9  156.81   24.80
  -2  -3 -10    1.76    4.19
   2  -3  10    6.68   10.78
   2   3  10   13.52   14.35
  -2  -3 -10  -10.00    9.88
  -2   3 -10   17.23   13.18
  -2  -3 -11   16.79    5.61
  -2  -3 -12  525.60   18.31
  -2  -3 -12  535.79   19.74
  -2  -3 -12  535.07   19.50
  -2  -3 -13    2.03    5.45
  -2  -3 -13    3.57    4.58
  -2  -3 -13    4.82    3.45
  -2  -3 -14   77.91    5.86
  -2  -3 -14   70.46    6.66
  -2  -3 -14   67.46    6.44
  -2   3 -14   74.64    6.87
  -2  -3 -15   16.36    2.56
  -2   3 -15   14.35    2.48
  -2  -3 -15   14.36    2.44
   2   4 -15   30.98    2.92
   2  -4 -15   23.45    2.55
   2   4 -14   78.19    6.54
   2  -4 -14   70.67    6.24
   2   4 -13   48.09    7.19
   2  -4 -13   43.51    6.68
   2  -4 -13   44.79    5.65
   2   4 -12   52.28    8.04
   2  -4 -12   44.29    7.37
   2  -4 -12   42.58    6.53
   2  -4 -11   78.60    9.96
   2  -4 -11   75.19    8.38
   2  -4 -11   74.53    8.95
   2   4 -11   61.85    8.20
   2  -4 -10   55.54    8.52
   2   4 -10   55.63    7.25
   2  -4 -10   56.86    7.44
   2  -4 -10   59.37    7.48
  -2  -4   9  280.19   32.24
  -2   4   9  324.43   35.08
   2  -4  -9  279.60   13.92
   2   4  -9  312.82   14.60
   2  -4  -9  286.41   14.06
   2  -4  -9  320.28   15.48
  -2  -4   8   -2.60   10.78
  -2   4   8   -2.20    9.43
  -2   4   7  267.87   27.58
  -2  -4   7  225.27   25.70
   2  -4  -7  245.67   21.04
   2  -4  -6   -0.80    6.41
   2  -4  -6    4.93    5.22
  -2  -4   6    7.95   10.75
  -2   4   6    0.33   10.19
  -2  -4   5  761.98   35.74
  -2   4   5  823.87   37.57
   2  -4  -5  767.22   32.14
   2  -4  -5  794.68   32.92
   2  -4  -5  782.67   37.48
   2   4  -5  827.38   38.47
   2  -4  -4  117.64   13.92
   2  -4  -4  125.08   14.28
   2  -4  -4  138.60   16.05
   2   4  -4  140.58   16.38
   2  -4  -3  105.76   12.68
   2  -4  -3   95.35   13.07
   2   4  -3   97.53   12.66
   2  -4  -3   77.80   11.51
   2  -4  -2   39.27   10.43
  -2  -4   2   38.03    2.95
   2  -4  -2   35.22   11.26
   2  -4  -2   43.29    8.71
   2   4  -2   35.02    8.60
  -2  -4   1  383.72   13.57
   2  -4  -1  369.64   20.71
   2  -4  -1  388.77   20.54
   2  -4  -1  352.06   18.41
   2   4  -1  373.07   18.73
   2  -4   0  758.33   27.78
  -2   4   0  773.84   24.29
  -2  -4   0  720.16   23.78
  -2   4  -1  193.43   13.29
  -2  -4  -1  177.40   12.90
   2  -4   1  181.86   13.42
   2   4   1  175.35   13.20
  -2  -4  -2 1629.62   39.52
   2  -4   2 1674.34   40.53
   2   4   2 1600.73   39.53
   2   4   3  794.79   31.54
   2  -4   3  800.33   32.21
   2  -4   4    6.95    4.38
   2  -4   4    4.58    9.39
   2   4   4   -0.32   10.04
   2  -4   5  826.53   40.44
   2   4   5  820.68   40.04
   2  -4   6    0.53   11.01
   2   4   6   -2.49   12.04
   2  -4   7    7.96   11.75
   2   4   7   19.31   12.52
  -2   4  -7   17.47   11.76
  -2  -4  -7   -1.18   11.08
   2  -4   8   42.95   15.91
   2   4   8   38.26   15.18
  -2   4  -8   34.38   13.52
  -2  -4  -8   37.90   14.30
  -2  -4  -8   31.80   13.98
   2   4   9  610.60   47.41
   2  -4   9  605.01   47.13
  -2  -4  -9  510.11   40.22
  -2  -4  -9  577.78   44.30
  -2   4  -9  584.62   44.61
  -2  -4  -9  589.01   20.17
  -2  -4 -10  265.58   14.38
  -2  -4 -11   30.93    6.84
  -2  -4 -11   21.33    5.86
  -2  -4 -12   25.34    7.39
  -2  -4 -12   21.84    5.77
  -2  -4 -12   36.80    7.92
  -2  -4 -13  239.38   12.33
  -2  -4 -13  242.02   11.17
  -2  -4 -13  237.16   12.66
  -2  -4 -14   11.72    4.56
  -2  -4 -14   12.38    3.97
  -2   4 -14    6.88    3.61
  -2  -4 -14    6.36    3.35
  -2  -4 -15   10.42    2.17
   2  -5 -14    2.57    2.16
   2  -5 -14    1.39    2.79
   2   5 -14    0.38    2.78
   2   5 -13   23.74    5.54
   2  -5 -13   28.18    5.52
   2  -5 -13   16.37    4.45
   2   5 -12   45.65    6.96
   2  -5 -12   49.51    7.17
   2  -5 -12   40.93    6.89
   2  -5 -11  111.59   11.38
   2  -5 -11   99.30    9.56
   2   5 -11   91.37    8.86
   2  -5 -11   90.08    9.23
   2  -5 -10    6.97    6.60
   2  -5 -10    0.25    4.38
   2  -5 -10    4.59    3.96
   2   5 -10    3.33    3.91
  -2   5   9  402.11   38.52
  -2  -5   9  362.91   36.46
   2   5  -9  362.56   15.60
   2  -5  -9  373.72   16.10
   2  -5  -9  398.94   17.49
   2  -5  -9  381.89   16.53
  -2  -5   8   76.08   17.94
  -2   5   8   76.92   16.95
   2  -5  -7  263.04   23.62
  -2   5   7  261.41   26.87
  -2  -5   7  243.44   26.15
   2  -5  -6  213.13   19.72
  -2   5   6  237.35   23.35
  -2  -5   6  239.74   23.50
   2  -5  -6  168.98   17.60
   2  -5  -5  813.60   35.66
  -2   5   5  898.88   39.06
  -2  -5   5  861.71   38.19
   2  -5  -5  919.07   38.22
   2  -5  -4   66.12   12.94
   2  -5  -4   70.43   12.80
   2  -5  -4   75.02   12.25
   2   5  -4   62.95   12.25
   2  -5  -3  133.52   15.66
   2  -5  -3  139.84   16.23
   2  -5  -3  123.56   12.96
   2   5  -3  128.36   13.16
   2  -5  -2  101.79   13.88
  -2  -5   2   99.97    6.06
   2  -5  -2  108.29   14.80
   2   5  -2   90.52   10.68
   2  -5  -2  101.38   10.69
   2  -5  -1  898.04   32.25
  -2  -5   1  850.77   22.56
   2  -5  -1  899.12   33.17
   2   5  -1  797.98   26.05
   2  -5  -1  821.19   26.06
  -2  -5   0   -3.02    6.01
  -2  -5   0    0.16    5.01
  -2   5   0    3.80    4.77
   2  -5   0    2.23    4.97
   2   5   0    1.25    5.19
   2  -5   0    0.35    9.83
  -2  -5  -1    4.80    5.44
  -2   5  -1   13.15    5.92
   2  -5   1    3.00    4.88
   2   5   1    0.17    5.33
   2  -5   1    8.50    9.61
   2  -5   2    3.26    7.55
   2   5   2    1.58    6.32
   2  -5   2    3.59    5.94
   2  -5   3  241.56   15.93
   2   5   3  234.33   17.73
   2  -5   3  267.43   19.26
   2  -5   4  658.75   24.66
   2  -5   4  671.42   33.16
   2   5   4  661.51   32.23
   2  -5   5   54.93   13.36
   2   5   5   85.60   15.77
  -2   5  -6  545.56   33.23
  -2  -5  -6  523.01   33.00
   2   5   6  579.75   37.18
   2  -5   6  558.72   36.42
  -2  -5  -7   -4.56   11.83
   2  -5   7    6.08   10.51
   2   5   7    9.58   11.38
  -2   5  -7    0.21   10.18
  -2  -5  -7   -1.75    9.24
  -2  -5  -8  499.40   38.95
  -2   5  -8  531.79   39.49
  -2  -5  -8  489.51   38.27
   2  -5   8  517.53   40.49
   2   5   8  544.69   42.02
  -2  -5  -9  325.71   15.51
  -2  -5  -9  310.91   32.56
   2  -5   9  314.12   34.34
   2   5   9  310.31   34.00
  -2  -5  -9  285.16   31.22
  -2   5  -9  288.70   31.67
  -2  -5 -10   85.89    9.37
  -2  -5 -11   52.81    8.57
  -2  -5 -11   42.04    7.15
  -2  -5 -11   41.43    7.72
  -2  -5 -12   27.82    7.86
  -2  -5 -12   30.96    6.26
  -2  -5 -12   21.11    7.34
  -2  -5 -13   62.01    7.67
  -2  -5 -13   55.76    6.18
  -2  -5 -13   57.03    7.82
  -2  -5 -14   10.53    3.83
  -2  -5 -14   10.00    2.95
  -2   5 -14   13.04    3.35
  -2  -5 -14   14.76    4.47
   2  -6 -14   23.23    3.20
   2   6 -14   21.23    3.27
   2  -6 -14   25.62    3.38
   2  -6 -13    3.55    4.04
   2   6 -13    3.29    3.40
   2  -6 -13    1.54    3.32
   2   6 -12   50.00    6.54
   2  -6 -12   47.17    6.44
   2  -6 -12   45.93    7.17
   2  -6 -11    8.99    7.68
   2   6 -11    6.51    4.54
   2  -6 -11    2.41    3.99
   2  -6 -11   -4.70    6.11
   2   6 -10  166.58   11.01
   2  -6 -10  167.85   11.31
   2  -6 -10  170.34   12.18
   2  -6 -10  189.04   13.38
  -2   6   9  101.82   18.82
  -2  -6   9   96.39   19.57
   2   6  -9   85.85    7.92
   2  -6  -9   95.33    8.28
   2  -6  -9   94.19    9.98
   2  -6  -9   96.82    9.23
  -2  -6   8  124.12   20.44
  -2   6   8  107.73   19.56
   2  -6  -7   54.37   12.81
  -2  -6   7   42.73   12.81
  -2   6   7   41.63   11.50
   2  -6  -6 1278.18   50.65
  -2   6   6 1371.44   53.69
  -2  -6   6 1295.23   51.60
   2  -6  -6 1225.47   48.99
   2  -6  -5    3.98   10.01
   2  -6  -5    1.53    8.60
  -2  -6   5   20.20    8.67
  -2   6   5    4.58    6.70
   2  -6  -4  113.70   15.86
   2  -6  -4  111.76   16.23
   2   6  -4  107.86   13.90
   2  -6  -4  112.97   13.64
   2  -6  -3   58.01   14.46
   2  -6  -3   56.36    9.17
   2   6  -3   42.35    8.36
   2  -6  -3   54.32   14.12
   2   6  -2  763.46   26.76
   2  -6  -2  811.46   26.81
   2  -6  -2  781.87   34.59
   2  -6  -2  749.30   32.95
  -2  -6   2  753.44   19.26
   2   6  -1 1074.51   28.83
   2  -6  -1 1091.95   28.59
   2  -6  -1 1154.92   40.20
   2  -6  -1 1143.10   39.14
  -2  -6   1 1135.29   28.64
  -2  -6   0   41.06    8.20
  -2   6   0   42.90    6.57
  -2  -6   0   38.75    6.53
   2  -6   0   43.97    6.80
   2   6   0   40.85    6.98
   2  -6   0   38.09   12.60
  -2  -6  -1  642.09   22.70
  -2   6  -1  675.03   22.62
   2  -6   1  672.72   23.18
   2   6   1  604.08   21.90
   2  -6   1  673.99   29.59
  -2  -6  -1  626.09   27.77
  -2  -6  -2 1389.95   43.79
   2  -6   2 1361.07   36.05
   2   6   2 1309.73   34.66
   2  -6   2 1348.28   39.72
  -2  -6  -3   21.19   13.29
   2  -6   3   15.56    7.55
   2   6   3   22.62    7.90
   2  -6   3   15.08    7.35
  -2  -6  -4  979.98   43.72
   2   6   4  918.83   36.90
   2  -6   4  920.54   37.85
   2  -6   4  955.57   31.44
  -2  -6  -5   -3.95   12.76
   2  -6   5   -1.06    8.18
   2   6   5    0.66    7.56
  -2   6  -6  613.47   34.77
  -2  -6  -6  554.87   33.37
   2  -6   6  621.60   37.79
   2   6   6  581.72   36.10
  -2  -6  -6  574.43   39.00
   2  -6   7   -4.99   10.29
   2   6   7   -5.65    7.78
  -2   6  -7   10.05    9.16
  -2  -6  -7   -4.84    8.62
  -2  -6  -7    9.68   12.15
   2  -6   8  252.32   29.41
   2   6   8  280.82   30.29
  -2  -6  -8  240.86   28.46
  -2   6  -8  270.36   28.55
  -2  -6  -8  260.89   28.08
   2   6   9  205.02   27.53
   2  -6   9  209.85   28.44
  -2  -6  -9  206.68   27.33
  -2   6  -9  203.85   26.65
  -2  -6  -9  216.32   28.36
  -2  -6  -9  246.17   13.78
  -2  -6 -10   37.11    7.77
  -2  -6 -10   33.57    6.90
  -2  -6 -11   93.54    9.99
  -2  -6 -11   76.60    9.15
  -2  -6 -12  122.35   11.05
  -2  -6 -12  114.59   11.10
  -2  -6 -12  109.43    9.41
  -2  -6 -13   80.24    8.38
  -2  -6 -13   71.50    8.16
  -2  -6 -13   71.37    6.84
  -2  -6 -14    1.37    1.86
  -2   6 -14    2.09    2.08
  -2  -6 -14    5.01    3.61
  -2  -6 -14    4.44    3.80
   2  -7 -14    4.27    2.48
  -2  -7  14   -3.15    2.46
   2  -7 -13   12.72    4.70
   2  -7 -13   18.55    3.47
   2   7 -13   21.59    3.80
   2  -7 -12  146.49    9.31
   2   7 -12  161.29    9.58
   2  -7 -12  146.02   10.60
   2  -7 -11   26.77    8.72
   2  -7 -11   16.67    6.51
   2   7 -11   23.09    5.04
   2  -7 -11   16.51    4.47
   2  -7 -10   55.96    9.50
   2  -7 -10   47.80    7.75
   2  -7 -10   42.11    5.98
   2   7 -10   57.18    6.50
   2  -7  -9    0.69    5.58
   2   7  -9   -0.71    2.73
   2  -7  -9    0.85    2.64
   2  -7  -9   -2.46    4.95
   2  -7  -8  654.14   42.05
  -2  -7   8  629.75   43.85
  -2   7   8  610.10   43.06
   2  -7  -8  659.97   21.64
   2  -7  -8  660.27   21.31
  -2  -7   7  347.02   30.13
  -2   7   7  342.29   30.32
   2  -7  -7  317.72   28.74
   2  -7  -6  331.72   28.40
   2  -7  -6  339.08   28.90
  -2  -7   6  371.74   28.23
  -2   7   6  337.99   27.16
   2  -7  -5   -1.88    9.62
   2  -7  -5    8.54    9.52
  -2  -7   5   10.29    7.21
  -2   7   5   11.07    6.86
  -2  -7   4  865.11   33.78
  -2   7   4  871.94   34.09
   2  -7  -4  930.24   41.55
   2  -7  -4  870.95   41.42
   2  -7  -3   48.08   15.32
   2  -7  -3   46.81    8.05
   2   7  -3   47.15    8.42
   2  -7  -3   45.12   14.15
   2  -7  -2    8.70   12.69
   2   7  -2   10.80    4.73
   2  -7  -2   10.42    4.25
   2  -7  -2    2.39   13.23
  -2  -7   2    9.23    3.90
  -2  -7   1  299.00   16.44
   2  -7  -1  285.49   24.25
   2  -7  -1  318.00   24.99
  -2   7   1  286.49   14.32
  -2  -7   1  261.53   14.46
   2  -7  -1  283.71   14.24
   2   7  -1  282.22   14.43
   2  -7   0   17.07   11.76
  -2   7   0    6.77    3.48
  -2  -7   0    7.04    3.41
   2  -7   0    6.02    3.52
   2   7   0   10.63    4.23
  -2  -7   0    8.48    6.65
  -2  -7  -1  267.96   19.93
   2  -7   1  275.76   21.67
   2   7   2   42.56    7.28
   2  -7   2   41.83    7.40
  -2  -7  -2   32.46   11.36
   2  -7   2   53.95   11.30
   2  -7   3 1867.19   49.26
  -2  -7  -3 1889.20   58.13
   2  -7   3 1836.98   46.28
   2   7   3 1813.79   45.54
   2  -7   4 1085.45   35.92
  -2  -7  -4 1150.58   49.15
   2  -7   4 1054.78   40.20
   2   7   4 1078.61   39.71
  -2  -7  -5  192.06   23.55
   2  -7   5  184.43   19.11
   2   7   5  177.52   18.78
  -2   7  -5  196.60   18.27
  -2  -7  -5  200.30   18.58
  -2   7  -6    3.29    7.43
  -2  -7  -6    0.04    6.43
   2   7   6   12.22    8.95
   2  -7   6   -2.61    8.62
  -2  -7  -6   -3.37   11.17
  -2   7  -7  171.50   21.34
  -2  -7  -7  164.07   20.60
  -2  -7  -7  147.45   24.11
   2  -7   7  175.76   22.40
   2   7   7  166.48   22.35
   2   7   8  923.32   54.15
   2  -7   8  876.14   52.62
  -2  -7  -8  956.92   25.37
  -2  -7  -8  900.19   50.84
  -2   7  -8  889.90   49.82
  -2  -7  -8  909.41   54.46
  -2  -7  -9    6.22   11.59
  -2  -7  -9    4.44    4.67
  -2  -7  -9    9.72    3.87
  -2  -7  -9   11.12    5.57
  -2  -7 -10    0.42    6.03
  -2  -7 -10    2.27    5.40
  -2  -7 -10   -3.36    6.32
  -2  -7 -11   -4.18    7.37
  -2  -7 -11    2.58    6.40
  -2  -7 -11    0.01    5.25
  -2  -7 -12   91.81    8.95
  -2  -7 -12  101.06   10.02
  -2  -7 -12   97.02   10.85
  -2   7 -13   52.34    4.96
  -2  -7 -13   67.48    5.33
  -2  -7 -13   64.29    8.03
  -2  -7 -13   63.39    6.52
  -2  -7 -13   62.71    7.58
  -2  -7 -14    5.70    3.51
  -2  -7 -14   -0.83    3.50
   2  -8 -14  171.37    6.44
  -2  -8  14  123.58    6.33
   2  -8 -13   95.90    7.46
   2  -8 -12    9.64    5.92
   2   8 -12   27.41    4.37
   2  -8 -11  149.12    9.86
   2   8 -11  164.03    9.69
   2  -8 -11  182.70   12.75
   2  -8 -10  466.56   20.37
   2  -8 -10  433.53   18.86
   2  -8  -9   79.11    9.61
   2  -8  -9   82.05    9.54
   2  -8  -8   34.77    6.61
   2  -8  -8   35.52    6.49
   2  -8  -7   10.51   10.12
   2  -8  -6  144.52   21.40
   2  -8  -5  205.60   23.80
  -2  -8   5  186.51   18.03
   2  -8  -5  167.39   21.43
   2  -8  -4   68.45   15.28
   2  -8  -4   82.25   16.12
   2  -8  -3   57.90   17.18
   2  -8  -3   67.66   16.92
   2  -8  -2    7.40   13.61
   2  -8  -2    1.92   13.75
  -2  -8   1  243.11   16.39
   2  -8  -1  223.52   23.41
   2  -8  -1  231.46   23.93
   2  -8   0 1257.10   46.60
  -2  -8   0 1224.97   39.23
   2  -8   1  874.94   38.43
  -2  -8  -1  813.55   35.20
   2  -8   2  184.30   18.65
  -2  -8  -2  208.35   21.25
  -2  -8  -3  240.59   24.10
   2  -8   3  264.68   20.69
  -2  -8  -4  561.49   37.04
   2  -8   4  605.46   29.23
  -2  -8  -5   24.53   13.67
  -2  -8  -6   66.95   17.52
  -2  -8  -7  116.49   22.23
  -2  -8  -8   13.94    5.13
  -2  -8  -8   13.55    4.06
  -2  -8  -8   21.74    5.00
  -2  -8  -8   18.29    5.65
  -2  -8  -9   82.79    8.97
  -2  -8  -9   87.47    8.42
  -2  -8  -9   81.05    9.19
  -2  -8  -9   79.48    9.03
  -2  -8 -10   39.26    7.80
  -2  -8 -10   47.04    8.00
  -2  -8 -10   42.09    7.96
  -2  -8 -11   29.60    8.75
  -2  -8 -11   33.70    7.62
  -2  -8 -11   39.24    7.66
  -2  -8 -12    9.42    7.30
  -2  -8 -12   14.94    5.72
  -2  -8 -12   18.24    6.83
  -2  -8 -13    6.15    5.12
  -2  -8 -13    4.44    5.46
  -2  -8 -14   45.58    4.48
   2  -9 -14   13.80    2.22
  -2  -9  13   -1.53    3.72
   2  -9 -13   -3.07    3.85
   2  -9 -12   11.03    6.00
   2  -9 -12   10.88    3.77
   2  -9 -11   11.10    4.92
   2  -9 -11   11.20    6.87
   2  -9 -10    1.42    6.65
   2  -9 -10   -7.91    7.49
   2  -9  -9   23.60    6.73
   2  -9  -9   14.47    6.59
   2  -9  -8   17.94   12.13
   2  -9  -8   -1.79    6.04
   2  -9  -8    6.82    4.89
   2  -9  -7  102.79    9.00
   2  -9  -7   87.29   18.60
   2  -9  -6  184.14   25.08
   2  -9  -5   21.24   13.51
   2  -9  -5   19.03   12.84
   2  -9  -4  454.20   35.05
   2  -9  -4  447.87   33.65
   2  -9  -3   96.14   18.23
   2  -9  -3  109.10   19.19
   2  -9  -2   62.49   17.22
   2  -9  -2   51.57   16.24
   2  -9  -1   22.80   14.81
   2  -9  -1   23.33   14.89
  -2  -9   1   23.26    7.47
   2  -9   0 1888.49   61.08
  -2  -9   0 1909.09   51.99
  -2  -9  -1  261.50   22.59
   2  -9   1  251.44   23.55
  -2  -9  -2 1062.85   45.51
   2  -9   2 1106.81   44.93
   2  -9   3  763.23   36.78
  -2  -9  -3  676.43   38.86
  -2  -9  -4 2286.67   74.75
  -2  -9  -5   55.30   17.87
  -2  -9  -6  517.42   40.88
  -2  -9  -7  418.70   17.18
  -2  -9  -7  400.27   16.24
  -2  -9  -7  439.66   39.43
  -2  -9  -7  387.31   16.02
  -2  -9  -7  411.66   16.62
  -2  -9  -8  309.74   33.86
  -2  -9  -8  305.00   14.74
  -2  -9  -8  321.19   16.30
  -2  -9  -8  313.55   15.21
  -2  -9  -8  310.21   15.27
  -2  -9  -8  328.96   15.37
  -2  -9  -9   19.98    5.30
  -2  -9  -9   13.30    6.09
  -2  -9  -9   14.35    6.12
  -2  -9  -9   14.88    6.02
  -2  -9 -10   20.87    6.87
  -2  -9 -10   16.69    7.09
  -2  -9 -11    4.58    6.45
  -2  -9 -11   -5.33    7.87
  -2  -9 -11   -1.46    5.98
  -2  -9 -12   -1.47    5.75
  -2  -9 -12   -1.31    6.67
  -2  -9 -12    3.20    5.17
  -2  -9 -13   43.37    6.17
  -2  -9 -13   31.72    5.49
  -2  -9 -14  103.55    5.22
  -2 -10  13   80.63    6.96
   2 -10 -13   91.94    6.52
  -2 -10  12  130.57   10.98
   2 -10 -12  131.56    7.70
   2 -10 -12  141.91    9.89
   2 -10 -11   68.83    7.54
   2 -10 -11   78.89    9.69
   2 -10 -10   75.05    8.65
  -2 -10  10   82.69    8.50
   2 -10 -10   94.10   10.44
  -2 -10   9  134.80   11.24
   2 -10  -9  150.02   12.22
   2 -10  -9  152.31   12.06
   2 -10  -8   80.26    9.32
   2 -10  -8   79.11    8.80
   2 -10  -7  113.88    9.91
   2 -10  -7  115.75    9.35
   2 -10  -7   84.32   19.48
   2 -10  -6   -3.15   11.45
   2 -10  -5  236.76   28.39
   2 -10  -5  213.65   25.57
   2 -10  -4  164.00   22.85
   2 -10  -4  171.19   24.76
   2 -10  -3   65.86   17.64
   2 -10  -3   81.63   19.56
   2 -10  -2   62.98   16.51
   2 -10  -2   77.20   19.53
  -2 -10   1    7.94    5.80
   2 -10  -1   -6.10   12.23
   2 -10   0  242.00   25.81
  -2 -10   0  218.58   19.53
  -2 -10  -1    5.95    8.50
   2 -10   1    5.78   10.60
  -2 -10  -2   25.65   11.61
   2 -10   2   32.34   12.48
  -2 -10  -3   80.99   17.76
   2 -10   3   74.06   14.45
  -2 -10  -4   87.50   19.35
  -2 -10  -5  413.15   36.28
  -2 -10  -6  100.64   19.94
  -2 -10  -7    7.13    4.18
  -2 -10  -7    2.93    3.80
  -2 -10  -7    4.53    3.96
  -2 -10  -7    4.79    4.15
  -2 -10  -7   14.37   14.34
  -2 -10  -7    3.93    4.09
  -2 -10  -8  149.45   11.78
  -2 -10  -8  140.07   10.84
  -2 -10  -8  144.86   10.90
  -2 -10  -8  147.29   11.09
  -2 -10  -8  134.75   10.66
  -2 -10  -9   51.18    7.50
  -2 -10  -9   50.72    8.20
  -2 -10  -9   57.50    7.63
  -2 -10  -9   59.81    7.02
  -2 -10 -10   40.69    7.81
  -2 -10 -10   37.97    8.21
  -2 -10 -10   45.65    8.53
  -2 -10 -11    0.90    5.78
  -2 -10 -11   -2.95    6.76
  -2 -10 -11    0.82    6.10
  -2 -10 -12    1.52    4.95
  -2 -10 -12    1.72    5.84
  -2 -10 -13   22.15    4.49
  -2 -10 -13   26.56    4.82
  -2 -11  13    1.00    2.61
   2 -11 -13    4.76    3.05
   2 -11 -12    0.97    3.25
  -2 -11  12    7.39    5.47
   2 -11 -12    7.58    5.36
   2 -11 -11   -0.18    5.71
  -2 -11  11    6.64    7.13
   2 -11 -11    6.70    6.87
   2 -11 -10   15.23    7.69
   2 -11 -10    4.68    6.71
   2 -11  -9  -10.13    8.09
   2 -11  -9    3.42    6.93
  -2 -11   9    4.49    4.17
   2 -11  -9    6.31    5.92
   2 -11  -8  122.16   10.53
   2 -11  -8  125.83   11.27
  -2 -11   8  111.79   10.57
  -2 -11   7  240.61   14.85
   2 -11  -7  232.62   29.71
   2 -11  -7  243.59   13.13
   2 -11  -7  255.53   14.32
   2 -11  -6    1.12   10.64
   2 -11  -6   14.06    6.38
  -2 -11   6    3.71    4.04
   2 -11  -6    2.01    4.15
   2 -11  -5   13.22   13.01
   2 -11  -4  354.42   34.92
   2 -11  -4  343.45   32.98
   2 -11  -3  266.12   30.57
   2 -11  -3  295.65   30.11
   2 -11  -2   -4.62   10.53
   2 -11  -2   16.01   13.98
   2 -11  -1  558.13   40.26
   2 -11  -1  587.67   38.47
   2 -11   0  704.85   44.24
  -2 -11   0  712.64   35.92
   2 -11   1 1836.99   67.90
  -2 -11  -1 1742.93   59.62
  -2 -11  -2   20.87   12.02
   2 -11   2    5.71   10.09
   2 -11   3 1028.12   49.51
  -2 -11  -3  969.70   50.45
  -2 -11  -4  444.74   36.97
  -2 -11  -5  440.92   38.32
   2 -11   6   -0.06    2.72
  -2 -11  -6    0.69    3.83
  -2 -11  -6   -1.08   12.09
  -2 -11  -6    3.71    3.80
  -2 -11  -6    1.08    3.23
  -2 -11  -6    1.43    3.14
  -2 -11  -6   -4.52    5.07
  -2 -11  -7   49.11    6.94
  -2 -11  -7   63.72   18.60
  -2 -11  -7   55.45    8.08
  -2 -11  -7   45.36    7.56
   2 -11   7   39.99    6.59
  -2 -11  -7   44.15    6.85
  -2 -11  -7   53.52    7.30
  -2 -11  -8   26.07    6.39
  -2 -11  -8   20.96    5.89
  -2 -11  -8   21.61    6.21
  -2 -11  -8   23.64    6.38
   2 -11   8   13.60    4.76
  -2 -11  -9   14.56    5.94
  -2 -11  -9   19.63    6.41
  -2 -11  -9    9.75    6.40
  -2 -11  -9   21.54    5.74
  -2 -11 -10   10.63    6.64
  -2 -11 -10    4.72    6.22
  -2 -11 -10    8.18    5.80
  -2 -11 -11    1.19    5.86
  -2 -11 -11    3.38    5.14
  -2 -11 -12   14.08    5.35
  -2 -11 -12    5.62    4.39
  -2 -11 -13   18.49    3.73
  -2 -11 -13   15.47    3.27
   2 -12 -13   38.43    3.66
  -2 -12  13   37.39    3.52
   2 -12 -12   56.47    4.95
   2 -12 -12   65.99    6.61
  -2 -12  12   56.19    6.92
   2 -12 -11  144.96    9.18
  -2 -12  11  128.60   11.53
   2 -12 -11  163.62   11.05
   2 -12 -10   18.49    6.41
   2 -12 -10   41.03    8.99
  -2 -12  10   32.65    9.57
   2 -12  -9  262.37   15.18
   2 -12  -9  262.46   14.69
  -2 -12   9  249.12   14.07
   2 -12  -8   -0.72    6.69
  -2 -12   8    3.75    4.60
   2 -12  -7   38.66    7.52
   2 -12  -7   38.72    6.21
  -2 -12   7   34.35    6.92
   2 -12  -7   19.38    6.68
   2 -12  -6   44.42    8.73
   2 -12  -6   37.45    7.06
   2 -12  -6   19.42   13.81
  -2 -12   6   40.29    7.03
   2 -12  -6   25.18    5.96
   2 -12  -5   11.27   11.82
   2 -12  -5   22.79    5.58
   2 -12  -5   17.85    5.44
  -2 -12   5   11.39    4.15
   2 -12  -5   15.57    4.33
   2 -12  -5   18.82    6.28
   2 -12  -5   17.04    4.66
   2 -12  -4   32.83   14.08
   2 -12  -3   -9.23   14.37
   2 -12  -3    9.16   12.41
   2 -12  -2  188.04   25.52
   2 -12  -2  180.24   26.09
   2 -12  -1   46.70   16.89
   2 -12   0    3.04   12.43
  -2 -12   0   10.11    6.75
   2 -12   1   42.12   15.39
  -2 -12  -1   41.14   11.76
   2 -12   2    5.82    9.29
  -2 -12  -2    9.63    9.45
   2 -12   3  259.97   27.12
  -2 -12  -3  237.26   27.80
  -2 -12  -4    0.62   10.78
  -2 -12  -5  171.21   11.10
  -2 -12  -5  163.55   11.10
  -2 -12  -5  184.47   26.62
   2 -12   5  160.16   12.14
  -2 -12  -5  157.84   11.19
  -2 -12  -5  163.76   11.86
  -2 -12  -6   27.74    6.69
  -2 -12  -6   40.04   14.95
   2 -12   6   34.79    6.93
  -2 -12  -6   36.09    6.98
  -2 -12  -6   28.03    6.61
  -2 -12  -6   30.67    6.55
   2 -12   7    3.21    4.30
  -2 -12  -7   -0.43    4.87
  -2 -12  -7    1.98    5.18
  -2 -12  -7    5.13    4.26
  -2 -12  -7    1.58    5.11
  -2 -12  -8  122.19   10.85
  -2 -12  -8  134.03   10.91
  -2 -12  -8  133.41   10.52
   2 -12   8  105.54   10.25
  -2 -12  -8  128.65   11.24
  -2 -12  -9   94.36    9.00
  -2 -12  -9   89.83   10.40
  -2 -12  -9   79.80    8.72
  -2 -12  -9   61.09    8.37
  -2 -12 -10   -3.34    5.62
  -2 -12 -10   -3.82    5.68
  -2 -12 -11   20.80    5.58
  -2 -12 -11   29.46    6.06
  -2 -12 -12   37.25    4.97
  -2 -12 -12   40.52    5.35
  -2 -12 -13   33.89    2.95
  -2 -12 -13   36.51    3.30
  -2 -13  12   29.35    4.88
   2 -13 -12   37.06    3.75
  -2 -13  11    0.39    5.79
   2 -13 -11   15.07    6.11
   2 -13 -11   -0.58    4.54
  -2 -13  10   -1.19    7.32
   2 -13 -10   -8.57    6.85
   2 -13 -10    4.79    7.24
  -2 -13   9  192.97   11.89
   2 -13  -9  201.61   13.43
   2 -13  -9  190.37   12.80
  -2 -13   9  185.34   15.50
   2 -13  -8   21.82    7.66
  -2 -13   8   20.92    5.45
  -2 -13   8   24.04    9.23
   2 -13  -8    3.42    8.24
   2 -13  -7   -0.51    6.35
  -2 -13   7    2.53    4.39
  -2 -13   7    3.10    6.98
   2 -13  -7   -7.25    8.07
   2 -13  -6   -2.50    6.81
  -2 -13   6    9.11    7.29
   2 -13  -6    3.19    5.53
  -2 -13   6   -6.70    4.70
  -2 -13   5  276.70   16.00
   2 -13  -5  270.25   14.33
   2 -13  -5  287.46   33.80
  -2 -13   5  294.10   17.80
   2 -13  -5  305.29   16.80
   2 -13  -5  279.18   14.39
   2 -13  -5  273.69   15.31
   2 -13  -4   16.00    5.51
   2 -13  -4    6.60   11.93
   2 -13  -4   11.00    4.76
  -2 -13   4    6.10    4.44
  -2 -13   4    6.81    4.58
   2 -13  -4    4.15    4.47
   2 -13  -4    1.76    5.19
   2 -13  -3   82.01   19.67
   2 -13  -3   55.66    7.00
   2 -13  -3   64.94    8.19
   2 -13  -2  396.57   39.41
   2 -13  -2  400.97   36.02
   2 -13  -1  313.50   34.68
   2 -13   0   29.15   13.90
  -2 -13  -1   16.41    7.53
   2 -13   1    4.61   10.72
  -2 -13  -2  506.41   37.97
  -2 -13  -3  136.45   21.60
  -2 -13  -3  156.13   11.35
  -2 -13  -3  158.07   11.53
  -2 -13  -4   38.54    6.60
   2 -13   4   38.16    7.21
  -2 -13  -4   38.91    6.56
  -2 -13  -4   36.02    6.57
  -2 -13  -4   46.03   15.12
  -2 -13  -5   -1.81    4.97
  -2 -13  -5    3.64    3.61
   2 -13   5    5.41    4.87
  -2 -13  -5   -1.01    5.58
  -2 -13  -5   -8.02   13.82
  -2 -13  -5    3.85    4.59
  -2 -13  -6  413.30   18.37
  -2 -13  -6  398.84   19.10
  -2 -13  -6  437.39   18.57
   2 -13   6  435.04   20.34
   2 -13   7   13.42    5.45
  -2 -13  -7   10.42    6.02
  -2 -13  -7    6.88    5.75
  -2 -13  -7    8.92    5.89
  -2 -13  -7   14.57    4.64
  -2 -13  -8   67.42    8.85
   2 -13   8   69.45    8.60
  -2 -13  -8   65.08    7.74
  -2 -13  -8   57.23    7.33
  -2 -13  -8   76.47    9.56
   2 -13   9   33.59    5.94
  -2 -13  -9   24.39    5.87
  -2 -13  -9   29.03    6.29
  -2 -13 -10    3.37    4.37
  -2 -13 -10   -0.53    4.44
  -2 -13 -11    8.58    3.95
  -2 -13 -11    7.91    4.06
  -2 -13 -12   12.88    3.03
  -2 -13 -12   17.10    3.36
   2 -14 -12    3.50    3.09
  -2 -14  12   17.33    3.18
   2 -14 -11   28.08    4.96
  -2 -14  11   13.89    5.51
   2 -14 -10    0.86    5.66
  -2 -14  10   -2.14    6.92
   2 -14 -10   17.69    6.69
   2 -14  -9   30.60    7.74
  -2 -14   9   47.38   10.55
   2 -14  -9   59.54    9.12
   2 -14  -8   -3.66    8.63
  -2 -14   8    3.42    8.26
   2 -14  -8   17.39    7.61
  -2 -14   8    6.27    4.13
   2 -14  -7  -15.17    9.26
  -2 -14   7   -0.76    7.81
   2 -14  -7    3.85    6.44
  -2 -14   7   -0.26    4.61
  -2 -14   6   -5.72    6.93
   2 -14  -6   -7.49    8.32
   2 -14  -6    6.06    6.33
  -2 -14   6   -3.76    4.96
   2 -14  -5  632.68   24.26
  -2 -14   5  617.46   25.66
  -2 -14   5  567.98   22.87
   2 -14  -5  571.30   21.79
   2 -14  -5  617.40   21.32
   2 -14  -5  621.70   21.91
  -2 -14   4    8.30    5.71
   2 -14  -4   21.07   12.59
  -2 -14   4    8.94    6.17
   2 -14  -4   11.75    6.13
   2 -14  -4    0.44    6.00
   2 -14  -4  -12.12    6.92
   2 -14  -4    2.11    5.05
   2 -14  -3   81.51    9.43
  -2 -14   3   84.73    9.66
  -2 -14   3   78.07    9.00
   2 -14  -3   84.45    8.66
   2 -14  -3   81.31    8.55
   2 -14  -3   69.50    7.58
   2 -14  -3   82.85   19.06
  -2 -14   2    2.31    4.58
   2 -14  -2    7.88    4.91
   2 -14  -2    5.72    3.88
   2 -14  -2   -0.16    2.92
   2 -14  -2    6.88    4.29
   2 -14  -2   -4.10    4.59
  -2 -14   2   -1.96    4.03
   2 -14  -1  314.06   13.80
  -2 -14   1  362.45   17.73
  -2 -14   1  361.07   17.63
   2 -14  -1  384.87   18.19
   2 -14   0   -1.74    4.00
  -2 -14   0   -1.60    2.75
  -2 -14   0    1.41    4.30
   2 -14   1   46.81    7.27
  -2 -14  -1   39.21    6.42
  -2 -14  -1   39.16    6.61
  -2 -14  -2   20.46    4.44
  -2 -14  -2   12.29    9.77
  -2 -14  -2   18.29    5.39
  -2 -14  -2   20.35    5.87
  -2 -14  -3    2.66    4.12
  -2 -14  -3    3.57    4.62
  -2 -14  -3    1.44    4.75
  -2 -14  -3    9.90    9.49
  -2 -14  -4   60.06   17.02
  -2 -14  -4   53.24    8.29
  -2 -14  -4   48.02    7.43
  -2 -14  -4   49.52    7.47
  -2 -14  -5  649.56   22.64
  -2 -14  -5  664.89   24.40
  -2 -14  -5  676.86   23.71
   2 -14   6    8.13    5.37
  -2 -14  -6    1.91    6.05
  -2 -14  -6    4.72    5.89
  -2 -14  -7   15.83    6.93
  -2 -14  -7   34.81    8.55
  -2 -14  -7   24.24    4.98
   2 -14   7   29.76    6.90
  -2 -14  -8    2.84    5.93
  -2 -14  -8    0.08    3.61
  -2 -14  -8   -2.03    4.19
  -2 -14  -9  179.08   10.28
  -2 -14  -9  162.94   10.73
  -2 -14  -9  159.84    9.71
  -2 -14 -10   66.25    6.24
  -2 -14 -10   67.79    6.25
  -2 -14 -11  114.38    6.47
  -2 -14 -11  102.69    7.40
  -2 -14 -11  110.13    6.38
  -2 -14 -12   40.22    3.76
  -2 -15  11   16.51    4.50
   2 -15 -11    3.63    4.11
  -2 -15  10   38.13    7.57
   2 -15 -10   43.61    6.53
   2 -15  -9   74.05    8.74
   2 -15  -9   92.81    9.64
  -2 -15   9   89.14   11.67
  -2 -15   8  149.77   10.24
  -2 -15   8  146.17   14.27
   2 -15  -8  147.66   11.93
   2 -15  -8  166.28   11.70
  -2 -15   7    0.43    8.13
  -2 -15   7    5.18    4.41
   2 -15  -7   11.96    6.73
   2 -15  -7    5.11    7.94
  -2 -15   6  102.38   10.34
  -2 -15   6   92.49   12.36
   2 -15  -6   81.35    9.43
   2 -15  -6   82.38   10.26
  -2 -15   5   92.72   10.01
  -2 -15   5  102.62   12.46
   2 -15  -5  100.98   11.07
   2 -15  -5  134.08   12.41
   2 -15  -5   84.85    9.48
   2 -15  -5   95.48   10.47
  -2 -15   4  283.54   16.57
   2 -15  -4  314.17   17.49
  -2 -15   4  301.21   18.34
   2 -15  -4  284.93   14.84
   2 -15  -4  296.21   15.91
   2 -15  -4  294.27   15.36
  -2 -15   3   30.99    7.15
  -2 -15   3   29.01    7.40
   2 -15  -3   26.21    6.76
   2 -15  -3   33.49    7.51
   2 -15  -3   14.34    5.23
   2 -15  -3   36.39    8.08
  -2 -15   2    5.69    4.82
   2 -15  -2    9.75    5.52
   2 -15  -2   11.55    4.80
   2 -15  -2   28.81    6.95
  -2 -15   2   11.02    5.97
   2 -15  -2    9.93    4.30
   2 -15  -2    8.16    4.56
   2 -15  -1  201.66   11.16
   2 -15  -1  211.41   14.53
   2 -15  -1  191.96   11.83
  -2 -15   1  229.24   14.58
   2 -15   0   36.68    7.57
  -2 -15   0   38.68    7.08
  -2 -15   0   32.39    6.17
  -2 -15  -1   83.56    8.70
  -2 -15  -1   77.49    8.53
   2 -15   1   86.62    9.77
  -2 -15  -1   87.28    9.75
  -2 -15  -2   -6.12    8.03
  -2 -15  -2    2.08    5.24
   2 -15   2    6.54    4.88
  -2 -15  -2    3.71    3.02
  -2 -15  -2    4.49    3.63
  -2 -15  -2    3.23    4.22
  -2 -15  -3   15.67    4.78
  -2 -15  -3   18.13    6.31
  -2 -15  -3   18.08    5.87
  -2 -15  -4  103.08   10.69
  -2 -15  -4  109.49    9.92
  -2 -15  -4  108.61   10.78
  -2 -15  -5   -3.32    7.25
  -2 -15  -5    8.67    6.04
  -2 -15  -5    5.43    6.32
  -2 -15  -6    0.19    7.09
  -2 -15  -7  106.17   10.73
  -2 -15  -8   88.85    9.41
  -2 -15  -8   62.60    6.30
  -2 -15  -9    7.16    3.41
  -2 -15  -9    5.32    2.91
  -2 -15 -10   59.39    4.81
  -2 -15 -10   67.45    5.19
  -2 -15 -11    2.86    1.55
  -2 -15 -11   -6.66    4.06
   2 -16 -11   12.43    2.65
   2 -16 -10    2.46    4.42
  -2 -16  10   11.95    4.98
  -2 -16   9    9.20    6.83
   2 -16  -9   15.87    6.60
  -2 -16   8   21.03    8.76
   2 -16  -8   22.47    8.43
  -2 -16   7   91.61   12.19
   2 -16  -7   94.92   10.91
  -2 -16   7   87.54    8.34
  -2 -16   6   26.55    9.13
  -2 -16   6   32.73    6.56
   2 -16  -6   29.65    8.61
  -2 -16   5   67.16   10.99
  -2 -16   5   71.29    8.96
   2 -16  -5   43.86    7.32
   2 -16  -5   78.76    9.95
   2 -16  -4   53.56    9.01
   2 -16  -4   32.20    6.70
  -2 -16   4   34.09    7.18
   2 -16  -4   60.30    9.63
  -2 -16   4   33.00    8.39
   2 -16  -4   47.69    9.09
   2 -16  -3  176.42   12.31
   2 -16  -3  148.67   10.70
  -2 -16   3  135.20   12.16
   2 -16  -3  172.11   12.06
  -2 -16   3  188.55   14.99
   2 -16  -3  172.26   14.04
   2 -16  -2  117.05   10.36
   2 -16  -2   97.35    8.64
  -2 -16   2  100.68   10.59
   2 -16  -2  109.37    9.40
   2 -16  -2   93.94   10.79
   2 -16  -1   38.74    6.14
   2 -16  -1   41.35    8.13
  -2 -16   1   41.79    7.40
  -2 -16   0   15.03    6.18
  -2 -16   0   14.68    5.28
   2 -16   0   10.08    6.33
  -2 -16   0    9.45    4.69
  -2 -16  -1   18.04    6.74
   2 -16   1   13.95    5.96
  -2 -16  -1   15.05    4.64
  -2 -16  -1   19.97    5.97
  -2 -16  -2  140.83   11.72
   2 -16   2  141.53   12.32
  -2 -16  -2  148.89   10.92
  -2 -16  -2  149.19   12.39
  -2 -16  -3  190.17   13.88
   2 -16   3  207.29   14.45
  -2 -16  -3  197.55   13.70
  -2 -16  -4  -16.42    8.40
  -2 -16  -4   -9.00    5.31
  -2 -16  -4   -0.18    6.08
  -2 -16  -5   91.67   10.65
  -2 -16  -5   80.71    8.12
  -2 -16  -5   85.80   10.23
  -2 -16  -6  213.22   14.32
  -2 -16  -6  174.99   11.40
  -2 -16  -7   72.78    9.49
  -2 -16  -7   48.09    7.04
  -2 -16  -8  243.14   12.81
  -2 -16  -8  213.51   11.64
   2 -16   9    6.71    2.79
  -2 -16  -9  -14.58    6.36
  -2 -16 -10   46.31    5.33
  -2 -16 -11   15.18    2.56
   2 -17 -10    4.73    2.68
   2 -17  -9   19.50    4.62
   2 -17  -9   71.67    7.00
   2 -17  -8  100.38    8.00
  -2 -17   8  113.64   11.22
   2 -17  -7  101.17    8.66
  -2 -17   7  115.77   12.62
  -2 -17   7  113.43    8.28
   2 -17  -6   50.38    7.43
  -2 -17   6   57.00    7.22
  -2 -17   6   59.25   10.50
   2 -17  -5   23.95    6.31
  -2 -17   5   29.05    6.46
  -2 -17   5   27.10    8.66
   2 -17  -4  337.28   14.60
  -2 -17   4  343.36   17.37
   2 -17  -4  374.64   16.47
   2 -17  -4  378.55   18.91
   2 -17  -3   28.26    6.19
   2 -17  -3   36.06    8.66
  -2 -17   3    7.03    5.50
   2 -17  -3    5.85    7.02
  -2 -17   2   50.32    8.58
   2 -17  -2   39.41    8.35
   2 -17  -1  104.42   11.50
  -2 -17   1   91.27    9.84
  -2 -17   1  101.53   10.78
  -2 -17   0  713.85   22.94
   2 -17   0  674.25   25.73
  -2 -17   0  681.88   23.50
  -2 -17   0  720.01   25.12
  -2 -17  -1   80.20    9.07
  -2 -17  -1   97.66    9.31
   2 -17   1   92.24   10.97
  -2 -17  -1   89.50   10.27
  -2 -17  -2   21.58    5.97
  -2 -17  -2   33.42    5.99
   2 -17   2   34.02    8.38
  -2 -17  -2   31.62    7.80
  -2 -17  -3   55.07    8.70
   2 -17   3   66.47    9.97
  -2 -17  -3   65.54    9.52
  -2 -17  -4  363.71   17.75
   2 -17   4  341.17   18.05
  -2 -17  -4  387.52   18.39
  -2 -17  -5   -8.22    7.75
  -2 -17  -5   -6.14    5.08
  -2 -17  -6   -1.78    7.34
   2 -17   6   -2.59    4.96
  -2 -17  -6  -10.60    5.46
  -2 -17  -7    3.77    6.86
   2 -17   7    2.61    4.49
   2 -17   8   79.27    6.68
  -2 -17  -8   71.50    6.93
  -2 -17  -9   45.99    5.14
  -2 -17 -10    4.24    2.45
   2 -18  -9   19.64    3.21
   2 -18  -8    9.50    3.89
   2 -18  -7   88.55    7.11
   2 -18  -7  148.00   10.16
  -2 -18   6   -3.36    3.44
   2 -18  -6    6.42    5.10
  -2 -18   5  170.03   11.02
   2 -18  -5  165.03    9.75
  -2 -18   4   35.09    6.70
   2 -18  -4   43.37    8.74
   2 -18  -4   46.75    6.71
  -2 -18   3   70.23    9.01
   2 -18  -3   80.40   10.65
   2 -18  -2   36.61    8.85
  -2 -18   2   34.40    7.78
  -2 -18   2   42.11    8.17
   2 -18  -1   22.28    8.09
  -2 -18   1   16.89    6.01
  -2 -18   1   24.26    7.36
  -2 -18   0   13.56    6.87
   2 -18   0   13.32    7.59
  -2 -18   0    8.43    4.65
  -2 -18   0    8.41    4.40
  -2 -18  -1   47.90    7.13
   2 -18   1   50.46    9.14
  -2 -18  -1   51.67    6.92
  -2 -18  -1   51.63    9.09
  -2 -18  -2   -0.97    5.64
  -2 -18  -2   13.84    4.49
   2 -18   2   14.35    7.43
  -2 -18  -2   10.65    6.98
  -2 -18  -3   43.48    8.06
   2 -18   3   53.82    9.25
  -2 -18  -3   57.38    9.32
  -2 -18  -4   41.65    8.10
   2 -18   4   44.39    8.15
  -2 -18  -4   44.81    8.54
  -2 -18  -5   13.25    7.48
   2 -18   5   11.08    5.89
  -2 -18  -5   14.28    4.03
  -2 -18  -6   16.03    7.49
   2 -18   6   10.84    5.11
  -2 -18  -6    9.79    4.28
  -2 -18  -7   61.93    7.85
   2 -18   7   43.90    5.67
  -2 -18  -7   50.28    5.49
   2 -18   8   15.90    3.22
  -2 -18  -8   16.67    3.74
  -2 -18  -9    2.93    2.19
  -2 -19   9   -0.32    1.49
  -2 -19   8    4.77    3.38
   2 -19  -7   31.84    4.18
   2 -19  -6   64.09    5.68
  -2 -19   6   36.98    4.47
  -2 -19   5   12.15    4.19
  -2 -19   4    9.16    6.53
  -2 -19   4    7.96    4.59
  -2 -19   3   16.45    6.41
   2 -19  -3   29.37    8.09
  -2 -19   3   22.81    6.03
  -2 -19   2    7.51    5.62
   2 -19  -2    1.61    7.35
  -2 -19   2    6.43    5.71
   2 -19  -1   48.97    9.33
  -2 -19   1   57.56    7.95
  -2 -19   1   60.70    8.43
  -2 -19   0  448.32   16.31
  -2 -19   0  483.02   19.38
   2 -19   0  495.19   20.94
  -2 -19   0  462.19   18.08
  -2 -19  -1   98.54    8.78
  -2 -19  -1  101.20   10.65
  -2 -19  -1   99.10    8.63
   2 -19   1   91.47   10.75
  -2 -19  -2  116.09    9.83
  -2 -19  -2  136.60   11.44
  -2 -19  -2  123.71    9.14
   2 -19   2  120.40   11.61
  -2 -19  -3  136.53   10.68
  -2 -19  -3  153.27   12.19
   2 -19   3  128.65   11.50
   2 -19   4  119.07   10.63
  -2 -19  -4  134.15   10.63
   2 -19   5   34.91    6.50
  -2 -19  -5   62.64    8.20
   2 -19   6   26.44    5.12
  -2 -19  -6   50.48    7.53
   2 -19   7  108.85    6.87
  -2 -19  -7  112.12    5.58
  -2 -19  -8    8.21    1.94
  -2 -20   7    5.06    3.15
  -2 -20   6    2.31    4.00
  -2 -20   5    3.92    2.50
  -2 -20   5    4.82    4.80
  -2 -20   4   14.81    4.09
  -2 -20   4   17.56    5.72
  -2 -20   3   17.57    5.04
  -2 -20   3   13.64    5.53
   2 -20  -3   21.65    6.69
  -2 -20   2   26.33    6.07
   2 -20  -2   29.47    7.57
  -2 -20   2   24.34    5.98
   2 -20  -1   99.45   10.82
  -2 -20   1   93.52    8.48
  -2 -20   1  101.31    9.21
   2 -20   0   64.98    9.59
  -2 -20   0   63.26    7.00
  -2 -20   0   60.37    8.18
  -2 -20  -1   29.23    4.97
   2 -20   1   27.48    7.72
  -2 -20  -1   30.01    5.03
  -2 -20  -1   29.67    7.05
   2 -20   2   12.66    6.95
  -2 -20  -2   15.40    3.77
  -2 -20  -2   15.32    4.78
  -2 -20  -2   21.16    7.13
   2 -20   3   -1.14    5.48
  -2 -20  -3    7.42    4.78
   2 -20   4   -1.01    4.91
  -2 -20  -4   12.23    5.45
   2 -20   5    6.63    4.11
  -2 -20  -5   16.68    5.45
   2 -20   6    2.22    2.79
  -2 -20  -6   15.22    5.04
   2 -20   7    0.44    1.19
  -2 -21   6    5.23    2.51
  -2 -21   5    4.72    3.37
  -2 -21   4    0.08    3.59
  -2 -21   4    2.01    2.20
  -2 -21   3    4.33    3.75
  -2 -21   3    5.12    2.98
  -2 -21   2   76.45    6.99
   2 -21  -2   82.33    8.03
  -2 -21   2   79.14    6.94
  -2 -21   1   64.32    6.36
   2 -21  -1   69.27    8.11
  -2 -21   1   78.11    7.31
   2 -21   0   10.44    5.91
  -2 -21   0   -1.01    3.11
  -2 -21   0    1.99    4.43
   2 -21   1   99.52    9.05
  -2 -21  -1  101.37    6.78
  -2 -21  -1   90.40    5.98
  -2 -21  -1  108.19    8.57
   2 -21   2   76.68    8.14
  -2 -21  -2   81.17    6.19
   2 -21   3  156.28    9.74
  -2 -21  -3  148.68    8.22
   2 -21   4   11.73    4.09
  -2 -21  -4   23.96    4.62
   2 -21   5   94.78    6.21
  -2 -21  -5  134.44    7.19
   2 -21   6   23.30    2.67
  -2 -22   4    9.60    2.37
  -2 -22   3    5.86    1.83
  -2 -22   3    4.37    2.42
  -2 -22   2   92.99    5.74
  -2 -22   2   81.72    5.52
  -2 -22   1   17.35    3.70
  -2 -22   1   13.39    2.90
   2 -22  -1   16.06    4.42
   2 -22   0   35.62    5.36
  -2 -22   0   17.58    2.75
   2 -22   1   63.92    6.26
   2 -22   2    2.46    3.58
   2 -22   3   11.93    3.57
   2 -22   4    2.73    2.24
   2 -23   2  155.77    6.25
   3   0 -15   18.75    3.05
   3   0 -14    0.84    4.47
   3   0 -13  415.92   17.31
   3   0 -12    4.94    6.90
   3   0 -11    8.36    5.95
   3   0 -10    1.71    4.77
  -3   0   9  381.80   39.12
   3   0  -9  337.71   15.76
  -3   0   8   -8.41   12.08
  -3   0   7  164.45   24.90
   3   0  -6    1.60   12.17
   3   0  -5  442.57   32.54
   3   0  -5  409.36   19.80
   3   0  -4    3.85   14.06
   3   0  -3  268.88   23.78
   3   0  -2    1.94   11.24
   3   0  -1 4900.15   81.36
   3   0   0    4.12   11.54
   3   0   1   -1.08   11.51
  -3   0  -1   -3.86   10.07
   3   0   2    6.48   12.68
  -3   0  -2    2.55   11.51
   3   0   3 2844.28   66.95
  -3   0  -3 2855.86   66.51
   3   0   4    3.26   15.97
   3   0   5   60.99   19.94
   3   0   6   -3.03   14.54
   3   0   7 1239.74   61.77
  -3   0  -8    0.33   12.57
   3   0   8    9.35   13.74
  -3   0  -9   48.76   17.22
  -3   0  -9   42.79    5.78
   3   0   9   46.29   15.28
  -3   0 -10    4.20    3.74
  -3   0 -11   58.86    6.75
  -3   0 -12   -3.58    3.07
  -3   0 -12   -1.83    3.47
  -3   0 -13  132.80    7.97
  -3   0 -14   -0.59    3.38
  -3   0 -15   92.59    4.87
   3  -1 -15  161.92    6.78
   3   1 -15  158.83    6.72
   3   1 -14   17.86    5.13
   3  -1 -14   16.83    5.11
   3  -1 -13    8.28    6.58
   3   1 -13   -1.65    6.25
   3  -1 -12    2.82    6.49
   3   1 -12    6.56    6.97
   3   1 -11  329.36   17.01
   3  -1 -11  322.61   16.93
   3  -1 -10   21.53    6.44
   3   1 -10   24.49    6.34
  -3  -1   9   29.59   15.21
  -3   1   9   25.84   16.77
   3   1  -9   -2.91    3.94
   3  -1  -9   -0.35    3.75
  -3  -1   8   -3.13   12.63
  -3   1   8   -2.61   11.29
  -3  -1   7  362.80   33.62
  -3   1   7  400.66   34.58
   3   1  -6  384.69   33.20
   3  -1  -6  366.05   31.19
   3   1  -5  717.69   39.83
   3  -1  -5  684.04   39.23
   3  -1  -5  689.26   27.18
   3   1  -4  924.54   41.64
   3  -1  -4  949.38   42.09
   3   1  -3   68.39   15.46
   3  -1  -3   56.29   14.47
   3   1  -2  617.38   31.42
   3  -1  -2  694.58   32.96
   3   1  -1  978.79   37.71
   3  -1  -1  943.43   37.09
   3   1   0   10.68   11.95
   3  -1   0   12.10   11.87
  -3  -1  -1  159.04   17.52
  -3   1  -1  167.75   17.37
   3  -1   1  193.13   18.74
   3   1   1  177.90   18.49
   3  -1   2    6.14   12.21
   3   1   2   -0.89   13.03
  -3   1  -2    3.86   10.23
  -3  -1  -2   -4.98   11.85
  -3  -1  -3  226.31   21.98
  -3   1  -3  212.78   21.42
   3  -1   3  202.28   22.37
   3   1   3  218.85   22.61
   3   1   4  319.05   28.53
   3  -1   4  324.13   28.23
   3  -1   5  405.86   32.46
   3   1   5  395.67   32.40
   3  -1   6  196.85   24.98
   3   1   6  193.11   26.23
   3  -1   7  157.88   24.24
   3   1   7  158.20   23.95
  -3   1  -8   40.48   14.73
  -3  -1  -8   54.42   16.13
   3  -1   8   46.21   16.25
   3   1   8   36.97   16.74
  -3   1  -9   53.85   16.90
  -3  -1  -9   65.81   19.73
  -3   1  -9   42.27    5.35
  -3  -1  -9   48.13    6.05
   3  -1   9   47.76   14.71
   3   1   9   48.04   16.31
  -3   1 -10   20.07    4.49
  -3  -1 -10   20.13    5.16
  -3  -1 -11  128.03    9.82
  -3  -1 -12   -0.39    4.33
  -3  -1 -12   -0.22    3.46
  -3  -1 -13   33.29    4.78
  -3  -1 -13   40.21    5.07
  -3  -1 -14    5.28    3.71
  -3   1 -14    2.90    3.11
  -3   1 -15   23.39    2.83
  -3  -1 -15   20.02    2.58
   3   2 -15    8.88    2.32
   3  -2 -15    2.92    1.73
   3   2 -14  104.01    7.92
   3  -2 -14  106.42    7.82
   3   2 -13    2.77    6.05
   3  -2 -13    3.94    5.77
   3  -2 -12   -7.28    6.77
   3   2 -12   -0.99    6.26
   3   2 -11    5.97    5.83
   3  -2 -11    6.19    5.78
   3  -2 -10  286.71   15.53
   3   2 -10  253.99   14.50
   3   2  -9  375.56   16.43
   3  -2  -9  384.80   16.74
  -3  -2   9  419.84   41.24
  -3   2   9  399.02   39.95
  -3  -2   8   73.15   18.76
  -3   2   8   82.21   19.46
  -3  -2   7   -2.93   10.51
  -3   2   7    1.87   11.77
   3  -2  -6   23.09   12.90
   3   2  -6    8.41   12.66
   3   2  -5 1394.84   53.88
   3  -2  -5 1345.11   52.99
   3  -2  -5 1247.60   38.80
   3  -2  -5 1251.09   35.06
   3  -2  -4   41.84   14.02
   3   2  -4   49.59   15.07
   3  -2  -4   40.24    9.31
   3   2  -3   31.04   11.98
   3  -2  -3   26.36   12.34
   3   2  -2  974.02   37.71
   3  -2  -2  966.15   37.60
   3   2  -1 2059.91   53.91
   3  -2  -1 2127.27   54.18
   3  -2   0  739.77   30.65
  -3   2   0  665.25   30.37
  -3  -2   0  644.16   29.61
  -3   2  -1  477.05   26.20
  -3  -2  -1  452.94   26.21
   3  -2   1  479.59   26.09
   3   2   1  504.29   26.42
  -3  -2  -2  701.89   32.23
  -3   2  -2  757.62   32.63
   3  -2   2  754.29   33.67
   3   2   2  702.76   32.68
  -3   2  -3  371.71   26.23
  -3  -2  -3  330.71   24.44
   3   2   3  353.82   26.24
   3  -2   3  353.15   26.35
   3   2   4  377.08   29.60
   3  -2   4  385.22   30.07
   3  -2   5  111.22   20.04
   3   2   5  110.12   20.97
   3  -2   6  170.39   23.88
   3   2   6  211.42   26.09
   3  -2   7   26.66   15.28
   3   2   7   32.17   16.50
   3  -2   8   31.02   15.64
   3   2   8   15.88   12.25
  -3   2  -8   33.80   13.94
  -3  -2  -8   40.65   15.04
  -3   2  -9  -10.55   12.16
  -3  -2  -9  -28.56   13.52
  -3  -2  -9   -0.83    3.49
   3  -2   9    0.21   13.65
  -3  -2 -10  272.61   14.14
  -3  -2 -11   55.63    7.50
  -3  -2 -12   59.69    7.00
  -3  -2 -12   67.22    7.88
  -3  -2 -13   11.90    4.21
  -3  -2 -13   10.57    6.00
  -3  -2 -13    5.31    3.31
  -3  -2 -14  158.52    8.48
  -3   2 -14  151.53    7.43
  -3   2 -15    4.24    1.77
  -3  -2 -15    3.98    1.48
   3   3 -15   57.53    3.71
   3  -3 -14   31.87    5.00
   3   3 -14   33.97    5.09
   3  -3 -13    4.40    5.08
   3   3 -13    7.98    5.62
   3  -3 -12   -2.10    5.80
   3   3 -12    3.21    5.86
   3  -3 -11   42.56    7.82
   3   3 -11   42.04    7.48
   3  -3 -10    5.15    4.78
   3   3 -10    5.79    4.59
   3  -3 -10   -6.44    4.33
   3  -3  -9  295.34   14.70
   3   3  -9  284.00   14.36
  -3  -3   9  318.02   35.52
  -3   3   9  314.56   36.05
  -3  -3   8  250.63   29.97
  -3   3   8  266.06   30.91
  -3  -3   7   89.94   18.72
  -3   3   7  128.76   21.59
   3  -3  -6  150.10   20.70
   3   3  -6  146.04   21.44
   3  -3  -5   86.71   12.34
   3  -3  -5   93.55   11.98
   3   3  -5   97.49   17.88
   3  -3  -5   74.26   15.96
   3  -3  -4 1183.43   39.94
   3  -3  -4 1227.98   36.99
   3   3  -4 1246.09   48.40
   3  -3  -4 1257.21   47.78
   3  -3  -3    4.29    9.11
   3  -3  -3    1.03   10.02
   3   3  -3    3.01   10.73
   3  -3  -2   10.05    9.65
   3   3  -2   14.09   10.59
   3   3  -1   99.50   14.91
   3  -3  -1   72.00   13.04
  -3  -3   0 1460.02   43.37
  -3   3   0 1547.66   44.24
   3  -3   1  213.24   18.54
   3   3   1  217.87   18.46
  -3   3  -1  173.46   17.37
  -3  -3  -1  185.67   17.99
   3  -3   2  150.94   17.56
   3   3   2  156.80   17.60
  -3   3  -2  163.88   17.52
  -3  -3  -2  154.40   16.89
   3  -3   3  180.56   19.59
   3   3   3  169.12   19.65
   3  -3   4 2287.20   65.34
   3   3   4 2290.39   65.08
   3  -3   5  259.13   26.54
   3   3   5  254.35   26.78
   3  -3   6   32.61   14.44
   3   3   6   22.18   13.85
   3  -3   7   16.61   11.88
   3   3   7   30.56   14.91
   3  -3   8  210.79   27.27
   3   3   8  230.80   29.38
  -3   3  -8  222.11   27.51
  -3  -3  -8  209.59   25.94
  -3  -3  -9  757.19   49.85
  -3  -3  -9  831.33   24.01
   3  -3   9  818.95   56.76
   3   3   9  811.39   56.88
  -3   3  -9  858.74   55.16
  -3  -3  -9  828.98   54.33
  -3  -3 -10  477.59   18.79
  -3  -3 -11   16.31    6.22
  -3  -3 -12  364.99   15.35
  -3  -3 -12  372.74   16.30
  -3  -3 -12  385.38   15.89
  -3  -3 -13   97.20    8.87
  -3  -3 -13   87.96    7.11
  -3  -3 -13   93.77    7.80
  -3  -3 -14   22.65    4.75
  -3   3 -14   25.05    3.47
  -3  -3 -14   17.97    2.81
  -3  -3 -14   26.34    3.52
   3   4 -14    5.20    3.25
   3  -4 -14    7.49    3.40
   3   4 -13  134.96    9.54
   3  -4 -13  126.65    9.31
   3  -4 -12   -3.38    3.79
   3   4 -12    1.03    5.09
   3  -4 -12    2.44    5.22
   3  -4 -11   13.65    4.79
   3   4 -11   19.40    6.04
   3  -4 -11   13.83    6.15
   3   4 -10  213.79   13.24
   3  -4 -10  215.97   13.49
   3  -4 -10  192.78   11.89
   3  -4  -9    8.12    4.90
  -3  -4   9   26.56   12.60
  -3   4   9   18.99   11.36
   3   4  -9   11.09    4.43
   3  -4  -9   10.93    4.69
   3  -4  -9    7.75    3.60
  -3   4   8  365.60   35.94
  -3  -4   8  366.82   35.54
  -3  -4   7   70.07   15.57
  -3   4   7   86.61   18.35
   3  -4  -6 1907.04   55.84
   3  -4  -6 1849.29   53.54
   3  -4  -6 1889.69   68.23
   3   4  -6 2004.47   69.87
   3  -4  -5  954.63   38.61
   3  -4  -5  881.51   35.64
   3  -4  -5  929.93   44.00
   3   4  -5  927.15   44.02
   3  -4  -4  923.23   37.80
   3  -4  -4  931.90   35.46
   3  -4  -4  972.16   42.05
   3   4  -4  933.53   41.64
   3  -4  -3   98.20   14.92
   3  -4  -3  108.86   14.90
   3   4  -3   98.68   15.34
   3  -4  -3   92.88   14.35
   3  -4  -2  929.67   36.47
  -3  -4   2  922.77   17.79
   3  -4  -2  949.83   36.02
   3   4  -2  856.65   35.50
   3  -4  -1  129.00   15.15
   3   4  -1  109.64   14.41
  -3  -4   0  478.30   25.42
  -3   4   0  503.96   25.83
   3   4   1   12.73    9.54
   3  -4   1    1.74    8.74
  -3   4  -1    9.66    8.81
  -3  -4  -1    9.30    8.75
   3  -4   2  175.84   17.79
   3   4   2  176.84   17.83
  -3   4  -2  156.05   16.12
  -3  -4  -2  183.36   17.81
   3  -4   3    2.63   10.26
   3   4   3    4.49   10.98
   3  -4   4   10.14   12.05
   3   4   4    3.76   10.42
   3  -4   5  377.59   30.55
   3   4   5  352.37   29.73
   3  -4   6  918.78   49.15
   3   4   6  890.41   48.75
   3  -4   7    1.07   10.70
   3   4   7    7.12   13.33
  -3   4  -8   -0.16   10.87
  -3  -4  -8   23.55   12.56
   3  -4   8   12.52    9.41
   3   4   8   12.30    9.82
  -3  -4  -9   84.97    8.88
  -3   4  -9   81.08   19.35
  -3  -4  -9   50.91   15.01
   3  -4   9   61.67   16.15
   3   4   9   74.49   20.29
  -3  -4  -9   51.42   15.79
  -3  -4 -10  598.14   21.34
  -3  -4 -11    2.21    5.25
  -3  -4 -12   57.88    8.33
  -3  -4 -12   49.20    7.37
  -3  -4 -12   49.07    8.59
  -3  -4 -12   47.09    7.06
  -3  -4 -13   -3.59    4.75
  -3  -4 -13   -2.86    6.24
  -3  -4 -13   -1.99    3.89
  -3  -4 -14   11.77    2.65
  -3  -4 -14   16.83    3.51
  -3  -4 -14   15.39    4.15
  -3   4 -14   10.27    2.26
  -3  -4 -14   15.28    3.44
  -3   4 -14   14.46    3.45
   3  -5 -14    0.86    2.20
   3   5 -14    0.28    2.40
   3  -5 -13    3.84    3.22
   3   5 -13    1.09    3.91
   3  -5 -13    4.17    4.06
   3  -5 -12  167.79   11.09
   3   5 -12  162.15   10.90
   3  -5 -12  155.18    9.69
   3  -5 -11   14.09    5.54
   3  -5 -11   18.46    5.74
   3   5 -11   17.76    5.74
   3  -5 -10   75.05    8.37
   3  -5 -10   80.57    8.63
   3   5 -10   91.61    8.88
   3  -5  -9   72.67    8.95
  -3  -5   9   57.34   16.76
  -3   5   9   83.97   17.88
   3  -5  -9   68.58    7.87
   3  -5  -9   67.45    7.72
   3   5  -9   74.67    7.69
  -3  -5   8  854.18   53.57
  -3   5   8  875.54   54.94
  -3  -5   7   -0.20    8.39
  -3   5   7    7.77    9.94
  -3   5   6  139.17   19.80
  -3  -5   6  132.49   19.15
   3  -5  -6  151.37   17.86
   3  -5  -6  129.84   16.64
   3  -5  -5  160.40   17.98
   3  -5  -5  163.60   17.99
   3   5  -5  168.48   20.03
   3  -5  -5  174.97   20.22
   3  -5  -4   35.29   12.12
   3   5  -4   43.33   11.23
   3  -5  -4   58.78   13.22
   3  -5  -4   34.95   11.36
   3  -5  -3  125.11   17.27
   3  -5  -3  139.00   17.73
   3   5  -3  117.82   15.31
   3  -5  -3  107.96   14.48
   3  -5  -2  227.39   21.27
   3  -5  -2  212.81   17.94
   3   5  -2  182.45   17.21
   3  -5  -1   43.77   14.77
   3   5  -1   39.77   10.46
   3  -5  -1   33.06    9.15
  -3  -5   1   46.08    6.83
   3   5   0   26.86    9.20
   3  -5   0   18.52    8.90
  -3   5   0   21.82    8.65
  -3  -5   0   11.72    7.63
   3  -5   0   25.77   13.12
  -3   5  -1   42.02    9.66
  -3  -5  -1   34.12    9.16
   3   5   1   47.50   10.10
   3  -5   1   54.96   10.96
  -3   5  -2  503.28   26.68
  -3  -5  -2  515.88   26.86
   3  -5   2  501.61   27.21
   3   5   2  503.32   26.93
   3  -5   3  143.23   16.90
   3   5   3  149.78   17.41
   3  -5   4    3.83    6.41
   3  -5   4    1.31    9.55
   3   5   4   -2.00    8.67
   3  -5   5  123.80   18.87
   3   5   5  107.01   17.57
   3  -5   6   58.53   14.62
   3   5   6   67.60   15.85
   3  -5   7  232.15   27.56
   3   5   7  240.40   27.97
  -3   5  -7  229.18   25.04
  -3  -5  -8  981.98   25.39
  -3  -5  -8  981.57   55.02
  -3   5  -8  944.26   53.19
  -3  -5  -8  961.80   55.44
   3  -5   8  967.60   57.99
   3   5   8 1024.01   58.99
   3  -5   9   82.44   18.50
   3   5   9   94.50   19.64
  -3  -5  -9  132.64   10.74
  -3  -5  -9  116.27   22.15
  -3   5  -9  101.81   20.14
  -3  -5  -9   86.04   18.27
  -3  -5 -10  330.49   16.41
  -3  -5 -11   20.64    6.17
  -3  -5 -11   24.10    7.15
  -3  -5 -12  821.86   22.76
  -3  -5 -12  898.19   24.22
  -3  -5 -12  874.60   24.71
  -3  -5 -13   15.85    5.53
  -3  -5 -13   20.95    6.18
  -3  -5 -13   20.85    4.78
  -3  -5 -14  277.42    8.91
  -3   5 -14  309.28    9.46
  -3  -5 -14  296.25   10.00
   3  -6 -14   12.84    2.20
   3   6 -14   13.72    2.41
   3  -6 -13    0.75    2.83
   3   6 -13    3.46    3.34
   3  -6 -13    2.70    2.88
   3   6 -12   -0.50    3.93
   3  -6 -12    1.06    3.86
   3  -6 -12   -7.60    4.92
   3  -6 -11   40.00    6.26
   3   6 -11   51.39    6.98
   3  -6 -11   39.32    6.86
   3  -6 -10   75.30    8.78
   3   6 -10   89.06    8.63
   3  -6 -10   80.18    8.34
  -3  -6   9  304.86   33.85
  -3   6   9  309.11   34.00
   3  -6  -9  304.69   14.75
   3   6  -9  320.80   14.96
   3  -6  -9  292.09   15.15
   3  -6  -8    6.68    4.33
   3  -6  -8   14.74    5.04
  -3  -6   8   17.69   10.95
  -3   6   8   20.64    9.53
  -3  -6   7   94.43   18.23
  -3   6   7   94.07   18.02
   3  -6  -6  889.76   42.63
   3  -6  -6  879.82   43.61
  -3  -6   6  898.85   45.50
  -3   6   6  933.43   47.07
   3  -6  -5  926.00   43.54
   3  -6  -5  918.75   41.91
   3  -6  -5  965.76   44.35
   3   6  -5 1017.42   46.03
   3  -6  -4  132.62   18.56
   3  -6  -4  125.89   17.66
   3   6  -4  132.21   16.74
   3  -6  -4  126.30   15.65
   3  -6  -3  648.96   35.19
   3  -6  -3  662.42   33.51
   3   6  -3  615.10   30.96
   3  -6  -3  623.84   30.81
   3  -6  -2  382.36   27.71
   3   6  -2  382.30   23.20
   3  -6  -2  415.70   23.62
  -3  -6   1 1197.96   31.43
   3  -6  -1 1216.09   46.15
   3   6  -1 1102.77   37.65
   3  -6  -1 1190.41   38.38
  -3   6   1 1213.01   38.47
  -3  -6   0  252.70   17.21
   3  -6   0  229.02   21.92
   3   6   0  232.27   18.20
   3  -6   0  237.59   18.21
  -3  -6   0  219.05   16.64
  -3   6   0  242.24   17.50
  -3   6  -1  245.27   17.46
  -3  -6  -1  266.27   18.44
   3  -6   1  243.90   21.66
   3  -6   1  267.07   18.59
   3  -6   2    4.53   10.02
  -3  -6  -2   -2.60    7.13
   3   6   2    3.24    7.37
   3  -6   2    6.46    7.37
   3  -6   3  107.69   14.43
   3  -6   3  110.66   14.38
   3   6   3  117.54   14.57
   3  -6   4  152.03   15.24
   3  -6   4  144.10   17.47
   3   6   4  158.69   17.90
   3  -6   5    1.99    8.17
   3   6   5   -4.08    9.12
   3   6   6  510.30   36.04
   3  -6   6  510.74   36.72
  -3  -6  -7  635.50   45.10
   3  -6   7  628.89   43.97
   3   6   7  657.94   44.28
  -3   6  -7  593.35   38.90
  -3  -6  -7  644.09   40.96
  -3  -6  -8    4.86    4.21
  -3  -6  -8   23.55   14.27
   3  -6   8   12.96   11.49
   3   6   8    2.01    8.36
  -3  -6  -8    2.60    2.72
  -3   6  -8   28.40   12.57
  -3  -6  -8    2.24    8.02
  -3  -6  -9   -1.11    5.02
  -3  -6  -9   -3.20    8.23
  -3  -6  -9    1.30    2.78
  -3  -6  -9   -5.03    4.52
  -3   6  -9    1.27    3.85
   3  -6   9   -0.20    7.48
   3   6   9    7.05    6.99
  -3  -6 -10   75.71    9.25
  -3  -6 -11    2.50    6.44
  -3  -6 -11   -2.74    5.83
  -3  -6 -11   -5.02    6.70
  -3  -6 -12    3.89    6.45
  -3  -6 -12    3.41    5.02
  -3  -6 -12    6.77    6.91
  -3  -6 -13   16.91    5.52
  -3  -6 -13   22.03    5.89
  -3  -6 -13   20.52    4.71
  -3  -6 -14   24.89    4.01
  -3  -6 -14   22.99    3.74
  -3  -6 -14   10.72    1.81
  -3   6 -14   12.70    2.09
  -3  -7  14    0.54    2.43
   3   7 -13    1.54    2.41
   3  -7 -13    5.52    2.42
   3  -7 -13    6.94    3.60
   3   7 -12   21.89    4.45
   3  -7 -12   21.56    4.34
   3  -7 -12   19.56    5.22
   3  -7 -11   25.72    5.16
   3   7 -11   16.37    4.57
   3  -7 -11   15.62    5.71
   3   7 -10  225.51   12.43
   3  -7 -10  215.48   12.30
   3  -7 -10  222.40   13.55
   3  -7  -9   10.57    4.34
   3  -7  -9   22.66    6.35
   3  -7  -9   20.94    4.44
   3   7  -9   16.62    4.16
   3  -7  -8   11.23    5.31
   3  -7  -8    8.58    4.94
  -3  -7   8    9.46    8.46
  -3   7   8    6.25    7.51
  -3  -7   7   28.57    9.98
  -3   7   7   13.96    7.60
   3  -7  -6   83.78   16.30
  -3  -7   6   61.45   13.56
  -3   7   6   67.03   13.54
   3  -7  -6   61.98   14.08
   3  -7  -5    4.42    8.95
  -3  -7   5    5.81    6.87
  -3   7   5    4.70    6.74
   3  -7  -5   11.27   11.13
   3  -7  -4  249.52   24.94
   3  -7  -4  247.46   24.02
   3   7  -4  286.00   22.59
   3  -7  -4  266.61   21.57
   3  -7  -3   31.79   13.89
   3   7  -3   21.58    8.02
   3  -7  -3   28.47    7.36
   3  -7  -3   21.12   12.51
   3   7  -2   21.76    7.35
   3  -7  -2   15.56    6.05
   3  -7  -2   15.21   13.18
  -3  -7   1    9.31    4.81
   3   7  -1    3.95    5.92
   3  -7  -1    2.90    4.47
  -3   7   1   -7.86    6.47
  -3  -7   1    1.75    5.64
   3  -7  -1    5.06   13.51
  -3  -7   0 2747.84   57.46
   3  -7   0 2659.51   68.78
  -3   7   0 2744.03   53.47
  -3  -7   0 2585.36   53.51
   3   7   0 2572.98   56.61
   3  -7   0 2732.95   57.14
   3  -7   1 1254.56   46.54
  -3  -7  -1 1314.76   44.04
  -3  -7  -1 1277.33   38.43
  -3   7  -1 1334.23   38.50
   3  -7   2    3.27    9.35
   3   7   2    1.00    5.78
   3  -7   2   -3.13    5.61
  -3  -7  -2   -0.61    9.42
   3  -7   3   49.69   10.36
   3   7   3   47.47   10.21
  -3  -7  -3   69.33   15.85
   3  -7   3   27.34    9.77
   3   7   4   94.40   13.92
   3  -7   4   91.64   13.76
  -3  -7  -4  125.42   20.07
   3  -7   4   92.47   12.59
  -3  -7  -5    8.08   11.61
   3  -7   5    2.89    7.41
   3   7   5    0.79    6.42
  -3  -7  -6   22.24   14.06
   3  -7   6   25.67   11.12
   3   7   6    7.14    6.73
  -3   7  -7   46.01   12.55
  -3  -7  -7   58.82   14.20
   3  -7   7   35.45   11.94
   3   7   7   53.89   13.61
  -3  -7  -7   48.58   15.69
   3  -7   8  200.49   25.89
   3   7   8  204.65   26.59
  -3   7  -8  242.81   26.92
  -3  -7  -8  235.91   26.62
  -3  -7  -8  220.90   12.18
  -3  -7  -8  257.71   13.71
  -3  -7  -8  238.61   30.60
  -3  -7  -9  531.25   18.54
  -3  -7  -9  536.75   20.46
  -3  -7 -10  136.67   11.56
  -3  -7 -10  139.34   11.78
  -3  -7 -10  130.64   11.00
  -3  -7 -11  112.54   10.41
  -3  -7 -11  115.27   10.29
  -3  -7 -11  109.65   10.70
  -3  -7 -12   16.58    6.61
  -3  -7 -12   11.11    5.63
  -3  -7 -12    9.83    7.09
  -3  -7 -13  203.34   10.18
  -3  -7 -13  190.60   10.40
  -3  -7 -13  184.31    9.39
  -3   7 -13  168.44    7.48
  -3  -7 -13  170.49    7.45
  -3  -7 -14   11.42    3.08
  -3  -7 -14   12.03    2.97
  -3  -8  14  181.84    7.50
   3  -8 -13  126.34    7.11
   3  -8 -12   11.86    5.02
  -3  -8  12   18.63    4.76
   3   8 -11   36.34    5.17
   3  -8 -11   37.25    7.15
   3  -8 -10   74.85    9.24
   3  -8 -10   59.33    6.98
   3  -8  -9  401.84   17.89
   3  -8  -9  403.72   16.49
   3  -8  -8  205.09   12.79
   3  -8  -8  190.75   11.64
   3  -8  -7    2.87    3.85
   3  -8  -7    7.34    8.44
   3  -8  -7    1.99    4.01
   3  -8  -6  100.03   17.76
   3  -8  -6   93.67   18.92
   3  -8  -5  612.98   40.70
   3  -8  -5  607.95   38.62
   3  -8  -4  487.58   35.33
   3  -8  -4  517.50   34.63
   3   8  -4  552.52   30.66
   3  -8  -3    7.63   12.08
   3  -8  -3   11.53   13.27
   3   8  -3    6.30    5.53
   3  -8  -2  138.57   21.14
   3  -8  -1  884.32   43.54
  -3  -8   1  884.07   30.67
  -3  -8   0   15.08    7.47
   3  -8   0   10.01   13.81
  -3  -8  -1  324.44   23.47
   3  -8   1  312.88   26.57
   3  -8   2  325.28   25.45
  -3  -8  -2  342.68   26.76
  -3  -8  -3  196.84   22.55
   3  -8   3  206.42   20.32
  -3  -8  -4  102.98   19.43
   3  -8   4  114.09   14.40
  -3  -8  -5   17.13   13.22
  -3  -8  -6   51.33   16.04
  -3  -8  -7  214.05   12.04
  -3  -8  -7  207.57   11.90
  -3  -8  -7  214.94   29.27
  -3  -8  -8  230.82   12.77
  -3  -8  -8  232.91   13.51
  -3  -8  -8  225.47   30.18
  -3  -8  -9    5.23    5.65
  -3  -8  -9    2.57    4.96
  -3  -8  -9   -3.81    5.77
  -3  -8  -9    0.96    3.61
  -3  -8 -10   10.17    6.39
  -3  -8 -10    1.97    5.52
  -3  -8 -10    3.54    6.03
  -3  -8 -10    7.15    4.14
  -3  -8 -11    2.67    6.28
  -3  -8 -11    6.04    5.87
  -3  -8 -12   -4.04    7.03
  -3  -8 -12    2.22    5.46
  -3  -8 -12    3.30    5.19
  -3  -8 -13    2.73    4.18
  -3  -8 -13    1.03    3.57
  -3  -8 -13    1.49    4.52
  -3  -8 -14   38.42    3.50
  -3  -8 -14   32.85    3.27
  -3  -9  13   14.37    4.88
   3  -9 -13   -0.92    3.41
  -3  -9  12    8.43    3.35
   3  -9 -12   15.11    5.36
   3  -9 -11  287.94   12.12
   3  -9 -11  308.20   14.88
  -3  -9  11  318.16   15.37
   3  -9 -10   22.77    7.18
   3  -9 -10   25.57    5.63
   3  -9  -9    9.25    6.36
   3  -9  -9    0.22    5.68
   3  -9  -8    1.80    5.13
   3  -9  -8   18.35    6.25
   3  -9  -7  270.37   14.23
   3  -9  -7  235.35   28.13
   3  -9  -7  269.20   13.73
   3  -9  -6   73.53   17.33
   3  -9  -6   67.70   17.23
   3  -9  -5   60.05   16.03
   3  -9  -5   56.41   15.41
   3  -9  -4   91.98   18.16
   3  -9  -4   96.66   19.69
   3  -9  -3  135.90   21.19
   3  -9  -3  136.06   21.95
   3  -9  -2   22.32   13.95
   3  -9  -1  659.70   40.48
   3  -9   0  571.40   36.93
  -3  -9   0  535.95   28.50
  -3  -9  -1  288.41   23.25
   3  -9   1  278.06   26.15
   3  -9   2  592.53   35.56
  -3  -9  -2  560.75   34.98
  -3  -9  -3  193.91   24.03
   3  -9   3  225.33   22.50
  -3  -9  -4  184.03   24.26
  -3  -9  -5  610.96   43.96
  -3  -9  -6  213.49   28.85
  -3  -9  -7    3.87    3.29
  -3  -9  -7   -2.06    4.48
  -3  -9  -7    4.32    3.80
  -3  -9  -7    2.10    3.35
  -3  -9  -7    6.27    3.45
  -3  -9  -7   14.12   13.98
  -3  -9  -8    3.49    4.46
  -3  -9  -8    0.79    4.27
  -3  -9  -8    3.60    4.86
  -3  -9  -8    0.66    4.90
  -3  -9  -9   49.11    7.44
  -3  -9  -9   56.32    7.26
  -3  -9  -9   50.09    8.04
  -3  -9  -9   44.65    8.00
  -3  -9 -10  106.97   10.68
  -3  -9 -10  105.23   10.02
  -3  -9 -10  127.10    9.36
  -3  -9 -10  119.40   10.72
  -3  -9 -11   18.86    7.58
  -3  -9 -11   20.82    6.88
  -3  -9 -11   21.11    6.45
  -3  -9 -12   15.28    6.51
  -3  -9 -12   12.30    5.35
  -3  -9 -12   20.76    5.58
  -3  -9 -13    8.32    4.11
  -3  -9 -13    6.13    3.55
  -3 -10  13  205.11   10.16
   3 -10 -13  185.76    7.57
   3 -10 -12  122.95    8.47
   3 -10 -11   37.47    5.55
   3 -10 -11   47.94    7.84
  -3 -10  11   37.14    6.03
   3 -10 -10   25.67    5.91
   3 -10 -10   27.23    7.66
  -3 -10  10   25.23    6.53
   3 -10  -9  330.63   16.66
   3 -10  -9  324.44   15.42
   3 -10  -8   53.00    8.24
   3 -10  -8   43.66    7.33
   3 -10  -7   -0.29    8.57
   3 -10  -7  -11.93    6.77
   3 -10  -7   -3.15    5.72
   3 -10  -6    8.88    4.82
   3 -10  -6    7.30    3.03
   3 -10  -6    8.95   10.65
   3 -10  -6   30.69   15.10
   3 -10  -6   13.42    5.16
   3 -10  -5  216.25   27.71
   3 -10  -5  247.65   29.46
   3 -10  -4  -23.14   16.60
   3 -10  -4   11.41   13.15
   3 -10  -3   -4.30   12.57
   3 -10  -3   -8.23   10.80
   3 -10  -2    6.60   12.48
   3 -10  -1  600.42   40.52
   3 -10   0   57.53   16.53
  -3 -10   0   45.75   10.54
   3 -10   1   31.29   12.59
  -3 -10  -1   23.27    8.84
   3 -10   2  104.22   18.10
  -3 -10  -2   98.63   16.82
   3 -10   3 1183.30   51.88
  -3 -10  -3 1109.99   53.38
  -3 -10  -4   99.42   18.56
  -3 -10  -5  109.21   19.91
  -3 -10  -6   32.10    5.62
  -3 -10  -6   36.47    5.90
  -3 -10  -6   29.16    5.60
  -3 -10  -6   25.30    4.85
  -3 -10  -6   37.10   13.49
  -3 -10  -7  275.60   14.32
  -3 -10  -7  264.90   13.57
  -3 -10  -7  274.13   14.74
  -3 -10  -7  301.02   33.83
  -3 -10  -7  263.83   13.74
  -3 -10  -7  282.12   14.87
  -3 -10  -8   33.82    6.85
  -3 -10  -8   28.66    5.65
  -3 -10  -8   29.64    6.10
  -3 -10  -8   36.04    6.71
  -3 -10  -8   27.29    6.42
  -3 -10  -9  206.72   13.36
  -3 -10  -9  214.68   12.79
  -3 -10  -9  201.87   13.46
  -3 -10  -9  198.28   12.28
  -3 -10 -10    2.86    5.24
  -3 -10 -10   -2.69    6.11
  -3 -10 -10    6.76    4.69
  -3 -10 -11    1.69    5.07
  -3 -10 -11    1.28    6.47
  -3 -10 -11    2.88    6.13
  -3 -10 -12   27.88    5.20
  -3 -10 -12   25.15    6.05
  -3 -10 -12   27.44    5.82
  -3 -10 -13   69.04    5.07
  -3 -10 -13   74.89    5.67
   3 -11 -13   36.07    3.53
  -3 -11  13   46.73    4.63
  -3 -11  12   48.94    7.44
   3 -11 -12   31.59    5.58
  -3 -11  11    0.14    3.30
   3 -11 -11   10.90    6.30
   3 -11 -11    7.33    4.11
   3 -11 -10   88.56   10.02
   3 -11 -10   71.62    7.75
  -3 -11  10   76.84    8.50
   3 -11  -9  127.60   11.71
   3 -11  -9  114.67   10.25
  -3 -11   9  111.06   10.74
  -3 -11   8   18.39    6.69
   3 -11  -8   26.13    7.75
   3 -11  -8   11.97    6.29
   3 -11  -7   -2.19    6.03
   3 -11  -7    1.28    3.06
  -3 -11   7    5.37    5.64
   3 -11  -7  -12.99    7.08
   3 -11  -6    7.13    5.30
   3 -11  -6   19.28   14.54
   3 -11  -6   12.20    3.86
  -3 -11   6   15.12    6.20
   3 -11  -6    7.59    5.40
   3 -11  -5   49.40    7.02
   3 -11  -5   39.98   15.75
   3 -11  -5   39.82    6.17
  -3 -11   5   37.36    7.17
   3 -11  -5   41.93    5.60
   3 -11  -5   27.64   15.58
   3 -11  -4   40.09   16.13
   3 -11  -4   44.00   15.88
   3 -11  -3    2.29   12.18
   3 -11  -2  145.39   23.32
   3 -11  -1  148.38   23.22
   3 -11   0 1601.54   67.00
  -3 -11  -1   95.58   15.10
   3 -11   1  105.73   19.01
   3 -11   2  825.33   46.88
  -3 -11  -2  807.09   45.07
  -3 -11  -3   91.97   17.53
   3 -11   3  119.02   18.95
  -3 -11  -4  128.99   21.88
  -3 -11  -5   21.72    4.91
  -3 -11  -5   29.02   12.78
  -3 -11  -5   19.21    4.33
  -3 -11  -5   20.37    4.66
  -3 -11  -5   15.85    4.37
  -3 -11  -6  545.76   19.88
  -3 -11  -6  507.65   43.89
  -3 -11  -6  556.91   19.93
  -3 -11  -6  501.76   19.24
  -3 -11  -6  480.18   17.74
  -3 -11  -6  532.88   20.71
  -3 -11  -7   -7.65    5.66
  -3 -11  -7   -1.81    4.81
  -3 -11  -7   -2.24    4.44
  -3 -11  -7    1.72    3.54
  -3 -11  -7    4.70    4.19
  -3 -11  -8   33.59    6.17
  -3 -11  -8   32.61    7.39
  -3 -11  -8   42.68    7.19
  -3 -11  -8   35.67    6.37
  -3 -11  -8   34.70    6.71
  -3 -11  -9  149.30   10.62
  -3 -11  -9  155.45   11.39
  -3 -11  -9  146.02    9.95
  -3 -11  -9  163.03   12.20
  -3 -11 -10   20.76    6.70
  -3 -11 -10   18.52    7.41
  -3 -11 -10   16.24    5.57
  -3 -11 -11   36.26    6.92
  -3 -11 -11   40.56    6.16
  -3 -11 -11   46.07    7.48
  -3 -11 -12   26.21    4.41
  -3 -11 -12   29.40    5.34
  -3 -11 -13  126.28    5.20
  -3 -11 -13  170.33    6.62
   3 -12 -12   18.40    4.47
  -3 -12  12   39.90    6.08
   3 -12 -11    7.06    3.89
   3 -12 -11   12.38    6.07
   3 -12 -10   23.36    8.16
   3 -12 -10   11.82    5.54
  -3 -12  10   16.47    9.82
  -3 -12  10   17.82    5.30
   3 -12  -9    8.52    7.67
   3 -12  -9   -0.10    6.51
  -3 -12   9   -3.93    5.57
   3 -12  -8   65.43    9.01
   3 -12  -8   69.31    9.82
  -3 -12   8   79.16    9.90
   3 -12  -7  155.54   11.84
   3 -12  -7  173.90   12.63
  -3 -12   7  153.88   12.95
   3 -12  -6  326.54   16.07
   3 -12  -6  287.49   13.57
   3 -12  -6  324.85   15.78
  -3 -12   6  301.14   17.47
   3 -12  -5  330.68   34.11
   3 -12  -5  335.10   15.86
  -3 -12   5  318.26   17.58
   3 -12  -5  326.73   15.41
   3 -12  -5  296.75   13.94
   3 -12  -5  317.02   36.07
  -3 -12   4  136.21   11.92
   3 -12  -4  185.09   27.58
   3 -12  -4  157.67   10.89
   3 -12  -4  149.26   10.00
   3 -12  -4  157.19   10.57
  -3 -12   4  145.95   11.85
   3 -12  -4  160.52   12.02
   3 -12  -3   15.48   12.46
   3 -12  -2   22.01   11.02
   3 -12  -1  189.14   26.96
   3 -12   0   74.44   18.39
   3 -12   1  247.08   29.15
  -3 -12  -1  249.93   24.48
   3 -12   2  183.87   24.59
  -3 -12  -2  170.71   22.67
  -3 -12  -3  -21.85   11.70
  -3 -12  -4    3.05    9.11
  -3 -12  -4    5.67    3.94
  -3 -12  -4    8.37    4.03
  -3 -12  -4    6.52    4.97
  -3 -12  -5  440.79   40.54
  -3 -12  -5  405.32   16.73
  -3 -12  -5  395.39   17.65
  -3 -12  -5  412.55   18.75
  -3 -12  -5  390.95   16.94
  -3 -12  -6   12.00    4.16
  -3 -12  -6    9.95    4.67
  -3 -12  -6   12.89    4.89
  -3 -12  -6   14.08    5.84
  -3 -12  -6    9.86    5.72
  -3 -12  -7   90.30    9.77
  -3 -12  -7   76.36    9.33
  -3 -12  -7   99.71   10.20
  -3 -12  -7   88.19    8.62
  -3 -12  -8   62.84    8.55
  -3 -12  -8   67.99    9.02
  -3 -12  -8   62.01    8.07
  -3 -12  -8   66.88    7.58
  -3 -12  -9  135.42   11.32
  -3 -12  -9  139.85   10.88
  -3 -12  -9  136.93    9.67
  -3 -12  -9  144.85    9.95
  -3 -12 -10   20.40    5.82
  -3 -12 -10   25.22    5.27
  -3 -12 -10   35.43    7.63
  -3 -12 -11   -1.75    3.70
  -3 -12 -11    1.44    4.36
  -3 -12 -12   67.36    5.57
  -3 -12 -12   58.06    4.54
  -3 -13  12    5.25    3.46
   3 -13 -12   -8.13    3.72
  -3 -13  11   10.37    6.09
   3 -13 -11  -13.58    6.46
  -3 -13  10   11.35    8.35
   3 -13 -10   20.67    6.93
   3 -13 -10   21.48    5.82
  -3 -13  10    5.43    3.69
   3 -13  -9   71.86    9.96
  -3 -13   9   53.97   10.91
  -3 -13   9   57.60    7.68
   3 -13  -9   52.41    8.27
  -3 -13   8  127.06   11.46
  -3 -13   8  162.00   14.96
   3 -13  -8  138.71   11.33
   3 -13  -8  163.84   12.73
  -3 -13   7   95.65   10.86
   3 -13  -7  121.80   11.59
   3 -13  -7  107.73   10.73
  -3 -13   7  102.16   12.67
   3 -13  -6   40.42    8.31
  -3 -13   6   26.38    7.35
   3 -13  -6   26.69    7.35
  -3 -13   6   34.87    9.03
   3 -13  -5   24.51    6.50
   3 -13  -5   19.47    5.16
  -3 -13   5   25.92    7.02
  -3 -13   5   19.90    6.89
   3 -13  -5   22.94    6.55
   3 -13  -4   36.87    7.31
   3 -13  -4   33.10   16.18
   3 -13  -4    9.16    6.91
  -3 -13   4   26.55    6.82
   3 -13  -4   40.93    6.50
  -3 -13   4   34.19    7.20
   3 -13  -4   42.37    7.30
   3 -13  -3   61.74    8.53
   3 -13  -3   59.60   20.64
   3 -13  -3   31.04    6.17
   3 -13  -3   46.97    6.64
  -3 -13   3   43.99    7.00
  -3 -13   3   48.69    7.83
   3 -13  -3   55.22    7.45
   3 -13  -2    2.16    4.08
   3 -13  -2   -5.97    4.78
  -3 -13   2    0.95    4.63
   3 -13  -2  -10.40   13.63
   3 -13  -2   -1.25    3.24
   3 -13  -1  255.57   32.53
   3 -13  -1  224.78   12.29
   3 -13  -1  226.32   13.83
  -3 -13   1  247.06   14.68
   3 -13   0   79.27   20.72
  -3 -13  -1    4.70    4.11
   3 -13   1   -0.19   11.88
  -3 -13  -1    9.03    4.85
  -3 -13  -2    6.50    3.47
   3 -13   2   -6.51   10.08
  -3 -13  -2    1.41    4.25
   3 -13   2    4.61    3.77
  -3 -13  -2    8.44    4.54
  -3 -13  -2   13.42   10.05
  -3 -13  -3  297.12   16.12
  -3 -13  -3  277.50   30.72
  -3 -13  -3  293.02   15.48
  -3 -13  -3  280.89   13.94
  -3 -13  -4  293.84   16.21
  -3 -13  -4  285.95   32.21
  -3 -13  -4  280.34   15.24
  -3 -13  -4  268.00   14.34
  -3 -13  -5    0.76    4.76
  -3 -13  -5    0.79    5.41
  -3 -13  -5    0.89    3.44
  -3 -13  -5    1.99    4.52
  -3 -13  -6   70.52    9.13
  -3 -13  -6   68.61    9.25
  -3 -13  -6   67.14    8.04
  -3 -13  -7   10.05    6.47
  -3 -13  -7    4.75    5.36
  -3 -13  -7   -2.69    6.21
  -3 -13  -8  310.70   15.76
  -3 -13  -8  312.66   15.69
  -3 -13  -8  308.82   13.51
  -3 -13  -8  296.31   15.17
  -3 -13  -9   84.21    8.15
  -3 -13  -9   88.89    7.53
  -3 -13  -9   96.49    8.47
  -3 -13 -10   69.65    6.27
  -3 -13 -10   65.97    7.05
  -3 -13 -11   -0.41    2.62
  -3 -13 -11    1.35    3.31
  -3 -13 -12   58.48    4.57
  -3 -13 -12   67.82    4.23
   3 -14 -12   44.39    3.38
  -3 -14  12   35.70    3.61
   3 -14 -11   -2.81    4.94
  -3 -14  11   11.87    4.89
   3 -14 -10   80.60    8.41
   3 -14 -10  111.95    8.14
  -3 -14  10  103.62   10.83
  -3 -14  10   88.57    6.60
  -3 -14   9   61.19    7.37
  -3 -14   9   51.35   10.56
   3 -14  -9   79.86    8.65
   3 -14  -9   49.82    9.14
  -3 -14   8   24.68    9.13
  -3 -14   8   31.24    6.90
   3 -14  -8   28.53    7.95
  -3 -14   7   12.65    7.89
   3 -14  -7   -2.67    8.82
   3 -14  -7   13.01    8.11
  -3 -14   7   19.34    7.13
  -3 -14   6  154.24   13.13
   3 -14  -6  134.96   11.34
   3 -14  -6  156.52   12.73
  -3 -14   6  161.25   14.50
  -3 -14   5   49.64    9.33
   3 -14  -5   60.81    8.99
  -3 -14   5   49.67    8.55
  -3 -14   4  450.10   21.17
   3 -14  -4  408.54   17.67
   3 -14  -4  434.87   17.71
   3 -14  -4  468.76   21.16
  -3 -14   4  446.98   21.12
   3 -14  -3  115.24   11.42
  -3 -14   3  119.16   11.42
   3 -14  -3   89.50    9.14
  -3 -14   3   96.24   10.57
   3 -14  -3  116.77   10.04
   3 -14  -3  130.98   10.90
   3 -14  -2  172.13   12.89
  -3 -14   2  143.13   11.71
   3 -14  -2  146.69   10.56
   3 -14  -2  182.73   30.00
  -3 -14   2  149.46   12.69
   3 -14  -2  151.68   10.86
   3 -14  -2  155.31   10.96
  -3 -14   1   19.59    4.99
   3 -14  -1   26.45    6.53
  -3 -14   1   20.02    5.11
  -3 -14   1   27.37    6.74
   3 -14  -1   13.31   10.52
  -3 -14   0  129.18   10.67
   3 -14   0  144.71   11.69
  -3 -14   0  154.57   12.05
   3 -14   0  171.79   28.15
  -3 -14  -1  158.68   11.95
   3 -14   1  153.72   26.05
   3 -14   1  145.13   11.87
  -3 -14  -1  162.91   12.42
  -3 -14  -2   64.46    8.44
  -3 -14  -2   56.40    6.96
   3 -14   2   62.64   14.49
   3 -14   2   64.79    8.44
  -3 -14  -2   68.61    8.42
  -3 -14  -3   -3.25    4.86
  -3 -14  -3    5.09    4.10
   3 -14   3    2.56    4.53
  -3 -14  -3    9.78    7.13
  -3 -14  -3   -1.50    5.02
   3 -14   4    1.31    4.25
  -3 -14  -4   -1.44    4.71
  -3 -14  -4   -2.76    5.34
  -3 -14  -4    4.59    4.89
  -3 -14  -5   14.94    5.48
  -3 -14  -5   20.96    6.53
  -3 -14  -5   15.60    6.92
  -3 -14  -6   21.87    6.84
  -3 -14  -6   20.43    7.03
  -3 -14  -7   17.74    7.61
  -3 -14  -7    6.71    6.13
  -3 -14  -8   -1.24    3.59
  -3 -14  -8   -3.54    5.43
  -3 -14  -9   10.19    3.97
  -3 -14  -9   28.15    5.60
  -3 -14 -10    9.63    2.88
  -3 -14 -10   12.52    3.60
  -3 -14 -11    2.77    1.50
  -3 -14 -11    2.89    2.06
   3 -15 -11    2.92    3.04
  -3 -15  11    0.72    2.92
  -3 -15  10   11.24    5.83
   3 -15 -10   -0.49    5.58
  -3 -15   9   -1.76    7.30
  -3 -15   9   -2.10    3.06
  -3 -15   8   11.72    8.16
  -3 -15   8   10.22    4.65
   3 -15  -8   -1.96    8.90
  -3 -15   7   54.23   10.23
  -3 -15   7   50.19    8.22
   3 -15  -7   67.93   10.08
   3 -15  -7   41.95    8.12
  -3 -15   6    1.82    7.00
  -3 -15   6    0.35    5.72
   3 -15  -6    9.22    8.18
  -3 -15   5   11.92    7.43
   3 -15  -5   22.22    8.62
  -3 -15   5   10.56    6.66
   3 -15  -5   -8.77    8.42
  -3 -15   4  133.39   12.71
   3 -15  -4  154.56   13.33
  -3 -15   4  138.03   12.79
   3 -15  -4  143.36   11.96
   3 -15  -4  129.02   10.94
  -3 -15   3    3.09    4.84
   3 -15  -3    6.32    5.94
   3 -15  -3    7.16    6.01
  -3 -15   3   17.41    6.87
   3 -15  -2   -1.31    6.14
  -3 -15   2    4.11    4.66
   3 -15  -2   14.14    6.22
  -3 -15   2   -1.51    6.05
   3 -15  -1   40.33    8.15
   3 -15  -1   54.04    7.70
  -3 -15   1   24.32    7.48
  -3 -15   1   40.25    6.62
  -3 -15   0   -1.98    3.06
   3 -15   0    0.18    4.90
  -3 -15   0   -0.16    5.51
  -3 -15   0    3.40    4.41
   3 -15   1   33.12    6.91
  -3 -15  -1   42.62    7.93
  -3 -15  -1   41.75    7.00
   3 -15   2   21.99    6.63
  -3 -15  -2   21.57    4.99
  -3 -15  -2   28.38    6.50
  -3 -15  -2   23.46    6.73
   3 -15   3   19.54    6.28
  -3 -15  -3   19.54    7.10
  -3 -15  -3   21.10    6.57
  -3 -15  -3   15.60    5.41
   3 -15   4  389.01   18.48
  -3 -15  -4  414.45   17.77
  -3 -15  -4  402.28   19.44
  -3 -15  -4  389.30   18.26
   3 -15   5   16.02    5.58
  -3 -15  -5   21.65    6.80
  -3 -15  -5    4.13    7.28
  -3 -15  -5   25.25    6.58
   3 -15   6   21.68    5.38
  -3 -15  -6   21.05    7.26
  -3 -15  -6   16.58    7.40
   3 -15   7  219.74   12.24
  -3 -15  -7  253.07   14.74
  -3 -15  -7  230.01   13.95
  -3 -15  -8  161.68   10.88
  -3 -15  -9   71.55    6.84
  -3 -15 -10   53.98    4.09
  -3 -15 -10   45.39    5.29
  -3 -15 -11   77.53    4.75
   3 -16 -10   59.54    5.50
  -3 -16  10   55.72    6.43
  -3 -16   9   29.26    7.23
   3 -16  -9   16.11    5.66
  -3 -16   8   -5.11    7.45
   3 -16  -8  -20.40    7.58
  -3 -16   8   -2.11    3.79
  -3 -16   7  414.14   17.58
   3 -16  -7  438.16   16.98
  -3 -16   7  464.80   21.18
  -3 -16   6   -2.94    6.93
  -3 -16   6    2.34    5.62
   3 -16  -6   -7.86    7.93
  -3 -16   5  508.56   21.58
   3 -16  -5  472.97   18.58
  -3 -16   5  502.69   22.85
   3 -16  -5  525.34   19.79
   3 -16  -4   -0.55    6.15
  -3 -16   4   -1.96    6.31
   3 -16  -4    1.45    6.75
  -3 -16   4   -1.52    5.81
  -3 -16   3  293.90   17.33
   3 -16  -3  277.55   14.28
  -3 -16   3  292.75   16.88
   3 -16  -3  301.98   17.85
  -3 -16   2   27.88    7.51
   3 -16  -2   28.61    7.73
  -3 -16   1  298.92   17.10
   3 -16  -1  290.11   17.11
  -3 -16   1  294.48   15.21
  -3 -16   0   44.08    8.31
  -3 -16   0   39.43    6.21
   3 -16   0   49.70    8.40
  -3 -16   0   40.81    7.09
  -3 -16  -1   56.97    8.77
   3 -16   1   41.33    8.38
  -3 -16  -1   51.74    8.13
  -3 -16  -2   -0.21    6.21
  -3 -16  -2    2.91    3.25
  -3 -16  -2    2.34    5.66
   3 -16   2    0.27    5.52
  -3 -16  -3    7.91    6.56
  -3 -16  -3    8.29    6.38
  -3 -16  -3    8.36    4.62
   3 -16   3    3.91    5.20
  -3 -16  -4    5.60    7.60
  -3 -16  -4   25.79    7.57
  -3 -16  -4   22.86    6.08
   3 -16   4   18.84    5.99
  -3 -16  -5   34.33    7.95
  -3 -16  -5   34.06    7.35
  -3 -16  -5   39.31    7.75
   3 -16   5   36.48    6.79
  -3 -16  -6   20.85    7.87
   3 -16   6   35.59    6.12
  -3 -16  -7   57.87    8.34
   3 -16   7   56.75    6.25
  -3 -16  -8   14.78    5.45
  -3 -16  -8  -10.00    5.55
  -3 -16  -9   23.55    4.68
  -3 -16 -10   -5.99    3.02
   3 -17 -10   59.46    3.91
   3 -17  -9   10.62    4.30
  -3 -17   8    3.51    2.82
  -3 -17   8    0.91    5.86
   3 -17  -8    6.05    5.19
   3 -17  -7   93.79    8.80
  -3 -17   7   96.34   10.61
  -3 -17   7   85.87    7.87
   3 -17  -6   86.84    9.04
  -3 -17   6   79.17   10.33
  -3 -17   6   64.43    8.12
  -3 -17   5   -1.18    5.52
   3 -17  -5    8.42    6.62
  -3 -17   5    1.25    6.74
  -3 -17   4  151.03   12.57
   3 -17  -4  146.53   10.85
  -3 -17   3   21.00    7.55
   3 -17  -3   23.66    8.42
   3 -17  -2    9.22    7.09
  -3 -17   2    3.74    6.27
  -3 -17   1   41.69    6.78
   3 -17  -1   31.62    8.41
  -3 -17   1   33.88    8.15
  -3 -17   1   33.33    5.90
   3 -17   0  233.96   15.60
  -3 -17   0  224.52   13.03
  -3 -17   0  223.06   14.96
  -3 -17   0  214.40   13.34
   3 -17   1   54.66    9.12
  -3 -17  -1   68.35    9.74
  -3 -17  -1   77.31    9.12
   3 -17   2   24.45    7.36
  -3 -17  -2   26.37    7.41
  -3 -17  -2   24.41    7.17
   3 -17   3   -1.74    5.61
  -3 -17  -3   -4.16    6.76
  -3 -17  -3   -9.74    8.24
   3 -17   4   86.45    9.30
  -3 -17  -4   93.31   10.12
  -3 -17  -4   81.64   10.31
  -3 -17  -5   15.40    7.69
   3 -17   5   30.66    6.26
  -3 -17  -6   43.81    8.26
  -3 -17  -6   30.08    5.04
   3 -17   6   38.58    5.86
  -3 -17  -7   91.11    8.90
  -3 -17  -7   73.47    6.53
   3 -17   7   76.69    6.41
  -3 -17  -8   17.96    3.96
  -3 -17  -8   24.86    5.46
  -3 -17  -9   74.28    4.90
   3 -18  -8   83.62    6.16
  -3 -18   7   56.93    5.53
   3 -18  -7   89.52    7.31
  -3 -18   6   55.56    6.86
   3 -18  -6   73.04    7.39
   3 -18  -5   51.74    7.51
  -3 -18   5   25.66    6.56
   3 -18  -4  281.72   12.68
  -3 -18   4  252.60   14.32
   3 -18  -3   89.03   11.23
  -3 -18   3   79.23    9.85
  -3 -18   2   20.32    7.19
  -3 -18   2   20.57    5.40
   3 -18  -2   23.72    8.34
  -3 -18   1   49.10    9.02
   3 -18  -1   39.82    8.73
  -3 -18   1   37.67    6.10
  -3 -18   1   40.10    5.89
  -3 -18   0   63.01    9.25
   3 -18   0   75.31    9.98
  -3 -18   0   71.95    7.54
  -3 -18   0   65.07    7.37
  -3 -18  -1   -5.38    7.42
  -3 -18  -1   -7.82    5.84
   3 -18   1    3.35    6.45
  -3 -18  -2  -10.54    7.17
   3 -18   2    2.06    5.93
  -3 -18  -2   -2.89    7.00
  -3 -18  -3  135.21   11.37
   3 -18   3  141.42   11.48
  -3 -18  -3  153.62   12.15
  -3 -18  -4   -4.58    7.28
   3 -18   4    6.29    5.29
  -3 -18  -4    8.91    6.56
   3 -18   5    7.49    4.52
  -3 -18  -5   -0.72    7.38
   3 -18   6   45.69    5.47
  -3 -18  -6   62.77    8.22
  -3 -18  -7    4.17    2.48
   3 -18   7    2.66    2.04
  -3 -18  -8   47.77    3.62
  -3 -18  -8   97.61    6.69
  -3 -19   8    5.65    2.69
  -3 -19   7   22.78    2.91
  -3 -19   7   27.30    4.78
  -3 -19   6   22.49    4.05
  -3 -19   5   -0.85    4.46
  -3 -19   5    0.37    3.87
  -3 -19   4    7.11    4.95
  -3 -19   4    5.25    5.14
  -3 -19   3   31.22    5.99
  -3 -19   3   38.73    7.41
  -3 -19   2  232.65   13.94
   3 -19  -2  229.79   14.77
  -3 -19   2  206.32   11.85
  -3 -19   1   -0.63    6.91
   3 -19  -1    1.51    6.84
  -3 -19   1    2.79    3.82
  -3 -19   0    6.02    6.60
  -3 -19   0    8.20    4.08
   3 -19   0   10.73    6.67
  -3 -19   0    6.37    3.40
   3 -19   1  217.82   13.96
  -3 -19  -1  217.93   12.24
  -3 -19  -1  239.31   14.31
   3 -19   2   91.31    9.76
  -3 -19  -2   69.24    8.12
  -3 -19  -2   90.10   10.14
   3 -19   3   59.55    7.84
  -3 -19  -3   56.65    8.02
  -3 -19  -3   61.98    8.56
  -3 -19  -4   82.73    8.54
   3 -19   4   66.48    7.43
  -3 -19  -5   41.64    7.07
   3 -19   5   31.03    4.96
  -3 -19  -6   39.63    6.23
   3 -19   6   23.10    3.73
  -3 -19  -7   27.36    4.86
  -3 -20   7    9.58    2.46
  -3 -20   6    9.04    3.22
  -3 -20   6    5.67    1.98
  -3 -20   5   -1.74    3.58
  -3 -20   5   -4.70    3.15
  -3 -20   4   -1.60    3.56
  -3 -20   4   -1.97    3.81
  -3 -20   3    4.68    3.73
  -3 -20   3    1.71    4.52
  -3 -20   2    4.80    3.59
   3 -20  -2    1.59    5.99
  -3 -20   2   -0.04    5.21
  -3 -20   1    6.72    3.56
   3 -20  -1    8.89    6.49
  -3 -20   1    4.94    5.58
  -3 -20   0   32.94    4.64
   3 -20   0   45.86    7.97
  -3 -20   0   33.43    7.25
  -3 -20  -1    3.23    3.54
   3 -20   1    8.24    5.91
  -3 -20  -1   11.75    6.04
  -3 -20  -2   50.92    6.49
   3 -20   2   53.20    7.38
  -3 -20  -2   57.92    8.10
  -3 -20  -3   27.09    5.42
   3 -20   3   24.69    5.63
  -3 -20  -4   22.81    5.47
   3 -20   4   21.57    4.53
  -3 -20  -5   14.75    4.78
   3 -20   5    1.10    2.56
  -3 -20  -6  122.44    7.02
   3 -20   6   54.86    3.83
  -3 -21   5   -2.23    1.90
  -3 -21   4   93.56    5.79
  -3 -21   4   93.15    5.87
  -3 -21   3    0.04    2.15
  -3 -21   3   -0.37    3.18
  -3 -21   2   30.22    3.93
  -3 -21   2   36.17    5.09
   3 -21  -1    3.08    4.80
  -3 -21   1    3.21    4.15
   3 -21   0  166.20   10.15
  -3 -21   0  165.63    9.75
  -3 -21  -1   25.31    3.62
   3 -21   1   24.72    5.43
  -3 -21  -1   23.96    5.30
  -3 -21  -2   48.61    4.94
   3 -21   2   35.10    5.36
  -3 -21  -3   14.60    3.74
   3 -21   3   10.02    3.55
  -3 -21  -4  152.08    7.46
   3 -21   4  133.62    6.87
  -3 -21  -5   23.72    3.55
  -3 -22   3    4.49    1.71
  -3 -22   2   98.58    5.68
  -3 -22   1    4.50    2.94
  -3 -22   0   29.26    4.12
   3 -22   1    8.43    3.13
   3 -22   2   10.31    2.89
   3 -22   3   44.24    3.63
   4   0 -14  268.35   11.08
   4   0 -13    7.19    6.33
   4   0 -12  117.86   11.35
   4   0 -11   -0.24    6.16
   4   0 -10   21.35    6.51
   4   0  -9    0.46    4.02
  -4   0   9  -32.40   15.37
  -4   0   8  475.73   42.60
   4   0  -7   -5.30   10.44
   4   0  -6  765.40   47.17
   4   0  -5    3.06   12.66
   4   0  -4  136.01   20.93
   4   0  -3    4.72   13.77
   4   0  -2    2.60   15.55
   4   0  -1   -2.31   15.13
  -4   0   0 5598.37   99.58
   4   0   1    8.30   15.65
  -4   0  -1   -2.14   14.10
  -4   0  -2  657.10   36.65
   4   0   2  719.54   39.82
  -4   0  -3   -1.84   14.64
   4   0   3   -1.40   16.02
   4   0   4 2034.14   69.17
   4   0   5    6.62   15.87
   4   0   6  440.85   38.01
   4   0   7   -7.55   13.02
   4   0   8  332.93   36.13
  -4   0  -9   -6.57   10.24
  -4   0  -9    1.13    3.60
   4   0   9   -7.19   15.50
  -4   0 -10   37.03    6.13
  -4   0 -11    6.48    4.04
  -4   0 -12  120.38    8.08
  -4   0 -12  117.95    8.15
  -4   0 -13   -2.24    3.05
  -4   0 -14   71.42    5.58
   4  -1 -14  185.98    9.25
   4   1 -14  177.55    9.11
   4  -1 -13   97.67    9.27
   4   1 -13   96.53    9.32
   4   1 -12  136.05   11.79
   4  -1 -12  123.80   11.34
   4   1 -11  508.53   20.71
   4  -1 -11  496.54   20.49
   4   1 -10  404.17   18.55
   4  -1 -10  415.65   18.98
   4   1  -9  278.58   14.93
   4  -1  -9  274.47   14.86
  -4  -1   9  290.88   36.44
  -4   1   9  275.66   35.85
  -4  -1   8  110.56   22.76
  -4   1   8  102.25   21.80
   4  -1  -7   -3.02   10.49
   4   1  -7   -0.70   11.27
   4   1  -6  926.98   51.55
   4  -1  -6  991.66   53.69
   4  -1  -5  375.01   32.86
   4   1  -5  337.36   30.40
   4  -1  -5  335.79   22.23
   4   1  -4 1547.75   59.41
   4  -1  -4 1467.83   58.10
   4  -1  -3   20.70   15.14
   4   1  -3   25.82   15.92
   4   1  -2    9.99   13.55
   4  -1  -2   11.16   14.52
   4  -1  -1   46.40   16.48
   4   1  -1   63.00   17.81
  -4   1   0 3062.90   72.51
  -4  -1   0 3019.97   72.25
  -4   1  -1  141.98   20.62
  -4  -1  -1  114.08   19.51
   4   1   1  151.40   21.99
   4  -1   1  136.02   21.04
   4  -1   2   63.84   17.26
   4   1   2   60.55   17.41
  -4   1  -2   71.42   16.49
  -4  -1  -2   68.90   18.26
   4  -1   3   97.15   20.62
   4   1   3  113.56   21.08
  -4   1  -3   99.56   19.37
  -4  -1  -3   98.76   19.71
   4  -1   4   64.99   18.38
   4   1   4   64.43   18.20
   4  -1   5   56.60   18.81
   4   1   5   48.81   18.37
   4  -1   6   -1.05   14.41
   4   1   6  -10.11   15.49
   4  -1   7   66.67   18.73
   4   1   7   67.07   18.11
   4  -1   8   -3.37    9.84
   4   1   8    6.88   10.87
  -4  -1  -8   13.50    3.90
  -4  -1  -9   59.81    7.20
  -4   1  -9   57.33    6.89
   4  -1   9   47.27   14.79
   4   1   9   46.79   16.42
  -4   1  -9   68.26   18.51
  -4  -1  -9   76.33   18.45
  -4  -1 -10   58.64    7.43
  -4   1 -10   50.70    6.52
  -4  -1 -11   49.55    6.86
  -4   1 -11   55.49    6.23
  -4  -1 -12   43.04    5.86
  -4  -1 -12   54.02    6.25
  -4   1 -13    5.15    2.79
  -4  -1 -13    8.53    3.63
  -4  -1 -13   13.69    3.23
  -4  -1 -14   79.98    5.97
  -4   1 -14   79.68    5.61
   4  -2 -14   29.39    4.51
   4   2 -14   30.99    4.79
   4   2 -13  111.19    9.40
   4  -2 -13  113.14    9.35
   4   2 -12   24.43    7.42
   4  -2 -12   27.95    7.63
   4  -2 -11    0.25    6.05
   4   2 -11    3.59    6.23
   4   2 -10   31.57    7.41
   4  -2 -10   22.75    6.81
  -4  -2   9   30.74   15.01
  -4   2   9   20.83   13.17
   4  -2  -9   42.24    6.99
   4   2  -9   41.85    6.96
   4   2  -8   83.06    7.97
   4  -2  -8   67.57    7.19
  -4  -2   8   93.81   20.02
  -4   2   8   95.56   22.22
   4   2  -7  125.10   21.78
   4  -2  -7  113.11   21.32
   4   2  -6    4.95   12.89
   4  -2  -6   11.29   11.19
   4  -2  -5   85.04   12.59
   4  -2  -5  130.14   21.36
   4   2  -5  117.87   20.87
   4   2  -4  273.29   27.06
   4  -2  -4  278.69   26.35
   4   2  -3  196.36   22.57
   4  -2  -3  187.92   22.22
   4  -2  -2    2.21   13.39
   4   2  -2    1.89   12.74
   4  -2  -1    2.65   12.84
   4   2  -1   -1.29   13.39
  -4   2   0 1901.54   57.77
  -4  -2   0 1879.55   57.69
  -4   2  -1  778.12   38.07
  -4  -2  -1  792.88   38.45
   4  -2   1  845.48   39.80
   4   2   1  808.71   39.27
   4   2   2   41.06   15.44
   4  -2   2   53.69   17.29
  -4   2  -2   49.14   15.74
  -4  -2  -2   63.70   15.88
   4  -2   3 1975.11   64.41
   4   2   3 1946.15   64.06
  -4   2  -3 1970.32   62.51
  -4  -2  -3 1972.17   62.70
   4  -2   4  167.12   24.11
   4   2   4  150.96   22.96
   4  -2   5  386.38   33.22
   4   2   5  352.55   32.64
   4  -2   6    9.78   13.06
   4   2   6   11.68   13.30
   4  -2   7  752.16   51.06
   4   2   7  774.65   52.01
   4  -2   8   73.93   18.96
   4   2   8   75.99   20.13
  -4  -2  -8   72.54    7.58
  -4   2  -9  279.10   33.39
  -4  -2  -9  292.46   35.00
  -4   2  -9  307.28   13.92
  -4  -2  -9  319.58   15.34
   4  -2   9  293.57   35.43
   4   2   9  310.73   36.24
  -4  -2 -10    0.91    4.85
  -4  -2 -11   41.28    7.02
  -4  -2 -12   28.77    5.69
  -4  -2 -13   15.69    5.75
  -4  -2 -13    5.69    3.26
  -4  -2 -13   10.40    3.89
  -4   2 -13   13.82    3.09
  -4  -2 -14    7.72    2.06
  -4  -2 -14   11.00    3.55
  -4   2 -14    6.75    2.68
   4   3 -14    4.82    3.26
   4  -3 -14    5.41    3.01
   4  -3 -13  103.68    8.64
   4   3 -13  111.04    8.84
   4   3 -12  148.14   11.32
   4  -3 -12  131.58   10.75
   4  -3 -11  450.55   19.38
   4   3 -11  446.76   19.31
   4   3 -10  128.37   11.25
   4  -3 -10  122.67   11.07
   4  -3  -9  263.81   14.53
   4   3  -9  280.40   14.88
  -4  -3   9  246.93   32.84
  -4   3   9  268.65   33.92
   4  -3  -8  158.41   10.60
   4   3  -8  155.07   10.63
  -4  -3   8  165.17   26.69
  -4   3   8  157.49   25.52
  -4  -3   7   15.23   10.60
  -4   3   7    7.25   11.50
   4   3  -7    9.02    9.96
   4  -3  -7    7.85   10.74
   4  -3  -6   16.31   11.54
   4   3  -6   21.60   12.25
   4  -3  -5  344.10   24.93
   4   3  -5  341.35   30.43
   4  -3  -5  334.48   30.45
   4  -3  -4   -2.69    7.95
   4   3  -4    6.97   11.26
   4  -3  -4   12.23   12.27
   4  -3  -3   22.52   13.24
   4   3  -3    8.61   11.14
   4   3  -2   23.50   12.42
   4  -3  -2    7.16   12.00
   4  -3  -1    4.69   12.38
   4   3  -1   18.02   12.65
  -4   3   0   -5.62   12.07
  -4  -3   0    4.58   12.89
  -4   3  -1  385.97   27.93
  -4  -3  -1  364.23   26.96
   4  -3   1  410.91   28.97
   4   3   1  384.51   28.40
   4   3   2   57.89   15.71
   4  -3   2   62.31   16.13
  -4   3  -2   59.72   14.97
  -4  -3  -2   52.04   14.57
   4   3   3   96.41   18.64
   4  -3   3   90.79   17.97
  -4  -3  -3   89.87   18.31
  -4   3  -3   77.05   16.72
   4  -3   4  109.09   19.88
   4   3   4  105.35   20.20
   4  -3   5  220.92   26.30
   4   3   5  208.73   25.94
   4  -3   6   25.66   14.05
   4   3   6   40.80   15.09
   4  -3   7   22.18   12.31
   4   3   7    5.28   10.50
   4  -3   8  369.14   37.90
   4   3   8  374.37   37.69
  -4  -3  -8  377.67   16.21
  -4   3  -9   -3.51   10.38
  -4  -3  -9    7.46    9.49
  -4  -3  -9   -2.98    4.64
  -4  -3 -10  194.07   12.92
  -4  -3 -11   45.71    7.66
  -4  -3 -12   31.18    6.05
  -4  -3 -13   25.57    4.85
  -4  -3 -13   21.08    5.82
  -4  -3 -13   25.85    4.77
  -4  -3 -14   12.76    3.64
  -4   3 -14    7.97    2.32
  -4  -3 -14    8.68    2.11
   4  -4 -14   -0.57    2.18
   4   4 -14   -2.06    2.48
   4  -4 -13    3.85    4.17
   4   4 -13    4.37    4.28
   4   4 -12    1.80    5.20
   4  -4 -12    6.37    5.24
   4  -4 -11    2.99    5.49
   4   4 -11    8.56    5.95
   4  -4 -10  187.52   12.79
   4   4 -10  176.54   12.20
   4  -4  -9  207.44   13.12
   4   4  -9  229.56   13.51
   4  -4  -8   57.34    6.89
   4   4  -8   53.79    6.98
  -4  -4   8   44.35   16.31
  -4   4   8   50.93   14.57
  -4  -4   7   60.29   15.57
  -4   4   7  138.92   23.14
   4   4  -6   63.86   16.26
   4  -4  -6   60.05   14.83
   4  -4  -6   50.83   10.87
   4   4  -5 1266.86   56.02
   4  -4  -5 1257.62   55.50
   4  -4  -5 1255.62   49.03
   4   4  -4   16.59   10.93
   4  -4  -4   28.19   12.01
   4  -4  -4   18.62   10.69
   4   4  -3   51.43   13.87
   4  -4  -3   35.87   12.56
   4  -4  -3   63.21   15.12
   4   4  -2    0.43    9.44
   4  -4  -2    4.77    9.12
   4  -4  -1  929.03   42.34
   4   4  -1  883.13   40.94
  -4   4   0  244.47   23.08
  -4  -4   0  227.49   22.21
   4  -4   0  247.17   23.62
   4   4   0  222.12   22.40
  -4   4  -1  101.87   16.28
  -4  -4  -1  100.57   16.50
   4   4   1  124.20   17.59
   4  -4   1  100.41   16.24
   4  -4   2  176.20   20.71
   4   4   2  185.82   21.66
  -4  -4  -2  178.04   20.62
  -4   4  -2  180.48   20.16
   4  -4   3  297.68   26.57
   4   4   3  272.89   25.84
  -4   4  -3  236.10   24.32
  -4  -4  -3  260.30   24.65
   4  -4   4    4.71   12.14
   4   4   4    1.85   11.51
   4  -4   5  152.03   22.32
   4   4   5  154.10   22.88
   4  -4   6  356.50   33.99
   4   4   6  342.75   33.01
   4  -4   7   88.15   20.09
   4   4   7  121.35   22.37
  -4   4  -8   -5.95   10.39
  -4  -4  -8   14.83    9.79
   4  -4   8   27.04   12.71
   4   4   8   -0.87   10.98
  -4  -4  -8    0.55    4.03
  -4  -4  -9  170.82   11.83
  -4  -4 -10   81.07    9.18
  -4  -4 -11   10.44    6.17
  -4  -4 -12   11.19    5.55
  -4  -4 -12   11.49    5.59
  -4  -4 -13   50.33    6.00
  -4  -4 -13   52.76    5.89
  -4  -4 -13   53.81    6.77
  -4   4 -14   43.14    3.21
  -4  -4 -14   77.01    5.41
  -4  -4 -14   68.52    4.46
  -4   4 -14   66.76    4.55
  -4  -4 -14   52.17    3.70
  -4  -4 -14   53.47    3.85
   4  -5 -14    4.64    1.75
   4   5 -14    4.60    1.97
   4  -5 -13    6.62    3.55
   4   5 -13    4.28    3.57
   4  -5 -12    1.60    4.36
   4   5 -12    2.06    4.41
   4  -5 -11    7.27    5.28
   4   5 -11    9.03    5.29
   4  -5 -11    8.65    4.25
   4  -5 -10  218.06   13.32
   4   5 -10  219.54   13.24
   4  -5 -10  204.88   11.86
   4  -5  -9   26.27    5.96
   4   5  -9   33.91    5.88
   4  -5  -9   24.50    5.51
   4  -5  -8   47.54    6.32
   4   5  -8   52.16    6.76
   4  -5  -8   56.46    6.79
  -4  -5   8   38.76   14.30
  -4   5   8   74.17   17.58
  -4  -5   7   58.87   15.12
  -4   5   7   81.07   17.73
   4  -5  -6    4.39    6.94
   4   5  -6   -4.69    8.98
   4  -5  -6    7.52    8.86
   4  -5  -5  461.61   31.64
   4   5  -5  527.36   36.43
   4  -5  -5  485.09   34.83
   4  -5  -4    1.70    9.93
   4   5  -4    1.73    8.73
   4  -5  -4    2.87    7.81
   4  -5  -3  247.19   23.89
   4   5  -3  264.70   24.75
   4  -5  -3  240.65   22.70
   4  -5  -2   28.05   15.60
   4   5  -2   10.00    9.12
   4  -5  -2    5.77    8.71
  -4   5   1 1740.07   55.26
  -4  -5   1 1650.25   55.17
   4   5  -1 1593.34   53.84
   4  -5  -1 1647.91   54.94
  -4   5   0  247.80   22.23
  -4  -5   0  227.51   21.81
   4  -5   0  222.59   22.01
   4   5   0  214.75   21.72
  -4   5  -1   39.67   11.96
  -4  -5  -1   37.20   11.50
   4  -5   2  324.74   26.27
   4   5   2  321.02   26.39
  -4   5  -2  298.87   23.71
  -4  -5  -2  323.08   25.00
   4  -5   3   -2.73    9.25
   4   5   3    2.01    8.97
   4  -5   4   88.54   16.79
   4   5   4   94.43   17.49
   4  -5   5  202.80   25.12
   4   5   5  214.81   24.92
   4  -5   6   14.44   12.17
   4   5   6   40.34   13.29
   4  -5   7   58.40   16.50
   4   5   7   28.38   13.54
   4  -5   8   56.97   15.83
   4   5   8   61.42   16.49
  -4   5  -8   43.36   13.49
  -4  -5  -8   47.55   14.85
  -4  -5  -8   56.77    7.11
  -4  -5  -8   48.05    6.06
  -4  -5  -8   49.76   16.83
  -4  -5  -9  332.36   16.18
  -4  -5 -10   -0.70    5.65
  -4  -5 -11   39.08    7.81
  -4  -5 -12   82.87    8.49
  -4  -5 -12   81.34    8.76
  -4  -5 -12   75.03    8.12
  -4  -5 -13  161.86    9.20
  -4  -5 -13  150.55    8.61
  -4  -5 -13  164.06    9.29
  -4  -5 -14   11.01    2.33
  -4   5 -14    4.36    1.58
  -4  -5 -14   12.71    3.10
   4   6 -13   40.09    4.56
   4  -6 -13   36.78    4.44
   4  -6 -12    2.88    3.22
   4   6 -12    5.50    4.13
   4  -6 -12   -0.30    3.46
   4  -6 -11   15.18    4.83
   4  -6 -11   18.11    5.09
   4   6 -11   19.92    5.13
   4  -6 -10  123.83    9.96
   4   6 -10  125.97    9.89
   4  -6 -10  110.59    9.43
   4  -6  -9  298.36   14.76
   4   6  -9  300.71   14.84
   4  -6  -9  267.12   13.97
  -4  -6   8  455.21   40.45
  -4   6   8  458.05   40.49
   4  -6  -8  441.74   17.35
   4   6  -8  430.92   17.28
   4  -6  -8  428.08   17.01
  -4  -6   7   34.49   12.81
  -4   6   7   40.62   13.73
   4   6  -6  986.45   52.43
   4  -6  -6  950.52   50.98
   4  -6  -6  946.95   47.92
   4   6  -5  439.27   32.81
   4  -6  -5  423.86   32.27
   4  -6  -5  400.18   31.17
   4   6  -4  460.72   31.96
   4  -6  -4  476.29   32.36
   4  -6  -4  449.16   32.01
   4   6  -3    2.59    6.44
   4  -6  -3   -2.68    6.48
   4  -6  -3   -7.14   10.82
   4   6  -2  224.05   20.74
   4  -6  -2  238.07   21.37
   4  -6  -2  210.59   23.83
   4   6  -1  547.83   31.20
   4  -6  -1  573.45   32.00
  -4   6   1  726.45   35.40
  -4  -6   1  650.74   34.07
  -4  -6   1  682.64   25.95
   4  -6  -1  685.84   38.68
   4  -6   0  191.79   19.53
   4   6   0  172.58   18.54
   4  -6   0  206.45   24.02
  -4  -6   0  211.83   20.10
  -4   6   0  205.62   19.59
   4  -6   1   25.47   14.02
  -4   6  -1   35.07   10.06
  -4  -6  -1   25.68    8.92
   4  -6   2    4.28   10.73
  -4   6  -2    5.11    8.24
  -4  -6  -2   -3.34    8.47
   4  -6   2    0.88    7.59
   4   6   2    0.65    8.14
   4   6   3  122.24   16.89
   4  -6   3  141.89   17.98
   4  -6   3  132.09   17.54
   4  -6   4  288.72   23.88
   4  -6   4  303.04   26.93
   4   6   4  309.23   27.05
   4  -6   5  279.28   28.08
   4   6   5  256.42   26.16
   4  -6   6   13.85   10.19
   4   6   6    4.88   10.47
   4  -6   7  194.65   26.51
   4   6   7  217.42   27.30
  -4  -6  -7  209.33   12.04
  -4  -6  -7  228.38   29.38
  -4   6  -8   -6.67    7.78
  -4  -6  -8   -2.18    7.22
   4  -6   8   15.98    9.16
   4   6   8    1.57    6.44
  -4  -6  -8   -5.74    9.97
  -4  -6  -8    8.31    3.78
  -4  -6  -8    5.81    4.51
  -4  -6  -9   12.25    4.19
  -4  -6  -9   10.11    6.06
  -4  -6 -10   35.45    7.41
  -4  -6 -11   33.84    7.56
  -4  -6 -11   25.14    6.63
  -4  -6 -11   28.23    7.36
  -4  -6 -12   -0.30    6.38
  -4  -6 -12    5.75    5.49
  -4  -6 -12    1.52    5.07
  -4  -6 -13   58.96    6.24
  -4  -6 -13   52.86    6.16
  -4  -6 -13   59.57    5.85
  -4  -6 -14   53.13    3.96
  -4  -6 -14   38.97    3.14
  -4  -7  14    2.71    1.96
   4  -7 -13   74.69    4.79
   4   7 -13   87.65    5.26
  -4  -7  13   85.73    6.19
   4  -7 -12   57.40    5.75
   4   7 -12   66.71    6.21
   4  -7 -12   62.61    6.06
   4   7 -11   26.45    4.87
   4  -7 -11   28.33    5.22
   4  -7 -11   34.59    6.00
   4  -7 -10   10.04    4.33
   4   7 -10    5.74    3.64
   4  -7 -10    7.63    5.42
   4  -7  -9   90.19    8.42
   4   7  -9   91.22    8.33
   4  -7  -9   65.68    8.14
   4  -7  -8   13.64    4.10
   4   7  -8    9.57    3.55
   4  -7  -7   93.62    8.48
  -4  -7   7   95.96   19.31
  -4   7   7  101.76   18.19
   4  -7  -6  271.47   27.92
  -4  -7   6  287.11   27.83
  -4   7   6  288.37   27.55
   4   7  -5    9.47    8.27
   4  -7  -5   -1.17    6.39
   4  -7  -5    0.73    9.87
   4   7  -4   77.52   13.40
   4  -7  -4   71.33   12.95
   4  -7  -4   52.82   14.53
   4   7  -3  211.64   20.60
   4  -7  -3  210.85   20.13
   4  -7  -3  158.11   22.27
   4   7  -2  596.98   32.19
   4  -7  -2  621.21   32.60
   4  -7  -2  655.52   39.33
   4  -7  -1   80.81   17.62
  -4   7   1   90.99   14.28
  -4  -7   1   57.81   11.55
   4   7  -1   66.91   11.36
   4  -7  -1   70.90   11.92
  -4  -7   0   -2.05    5.04
   4  -7   0   -0.15   12.34
  -4   7   0    1.84    6.18
  -4  -7   0   -2.38    6.66
   4  -7   0    5.01    5.94
   4   7   0    4.74    5.93
  -4   7  -1  814.64   36.24
  -4  -7  -1  790.16   36.17
   4   7   1  794.01   38.34
   4  -7   1  766.90   37.63
   4  -7   1  774.52   41.05
   4  -7   2  509.66   30.77
   4   7   2  499.58   30.43
   4  -7   2  497.70   32.85
  -4  -7  -2  504.67   29.49
   4  -7   3  209.41   21.91
   4  -7   3  244.99   23.17
   4   7   3  233.45   22.30
   4  -7   4  283.77   24.34
   4  -7   4  325.83   28.03
   4   7   4  286.82   25.41
   4  -7   5  144.81   20.68
   4   7   5  152.39   20.19
  -4  -7  -6   -1.84   10.77
   4  -7   6    6.79    9.57
   4   7   6    1.28    5.16
  -4  -7  -7  334.62   15.03
  -4  -7  -7  308.27   33.92
  -4  -7  -7  342.06   15.31
  -4   7  -7  319.48   30.52
  -4  -7  -7  344.55   31.03
   4  -7   7  326.45   33.27
   4   7   7  305.13   31.32
  -4  -7  -8  627.09   21.37
  -4  -7  -8  588.00   19.99
  -4  -7  -9   -0.04    5.43
  -4  -7  -9    2.67    3.86
  -4  -7 -10  256.62   14.78
  -4  -7 -10  246.27   12.00
  -4  -7 -10  251.47   14.73
  -4  -7 -11   32.89    7.70
  -4  -7 -11   32.92    6.80
  -4  -7 -11   45.19    8.51
  -4  -7 -12  129.29   10.26
  -4  -7 -12  113.24    9.33
  -4  -7 -12  122.17    9.21
  -4   7 -13   10.91    2.09
  -4  -7 -13   10.85    4.21
  -4  -7 -13   12.12    3.80
  -4  -7 -13   14.19    4.14
  -4  -8  13   37.45    3.77
   4  -8 -13   24.11    2.86
  -4  -8  12    0.40    3.98
   4  -8 -12  -13.35    5.24
   4   8 -11  156.77    8.99
   4  -8 -11  168.10   10.48
   4   8 -10  129.42    8.97
   4  -8 -10  127.16   10.29
   4  -8  -9   83.12    9.29
   4  -8  -8    4.97    4.22
   4  -8  -8    1.65    5.14
   4  -8  -7  285.47   13.54
   4  -8  -7  288.60   14.63
   4  -8  -6    6.26    7.41
   4  -8  -5   13.91   11.19
   4  -8  -4  343.36   31.29
   4   8  -3   10.24    6.43
   4  -8  -3    5.21   11.92
   4   8  -2  166.68   17.37
   4  -8  -2  141.47   22.06
  -4  -8   2  118.41   15.02
   4   8  -1   59.95   10.33
   4  -8  -1   49.74   16.78
  -4  -8   1   54.34   10.20
   4   8   0  199.97   18.55
  -4  -8   0  258.29   19.97
   4  -8   0  275.55   27.63
  -4  -8   0  270.00   20.47
   4   8   1  166.05   17.29
  -4  -8  -1  188.16   17.44
   4  -8   1  201.47   23.85
  -4  -8  -1  200.81   19.86
  -4  -8  -2  518.60   33.75
   4  -8   2  514.99   35.14
   4  -8   3  220.43   23.31
  -4  -8  -3  212.14   23.49
   4  -8   4 1083.42   48.11
  -4  -8  -4 1026.82   53.41
  -4  -8  -5  144.70   22.55
  -4  -8  -6   66.33   17.74
  -4  -8  -6   52.28    6.25
  -4  -8  -6   55.46    6.41
  -4  -8  -7   48.88   14.12
  -4  -8  -7   50.29    6.54
  -4  -8  -7   51.26    7.02
  -4  -8  -8  122.91    9.78
  -4  -8  -8  117.78   10.03
  -4  -8  -9   50.98    7.32
  -4  -8  -9   41.47    7.46
  -4  -8  -9   33.32    7.41
  -4  -8  -9   46.61    6.70
  -4  -8 -10   78.24    7.42
  -4  -8 -10   89.57    9.88
  -4  -8 -10   76.10    9.54
  -4  -8 -10   84.68    8.76
  -4  -8 -11   17.04    6.94
  -4  -8 -11   17.61    7.43
  -4  -8 -11   19.50    5.91
  -4  -8 -12    3.82    4.98
  -4  -8 -12    3.61    5.68
  -4  -8 -12    1.95    4.17
  -4  -8 -13   77.31    5.67
  -4  -8 -13   76.01    5.72
  -4  -8 -13   82.96    6.37
  -4  -9  13   20.08    4.64
   4  -9 -12    9.13    4.27
  -4  -9  12   26.19    4.80
   4  -9 -11   94.94    8.48
  -4  -9  11   78.69    9.00
   4  -9 -10  445.09   17.50
   4  -9  -9   46.93    8.06
   4  -9  -9   36.11    6.02
   4  -9  -8   17.36    6.35
   4  -9  -8    5.31    4.81
   4  -9  -7   30.05    6.77
   4  -9  -7   19.72    5.61
   4  -9  -7   18.63    4.21
   4  -9  -6   65.92    7.54
   4  -9  -6   68.87    6.64
   4  -9  -6   55.28   16.00
   4  -9  -6   63.13    6.97
   4  -9  -5   43.65   13.92
   4  -9  -4  385.45   34.94
   4  -9  -3   79.90   18.16
   4  -9  -2   21.44   15.29
   4  -9  -1    4.58   13.34
   4  -9   0 1306.47   58.44
   4  -9   1  126.31   20.57
  -4  -9  -1  138.82   17.34
  -4  -9  -2  189.09   21.48
   4  -9   2  196.57   23.12
  -4  -9  -3   61.05   15.79
   4  -9   3   62.71   15.27
  -4  -9  -4  204.33   25.93
  -4  -9  -5   15.45   12.66
  -4  -9  -6   48.53    6.38
  -4  -9  -6   47.09    6.58
  -4  -9  -6   46.41    6.74
  -4  -9  -6   31.94   11.86
  -4  -9  -7  132.87   23.18
  -4  -9  -7  141.08   10.54
  -4  -9  -7  139.40    9.89
  -4  -9  -7  131.64   10.20
  -4  -9  -7  128.48   10.06
  -4  -9  -8   -4.93    4.48
  -4  -9  -8    1.36    4.60
  -4  -9  -8    3.54    5.49
  -4  -9  -8   -1.06    5.20
  -4  -9  -9   23.82    5.69
  -4  -9  -9   35.34    6.32
  -4  -9  -9   35.23    7.24
  -4  -9  -9   29.73    7.21
  -4  -9 -10   -1.41    4.62
  -4  -9 -10    4.21    3.79
  -4  -9 -10   -1.18    6.18
  -4  -9 -10   -4.82    6.61
  -4  -9 -11   22.57    5.44
  -4  -9 -11   23.59    7.05
  -4  -9 -12    7.17    5.10
  -4  -9 -12    6.54    4.41
  -4  -9 -12    7.25    3.96
  -4  -9 -13    5.98    2.40
  -4  -9 -13   16.07    3.50
  -4 -10  13   17.95    3.62
  -4 -10  12   15.81    3.71
  -4 -10  12   20.22    6.40
   4 -10 -11  -10.55    6.89
  -4 -10  11   21.62    5.59
   4 -10 -10   27.13    7.54
   4 -10 -10   29.54    5.30
  -4 -10  10   21.46    7.18
   4 -10  -9   90.06    8.43
   4 -10  -9   94.85   10.27
   4 -10  -8    3.31    5.01
   4 -10  -8    8.95    6.50
   4 -10  -7    3.09    3.06
   4 -10  -7    4.06    5.67
   4 -10  -7   -3.25    5.46
   4 -10  -6    8.96    3.81
   4 -10  -6   14.59    5.76
   4 -10  -6    3.28    4.94
   4 -10  -5   88.32    7.63
   4 -10  -5   83.46    8.13
   4 -10  -5   82.17   18.77
   4 -10  -5   98.16    8.97
   4 -10  -4   57.62   16.25
   4 -10  -3   17.87   12.62
   4 -10  -2    2.35   10.40
   4 -10  -1  258.85   29.86
   4 -10   0  232.44   27.16
  -4 -10  -1  246.87   23.15
   4 -10   1  250.81   27.84
   4 -10   2  116.28   20.31
  -4 -10  -2  106.99   16.95
   4 -10   3  460.56   35.31
  -4 -10  -3  419.05   34.36
  -4 -10  -4  951.88   54.68
  -4 -10  -5  402.90   16.31
  -4 -10  -5  427.32   17.29
  -4 -10  -5  445.04   39.55
  -4 -10  -5  414.76   17.98
  -4 -10  -6   26.83    5.76
  -4 -10  -6   30.33    5.28
  -4 -10  -6   32.61    5.57
  -4 -10  -6   38.89    6.30
  -4 -10  -7  456.03   17.93
  -4 -10  -7  465.83   18.85
  -4 -10  -7  481.27   19.08
  -4 -10  -7  495.02   19.47
  -4 -10  -8  425.32   17.29
  -4 -10  -8  404.86   17.46
  -4 -10  -8  408.12   16.47
  -4 -10  -8  401.53   17.94
  -4 -10  -8  371.41   16.72
  -4 -10  -9    5.52    5.01
  -4 -10  -9   -2.76    5.46
  -4 -10  -9    2.85    5.56
  -4 -10  -9    1.18    4.00
  -4 -10 -10   42.69    6.21
  -4 -10 -10   39.73    6.16
  -4 -10 -10   44.51    7.55
  -4 -10 -10   42.17    7.82
  -4 -10 -11    4.77    3.96
  -4 -10 -11   -2.53    6.36
  -4 -10 -11    5.79    5.47
  -4 -10 -12    1.15    2.90
  -4 -10 -12    4.93    4.05
  -4 -10 -12    2.26    4.18
  -4 -10 -13    4.98    2.16
  -4 -11  12   -2.08    1.86
  -4 -11  12   -0.61    4.36
   4 -11 -12   -8.38    3.91
   4 -11 -11  220.51   10.78
  -4 -11  11  229.61   11.68
  -4 -11  11  254.95   14.99
   4 -11 -10   87.87    9.39
  -4 -11  10   92.54    9.62
   4 -11  -9  365.29   16.80
   4 -11  -9  337.75   14.40
  -4 -11   9  321.69   17.65
  -4 -11   8    8.87    7.02
   4 -11  -8    6.30    6.18
   4 -11  -8   15.92    7.44
   4 -11  -7  272.42   14.34
   4 -11  -7  268.69   12.98
   4 -11  -7  289.25   15.53
  -4 -11   7  271.44   17.08
   4 -11  -6  123.20   10.39
   4 -11  -6   99.80   21.36
   4 -11  -6  129.17    9.62
   4 -11  -6  148.96   11.57
  -4 -11   6  124.46   12.45
   4 -11  -5   41.05   14.73
   4 -11  -5   27.01    6.30
   4 -11  -5   18.77    6.36
   4 -11  -5   27.22    5.60
  -4 -11   5   28.77    7.44
   4 -11  -4    4.41    4.63
   4 -11  -4    4.80    3.95
  -4 -11   4    7.33    5.05
   4 -11  -4   -2.08   11.24
   4 -11  -4   -4.02    6.49
   4 -11  -4    8.31    4.89
   4 -11  -3  196.50   26.88
   4 -11  -2   87.29   20.84
   4 -11  -1    3.55   13.07
   4 -11   0   36.93   16.59
   4 -11   1  574.52   42.13
   4 -11   2   49.13   14.15
  -4 -11  -2   34.52   11.59
   4 -11   3    6.96    8.04
  -4 -11  -3   10.64    9.44
  -4 -11  -4   45.48    6.98
  -4 -11  -4   40.52    6.08
  -4 -11  -4   42.02    6.02
  -4 -11  -5   39.51    7.26
  -4 -11  -5   43.05    6.31
  -4 -11  -5   42.49    5.96
  -4 -11  -5   47.68   16.54
  -4 -11  -5   38.05    6.11
  -4 -11  -6   66.18    8.28
  -4 -11  -6   51.03    6.54
  -4 -11  -6   60.89    7.50
  -4 -11  -6   59.80    8.14
  -4 -11  -7  158.19   11.86
  -4 -11  -7  150.55   10.54
  -4 -11  -7  148.40   11.08
  -4 -11  -7  150.33   11.33
  -4 -11  -8    0.66    4.48
  -4 -11  -8    8.68    4.02
  -4 -11  -8    3.27    5.51
  -4 -11  -8    5.83    5.18
  -4 -11  -8    2.17    5.15
  -4 -11  -9    7.69    3.94
  -4 -11  -9    6.13    5.56
  -4 -11  -9    7.76    5.41
  -4 -11  -9    2.62    5.70
  -4 -11 -10    0.85    4.21
  -4 -11 -10    0.64    3.42
  -4 -11 -10    0.68    5.50
  -4 -11 -11   12.41    3.75
  -4 -11 -11    6.64    4.95
  -4 -11 -11   18.58    5.52
  -4 -11 -12   13.62    3.84
  -4 -11 -12    9.64    2.54
  -4 -12  12    8.60    3.80
   4 -12 -12   10.57    3.02
  -4 -12  11    5.95    5.79
  -4 -12  11    8.77    3.49
   4 -12 -10   21.23    5.36
  -4 -12  10    9.21    8.34
  -4 -12   9   91.67   10.31
   4 -12  -9  110.73    9.24
   4 -12  -8   27.48    7.30
  -4 -12   8   18.37    7.46
   4 -12  -7    2.25    6.03
   4 -12  -7   10.75    4.20
  -4 -12   7    7.18    7.50
   4 -12  -6  212.02   13.21
  -4 -12   6  240.66   16.36
   4 -12  -6  201.43   11.91
   4 -12  -5    5.26    6.31
   4 -12  -5  -14.95    8.17
   4 -12  -5    2.70    3.90
  -4 -12   5    2.53    6.04
   4 -12  -4    2.78    4.66
   4 -12  -4   10.19    5.87
   4 -12  -4   10.57   12.12
   4 -12  -4   -5.15    6.96
  -4 -12   4    0.51    4.00
   4 -12  -4    4.85    3.98
  -4 -12   4    1.03    5.58
   4 -12  -3   98.47   10.05
  -4 -12   3   80.96    8.63
   4 -12  -3  126.93    9.88
   4 -12  -3   98.40    9.24
   4 -12  -3   99.96    8.73
  -4 -12   3  115.80   11.06
   4 -12  -3  106.15   22.02
   4 -12  -2   16.95   12.13
   4 -12  -2   25.64    5.28
   4 -12  -2   14.20    5.57
   4 -12  -2   20.54    5.39
  -4 -12   2   21.78    5.58
   4 -12  -1  230.51   12.23
   4 -12  -1  249.62   30.58
   4 -12  -1  217.46   11.98
  -4 -12   1  214.21   13.98
   4 -12   0    1.42    9.62
   4 -12   1   58.50   16.66
   4 -12   2  342.90   33.97
  -4 -12  -2  314.58   14.36
  -4 -12  -2  343.27   16.60
  -4 -12  -2  337.03   16.83
  -4 -12  -3  485.48   18.37
  -4 -12  -3  501.84   20.39
  -4 -12  -3  506.51   19.79
  -4 -12  -3  470.94   39.00
  -4 -12  -4    7.13    4.05
  -4 -12  -4    7.84    4.68
  -4 -12  -4    2.82    4.19
  -4 -12  -5  229.53   14.67
  -4 -12  -5  218.13   12.29
  -4 -12  -5  221.53   13.26
  -4 -12  -5  225.96   13.51
  -4 -12  -6    9.89    4.02
  -4 -12  -6    6.19    5.54
  -4 -12  -6    2.89    4.25
  -4 -12  -6    5.40    5.50
  -4 -12  -7  173.34   10.87
  -4 -12  -7  172.06   11.79
  -4 -12  -7  169.82   12.06
  -4 -12  -7  168.43   12.09
  -4 -12  -8   94.55    8.82
  -4 -12  -8  125.25   10.69
  -4 -12  -8  103.10    9.11
  -4 -12  -8  108.60    9.84
  -4 -12  -9    4.68    3.68
  -4 -12  -9    0.90    5.42
  -4 -12  -9    2.34    3.40
  -4 -12  -9    3.62    5.51
  -4 -12 -10    6.85    4.96
  -4 -12 -10    3.02    3.21
  -4 -12 -10   11.99    5.34
  -4 -12 -11   44.82    4.16
  -4 -12 -11   38.55    5.40
  -4 -12 -12  106.35    5.41
  -4 -13  12   34.68    3.89
  -4 -13  11   70.64    7.42
   4 -13 -11   64.70    5.88
  -4 -13  11   61.55    4.82
  -4 -13  10    9.44    4.31
  -4 -13  10   12.07    6.70
   4 -13 -10   -2.03    7.09
   4 -13  -9  102.84    8.99
   4 -13  -9   64.50    8.90
  -4 -13   9   89.23   11.33
  -4 -13   9   81.16    8.98
   4 -13  -8   94.94    9.56
  -4 -13   8   76.35    9.84
   4 -13  -8   61.48    9.10
  -4 -13   8   84.66   11.67
  -4 -13   7  113.31   12.00
   4 -13  -7   89.06   10.22
   4 -13  -7  137.51   11.39
  -4 -13   7  115.78   12.55
   4 -13  -6   14.30    5.29
  -4 -13   6   16.59    7.31
  -4 -13   6   18.22    7.09
  -4 -13   5   61.73    8.90
   4 -13  -5   65.45    7.95
   4 -13  -5   45.96    8.24
  -4 -13   5   68.31    9.67
   4 -13  -4    6.96    5.88
  -4 -13   4   10.39    5.38
   4 -13  -4    6.67    5.04
   4 -13  -4   -1.25    7.24
  -4 -13   4    9.97    6.37
  -4 -13   3   65.99    8.13
   4 -13  -3   65.61    8.83
   4 -13  -3   82.79    9.42
   4 -13  -3   54.77    7.92
   4 -13  -3   62.45    7.92
  -4 -13   3   56.95    9.23
   4 -13  -3   68.95   19.41
   4 -13  -2  129.32   10.20
   4 -13  -2  127.07   11.14
   4 -13  -2  120.52   10.20
   4 -13  -2  105.34   22.67
  -4 -13   2  125.48   11.60
   4 -13  -1  100.75    9.07
   4 -13  -1  101.98    9.93
   4 -13  -1  103.84    9.57
   4 -13  -1  117.33   24.09
  -4 -13   1  106.67   10.35
   4 -13   0  259.74   14.87
  -4 -13   0  255.45   15.22
   4 -13   0  297.57   34.75
   4 -13   0  260.61   13.40
   4 -13   1   12.79   13.40
   4 -13   1    9.19    4.07
  -4 -13  -1   10.14    3.80
  -4 -13  -1    8.96    4.88
   4 -13   1   13.92    4.54
  -4 -13  -1    6.89    5.03
   4 -13   2   -2.01    3.52
  -4 -13  -2   -2.67    3.23
  -4 -13  -2    0.09    4.58
  -4 -13  -2    1.83    3.87
  -4 -13  -3   19.20    9.08
  -4 -13  -3   35.04    7.16
   4 -13   3   21.55    5.18
  -4 -13  -3   32.57    5.72
  -4 -13  -3   29.27    6.33
  -4 -13  -4   -1.17    5.80
  -4 -13  -4   -0.18    4.46
  -4 -13  -4   -2.68    4.47
  -4 -13  -5   67.38    9.53
  -4 -13  -5   56.43    7.83
  -4 -13  -5   70.14    7.33
  -4 -13  -5   66.10    7.85
  -4 -13  -6   10.41    5.57
  -4 -13  -6   12.23    4.65
  -4 -13  -6   11.30    5.87
  -4 -13  -7   -0.61    5.98
  -4 -13  -7    5.78    4.83
  -4 -13  -7   11.88    6.53
  -4 -13  -8    6.68    4.92
  -4 -13  -8    4.72    6.52
  -4 -13  -8    2.64    4.85
  -4 -13  -9  281.86   11.87
  -4 -13  -9  279.48   13.53
  -4 -13  -9  288.81   13.44
  -4 -13 -10    0.71    3.64
  -4 -13 -11    4.40    2.72
   4 -14 -11    6.45    3.43
  -4 -14  11   -0.33    3.20
  -4 -14  10   23.13    4.12
   4 -14 -10   19.28    5.59
  -4 -14   9  125.26   11.63
   4 -14  -9   94.21    9.59
  -4 -14   9  105.99    9.27
  -4 -14   8   -4.31    7.56
  -4 -14   8    0.76    5.62
  -4 -14   7    2.71    6.49
   4 -14  -7  -16.41   10.44
  -4 -14   7    4.67    6.33
  -4 -14   6   -1.89    6.24
  -4 -14   6    3.59    6.54
   4 -14  -6   -5.32    8.88
  -4 -14   5  580.77   24.43
  -4 -14   5  572.87   23.57
   4 -14  -5  527.88   19.63
   4 -14  -5  569.22   20.63
   4 -14  -5  557.48   21.03
  -4 -14   4   13.80    7.40
   4 -14  -4    7.17    5.03
  -4 -14   4    8.71    5.56
   4 -14  -4   -1.70    7.46
  -4 -14   3   11.91    4.77
   4 -14  -3   11.00    5.58
  -4 -14   3   14.06    7.10
   4 -14  -3    7.09    5.55
   4 -14  -3   15.64    6.95
   4 -14  -2   31.28    6.50
  -4 -14   2   32.30    6.33
   4 -14  -2   52.14    8.69
  -4 -14   2   34.69    7.61
   4 -14  -2   39.17    7.48
  -4 -14   2   29.10    5.80
   4 -14  -1  352.47   18.13
   4 -14  -1  345.42   16.23
  -4 -14   1  354.41   17.27
   4 -14  -1  387.16   16.47
  -4 -14   1  361.18   18.78
   4 -14   0   -9.55   12.08
  -4 -14   0    5.79    4.89
   4 -14   0    8.51    5.04
  -4 -14   0    8.76    6.13
   4 -14   0    8.83    5.04
  -4 -14  -1   30.53    6.82
   4 -14   1   21.06    5.72
  -4 -14  -1   28.55    6.47
   4 -14   1   15.77   11.55
  -4 -14  -2  206.11   14.09
  -4 -14  -2  195.96   11.84
   4 -14   2  192.39   12.88
  -4 -14  -2  201.08   13.56
  -4 -14  -3  120.59   11.67
  -4 -14  -3  121.42    9.87
   4 -14   3  114.99   10.02
  -4 -14  -3  123.35   10.72
  -4 -14  -4    9.40    6.29
  -4 -14  -4   11.26    5.31
   4 -14   4    5.03    3.72
  -4 -14  -4   13.09    5.26
  -4 -14  -5   43.39    7.82
  -4 -14  -5   41.40    8.31
  -4 -14  -5   39.45    6.87
  -4 -14  -6   42.46    7.95
  -4 -14  -6   24.92    6.96
  -4 -14  -7   19.92    7.29
  -4 -14  -7    8.89    5.85
  -4 -14  -8    3.72    6.28
  -4 -14  -8   -1.20    4.57
  -4 -14  -9   48.32    5.48
  -4 -14  -9   35.45    4.79
  -4 -14 -10   53.18    4.67
  -4 -14 -11   62.21    4.33
   4 -15 -11   35.75    3.07
  -4 -15  11   24.30    3.14
   4 -15 -10    9.81    4.56
  -4 -15  10    0.85    1.76
  -4 -15  10    4.30    4.38
   4 -15  -9   -4.11    6.18
  -4 -15   9   -2.92    3.91
  -4 -15   9   -0.81    5.61
   4 -15  -8   29.85    8.01
  -4 -15   8   28.68    6.73
  -4 -15   8   26.20    7.70
   4 -15  -7   -3.47    8.49
  -4 -15   7   -4.16    6.03
  -4 -15   7   -0.78    6.50
  -4 -15   6   13.53    7.34
  -4 -15   6    9.48    6.91
   4 -15  -6   12.86    8.35
  -4 -15   5   21.53    8.15
  -4 -15   5   21.81    7.21
   4 -15  -5   15.06    7.87
  -4 -15   4    4.91    6.50
   4 -15  -4    4.47    7.39
  -4 -15   4    8.43    5.65
  -4 -15   3   30.25    8.14
  -4 -15   3   32.63    6.37
   4 -15  -3   28.31    7.72
   4 -15  -3   48.26    9.08
  -4 -15   2   39.21    8.70
   4 -15  -2   45.05    8.41
   4 -15  -2   61.28    9.71
  -4 -15   2   42.52    6.54
   4 -15  -1   24.21    6.50
  -4 -15   1   18.53    6.72
  -4 -15   1   21.58    5.98
   4 -15   0   24.43    6.70
  -4 -15   0   25.64    6.97
  -4 -15   0   22.21    6.64
   4 -15   1   42.31    7.53
  -4 -15  -1   48.15    8.16
  -4 -15  -1   46.62    8.52
  -4 -15  -2    2.21    5.45
   4 -15   2    2.93    4.27
  -4 -15  -2    0.83    3.58
  -4 -15  -2    1.48    5.67
  -4 -15  -3   50.06    7.87
  -4 -15  -3   53.01    9.18
   4 -15   3   42.30    6.99
  -4 -15  -3   45.82    6.88
  -4 -15  -4   50.98    8.92
  -4 -15  -4   46.93    7.83
   4 -15   4   39.46    6.54
  -4 -15  -4   42.52    7.30
  -4 -15  -5   28.88    6.46
  -4 -15  -5   29.48    6.83
  -4 -15  -5   36.39    8.13
  -4 -15  -6    7.66    6.37
  -4 -15  -6    5.32    6.77
  -4 -15  -7   11.65    6.86
  -4 -15  -7    3.10    5.56
  -4 -15  -8  184.92   10.80
  -4 -15  -9  160.17    7.88
  -4 -15 -10   53.16    4.47
   4 -16 -10   91.63    5.17
  -4 -16   9   43.55    6.28
  -4 -16   9   35.30    4.32
  -4 -16   8   18.42    6.26
  -4 -16   8   16.25    5.07
   4 -16  -7   84.99    9.47
  -4 -16   7   64.53    8.46
  -4 -16   7   71.70    9.12
   4 -16  -6  358.50   15.70
  -4 -16   6  329.10   17.33
  -4 -16   6  329.08   16.97
  -4 -16   5   29.12    8.63
  -4 -16   5   34.12    7.51
  -4 -16   4   12.01    7.73
  -4 -16   4   14.54    6.06
   4 -16  -3  155.39   12.86
  -4 -16   3  157.70   13.74
   4 -16  -3  175.33   12.47
   4 -16  -2  449.30   20.75
  -4 -16   2  424.34   17.51
  -4 -16   2  446.78   21.15
  -4 -16   1   50.61    7.60
   4 -16  -1   53.27    8.76
  -4 -16   1   46.80    8.61
  -4 -16   0   23.65    6.58
   4 -16   0   25.33    7.18
  -4 -16   0   22.13    7.15
  -4 -16  -1   -0.74    5.42
   4 -16   1   10.62    6.14
  -4 -16  -1    2.03    6.11
   4 -16   2   13.95    5.86
  -4 -16  -2   13.98    6.22
  -4 -16  -2   17.24    4.85
  -4 -16  -2   14.64    6.94
   4 -16   3   61.49    7.95
  -4 -16  -3   60.69    9.42
  -4 -16  -3   63.12    7.52
  -4 -16  -3   60.80    8.48
   4 -16   4   35.13    6.08
  -4 -16  -4   40.86    7.27
  -4 -16  -4   40.44    8.67
  -4 -16  -4   34.01    6.57
   4 -16   5   54.96    6.45
  -4 -16  -5   54.63    8.13
  -4 -16  -5   41.91    8.73
  -4 -16  -5   57.15    7.79
  -4 -16  -6   40.61    8.00
  -4 -16  -6   58.01    8.44
  -4 -16  -7  -10.42    4.51
  -4 -16  -7   -0.96    5.34
  -4 -16  -8    6.08    3.12
  -4 -16  -8   17.86    4.66
  -4 -16  -9    0.24    2.58
  -4 -16  -9   27.01    3.56
   4 -17  -9   34.17    4.55
   4 -17  -8   49.35    6.36
  -4 -17   8   11.28    3.54
  -4 -17   7   12.40    4.94
  -4 -17   7   12.16    5.27
  -4 -17   6   22.23    6.70
  -4 -17   6   29.09    6.96
  -4 -17   5   38.91    8.22
   4 -17  -5   86.24    9.93
  -4 -17   4   -5.30    7.36
   4 -17  -4   47.56    9.24
  -4 -17   3  170.19   13.69
  -4 -17   2   -3.16    3.73
   4 -17  -2   -5.41    6.70
  -4 -17   2   -0.19    7.13
  -4 -17   1  114.71    9.67
  -4 -17   1  121.80   12.10
   4 -17  -1  119.81   11.52
   4 -17   0    7.12    6.09
  -4 -17   0    0.95    4.64
  -4 -17   0    4.12    6.73
  -4 -17  -1  211.97   13.57
  -4 -17  -1  204.94   14.06
   4 -17   1  198.61   13.44
  -4 -17  -2   27.04    7.42
   4 -17   2   31.77    6.86
  -4 -17  -2   36.04    5.35
  -4 -17  -2   30.93    7.65
  -4 -17  -3   21.78    5.18
  -4 -17  -3   11.89    7.03
  -4 -17  -3   18.22    6.53
   4 -17   3   12.26    4.75
  -4 -17  -4   75.37    8.00
   4 -17   4   67.84    7.27
  -4 -17  -4   74.02    8.42
  -4 -17  -4   63.87    9.00
   4 -17   5    7.45    3.27
  -4 -17  -5   -2.72    7.73
  -4 -17  -6   57.04    7.90
  -4 -17  -7   33.29    5.96
  -4 -17  -8   63.95    5.64
  -4 -18   8    1.88    1.50
  -4 -18   7  156.68    8.42
  -4 -18   6   14.55    5.07
  -4 -18   5  148.46   10.73
  -4 -18   4   11.84    6.89
  -4 -18   3  185.68   10.87
  -4 -18   3  192.20   13.42
   4 -18  -2    4.59    6.17
  -4 -18   2    5.85    3.34
  -4 -18   2   10.77    7.43
  -4 -18   1    1.97    7.19
   4 -18  -1    5.09    6.23
  -4 -18   1    4.06    4.08
   4 -18   0   84.94    9.78
  -4 -18   0   97.41    8.93
  -4 -18   0   88.51   10.52
  -4 -18  -1    3.10    6.75
   4 -18   1    9.11    5.78
  -4 -18  -1    4.22    4.99
   4 -18   2   54.90    7.83
  -4 -18  -2   62.18    8.43
  -4 -18  -2   38.38    7.39
   4 -18   3   10.36    4.69
  -4 -18  -3    6.75    5.69
  -4 -18  -3   -1.46    6.80
   4 -18   4  153.70    9.57
  -4 -18  -4  159.59   10.81
  -4 -18  -4  170.56   12.01
   4 -18   5    0.55    2.29
  -4 -18  -5   -6.27    6.41
  -4 -18  -6   54.29    6.94
  -4 -18  -7   19.37    4.49
  -4 -18  -8  219.78    7.50
  -4 -19   7    8.99    2.47
  -4 -19   7    4.92    1.82
  -4 -19   6    9.33    3.22
  -4 -19   6   10.33    3.37
  -4 -19   5   13.67    3.61
  -4 -19   5   13.73    4.48
  -4 -19   4   14.70    3.91
  -4 -19   4    9.41    5.13
  -4 -19   3   44.02    5.24
  -4 -19   3   53.73    7.88
  -4 -19   2   35.08    7.68
  -4 -19   1   -5.30    7.18
   4 -19  -1    4.56    5.81
  -4 -19   1   -3.15    3.18
   4 -19   0  144.68   10.89
  -4 -19   0  146.11   11.56
  -4 -19   0  156.41    9.70
   4 -19   1   11.85    5.30
  -4 -19  -1   11.40    6.66
  -4 -19  -1    3.72    4.52
   4 -19   2    8.62    4.53
  -4 -19  -2   11.84    5.98
  -4 -19  -2    0.55    5.58
   4 -19   3    7.36    4.03
  -4 -19  -3   10.50    5.46
  -4 -19  -3   -0.27    5.41
   4 -19   4   18.36    3.82
  -4 -19  -4   16.56    5.91
  -4 -19  -5    2.23    4.67
  -4 -19  -6   10.20    4.13
  -4 -19  -7   11.41    3.10
  -4 -20   6    3.90    1.62
  -4 -20   5    5.51    2.79
  -4 -20   5    7.97    2.15
  -4 -20   4   13.81    4.20
  -4 -20   4   14.48    2.79
  -4 -20   3   11.98    4.63
  -4 -20   2    0.65    5.02
  -4 -20   1   32.65    6.35
  -4 -20   0   21.69    3.78
   4 -20   0   25.32    5.53
  -4 -20   0   16.85    5.57
  -4 -20  -1  221.25   10.24
   4 -20   1  221.32   11.12
  -4 -20  -1  234.07   11.74
  -4 -20  -2    2.51    3.78
   4 -20   2    2.69    3.41
  -4 -20  -2    6.74    4.86
  -4 -20  -3  239.82   10.87
   4 -20   3  236.19    9.93
  -4 -20  -4  138.76    8.16
   4 -20   4  108.99    5.98
  -4 -20  -5  141.93    7.39
  -4 -20  -6   10.40    2.80
  -4 -21   4    1.89    1.99
  -4 -21   3   -1.37    2.84
  -4 -21   2   97.06    6.76
  -4 -21   1   26.72    4.77
  -4 -21   0   13.66    4.27
  -4 -21  -1   34.51    3.54
  -4 -21  -1   35.74    5.18
  -4 -21  -2   32.32    3.76
   4 -21   2   26.32    3.60
  -4 -21  -3   21.46    3.39
  -4 -21  -4   15.99    3.00
  -4 -22   2    0.91    1.46
  -4 -22   1   77.83    4.80
   5   0 -14   -0.39    2.44
   5   0 -13    0.92    4.77
   5   0 -12    6.12    7.08
   5   0 -11   25.86    8.06
   5   0 -10   -1.30    6.31
   5   0  -9   11.45    5.67
  -5   0   8  -26.95   14.96
   5   0  -8   -3.34    4.59
   5   0  -7  237.86   31.54
   5   0  -6   11.39   10.84
   5   0  -5   27.87   13.53
   5   0  -4    3.84   12.82
   5   0  -3   74.74   17.72
   5   0  -2    9.45   15.38
   5   0  -1  537.29   39.07
   5   0   0   -4.90   16.09
  -5   0   0    4.99   15.11
  -5   0  -1  305.10   29.80
   5   0   1  344.86   32.33
   5   0   2    9.35   16.31
  -5   0  -2    0.08   14.67
   5   0   3 1400.11   60.95
  -5   0  -3 1277.96   57.66
   5   0   4   11.16   15.37
   5   0   5  254.92   31.28
   5   0   6   -7.94   14.08
   5   0   7  808.73   55.98
   5   0   8    8.30   14.56
  -5   0  -8   -3.28    4.27
  -5   0  -9   14.73    5.35
  -5   0 -10    0.73    4.35
  -5   0 -11  325.91   13.94
  -5   0 -12    2.83    3.07
  -5   0 -13    8.43    3.33
  -5   0 -14    0.24    2.03
   5  -1 -14   44.63    4.31
   5   1 -14   38.69    4.18
   5  -1 -13   64.60    7.08
   5   1 -13   66.46    7.29
   5  -1 -12  190.69   12.68
   5   1 -12  200.42   13.02
   5  -1 -11   27.70    7.96
   5   1 -11   30.81    8.10
   5   1 -10   83.19   10.26
   5  -1 -10   94.48   10.74
   5   1  -9  467.86   20.00
   5  -1  -9  443.46   19.54
   5   1  -8  117.38    9.99
   5  -1  -8  111.94    9.68
  -5  -1   8  129.11   24.35
  -5   1   8   87.52   20.46
   5   1  -7  520.16   44.28
   5  -1  -7  472.64   42.42
   5   1  -6   12.73   13.73
   5  -1  -6    0.76   10.72
   5   1  -5  574.84   42.91
   5  -1  -5  581.08   42.92
   5  -1  -5  501.52   31.03
   5   1  -4   25.75   13.83
   5  -1  -4   21.23   13.06
   5   1  -3  767.78   46.09
   5  -1  -3  749.81   44.63
   5  -1  -2  399.05   34.03
   5   1  -2  372.69   32.66
   5   1  -1  985.54   50.49
   5  -1  -1  980.19   50.64
  -5   1   1  993.15   49.40
  -5  -1   1  928.15   47.91
   5  -1   0  261.08   29.80
   5   1   0  217.35   28.23
  -5   1   0  223.26   26.51
  -5  -1   0  211.73   26.22
  -5   1  -1  517.62   36.44
  -5  -1  -1  547.35   38.02
   5  -1   1  551.68   37.75
   5   1   1  569.18   38.89
   5   1   2   28.04   17.42
   5  -1   2   28.00   16.02
  -5   1  -2   38.59   15.76
  -5  -1  -2   22.85   14.84
   5  -1   3  481.84   37.93
   5   1   3  540.20   39.58
  -5   1  -3  510.49   37.63
  -5  -1  -3  517.70   38.30
   5  -1   4   22.16   16.59
   5   1   4   28.60   16.82
   5  -1   5   -9.13   14.47
   5   1   5   -4.34   13.05
   5  -1   6   18.38   14.66
   5   1   6   32.68   13.85
   5  -1   7  278.83   35.16
   5   1   7  279.52   34.58
  -5  -1  -8  147.59   10.98
  -5   1  -8  156.18   10.62
   5  -1   8  166.76   28.37
   5   1   8  163.08   28.27
  -5   1  -9   37.34    6.17
  -5  -1  -9   38.30    6.92
  -5  -1 -10    4.90    4.92
  -5   1 -10    0.03    3.78
  -5   1 -11   32.44    5.15
  -5  -1 -11   28.56    5.70
  -5  -1 -12    3.02    3.62
  -5  -1 -13   -0.77    3.07
  -5   1 -13    3.95    2.64
  -5  -1 -14   21.11    2.87
  -5   1 -14   19.34    2.72
   5  -2 -14   17.61    3.03
   5   2 -14   18.85    3.15
   5   2 -13    0.49    4.43
   5  -2 -13    3.67    4.41
   5   2 -12  115.08   10.36
   5  -2 -12  104.15    9.83
   5  -2 -11   -1.91    6.43
   5   2 -11   -3.27    6.40
   5  -2 -10   32.25    7.61
   5   2 -10   21.29    6.83
   5  -2  -9  359.32   17.55
   5   2  -9  377.69   17.93
  -5  -2   8  113.41   23.13
  -5   2   8  123.26   23.55
   5  -2  -8  125.35   10.45
   5   2  -8  102.08    9.56
   5  -2  -7   79.26    7.71
   5   2  -7   91.22    8.44
   5   2  -7  101.46   21.02
   5  -2  -7   55.31   17.22
   5   2  -6   88.42   20.06
   5  -2  -6   77.06   17.67
   5   2  -5  223.43   27.81
   5  -2  -5  215.13   26.55
   5  -2  -5  205.82   20.84
   5   2  -4    8.42   14.07
   5  -2  -4   12.77   13.50
   5  -2  -3   46.92   15.21
   5   2  -3   39.80   15.32
   5   2  -2 1112.02   53.15
   5  -2  -2 1100.51   53.20
  -5   2   1  -10.14   16.00
  -5  -2   1    4.18   14.97
   5   2  -1    0.39   14.04
   5  -2  -1    9.39   15.21
  -5   2   0  520.35   36.56
  -5  -2   0  478.97   35.01
   5  -2   0  545.60   39.38
   5   2   0  503.77   38.03
  -5   2  -1  500.14   35.79
  -5  -2  -1  445.41   34.53
  -5   2  -2  328.76   30.76
  -5  -2  -2  320.77   29.71
   5  -2   2  320.45   31.05
   5   2   2  367.55   32.29
  -5   2  -3   66.19   18.38
  -5  -2  -3   68.72   18.53
   5  -2   3   41.89   15.00
   5   2   3   41.09   16.37
   5  -2   4 1117.41   57.57
   5   2   4 1113.05   57.03
   5  -2   5   -4.67   12.62
   5   2   5   13.36   11.71
   5  -2   6   67.76   19.46
   5   2   6   69.25   20.22
   5  -2   7   41.56   14.73
   5   2   7   83.30   20.62
  -5  -2  -8  144.43   10.73
  -5   2  -8  137.68    9.93
   5  -2   8  156.09   26.34
   5   2   8  145.35   25.53
  -5  -2  -9   21.75    6.28
  -5   2  -9   23.76    5.16
  -5  -2 -10    0.20    5.07
  -5   2 -10   -2.97    3.70
  -5  -2 -11  173.61   11.41
  -5  -2 -12    0.41    3.89
  -5  -2 -13   40.76    4.94
  -5   2 -13   37.96    3.90
  -5  -2 -13   41.50    3.99
  -5  -2 -13   50.53    6.00
  -5  -2 -14    2.55    1.98
  -5   2 -14    2.73    1.77
   5  -3 -14    5.76    1.99
   5   3 -14    4.29    2.02
   5  -3 -13   72.30    6.67
   5   3 -13   70.33    6.80
   5  -3 -12   16.12    6.15
   5   3 -12   12.62    5.89
   5   3 -11  134.56   11.30
   5  -3 -11  123.66   10.93
   5  -3 -10   57.33    8.72
   5   3 -10   51.27    8.54
   5  -3  -9   10.19    5.42
   5   3  -9    5.96    5.14
   5  -3  -8    9.11    5.09
   5   3  -8    3.93    4.68
  -5  -3   8    5.21    9.47
  -5   3   8   -1.20   10.87
   5   3  -7   37.08    5.94
   5   3  -7   47.23   15.97
   5  -3  -7   25.92   12.70
   5  -3  -7   38.59    5.79
   5   3  -6    7.34   10.59
   5  -3  -6   -2.81    8.94
   5   3  -5 1504.25   67.80
   5  -3  -5 1513.41   67.63
   5  -3  -5 1438.71   54.97
   5   3  -4   78.85   17.91
   5  -3  -4   58.58   16.03
   5  -3  -4   53.53   13.13
   5   3  -3  183.86   23.35
   5  -3  -3  175.52   22.85
   5   3  -2   41.17   15.61
   5  -3  -2   49.34   15.80
   5   3  -1  748.08   43.90
   5  -3  -1  834.18   46.40
  -5   3   1  736.80   42.51
  -5  -3   1  814.50   44.46
   5  -3   0  936.27   49.08
   5   3   0  990.93   50.42
  -5   3   0  950.66   47.35
  -5  -3   0  931.24   47.44
  -5   3  -1  268.77   26.98
  -5  -3  -1  286.99   27.57
  -5   3  -2   33.47   14.07
  -5  -3  -2   49.54   16.58
   5   3   2   41.67   15.73
   5  -3   2   44.97   15.29
  -5   3  -3    9.52   12.37
  -5  -3  -3    3.67   12.11
   5  -3   3   -8.17   14.52
   5   3   3   11.95   14.09
   5  -3   4   85.17   20.20
   5   3   4   93.29   21.14
   5  -3   5  239.02   29.10
   5   3   5  238.00   29.15
   5  -3   6    1.43   11.96
   5   3   6   -5.30   12.96
  -5  -3  -7    8.84    4.41
   5  -3   7   -8.61   13.27
   5   3   7   21.37   14.13
  -5  -3  -7   11.02    3.65
  -5   3  -8   20.96    4.52
  -5  -3  -8   17.22    5.59
   5  -3   8   41.20   14.73
   5   3   8   44.91   15.80
  -5  -3  -9  153.50   11.80
  -5   3  -9  133.74    9.44
  -5  -3 -10    5.33    6.01
  -5  -3 -11   -4.82    5.67
  -5  -3 -12    7.83    4.69
  -5  -3 -13   10.75    4.39
  -5  -3 -13   11.31    3.72
  -5   3 -13   12.28    2.43
  -5  -3 -13   14.91    3.29
  -5  -3 -14   44.88    3.47
   5  -4 -13    2.13    3.17
   5   4 -13    4.84    3.64
   5  -4 -12    2.00    4.44
   5   4 -12    3.73    4.95
   5  -4 -11   11.70    5.71
   5   4 -11   13.19    5.92
   5   4 -10   18.75    6.34
   5  -4 -10   17.81    6.00
   5  -4  -9  135.36   11.19
   5   4  -9  143.62   11.29
   5  -4  -8   31.53    5.96
   5   4  -8   30.27    6.12
  -5  -4   8   -1.49    9.90
  -5   4   8    7.22    8.40
   5  -4  -7  389.19   37.42
   5   4  -7  435.42   39.62
   5  -4  -7  402.54   16.88
   5   4  -7  396.72   16.79
   5   4  -6  334.55   33.80
   5  -4  -6  311.37   32.40
   5  -4  -5   -4.44    8.15
   5   4  -5    7.50   11.39
   5  -4  -5   26.19   11.72
   5  -4  -4  507.66   34.21
   5  -4  -4  528.13   38.60
   5   4  -4  525.46   38.46
   5  -4  -3   83.94   16.16
   5  -4  -3   68.20   15.75
   5   4  -3   68.18   16.00
   5   4  -2   16.91   11.20
   5  -4  -2   35.09   13.30
  -5  -4   1   -5.76   13.58
  -5   4   1   -2.76   13.21
   5  -4  -1   11.17   11.56
   5   4  -1    3.70   11.80
  -5   4   0  413.79   31.97
  -5  -4   0  411.63   32.58
   5  -4   0  440.74   34.25
   5   4   0  422.58   34.09
  -5   4  -1  357.93   29.91
  -5  -4  -1  334.81   29.04
   5   4   2  435.74   34.01
   5  -4   2  464.89   35.28
  -5   4  -2  481.59   34.76
  -5  -4  -2  459.09   34.35
  -5   4  -3  141.24   20.79
  -5  -4  -3  139.81   22.06
   5  -4   3  154.41   22.62
   5   4   3  122.08   21.20
   5  -4   4  211.47   26.67
   5   4   4  220.34   26.81
   5  -4   5   -3.12   11.41
   5   4   5   -9.37   11.70
   5  -4   6  109.08   21.46
   5   4   6  108.60   20.67
   5  -4   7   -4.30    8.56
   5   4   7   -1.96    8.50
  -5  -4  -7    3.81    3.97
  -5  -4  -7    6.00    3.20
  -5  -4  -8  542.44   20.26
  -5  -4  -8  512.80   18.20
  -5  -4  -9  129.40   11.15
  -5  -4 -10   48.11    8.26
  -5  -4 -11    3.37    5.56
  -5  -4 -12  198.77   10.70
  -5  -4 -12  185.02   10.84
  -5  -4 -13   50.07    5.41
  -5  -4 -13   50.28    5.00
  -5  -4 -13   46.62    5.10
   5  -5 -13    3.89    2.61
   5   5 -13    6.92    3.01
   5  -5 -12   36.16    5.61
   5   5 -12   36.84    5.91
   5  -5 -11   10.97    5.08
   5   5 -11   14.79    5.56
   5   5 -10  111.42    9.99
   5  -5 -10  112.30   10.03
   5  -5  -9   60.41    8.01
   5   5  -9   56.05    7.49
   5   5  -8    9.94    4.64
   5  -5  -8   14.17    4.79
  -5  -5   7   -2.84    8.18
   5  -5  -7    1.47    3.16
   5   5  -7    9.82    3.82
   5   5  -6  323.01   32.53
   5  -5  -6  292.23   31.73
   5   5  -5   10.13    9.91
   5  -5  -5    8.95    8.22
   5  -5  -5   -7.41    8.48
   5   5  -4  349.74   31.43
   5  -5  -4  384.45   32.70
   5  -5  -4  325.01   29.05
   5   5  -3   18.33   10.36
   5  -5  -3   40.17   12.84
   5  -5  -3   18.48   10.61
   5   5  -2  774.44   43.50
   5  -5  -2  860.35   45.14
   5  -5  -2  840.02   44.18
  -5   5   1  466.17   33.47
  -5  -5   1  412.67   31.88
   5   5  -1  443.97   33.42
   5  -5  -1  457.33   34.01
  -5   5   0  375.26   30.16
  -5  -5   0  327.24   28.94
   5  -5   0  385.45   31.76
   5   5   0  351.12   29.73
  -5   5  -1  143.72   19.24
  -5  -5  -1  115.57   18.14
   5  -5   2   93.72   16.82
   5   5   2  103.87   17.94
  -5   5  -2  110.12   18.45
  -5  -5  -2   98.62   17.81
   5   5   3  160.18   21.63
   5  -5   3  122.17   21.02
  -5  -5  -3  114.08   18.97
   5   5   4   41.57   13.58
   5  -5   4   21.25   11.43
   5   5   5   39.25   13.96
   5  -5   5   21.77   12.83
   5  -5   6   75.46   17.42
   5   5   6   68.74   17.80
  -5  -5  -7    5.86    3.43
   5  -5   7   13.74    8.56
  -5  -5  -7   11.80    4.43
  -5  -5  -8  400.25   16.44
  -5  -5  -8  404.28   17.65
  -5  -5  -9  143.34    9.64
  -5  -5  -9  132.30   11.24
  -5  -5 -10   43.34    8.15
  -5  -5 -11   -3.56    6.09
  -5  -5 -12   27.37    5.94
  -5  -5 -12   24.29    5.68
  -5  -5 -12   31.94    6.10
  -5  -5 -13   35.46    4.36
  -5  -5 -13   36.45    4.65
  -5  -5 -13   37.83    4.67
   5   6 -13   -2.88    2.00
   5  -6 -13   -0.85    1.72
  -5  -6  13    1.31    2.96
   5  -6 -12   -0.75    3.06
   5   6 -12   -1.47    3.19
   5  -6 -11    8.08    4.20
   5   6 -11   10.92    4.51
   5  -6 -10   -1.54    4.38
   5  -6 -10    6.20    4.54
   5   6 -10    5.46    4.24
   5  -6  -9  141.72    9.95
   5  -6  -9  150.74   11.01
   5   6  -9  170.16   11.52
   5  -6  -8   13.33    4.70
   5  -6  -8    8.67    4.30
   5   6  -8   16.54    4.71
   5  -6  -7    6.66    4.47
   5  -6  -7   -1.19    2.45
  -5  -6   7    7.13    6.38
  -5   6   7    0.18    7.21
   5  -6  -7   -0.49    2.95
   5   6  -7   -1.34    3.06
   5  -6  -6   -4.32    7.12
   5   6  -6    6.68    7.91
   5  -6  -6   15.63    8.99
   5   6  -5  179.70   23.37
   5  -6  -5  184.29   23.23
   5  -6  -5  156.30   21.73
   5   6  -4  310.31   29.39
   5  -6  -4  305.90   28.66
   5  -6  -4  307.72   29.18
   5  -6  -3   34.75   12.00
   5   6  -3   32.72   11.78
   5  -6  -3   30.05   12.01
  -5   6   2   30.94   13.37
  -5  -6   2   14.02   10.52
   5   6  -2   22.96    8.15
   5  -6  -2   32.14   11.17
   5  -6  -2   25.37   12.79
  -5   6   1    6.17   10.01
  -5  -6   1    6.65    8.55
   5   6  -1   18.90    9.93
   5  -6  -1    7.57    7.15
   5  -6  -1   27.08   15.40
  -5  -6   0  484.89   33.57
  -5   6   0  458.38   32.36
   5  -6   0  477.43   34.32
   5   6   0  451.95   33.63
   5  -6   0  442.97   34.64
  -5   6  -1  453.81   32.24
  -5  -6  -1  413.17   30.60
   5   6   1  406.18   32.38
   5  -6   1  470.96   34.99
  -5   6  -2   23.96   11.10
  -5  -6  -2   31.82   11.15
   5  -6   3   34.37   13.41
   5   6   3   13.89    9.57
   5  -6   3   33.07   12.51
   5  -6   4  314.37   30.85
   5   6   4  273.15   28.86
   5  -6   4  270.91   25.93
   5   6   5   58.86   16.38
   5  -6   5   91.50   18.74
   5   6   6   -0.12    5.13
   5  -6   6    6.12    8.85
  -5  -6  -6    1.13    3.27
  -5  -6  -6    7.07    4.03
   5  -6   7   23.24   10.00
   5   6   7    1.65    5.74
  -5  -6  -7   10.28    4.39
  -5  -6  -7   21.00    5.76
  -5  -6  -8  347.38   15.55
  -5  -6  -8  342.11   16.48
  -5  -6  -9   58.85    6.85
  -5  -6  -9   59.67    8.60
  -5  -6 -10   30.33    7.48
  -5  -6 -11  571.35   19.22
  -5  -6 -11  557.96   19.58
  -5  -6 -11  529.50   17.42
  -5  -6 -12  357.38   13.55
  -5  -6 -12  335.34   12.56
  -5  -6 -12  345.16   13.61
  -5  -6 -13  141.92    7.18
  -5  -6 -13  133.53    6.80
  -5  -6 -13  144.73    7.25
  -5  -7  13   24.77    3.62
   5  -7 -12   53.89    4.84
   5   7 -12   57.94    5.11
   5  -7 -11   79.22    7.02
   5   7 -11   75.61    6.85
   5   7 -10   78.82    7.63
   5  -7 -10   81.45    7.84
   5  -7  -9  146.52   10.44
   5  -7  -9  149.33   10.47
   5   7  -9  161.77   10.78
   5  -7  -8   20.57    5.09
   5   7  -8   19.08    4.79
   5  -7  -8   19.88    5.81
   5  -7  -7  116.85    9.08
   5   7  -7  125.44    9.37
   5  -7  -7  136.61   10.11
   5  -7  -7  117.48    8.46
   5  -7  -6   27.25    4.64
   5  -7  -6   28.77    5.36
   5  -7  -6   13.36    5.94
   5   7  -6   32.74   11.95
   5  -7  -6   41.72   12.74
   5   7  -5 1378.76   62.15
   5  -7  -5 1388.69   62.11
   5  -7  -5 1326.75   61.65
   5   7  -4  176.76   21.45
   5  -7  -4  188.25   22.77
   5  -7  -4  155.26   23.40
   5  -7  -3  241.49   24.22
   5   7  -3  259.37   25.14
   5  -7  -3  230.28   26.93
   5  -7  -2   88.08   14.54
   5   7  -2  114.10   16.74
  -5   7   2   99.17   16.69
  -5  -7   2  106.52   17.30
   5  -7  -2   95.72   18.41
   5   7  -1 1054.66   48.38
   5  -7  -1 1138.47   50.02
   5  -7  -1 1155.33   54.73
  -5  -7   1 1126.97   50.22
  -5   7   1 1278.08   52.96
   5   7   0  180.60   20.84
   5  -7   0  181.93   21.12
  -5   7   0  177.94   19.93
  -5  -7   0  149.43   19.16
   5  -7   0  177.04   23.98
   5  -7   1   46.99   11.72
   5   7   1   67.49   14.04
  -5   7  -1   56.07   13.50
  -5  -7  -1   48.64   12.31
   5  -7   1   30.63   14.63
  -5   7  -2   88.80   15.30
  -5  -7  -2   80.67   15.38
   5  -7   2  101.85   19.18
   5  -7   3  612.44   39.53
   5  -7   3  614.33   39.81
   5   7   3  651.82   40.46
   5  -7   4   22.33    9.42
   5   7   4   25.94   11.75
   5  -7   4    0.52    7.46
   5  -7   5  180.67   24.63
   5   7   5  186.90   23.63
  -5  -7  -6   94.16    8.55
   5  -7   6  101.74   20.48
   5   7   6   85.48   17.22
  -5  -7  -6  105.96    8.97
  -5  -7  -6  116.76   21.94
  -5  -7  -7   -3.94    4.41
  -5  -7  -7   -1.52    4.72
  -5  -7  -8   17.39    5.12
  -5  -7  -8   18.56    6.16
  -5  -7  -9  245.24   12.72
  -5  -7  -9  236.03   13.94
  -5  -7 -10    0.88    3.18
  -5  -7 -10    3.38    6.53
  -5  -7 -10    2.51    4.70
  -5  -7 -10   -1.55    6.52
  -5  -7 -11    9.77    6.48
  -5  -7 -11   14.14    5.19
  -5  -7 -11   12.78    6.44
  -5  -7 -12   -6.00    5.36
  -5  -7 -12   -1.36    3.59
  -5  -7 -12    0.73    4.28
  -5  -7 -13   10.85    3.06
  -5  -7 -13   11.24    2.90
  -5  -7 -13    8.99    2.51
  -5  -8  13    2.70    2.98
  -5  -8  12    1.32    3.96
   5  -8 -11  233.36   10.55
   5   8 -10  203.09   10.69
   5  -8 -10  182.56   10.75
   5  -8  -9  -16.80    6.50
   5  -8  -8   13.30    5.71
   5  -8  -7    5.39    5.18
   5  -8  -7    1.11    3.16
   5  -8  -7    9.30    4.27
   5  -8  -6  262.42   13.87
   5  -8  -6  247.06   11.91
   5  -8  -6  266.76   12.90
   5  -8  -5   48.57    5.96
   5  -8  -5   40.55   14.73
   5  -8  -5   31.89    5.84
   5  -8  -4   19.18   14.08
   5  -8  -3   -6.90   11.78
   5  -8  -2    9.19   13.48
   5  -8  -1  687.12   44.51
   5  -8   0  116.30   20.24
   5  -8   1  234.18   27.29
  -5  -8  -1  220.57   21.59
  -5  -8  -2  454.32   33.30
   5  -8   2  471.94   36.48
  -5  -8  -3  337.21   30.78
   5  -8   3  347.22   31.64
  -5  -8  -4   28.44   12.53
   5  -8   4    8.77    8.00
  -5  -8  -5    9.01   10.04
  -5  -8  -5   20.53    4.87
  -5  -8  -5   19.63    4.63
  -5  -8  -5   28.27    5.01
  -5  -8  -6   35.95   14.00
  -5  -8  -6   28.13    5.55
  -5  -8  -6   35.04    6.32
  -5  -8  -6   30.04    5.60
  -5  -8  -7  164.73   11.59
  -5  -8  -7  166.78   11.57
  -5  -8  -8    2.02    4.61
  -5  -8  -8    3.93    5.11
  -5  -8  -9  100.67    8.74
  -5  -8  -9   99.96    8.66
  -5  -8  -9  110.61   10.19
  -5  -8  -9  107.61   10.08
  -5  -8 -10   84.19    7.89
  -5  -8 -10   92.24    9.69
  -5  -8 -10   95.43    9.90
  -5  -8 -10   98.12    7.73
  -5  -8 -11   16.38    6.09
  -5  -8 -11   28.47    5.01
  -5  -8 -11   22.46    6.64
  -5  -8 -12    5.85    4.11
  -5  -8 -12   -0.59    2.92
  -5  -8 -12   -4.02    4.66
  -5  -8 -13  126.92    5.74
  -5  -9  13  164.88    7.29
   5  -9 -12   21.52    3.03
  -5  -9  12   20.41    4.45
  -5  -9  11  260.01   13.71
   5  -9 -11  252.28   10.80
   5  -9 -10  -12.60    6.87
   5  -9  -9  -16.54    8.07
   5  -9  -8   12.47    7.23
   5  -9  -8   65.29    7.20
   5  -9  -7   34.04    6.21
   5  -9  -7   34.06    5.46
   5  -9  -6  -21.36    8.43
   5  -9  -6  -18.72   10.24
   5  -9  -6    9.60    5.27
   5  -9  -6    2.74    3.88
   5  -9  -5   88.30    8.49
   5  -9  -5  101.15   19.21
   5  -9  -5  103.80    8.49
   5  -9  -5   98.57    8.42
   5  -9  -4  164.87   10.35
   5  -9  -4  130.70    9.43
   5  -9  -4  168.40   24.71
   5  -9  -3   89.38   19.52
   5  -9  -2   44.66   14.80
   5  -9  -1   32.44   12.95
   5  -9   0  612.68   43.81
   5  -9   1  140.86   22.63
  -5  -9  -2   40.84   11.71
   5  -9   2   26.56   13.07
   5  -9   3  736.99   46.08
  -5  -9  -3  669.10   44.22
  -5  -9  -4   17.26   11.70
  -5  -9  -4    3.20    3.23
  -5  -9  -5   12.18    3.90
  -5  -9  -5   11.05    4.69
  -5  -9  -5   24.34   12.77
  -5  -9  -5   19.06    5.46
  -5  -9  -6    1.67    4.23
  -5  -9  -6    4.08    4.03
  -5  -9  -6    0.51    3.70
  -5  -9  -7  388.71   17.12
  -5  -9  -7  368.82   16.32
  -5  -9  -7  372.14   16.38
  -5  -9  -8   35.40    5.45
  -5  -9  -8   33.06    7.03
  -5  -9  -8   38.53    6.92
  -5  -9  -8   26.84    6.35
  -5  -9  -9   81.89    9.09
  -5  -9  -9   67.35    7.03
  -5  -9  -9   78.91    9.06
  -5  -9  -9   78.14    7.90
  -5  -9 -10    6.20    3.77
  -5  -9 -10    4.26    5.62
  -5  -9 -10    6.20    5.98
  -5  -9 -10   10.04    4.22
  -5  -9 -11   -2.84    4.94
  -5  -9 -11    0.29    3.08
  -5  -9 -12    2.37    3.32
  -5  -9 -12   -1.41    3.89
  -5  -9 -12    0.39    2.18
  -5 -10  12   14.66    4.66
   5 -10 -12   14.91    2.42
  -5 -10  12   11.74    3.14
   5 -10 -11  123.23    7.71
  -5 -10  11  137.10    9.69
  -5 -10  10   10.61    6.81
   5 -10 -10   -6.80    6.68
  -5 -10   9    4.75    7.01
   5 -10  -9  -21.76    8.27
   5 -10  -8   36.09    5.13
   5 -10  -8   64.46    7.29
   5 -10  -7   71.64    7.31
   5 -10  -7   48.70    8.24
   5 -10  -6    8.31    4.26
   5 -10  -6   24.20    6.53
   5 -10  -5   25.09    6.38
   5 -10  -5  -25.69   13.33
   5 -10  -5   -0.27    4.08
  -5 -10   5    7.92    6.41
   5 -10  -5  -10.23    7.30
   5 -10  -4  119.34    9.44
   5 -10  -4   70.78    8.42
   5 -10  -4  101.62    8.69
   5 -10  -4  103.03   20.57
  -5 -10   4   91.73   10.04
   5 -10  -3   15.00    5.13
  -5 -10   3   17.23    4.66
   5 -10  -3   19.61    4.45
   5 -10  -3   12.32    9.92
   5 -10  -2   13.48   10.19
   5 -10  -1  376.02   35.55
   5 -10   0  225.31   29.36
   5 -10   1  279.10   30.51
   5 -10   2   24.88   12.96
  -5 -10  -3   84.18   17.31
  -5 -10  -3  104.65    8.79
   5 -10   3   82.65   18.39
  -5 -10  -4  155.05   23.77
  -5 -10  -4  188.37   12.82
  -5 -10  -4  178.69   11.68
  -5 -10  -5  170.42   11.97
  -5 -10  -5  168.71   26.25
  -5 -10  -5  169.19   10.56
  -5 -10  -5  167.50   10.57
  -5 -10  -5  177.89   12.47
  -5 -10  -6   69.82    7.63
  -5 -10  -6   74.84    8.04
  -5 -10  -6   80.62    8.93
  -5 -10  -6   80.25    8.63
  -5 -10  -7   14.77    5.35
  -5 -10  -7    9.35    4.71
  -5 -10  -7    8.95    5.29
  -5 -10  -7   12.47    4.97
  -5 -10  -8   24.66    6.28
  -5 -10  -8   28.48    6.39
  -5 -10  -8   31.67    6.90
  -5 -10  -9   19.10    5.70
  -5 -10  -9   14.95    4.14
  -5 -10  -9   15.36    6.02
  -5 -10  -9   15.90    5.95
  -5 -10 -10    3.24    4.11
  -5 -10 -10    5.55    5.30
  -5 -10 -10    2.42    5.00
  -5 -10 -10    2.43    3.07
  -5 -10 -11   31.27    5.49
  -5 -10 -11   28.58    5.84
  -5 -10 -11   35.99    4.13
  -5 -10 -12    0.91    2.89
  -5 -11  12   41.03    4.75
   5 -11 -11    5.15    3.83
  -5 -11  11    3.65    3.87
  -5 -11  11    6.31    5.40
  -5 -11  10   36.32    7.22
   5 -11 -10   23.85    6.03
  -5 -11   9   34.76    8.51
   5 -11  -9   16.21    7.51
  -5 -11   8   85.62   11.02
   5 -11  -8   85.81    7.16
  -5 -11   7    8.03    7.58
   5 -11  -7    5.47    3.97
  -5 -11   6    0.53    6.46
   5 -11  -6    1.19    4.02
  -5 -11   5    5.41    6.31
   5 -11  -5    2.92    3.99
   5 -11  -5   -2.67    7.33
  -5 -11   4    0.75    5.55
   5 -11  -4   -7.72    7.17
   5 -11  -4   -2.21    9.20
   5 -11  -4    4.42    4.30
  -5 -11   4    1.71    3.42
  -5 -11   3    7.02    5.73
   5 -11  -3   -3.46    5.80
   5 -11  -3   -0.33   14.72
   5 -11  -3   -4.15    4.45
   5 -11  -2    7.73    4.51
   5 -11  -2   -1.50    3.64
  -5 -11   2    2.53    4.26
   5 -11  -2    7.57    5.55
   5 -11  -2    0.39   12.29
   5 -11  -1  142.62   25.26
   5 -11  -1  159.42   10.45
   5 -11  -1  134.23   10.55
   5 -11  -1  175.16   11.49
  -5 -11   1  150.51   11.70
  -5 -11   0   23.29    6.08
   5 -11   0   17.56    4.20
   5 -11   0   19.77   13.26
  -5 -11  -1   43.15    5.78
   5 -11   1   43.02   16.44
  -5 -11  -1   49.88    6.92
   5 -11   1   44.60    5.91
  -5 -11  -2   -1.90    3.07
  -5 -11  -2    1.39    3.62
  -5 -11  -3   18.63    4.50
   5 -11   3   36.01   12.64
  -5 -11  -3   18.43    4.72
  -5 -11  -3   36.52   11.65
  -5 -11  -4   76.16    8.96
  -5 -11  -4   72.66    8.42
  -5 -11  -4   77.18   17.80
  -5 -11  -5   -0.15    4.77
  -5 -11  -5   -5.07    5.74
  -5 -11  -5    0.14    2.75
  -5 -11  -6   -2.55    5.28
  -5 -11  -6   -0.79    4.79
  -5 -11  -6   -0.36    3.78
  -5 -11  -6    0.37    3.51
  -5 -11  -7    7.39    5.93
  -5 -11  -7    5.42    4.39
  -5 -11  -7   11.22    5.30
  -5 -11  -7    4.99    4.21
  -5 -11  -8  122.42    9.64
  -5 -11  -8  134.62    9.52
  -5 -11  -8  140.30   10.80
  -5 -11  -8  126.54    9.95
  -5 -11  -9   27.46    6.32
  -5 -11  -9   25.53    5.93
  -5 -11  -9   33.12    6.17
  -5 -11 -10    3.59    4.44
  -5 -11 -10    3.64    3.86
  -5 -11 -11   12.27    4.03
  -5 -11 -11   11.02    4.23
  -5 -11 -12    7.69    2.23
  -5 -12  11   15.34    3.68
   5 -12 -11   27.88    4.26
  -5 -12  11   21.60    5.18
  -5 -12  10    9.09    5.20
   5 -12 -10    1.35    5.18
  -5 -12  10    3.74    5.69
  -5 -12   9    9.32    6.74
   5 -12  -9   -3.04    7.02
  -5 -12   9   13.29    7.25
  -5 -12   8    6.12    7.59
   5 -12  -8  -13.39    8.77
  -5 -12   8   12.14    7.46
  -5 -12   7   11.24    8.41
   5 -12  -7  -12.24    9.11
   5 -12  -7   -2.22    3.92
  -5 -12   6    9.80    8.08
   5 -12  -6    6.55    4.87
  -5 -12   6   16.04    6.48
   5 -12  -6    2.06    8.34
  -5 -12   5  357.82   19.61
   5 -12  -5  324.85   16.43
  -5 -12   5  316.28   17.21
   5 -12  -5  334.91   15.69
  -5 -12   4   38.95    8.59
   5 -12  -4   42.09    8.08
   5 -12  -4   40.56    7.17
  -5 -12   4   41.46    6.79
  -5 -12   3    5.51    5.84
   5 -12  -3   13.93    6.52
   5 -12  -3    9.27    5.69
  -5 -12   2  100.51   10.40
   5 -12  -2  108.74   10.38
   5 -12  -2   98.27    9.15
   5 -12  -2   98.21    9.50
   5 -12  -2   93.98   20.27
  -5 -12   1   24.50    6.57
   5 -12  -1   26.09    5.75
   5 -12  -1   20.20   13.13
   5 -12  -1   27.78    5.37
   5 -12   0  165.13   26.67
  -5 -12   0  150.09   12.15
   5 -12   0  158.46   10.68
   5 -12   0  122.02   10.04
   5 -12   1   19.63   11.01
   5 -12   1   15.68    4.70
  -5 -12  -1   16.42    4.79
  -5 -12  -1   17.04    4.16
   5 -12   2    6.94   11.29
  -5 -12  -2   13.38    5.12
   5 -12   2   13.98    3.88
  -5 -12  -2   18.42    5.07
  -5 -12  -3   56.72    8.47
  -5 -12  -3   58.01    7.32
  -5 -12  -3   61.77    7.37
  -5 -12  -4   90.02   10.11
  -5 -12  -4  100.69    9.44
  -5 -12  -4   96.24    8.64
  -5 -12  -5   -4.27    5.93
  -5 -12  -5    3.30    5.31
  -5 -12  -6   86.27    7.95
  -5 -12  -6   86.94    9.48
  -5 -12  -6   93.89    9.64
  -5 -12  -6   99.09    8.24
  -5 -12  -7   22.44    5.31
  -5 -12  -7   17.38    5.32
  -5 -12  -7   20.41    6.85
  -5 -12  -7   21.95    4.97
  -5 -12  -8  297.36   13.89
  -5 -12  -8  312.26   13.73
  -5 -12  -8  290.17   13.00
  -5 -12  -8  319.00   14.99
  -5 -12  -9   95.22    8.24
  -5 -12  -9   94.35    8.41
  -5 -12 -10    7.29    4.10
  -5 -12 -10    5.65    4.07
  -5 -12 -11    6.33    2.90
  -5 -13  11  109.06    6.95
   5 -13 -11  104.46    5.20
  -5 -13  10   84.01    8.20
   5 -13 -10   88.10    7.05
  -5 -13  10   65.42    6.74
   5 -13  -9   -0.43    6.06
  -5 -13   9    4.56    5.95
  -5 -13   9    8.47    5.79
   5 -13  -8  -10.12    7.89
  -5 -13   8    2.82    6.95
  -5 -13   8    1.26    5.96
  -5 -13   7  183.47   14.64
   5 -13  -7  176.73   10.38
   5 -13  -7  182.19   13.07
  -5 -13   7  190.86   14.18
  -5 -13   6  693.43   26.51
   5 -13  -6  678.85   22.59
   5 -13  -6  666.36   20.86
  -5 -13   6  678.64   24.79
   5 -13  -5    4.35    7.79
  -5 -13   5   -2.21    7.23
   5 -13  -5    1.78    5.14
  -5 -13   5   -0.47    4.32
  -5 -13   4  226.43   16.29
   5 -13  -4  227.57   14.24
   5 -13  -4  239.64   13.81
  -5 -13   4  234.53   14.55
   5 -13  -3   37.91    9.00
  -5 -13   3   21.92    7.86
   5 -13  -3   18.16    5.91
  -5 -13   2  525.28   22.70
   5 -13  -2  538.24   20.24
   5 -13  -2  515.11   19.66
   5 -13  -2  517.63   21.38
  -5 -13   1  169.58   13.54
   5 -13  -1  152.27   11.72
   5 -13  -1  160.64   11.36
  -5 -13   0   25.01    6.58
   5 -13   0   24.46    5.55
   5 -13   0   28.41    6.18
  -5 -13  -1    3.52    4.64
  -5 -13  -1   -3.74    3.52
   5 -13   1    3.70    3.87
   5 -13   1   -0.17    3.48
  -5 -13  -2   78.65    9.56
  -5 -13  -2   83.31    8.98
  -5 -13  -2   78.94    8.09
   5 -13   2   88.87    7.96
  -5 -13  -3    5.87    4.48
  -5 -13  -3    3.20    4.21
  -5 -13  -3    3.88    5.91
  -5 -13  -4   31.96    7.04
  -5 -13  -4   48.41    8.87
  -5 -13  -4   37.66    6.15
  -5 -13  -5   28.82    6.64
  -5 -13  -5   32.86    7.44
  -5 -13  -6   86.99    7.67
  -5 -13  -6   88.66    9.61
  -5 -13  -6   80.80    9.08
  -5 -13  -7   58.16    6.65
  -5 -13  -7   52.68    5.90
  -5 -13  -7   35.61    6.74
  -5 -13  -7   53.82    8.48
  -5 -13  -8   15.19    4.48
  -5 -13  -8   16.60    4.65
  -5 -13  -8   16.52    6.49
  -5 -13  -9  171.02    9.91
  -5 -13 -10   61.41    5.22
  -5 -14  10   10.26    4.15
  -5 -14  10   11.35    3.35
  -5 -14   9    4.47    4.88
  -5 -14   9   -1.45    5.05
   5 -14  -8  602.79   18.41
  -5 -14   8  549.35   20.50
  -5 -14   8  568.69   20.69
   5 -14  -7   23.85    9.10
  -5 -14   7   20.65    6.83
  -5 -14   7   21.82    8.42
   5 -14  -6   61.18   10.36
  -5 -14   6   58.99    8.42
  -5 -14   6   63.12   10.38
   5 -14  -5   28.81    9.15
  -5 -14   5   23.37    8.69
   5 -14  -5   25.57    6.80
  -5 -14   5   24.00    5.82
  -5 -14   4  191.48   15.36
  -5 -14   4  188.81   12.93
   5 -14  -4  186.63   13.74
   5 -14  -4  183.53   12.90
  -5 -14   3    5.14    6.99
   5 -14  -3    1.06    5.52
   5 -14  -2   12.81    6.09
   5 -14  -2    6.91    5.44
  -5 -14   2    3.19    5.94
   5 -14  -1    4.70    5.61
  -5 -14   1    4.57    6.11
   5 -14  -1    3.02    4.93
  -5 -14   0    5.32    5.47
   5 -14   0   10.61    5.31
  -5 -14   0   11.01    5.98
   5 -14   0   12.40    4.98
  -5 -14  -1   34.24    7.04
   5 -14   1   18.51    4.82
  -5 -14  -1   26.36    4.97
   5 -14   1   27.99    5.88
  -5 -14  -1   21.59    6.81
  -5 -14  -2  235.85   12.89
  -5 -14  -2  221.04   13.91
  -5 -14  -2  217.10   14.99
  -5 -14  -3   18.33    5.67
  -5 -14  -3   16.11    6.88
  -5 -14  -3   15.34    5.03
  -5 -14  -4  167.85   11.35
  -5 -14  -4  132.82   11.76
  -5 -14  -4  139.72   10.81
  -5 -14  -5   48.84    6.38
  -5 -14  -5   38.08    7.59
  -5 -14  -5   41.53    8.26
  -5 -14  -6   18.84    6.96
  -5 -14  -6   11.57    5.76
  -5 -14  -7   49.10    7.21
  -5 -14  -7   69.15    9.07
  -5 -14  -8  225.43   10.82
  -5 -14  -8  229.06   12.18
  -5 -14  -9   15.32    3.28
  -5 -14 -10   49.09    3.43
  -5 -15  10   20.73    3.22
  -5 -15   9    5.52    3.47
  -5 -15   9    8.56    4.10
  -5 -15   8   23.81    5.75
  -5 -15   8   26.34    6.11
  -5 -15   7  130.89   11.48
  -5 -15   7  129.25   10.67
   5 -15  -6  762.78   21.81
  -5 -15   6  721.56   25.05
   5 -15  -5  421.01   17.88
  -5 -15   5  386.08   17.47
  -5 -15   5  396.22   20.15
   5 -15  -4   23.75    7.20
  -5 -15   4   28.09    9.15
  -5 -15   4   23.09    5.50
  -5 -15   3  411.12   17.06
   5 -15  -3  443.24   18.57
  -5 -15   3  447.40   21.33
  -5 -15   2  386.40   17.87
   5 -15  -2  416.27   18.28
   5 -15  -2  409.09   19.12
  -5 -15   2  423.82   20.39
  -5 -15   1  277.04   15.53
   5 -15  -1  286.51   15.11
   5 -15  -1  275.95   15.72
  -5 -15   1  298.73   17.11
   5 -15   0    0.97    4.35
  -5 -15   0    3.27    6.01
  -5 -15   0    4.09    5.89
   5 -15   1  239.25   13.92
  -5 -15  -1  238.04   15.27
  -5 -15  -1  252.41   15.28
  -5 -15  -2   26.57    7.80
   5 -15   2   23.79    5.37
  -5 -15  -2   29.77    5.53
  -5 -15  -2   21.34    6.09
  -5 -15  -3   69.21    8.53
  -5 -15  -3   66.66    7.73
  -5 -15  -3   75.33    9.93
  -5 -15  -4   79.86    8.35
  -5 -15  -4   67.29    8.16
  -5 -15  -4   76.73    9.82
  -5 -15  -5   11.65    5.96
  -5 -15  -5    7.61    6.80
  -5 -15  -5    6.13    3.90
  -5 -15  -6   -4.70    6.54
  -5 -15  -6    3.00    6.00
  -5 -15  -7   15.61    5.09
  -5 -15  -7   26.31    6.82
  -5 -15  -8   33.92    4.86
  -5 -15  -9   -5.57    2.54
  -5 -16   9   32.27    3.60
  -5 -16   8   48.45    5.72
  -5 -16   8   47.87    5.74
  -5 -16   7   53.97    7.43
  -5 -16   7   41.05    6.11
  -5 -16   6   24.89    7.46
  -5 -16   6   16.54    4.94
  -5 -16   5  382.87   18.66
  -5 -16   5  362.63   15.81
  -5 -16   4   -3.65    7.73
  -5 -16   3   -1.77    7.50
  -5 -16   2   90.21    8.74
  -5 -16   2   96.44   11.70
  -5 -16   1   51.48    9.18
   5 -16  -1   38.36    7.07
  -5 -16   1   49.56    7.28
  -5 -16   0    2.26    5.90
   5 -16   0    2.52    4.58
  -5 -16   0   -3.17    5.83
  -5 -16  -1    4.56    5.78
   5 -16   1    1.08    4.09
  -5 -16  -1   -1.52    6.29
  -5 -16  -2    3.01    5.48
  -5 -16  -2    8.71    7.10
  -5 -16  -2   14.59    4.32
   5 -16   2    9.69    4.28
  -5 -16  -3    4.21    4.86
  -5 -16  -3   12.72    4.82
  -5 -16  -3    2.75    6.68
  -5 -16  -4   61.48    7.11
  -5 -16  -4   63.48    9.15
  -5 -16  -4   60.77    7.44
  -5 -16  -5  -13.93    7.97
  -5 -16  -5    9.85    5.31
  -5 -16  -6    7.37    5.55
  -5 -16  -6   17.44    5.83
  -5 -16  -7    3.45    4.28
  -5 -16  -8   11.91    3.28
  -5 -17   8    2.64    2.47
  -5 -17   7   16.15    4.52
  -5 -17   6    7.72    5.40
  -5 -17   5   69.18    9.20
  -5 -17   4   53.69    9.25
  -5 -17   3  111.59   11.61
  -5 -17   2    5.18    7.21
  -5 -17   2    6.43    3.95
  -5 -17   1  253.59   15.15
   5 -17  -1  238.95   13.83
  -5 -17   1  231.47   12.98
  -5 -17   0  200.61   13.45
  -5 -17   0  191.07   12.68
   5 -17   0  190.89   12.12
  -5 -17  -1   13.14    6.24
  -5 -17  -1   11.99    6.17
   5 -17   1   21.00    5.38
  -5 -17  -2   19.07    6.99
  -5 -17  -2   10.95    5.47
  -5 -17  -2   17.52    3.92
   5 -17   2   10.44    4.25
  -5 -17  -3   54.16    6.16
  -5 -17  -3   62.91    9.28
   5 -17   3   43.84    5.56
  -5 -17  -3   45.37    6.89
  -5 -17  -4   14.12    4.65
  -5 -17  -4   15.97    4.96
  -5 -17  -5   -4.28    6.50
  -5 -17  -5   13.12    4.96
  -5 -17  -6   16.58    5.13
  -5 -17  -7    3.33    3.37
  -5 -17  -8   52.03    3.73
  -5 -18   7  109.84    6.31
  -5 -18   7   38.09    3.38
  -5 -18   6    6.30    3.94
  -5 -18   6    5.18    2.26
  -5 -18   5    7.54    5.12
  -5 -18   5    6.39    2.57
  -5 -18   4    2.52    5.70
  -5 -18   3   16.42    6.87
  -5 -18   2   30.44    4.54
  -5 -18   2   33.47    7.90
  -5 -18   1   36.56    5.50
  -5 -18   1   30.30    7.37
  -5 -18   0   -2.28    6.23
  -5 -18   0    5.03    4.62
   5 -18   0    4.59    4.52
  -5 -18  -1   31.10    6.42
  -5 -18  -1   40.59    6.85
   5 -18   1   47.40    6.27
  -5 -18  -2   23.80    6.02
  -5 -18  -2   19.55    6.08
   5 -18   2   29.31    4.83
  -5 -18  -3   47.96    6.35
  -5 -18  -3   41.12    7.03
  -5 -18  -4  -10.00    6.31
  -5 -18  -5  137.93    9.02
  -5 -18  -6    0.78    3.51
  -5 -18  -7   14.89    3.10
  -5 -19   6   25.02    3.46
  -5 -19   5   13.13    4.17
  -5 -19   4    0.16    4.11
  -5 -19   3   26.17    5.94
  -5 -19   2   -2.64    5.25
  -5 -19   1   30.10    6.64
  -5 -19   1   27.72    4.24
  -5 -19   0   -4.81    4.05
  -5 -19   0   -1.68    5.15
  -5 -19  -1    0.61    4.53
  -5 -19  -1    6.19    4.82
  -5 -19  -2   16.39    4.91
  -5 -19  -2   12.46    4.72
   5 -19   2   15.37    3.38
  -5 -19  -3   71.07    6.37
  -5 -19  -3   60.18    6.98
  -5 -19  -4   -3.16    4.25
  -5 -19  -5    2.11    3.28
  -5 -19  -6   10.53    2.86
  -5 -20   5    7.35    2.18
  -5 -20   4    0.86    2.77
  -5 -20   3   22.96    4.37
  -5 -20   2   28.28    4.93
  -5 -20   1   29.73    5.09
  -5 -20   0   56.58    4.69
  -5 -20   0   69.95    6.56
  -5 -20  -1   10.30    3.24
  -5 -20  -1   12.93    4.14
  -5 -20  -2  204.75    9.07
  -5 -20  -2  212.41    9.21
  -5 -20  -3   14.68    3.69
  -5 -20  -4   56.84    4.72
  -5 -20  -5   18.35    2.75
  -5 -21   3   18.43    2.64
  -5 -21   2   44.83    3.95
  -5 -21   1   22.93    3.33
  -5 -21   0    4.18    2.66
   6   0 -13   -0.58    3.62
   6   0 -12  301.75   13.85
   6   0 -11    1.43    6.83
   6   0 -10 1453.04   34.18
   6   0  -9   -1.81    5.99
   6   0  -8   67.07    8.84
   6   0  -7   -1.66    4.72
   6   0  -7    7.82    9.25
   6   0  -6  159.64   25.28
   6   0  -6  160.71   11.17
   6   0  -5   -8.12   12.62
   6   0  -4  138.69   23.29
   6   0  -3    7.52   13.97
   6   0  -2   58.91   18.84
  -6   0   1  -14.57   17.14
   6   0  -1    8.55   16.20
  -6   0   0 3054.07   93.96
   6   0   0 3141.97  101.10
  -6   0  -1    0.71   16.08
   6   0   2   52.46   16.32
  -6   0  -2   49.71   18.65
   6   0   3    2.37   13.60
  -6   0  -3    5.96   13.69
   6   0   4  781.59   53.53
   6   0   5   -6.36   12.24
  -6   0  -6   60.82    7.15
   6   0   6   64.13   17.46
   6   0   7    3.01   14.01
  -6   0  -8  135.60   11.05
  -6   0  -9    0.08    5.05
  -6   0 -10  263.42   13.62
  -6   0 -11   -1.31    3.62
  -6   0 -12   77.76    5.66
  -6   0 -13   -3.11    2.28
  -6   0 -13   -2.60    3.05
   6  -1 -13   87.89    6.58
   6   1 -13   93.24    6.72
   6  -1 -12    0.56    5.37
   6   1 -12    0.79    5.45
   6   1 -11   72.04    9.64
   6  -1 -11   71.80    9.63
   6  -1 -10   90.33   10.69
   6   1 -10   79.10   10.44
   6  -1  -9   54.19    8.90
   6   1  -9   54.88    8.48
   6   1  -8  546.44   21.49
   6  -1  -8  516.88   21.07
   6   1  -7   30.85   14.63
   6  -1  -7   30.36   13.94
   6  -1  -7   11.55    5.25
   6   1  -7   12.51    5.50
   6   1  -6  200.42   27.95
   6  -1  -6  212.80   28.58
   6  -1  -6  194.55   12.15
   6   1  -6  196.76   12.25
   6  -1  -5  118.55   16.92
   6   1  -5  150.43   25.69
   6  -1  -5  100.03   22.15
   6   1  -4  210.58   27.83
   6  -1  -4  247.88   30.05
   6   1  -3    3.67   11.05
   6  -1  -3   -5.86   13.28
   6   1  -2  293.44   31.58
   6  -1  -2  297.88   32.58
  -6   1   2  285.11   31.01
  -6  -1   2  286.84   31.45
   6   1  -1   27.44   15.56
   6  -1  -1   32.84   14.45
  -6   1   1   51.93   17.68
  -6  -1   1   40.37   16.79
   6  -1   0   63.24   19.57
   6   1   0   53.59   19.59
  -6   1   0   41.04   17.08
  -6  -1   0   68.18   19.03
  -6   1  -1   -1.48   13.09
  -6  -1  -1   -6.14   12.62
   6  -1   2 1013.42   56.78
   6   1   2 1014.94   57.20
  -6   1  -2  982.80   54.59
  -6  -1  -2 1052.35   56.17
   6  -1   3  442.10   40.01
   6   1   3  481.14   41.01
  -6   1  -3  467.56   39.63
  -6  -1  -3  438.75   38.42
   6  -1   4  233.29   31.96
   6   1   4  276.73   33.46
   6  -1   5   17.30   14.89
   6   1   5   31.99   16.71
   6  -1   6  284.59   34.89
   6   1   6  309.72   36.64
  -6   1  -6  331.85   15.47
  -6  -1  -6  317.24   15.17
   6  -1   7  212.59   32.42
   6   1   7  217.67   31.29
  -6  -1  -7  200.08   11.51
  -6  -1  -8  355.23   16.89
  -6   1  -8  346.32   16.34
  -6  -1  -9   62.52    8.36
  -6   1  -9   55.60    7.53
  -6  -1 -10   -2.87    5.15
  -6   1 -10    3.80    4.06
  -6  -1 -11    4.66    4.34
  -6   1 -11   12.22    4.01
  -6  -1 -12    1.93    3.09
  -6  -1 -12   -2.28    2.61
  -6  -1 -13    4.29    2.85
  -6  -1 -13    4.52    2.30
  -6   1 -13    2.01    1.76
   6  -2 -13   11.69    3.55
   6   2 -13   13.87    3.79
   6  -2 -12   11.76    5.14
   6   2 -12   14.42    5.60
   6  -2 -11  379.75   16.93
   6   2 -11  401.54   17.28
   6   2 -10  149.05   12.32
   6  -2 -10  138.02   11.86
   6  -2  -9   30.26    7.60
   6   2  -9   28.01    7.36
   6  -2  -8   14.47    6.35
   6   2  -8   11.42    6.10
   6   2  -7  694.62   52.51
   6  -2  -7  672.95   51.83
   6   2  -7  662.75   22.79
   6  -2  -7  664.15   22.80
   6   2  -6    2.42   10.04
   6  -2  -6    3.72   11.39
   6  -2  -6    2.17    3.76
   6   2  -6   -0.82    3.65
   6  -2  -5  240.12   24.37
   6   2  -5  247.53   30.75
   6  -2  -5  272.95   32.19
   6   2  -4  198.66   26.99
   6  -2  -4  195.43   27.64
   6   2  -3   80.69   19.51
   6  -2  -3   73.46   18.31
   6   2  -2   66.02   18.25
   6  -2  -2   90.35   20.58
  -6   2   2   50.39   16.63
  -6  -2   2   82.37   19.18
   6   2  -1   -3.63   15.36
   6  -2  -1   -2.36   13.33
  -6   2   1    9.13   14.53
  -6  -2   1   13.17   14.28
   6  -2   0   64.06   18.38
   6   2   0   70.34   19.78
  -6   2   0   74.87   18.41
  -6  -2   0   46.86   16.20
  -6   2  -1  570.96   42.06
  -6  -2  -1  493.70   39.67
  -6   2  -2  387.59   35.78
  -6  -2  -2  430.03   37.31
  -6   2  -3   40.84   17.57
  -6  -2  -3   27.37   14.90
   6  -2   3   49.80   20.21
   6   2   3   28.32   14.34
   6  -2   4   27.47   15.30
   6   2   4   38.66   18.27
   6  -2   5  221.95   30.12
   6   2   5  200.87   28.62
   6  -2   6  164.43   28.45
   6   2   6  152.39   26.78
  -6  -2  -6  130.53    9.75
  -6   2  -6  141.00   10.32
  -6  -2  -6  142.77   10.47
   6  -2   7   58.97   19.99
   6   2   7   25.72   14.39
  -6  -2  -7   37.42    5.59
  -6  -2  -8  151.88   11.78
  -6  -2  -9   42.87    7.65
  -6   2  -9   41.40    6.30
  -6  -2 -10   -2.10    5.57
  -6   2 -10   -1.33    3.64
  -6   2 -11   32.43    4.62
  -6  -2 -11   40.47    6.51
  -6  -2 -12  103.92    7.08
  -6  -2 -13    3.10    2.73
  -6  -2 -13    0.03    2.17
  -6   2 -13    0.09    1.41
   6  -3 -13   16.57    3.34
   6   3 -13   18.17    3.55
   6  -3 -12   99.53    8.23
   6   3 -12   91.65    7.91
   6  -3 -11    8.75    5.92
   6   3 -11   11.94    5.93
   6  -3 -10    0.66    5.80
   6   3 -10   -1.82    6.14
   6  -3  -9  196.42   13.83
   6   3  -9  203.45   13.90
   6  -3  -8   -0.49    4.96
   6   3  -8    3.16    5.30
   6   3  -7  276.34   33.17
   6  -3  -7  299.41   34.80
   6  -3  -7  281.18   15.05
   6   3  -7  277.43   15.02
   6  -3  -6   23.95    5.20
   6   3  -6   19.70    5.45
   6   3  -6   36.12   14.81
   6  -3  -6   27.32   14.00
   6  -3  -5   78.35   15.73
   6   3  -5  109.49   21.35
   6  -3  -5   86.97   18.83
   6  -3  -4  289.85   28.03
   6   3  -4  335.66   34.37
   6  -3  -4  321.49   33.79
   6   3  -3   81.47   18.99
   6  -3  -3   59.59   16.95
  -6   3   2  623.12   44.75
  -6  -3   2  559.37   42.76
   6   3  -2  616.69   44.12
   6  -3  -2  653.13   45.50
  -6   3   1  447.71   37.42
  -6  -3   1  456.09   38.32
   6   3  -1  472.94   39.76
   6  -3  -1  484.74   40.65
   6  -3   0  298.74   33.00
   6   3   0  339.57   35.03
  -6   3   0  306.91   31.95
  -6  -3   0  306.58   30.84
   6  -3   1  210.79   29.15
   6   3   1  217.08   29.14
  -6   3  -1  241.80   27.96
  -6  -3  -1  204.28   26.93
  -6   3  -2   13.93   13.62
  -6  -3  -2   13.71   13.25
  -6   3  -3  949.68   54.64
  -6  -3  -3  910.24   54.13
   6  -3   3  958.29   56.90
   6   3   3  947.07   55.91
   6  -3   4   58.81   19.24
   6   3   4   51.58   17.37
   6   3   5   32.22   15.49
   6  -3   5   18.92   12.91
   6  -3   6  193.04   29.65
   6   3   6  219.66   30.99
  -6  -3  -6  185.73   11.70
  -6  -3  -7  373.09   16.17
  -6  -3  -8    9.18    4.26
  -6  -3  -8    5.71    5.75
  -6  -3  -9   10.01    5.98
  -6   3  -9   16.55    4.84
  -6  -3 -10   33.69    7.20
  -6   3 -10   34.15    5.01
  -6  -3 -11   99.09    8.63
  -6  -3 -12   50.33    6.05
  -6  -3 -12   54.39    5.77
  -6  -3 -13   -0.47    2.34
  -6  -3 -13    3.39    2.30
   6  -4 -13    8.52    2.42
   6   4 -13    9.28    2.50
   6  -4 -12    8.89    3.96
   6   4 -12    8.91    4.25
   6  -4 -11    2.51    4.85
   6   4 -11    0.47    5.06
   6  -4 -10   40.18    7.34
   6   4 -10   37.78    7.51
   6  -4  -9   -1.00    5.51
   6   4  -9    5.80    5.22
   6  -4  -8    2.12    4.71
   6   4  -8    2.32    4.55
   6  -4  -7   77.52    8.60
   6   4  -7   80.83    8.82
   6   4  -6    1.84    7.43
   6  -4  -6    8.24    8.75
   6  -4  -6    0.36    3.63
   6   4  -6    5.13    3.82
   6  -4  -5  278.61   28.22
   6   4  -5  220.79   28.36
   6  -4  -5  265.26   30.76
   6  -4  -4  149.28   21.05
   6   4  -4  166.99   24.03
   6  -4  -4  197.80   26.09
   6  -4  -3  127.85   20.58
   6   4  -3  118.70   20.27
   6  -4  -3  109.15   20.42
   6   4  -2   -8.10   10.15
   6  -4  -2    0.32    9.68
  -6   4   2   14.74   13.15
  -6  -4   2   -8.04   14.09
   6   4  -1  308.07   32.20
   6  -4  -1  299.12   32.10
  -6   4   1  292.04   31.29
  -6  -4   1  296.92   31.09
   6  -4   0  148.94   24.09
   6   4   0  143.77   22.76
  -6   4   0  126.09   21.04
  -6  -4   0  162.47   25.18
   6  -4   1   66.05   18.95
   6   4   1   51.03   16.78
  -6   4  -1   57.73   16.65
  -6  -4  -1   62.71   16.81
  -6   4  -2  142.81   23.22
  -6  -4  -2  157.19   22.78
   6  -4   3  555.88   43.53
   6   4   3  603.88   45.01
  -6   4  -3  555.94   42.79
  -6  -4  -3  560.95   42.04
   6  -4   4   25.16   13.99
   6   4   4   27.52   13.33
   6  -4   5  224.47   30.89
   6   4   5  249.01   31.77
  -6  -4  -5  235.87   12.93
  -6   4  -5  239.10   12.45
  -6  -4  -5  235.11   12.65
  -6  -4  -6  164.76   11.21
   6  -4   6  168.76   27.25
   6   4   6  169.66   27.64
  -6  -4  -7   91.26    8.70
  -6  -4  -7   77.66    9.11
  -6  -4  -8   32.31    5.59
  -6  -4  -8   32.93    7.46
  -6  -4  -9  522.87   17.30
  -6   4  -9  540.84   17.61
  -6  -4  -9  574.43   20.75
  -6  -4 -10  193.69   12.65
  -6  -4 -11    2.76    5.38
  -6  -4 -12   33.44    5.38
  -6  -4 -12   33.87    5.09
  -6  -4 -12   36.70    5.22
  -6  -4 -13  259.48    7.94
  -6  -4 -13  253.23    8.17
  -6  -5  13    1.21    2.61
   6   5 -13   -0.84    1.32
   6  -5 -12    3.46    2.99
   6   5 -12    1.93    3.06
   6  -5 -11   12.58    4.74
   6   5 -11   11.94    4.90
   6  -5 -10   14.58    5.17
   6   5 -10   18.56    5.77
   6  -5  -9  314.80   15.93
   6   5  -9  294.01   15.42
   6  -5  -8   46.81    7.35
   6   5  -8   45.81    7.31
   6   5  -7  144.26   11.07
   6  -5  -7  162.66   11.57
   6   5  -6  205.45   27.40
   6  -5  -6  255.10   31.70
   6  -5  -6  260.79   14.05
   6   5  -6  252.11   13.98
   6   5  -5 1215.48   63.80
   6  -5  -5 1142.84   62.13
   6  -5  -5 1153.47   57.35
   6  -5  -5 1097.64   27.76
   6   5  -5 1063.77   27.56
   6   5  -4   42.29   13.96
   6  -5  -4   41.99   13.34
   6  -5  -4   44.57   13.67
   6   5  -3   42.52   14.47
   6  -5  -3   45.87   14.79
  -6   5   3   42.14   12.09
   6  -5  -3   37.56   13.85
   6   5  -2   21.19   11.66
   6  -5  -2   -2.40    9.77
  -6   5   2   20.30   13.93
  -6  -5   2    8.87   10.50
   6  -5  -2   14.51   10.42
  -6   5   1  941.58   51.70
  -6  -5   1  922.12   51.91
   6   5  -1  955.83   53.77
   6  -5  -1  893.92   52.21
  -6   5   0   30.07   13.83
  -6  -5   0   24.46   11.95
   6   5   0   26.33   11.22
   6  -5   0   14.92   10.15
  -6   5  -1    6.74   10.40
  -6  -5  -1   22.03   12.53
   6  -5   1    0.77   10.44
   6   5   1    7.48   10.26
  -6   5  -2    6.18   11.33
  -6  -5  -2   18.60   12.79
   6  -5   3  166.35   24.76
   6   5   3  156.77   23.58
   6   5   4    5.61    8.95
   6  -5   4    5.65   10.71
  -6  -5  -5   18.08    5.05
  -6   5  -5   19.74    4.20
  -6  -5  -5   14.47    4.03
   6  -5   5   22.10   13.46
   6   5   5   13.46    8.69
   6  -5   6   67.24   16.87
   6   5   6   57.53   16.64
  -6  -5  -6   73.33    8.23
  -6  -5  -7  100.52    9.70
  -6  -5  -7   99.19    9.23
  -6  -5  -8   45.11    7.85
  -6  -5  -8   40.32    6.35
  -6  -5  -9    2.33    6.15
  -6  -5  -9    6.18    3.72
  -6  -5 -10  114.38   10.56
  -6  -5 -11  297.88   13.37
  -6  -5 -12   18.27    4.46
  -6  -5 -12   11.43    3.63
  -6  -5 -12   11.05    4.15
  -6  -5 -13    6.71    2.04
  -6  -6  13    0.31    1.96
   6  -6 -12   31.39    3.86
   6   6 -12   32.49    3.94
   6  -6 -11   14.20    4.19
   6   6 -11   15.36    4.38
   6  -6 -10   30.77    5.96
   6   6 -10   32.63    5.79
   6   6  -9   73.23    8.26
   6  -6  -9   67.22    8.09
   6  -6  -8   20.76    4.39
   6  -6  -8   22.87    5.43
   6   6  -8   27.53    5.90
   6  -6  -7   86.37    8.60
   6   6  -7   87.93    8.79
   6  -6  -7   80.90    7.75
   6  -6  -7   96.55    8.13
   6  -6  -6   -2.29    3.16
   6   6  -6   -4.52    3.71
   6  -6  -6  -14.07    7.49
   6  -6  -6   -3.96    4.54
   6   6  -5   -8.30    7.63
   6  -6  -5   18.41   10.93
   6  -6  -5    8.20    3.53
   6   6  -5    6.94    3.30
   6  -6  -5    1.12    3.89
   6  -6  -5   -0.17    7.84
   6   6  -4  128.72   21.77
   6  -6  -4  139.07   22.02
   6  -6  -4  118.73   20.79
   6   6  -3  294.67   29.79
   6  -6  -3  326.63   31.66
  -6   6   3  317.78   32.07
  -6  -6   3  295.22   31.88
   6  -6  -3  309.07   31.87
   6   6  -2  221.56   26.25
   6  -6  -2  212.59   25.79
  -6   6   2  258.86   28.81
  -6  -6   2  227.42   27.31
   6  -6  -2  249.06   28.68
   6   6  -1    1.63    8.90
   6  -6  -1   -4.23    8.82
  -6   6   1    6.11   10.03
  -6  -6   1    2.46    8.28
   6  -6  -1   15.70   13.43
   6   6   0   16.65   11.39
   6  -6   0    0.95    9.02
  -6   6   0   12.57    9.64
  -6  -6   0    1.97    9.04
   6  -6   0   25.55   14.03
   6  -6   1   81.51   17.70
   6   6   1   77.48   17.76
  -6   6  -1  103.71   18.40
  -6  -6  -1   88.27   17.37
   6  -6   1   84.34   19.21
   6  -6   2   16.05   10.92
   6   6   2   -5.37    8.53
  -6   6  -2    1.59    9.87
  -6  -6  -2   15.53   10.35
   6  -6   3   15.32   11.99
  -6  -6  -4  133.92   10.12
   6  -6   4  125.15   21.49
   6   6   4  155.56   24.10
   6  -6   4  131.28   20.20
   6  -6   5  187.13   27.06
  -6   6  -5  140.83    9.54
  -6  -6  -5  139.34    9.60
  -6  -6  -5  167.95   11.39
   6   6   5  120.65   21.50
   6  -6   6   84.55   19.58
   6   6   6   82.08   18.79
  -6  -6  -6  112.51    9.87
  -6  -6  -6  102.78    9.18
  -6  -6  -7   28.28    6.20
  -6  -6  -7   32.37    7.05
  -6  -6  -8  229.29   12.92
  -6  -6  -8  243.36   14.13
  -6  -6  -9  217.92   11.62
  -6  -6  -9  236.40   13.86
  -6  -6 -10   25.47    4.47
  -6  -6 -10   23.50    7.63
  -6  -6 -11   10.38    4.17
  -6  -6 -11   12.18    5.68
  -6  -6 -11    8.17    5.42
  -6  -6 -12   41.58    4.43
  -6  -6 -12   57.06    5.62
  -6  -6 -12   44.30    5.33
  -6  -7  12   15.80    4.67
   6   7 -12    7.53    1.83
   6   7 -11   32.17    4.41
   6  -7 -11   33.45    4.54
   6  -7 -10  106.72    8.29
   6   7 -10  109.89    8.31
   6  -7  -9   63.81    6.75
   6   7  -9   73.15    7.47
   6  -7  -9   71.13    7.50
   6  -7  -8   23.45    4.45
   6  -7  -8   16.21    5.11
   6   7  -8   20.96    5.18
   6  -7  -8   25.76    5.27
   6  -7  -7   95.14    8.56
   6   7  -7   95.51    8.73
   6  -7  -7   69.99    7.83
   6  -7  -7   85.17    7.76
   6   7  -6  341.23   15.67
   6  -7  -6  333.55   15.44
   6  -7  -6  346.62   14.91
   6  -7  -6  319.52   14.61
   6  -7  -5  112.88    9.02
   6   7  -5  103.62    8.69
   6  -7  -5  123.78   21.06
   6   7  -5  124.04   20.33
   6   7  -4   70.65   15.09
   6  -7  -4   96.70   18.15
   6  -7  -4   90.63    8.00
  -6   7   4   82.32   18.63
  -6  -7   4   98.57   18.68
   6  -7  -4  103.79   20.20
  -6   7   3  162.33   24.01
  -6  -7   3  127.73   21.48
   6   7  -3  105.49   18.29
   6  -7  -3  150.15   21.27
   6  -7  -3  127.90   21.70
  -6  -7   2  171.26   23.35
  -6   7   2  170.37   23.68
   6  -7  -2  134.30   20.61
   6   7  -2  168.75   22.40
   6  -7  -2  185.20   25.15
  -6   7   1   95.27   17.74
  -6  -7   1   82.42   16.19
   6   7  -1   54.74   12.92
   6  -7  -1  106.63   17.50
   6  -7  -1  101.87   20.69
  -6   7   0    9.64    8.97
  -6  -7   0    4.96    6.46
   6   7   0   22.21    8.97
   6  -7   0   13.11   10.75
   6  -7   0    6.26   11.79
  -6   7  -1  149.26   20.99
  -6  -7  -1  114.60   18.75
   6   7   1  118.49   19.58
   6  -7   1  109.04   19.67
   6  -7   1   96.96   20.59
  -6   7  -2   41.34   12.67
  -6  -7  -2   33.04   11.21
   6  -7   2   52.44   15.48
   6   7   2   61.60   15.96
   6  -7   2   45.73   16.38
   6  -7   3  679.18   45.73
  -6  -7  -3  683.56   21.74
   6  -7   4   -7.45   10.70
  -6  -7  -4   35.65    6.53
  -6  -7  -5   20.01    4.65
  -6  -7  -5   24.86    5.44
   6   7   5   22.61   11.66
  -6  -7  -6    2.13    4.23
  -6  -7  -6   13.32    5.00
  -6  -7  -7  426.14   18.02
  -6  -7  -7  435.12   18.13
  -6  -7  -8   93.55    9.77
  -6  -7  -8   96.21    8.97
  -6  -7  -9   15.49    6.67
  -6  -7  -9   15.11    4.76
  -6  -7 -10    9.03    3.41
  -6  -7 -10    6.14    6.05
  -6  -7 -10    4.91    3.60
  -6  -7 -10    1.81    5.60
  -6  -7 -11   58.11    6.90
  -6  -7 -11   48.24    5.28
  -6  -7 -11   58.79    6.83
  -6  -7 -12   -0.49    3.44
  -6  -7 -12    2.95    3.10
  -6  -7 -12    2.36    2.09
  -6  -8  12   14.20    3.88
  -6  -8  11  123.85   10.03
   6  -8 -10   66.87    6.18
   6  -8  -9   -6.37    5.07
   6   8  -9    0.52    3.15
   6  -8  -8   -7.53    6.15
   6  -8  -8   -1.58    3.21
   6  -8  -7  171.41   11.55
   6  -8  -7  192.41   11.22
   6  -8  -6  348.01   15.65
   6  -8  -6  388.95   16.08
   6  -8  -5   18.33    5.37
   6  -8  -5   30.10   12.31
   6  -8  -5   35.48    6.26
   6  -8  -4   17.67    5.87
   6  -8  -4   19.34   12.18
   6  -8  -4   19.99    5.02
   6  -8  -3   69.13   16.46
   6  -8  -3   79.49    7.94
   6  -8  -3   91.06    8.43
  -6  -8   3   77.71    8.64
   6  -8  -2  -19.84   12.90
   6  -8  -1  252.49   29.65
   6  -8   0   -7.70   13.13
   6  -8   1    5.49   11.40
  -6  -8  -2  104.99    8.89
   6  -8   2  106.78   20.93
  -6  -8  -3  524.79   19.45
  -6  -8  -3  502.91   39.14
   6  -8   3  535.55   41.40
  -6  -8  -4  685.50   20.81
  -6  -8  -4  672.14   47.29
  -6  -8  -4  751.89   23.49
  -6  -8  -5   -1.01    4.04
  -6  -8  -5   -6.52    9.48
  -6  -8  -5    1.72    3.32
  -6  -8  -5    4.60    4.93
  -6  -8  -6   11.02    5.97
  -6  -8  -6    8.87    4.31
  -6  -8  -6    9.49    4.76
  -6  -8  -7    9.04    5.22
  -6  -8  -7    3.22    5.27
  -6  -8  -8   39.09    7.30
  -6  -8  -8   32.31    6.70
  -6  -8  -9  208.03   10.56
  -6  -8  -9  218.64   12.74
  -6  -8  -9  217.07   11.72
  -6  -8  -9  194.96   12.13
  -6  -8 -10   13.61    6.02
  -6  -8 -10    9.89    3.45
  -6  -8 -10   11.84    3.66
  -6  -8 -10    7.85    5.21
  -6  -8 -11   62.11    6.46
  -6  -8 -11   57.21    6.32
  -6  -8 -11   52.78    4.69
  -6  -8 -12   16.34    3.42
  -6  -8 -12   18.04    3.21
  -6  -9  12   11.07    2.96
  -6  -9  12    9.35    3.08
  -6  -9  11    8.56    5.09
  -6  -9  10   98.52   10.75
   6  -9 -10   92.61    6.81
   6  -9  -9   -4.46    5.07
   6  -9  -8   36.38    6.89
   6  -9  -8   47.09    5.78
   6  -9  -7   59.50    7.99
   6  -9  -7   56.98    6.79
   6  -9  -6   -5.64    6.36
   6  -9  -6    3.53    4.54
   6  -9  -5   19.53    6.60
   6  -9  -5   21.57    5.59
   6  -9  -4   26.50   12.72
   6  -9  -4   41.71    6.54
   6  -9  -4   41.63    7.67
  -6  -9   4   54.52    8.50
   6  -9  -3  354.57   36.71
   6  -9  -3  376.64   16.02
   6  -9  -3  347.21   15.28
  -6  -9   3  335.22   17.57
   6  -9  -2   97.27   20.88
   6  -9  -2  110.52    9.16
   6  -9  -2  132.86   10.34
  -6  -9   2   97.33    9.55
   6  -9  -1    7.90   12.77
  -6  -9   1    6.62    4.21
   6  -9  -1    3.30    3.61
   6  -9   0   29.05    4.95
   6  -9   0   29.80   14.76
   6  -9   1  598.49   18.80
  -6  -9  -1  619.90   20.45
   6  -9   2   48.05   15.61
  -6  -9  -2   56.91    6.89
   6  -9   3    3.82    8.54
  -6  -9  -3    7.49    4.54
  -6  -9  -3   19.18    9.09
  -6  -9  -4  632.04   21.83
  -6  -9  -4  595.98   44.95
  -6  -9  -4  586.39   19.06
  -6  -9  -5   11.61    4.07
  -6  -9  -5   16.84    5.46
  -6  -9  -5   17.05    6.22
  -6  -9  -6  294.90   15.63
  -6  -9  -6  279.09   13.95
  -6  -9  -6  277.77   14.52
  -6  -9  -7  150.54   11.34
  -6  -9  -7  152.23   10.99
  -6  -9  -8  349.66   15.42
  -6  -9  -8  369.04   16.00
  -6  -9  -8  358.19   15.67
  -6  -9  -9    6.66    4.69
  -6  -9  -9    6.30    4.45
  -6  -9  -9    3.38    5.38
  -6  -9 -10    4.86    4.55
  -6  -9 -10    3.90    3.14
  -6  -9 -10    8.23    5.35
  -6  -9 -11    0.82    3.40
  -6  -9 -12   26.04    3.16
  -6 -10  11   14.20    4.75
  -6 -10  11   22.77    4.88
  -6 -10  10   73.24    8.67
   6 -10 -10   86.67    6.67
  -6 -10   9  211.25   14.79
   6 -10  -9  187.34   10.49
  -6 -10   8  135.34   13.21
   6 -10  -8  142.07    8.75
   6 -10  -8  135.35   10.21
   6 -10  -7   35.88    5.91
  -6 -10   7   33.77    9.24
   6 -10  -7   25.28    7.49
  -6 -10   6  524.32   23.36
   6 -10  -6  478.09   18.67
   6 -10  -6  503.96   18.41
  -6 -10   5   10.19    6.68
   6 -10  -5   11.67    7.06
   6 -10  -5    6.83    5.44
  -6 -10   4   29.96    7.25
   6 -10  -4   33.79    7.64
   6 -10  -4   19.05    5.85
   6 -10  -3   19.76    7.27
   6 -10  -3    3.88    4.37
  -6 -10   3    4.46    5.06
   6 -10  -3    1.71   10.04
   6 -10  -2  221.75   13.29
   6 -10  -2  203.06   28.92
  -6 -10   2  179.78   13.23
   6 -10  -2  207.58   12.23
   6 -10  -1    2.35   11.71
   6 -10  -1   -1.77    4.25
  -6 -10   1    5.13    4.11
   6 -10   0  142.96   25.10
   6 -10   0  138.35    9.88
  -6 -10   0  136.69   10.89
  -6 -10   0  122.48    9.04
  -6 -10  -1  244.64   13.35
   6 -10   1  258.14   12.79
   6 -10   1  223.89   29.56
   6 -10   2   46.62   15.71
  -6 -10  -2   69.19    7.80
  -6 -10  -3  154.70   11.15
  -6 -10  -4  250.94   14.33
  -6 -10  -4  243.46   14.73
  -6 -10  -5    4.59    5.76
  -6 -10  -5    3.73    3.49
  -6 -10  -5    2.82    4.91
  -6 -10  -6   -5.78    6.15
  -6 -10  -6    2.31    3.34
  -6 -10  -6    4.24    3.88
  -6 -10  -6    4.43    4.55
  -6 -10  -7    4.84    5.62
  -6 -10  -7   11.52    4.62
  -6 -10  -7    9.27    4.66
  -6 -10  -7   17.04    4.82
  -6 -10  -8   19.22    5.54
  -6 -10  -8   19.56    5.83
  -6 -10  -8   15.05    4.90
  -6 -10  -9   -1.41    4.43
  -6 -10  -9   -1.59    4.12
  -6 -10  -9   -0.41    4.25
  -6 -10 -10    6.68    4.34
  -6 -10 -10    8.71    3.55
  -6 -10 -10    4.23    3.92
  -6 -10 -11   -4.89    3.72
  -6 -10 -11    1.23    2.69
  -6 -11  11   24.04    4.10
  -6 -11  11   23.94    4.13
  -6 -11  10   43.61    6.91
   6 -11 -10   55.71    5.52
  -6 -11  10   45.15    6.41
  -6 -11   9   18.28    7.47
   6 -11  -9   25.70    6.07
  -6 -11   9   15.78    5.65
  -6 -11   8   84.67   11.39
   6 -11  -8   81.62    8.79
   6 -11  -8   68.72    6.21
  -6 -11   7    4.30    8.07
   6 -11  -7   16.46    7.27
   6 -11  -7    7.35    4.55
  -6 -11   6   10.84    8.00
   6 -11  -6   14.65    7.33
   6 -11  -6   14.91    5.37
  -6 -11   5   14.52    7.02
   6 -11  -5   15.70    7.55
   6 -11  -5   17.56    5.85
  -6 -11   4   50.06    8.67
   6 -11  -4   63.12    9.31
   6 -11  -4   46.98    7.36
  -6 -11   3    3.39    5.38
   6 -11  -3    4.27    4.67
   6 -11  -2   10.39    5.25
  -6 -11   2    7.71    5.40
   6 -11  -1   56.05    7.60
  -6 -11   1   52.02    7.96
   6 -11   0   -0.93    3.57
  -6 -11   0    2.75    4.46
   6 -11   0    8.79   12.06
  -6 -11  -1  356.65   15.76
  -6 -11  -1  359.41   16.98
   6 -11   1  362.86   37.63
   6 -11   1  382.84   15.79
  -6 -11  -2    3.07    3.87
   6 -11   2    4.25    2.89
  -6 -11  -3  506.72   19.47
  -6 -11  -4   44.35    7.86
  -6 -11  -4   44.12    7.54
  -6 -11  -5  432.45   18.93
  -6 -11  -5  413.28   18.14
  -6 -11  -6    2.85    3.44
  -6 -11  -6    1.91    5.93
  -6 -11  -6    9.02    5.30
  -6 -11  -6    8.40    3.58
  -6 -11  -7  323.44   14.52
  -6 -11  -7  314.41   15.31
  -6 -11  -7  305.79   13.47
  -6 -11  -7  313.96   13.72
  -6 -11  -8   65.46    7.89
  -6 -11  -8   60.44    6.79
  -6 -11  -8   42.42    6.13
  -6 -11  -9   66.85    6.52
  -6 -11  -9   78.76    7.34
  -6 -11  -9   60.06    6.38
  -6 -11 -10   -1.76    3.07
  -6 -11 -10    1.27    3.00
  -6 -11 -11   78.60    4.98
  -6 -12  11  224.43    7.85
  -6 -12  10   36.17    5.71
  -6 -12  10   37.22    5.28
   6 -12  -9  198.46   10.01
  -6 -12   9  179.42   11.11
  -6 -12   9  208.41   12.64
  -6 -12   8   31.47    8.74
  -6 -12   8   35.30    6.69
   6 -12  -8   37.63    7.83
  -6 -12   7  283.08   17.30
   6 -12  -7  265.40   14.09
   6 -12  -7  259.36   12.32
  -6 -12   7  264.07   14.47
  -6 -12   6    1.40    4.21
   6 -12  -6    3.69    4.87
  -6 -12   6   -3.27    7.64
   6 -12  -6   10.94    8.15
   6 -12  -5   34.88    7.04
  -6 -12   5   35.05    9.03
   6 -12  -5   52.05    9.85
   6 -12  -4    4.81    5.73
  -6 -12   4    9.43    6.98
   6 -12  -4   25.80    9.05
   6 -12  -3    3.28    5.64
  -6 -12   3    4.53    6.20
  -6 -12   2  263.75   16.19
   6 -12  -2  263.37   14.60
  -6 -12   1   74.21    9.31
   6 -12  -1   62.74    7.76
  -6 -12   0   76.51    9.20
   6 -12   0   79.14    8.16
  -6 -12  -1   26.94    5.26
  -6 -12  -1   46.95    7.19
   6 -12   1   42.77    6.48
  -6 -12  -2  398.13   17.34
  -6 -12  -2  384.16   16.66
   6 -12   2  398.60   15.66
  -6 -12  -3   28.16    6.32
  -6 -12  -3   41.23    8.18
  -6 -12  -4   -1.04    6.13
  -6 -12  -4   -0.01    5.30
  -6 -12  -5   11.57    6.22
  -6 -12  -5    4.69    5.74
  -6 -12  -6    1.64    4.77
  -6 -12  -6    4.47    3.35
  -6 -12  -6    0.10    6.10
  -6 -12  -7   -3.82    4.57
  -6 -12  -7    6.86    3.47
  -6 -12  -7    5.66    3.40
  -6 -12  -7    9.46    6.42
  -6 -12  -8  140.04    9.89
  -6 -12  -8  126.10    8.05
  -6 -12  -8  137.16    8.48
  -6 -12  -9    1.84    4.06
  -6 -12  -9    0.11    2.94
  -6 -12 -10   14.35    3.41
  -6 -13  10    0.38    2.99
  -6 -13  10   -0.58    2.38
  -6 -13   9   73.86    7.85
  -6 -13   9   68.75    6.71
  -6 -13   8   48.86    6.74
  -6 -13   8   53.37    8.76
  -6 -13   7    1.24    7.87
   6 -13  -7    7.05    3.97
  -6 -13   7    6.70    4.78
  -6 -13   6  147.18   13.69
  -6 -13   6  151.62   11.00
   6 -13  -6  127.46    9.88
   6 -13  -5  231.91   13.39
   6 -13  -5  266.32   15.08
  -6 -13   5  236.89   16.23
   6 -13  -4  163.63   12.20
  -6 -13   4  186.53   14.78
  -6 -13   3   29.35    7.65
   6 -13  -3   36.57    7.86
  -6 -13   2   34.84    8.45
   6 -13  -2   33.35    7.35
   6 -13  -1  647.15   21.96
  -6 -13   1  669.26   24.47
   6 -13   0  206.44   12.53
  -6 -13   0  203.12   13.61
  -6 -13  -1   43.48    7.17
  -6 -13  -1   38.45    5.59
   6 -13   1   42.07    6.39
   6 -13   2   59.87    6.57
  -6 -13  -2   68.26    7.96
  -6 -13  -2   54.84    7.21
  -6 -13  -2   60.52    9.63
  -6 -13  -3  347.38   18.18
  -6 -13  -3  336.84   15.19
  -6 -13  -3  338.01   15.75
  -6 -13  -4  101.04   10.67
  -6 -13  -4   97.38    9.50
  -6 -13  -5   28.54    7.12
  -6 -13  -5   37.10    7.40
  -6 -13  -6  191.77   11.95
  -6 -13  -6  207.48   12.76
  -6 -13  -7   62.95    7.05
  -6 -13  -7   59.40    8.10
  -6 -13  -8    8.41    2.83
  -6 -13  -8   20.34    5.75
  -6 -13  -9   12.86    4.11
  -6 -13 -10   42.33    3.17
  -6 -14  10    9.59    2.09
  -6 -14   9    2.51    2.48
  -6 -14   9   -0.63    3.65
  -6 -14   8   42.89    5.55
  -6 -14   8   38.84    7.06
  -6 -14   7    0.28    6.69
  -6 -14   7   13.11    4.62
  -6 -14   6   -1.80    7.64
   6 -14  -6    1.01    4.56
  -6 -14   6   -0.81    3.56
  -6 -14   5   17.62    8.46
   6 -14  -5   20.73    6.53
  -6 -14   4    3.20    7.73
   6 -14  -4    4.14    6.32
  -6 -14   3    8.40    7.50
   6 -14  -3   14.29    6.90
  -6 -14   2   10.99    7.07
   6 -14  -2   13.53    6.69
  -6 -14   1    3.59    5.83
   6 -14  -1    4.13    5.48
   6 -14   0   58.44    7.71
  -6 -14   0   61.97    8.84
   6 -14   1   94.72    8.55
  -6 -14  -1   80.56    8.87
  -6 -14  -1   89.87    7.66
  -6 -14  -1   82.19   10.33
  -6 -14  -2  208.48   14.52
  -6 -14  -2  222.93   12.92
  -6 -14  -2  212.52   11.94
  -6 -14  -3    2.21    6.81
  -6 -14  -3   -1.05    3.85
  -6 -14  -3    5.75    4.55
  -6 -14  -4    7.04    6.30
  -6 -14  -4    7.03    5.52
  -6 -14  -5    6.29    6.25
  -6 -14  -5    4.88    5.62
  -6 -14  -6   14.60    5.20
  -6 -14  -6   27.72    6.78
  -6 -14  -7   -0.41    3.98
  -6 -14  -7    3.98    5.28
  -6 -14  -8    0.91    2.25
  -6 -14  -8    5.37    4.38
  -6 -15   9   11.82    2.91
  -6 -15   8   54.18    6.34
  -6 -15   8   32.89    4.00
  -6 -15   7   56.21    7.87
  -6 -15   7   45.11    5.25
  -6 -15   6   45.13    8.62
  -6 -15   5  164.39   13.31
   6 -15  -4  291.38   14.95
  -6 -15   4  289.27   16.74
  -6 -15   3    0.76    6.81
   6 -15  -3    2.93    6.88
  -6 -15   3    2.76    4.16
   6 -15  -2  123.13   10.66
  -6 -15   2  127.28   11.69
  -6 -15   2  120.05   10.17
   6 -15  -1  356.77   16.05
  -6 -15   1  356.87   17.76
  -6 -15   1  337.93   16.99
  -6 -15   0  213.58   13.67
  -6 -15   0  216.36   14.14
  -6 -15  -1    0.12    6.74
  -6 -15  -1    3.72    4.60
  -6 -15  -2    1.99    3.54
  -6 -15  -2   -0.43    4.21
  -6 -15  -2   -2.21    6.88
  -6 -15  -3  121.74    9.18
  -6 -15  -3  138.97   12.17
  -6 -15  -3  132.81    9.37
  -6 -15  -4    7.08    4.96
  -6 -15  -4    5.08    6.54
  -6 -15  -5    5.87    5.34
  -6 -15  -5    5.64    5.68
  -6 -15  -6    3.21    5.07
  -6 -15  -6   -7.95    5.61
  -6 -15  -7    1.96    4.30
  -6 -15  -7   -0.99    3.50
  -6 -15  -8   12.11    2.27
  -6 -16   8    1.14    2.63
  -6 -16   7   12.45    4.66
  -6 -16   6   16.29    6.06
  -6 -16   5    2.34    6.35
  -6 -16   4   17.83    7.52
  -6 -16   3   21.03    7.28
  -6 -16   3   23.83    4.65
  -6 -16   2   37.85    7.99
  -6 -16   2   26.71    5.69
  -6 -16   1   23.02    6.92
  -6 -16   1   28.53    6.53
  -6 -16   0   12.28    5.79
  -6 -16   0   12.02    6.27
  -6 -16  -1    4.55    4.61
  -6 -16  -1   -2.66    6.16
  -6 -16  -2   80.09    6.73
  -6 -16  -2   91.53   10.21
  -6 -16  -3   19.93    7.16
  -6 -16  -3   23.85    5.02
  -6 -16  -3   21.52    4.61
  -6 -16  -4    3.90    5.96
  -6 -16  -4    5.42    3.05
  -6 -16  -4    2.57    3.72
  -6 -16  -5  -10.02    6.45
  -6 -16  -5    4.34    4.28
  -6 -16  -6   20.71    4.91
  -6 -16  -6   28.11    5.14
  -6 -16  -7    0.53    2.61
  -6 -17   7   94.14    6.26
  -6 -17   6   12.06    4.53
  -6 -17   5   75.19    8.09
  -6 -17   4  156.00   10.84
  -6 -17   3  209.38   12.60
  -6 -17   2   18.42    6.55
  -6 -17   2   17.27    4.35
  -6 -17   1   -1.84    5.24
  -6 -17   1    0.82    4.33
  -6 -17   0  191.69   11.49
  -6 -17   0  201.91   11.94
  -6 -17  -1   10.21    4.79
  -6 -17  -1   15.02    6.07
  -6 -17  -2    4.14    3.95
  -6 -17  -2    7.20    5.94
  -6 -17  -3   22.97    6.73
  -6 -17  -3   27.26    4.56
  -6 -17  -3   28.89    4.33
  -6 -17  -4   17.00    5.88
  -6 -17  -4   33.19    4.74
  -6 -17  -5   -3.63    4.80
  -6 -17  -6    2.35    3.15
  -6 -17  -7   51.09    3.64
  -6 -18   6   75.47    5.36
  -6 -18   5   74.46    6.48
  -6 -18   4   13.01    4.71
  -6 -18   3   28.80    5.78
  -6 -18   2   15.87    5.27
  -6 -18   2   16.30    3.34
  -6 -18   1   49.50    6.77
  -6 -18   1   46.10    5.50
  -6 -18   0  176.28   10.08
  -6 -18   0  178.05   10.14
  -6 -18  -1   50.79    6.11
  -6 -18  -1   53.72    6.75
  -6 -18  -2    2.17    3.22
  -6 -18  -2   -3.13    4.82
  -6 -18  -3   -4.22    5.07
  -6 -18  -4    0.49    4.15
  -6 -18  -5   -1.32    3.38
  -6 -18  -6   16.05    2.73
  -6 -19   5   -0.29    2.06
  -6 -19   4   -1.56    2.96
  -6 -19   3   -2.99    3.52
  -6 -19   2    6.29    3.79
  -6 -19   1    5.09    2.34
  -6 -19   1    9.19    3.83
  -6 -19   0   -0.08    3.07
  -6 -19   0    5.60    3.35
  -6 -19  -1    0.46    3.54
  -6 -19  -1    9.05    3.36
  -6 -19  -2  107.44    7.07
  -6 -19  -2  102.84    6.03
  -6 -19  -3   39.74    4.78
  -6 -19  -4   63.19    4.94
  -6 -19  -5  110.93    5.14
  -6 -20   3    0.42    1.77
  -6 -20   2   -0.57    1.96
  -6 -20   1   26.92    3.42
  -6 -20   0   35.80    3.60
  -6 -20  -1    5.74    1.94
  -6 -20  -2   -1.94    1.89
   7   0 -13   26.50    2.97
   7   0 -12    1.87    3.81
   7   0 -11  290.67   14.05
   7   0 -10   -1.36    7.07
   7   0  -9  392.64   18.77
   7   0  -8    3.91    6.13
   7   0  -7  566.00   22.26
   7   0  -6   -0.61    4.86
   7   0  -5   16.52    4.94
   7   0  -5   14.74    9.76
   7   0  -4    1.40    3.80
   7   0  -4  -18.11   10.32
  -7   0   3   12.98   12.28
   7   0  -3   -2.30   11.04
  -7   0   2   -3.82   12.64
   7   0  -2  -13.41   14.79
  -7   0   1   41.52   17.06
   7   0  -1   14.38   13.41
  -7   0   0   -4.51   14.55
   7   0   0  -11.14   12.13
  -7   0  -1   44.60   15.43
   7   0   1   28.62   15.43
  -7   0  -2    0.07   12.00
  -7   0  -3   25.35   11.89
   7   0   4   -0.63    4.30
  -7   0  -4   -3.35    3.68
   7   0   4   -5.78    9.22
  -7   0  -5   35.05    6.50
   7   0   5   43.43   16.99
  -7   0  -6   -2.49    5.19
  -7   0  -7  258.71   13.13
  -7   0  -8    1.53    5.84
  -7   0  -9   51.78    7.86
  -7   0 -10    1.63    4.55
  -7   0 -11  219.78    9.70
  -7   0 -12   -0.09    1.32
   7  -1 -12   -0.39    3.64
   7   1 -12    5.12    3.98
   7  -1 -11   34.54    6.97
   7   1 -11   36.74    6.96
   7  -1 -10   61.39    9.23
   7   1 -10   62.19    9.38
   7  -1  -9  162.91   13.12
   7   1  -9  169.88   13.24
   7  -1  -8   -1.60    6.10
   7   1  -8   -0.60    6.02
   7   1  -7  271.68   16.04
   7  -1  -7  293.40   16.62
   7   1  -6  324.25   16.80
   7  -1  -6  339.62   17.13
   7   1  -5  150.31   25.93
   7  -1  -5   95.83   21.40
   7  -1  -5  130.05   10.84
   7   1  -5  125.46   10.60
   7  -1  -4    3.30    4.26
   7   1  -4    3.63    4.40
   7   1  -4   -4.27    9.17
   7  -1  -4   -6.96   12.43
   7   1  -3  213.38   29.54
   7  -1  -3  212.27   29.52
  -7   1   3  200.20   28.82
  -7  -1   3  195.71   29.38
   7   1  -2   93.83   22.57
   7  -1  -2  111.15   23.06
  -7   1   2   75.64   21.21
  -7  -1   2   89.49   21.17
   7   1  -1  810.23   57.00
   7  -1  -1  834.04   58.29
  -7   1   1  796.88   54.01
  -7  -1   1  831.02   55.23
   7   1   0   -2.80   13.18
   7  -1   0  -10.92   15.82
  -7   1   0  -10.45   15.45
  -7  -1   0    6.24   12.52
   7  -1   1    5.31   13.37
   7   1   1   -6.42   12.50
  -7   1  -1   13.16   12.03
  -7  -1  -1  -17.00   13.32
  -7   1  -2  128.03   23.88
  -7  -1  -2  123.94   21.83
   7  -1   3  363.63   18.21
   7   1   3  344.52   17.77
  -7   1  -3  349.15   15.68
  -7  -1  -3  341.54   15.45
  -7   1  -3  402.15   39.84
  -7  -1  -3  345.60   36.32
   7  -1   4  370.51   39.74
   7   1   4  424.38   43.02
  -7   1  -4  389.78   16.95
  -7  -1  -4  402.79   17.12
   7  -1   4  394.25   19.65
   7   1   4  414.00   20.05
   7  -1   5  548.79   49.89
   7   1   5  483.13   46.99
  -7   1  -5  544.31   20.63
  -7  -1  -5  530.44   20.35
  -7  -1  -6    1.34    3.68
  -7   1  -6    2.22    4.61
  -7  -1  -6    4.18    4.84
  -7  -1  -7  214.78   12.23
  -7  -1  -8  251.40   14.45
  -7   1  -8  245.78   13.96
  -7  -1  -9  109.95   10.03
  -7   1  -9  102.87    9.26
  -7  -1 -10   26.19    6.15
  -7   1 -10   25.52    5.17
  -7   1 -11   12.39    3.47
  -7  -1 -11    8.69    3.82
  -7  -1 -12   11.43    2.34
   7  -2 -12   41.70    5.18
   7   2 -12   41.98    5.24
   7  -2 -11   20.46    6.08
   7   2 -11   12.58    5.48
   7  -2 -10  240.30   14.01
   7   2 -10  247.64   14.26
   7  -2  -9   46.13    8.55
   7   2  -9   40.08    8.20
   7  -2  -8   23.42    7.78
   7   2  -8    5.73    6.66
   7  -2  -7  156.10   12.37
   7   2  -7  143.72   11.99
   7  -2  -6  223.59   14.16
   7   2  -6  202.39   13.66
   7   2  -5  305.99   35.20
   7  -2  -5  303.55   35.12
   7  -2  -5  345.91   16.71
   7   2  -5  336.91   16.63
   7   2  -4  120.16   22.48
   7  -2  -4  132.25   23.82
   7  -2  -4  123.45   21.13
   7  -2  -4  111.59    9.84
   7   2  -4  104.84    9.39
  -7   2   3  289.72   34.87
  -7  -2   3  313.63   35.32
   7   2  -3  325.75   35.76
   7  -2  -3  303.49   34.31
  -7   2   2  171.88   26.80
  -7  -2   2  169.56   26.49
   7   2  -2  161.15   26.27
   7  -2  -2  117.50   23.13
  -7   2   1  357.84   36.32
  -7  -2   1  353.50   36.66
   7   2  -1  343.81   37.72
   7  -2  -1  349.41   38.91
  -7   2   0  413.38   38.80
  -7  -2   0  444.59   41.16
   7   2   0  477.97   44.25
   7  -2   0  471.48   44.64
  -7   2  -1  270.74   32.28
  -7  -2  -1  263.10   31.41
   7  -2   1  237.45   32.70
   7   2   1  249.01   32.79
  -7   2  -2   12.67   12.52
  -7  -2  -2   17.19   13.01
   7  -2   2   21.90   13.35
   7   2   2   25.79   15.60
  -7   2  -3  139.56   10.00
  -7  -2  -3  141.02   10.11
   7  -2   3  140.75   11.80
   7   2   3  139.31   11.72
  -7   2  -3  139.30   25.32
  -7  -2  -3  179.40   28.46
   7  -2   4    7.04    4.15
   7   2   4    8.04    4.79
  -7   2  -4    3.89    3.55
  -7  -2  -4    4.27    3.33
   7  -2   4    4.88   12.88
   7   2   4    5.35   10.70
  -7   2  -5    7.52    4.73
  -7  -2  -5    3.21    4.02
   7   2   5   -5.49    9.69
  -7  -2  -6    5.25    4.38
  -7  -2  -7   44.98    6.70
  -7  -2  -8   54.26    8.39
  -7   2  -8   58.10    7.82
  -7  -2  -8   57.11    6.39
  -7  -2  -9   15.46    6.50
  -7   2  -9   14.31    5.29
  -7  -2 -10   -0.63    5.11
  -7   2 -10    4.24    3.65
  -7   2 -11    3.63    2.39
  -7  -2 -11    4.16    4.07
  -7  -2 -12    0.83    2.79
  -7  -2 -12    1.61    2.52
  -7  -2 -12    1.92    2.13
   7  -3 -12    5.36    3.19
   7   3 -12    6.86    3.31
   7  -3 -11    1.05    4.69
   7   3 -11    3.48    4.61
   7  -3 -10   25.86    6.78
   7   3 -10   18.70    6.34
   7  -3  -9  157.28   12.14
   7   3  -9  153.59   12.02
   7  -3  -8   48.85    8.46
   7   3  -8   43.33    8.14
   7  -3  -7   22.17    6.62
   7   3  -7   24.00    6.46
   7  -3  -6  117.30   10.75
   7   3  -6  117.12   10.93
   7  -3  -5  347.30   16.81
   7   3  -5  351.52   17.00
   7   3  -5  334.44   36.65
   7  -3  -5  359.76   38.74
  -7   3   4  402.77   40.42
   7  -3  -4  362.25   33.84
   7   3  -4  443.07   41.56
   7  -3  -4  397.64   39.32
   7   3  -4  387.73   17.56
   7  -3  -4  411.84   17.96
   7  -3  -3    6.93    4.01
   7   3  -3   -0.66    3.10
  -7  -3   3    1.99    7.76
   7   3  -3   -6.84   10.83
   7  -3  -3   -4.98   10.36
  -7   3   2   33.73   16.08
  -7  -3   2   29.85   13.13
   7   3  -2   61.71   18.33
   7  -3  -2   56.79   17.99
  -7   3   1   -5.74   13.23
   7   3  -1   11.29   12.44
   7  -3  -1   -8.24   11.73
  -7   3   0   12.91   13.06
  -7  -3   0   11.74   10.67
   7   3   0   20.78   12.28
   7  -3   0   17.07   12.17
  -7   3  -1   -2.89   10.97
  -7  -3  -1    2.28   11.92
   7  -3   1   -7.06   11.35
   7   3   1  -19.02   12.30
  -7   3  -2    2.52   12.44
  -7  -3  -2   23.69   13.61
   7  -3   2   25.79   17.56
   7   3   2    9.46   15.03
  -7   3  -3    7.09    3.29
  -7  -3  -3    5.70    3.52
   7  -3   3    1.87    3.58
   7   3   3    7.22    4.02
  -7   3  -3    3.02    9.69
  -7  -3  -3   21.69   12.84
  -7   3  -4  584.49   20.38
  -7  -3  -4  564.03   20.10
   7  -3   4  600.51   23.42
   7   3   4  593.17   23.28
   7  -3   4  555.70   48.64
   7   3   4  571.42   49.06
  -7  -3  -5    2.29    3.96
  -7   3  -5    3.63    4.45
  -7  -3  -5    5.54    4.50
  -7  -3  -6  108.12    9.69
  -7  -3  -7    4.08    3.99
  -7  -3  -7    2.17    5.83
  -7  -3  -8  346.89   14.75
  -7  -3  -8  339.62   16.57
  -7   3  -8  356.99   15.59
  -7  -3  -9  101.11   10.06
  -7   3  -9  105.80    8.36
  -7   3 -10   -0.37    2.80
  -7  -3 -10    2.35    5.49
  -7  -3 -11    5.20    4.32
  -7  -3 -12  278.18    8.77
  -7  -3 -12  296.29    9.88
  -7  -3 -12  266.84    8.60
   7  -4 -12   19.19    3.31
   7   4 -12   22.73    3.59
   7  -4 -11    8.51    4.29
   7   4 -11    3.75    4.07
   7  -4 -10   13.75    5.67
   7   4 -10   15.92    5.96
   7  -4  -9    0.33    5.53
   7   4  -9    1.34    5.63
   7  -4  -8    1.54    2.90
   7  -4  -8   -3.12    5.43
   7   4  -8   -4.76    6.04
   7  -4  -7   19.90    6.13
   7   4  -7   12.51    5.96
   7  -4  -6  224.78   13.84
   7   4  -6  219.61   13.78
   7   4  -5  129.23   23.56
   7   4  -5  143.08   11.19
   7  -4  -5  148.81   11.38
   7  -4  -4   83.62   18.11
   7  -4  -4   96.32    9.10
   7   4  -4  105.12    9.68
   7   4  -4  113.34   21.23
   7  -4  -4   84.23   19.24
  -7   4   4   81.59   19.42
  -7  -4   4   84.40   19.50
   7  -4  -3    2.10    2.98
   7   4  -3    3.76    3.53
   7   4  -3    2.63    7.12
   7  -4  -3   15.27   12.52
  -7   4   3   10.07   12.11
  -7  -4   3    3.29   12.30
   7  -4  -3   19.50   11.42
  -7   4   2 1180.70   65.06
  -7  -4   2 1208.10   66.81
   7   4  -2 1127.89   63.84
   7  -4  -2 1197.62   65.57
  -7   4   1   -0.32   11.69
  -7  -4   1    8.19   10.41
   7   4  -1   -0.80   10.26
   7  -4  -1   12.78   10.29
   7   4   0  207.62   30.56
   7  -4   0  183.45   27.91
  -7  -4   0  170.46   26.04
  -7   4   0  213.13   28.80
   7  -4   1  294.69   35.94
   7   4   1  326.04   37.20
  -7   4  -1  335.07   35.57
  -7  -4  -1  343.47   35.41
   7  -4   2  205.15   30.62
   7   4   2  225.24   31.23
  -7   4  -2  239.10   30.93
  -7  -4  -2  237.97   30.38
  -7  -4  -3   45.62    6.02
  -7   4  -3   45.48    6.13
   7  -4   3   36.22    6.82
   7   4   3   42.57    6.82
  -7   4  -4   99.63    8.91
  -7  -4  -4  105.69    9.14
   7  -4   4  112.81   10.80
   7   4   4   97.24   10.38
  -7  -4  -5  259.78   14.44
  -7   4  -5  264.46   14.16
  -7  -4  -5  270.58   14.41
  -7  -4  -6    3.55    4.54
  -7  -4  -7    2.86    5.59
  -7  -4  -7    2.17    4.72
  -7  -4  -8  109.21   10.48
  -7   4  -8  120.60    9.35
  -7  -4  -8  108.16    8.77
  -7  -4  -9   10.60    6.67
  -7   4  -9   16.82    4.23
  -7  -4  -9    6.79    3.30
  -7  -4 -10  285.50   13.51
  -7  -4 -11    3.51    4.18
  -7  -4 -12   26.67    2.97
  -7  -4 -12   32.57    3.87
  -7  -4 -12   30.42    3.16
   7  -5 -12   55.64    4.03
   7   5 -12   54.27    4.08
   7  -5 -11    7.65    3.49
   7   5 -11    8.15    3.59
   7  -5 -10    7.49    4.39
   7   5 -10    8.17    4.65
   7  -5  -9   -3.54    4.82
   7   5  -9   -2.62    4.85
   7  -5  -8   39.39    5.16
   7  -5  -8   36.26    6.90
   7   5  -8   29.43    6.48
   7  -5  -7   12.61    4.55
   7  -5  -7    7.87    5.24
   7   5  -7   14.15    5.69
   7  -5  -6  191.09   12.59
   7   5  -6  196.77   12.98
  -7  -5   5  136.23   23.85
   7  -5  -5  158.96   11.69
   7   5  -5  173.07   12.24
  -7  -5   4  196.84   28.94
  -7   5   4  237.36   31.81
   7   5  -4  252.64   14.52
   7  -5  -4  258.72   14.52
   7   5  -4  233.98   29.75
   7  -5  -4  220.73   29.95
   7  -5  -4  194.96   26.29
  -7   5   3   90.95   20.27
  -7  -5   3   67.42   19.63
   7  -5  -3   63.94    7.51
   7   5  -3   75.37    8.39
   7  -5  -3   67.14   16.56
   7   5  -3   77.58   17.54
   7  -5  -3   66.49   16.42
   7   5  -2   12.01    8.35
   7  -5  -2   -2.84    7.18
   7  -5  -2   12.41    4.27
   7   5  -2    5.09    3.74
   7  -5  -2    3.55   11.25
  -7   5   2   14.92    9.91
  -7  -5   2   17.47   12.04
   7   5  -1  540.75   44.95
   7  -5  -1  562.53   45.43
   7  -5  -1  545.47   43.01
  -7   5   1  517.43   43.56
  -7  -5   1  522.12   43.54
  -7   5   0  361.95   36.27
  -7  -5   0  308.91   33.68
   7   5   0  358.26   37.83
   7  -5   0  361.86   37.76
   7   5   1  -29.61   14.31
   7  -5   1   -0.14   10.43
  -7   5  -1    1.87   12.96
  -7  -5  -1   -4.22   10.52
   7  -5   2  191.60   13.33
   7   5   2  190.05   13.04
  -7   5  -2  198.08   11.49
  -7  -5  -2  183.24   26.36
   7   5   2  172.71   27.64
   7  -5   2  199.76   29.15
  -7   5  -2  183.27   27.70
   7  -5   3  114.82   24.45
   7   5   3  151.02   26.71
   7  -5   3  136.98   11.75
   7   5   3  141.49   11.54
  -7   5  -3  146.89   10.17
  -7  -5  -3  143.82   10.08
  -7   5  -4   29.84    5.51
  -7  -5  -4   24.74    5.07
  -7  -5  -4   27.96    6.27
  -7   5  -5    3.79    3.62
  -7  -5  -5    6.78    4.14
  -7  -5  -5    5.66    5.05
  -7  -5  -6   77.28    8.72
  -7  -5  -6   69.89    8.65
  -7  -5  -7   29.27    6.19
  -7  -5  -7   27.90    6.78
  -7  -5  -8   33.93    5.89
  -7  -5  -8   27.93    7.22
  -7   5  -8   31.66    5.18
  -7  -5  -9    0.60    3.18
  -7  -5  -9   -2.62    6.59
  -7  -5 -10    2.50    5.46
  -7  -5 -11   30.12    5.06
  -7  -5 -11   30.93    3.97
  -7  -5 -11   32.29    5.34
  -7  -5 -12  267.46    7.89
  -7  -5 -12  291.85    8.83
  -7  -6  12    1.58    2.68
   7  -6 -11   -0.14    2.27
   7   6 -11    1.63    2.58
   7  -6 -10   19.95    4.57
   7   6 -10   12.71    4.35
   7  -6  -9   11.42    4.67
   7   6  -9    9.12    4.76
   7  -6  -8  106.82    9.43
   7   6  -8   96.11    8.94
   7  -6  -8   92.11    7.31
   7  -6  -7    2.26    4.05
   7   6  -7   13.00    4.99
   7  -6  -7    2.47    3.80
   7  -6  -6  170.16   11.94
   7   6  -6  181.06   12.29
   7  -6  -5    1.45    3.53
   7   6  -5    1.94    4.08
   7  -6  -5   11.91    4.70
   7  -6  -4   -1.34    3.67
   7   6  -4   -6.01    4.15
  -7   6   4   -6.06    8.71
  -7  -6   4  -19.16    9.77
   7   6  -4   18.70   11.22
   7  -6  -4    6.71    6.18
   7  -6  -4   11.24   10.10
   7  -6  -3  555.57   20.89
   7   6  -3  516.46   20.32
  -7   6   3  584.45   47.22
  -7  -6   3  547.96   45.37
   7   6  -3  578.89   44.74
   7  -6  -3  533.07   43.38
   7  -6  -3  553.96   44.22
   7  -6  -2   46.31    6.61
   7   6  -2   41.05    6.28
  -7   6   2   35.89   12.98
  -7  -6   2   35.46   13.32
   7   6  -2   20.80    9.73
   7  -6  -2   41.05   12.23
   7  -6  -2   56.00   17.12
  -7   6   1  189.28   26.68
  -7  -6   1  179.84   26.52
   7   6  -1  153.51   24.06
   7  -6  -1  148.29   23.45
   7  -6  -1  186.60   26.20
   7  -6  -1  173.43   11.81
   7   6  -1  174.89   12.05
  -7   6   0   35.48   15.48
  -7  -6   0   16.55    9.91
   7  -6   0   38.29    6.20
   7   6   0   36.93    5.89
   7  -6   0   42.71   14.75
   7   6   0   30.06   12.83
   7  -6   0   39.90   14.63
   7   6   1 1958.22   40.16
   7  -6   1 2069.24   41.11
  -7   6  -1 2197.93   86.17
  -7  -6  -1 2186.77   86.87
   7  -6   1 2165.54   85.69
   7   6   1 2092.78   88.84
   7  -6   1 2215.49   92.04
  -7   6  -2  261.22   12.89
  -7  -6  -2  283.97   13.58
   7  -6   2  273.57   15.27
   7   6   2  257.97   14.95
   7   6   2  219.94   31.18
   7  -6   2  215.91   30.63
   7  -6   2  271.68   31.60
  -7   6  -2  273.18   31.51
  -7  -6  -2  282.16   32.17
   7   6   3   28.35    5.87
   7  -6   3   24.29    5.51
   7  -6   3   48.32   16.36
   7   6   3   40.00   14.74
   7  -6   3   35.48   14.35
  -7   6  -3   29.33    4.91
  -7  -6  -3   27.23    5.10
  -7  -6  -3   37.15    6.95
  -7   6  -4    3.88    3.19
  -7  -6  -4   -1.78    3.19
  -7  -6  -4    1.82    4.72
  -7  -6  -5  132.50    9.81
  -7  -6  -5  148.63   11.56
  -7  -6  -6    2.39    4.91
  -7  -6  -6   -3.00    5.05
  -7  -6  -7   69.29    8.34
  -7  -6  -7   58.13    8.29
  -7  -6  -8   11.55    5.05
  -7  -6  -8   12.50    6.54
  -7  -6  -9   68.88    6.63
  -7  -6  -9   72.46    8.87
  -7  -6 -10   36.54    6.66
  -7  -6 -10   39.42    6.07
  -7  -6 -10   42.76    4.64
  -7  -6 -11   69.83    6.19
  -7  -6 -11   60.58    4.35
  -7  -6 -11   65.17    5.89
  -7  -6 -12   27.68    2.91
  -7  -7  12    5.48    2.47
   7   7 -11   14.13    2.41
  -7  -7  11   22.83    5.49
   7  -7 -10   18.43    3.76
   7   7 -10   12.90    3.38
   7   7  -9   36.87    5.50
   7  -7  -9   43.29    5.69
   7  -7  -8    1.12    3.77
   7   7  -8    5.87    3.99
   7  -7  -8    5.66    3.37
   7  -7  -7    5.78    4.08
   7   7  -7   -2.00    3.93
   7  -7  -7    8.01    4.63
   7  -7  -7   14.60    5.15
   7  -7  -6   20.01    5.27
   7   7  -6   15.65    4.97
   7  -7  -6   11.26    5.00
   7  -7  -6   27.59    5.91
   7   7  -5  557.99   20.49
   7  -7  -5  566.80   20.38
   7  -7  -5  534.39   17.58
   7  -7  -5  583.11   20.04
   7  -7  -4   23.39    5.19
   7   7  -4   20.91    5.10
  -7  -7   3  294.38   15.98
   7  -7  -3  299.88   15.17
   7   7  -3  295.02   15.21
   7  -7  -3  324.85   35.37
   7   7  -3  335.88   33.93
   7   7  -2   11.62    3.92
   7  -7  -2   18.23   11.79
   7   7  -2   23.88   11.60
  -7  -7   2   29.42   11.17
  -7   7   1  345.53   34.29
  -7  -7   1  291.58   31.90
   7   7  -1  317.25   32.77
   7  -7  -1  332.67   33.36
   7  -7  -1  350.98   36.10
  -7   7   0  554.41   43.46
  -7  -7   0  527.47   42.07
   7   7   0  520.17   42.40
   7  -7   0  497.38   41.96
   7  -7   0  664.81   49.06
   7  -7   1   14.73    4.08
   7  -7   1    4.45   10.38
   7   7   1   10.04    9.61
   7  -7   1    4.35    6.68
  -7   7  -1    8.65    8.88
  -7  -7  -2   28.21    4.82
  -7  -7  -2   34.64    6.41
   7   7   2   20.77    4.62
   7  -7   2   33.70   14.43
  -7  -7  -3    3.71    4.85
   7  -7   3    6.99    9.44
   7  -7   3    6.05    3.49
   7   7   3    5.63    3.36
  -7   7  -3    0.52    2.42
  -7  -7  -3    7.65    3.35
  -7  -7  -4   38.91    7.03
  -7   7  -4   40.25    5.46
  -7  -7  -4   39.56    5.78
  -7  -7  -5   38.09    6.56
  -7  -7  -5   38.66    7.70
  -7  -7  -6    5.10    5.25
  -7  -7  -6   11.14    5.94
  -7  -7  -7   20.59    6.53
  -7  -7  -7   18.82    5.99
  -7  -7  -8   15.47    6.15
  -7  -7  -8   13.00    5.03
  -7  -7  -9   97.46    9.06
  -7  -7  -9   79.19    7.14
  -7  -7 -10   44.98    6.41
  -7  -7 -10   49.96    4.58
  -7  -7 -10   43.18    5.73
  -7  -7 -11   42.72    4.81
  -7  -7 -11   39.63    4.55
  -7  -8  11   55.39    6.22
  -7  -8  10  131.23   10.42
  -7  -8   9   59.53    9.83
   7   8  -8   14.37    3.88
   7  -8  -8   21.07    4.20
   7   8  -7    8.33    3.60
   7  -8  -7   15.57    4.85
   7  -8  -6   92.04    8.56
   7  -8  -6   80.27    8.46
   7  -8  -5   17.74    6.24
  -7  -8   5   13.00    6.89
   7  -8  -5   33.87    6.81
   7  -8  -4  170.63   11.80
  -7  -8   4  173.14   13.28
   7  -8  -3  243.04   13.66
  -7  -8   3  217.41   14.23
  -7  -8   2    0.68    3.69
   7  -8  -2    2.87    3.97
   7  -8  -1  295.74   14.32
   7  -8  -1  274.06   32.77
  -7  -8   1  261.54   13.30
   7  -8   0   21.80    5.13
   7  -8   0   27.93   15.13
  -7  -8   0   10.92    4.29
   7  -8   1  180.24   10.82
  -7  -8  -1  191.00   12.23
   7  -8   2  123.55   22.40
  -7  -8  -2  174.12   11.89
  -7  -8  -3  429.58   18.58
  -7  -8  -4   -2.30    5.26
  -7  -8  -4   -0.69    3.43
  -7  -8  -5   20.45    6.45
  -7  -8  -5   15.11    4.96
  -7  -8  -5   25.33    5.55
  -7  -8  -6   50.00    7.20
  -7  -8  -6   61.50    8.45
  -7  -8  -7    6.09    5.08
  -7  -8  -7    2.42    5.52
  -7  -8  -8   24.70    6.16
  -7  -8  -8   19.50    4.85
  -7  -8  -8   22.12    5.59
  -7  -8  -9    5.33    5.18
  -7  -8  -9    2.79    4.06
  -7  -8  -9    8.34    4.02
  -7  -8 -10   25.05    5.05
  -7  -8 -10   33.87    3.90
  -7  -8 -10   30.78    4.92
  -7  -8 -11    1.22    2.24
  -7  -9  11   32.83    3.58
  -7  -9  11   47.28    5.21
  -7  -9  10   10.68    4.03
  -7  -9  10    2.03    4.99
  -7  -9   9   -0.10    6.61
   7  -9  -8   42.26    5.18
  -7  -9   8   42.00    9.29
   7  -9  -8   53.82    6.66
  -7  -9   7  105.73   11.85
   7  -9  -7   97.01    8.20
   7  -9  -7  114.79    9.16
   7  -9  -6   29.20    6.18
  -7  -9   6   32.65    8.21
   7  -9  -5   44.64    7.47
  -7  -9   5   49.31    8.70
  -7  -9   4   24.77    7.25
   7  -9  -4   35.96    7.28
  -7  -9   3    3.34    4.82
   7  -9  -3    5.83    5.11
  -7  -9   2   23.85    5.85
   7  -9  -2   23.70    6.03
  -7  -9   1  110.00    9.92
   7  -9  -1  119.79    9.78
   7  -9   0   30.81    5.55
  -7  -9   0   20.11    4.74
   7  -9   1   93.11    8.11
  -7  -9  -1   88.86    8.63
  -7  -9  -2    2.20    4.72
  -7  -9  -3  588.91   21.58
  -7  -9  -4   12.32    4.04
  -7  -9  -4    9.08    5.50
  -7  -9  -5   -2.73    4.34
  -7  -9  -5    3.62    3.67
  -7  -9  -5    0.32    5.55
  -7  -9  -6   28.28    4.83
  -7  -9  -6   28.42    5.41
  -7  -9  -6   29.54    5.67
  -7  -9  -6   36.70    7.55
  -7  -9  -7  260.81   13.91
  -7  -9  -7  252.43   12.83
  -7  -9  -7  260.70   12.27
  -7  -9  -8    0.41    4.83
  -7  -9  -8    0.68    4.51
  -7  -9  -8   -0.91    3.67
  -7  -9  -9   72.67    6.56
  -7  -9  -9   81.52    7.24
  -7  -9  -9   69.48    6.43
  -7  -9 -10    2.52    2.19
  -7  -9 -10    2.35    2.77
  -7  -9 -10    3.71    3.45
  -7  -9 -11    9.98    1.96
  -7  -9 -11   13.82    2.80
  -7 -10  11  153.80    6.92
  -7 -10  10    2.33    2.51
  -7 -10  10    0.57    4.25
  -7 -10   9   73.85    6.77
  -7 -10   9   74.14    8.80
  -7 -10   8   42.91    6.32
   7 -10  -8   39.45    4.88
  -7 -10   8   47.91    9.36
   7 -10  -7   26.61    5.31
  -7 -10   7   27.51    8.42
  -7 -10   6  201.49   14.99
   7 -10  -6  209.99   12.05
  -7 -10   5  220.39   15.40
   7 -10  -5  227.00   13.20
   7 -10  -4   47.13    8.10
  -7 -10   4   43.62    8.36
   7 -10  -3    7.89    5.60
  -7 -10   3   12.89    6.16
   7 -10  -2   13.88    6.07
  -7 -10   2   14.06    5.69
   7 -10  -1  204.70   12.50
  -7 -10   1  197.72   13.20
  -7 -10   0    3.58    3.51
   7 -10   0   12.21    5.13
  -7 -10  -1  106.92    9.40
   7 -10   1  116.48    9.23
  -7 -10  -2   19.45    5.69
  -7 -10  -3  549.10   20.68
  -7 -10  -4    3.90    5.15
  -7 -10  -4   10.32    6.10
  -7 -10  -5   83.95    9.59
  -7 -10  -5   83.20    7.28
  -7 -10  -5   87.44    9.06
  -7 -10  -6   11.89    6.50
  -7 -10  -6    7.57    4.16
  -7 -10  -6   11.02    4.07
  -7 -10  -7  125.92    8.80
  -7 -10  -7  117.95    7.99
  -7 -10  -7  123.95   10.31
  -7 -10  -8   22.14    5.05
  -7 -10  -8   19.13    4.05
  -7 -10  -8   21.58    5.57
  -7 -10  -9    1.71    3.44
  -7 -10  -9    1.43    2.79
  -7 -10  -9    0.01    3.34
  -7 -10 -10   11.75    2.59
  -7 -10 -10   16.94    2.66
  -7 -11  10   27.36    3.17
  -7 -11  10   59.47    5.91
  -7 -11   9   -2.90    5.42
  -7 -11   9    2.41    2.87
  -7 -11   8   -4.04    6.74
   7 -11  -8    0.48    2.56
  -7 -11   8   -4.60    3.33
  -7 -11   7    0.67    7.00
   7 -11  -7    3.85    4.19
  -7 -11   6   34.34    8.58
   7 -11  -6   34.52    6.51
  -7 -11   5   18.09    7.52
   7 -11  -5   25.63    6.75
   7 -11  -4  249.75   14.09
  -7 -11   4  241.86   15.80
  -7 -11   3   14.95    6.58
   7 -11  -3   20.46    6.91
  -7 -11   2    7.74    5.44
   7 -11  -2   17.01    6.56
  -7 -11   1  119.96   10.55
   7 -11  -1  115.31    9.93
   7 -11   0   45.02    6.79
  -7 -11   0   38.05    6.50
  -7 -11   0   46.40    6.02
  -7 -11  -1    6.85    4.27
   7 -11   1    5.76    4.02
  -7 -11  -2   98.28    9.26
  -7 -11  -3   34.55    6.90
  -7 -11  -4  392.66   17.32
  -7 -11  -4  352.36   17.33
  -7 -11  -5   -3.40    6.37
  -7 -11  -5    4.32    5.12
  -7 -11  -6  330.83   14.64
  -7 -11  -6  324.48   12.82
  -7 -11  -6  325.75   15.67
  -7 -11  -7   85.93    6.88
  -7 -11  -7   74.66    8.31
  -7 -11  -8  187.42   10.21
  -7 -11  -8  183.90    9.06
  -7 -11  -8  185.02    8.44
  -7 -11  -9    1.34    3.19
  -7 -11  -9    0.11    1.87
  -7 -11 -10   -4.42    2.47
  -7 -12  10   82.63    5.40
  -7 -12   9   29.14    5.54
  -7 -12   8   44.71    7.61
  -7 -12   7   40.52    8.47
   7 -12  -7   50.91    5.86
   7 -12  -6  255.99   12.64
  -7 -12   6  258.64   15.68
  -7 -12   5   56.25    9.61
   7 -12  -5   42.76    7.35
  -7 -12   4   18.43    7.79
   7 -12  -4    5.41    6.24
  -7 -12   3   14.55    6.45
   7 -12  -3   26.27    7.32
  -7 -12   2   35.94    7.33
   7 -12  -2   37.83    7.71
   7 -12  -1  304.23   14.99
  -7 -12   1  293.29   15.76
  -7 -12   0   35.84    6.14
   7 -12   0   35.61    6.44
  -7 -12  -1   12.51    4.24
   7 -12   1   24.24    5.26
  -7 -12  -2    4.59    4.40
  -7 -12  -3   61.97    9.47
  -7 -12  -3   64.53    7.87
  -7 -12  -4   16.79    6.13
  -7 -12  -4   14.04    6.39
  -7 -12  -5  107.26    9.78
  -7 -12  -5   99.13    9.57
  -7 -12  -6   40.25    7.50
  -7 -12  -6   39.13    5.97
  -7 -12  -7    3.13    5.32
  -7 -12  -7    2.24    2.58
  -7 -12  -7   -0.77    3.01
  -7 -12  -8    4.95    4.29
  -7 -12  -9  272.34    9.28
  -7 -13   9   21.60    4.06
  -7 -13   8    4.05    4.79
  -7 -13   7   45.44    7.87
  -7 -13   6   72.86    9.45
   7 -13  -6   81.84    7.74
  -7 -13   5   60.37    9.26
   7 -13  -5   69.42    8.51
  -7 -13   4   33.49    7.85
   7 -13  -4   31.60    7.74
  -7 -13   3   -2.10    6.06
   7 -13  -3   -0.08    6.28
  -7 -13   2   22.43    6.79
   7 -13  -2   24.67    6.97
  -7 -13   1    6.01    4.85
   7 -13  -1    8.94    5.44
  -7 -13   0   11.03    5.07
   7 -13   0   13.58    5.38
  -7 -13  -1  138.91    9.27
   7 -13   1  140.90    9.58
  -7 -13  -1  138.70    9.85
  -7 -13  -2    4.80    6.90
  -7 -13  -2    4.14    3.76
  -7 -13  -3  132.87    9.99
  -7 -13  -3  142.52   12.13
  -7 -13  -4   11.68    5.48
  -7 -13  -4   11.60    6.42
  -7 -13  -5   35.59    6.78
  -7 -13  -5   38.39    7.00
  -7 -13  -6    6.86    5.52
  -7 -13  -6    0.43    4.08
  -7 -13  -7  215.78   10.67
  -7 -13  -7  189.03    8.76
  -7 -13  -8   36.46    4.83
  -7 -14   9   16.85    2.62
  -7 -14   8   -0.77    3.45
  -7 -14   7   36.39    6.39
  -7 -14   6   25.81    6.94
   7 -14  -5   15.55    6.05
  -7 -14   5   21.50    7.21
  -7 -14   4  134.22   11.33
   7 -14  -4  148.14   11.11
  -7 -14   3   69.43    9.15
   7 -14  -3   69.96    9.30
  -7 -14   2  266.57   14.54
   7 -14  -2  270.39   14.25
   7 -14  -1    1.41    5.12
  -7 -14   1    1.57    4.75
   7 -14   0   67.47    7.38
  -7 -14   0   63.27    9.20
  -7 -14   0   64.17    7.59
  -7 -14  -1   56.92    5.87
  -7 -14  -1   69.35    9.58
  -7 -14  -1   64.38    6.88
  -7 -14  -2  276.45   12.44
  -7 -14  -2  282.00   15.93
  -7 -14  -3    9.62    4.44
  -7 -14  -3    5.63    6.83
  -7 -14  -4    9.42    5.03
  -7 -14  -4    5.44    5.97
  -7 -14  -5    4.33    4.67
  -7 -14  -5    5.88    4.90
  -7 -14  -6    5.72    4.72
  -7 -14  -6   -4.12    4.36
  -7 -14  -7    3.49    3.92
  -7 -14  -7   -1.23    2.36
  -7 -14  -8   53.10    4.60
  -7 -15   8    0.92    2.28
  -7 -15   7   90.08    7.15
  -7 -15   6   44.18    6.55
  -7 -15   5   77.79    8.60
  -7 -15   4   71.27    8.34
  -7 -15   4   76.58    6.37
   7 -15  -3   85.93    9.15
  -7 -15   3   69.15    7.10
  -7 -15   3   73.04    8.67
  -7 -15   2    8.63    5.11
  -7 -15   2    6.43    4.98
   7 -15  -2    6.98    5.80
  -7 -15   1   12.23    5.74
  -7 -15   1   17.08    5.57
  -7 -15   0   -1.64    5.76
  -7 -15   0    3.58    4.14
  -7 -15  -1   -0.46    6.57
  -7 -15  -1    9.75    4.13
  -7 -15  -2    1.12    2.84
  -7 -15  -2    0.77    6.92
  -7 -15  -3    9.38    3.98
  -7 -15  -3   11.34    6.52
  -7 -15  -4    1.42    3.61
  -7 -15  -4   -2.64    5.32
  -7 -15  -5    3.25    3.77
  -7 -15  -5   -7.04    4.97
  -7 -15  -6    2.77    3.40
  -7 -15  -6    0.90    3.40
  -7 -15  -7   16.75    3.56
  -7 -15  -7    7.89    1.85
  -7 -16   7   31.18    3.62
  -7 -16   6   14.25    4.02
  -7 -16   5  108.22    8.03
  -7 -16   4    9.96    5.03
  -7 -16   3  172.41   10.61
  -7 -16   3  164.77    8.88
  -7 -16   2   33.48    6.09
  -7 -16   2   30.79    5.38
  -7 -16   1  272.37   12.58
  -7 -16   1  255.33   12.67
  -7 -16   0   21.14    4.63
  -7 -16   0   31.29    6.73
  -7 -16  -1  172.86   11.16
  -7 -16  -1  155.61    8.78
  -7 -16  -2   -4.75    5.80
  -7 -16  -2   -2.94    2.57
  -7 -16  -3   43.39    6.97
  -7 -16  -3   38.83    4.59
  -7 -16  -4    7.78    4.75
  -7 -16  -4    6.90    3.27
  -7 -16  -5   -2.23    3.83
  -7 -16  -5    5.41    3.14
  -7 -16  -6   32.34    3.71
  -7 -17   6   81.69    4.98
  -7 -17   5    2.06    2.90
  -7 -17   4    3.43    3.68
  -7 -17   3    5.78    3.87
  -7 -17   2   19.22    4.48
  -7 -17   2   19.58    3.82
  -7 -17   1   33.24    4.92
  -7 -17   1   45.93    5.70
  -7 -17   0    0.43    3.01
  -7 -17   0    0.25    4.07
  -7 -17  -1    3.79    2.72
  -7 -17  -1    8.55    4.81
  -7 -17  -2   14.99    5.06
  -7 -17  -3   36.50    5.75
  -7 -17  -4  198.11    9.15
  -7 -17  -5   48.78    4.47
  -7 -18   4   94.78    5.45
  -7 -18   3    3.87    2.78
  -7 -18   2    5.60    2.96
  -7 -18   2    3.12    1.50
  -7 -18   1   20.74    3.39
  -7 -18   1   15.98    3.32
  -7 -18   0  104.90    6.73
  -7 -18   0  102.62    5.93
  -7 -18  -1   16.54    4.06
  -7 -18  -1   15.03    2.51
  -7 -18  -2   67.12    5.76
  -7 -18  -3    6.21    3.11
  -7 -18  -4   26.17    3.30
  -7 -19  -1   -3.15    1.90
  -7 -19  -2   88.51    4.67
   8   0 -12   69.19    4.43
   8   0 -11   -0.84    3.81
   8   0 -10   29.80    6.63
   8   0  -9    0.68    6.80
   8   0  -8   39.82    8.86
   8   0  -7    2.97    7.01
   8   0  -6   58.06    9.43
   8   0  -5    4.04    5.77
   8   0  -4   91.12   10.21
  -8   0   3  -17.52   10.98
   8   0  -3    3.51    4.96
   8   0  -2    8.50    5.71
  -8   0   2    8.47   13.15
   8   0  -2   -5.00   10.17
   8   0  -1    3.90    5.13
  -8   0   1    2.40   11.82
   8   0  -1    8.19   12.18
   8   0   0    1.78    4.80
  -8   0   0   19.08   12.30
   8   0   1   -4.25    5.94
  -8   0  -1  -27.01   15.29
   8   0   1   -9.16   11.90
   8   0   2   16.24    6.10
   8   0   2   -4.25   12.94
  -8   0  -2   19.47   13.89
  -8   0  -3   -2.26    5.01
   8   0   3    2.24    5.55
  -8   0  -4  237.66   14.20
   8   0   4  236.62   16.10
  -8   0  -5    0.68    5.37
  -8   0  -6   30.98    6.12
  -8   0  -7    6.34    4.07
  -8   0  -8  110.38    9.77
  -8   0  -9   -0.03    4.71
  -8   0 -10   76.52    6.52
  -8   0 -11    0.19    1.89
   8  -1 -12   12.01    2.31
   8   1 -12    8.06    2.17
   8  -1 -11   49.64    5.78
   8   1 -11   52.62    5.95
   8   1 -10  118.89    9.62
   8  -1 -10  120.23    9.61
   8  -1  -9   93.70   10.14
   8   1  -9   97.28   10.26
   8  -1  -8   60.20    9.28
   8   1  -8   53.16    9.24
   8  -1  -7   43.20    8.65
   8   1  -7   50.27    9.13
   8  -1  -6  230.39   14.94
   8   1  -6  240.85   15.47
   8  -1  -5  150.17   12.45
   8   1  -5  148.96   12.56
   8  -1  -4   35.94    7.48
   8   1  -4   37.86    7.59
   8  -1  -3    2.88    5.51
   8   1  -3    2.66    5.34
  -8   1   3    3.57   11.39
  -8  -1   3  -10.30   12.74
   8  -1  -2   63.16    8.88
   8   1  -2   83.80   20.95
   8  -1  -2   77.05   19.63
  -8   1   2   45.04   18.83
  -8  -1   2   34.47   15.83
   8   1  -2   68.94    9.31
   8  -1  -1   22.87    6.83
   8   1  -1   24.58    7.06
  -8   1   1    7.70   13.22
  -8  -1   1   25.78   13.15
   8   1  -1    7.07   10.63
   8  -1  -1   47.38   17.27
   8   1   0   15.47    5.37
   8  -1   0   18.51    5.89
  -8   1   0   17.26   12.72
  -8  -1   0   15.57   10.21
   8   1   0   31.42   15.29
   8  -1   0   26.31   14.42
   8  -1   1  105.49   11.05
   8   1   1  107.44   11.29
  -8   1  -1   80.16   22.59
  -8  -1  -1  105.87   23.51
   8   1   1  121.81   25.83
   8  -1   1  135.20   26.26
   8  -1   2    9.51    5.86
   8   1   2    3.86    5.22
  -8   1  -2   22.15   15.49
  -8  -1  -2   13.20   11.49
   8  -1   2   14.74   14.17
   8   1   2    4.51   11.67
   8  -1   3  147.57   13.46
   8   1   3  143.46   13.42
  -8   1  -3  153.81   11.92
  -8  -1  -3  148.98   11.74
  -8   1  -4    3.00    4.65
  -8  -1  -4    2.02    4.86
   8  -1   4   -5.40    6.35
   8   1   4    5.61    6.00
  -8   1  -5  106.41   10.44
  -8  -1  -5   95.14    9.92
  -8  -1  -6   32.69    6.38
  -8  -1  -7   14.19    4.67
  -8   1  -7   17.87    4.45
  -8  -1  -8  109.54   10.29
  -8   1  -8  102.63    9.53
  -8  -1  -8   96.94    7.39
  -8  -1  -9   15.57    5.76
  -8   1  -9   18.52    5.30
  -8  -1 -10   61.58    6.26
  -8   1 -10   58.48    5.54
  -8   1 -11   40.47    3.21
  -8  -1 -11   58.07    4.44
   8  -2 -11   32.77    4.77
   8   2 -11   34.87    5.07
   8  -2 -10   24.22    6.07
   8   2 -10   25.87    6.18
   8   2  -9   70.64    9.04
   8  -2  -9   73.47    9.13
   8  -2  -8   30.67    7.92
   8   2  -8   35.64    8.21
   8  -2  -7   31.51    7.64
   8   2  -7   28.95    7.84
   8  -2  -6  157.00   12.78
   8   2  -6  147.16   12.42
   8   2  -5  156.69   12.72
   8  -2  -5  150.77   12.65
   8   2  -4   84.02    9.97
   8  -2  -4   91.73   10.09
   8  -2  -3  178.98   13.24
   8   2  -3  177.47   13.21
   8   2  -2  323.25   36.79
   8  -2  -2  305.51   37.43
  -8  -2   2  323.59   38.26
  -8   2   2  298.05   37.03
   8   2  -2  319.12   17.40
   8  -2  -2  300.87   16.77
   8  -2  -1   12.35    5.46
   8   2  -1   10.98    5.10
   8   2  -1   14.41   11.54
   8  -2  -1   31.60   14.90
  -8   2   1   15.60   11.56
  -8  -2   1   -1.87    8.65
   8   2   0  159.50   13.06
   8  -2   0  132.34   11.96
   8   2   0  165.82   29.14
   8  -2   0  173.21   29.24
  -8   2   0  182.64   28.82
  -8  -2   0  145.33   26.06
   8  -2   1    6.65    5.80
   8   2   1    4.85    5.38
   8   2   1   -1.20   12.25
   8  -2   1   -8.45   12.02
  -8   2  -1   23.79   16.15
  -8  -2  -1   26.26   13.50
   8  -2   2   69.93   21.75
   8   2   2  139.16   27.75
   8  -2   2  112.80   11.43
   8   2   2  134.74   12.55
  -8   2  -2  159.85   28.28
  -8  -2  -2  115.54   24.52
   8  -2   3  433.53   21.23
   8   2   3  427.44   21.08
  -8   2  -3  448.38   18.93
  -8  -2  -3  436.43   18.83
   8  -2   4    5.69    5.96
   8   2   4    6.42    6.55
  -8   2  -4   -1.18    4.69
  -8  -2  -4    5.47    5.24
  -8   2  -5   14.95    6.28
  -8  -2  -5    7.44    5.51
  -8  -2  -6    1.04    4.73
  -8  -2  -7  873.15   23.64
  -8  -2  -7  906.64   26.11
  -8  -2  -8   51.80    5.91
  -8   2  -8   60.45    7.71
  -8  -2  -8   62.60    8.85
  -8   2  -9  341.84   13.41
  -8  -2  -9  342.85   14.52
  -8  -2 -10    8.44    4.41
  -8   2 -10    7.74    3.12
  -8  -2 -11   26.52    3.03
  -8  -2 -11   34.67    3.82
   8   3 -11   87.74    6.41
   8  -3 -11   87.69    6.29
   8  -3 -10   11.15    4.89
   8   3 -10   15.17    5.20
   8  -3  -9   82.52    8.70
   8   3  -9   72.23    8.51
   8  -3  -8   38.47    7.76
   8   3  -8   41.72    8.07
   8  -3  -8   35.29    4.95
   8  -3  -7    5.17    5.96
   8   3  -7    9.45    6.29
   8  -3  -6   28.57    7.67
   8   3  -6   26.20    7.41
   8  -3  -5   21.43    6.81
   8   3  -5   22.79    6.77
   8  -3  -4  100.44   10.33
   8   3  -4  103.89   10.59
   8   3  -3   96.74   10.13
   8  -3  -3  108.39   10.49
   8   3  -2   26.12   13.81
   8  -3  -2   -4.07    9.36
  -8   3   2   26.13   14.49
  -8  -3   2   25.21   11.55
   8  -3  -2   13.19    5.84
   8   3  -2   21.73    6.06
   8   3  -1   25.90   11.62
   8  -3  -1    7.62   11.96
   8  -3  -1   21.74    6.37
   8   3  -1   18.35    5.50
  -8   3   1   56.70   17.76
  -8  -3   1   46.95   16.00
   8   3   0   15.41    6.29
   8  -3   0   21.38    6.58
   8   3   0   16.90   14.78
   8  -3   0   38.26   16.75
  -8   3   0   40.27   16.76
  -8  -3   0    2.86    9.38
   8  -3   1   23.87    7.12
   8   3   1   16.95    6.14
  -8   3  -1   18.82   15.74
  -8  -3  -1   15.63   10.80
   8   3   1   16.72   11.85
   8  -3   1    7.90   10.21
   8  -3   2  417.77   20.31
   8   3   2  436.76   20.99
  -8   3  -2  429.03   18.12
  -8  -3  -2  412.50   18.02
  -8   3  -2  397.08   41.80
  -8  -3  -2  345.97   40.23
  -8   3  -3   61.22    7.75
  -8  -3  -3   58.59    7.73
   8  -3   3   54.32    8.72
   8   3   3   58.55    8.90
  -8   3  -4   18.81    5.65
  -8  -3  -4   19.59    6.07
   8  -3   4   18.31    6.92
   8   3   4   29.24    7.95
  -8  -3  -5  105.21   10.37
  -8   3  -5  113.67   10.57
  -8  -3  -5  110.36   10.25
  -8  -3  -6   39.95    7.32
  -8  -3  -7  151.35   10.53
  -8  -3  -7  149.91   11.73
  -8  -3  -8   16.14    4.27
  -8   3  -8   18.30    5.13
  -8  -3  -8   15.81    7.22
  -8  -3  -9    3.00    5.72
  -8   3  -9    0.03    3.38
  -8  -3 -10  149.14    8.78
  -8   3 -10  143.78    6.77
  -8  -3 -11    1.98    2.44
  -8  -3 -11    1.67    1.36
  -8  -3 -11    2.50    2.42
  -8  -4  11    0.06    3.32
   8  -4 -11    0.87    2.27
   8   4 -11    0.34    2.40
   8  -4 -10   -3.07    3.90
   8   4 -10    2.92    3.99
   8  -4  -9  110.65    9.32
   8   4  -9  105.97    9.26
   8  -4  -8   50.85    5.61
   8   4  -8   64.11    8.29
   8  -4  -8   62.04    8.41
   8  -4  -7    0.55    5.48
   8   4  -7    5.49    6.06
   8  -4  -6    4.19    5.67
   8   4  -6    8.75    5.87
   8  -4  -5  902.09   27.42
   8   4  -5  920.42   28.08
   8   4  -4  110.81   10.88
   8  -4  -4  110.99   10.51
   8  -4  -3   93.05   10.01
   8   4  -3   97.39   10.17
   8   4  -2   47.17    8.01
   8  -4  -2   55.41    8.15
  -8   4   1  666.56   52.21
  -8  -4   1  642.47   52.61
   8   4  -1  674.81   24.72
   8  -4  -1  684.74   24.64
   8   4  -1  660.00   52.10
   8  -4  -1  602.14   50.01
  -8   4   0   62.37   18.71
  -8  -4   0   40.91   13.07
   8   4   0   69.72    9.11
   8  -4   0   66.88    8.65
   8   4   0   59.18   15.91
   8  -4   0   45.31   15.08
   8   4   1   95.24   21.55
   8  -4   1  134.24   27.07
   8   4   1  112.21   11.12
   8  -4   1  115.12   11.16
  -8   4  -1  104.70   21.82
  -8  -4  -1   77.58   20.79
   8   4   2  101.50   10.74
  -8   4  -2  100.39    9.18
  -8  -4  -2   93.62    9.12
   8  -4   2   82.02   10.02
   8  -4   3  486.03   21.44
   8   4   3  467.16   21.50
  -8   4  -3  491.99   19.11
  -8  -4  -3  476.59   19.04
  -8  -4  -4   69.84    9.39
  -8   4  -4   71.98    8.33
  -8  -4  -4   68.15    8.25
  -8  -4  -5   -2.30    5.58
  -8   4  -5    4.54    4.59
  -8  -4  -5    2.44    4.71
  -8  -4  -6   10.85    5.43
  -8  -4  -7  315.01   15.60
  -8  -4  -7  317.56   14.69
  -8   4  -8   20.24    4.94
  -8  -4  -8   18.01    7.13
  -8  -4  -8   15.13    4.56
  -8  -4  -9    7.36    5.65
  -8   4  -9    7.65    3.11
  -8  -4  -9   11.23    3.00
  -8  -4 -10    8.85    2.31
  -8  -4 -10    5.98    4.17
  -8  -4 -11   41.06    3.87
  -8  -4 -11   36.64    3.64
   8  -5 -11   16.11    2.50
   8   5 -11   21.11    2.81
  -8  -5  11   22.27    4.06
   8  -5 -10   13.40    3.78
   8   5 -10   10.85    3.84
   8  -5  -9   -0.64    3.96
   8   5  -9    0.22    4.28
   8  -5  -8   15.47    5.37
   8   5  -8   15.51    5.42
   8  -5  -8   14.74    3.83
   8  -5  -7   21.08    6.08
   8   5  -7   21.90    6.34
   8  -5  -7   19.99    5.13
   8  -5  -6   25.03    6.34
   8   5  -6   32.92    7.10
   8  -5  -5   67.39    8.39
   8   5  -5   77.32    9.24
   8  -5  -4   56.06    7.81
   8   5  -4   58.37    8.12
   8  -5  -3   51.90    7.81
   8   5  -3   51.50    7.95
   8  -5  -2    7.29    4.89
   8   5  -2    4.15    5.17
   8  -5  -1   -1.54    4.74
   8   5  -1   -1.11    4.86
   8  -5   0    9.28    4.74
   8   5   0    7.12    4.57
   8  -5   1   49.94    7.76
   8   5   1   51.37    8.17
   8  -5   2   29.87    6.89
   8   5   2   26.97    6.44
  -8  -5  -2   27.82    5.50
  -8   5  -2   28.18    5.61
   8  -5   3   39.79    7.57
   8   5   3   40.68    7.55
  -8   5  -3   34.44    6.29
  -8  -5  -3   35.46    6.16
  -8   5  -4    2.25    4.14
  -8  -5  -4   -0.89    4.03
  -8  -5  -4    5.04    5.43
  -8  -5  -5    2.95    4.58
  -8  -5  -5    3.85    5.79
  -8  -5  -6   17.76    6.37
  -8  -5  -6   30.49    6.84
  -8  -5  -7   19.63    6.95
  -8  -5  -7   18.44    5.44
  -8   5  -8    0.04    3.25
  -8  -5  -8    1.68    5.80
  -8  -5  -8   -2.99    3.98
  -8  -5  -9   23.76    6.12
  -8  -5  -9   27.10    3.99
  -8  -5 -10   65.87    6.12
  -8  -5 -10   53.49    5.28
  -8  -5 -11   27.15    2.96
  -8  -5 -11   30.29    3.28
  -8  -6  11   -1.52    2.86
  -8  -6  10    4.97    4.25
   8  -6 -10    5.53    2.63
   8   6 -10    6.77    2.77
   8   6  -9   63.37    6.43
   8  -6  -9   61.00    6.40
   8  -6  -8   14.81    4.88
   8   6  -8   12.16    4.65
   8  -6  -8   14.39    3.90
   8  -6  -7   15.92    5.05
   8   6  -7   11.40    5.03
   8  -6  -7   16.77    4.87
   8  -6  -6  101.61    9.08
   8  -6  -6  126.13   10.32
   8   6  -6  114.15   10.11
   8  -6  -5   20.39    5.74
   8   6  -5   17.74    5.25
  -8  -6   4    3.03    4.20
   8  -6  -4   10.05    4.61
   8   6  -4   14.06    4.86
   8  -6  -3   13.06    4.92
   8   6  -3   -0.24    4.66
   8   6  -2  174.52   12.79
   8  -6  -2  176.84   12.40
   8   6  -1  358.79   18.00
   8  -6  -1  373.15   17.88
   8  -6   0    0.45    4.51
   8   6   0    0.40    4.19
  -8   6  -1   44.87    6.26
   8  -6   1   41.09    7.42
   8   6   1   37.66    6.84
  -8  -6  -2  193.41   13.30
   8  -6   2  186.84   13.07
   8   6   2  189.56   13.37
  -8   6  -2  207.73   12.07
  -8  -6  -2  175.83   11.28
  -8  -6  -3   88.61   10.07
  -8   6  -3   95.68    8.49
  -8  -6  -3   90.51    8.55
   8  -6   3   99.79   10.07
   8   6   3   90.29    9.72
  -8  -6  -4    8.53    6.53
  -8   6  -4   11.95    4.35
  -8  -6  -4   10.60    4.24
  -8  -6  -5  240.29   14.40
  -8  -6  -5  218.97   12.98
  -8  -6  -6   21.88    6.63
  -8  -6  -6   15.06    5.63
  -8  -6  -7  118.00    9.75
  -8  -6  -7  108.97    9.71
  -8  -6  -8   30.81    5.39
  -8   6  -8   32.24    4.31
  -8  -6  -8   35.54    6.89
  -8  -6  -9    0.99    3.37
  -8  -6  -9   -2.08    2.68
  -8  -6  -9    0.06    4.40
  -8  -6 -10    2.67    2.73
  -8  -6 -10    0.47    3.25
  -8  -7  11    3.37    2.17
  -8  -7  10   -0.72    3.78
   8  -7  -9   15.92    3.32
   8   7  -9   14.31    3.41
  -8  -7   9   16.73    5.94
   8  -7  -8   22.29    4.69
   8   7  -8   22.69    4.55
  -8  -7   8   19.27    6.52
   8  -7  -8   20.46    4.00
   8  -7  -7  223.80   12.17
   8   7  -7  239.15   12.42
  -8  -7   7  247.71   14.61
   8  -7  -7  241.91   11.63
   8  -7  -6   23.66    5.36
   8   7  -6   29.60    5.77
  -8  -7   6   36.14    7.43
   8  -7  -6   33.19    6.74
   8  -7  -5  103.88    9.43
   8   7  -5  115.58    9.87
  -8  -7   5   95.47    9.62
   8  -7  -5  103.10    9.81
  -8  -7   4   19.71    5.19
   8  -7  -4   26.08    5.52
   8   7  -4   15.44    4.90
   8  -7  -4   25.70    6.80
   8  -7  -3   -2.21    4.01
   8   7  -3    0.56    3.80
   8  -7  -2   63.36    7.72
   8   7  -2   55.68    7.47
   8  -7  -1   55.13    7.34
   8   7  -1   53.60    7.74
  -8  -7   0   28.92    5.82
   8  -7   0   32.80    5.93
   8  -7   0   30.26    6.29
   8   7   0   29.03    6.05
   8  -7   1   26.02    5.94
   8   7   1   26.05    5.88
  -8   7  -1   28.84    5.01
  -8  -7  -1   24.63    5.04
   8  -7   1   25.43    5.06
  -8  -7  -1   36.47    7.13
  -8  -7  -2   47.72    7.88
  -8   7  -2   49.45    6.19
  -8  -7  -2   51.60    6.45
   8  -7   2   57.26    7.51
   8   7   2   54.21    7.50
  -8  -7  -3  236.60   14.51
  -8   7  -3  253.50   12.76
  -8  -7  -3  236.93   12.52
  -8  -7  -4    0.36    5.71
  -8   7  -4   -2.30    3.08
  -8  -7  -4    1.57    3.18
  -8  -7  -4    0.29    3.87
  -8  -7  -5   58.68    7.40
  -8  -7  -5   66.69    9.15
  -8  -7  -6    2.07    4.69
  -8  -7  -6    4.47    5.73
  -8  -7  -7   -0.01    4.77
  -8  -7  -7   -0.58    5.15
  -8  -7  -8   -0.93    4.64
  -8  -7  -8   -2.15    3.29
  -8  -7  -8   -2.13    4.16
  -8  -7  -9   15.48    4.72
  -8  -7  -9   16.39    3.70
  -8  -7  -9   18.83    3.74
  -8  -7 -10   34.04    3.57
  -8  -7 -10   45.27    4.54
  -8  -8  10  111.90    7.39
  -8  -8   9   42.43    6.60
  -8  -8   8    4.99    5.45
   8  -8  -8    4.25    2.94
   8   8  -7   70.45    6.56
  -8  -8   7   66.88    8.71
   8  -8  -7   70.10    7.02
   8   8  -6   59.77    6.62
  -8  -8   6   61.90    8.56
   8  -8  -6   65.15    7.92
  -8  -8   5   79.02    9.22
   8   8  -5   67.84    7.29
   8  -8  -5   76.71    9.00
  -8  -8   4   -3.31    4.73
   8  -8  -4    1.55    5.93
  -8  -8   3   35.50    6.42
   8  -8  -3   34.00    7.38
   8  -8  -2    8.53    5.85
  -8  -8   1  102.78    8.81
   8  -8  -1  113.63    9.71
  -8  -8   0   19.71    5.42
   8  -8   0   27.34    5.80
  -8  -8  -1  113.24   10.10
   8  -8   1  126.21    9.05
  -8  -8  -2  277.06   15.20
  -8  -8  -3   -2.78    3.71
  -8  -8  -3    0.37    5.50
  -8  -8  -4    7.07    4.02
  -8  -8  -4    0.98    5.74
  -8  -8  -5   56.01    6.79
  -8  -8  -5   54.47    8.51
  -8  -8  -5   56.01    6.92
  -8  -8  -6   74.91    7.51
  -8  -8  -6   74.33    9.04
  -8  -8  -7    6.31    5.31
  -8  -8  -7   11.96    4.80
  -8  -8  -7   15.47    3.77
  -8  -8  -8  171.89    9.57
  -8  -8  -8  170.02    9.53
  -8  -8  -8  160.34    8.17
  -8  -8  -9   18.00    3.45
  -8  -8  -9   19.25    4.14
  -8  -8  -9   22.22    3.37
  -8  -8 -10   14.35    2.84
  -8  -8 -10    6.60    1.59
  -8  -9  10  126.35    6.92
  -8  -9   9    0.08    4.10
  -8  -9   8  104.85    9.35
   8  -9  -8  111.83    6.74
  -8  -9   7    4.30    5.66
   8  -9  -7    9.51    4.14
  -8  -9   6  442.30   18.78
   8  -9  -6  446.44   16.38
  -8  -9   5   50.71    7.82
   8  -9  -5   44.94    7.71
  -8  -9   4   46.21    7.52
   8  -9  -4   42.58    7.91
  -8  -9   3    1.74    4.50
   8  -9  -3    1.70    5.91
   8  -9  -2   84.88    9.36
  -8  -9   1   -2.39    3.31
   8  -9  -1   -1.19    4.90
  -8  -9   0  219.66   12.50
   8  -9   0  228.02   12.45
  -8  -9  -1  172.29   11.76
   8  -9   1  184.93   10.85
  -8  -9  -2   37.15    7.20
  -8  -9  -3   -3.16    5.53
  -8  -9  -4  420.25   17.90
  -8  -9  -4  439.65   18.31
  -8  -9  -4  418.03   15.13
  -8  -9  -5   46.07    6.43
  -8  -9  -5   43.84    5.72
  -8  -9  -5   42.75    8.01
  -8  -9  -6   21.39    4.71
  -8  -9  -6   20.55    6.66
  -8  -9  -7    2.83    3.77
  -8  -9  -7   -0.44    5.10
  -8  -9  -8   60.63    4.71
  -8  -9  -8   73.03    6.25
  -8  -9  -8   75.34    6.71
  -8  -9  -9    3.24    2.36
  -8  -9  -9    0.73    2.59
  -8  -9  -9    1.03    1.48
  -8 -10  10   99.15    5.23
  -8 -10   9   31.54    5.10
   8 -10  -8   15.50    3.09
  -8 -10   8   14.53    5.35
   8 -10  -7    5.46    3.82
  -8 -10   7   10.71    5.92
   8 -10  -6   10.38    5.30
  -8 -10   6    5.95    5.84
   8 -10  -5   15.84    6.21
  -8 -10   5   20.13    6.49
   8 -10  -4   31.76    7.80
  -8 -10   4   33.25    6.66
   8 -10  -3    3.43    6.34
  -8 -10   3    7.24    4.55
   8 -10  -2    1.87    5.59
  -8 -10   2   -0.91    3.89
   8 -10  -1  412.78   16.79
  -8 -10   0   -3.67    3.38
   8 -10   0    3.28    4.34
  -8 -10  -1   41.31    6.39
   8 -10   1   50.59    6.21
  -8 -10  -2    0.63    4.95
  -8 -10  -3  102.14    9.83
  -8 -10  -4  224.34   13.27
  -8 -10  -4  246.04   13.78
  -8 -10  -5  167.35    8.98
  -8 -10  -5  186.39   12.12
  -8 -10  -6  159.40    8.66
  -8 -10  -6  149.33    8.79
  -8 -10  -6  153.93   10.83
  -8 -10  -7   69.36    5.79
  -8 -10  -7   72.66    7.33
  -8 -10  -8  247.41    9.08
  -8 -10  -8  274.31   10.51
  -8 -10  -9   13.34    2.60
  -8 -11   9  135.22    7.09
  -8 -11   8   -0.77    3.89
  -8 -11   7  102.80    9.15
   8 -11  -7  109.95    7.12
   8 -11  -6   44.10    6.32
  -8 -11   6   39.53    7.34
   8 -11  -5   42.92    7.32
  -8 -11   5   42.36    7.43
   8 -11  -4   48.32    7.79
  -8 -11   4   54.95    7.62
   8 -11  -3    3.16    6.09
  -8 -11   3    5.02    4.71
   8 -11  -2    3.43    5.65
  -8 -11   2    8.10    4.46
   8 -11  -1    9.21    5.34
  -8 -11   0   64.24    6.61
   8 -11   0   74.39    7.79
  -8 -11  -1   39.04    6.06
   8 -11   1   35.12    5.20
  -8 -11  -2    6.04    4.65
  -8 -11  -3  269.19   13.70
  -8 -11  -3  285.37   15.47
  -8 -11  -4  314.38   14.62
  -8 -11  -4  302.05   15.02
  -8 -11  -5   83.90    8.58
  -8 -11  -5   82.37    7.82
  -8 -11  -6   22.54    6.07
  -8 -11  -6   36.29    4.88
  -8 -11  -7   26.23    5.35
  -8 -11  -7   25.43    3.32
  -8 -11  -8   66.27    5.44
  -8 -12   8   22.25    4.29
   8 -12  -7   32.31    4.24
  -8 -12   7   33.97    5.78
   8 -12  -6   13.63    4.66
  -8 -12   6   18.10    5.75
   8 -12  -5   26.97    6.50
  -8 -12   5   21.59    5.94
   8 -12  -4    3.67    6.09
  -8 -12   4    7.68    4.96
   8 -12  -3   46.33    7.96
  -8 -12   3   31.57    5.90
  -8 -12   2   83.96    8.18
   8 -12  -2   81.42    8.89
  -8 -12   1  184.42   10.82
   8 -12  -1  188.66   11.52
   8 -12   0   35.03    5.80
   8 -12   1   -1.84    3.35
  -8 -12  -1    0.64    3.49
  -8 -12  -2    2.43    6.68
  -8 -12  -2    1.13    3.91
  -8 -12  -3  201.33   12.93
  -8 -12  -3  174.87   10.79
  -8 -12  -4    7.88    5.26
  -8 -12  -4   14.48    5.65
  -8 -12  -5   68.69    7.10
  -8 -12  -5   69.37    7.64
  -8 -12  -6   -0.44    3.02
  -8 -12  -6    7.91    4.63
  -8 -12  -7  101.56    6.91
  -8 -12  -8    7.88    2.68
  -8 -13   8   60.92    4.60
  -8 -13   7   31.10    4.86
  -8 -13   6   57.14    6.45
   8 -13  -6   66.68    6.09
   8 -13  -5    9.70    5.07
  -8 -13   5   11.41    4.91
   8 -13  -4   24.19    6.49
  -8 -13   4   20.78    5.36
   8 -13  -3   27.51    6.87
  -8 -13   3   30.24    5.96
   8 -13  -2   10.30    5.54
  -8 -13   2   21.18    4.86
   8 -13  -1    5.95    4.86
  -8 -13   1    5.14    3.44
   8 -13   0    0.89    4.03
   8 -13   1   45.30    5.28
  -8 -13  -1   56.03    9.02
  -8 -13  -1   43.96    5.16
  -8 -13  -2  105.59    7.87
  -8 -13  -2   92.57    9.76
  -8 -13  -3   19.03    4.98
  -8 -13  -3   24.65    6.52
  -8 -13  -4   -2.21    4.34
  -8 -13  -4    1.20    4.65
  -8 -13  -5    3.62    4.26
  -8 -13  -5    2.31    3.73
  -8 -13  -6   56.70    4.84
  -8 -13  -6   70.43    6.23
  -8 -13  -7    0.98    2.70
  -8 -13  -8    5.63    1.74
  -8 -14   7   36.08    3.98
  -8 -14   6    0.52    3.08
  -8 -14   5  128.88    8.53
  -8 -14   4   -1.16    3.71
   8 -14  -4    2.25    4.55
  -8 -14   4   -0.95    3.03
  -8 -14   3  227.64   11.15
  -8 -14   3  196.06   10.78
   8 -14  -3  234.92   11.55
  -8 -14   2    5.04    3.78
   8 -14  -2    2.83    4.72
  -8 -14   2    1.15    4.71
  -8 -14   1  113.49    7.60
  -8 -14   1  114.78    9.97
   8 -14  -1  113.32    8.31
   8 -14   0    4.14    3.57
  -8 -14   0    2.80    6.13
  -8 -14  -1  150.73   11.12
  -8 -14  -2   14.82    6.38
  -8 -14  -2   11.89    3.44
  -8 -14  -3   36.85    6.51
  -8 -14  -3   32.99    4.73
  -8 -14  -4    4.05    4.46
  -8 -14  -4    7.31    3.63
  -8 -14  -5   84.10    6.41
  -8 -14  -5   88.83    6.34
  -8 -14  -6    0.18    2.63
  -8 -14  -6   -2.50    1.93
  -8 -14  -7    0.73    1.82
  -8 -15   6    2.61    2.21
  -8 -15   5   31.40    4.22
  -8 -15   4    0.53    1.97
  -8 -15   4    3.49    3.27
  -8 -15   3   76.47    6.29
  -8 -15   3   84.53    6.64
  -8 -15   2   35.89    5.66
  -8 -15   2   35.25    4.64
  -8 -15   1    6.78    5.02
  -8 -15   1    6.39    2.74
  -8 -15   0   13.53    5.59
  -8 -15  -1   41.10    6.78
  -8 -15  -2   96.93    8.17
  -8 -15  -2   71.21    4.92
  -8 -15  -3  101.09    7.87
  -8 -15  -3   88.25    5.67
  -8 -15  -4   10.48    3.83
  -8 -15  -4   10.15    2.85
  -8 -15  -5   -3.02    2.65
  -8 -15  -5    3.05    2.28
  -8 -15  -6   14.51    2.30
  -8 -16   5    6.54    1.95
  -8 -16   4   24.83    3.27
  -8 -16   3    9.06    2.60
  -8 -16   3    6.51    2.12
  -8 -16   2  143.02    7.61
  -8 -16   2  153.78    7.11
  -8 -16   1    2.30    3.52
  -8 -16   1   -0.23    1.81
  -8 -16   0   74.82    6.77
  -8 -16  -1    7.69    4.27
  -8 -16  -2   41.69    5.45
  -8 -16  -3   29.64    4.51
  -8 -16  -4    2.68    2.47
  -8 -17   1   28.38    3.39
  -8 -17   0   21.92    3.46
  -8 -17  -1   45.21    4.60
  -8 -17  -2   -1.22    2.92
  -8 -17  -3   -2.76    2.39
   9   0 -10   -1.33    3.20
   9   0  -9   39.90    6.54
   9   0  -8   -3.84    6.53
   9   0  -7   10.03    7.96
   9   0  -6   -0.65    7.02
   9   0  -5   53.06    9.55
   9   0  -4   -2.47    6.68
   9   0  -3   20.44    7.64
   9   0  -2    0.70    6.59
   9   0  -1   57.52    9.52
   9   0   0    1.48    6.32
   9   0   1    1.52    6.37
  -9   0  -2    1.70    5.49
   9   0   2    4.76    6.72
  -9   0  -3 1338.37   32.10
   9   0   3 1321.46   35.64
  -9   0  -4    0.85    5.72
  -9   0  -5  385.11   17.70
  -9   0  -6   -4.01    4.12
  -9   0  -7  571.35   16.66
  -9   0  -7  600.37   19.59
  -9   0  -8   -1.66    4.69
  -9   0  -9   80.20    6.38
  -9   0 -10   -0.25    1.72
   9  -1 -10   49.15    5.29
   9   1 -10   53.15    5.43
   9  -1  -9   16.91    5.32
   9   1  -9   16.89    5.42
   9  -1  -8   53.69    8.28
   9   1  -8   43.45    7.89
   9  -1  -7  204.31   13.83
   9   1  -7  201.94   13.88
   9  -1  -6   40.64    8.78
   9   1  -6   41.61    8.66
   9  -1  -5   51.60    9.35
   9   1  -5   51.56    9.38
   9  -1  -4    1.77    6.81
   9   1  -4   -1.45    6.50
   9  -1  -3   51.03    9.46
   9   1  -3   48.14    9.02
   9  -1  -2   -1.49    6.42
   9   1  -2    0.55    6.14
   9  -1  -1   31.94    8.35
   9   1  -1   44.67    9.07
   9  -1   0    0.40    6.13
   9   1   0   -3.52    6.63
   9  -1   1   43.38    9.32
   9   1   1   46.85    9.14
  -9   1  -2    5.03    5.42
  -9  -1  -2    5.19    5.80
   9  -1   2    7.10    7.06
   9   1   2   -4.50    7.36
  -9   1  -3    1.91    5.90
  -9  -1  -3    2.93    5.62
   9   1   3    4.19    6.89
   9  -1   3    5.04    7.22
  -9   1  -4   43.02    8.27
  -9  -1  -4   25.47    7.40
  -9   1  -5   84.61    9.97
  -9  -1  -5   81.76    9.77
  -9  -1  -5   76.11    8.98
  -9  -1  -6   64.05    7.66
  -9   1  -6   73.17    7.47
  -9  -1  -7   42.03    5.59
  -9   1  -7   43.75    5.18
  -9  -1  -7   38.54    7.83
  -9  -1  -8    4.49    5.11
  -9   1  -8    5.60    4.71
  -9  -1  -9   30.64    4.84
  -9   1  -9   27.21    4.30
  -9   1 -10   13.31    2.12
  -9  -1 -10   17.47    2.79
   9  -2 -10   19.01    3.71
   9   2 -10   21.71    4.07
  -9  -2  10   16.91    2.94
   9  -2  -9    6.34    4.60
   9   2  -9    4.52    4.56
   9  -2  -8   34.49    4.30
   9  -2  -8   41.01    7.42
   9   2  -8   38.48    7.32
   9  -2  -7    8.80    6.43
   9   2  -7    2.06    6.29
   9  -2  -6   49.50    8.80
   9   2  -6   41.10    8.53
   9  -2  -5  132.80   11.97
   9   2  -5  126.85   11.89
   9  -2  -4   17.27    7.37
   9   2  -4   18.05    7.55
   9  -2  -3   18.62    7.23
   9   2  -3   11.75    6.94
   9  -2  -2    8.17    6.75
   9   2  -2    4.30    6.40
   9  -2  -1   99.75   11.23
   9   2  -1  120.88   12.21
   9  -2   0   -5.02    6.73
   9   2   0   -4.33    6.54
   9  -2   1    0.59    6.31
   9   2   1    3.10    6.44
  -9   2  -2    1.82    5.31
  -9  -2  -2    2.59    5.47
   9  -2   2    5.85    6.88
   9   2   2   -0.86    6.86
  -9   2  -3  297.19   15.78
  -9  -2  -3  318.94   16.17
   9  -2   3  295.83   17.77
   9   2   3  301.03   18.12
  -9   2  -4  104.27   10.35
  -9  -2  -4   92.77    9.93
  -9  -2  -5    6.79    5.74
  -9   2  -5    4.70    5.75
  -9  -2  -5    2.07    5.77
  -9  -2  -6   70.18    7.99
  -9   2  -6   67.95    6.93
  -9  -2  -7   65.16    6.77
  -9  -2  -7   69.70    8.55
  -9  -2  -8   23.02    3.60
  -9  -2  -8   26.42    6.17
  -9   2  -8   20.82    4.97
  -9  -2  -9    9.58    4.05
  -9   2  -9    8.47    3.16
  -9  -2 -10   42.63    3.75
   9  -3 -10   45.07    4.44
   9   3 -10   40.01    4.33
  -9  -3  10   37.10    3.76
   9  -3  -9   19.81    4.76
   9   3  -9   18.90    4.85
  -9  -3   9   20.03    4.10
   9  -3  -8   48.64    4.79
   9  -3  -8   42.56    6.91
   9   3  -8   45.48    7.22
   9  -3  -7    9.71    5.96
   9   3  -7    4.43    5.87
   9  -3  -6  130.16   11.44
   9   3  -6  126.10   11.25
   9  -3  -5    4.48    6.21
   9   3  -5    5.61    6.43
   9  -3  -4   -7.77    6.45
   9   3  -4    1.43    6.44
   9   3  -3   94.79   11.06
   9  -3  -3   76.39   10.00
   9  -3  -2  170.62   13.64
   9   3  -2  158.80   13.22
   9  -3  -1    5.43    6.03
   9   3  -1    0.57    6.44
   9   3   0   48.15    9.19
   9  -3   0   51.73    9.15
   9  -3   1  138.93   12.87
   9   3   1  145.68   12.97
   9  -3   2  479.35   21.73
   9   3   2  477.13   21.97
  -9   3  -2  490.00   19.68
  -9  -3  -2  486.96   19.69
  -9   3  -3  122.39   10.78
  -9  -3  -3  109.30   10.28
   9  -3   3  119.29   12.16
   9   3   3  117.41   12.45
  -9  -3  -4  172.31   12.71
  -9   3  -4  168.14   12.08
  -9  -3  -4  166.24   12.25
  -9  -3  -5   -5.48    6.30
  -9  -3  -6  170.33   11.95
  -9  -3  -6  175.74   11.29
  -9   3  -6  162.28    9.47
  -9  -3  -7   68.90    8.52
  -9  -3  -7   63.18    6.56
  -9  -3  -8   61.52    7.03
  -9   3  -8   64.35    6.22
  -9  -3  -8   61.87    5.27
  -9  -3  -9   51.37    5.61
  -9   3  -9   47.43    4.20
  -9  -3 -10    7.84    2.34
  -9  -3 -10    5.68    1.78
  -9  -4  10   -0.94    1.81
   9  -4 -10   -1.20    1.81
   9   4 -10    0.89    1.94
  -9  -4   9   15.16    3.89
   9  -4  -9   12.71    3.95
   9   4  -9   13.32    4.06
  -9  -4   8   -1.42    3.39
   9  -4  -8    0.39    4.38
   9   4  -8    2.21    4.62
   9  -4  -8    0.96    2.60
  -9  -4   7   12.80    4.29
   9  -4  -7    4.71    5.15
   9   4  -7    9.03    5.68
   9  -4  -7   10.00    4.35
   9  -4  -6   13.84    6.04
   9   4  -6   18.59    6.37
  -9  -4   6   13.70    4.61
   9  -4  -5   90.13    9.80
   9   4  -5   91.54   10.07
   9  -4  -4  167.64   12.83
   9   4  -4  161.72   12.82
   9  -4  -3   -1.64    6.09
   9   4  -3   -3.14    5.91
   9  -4  -2  168.19   13.19
   9   4  -2  140.37   12.39
   9  -4  -1  118.27   11.65
   9   4  -1  120.02   11.93
   9  -4   0  201.67   14.54
   9   4   0  185.75   14.32
   9  -4   1   10.35    6.40
   9   4   1   10.78    6.50
  -9   4  -1   13.16    5.53
  -9  -4  -1   15.72    5.81
   9  -4   2   35.66    7.88
   9   4   2   36.53    7.95
  -9   4  -2   41.32    7.01
  -9  -4  -2   34.78    6.83
   9  -4   3   -2.36    6.26
   9   4   3   -0.27    5.45
  -9  -4  -3    1.82    6.34
  -9   4  -3   -4.09    5.01
  -9  -4  -3    0.28    4.83
  -9   4  -4    3.05    5.07
  -9  -4  -4    3.43    5.10
  -9  -4  -4   16.22    7.33
  -9  -4  -5   17.24    6.69
  -9  -4  -6   35.78    6.82
  -9  -4  -6   38.15    6.99
  -9  -4  -7   -1.38    3.99
  -9  -4  -7    3.02    5.67
  -9  -4  -8    6.73    3.08
  -9  -4  -8    6.81    4.76
  -9   4  -8    7.84    3.35
  -9  -4  -9   90.46    6.40
  -9   4  -9   64.25    4.09
  -9  -4 -10    3.24    1.91
   9  -5  -9    1.88    2.49
   9   5  -9    5.41    2.87
  -9  -5   9    5.93    3.27
   9  -5  -8   12.80    3.13
   9  -5  -8   11.19    4.13
   9   5  -8   10.26    4.20
  -9  -5   8    8.52    3.80
   9  -5  -7    0.51    3.70
   9  -5  -7   -5.53    4.58
   9   5  -7    1.40    4.38
  -9  -5   7    0.96    3.62
   9  -5  -6    7.34    5.06
  -9  -5   6    9.47    4.21
   9  -5  -6    5.57    4.77
   9   5  -6   10.48    5.05
   9  -5  -5    3.57    5.14
   9   5  -5    3.75    5.14
   9  -5  -4   11.73    5.92
   9   5  -4   12.52    5.78
   9  -5  -3    9.67    5.28
   9   5  -3    7.91    5.45
   9   5  -2  526.56   21.73
   9  -5  -2  531.39   21.42
   9   5  -1  125.31   11.65
   9  -5  -1  116.92   11.08
   9  -5   0   28.97    7.08
   9   5   0   24.86    6.95
  -9   5  -1   68.64    7.88
  -9  -5  -1   63.93    8.01
   9  -5   1   65.85    9.11
   9   5   1   59.53    8.91
  -9   5  -2 1063.74   26.97
  -9  -5  -2 1034.39   26.81
   9  -5   2 1040.06   29.94
   9   5   2 1062.72   30.40
  -9  -5  -2 1037.49   28.50
  -9   5  -3   29.96    5.99
  -9  -5  -3   19.85    5.44
  -9  -5  -3   24.30    7.47
  -9   5  -4   11.78    4.83
  -9  -5  -4   13.03    5.12
  -9  -5  -4    6.35    6.36
  -9  -5  -5    0.97    4.74
  -9  -5  -5    4.71    5.91
  -9  -5  -6  130.85    9.75
  -9  -5  -6  127.15   10.02
  -9  -5  -7   66.66    7.49
  -9  -5  -7   63.63    6.72
  -9   5  -8  134.61    6.91
  -9  -5  -8  139.92    8.73
  -9  -5  -8  128.26    7.31
  -9  -5  -9   13.11    3.61
  -9  -5  -9   13.42    2.45
  -9  -5 -10    0.04    1.36
  -9  -6   9    2.61    2.69
   9  -6  -9    3.03    1.68
   9   6  -9   -0.03    1.81
  -9  -6   8   23.83    4.65
   9  -6  -8   25.74    4.27
   9   6  -8   25.97    4.38
   9  -6  -8   31.42    3.84
  -9  -6   7   13.61    4.30
   9  -6  -7   12.42    4.27
   9   6  -7   14.58    4.71
   9  -6  -7   12.93    4.36
  -9  -6   6   31.02    5.62
   9  -6  -6   34.45    6.27
   9  -6  -6   29.90    5.83
   9   6  -6   30.14    5.88
   9  -6  -5  145.33   10.75
   9  -6  -5  143.08   10.64
   9   6  -5  132.00   10.44
   9  -6  -4   22.74    7.03
   9   6  -4   17.90    5.51
   9  -6  -4   22.18    5.70
   9  -6  -3  149.58   11.25
   9   6  -3  147.99   11.45
   9  -6  -2   10.30    5.23
   9   6  -2   15.07    5.77
   9  -6  -1   83.71    9.34
   9   6  -1   84.00    9.34
   9  -6   0   46.24    7.58
   9   6   0   47.88    7.72
   9  -6   0   56.12    7.07
  -9   6   0   49.70    6.58
  -9  -6   0   48.57    7.71
  -9  -6  -1   26.57    6.86
   9  -6   1   26.77    5.06
   9  -6   1   25.00    6.31
   9   6   1   15.54    5.76
  -9   6  -1   32.00    5.54
  -9  -6  -1   30.28    5.66
   9  -6   2   55.19    8.00
   9   6   2   54.72    7.97
  -9   6  -2   56.69    6.99
  -9  -6  -2   51.55    6.81
  -9  -6  -2   54.58    8.27
  -9   6  -3   60.61    7.07
  -9  -6  -3   60.34    7.15
  -9  -6  -3   51.79    8.68
  -9  -6  -4    4.07    4.42
  -9  -6  -4    2.99    3.84
  -9  -6  -4    1.39    6.21
  -9  -6  -5    4.97    4.43
  -9  -6  -5    4.79    6.21
  -9  -6  -6   18.41    5.31
  -9  -6  -6   18.52    5.93
  -9  -6  -7   -0.71    4.15
  -9   6  -7   -2.88    2.99
  -9  -6  -7   -2.01    4.30
  -9  -6  -8  101.58    6.51
  -9  -6  -8  103.35    7.18
  -9  -6  -8   83.39    5.12
  -9  -6  -9    3.67    2.58
  -9  -7   9    2.58    2.35
  -9  -7   8    2.25    3.32
   9  -7  -8    6.96    2.47
   9  -7  -8    7.56    2.04
   9   7  -8   -0.50    2.06
   9  -7  -7   -0.57    3.63
   9  -7  -7   -2.65    2.77
   9   7  -7   -1.14    3.10
  -9  -7   7   -1.16    3.63
   9  -7  -6   58.75    6.39
   9   7  -6   57.42    6.20
  -9  -7   6   70.35    7.16
   9  -7  -6   67.72    7.29
  -9  -7   5   45.72    6.06
   9   7  -5   48.89    6.38
   9  -7  -5   47.20    6.39
   9  -7  -5   46.88    7.90
   9  -7  -4   15.20    5.08
   9   7  -4   10.81    4.43
   9  -7  -4   21.23    7.18
   9  -7  -3   62.11    7.37
   9   7  -3   57.15    7.36
   9  -7  -3   60.91    8.51
   9   7  -2   48.91    7.25
   9  -7  -2   55.01    7.45
   9  -7  -2   61.41    8.32
  -9  -7   1  197.11   11.76
   9  -7  -1  190.73   11.69
   9  -7  -1  214.98   13.11
   9   7  -1  208.58   13.07
  -9  -7   0   64.50    7.76
   9  -7   0   71.70    7.60
   9  -7   0   70.97    7.89
  -9   7   0   73.32    7.28
  -9  -7   0   74.82    7.37
   9   7   0   66.64    8.07
  -9  -7  -1  166.02   11.68
   9  -7   1  170.87    9.95
   9   7   1  181.63   12.19
  -9   7  -1  183.72   10.73
  -9  -7  -1  189.17   10.96
   9  -7   1  180.95   11.89
  -9   7  -2    2.63    3.20
  -9  -7  -2    1.43    3.23
  -9  -7  -2    2.37    5.59
  -9   7  -3  256.01   12.16
  -9  -7  -3  231.42   11.77
  -9  -7  -3  214.94   13.58
  -9  -7  -3  223.83   11.19
  -9  -7  -4    8.38    6.64
  -9  -7  -4   14.67    4.29
  -9  -7  -5    2.75    6.00
  -9  -7  -5    4.74    4.05
  -9  -7  -6   13.43    5.92
  -9  -7  -6    7.68    4.11
  -9  -7  -7   69.26    6.67
  -9   7  -7   68.35    5.01
  -9  -7  -7   71.28    6.43
  -9  -7  -8   17.26    3.45
  -9  -7  -8   17.64    3.72
  -9  -7  -9   33.89    3.29
  -9  -8   9    8.65    2.31
   9  -8  -8    8.30    2.30
  -9  -8   8    6.69    3.27
   9  -8  -7   -0.87    3.19
  -9  -8   7    1.74    3.37
   9  -8  -6   13.25    5.06
  -9  -8   6   11.53    4.28
   9  -8  -5   31.78    6.72
  -9  -8   5   33.65    5.52
   9   8  -4  187.57   10.69
   9  -8  -4  231.21   13.13
   9   8  -3    2.85    3.07
   9  -8  -3    3.94    6.06
   9   8  -2    4.50    3.70
   9  -8  -2    1.16    5.37
  -9  -8   1  180.33   10.11
   9   8  -1  178.20   11.20
  -9  -8   1  185.71   10.73
   9  -8  -1  181.81   11.30
  -9  -8   0   98.33    7.63
  -9  -8   0   96.08    8.47
   9  -8   0  105.47    8.57
  -9  -8  -1    8.54    3.35
  -9  -8  -1   10.21    5.31
   9  -8   1   10.58    3.73
  -9  -8  -2   42.66    7.27
  -9  -8  -2   45.29    5.50
  -9  -8  -3  107.65    9.83
  -9  -8  -4   22.60    6.92
  -9  -8  -4   22.64    4.14
  -9  -8  -4   22.98    4.95
  -9  -8  -5   55.97    8.22
  -9  -8  -5   56.41    5.81
  -9  -8  -6   12.73    5.39
  -9  -8  -6   10.44    3.61
  -9  -8  -7  121.26    7.79
  -9  -8  -7  121.65    7.08
  -9  -8  -8  135.86    6.57
  -9  -8  -8  140.58    6.53
  -9  -9   8    8.12    2.98
   9  -9  -8    4.89    1.75
  -9  -9   7  172.06    9.06
   9  -9  -7  159.33    7.73
  -9  -9   6    6.24    3.83
   9  -9  -6    3.63    4.31
   9  -9  -5  138.05    9.79
  -9  -9   5  132.11    8.82
   9  -9  -4    4.93    6.10
   9  -9  -3   54.10    8.14
   9  -9  -2   85.46    8.69
   9  -9  -1   -0.29    4.70
  -9  -9   1   -2.15    2.83
   9  -9   0   23.17    5.16
  -9  -9   0   22.76    4.84
   9  -9   1   48.80    5.54
  -9  -9  -1   37.27    6.16
  -9  -9  -2  106.55    9.20
  -9  -9  -3    2.80    5.42
  -9  -9  -4   52.56    7.76
  -9  -9  -4   45.93    6.26
  -9  -9  -5   13.53    5.91
  -9  -9  -5   13.95    3.56
  -9  -9  -5   13.25    3.18
  -9  -9  -6   11.27    4.66
  -9  -9  -6   15.51    3.19
  -9  -9  -7   15.08    3.83
  -9  -9  -7   14.23    2.82
  -9  -9  -8    3.16    2.11
  -9  -9  -8    2.21    1.43
  -9 -10   8   -0.45    1.54
  -9 -10   7    7.37    3.07
   9 -10  -7    5.23    2.58
  -9 -10   6   10.99    3.61
   9 -10  -6   15.25    4.31
  -9 -10   5   41.63    5.34
   9 -10  -5   32.40    6.17
   9 -10  -4   -2.54    5.60
  -9 -10   4   -1.60    3.26
   9 -10  -3   17.29    6.19
   9 -10  -2   47.72    7.16
   9 -10  -1   96.13    8.36
   9 -10   0   15.00    4.64
  -9 -10   0   25.35    4.62
   9 -10   1    2.43    2.98
  -9 -10  -1    1.75    3.95
  -9 -10  -2    3.58    4.28
  -9 -10  -3  100.46    8.70
  -9 -10  -3  100.10    8.92
  -9 -10  -4   15.05    5.68
  -9 -10  -4   13.80    4.32
  -9 -10  -5    2.86    4.66
  -9 -10  -5    5.23    2.93
  -9 -10  -6   -0.17    4.01
  -9 -10  -7   91.83    5.92
  -9 -10  -8   40.56    3.07
  -9 -11   7    2.06    1.93
   9 -11  -7    5.03    2.06
  -9 -11   6   82.72    5.99
   9 -11  -6   92.68    6.39
   9 -11  -5   14.21    4.69
  -9 -11   5    6.53    3.16
   9 -11  -4   10.39    5.40
  -9 -11   4   17.26    3.74
   9 -11  -3   54.65    7.13
   9 -11  -2   -1.64    4.89
   9 -11  -1    9.83    4.67
  -9 -11   0    9.88    3.12
   9 -11   0    9.10    3.90
  -9 -11  -1   53.17    5.81
   9 -11   1   42.23    4.75
  -9 -11  -2   14.85    4.38
  -9 -11  -2   14.31    5.97
  -9 -11  -3   63.19    6.68
  -9 -11  -3   59.89    7.15
  -9 -11  -4   16.81    5.03
  -9 -11  -4    9.03    3.97
  -9 -11  -5    4.28    3.97
  -9 -11  -5    3.17    2.46
  -9 -11  -6    8.16    3.47
  -9 -11  -7    4.04    2.37
   9 -12  -6   -0.79    2.35
  -9 -12   6   -0.68    1.93
   9 -12  -5  176.81    8.60
  -9 -12   5  156.18    7.53
  -9 -12   4    9.10    2.85
   9 -12  -4    9.47    4.56
   9 -12  -3    2.18    4.40
   9 -12  -2    2.71    4.18
   9 -12  -1  122.60    8.08
   9 -12   0   37.97    4.91
  -9 -12  -1   11.98    3.09
   9 -12   1   12.99    3.09
  -9 -12  -1   16.90    6.27
  -9 -12  -2   31.61    4.44
  -9 -12  -2   37.41    6.57
  -9 -12  -3   -2.35    3.51
  -9 -12  -3    2.00    4.09
  -9 -12  -4   83.45    6.39
  -9 -12  -4   83.37    6.61
  -9 -12  -5  173.83    8.11
  -9 -12  -5  156.75    6.91
  -9 -12  -6   26.77    3.58
   9 -13  -5   42.23    4.36
  -9 -13   5   31.22    3.11
   9 -13  -4    4.18    3.54
  -9 -13   4    6.47    2.89
  -9 -13   4    5.70    1.98
   9 -13  -3   10.93    4.20
   9 -13  -2   58.77    5.88
   9 -13  -1   61.79    5.69
  -9 -13   1   64.08    7.37
  -9 -13   0   20.14    5.75
   9 -13   0   25.43    3.82
  -9 -13  -1   28.76    6.19
  -9 -13  -2   81.78    5.49
  -9 -13  -2   90.45    7.69
  -9 -13  -3   57.70    4.94
  -9 -13  -3   62.76    6.15
  -9 -13  -4   21.96    3.40
  -9 -13  -4   27.77    3.96
  -9 -13  -5    5.40    2.40
  -9 -13  -6   17.28    2.28
  -9 -14   4   34.10    3.06
  -9 -14   3    3.68    2.73
  -9 -14   2   21.64    4.35
  -9 -14   1   -0.93    3.78
  -9 -14   0   40.03    5.67
  -9 -14  -1   79.34    6.96
  -9 -14  -2    9.16    3.84
  -9 -14  -3    6.59    1.88
  -9 -14  -3    8.86    3.31
  -9 -14  -4   31.74    2.93
  -9 -14  -4   25.57    3.12
  -9 -15   2   33.99    3.63
  -9 -15   1   92.33    6.03
  -9 -15   0    2.03    2.93
  -9 -15  -1  111.67    6.71
  -9 -15  -2   26.71    3.63
  -9 -15  -3   99.59    5.21
  -9 -16   0    1.79    1.61
  -9 -16  -1   38.82    3.25
  10   0  -9   -2.47    2.55
  10   0  -8  127.39    8.29
  10   0  -8   96.57    4.88
  10   0  -7   -4.65    5.61
  10   0  -6   73.39    8.96
  10   0  -5   -0.02    6.88
  10   0  -4  101.72   11.22
  10   0  -3    0.55    7.13
  10   0  -2   83.46   11.16
  10   0  -1   -2.48    7.47
  10   0   0   40.19    9.34
 -10   0  -1   -5.70    6.65
  10   0   1  -12.00    8.39
 -10   0  -2   12.06    6.50
  10   0   2   14.28    7.73
 -10   0  -3   -3.21    6.07
 -10   0  -4  237.13   13.76
 -10   0  -5    1.53    4.33
 -10   0  -6   24.73    4.50
 -10   0  -7   -1.09    1.92
 -10   0  -7    1.27    3.91
 -10   0  -8  318.96    9.95
  10  -1  -9   22.09    3.25
  10   1  -9   17.50    3.03
  10  -1  -8    4.35    3.77
  10   1  -8    7.72    4.07
  10   1  -8    4.10    1.64
  10  -1  -8    7.79    2.08
  10  -1  -7   40.08    6.52
  10   1  -7   42.63    6.71
  10  -1  -7   34.88    4.52
  10  -1  -6  170.38   11.54
  10   1  -6  175.15   11.92
  10  -1  -5   35.07    8.03
  10   1  -5   48.83    8.71
  10  -1  -4   13.51    7.59
  10   1  -4    2.74    7.22
  10  -1  -3    4.77    7.03
  10   1  -3    6.73    7.79
  10  -1  -2  111.45   11.83
  10   1  -2  105.11   11.60
  10  -1  -1   -0.25    7.36
  10   1  -1    3.59    7.77
  10  -1   0    2.27    7.53
  10   1   0   -1.35    7.41
  10  -1   1    2.21    7.02
  10   1   1   -3.37    7.17
 -10   1  -1    5.10    5.87
 -10  -1  -1    4.80    6.08
  10   1   2   48.31    9.71
  10  -1   2   44.63    9.28
 -10   1  -2   50.69    8.42
 -10  -1  -2   49.28    8.07
 -10   1  -3   20.98    6.97
 -10  -1  -3   15.72    6.75
 -10  -1  -4    2.97    5.53
 -10   1  -4    8.17    6.07
 -10  -1  -4    2.46    5.78
 -10  -1  -5    2.43    4.84
 -10   1  -5    1.93    4.23
 -10  -1  -6   31.30    6.04
 -10   1  -6   34.76    4.59
 -10  -1  -6   30.01    4.85
 -10  -1  -7   61.86    6.34
 -10   1  -7   63.62    6.17
 -10  -1  -7   54.05    4.44
 -10  -1  -8  100.94    6.02
 -10   1  -8   92.66    5.65
  10  -2  -9    5.04    2.05
  10   2  -9    1.19    1.90
  10  -2  -8   19.54    4.31
  10   2  -8   14.59    4.05
  10   2  -8    9.72    1.87
  10  -2  -8   15.36    2.36
  10  -2  -7  115.83    8.78
  10   2  -7  103.26    8.66
  10  -2  -7   96.57    6.39
  10  -2  -6    1.32    5.51
  10   2  -6    0.35    5.72
  10  -2  -5   91.88    9.83
  10   2  -5   98.22   10.12
  10  -2  -4    3.44    6.65
  10   2  -4   -1.69    6.55
  10  -2  -3  198.68   14.17
  10   2  -3  186.90   13.96
  10  -2  -2   15.47    7.42
  10   2  -2   30.64    8.54
  10  -2  -1    7.74    6.80
  10   2  -1    9.58    7.23
 -10   2   0    7.15    5.86
 -10  -2   0    5.74    5.97
  10  -2   0    8.08    7.38
  10   2   0   13.43    7.76
 -10   2  -1   -2.50    5.62
 -10  -2  -1    0.29    5.66
  10  -2   1   -3.70    6.86
  10   2   1    3.14    6.90
 -10   2  -2  146.88   11.22
 -10  -2  -2  139.15   11.07
  10  -2   2  140.26   12.44
  10   2   2  162.11   13.51
 -10   2  -3  256.79   13.90
 -10  -2  -3  245.40   13.78
 -10   2  -4   15.46    5.91
 -10  -2  -4   15.38    6.14
 -10  -2  -4   13.72    6.14
 -10   2  -5   43.84    5.83
 -10  -2  -5   47.81    6.83
 -10  -2  -6    7.26    4.80
 -10   2  -6   10.69    3.08
 -10  -2  -6   14.08    4.38
 -10  -2  -7  128.04    7.96
 -10   2  -7  119.12    7.47
 -10  -2  -7  123.32    6.51
 -10  -2  -8   49.55    4.53
 -10   2  -8   50.25    4.14
  10  -3  -8    8.80    1.93
  10   3  -8    4.74    1.41
  10   3  -8    9.65    3.46
  10  -3  -8    9.64    3.48
  10  -3  -7   63.23    5.37
  10  -3  -7   71.67    7.03
  10   3  -7   71.36    7.05
  10  -3  -6   -0.69    3.96
  10   3  -6   -5.02    5.29
  10  -3  -6   -5.36    5.15
  10  -3  -5   92.66    9.20
  10   3  -5   96.02    9.60
  10  -3  -4    6.39    6.07
  10   3  -4    5.95    6.09
  10  -3  -3   -1.71    6.06
  10   3  -3    5.99    6.40
  10  -3  -2   77.15    9.92
  10   3  -2   95.03   10.52
  10   3  -1   12.02    6.83
  10  -3  -1    7.54    6.67
 -10   3   0   52.08    7.71
 -10  -3   0   43.74    7.28
  10  -3   0   56.16    9.14
  10   3   0   46.77    8.75
 -10   3  -1   11.90    5.82
 -10  -3  -1    9.17    5.93
  10  -3   1    4.50    6.69
  10   3   1    6.67    6.65
 -10   3  -2   51.94    7.72
 -10  -3  -2   44.10    7.21
  10  -3   2   58.39    8.75
  10   3   2   60.67    9.32
 -10   3  -3  152.44   10.85
 -10  -3  -3  151.90   10.94
 -10  -3  -3  152.94   12.01
 -10   3  -4    2.62    4.86
 -10  -3  -4   -0.97    4.72
 -10  -3  -4   -2.44    5.75
 -10  -3  -5    5.56    4.90
 -10  -3  -5    7.44    4.91
 -10   3  -5    8.85    3.72
 -10  -3  -6    2.29    4.38
 -10   3  -6    2.67    2.09
 -10  -3  -6    3.86    3.78
 -10  -3  -7   79.09    6.46
 -10   3  -7   72.90    5.84
 -10  -3  -7   68.13    5.15
 -10  -3  -8    2.44    2.55
 -10   3  -8    3.14    1.81
  10  -4  -8   -1.69    1.28
  10  -4  -8   -0.14    2.23
  10   4  -8   -2.44    2.49
  10  -4  -7   52.73    4.83
  10  -4  -7   48.40    5.59
  10   4  -7   48.51    5.77
  10  -4  -6   -1.92    3.95
  10  -4  -6    0.09    4.16
  10   4  -6    0.31    4.55
  10  -4  -5   12.93    5.83
  10  -4  -5   16.17    5.68
  10   4  -5    8.75    5.42
  10  -4  -4   80.27    8.81
  10   4  -4   79.79    9.10
  10  -4  -3   26.36    6.74
  10   4  -3   24.94    6.85
  10  -4  -2    1.64    5.60
  10   4  -2    4.63    5.86
  10  -4  -1   -2.49    5.70
  10   4  -1   -3.22    6.11
 -10   4   0    2.31    4.73
 -10  -4   0   -1.37    4.64
  10  -4   0   -1.77    5.86
  10   4   0   -3.10    5.84
 -10   4  -1   -2.57    4.74
 -10  -4  -1   -3.10    4.86
  10  -4   1    2.65    5.72
  10   4   1    5.08    5.84
  10  -4   1   -1.81    2.90
 -10   4  -2   13.02    5.15
 -10  -4  -2   15.61    5.36
 -10  -4  -2   20.60    6.96
  10  -4   2   11.91    5.65
  10   4   2   16.92    6.50
 -10   4  -3    3.62    4.63
 -10  -4  -3    0.38    4.51
 -10  -4  -3    3.20    6.41
 -10  -4  -4    0.35    5.64
 -10  -4  -5   -0.85    4.31
 -10   4  -5   -0.14    2.88
 -10  -4  -5    1.26    4.74
 -10  -4  -6   69.74    6.59
 -10  -4  -6   68.94    6.49
 -10   4  -7    6.31    2.84
 -10  -4  -7   10.72    3.68
 -10  -4  -7    5.75    2.70
 -10  -4  -8    0.85    2.12
  10  -5  -8   -0.22    1.32
  10   5  -8    1.31    1.66
  10  -5  -7   30.70    3.86
  10  -5  -7   22.82    3.83
  10   5  -7   28.49    4.30
  10  -5  -6    6.10    3.97
  10  -5  -6   -0.94    3.60
  10   5  -6   -1.89    3.87
  10  -5  -5   59.20    7.07
  10  -5  -5   51.30    6.43
  10   5  -5   50.52    6.74
  10  -5  -4   15.94    6.23
  10   5  -4   15.82    5.69
  10  -5  -4   16.27    5.34
  10  -5  -3   81.75    8.47
  10  -5  -3   84.69    8.66
  10   5  -3   67.93    8.37
  10  -5  -2    0.90    4.74
  10   5  -2    3.97    5.04
 -10  -5   2    1.95    3.31
  10  -5  -1  308.32   15.40
  10   5  -1  329.22   16.20
 -10   5   1  348.96   14.47
 -10  -5   1  316.40   14.12
 -10  -5   1  332.84   14.49
  10  -5  -1  307.95   13.30
 -10   5   0   55.50    6.78
 -10  -5   0   49.76    6.70
 -10  -5   0   52.33    7.33
  10  -5   0   40.70    7.21
  10   5   0   49.68    7.75
  10  -5   0   48.69    5.89
 -10   5  -1   67.56    7.24
 -10  -5  -1   59.78    7.03
  10  -5   1   65.41    8.40
  10   5   1   73.03    8.66
  10  -5   1   59.79    5.76
 -10  -5  -1   60.65    8.09
 -10   5  -2    4.62    4.04
 -10  -5  -2    7.98    4.44
 -10  -5  -2   17.01    6.44
 -10   5  -3  428.29   15.51
 -10  -5  -3  421.20   15.59
 -10  -5  -3  434.09   17.22
 -10  -5  -4   -2.67    3.99
 -10  -5  -4   -1.69    5.61
 -10  -5  -5    2.98    3.79
 -10   5  -5    2.28    2.21
 -10  -5  -5    4.77    5.05
 -10  -5  -6    0.85    3.26
 -10  -5  -6    1.30    3.58
 -10   5  -7   98.49    5.29
 -10  -5  -7  106.80    6.30
 -10  -5  -7   96.97    5.72
 -10  -5  -8   27.23    2.89
  10  -6  -7   37.79    3.80
  10   6  -7   34.75    3.73
  10  -6  -6   38.61    5.18
  10  -6  -6   38.43    4.68
  10   6  -6   36.55    4.90
  10  -6  -5   11.14    5.18
  10  -6  -5   10.25    3.89
  10   6  -5   10.41    4.06
  10  -6  -4    6.66    5.63
  10  -6  -4    7.44    3.88
  10   6  -4    3.49    4.19
  10  -6  -3   27.16    6.44
  10  -6  -3   24.22    5.31
  10   6  -3   31.14    6.16
 -10  -6   2    1.05    2.94
  10  -6  -2   -0.66    4.09
  10   6  -2   -0.95    4.28
  10  -6  -2    2.32    5.01
 -10  -6   1   38.49    5.65
  10  -6  -1   49.06    6.95
 -10   6   1   49.36    5.96
 -10  -6   1   43.15    5.87
  10   6  -1   39.60    6.59
  10  -6  -1   42.40    6.25
 -10   6   0    3.11    3.64
 -10  -6   0    0.77    3.34
 -10  -6   0    1.49    4.16
  10  -6   0   -1.04    4.45
  10   6   0    6.62    4.97
  10  -6   0    0.60    3.52
 -10   6  -1   -1.62    3.75
 -10  -6  -1   -0.11    3.34
 -10  -6  -1   -0.44    4.75
  10  -6   1   -0.19    4.10
  10   6   1   -4.86    4.73
  10  -6   1   -4.94    3.00
 -10  -6  -2   47.43    7.47
 -10   6  -2   58.36    6.33
 -10  -6  -2   58.86    6.31
 -10  -6  -3   -0.02    3.06
 -10  -6  -3    3.96    5.91
 -10  -6  -3    1.73    3.02
 -10  -6  -4   20.28    4.18
 -10  -6  -4   36.49    6.66
 -10  -6  -5   13.34    3.73
 -10  -6  -5   15.58    5.08
 -10  -6  -6   12.17    3.34
 -10  -6  -6    5.24    3.57
 -10  -6  -7   30.29    3.46
 -10  -6  -7   27.84    3.41
  10  -7  -7   32.37    3.30
  10  -7  -6   -0.02    3.18
  10   7  -6    3.65    2.01
  10  -7  -6    3.99    1.93
  10  -7  -5   28.49    5.37
  10   7  -5   28.71    4.15
  10  -7  -5   27.82    3.89
  10  -7  -4  156.93    9.75
  10   7  -4  147.38    8.75
  10  -7  -4  154.70    8.80
 -10   7   3   19.93    3.55
  10  -7  -3   21.18    5.98
  10  -7  -3   22.51    4.53
  10   7  -3   13.42    4.21
  10  -7  -2  176.56   10.25
 -10   7   2  169.13    8.86
 -10  -7   2  163.90    8.82
  10   7  -2  154.22    9.75
  10  -7  -2  160.80    9.97
  10  -7  -1   47.03    6.01
  10   7  -1   56.38    6.56
 -10   7   1   58.91    5.83
 -10  -7   1   52.48    5.55
 -10  -7   1   51.16    5.71
  10  -7  -1   48.32    6.15
 -10   7   0  192.67    9.65
 -10  -7   0  193.47    9.73
  10  -7   0  194.95   10.83
  10   7   0  177.99   10.65
 -10  -7   0  178.40   10.35
  10  -7   0  177.75    9.35
 -10   7  -1   37.83    4.94
 -10  -7  -1   42.65    5.14
 -10  -7  -1   40.64    6.31
  10  -7   1   36.24    4.37
 -10   7  -2   88.17    6.54
 -10  -7  -2   89.32    6.70
 -10  -7  -2   84.24    8.14
 -10  -7  -3   17.45    5.85
 -10  -7  -3   14.28    3.12
 -10  -7  -4  122.08    8.98
 -10  -7  -4  111.17    6.62
 -10  -7  -5   -0.81    4.05
 -10  -7  -5   -1.88    2.27
 -10  -7  -6   44.85    4.86
 -10   7  -6   38.94    3.39
 -10  -7  -6   38.87    3.75
 -10  -7  -7  130.09    5.81
 -10  -7  -7   95.25    4.55
  10  -8  -7   49.08    3.49
  10  -8  -6   27.72    3.92
  10  -8  -5   -1.59    3.81
  10  -8  -4   15.68    5.08
  10  -8  -3  103.96    8.31
  10  -8  -2   40.68    6.09
 -10  -8   1   32.08    4.37
  10  -8  -1   22.30    4.80
 -10  -8   0   47.16    5.57
  10  -8   0   45.55    5.06
 -10  -8  -1   42.79    5.97
  10  -8   1   42.85    4.40
 -10  -8  -2    2.02    4.35
 -10  -8  -3  162.24    8.99
 -10  -8  -3  169.85    9.90
 -10  -8  -4  152.81    9.13
 -10  -8  -5   11.03    4.06
 -10  -8  -5   11.59    2.22
 -10  -8  -6    8.81    3.05
 -10  -8  -6    5.33    1.57
 -10  -8  -7   10.79    1.96
  10  -9  -6  110.56    5.76
  10  -9  -5   -0.74    3.32
  10  -9  -4    2.11    4.02
  10  -9  -3   10.45    4.55
  10  -9  -2   23.90    4.99
  10  -9  -1    0.26    3.37
  10  -9   0   66.41    5.61
 -10  -9   0   55.73    5.20
 -10  -9  -1   73.31    6.38
 -10  -9  -2   10.28    3.93
 -10  -9  -3    2.68    2.99
 -10  -9  -3    1.80    3.80
 -10  -9  -4    4.40    2.16
 -10  -9  -4    0.92    3.53
 -10  -9  -5    0.13    3.05
 -10  -9  -6   97.93    5.40
  10 -10  -6   85.34    4.46
  10 -10  -5  123.47    6.49
  10 -10  -4   63.86    5.65
  10 -10  -3   15.47    4.18
  10 -10  -2   52.87    5.60
  10 -10  -1    2.71    3.18
  10 -10   0   -1.14    2.29
 -10 -10   0    0.89    1.83
 -10 -10  -1   20.40    3.52
 -10 -10  -2   -6.08    4.00
 -10 -10  -2    2.01    2.82
 -10 -10  -3    5.65    3.05
 -10 -10  -3    5.15    3.08
 -10 -10  -4   90.69    4.91
 -10 -10  -4  132.87    7.02
 -10 -10  -5   38.38    3.90
 -10 -10  -6    2.62    1.54
  10 -11  -5    4.00    2.09
  10 -11  -4   16.71    3.38
  10 -11  -3    3.07    3.04
  10 -11  -2   54.96    5.01
  10 -11  -1    1.87    2.45
  10 -11   0   11.25    2.47
 -10 -11  -1    7.62    4.06
 -10 -11  -1    7.17    2.08
 -10 -11  -2   47.98    5.25
 -10 -11  -2   33.77    3.68
 -10 -11  -3    1.34    2.20
 -10 -11  -3    1.45    2.21
 -10 -11  -4    1.46    2.04
 -10 -11  -5   12.95    2.14
  10 -12  -4   28.95    3.03
 -10 -12   3   19.96    3.40
  10 -12  -3   19.22    3.03
 -10 -12   2   16.58    3.85
  10 -12  -2   17.61    3.01
 -10 -12   1    4.36    3.46
  10 -12  -1    3.52    2.01
 -10 -12   0   56.93    5.69
 -10 -12  -1    4.87    3.28
 -10 -12  -2   16.73    2.07
 -10 -12  -2   30.54    4.00
 -10 -12  -3   53.30    3.40
 -10 -12  -3   63.72    4.11
 -10 -13   2   14.50    2.67
 -10 -13   1  126.48    6.42
 -10 -13   0    2.20    2.42
 -10 -13  -1   63.91    4.73
 -10 -13  -2   48.21    3.69
  11   0  -7  248.14    8.62
  11   0  -6   -0.97    2.29
  11   0  -6   -1.08    3.21
  11   0  -5   22.87    5.21
  11   0  -4    1.85    4.82
  11   0  -3  115.76    9.61
 -11   0   2    0.12    4.59
  11   0  -2    1.74    6.05
 -11   0   1   29.42    6.26
  11   0  -1   26.79    7.09
 -11   0   0   -0.33    5.06
  11   0   0   -0.72    6.21
 -11   0  -1    5.77    5.04
  11   0   1    9.26    6.33
 -11   0  -2   -0.25    4.67
 -11   0  -3    2.20    4.23
 -11   0  -3   -1.38    4.20
 -11   0  -4    1.59    3.55
 -11   0  -5   33.68    4.53
 -11   0  -5   29.49    3.82
 -11   0  -6   -0.56    2.31
  11  -1  -7    1.48    1.89
  11   1  -7    5.34    2.22
  11  -1  -6    3.73    2.42
  11  -1  -6    2.85    3.19
  11   1  -6    1.05    3.30
  11  -1  -5   18.50    4.77
  11   1  -5   19.56    4.97
  11  -1  -4    4.32    4.78
  11   1  -4    5.13    4.98
  11  -1  -3   -4.94    5.63
  11   1  -3    0.41    5.34
 -11   1   2    1.59    4.44
 -11  -1   2    3.40    4.60
  11  -1  -2    2.83    5.46
  11   1  -2    3.61    5.60
 -11  -1   1   42.17    6.62
 -11   1   1   51.20    6.87
  11  -1  -1   47.54    7.79
  11   1  -1   47.36    8.01
 -11   1   0    1.83    4.87
 -11  -1   0   -0.21    4.92
  11  -1   0    4.81    6.10
  11   1   0    3.16    6.01
 -11   1  -1    2.55    4.78
 -11  -1  -1    1.23    4.77
  11  -1   1   -2.88    5.67
  11   1   1   -1.75    5.92
 -11   1  -2    2.14    4.32
 -11  -1  -2    0.82    4.41
 -11  -1  -2    1.00    5.03
 -11   1  -3   13.12    4.93
 -11  -1  -3    9.26    4.45
 -11  -1  -3   14.73    5.12
 -11   1  -3    8.79    4.40
 -11  -1  -4  104.77    7.31
 -11   1  -4   99.79    7.10
 -11  -1  -5   59.79    5.29
 -11   1  -5   63.41    5.50
 -11  -1  -5   60.59    4.98
 -11   1  -5   53.31    4.45
 -11  -1  -6    0.52    2.32
 -11   1  -6    2.99    2.35
 -11  -1  -6   -1.56    1.46
  11  -2  -7   38.18    3.41
  11   2  -7   41.12    3.58
  11  -2  -6  133.78    6.17
  11  -2  -6  141.80    7.65
  11   2  -6  145.15    7.80
  11  -2  -5   -2.33    3.47
  11  -2  -5    1.24    3.67
  11   2  -5    1.61    3.98
  11  -2  -4   25.31    5.48
  11   2  -4   29.11    5.93
  11  -2  -3   32.00    6.31
  11   2  -3   38.42    6.73
  11  -2  -2   19.36    6.12
  11   2  -2   21.14    6.44
 -11   2   2   12.69    4.83
 -11  -2   2   13.75    4.70
  11  -2  -1   37.09    6.90
  11   2  -1   35.02    6.98
 -11   2   1   27.39    5.60
 -11  -2   1   25.58    5.60
  11  -2   0   -0.09    5.47
  11   2   0    3.92    5.65
 -11   2   0   -2.95    4.76
 -11  -2   0   -2.05    4.50
  11  -2   1   36.36    6.87
  11   2   1   45.76    7.50
  11  -2   1   33.57    3.67
 -11  -2  -1   42.07    6.54
 -11  -2  -1   41.45    6.32
 -11   2  -1   42.03    6.40
 -11   2  -2    5.74    4.34
 -11  -2  -2    9.85    4.72
 -11  -2  -2    7.76    4.94
 -11   2  -3   26.54    5.10
 -11  -2  -3   26.67    5.15
 -11  -2  -3   25.18    5.43
 -11  -2  -4   29.84    4.51
 -11  -2  -4   32.49    4.94
 -11   2  -4   25.56    4.24
 -11  -2  -5    5.35    2.89
 -11   2  -5    6.78    2.15
 -11  -2  -5    8.69    3.14
 -11  -2  -6   47.10    3.88
 -11   2  -6   46.36    3.93
  11  -3  -6    1.02    2.01
  11   3  -6    3.02    2.56
  11  -3  -6    2.77    2.46
  11  -3  -5   18.55    3.81
  11  -3  -5   19.69    4.14
  11   3  -5   23.97    4.53
  11  -3  -4   12.29    4.22
  11  -3  -4    9.20    4.22
  11   3  -4    7.69    4.19
 -11  -3   3   32.88    3.74
  11  -3  -3   32.83    5.76
  11   3  -3   33.26    6.09
  11  -3  -3   30.66    5.14
 -11   3   2   -0.74    4.01
 -11  -3   2    0.61    3.78
 -11  -3   2    3.57    2.96
  11  -3  -2   -1.10    4.45
  11   3  -2    2.92    5.03
  11  -3  -2    2.03    3.64
 -11   3   1   24.34    5.05
 -11  -3   1   21.02    4.95
 -11  -3   1   30.86    5.16
  11  -3  -1   26.30    5.99
  11   3  -1   26.48    6.31
  11  -3  -1   25.99    4.48
 -11   3   0    1.29    4.01
 -11  -3   0   -0.61    4.19
 -11  -3   0    0.45    4.11
  11   3   0   -0.26    5.01
  11  -3   0   -0.11    4.95
  11  -3   0    5.37    2.91
 -11   3  -1   19.68    5.01
 -11  -3  -1   28.74    5.30
 -11  -3  -1   26.62    5.52
 -11   3  -2   23.58    5.06
 -11  -3  -2   18.05    4.63
 -11  -3  -2   17.18    5.35
 -11  -3  -3   27.35    5.28
 -11  -3  -4  146.41    8.30
 -11   3  -4  124.90    7.01
 -11  -3  -4  124.29    7.04
 -11   3  -5    2.56    1.66
 -11  -3  -5    3.77    2.70
 -11  -3  -5    6.42    2.78
 -11  -3  -6    1.95    1.47
 -11  -3  -6    4.85    1.92
 -11   3  -6    4.05    2.01
 -11   4   6   12.90    2.06
  11  -4  -6   18.57    2.69
  11  -4  -6   16.84    2.68
  11   4  -6   14.71    2.63
  11  -4  -5   10.64    3.37
  11  -4  -5   13.99    3.35
  11   4  -5   11.72    3.37
 -11   4   4   -1.75    2.72
  11  -4  -4    0.86    3.54
  11  -4  -4    0.34    3.34
  11   4  -4   -0.71    3.42
 -11   4   3    1.50    3.03
 -11  -4   3    0.97    3.05
  11  -4  -3    1.66    3.64
  11   4  -3    3.85    3.94
  11  -4  -3   -0.56    3.83
  11  -4  -2   72.40    7.05
  11   4  -2   75.08    7.50
 -11   4   2   71.86    6.32
 -11  -4   2   65.40    6.09
 -11  -4   2   62.38    5.19
  11  -4  -2   66.37    6.08
 -11   4   1   -2.18    3.54
 -11  -4   1   -1.15    3.49
 -11  -4   1    0.51    3.05
  11  -4  -1    1.59    3.95
  11   4  -1   -1.34    4.42
  11  -4  -1    2.00    3.06
 -11   4   0    8.12    3.83
 -11  -4   0    9.52    3.96
 -11  -4   0    8.82    4.00
  11  -4   0   10.56    4.50
  11   4   0   12.71    4.99
  11  -4   0    6.11    2.71
 -11  -4  -1   -0.07    4.12
 -11   4  -1   -1.15    3.46
 -11  -4  -1    1.08    3.33
 -11  -4  -2  151.97    9.08
 -11   4  -2  151.44    8.60
 -11  -4  -2  137.45    8.17
 -11  -4  -3   29.47    5.23
 -11  -4  -3   27.67    3.78
 -11  -4  -4   82.80    6.39
 -11   4  -4   79.73    5.35
 -11  -4  -4   78.74    5.31
 -11  -4  -5   10.16    2.96
 -11  -4  -5   10.51    2.49
 -11  -4  -6   79.72    4.07
 -11  -4  -6   72.62    3.85
  11  -5  -6   11.19    2.05
 -11   5   5   12.27    2.16
 -11  -5   5   15.18    2.42
  11  -5  -5   18.56    3.35
  11  -5  -5   14.80    2.69
  11   5  -5   13.22    2.66
 -11   5   4   16.09    2.91
 -11  -5   4   15.67    2.92
  11  -5  -4   13.62    3.71
  11  -5  -4   15.38    3.39
  11   5  -4   16.08    3.62
  11  -5  -3   80.03    6.29
  11  -5  -3   76.14    6.22
  11   5  -3   78.48    6.57
 -11   5   3   65.24    5.22
 -11  -5   3   68.01    5.39
  11  -5  -2  141.47    8.60
  11   5  -2  143.58    8.74
 -11   5   2  128.59    7.36
 -11  -5   2  123.77    7.28
 -11  -5   2  122.09    6.33
  11  -5  -2  127.25    7.46
 -11   5   1    8.38    3.24
 -11  -5   1   14.09    3.48
 -11  -5   1   14.74    3.38
  11  -5  -1   15.14    4.22
  11   5  -1   15.23    4.40
  11  -5  -1   15.36    3.62
 -11   5   0   73.49    6.00
 -11  -5   0   71.17    5.92
  11  -5   0   61.69    4.76
 -11  -5   0   69.98    6.17
 -11  -5  -1    9.10    3.88
 -11  -5  -1    7.08    3.22
 -11   5  -1    7.80    3.21
 -11  -5  -2  110.98    5.73
 -11  -5  -2  126.64    8.22
 -11  -5  -2  115.72    7.00
 -11  -5  -3    9.86    3.98
 -11  -5  -3    4.47    2.15
 -11  -5  -4   11.52    3.60
 -11   5  -4    6.98    2.13
 -11  -5  -4    7.55    2.18
 -11  -5  -5   13.91    2.82
 -11  -5  -5    9.45    1.81
 -11   5  -5   12.25    2.49
  11  -6  -5  145.43    6.30
 -11   6   4    7.30    1.83
 -11  -6   4    5.74    1.76
  11  -6  -4    8.83    2.09
  11   6  -4    8.44    2.33
  11  -6  -4   10.07    3.34
 -11   6   3   15.10    2.64
 -11  -6   3   10.31    2.43
  11  -6  -3   14.60    2.97
  11   6  -3   15.47    3.14
  11  -6  -3   16.89    3.80
  11  -6  -2   76.53    5.77
 -11   6   2   82.91    5.30
 -11  -6   2   80.49    5.31
  11  -6  -2   89.39    6.09
  11   6  -2   79.05    6.08
 -11   6   1   11.87    2.77
 -11  -6   1    9.13    2.77
 -11  -6   1   12.59    2.87
  11  -6  -1   11.88    3.17
  11   6  -1   13.46    3.54
  11  -6   0    0.76    1.87
 -11   6   0   -5.47    2.55
 -11  -6   0   -4.92    2.67
 -11  -6   0    0.40    2.66
 -11   6  -1  195.59    8.08
 -11  -6  -1  193.76    8.11
 -11  -6  -1  184.26    8.83
 -11  -6  -2   76.12    6.17
 -11  -6  -2   68.07    4.87
 -11  -6  -3   90.91    6.32
 -11  -6  -4    6.58    2.85
 -11  -6  -5   47.73    3.75
  11  -7  -5   19.85    2.69
  11  -7  -4    5.44    2.69
  11  -7  -3  141.53    6.88
  11  -7  -2    2.43    2.69
 -11  -7   2    0.45    1.21
 -11  -7   1   91.12    4.95
 -11  -7   1   86.48    4.75
  11  -7   0   -0.19    1.61
 -11  -7   0    1.10    1.41
 -11  -7   0    1.23    2.13
 -11  -7  -1  168.85    7.77
 -11  -7  -2   -0.43    1.84
 -11  -7  -2    0.87    2.70
 -11  -7  -3   28.26    3.91
 -11  -7  -4    4.10    2.41
 -11  -7  -5    3.39    1.62
  11  -8  -4   -1.61    2.00
  11  -8  -3   19.31    3.05
  11  -8  -2    4.28    2.36
  11  -8  -1    7.57    2.21
 -11  -8   0   23.96    2.68
 -11  -8  -1   34.53    4.03
 -11  -8  -1   38.73    3.64
 -11  -8  -2    0.50    1.49
 -11  -8  -2    2.52    2.21
 -11  -8  -3   18.21    2.83
 -11  -8  -4   43.57    3.35
  11  -9  -3   51.16    3.57
  11  -9  -2   12.74    2.15
  11  -9  -1   22.62    2.40
 -11  -9   0    4.41    2.73
 -11  -9  -1    2.84    2.10
 -11  -9  -2    6.99    1.73
 -11 -10   2   32.69    3.26
 -11 -10   1    2.35    2.17
 -11 -10   0    0.34    1.85
  12   0  -3   -1.39    1.52
 -12   0   3    0.85    1.64
  12   0  -3    1.17    2.00
 -12   0   2    5.90    1.67
  12   0  -2    6.01    1.89
 -12   0   2    9.80    2.48
  12   0  -2    9.81    3.00
 -12   0   1    2.19    2.37
  12   0  -1    1.39    1.29
 -12   0   1    0.66    1.95
 -12   0   0    0.91    2.21
 -12   0   0    3.21    2.37
 -12   0  -1   -0.92    2.11
 -12   0  -1    0.15    2.26
 -12   0  -2    6.91    2.24
 -12   0  -3   -2.52    1.46
 -12   0  -3   -1.73    1.55
 -12   1   3   40.36    3.25
 -12  -1   3   42.02    3.34
  12  -1  -3   37.01    3.60
  12   1  -3   41.00    3.77
  12  -1  -3   36.18    2.96
  12   1  -3   34.36    2.91
 -12   1   2   15.99    2.37
  12   1  -2   16.85    2.36
  12  -1  -2   16.61    2.27
 -12   1   2   22.86    2.96
 -12  -1   2   21.06    2.92
  12  -1  -2   22.75    3.45
  12   1  -2   21.49    3.43
 -12   1   1   -0.32    2.14
 -12  -1   1    0.42    2.08
  12   1  -1    2.12    1.36
  12  -1  -1    0.73    1.20
 -12   1   1   -1.78    2.13
 -12  -1   1   -0.12    1.75
 -12   1   0    4.04    2.49
 -12  -1   0    5.02    2.32
 -12   1   0    5.24    2.41
 -12  -1   0    1.48    2.08
 -12  -1  -1   17.87    2.95
 -12   1  -1   19.95    3.14
 -12   1  -1   20.49    3.12
 -12  -1  -1   21.35    3.05
 -12  -1  -2    1.54    1.97
 -12   1  -2    3.64    2.10
 -12  -1  -2    0.11    1.23
 -12   1  -3    3.46    1.49
 -12  -1  -3    4.07    1.63
 -12   1  -3    4.20    1.61
  12  -2  -3    0.27    1.63
  12   2  -3   -1.06    1.76
 -12   2   3    1.43    1.36
 -12  -2   3    2.98    1.38
  12  -2  -3    0.78    1.36
  12   2  -3    1.65    1.48
 -12   2   2   67.33    4.22
 -12  -2   2   69.09    4.33
 -12  -2   1    2.62    1.58
 -12   2   1    2.86    1.97
 -12  -2   1    2.03    1.93
  12   2  -1    2.91    1.38
 -12  -2   0    5.95    2.11
 -12   2   0    4.36    2.40
 -12   2   0    6.86    2.33
 -12  -2   0    4.93    2.20
 -12  -2  -1    0.40    2.05
 -12   2  -1    0.77    2.10
 -12  -2  -2  158.54    6.27
 -12   2  -2  146.58    6.07
 -12  -2  -3    6.72    1.68
 -12   2  -3    4.30    1.53
 -12   3   2   47.33    3.30
 -12  -3   2   51.64    3.54
 -12   3   1   21.80    2.59
 -12  -3   1   20.82    2.63
 -12   3   0    0.25    1.50
 -12  -3   0    0.53    1.56
 -12  -3   0   -0.34    1.43
 -12  -3  -1   61.15    4.08
 -12   3  -1   60.19    4.28
 -12   3  -2    1.44    1.63
 -12  -3  -2    0.28    1.53
 -12  -4  -1   48.39    3.32
 -12   4  -1   52.90    3.80
   0   0   0    0.00    0.00


TITL XY2025-04-39-2_gaussian in P2(1)/n
REM P2(1)/n (#14 in standard setting (mkl: cell=2,tostdtrans=2,'abc'))
CELL 1.54184   9.758932  18.671325  12.397294  90.0000  90.8907  90.0000
ZERR   26.00   0.000290   0.000575   0.000362   0.0000   0.0028   0.0000
LATT  1
SYMM -x+1/2, y+1/2,-z+1/2
SFAC C H N Na S
UNIT 26.00 26.00 26.00 26.00 26.00
REM  CrysAlisPro recorded range (K): Min=99.9; max=100.1; aver:100.0
TEMP -173
SIZE 0.07 0.09 0.11
TREF
HKLF 4
END
_computing_structure_solution     'SHELXT 2014/5 (Sheldrick, 2014)'
;
_shelx_hkl_checksum                99788
_olex2_submission_special_instructions  'No special instructions were received'
_oxdiff_exptl_absorpt_empirical_details
;
Empirical correction (ABSPACK) includes:
- Absorption correction using spherical harmonics
- Frame scaling
;
_oxdiff_exptl_absorpt_empirical_full_max  1.307
_oxdiff_exptl_absorpt_empirical_full_min  0.748
