# Supplementary material for: Tandem Reactivity of Metal−Carbon and Carbon−Silicon Bonds in Mononuclear α‐Silyl Organolithium or Organosodium Complexes Towards CO, CO2 and Heteroallenes
Source: Angew Chem Int Ed Engl. 2026 Apr 11;65(21):e8906317. doi: 10.1002/anie.8906317 (PMC13182206; doi:10.1002/anie.8906317)
Supplement: Supplementary file 2 — Supporting File 2: anie72186‐sup‐0002‐CIF.zip. [file ANIE-65-e8906317-s001.zip › anie72186-sup-0002-CIF/11.cif]

data_xy2025-02-01
_audit_creation_date               2026-02-16
_audit_creation_method
;
Olex2 1.5
(compiled 2025.07.13 svn.rb7424aed for OlexSys, GUI svn.r7314)
;
_shelx_SHELXL_version_number       '2019/3'
_audit_contact_author_address      ?
_audit_contact_author_email        ?
_audit_contact_author_name         ''
_audit_contact_author_phone        ?
_publ_contact_author_id_orcid      ?
_publ_section_references
;
Dolomanov, O.V., Bourhis, L.J., Gildea, R.J, Howard, J.A.K. & Puschmann, H.
 (2009), J. Appl. Cryst. 42, 339-341.

Sheldrick, G.M. (2015). Acta Cryst. A71, 3-8.

Sheldrick, G.M. (2015). Acta Cryst. C71, 3-8.
;
_chemical_name_common              ?
_chemical_name_systematic          ?
_chemical_formula_moiety           'C16 H39 Li N6 Si'
_chemical_formula_sum              'C16 H39 Li N6 Si'
_chemical_formula_weight           350.56
_chemical_absolute_configuration   ad
_chemical_melting_point            ?
_chemical_oxdiff_formula           'C16 H39 N6 Li1 Si1'
_chemical_oxdiff_usercomment       'Light pink  Block'
loop_
  _atom_type_symbol
  _atom_type_description
  _atom_type_scat_dispersion_real
  _atom_type_scat_dispersion_imag
  _atom_type_scat_source
 'C' 'C' 0.0181 0.0091 'International Tables Vol C Tables 4.2.6.8 and 6.1.1.4'
 'H' 'H' 0.0000 0.0000 'International Tables Vol C Tables 4.2.6.8 and 6.1.1.4'
 'Li' 'Li' 0.0008 0.0003 'International Tables Vol C Tables 4.2.6.8 and 6.1.1.4'
 'N' 'N' 0.0311 0.0180 'International Tables Vol C Tables 4.2.6.8 and 6.1.1.4'
 'Si' 'Si' 0.2541 0.3302 'International Tables Vol C Tables 4.2.6.8 and 6.1.1.4'

_shelx_space_group_comment
;
The symmetry employed for this shelxl refinement is uniquely defined
by the following loop, which should always be used as a source of
symmetry information in preference to the above space-group names.
They are only intended as comments.
;
_space_group_crystal_system        'orthorhombic'
_space_group_IT_number             19
_space_group_name_H-M_alt          'P 21 21 21'
_space_group_name_Hall             'P 2ac 2ab'
loop_
  _space_group_symop_operation_xyz
 'x, y, z'
 '-x+1/2, -y, z+1/2'
 '-x, y+1/2, -z+1/2'
 'x+1/2, -y+1/2, -z'

_cell_length_a                     13.14800(10)
_cell_length_b                     17.82580(10)
_cell_length_c                     18.96880(10)
_cell_angle_alpha                  90
_cell_angle_beta                   90
_cell_angle_gamma                  90
_cell_volume                       4445.79(5)
_cell_formula_units_Z              8
_cell_measurement_reflns_used      31413
_cell_measurement_temperature      100.00(10)
_cell_measurement_theta_max        78.9920
_cell_measurement_theta_min        4.0750
_shelx_estimated_absorpt_T_max     0.858
_shelx_estimated_absorpt_T_min     0.654
_exptl_absorpt_coefficient_mu      0.986
_exptl_absorpt_correction_T_max    1.000
_exptl_absorpt_correction_T_min    0.285
_exptl_absorpt_correction_type     gaussian
_exptl_absorpt_process_details
;
CrysAlisPro 1.171.43.144a (Rigaku Oxford Diffraction, 2024)
Numerical absorption correction based on gaussian integration over
a multifaceted crystal model
Empirical absorption correction using spherical harmonics,
implemented in SCALE3 ABSPACK scaling algorithm.
;
_exptl_absorpt_special_details     ?
_exptl_crystal_colour              'light pink'
_exptl_crystal_colour_modifier     light
_exptl_crystal_colour_primary      pink
_exptl_crystal_density_diffrn      1.047
_exptl_crystal_density_meas        ?
_exptl_crystal_density_method      ?
_exptl_crystal_description         block
_exptl_crystal_F_000               1552
loop_
  _exptl_crystal_face_index_h
  _exptl_crystal_face_index_k
  _exptl_crystal_face_index_l
  _exptl_crystal_face_perp_dist
 -6 -4 7 0.0503
 6 7 -4 0.0744
 0 7 10 0.2158
 -5 9 -3 0.0687
 6 -6 7 0.0950
 -2 -6 -10 0.2342
 2 -11 -4 0.2578
 5 0 10 0.1621
 -8 0 4 0.0598
 -8 1 5 0.0689
 -6 -6 5 0.0762
 3 -4 -11 0.2604
 3 8 -8 0.0957
 -2 -7 10 0.0690
 -3 -11 0 0.1991
 4 -6 9 0.0881
 7 -3 5 0.0966
 4 8 -6 0.0746
 4 7 -7 0.0875

_exptl_crystal_size_max            0.47
_exptl_crystal_size_mid            0.25
_exptl_crystal_size_min            0.16
loop_
  _exptl_oxdiff_crystal_face_indexfrac_h
  _exptl_oxdiff_crystal_face_indexfrac_k
  _exptl_oxdiff_crystal_face_indexfrac_l
  _exptl_oxdiff_crystal_face_x
  _exptl_oxdiff_crystal_face_y
  _exptl_oxdiff_crystal_face_z
 -6.2539 -4.3411 6.9896 -0.9721 0.2318 0.0351
 6.3942 6.5117 -4.3054 0.9413 -0.2255 0.2512
 0.0101 7.1063 9.7166 -0.1787 0.0391 0.9831
 -5.0583 8.8865 -2.9790 0.2232 0.9310 0.2888
 5.7353 -5.9240 6.5877 -0.2304 -0.9672 0.1066
 -2.4823 -6.2872 -9.6951 0.0513 0.2302 -0.9715
 1.8677 -10.5011 -4.4355 -0.1244 -0.4987 -0.8588
 5.0266 0.3296 9.9526 -0.1670 -0.7278 0.6656
 -8.1086 0.2421 3.8485 -0.7242 0.6823 0.1048
 -7.8670 1.0592 4.6535 -0.7127 0.6721 0.2039
 -6.3705 -6.2896 4.6979 -0.9499 0.2221 -0.2151
 2.9876 -3.9957 -11.0098 0.5851 -0.1615 -0.8206
 2.6992 8.0763 -7.9034 0.9540 0.2869 0.0828
 -2.4776 -6.5307 9.5125 -0.9523 -0.2860 0.1058
 -2.6184 -10.9972 -0.4258 -0.6509 -0.1969 -0.7321
 3.5865 -6.4580 8.8091 -0.5116 -0.8430 0.1665
 7.3728 -2.7313 5.4898 0.0797 -0.9616 0.2636
 4.3782 7.9347 -6.3485 0.9782 0.0799 0.1893
 4.3344 7.3706 -7.1343 0.9903 0.0813 0.1098

_exptl_transmission_factor_max     ?
_exptl_transmission_factor_min     ?
_diffrn_reflns_av_R_equivalents    0.0369
_diffrn_reflns_av_unetI/netI       0.0247
_diffrn_reflns_Laue_measured_fraction_full  1.000
_diffrn_reflns_Laue_measured_fraction_max  0.984
_diffrn_reflns_limit_h_max         16
_diffrn_reflns_limit_h_min         -16
_diffrn_reflns_limit_k_max         22
_diffrn_reflns_limit_k_min         -20
_diffrn_reflns_limit_l_max         24
_diffrn_reflns_limit_l_min         -22
_diffrn_reflns_number              44676
_diffrn_reflns_point_group_measured_fraction_full  1.000
_diffrn_reflns_point_group_measured_fraction_max  0.970
_diffrn_reflns_theta_full          67.684
_diffrn_reflns_theta_max           79.280
_diffrn_reflns_theta_min           3.402
_diffrn_ambient_environment        N~2~
_diffrn_ambient_temperature        100.00(10)
_diffrn_detector                   'Hybrid Pixel Array Detector'
_diffrn_detector_area_resol_mean   10.0000
_diffrn_detector_type              HyPix
_diffrn_measured_fraction_theta_full  1.000
_diffrn_measured_fraction_theta_max  0.984
_diffrn_measurement_details
;
List of Runs (angles in degrees, time in seconds):

  # Type    Start    End  Width  t~exp~   \w     \q     \k     \f   Frames
--------------------------------------------------------------------------
  1  \w   -120.00 -94.00   0.50    0.18    --  -48.16 -57.00 -30.00   52
  2  \w   -120.00 -94.00   0.50    0.18    --  -48.16 -57.00-180.00   52
  3  \w    -73.00 -20.00   0.50    0.72    --  -91.75  60.00 -67.00  106
  4  \w    -51.00 -20.00   0.50    0.72    --  -91.75  45.00  30.00   62
  5  \w    -25.00  24.00   0.50    0.18    --  -48.16  19.00  90.00   98
  6  \w    -25.00  22.00   0.50    0.18    --   48.16 -19.00-150.00   94
  7  \w   -129.00 -81.00   0.50    0.72    --  -91.75-161.00 -70.00   96
  8  \w    107.00 170.00   0.50    0.72    --  113.25  61.00  95.00  126
  9  \w   -120.00 -94.00   0.50    0.18    --  -48.16 -57.00-150.00   52
 10  \w   -120.00 -95.00   0.50    0.18    --  -48.16 -57.00 120.00   50
 11  \w    -20.00  25.00   0.50    0.18    --   48.16 -19.00 120.00   90
 12  \w     94.00 119.00   0.50    0.18    --   48.16  57.00 -30.00   50
 13  \w     94.00 119.00   0.50    0.18    --   48.16  57.00  90.00   50
 14  \w    -52.00 -26.00   0.50    0.72    --  -91.75  45.00-180.00   52
 15  \w     48.00  91.00   0.50    0.72    --  113.25 -77.00-150.00   86
 16  \w     69.00  95.00   0.50    0.72    --  113.25 -77.00-120.00   52
 17  \w     49.00 106.00   0.50    0.72    --  113.25-125.00  60.00  114
 18  \w    103.00 152.00   0.50    0.72    --  113.25  45.00  30.00   98
 19  \w    143.00 176.00   0.50    0.72    --  113.25  61.00 120.00   66
 20  \w     98.00 134.00   0.50    0.72    --  113.25  61.00 120.00   72
 21  \w     44.00  96.00   0.50    0.72    --  113.25 -77.00  90.00  104
 22  \w    108.00 177.00   0.50    0.72    --  113.25  77.00-150.00  138
 23  \w     57.00  90.00   0.50    0.72    --  113.25 -77.00 120.00   66
 24  \w    115.00 156.00   0.50    0.72    --  113.25  77.00-180.00   82
 25  \w     51.00  94.00   0.50    0.72    --  113.25 -77.00 150.00   86
 26  \w    135.00 177.00   0.50    0.72    --  113.25  77.00 -30.00   84
 27  \w   -120.00 -32.00   0.50    0.18    --  -48.16 -60.00 153.00  176
 28  \w   -121.00 -36.00   0.50    0.18    --  -48.16 -38.00-150.00  170
 29  \w   -121.00 -36.00   0.50    0.18    --  -48.16 -38.00  30.00  170
 30  \w     32.00 120.00   0.50    0.18    --   48.16  60.00 -67.00  176
 31  \w     94.00 121.00   0.50    0.18    --   48.16  57.00   0.00   54
 32  \w    100.00 178.00   0.50    0.72    --  113.25  15.00 -30.00  156
;
_diffrn_measurement_device         'four-circle diffractometer'
_diffrn_measurement_device_type    'XtaLAB Synergy, Dualflex, HyPix'
_diffrn_measurement_method         '\w scans'
_diffrn_orient_matrix_type        
 'CrysAlisPro convention (1999,Acta A55,543-557)'
_diffrn_orient_matrix_UB_11        0.0661347000
_diffrn_orient_matrix_UB_12        0.0454386000
_diffrn_orient_matrix_UB_13        -0.0516871000
_diffrn_orient_matrix_UB_21        -0.0953969000
_diffrn_orient_matrix_UB_22        0.0416409000
_diffrn_orient_matrix_UB_23        -0.0263274000
_diffrn_orient_matrix_UB_31        0.0158718000
_diffrn_orient_matrix_UB_32        0.0605871000
_diffrn_orient_matrix_UB_33        0.0568529000
_diffrn_oxdiff_digest_hkl
;
4316769e39d81a92f7c528b5c3c29b6df91752
;
_diffrn_radiation_monochromator    mirror
_diffrn_radiation_probe            x-ray
_diffrn_radiation_type             'Cu K\a'
_diffrn_radiation_wavelength       1.54184
_diffrn_source                     'micro-focus sealed X-ray tube'
_diffrn_source_type                'PhotonJet (Cu) X-ray Source'
_reflns_Friedel_coverage           0.783
_reflns_Friedel_fraction_full      0.999
_reflns_Friedel_fraction_max       0.953
_reflns_number_gt                  8952
_reflns_number_total               9343
_reflns_special_details
;
 Reflections were merged by SHELXL according to the crystal
 class for the calculation of statistics and refinement.
 
 _reflns_Friedel_fraction is defined as the number of unique
 Friedel pairs measured divided by the number that would be
 possible theoretically, ignoring centric projections and
 systematic absences. Completness statistics refer to single and
 composite reflections containing twin component 1 only.
;
_reflns_threshold_expression       'I > 2\s(I)'
_computing_cell_refinement         'CrysAlisPro 1.171.43.144a (Rigaku OD, 2024)'
_computing_data_collection         'CrysAlisPro 1.171.43.144a (Rigaku OD, 2024)'
_computing_data_reduction          'CrysAlisPro 1.171.43.144a (Rigaku OD, 2024)'
_computing_molecular_graphics      'Olex2 1.5 (Dolomanov et al., 2009)'
_computing_publication_material    'Olex2 1.5 (Dolomanov et al., 2009)'
_computing_structure_refinement    'SHELXL 2019/3 (Sheldrick, 2015)'
_computing_structure_solution      'SHELXT 2018/2 (Sheldrick, 2018)'
_refine_diff_density_max           0.206
_refine_diff_density_min           -0.221
_refine_diff_density_rms           0.034
_refine_ls_abs_structure_details
;
 Refined as an inversion twin.
;
_refine_ls_abs_structure_Flack     0.16(2)
_refine_ls_extinction_coef         .
_refine_ls_extinction_method       none
_refine_ls_goodness_of_fit_ref     1.072
_refine_ls_hydrogen_treatment      constr
_refine_ls_matrix_type             full
_refine_ls_number_parameters       452
_refine_ls_number_reflns           9343
_refine_ls_number_restraints       0
_refine_ls_R_factor_all            0.0346
_refine_ls_R_factor_gt             0.0332
_refine_ls_restrained_S_all        1.072
_refine_ls_shift/su_max            0.000
_refine_ls_shift/su_mean           0.000
_refine_ls_structure_factor_coef   Fsqd
_refine_ls_weighting_details      
 'w=1/[\s^2^(Fo^2^)+(0.0503P)^2^+0.6467P] where P=(Fo^2^+2Fc^2^)/3'
_refine_ls_weighting_scheme        calc
_refine_ls_wR_factor_gt            0.0903
_refine_ls_wR_factor_ref           0.0912
_refine_special_details
;
 Refined as a 2-component inversion twin.
;
_olex2_refinement_description
;
1. Twinned data refinement
 Scales: 0.84(2)
 0.16(2)
2. Fixed Uiso
 At 1.2 times of:
  All C(H,H) groups
 At 1.5 times of:
  All C(H,H,H) groups
3.a Secondary CH2 refined with riding coordinates:
 C7B(H7BA,H7BB), C10A(H10A,H10B), C11A(H11A,H11B), C7A(H7AA,H7AB), C8A(H8AA,
 H8AB), C9B(H9BA,H9BB), C12B(H12C,H12D), C8B(H8BA,H8BB), C10B(H10C,H10D),
 C12A(H12A,H12B), C11B(H11C,H11D), C9A(H9AA,H9AB)
3.b Idealised Me refined as rotating group:
 C3A(H3AA,H3AB,H3AC), C1B(H1BA,H1BB,H1BC), C16B(H16D,H16E,H16F), C5A(H5AA,H5AB,
 H5AC), C2A(H2AA,H2AB,H2AC), C2B(H2BA,H2BB,H2BC), C1A(H1AA,H1AB,H1AC),
 C15A(H15A,H15B,H15C), C5B(H5BA,H5BB,H5BC), C3B(H3BA,H3BB,H3BC), C6A(H6AA,H6AB,
 H6AC), C4A(H4AA,H4AB,H4AC), C14A(H14A,H14B,H14C), C4B(H4BA,H4BB,H4BC),
 C6B(H6BA,H6BB,H6BC), C14B(H14D,H14E,H14F), C16A(H16A,H16B,H16C), C15B(H15D,
 H15E,H15F)
;
_atom_sites_solution_hydrogens     geom
_atom_sites_solution_primary       dual
_atom_sites_solution_secondary     ?
loop_
  _atom_site_label
  _atom_site_type_symbol
  _atom_site_fract_x
  _atom_site_fract_y
  _atom_site_fract_z
  _atom_site_U_iso_or_equiv
  _atom_site_adp_type
  _atom_site_occupancy
  _atom_site_site_symmetry_order
  _atom_site_calc_flag
  _atom_site_refinement_flags_posn
  _atom_site_refinement_flags_adp
  _atom_site_refinement_flags_occupancy
  _atom_site_disorder_assembly
  _atom_site_disorder_group
 Si1A Si 0.86774(4) 0.58668(3) 0.31735(3) 0.02502(12) Uani 1 1 d . . . . .
 Si1B Si 0.38958(4) 0.41696(3) 0.31190(3) 0.02681(12) Uani 1 1 d . . . . .
 N2B N 0.17115(13) 0.30608(9) 0.62844(8) 0.0258(3) Uani 1 1 d . . . . .
 N1B N -0.02279(13) 0.35322(10) 0.57413(10) 0.0300(4) Uani 1 1 d . . . . .
 N5A N 0.75394(14) 0.63355(10) 0.49053(9) 0.0320(4) Uani 1 1 d . . . . .
 N2A N 0.65416(13) 0.69857(9) 0.63306(8) 0.0251(3) Uani 1 1 d . . . . .
 N5B N 0.27621(13) 0.37570(10) 0.48781(9) 0.0303(4) Uani 1 1 d . . . . .
 N4B N 0.08671(14) 0.48382(10) 0.52859(9) 0.0298(4) Uani 1 1 d . . . . .
 N4A N 0.52556(14) 0.69103(10) 0.45583(9) 0.0306(4) Uani 1 1 d . . . . .
 N1A N 0.46231(13) 0.63452(10) 0.59288(10) 0.0316(4) Uani 1 1 d . . . . .
 N6B N 0.40646(13) 0.38953(11) 0.39703(9) 0.0329(4) Uani 1 1 d . . . . .
 N3A N 0.58958(14) 0.51436(9) 0.54456(9) 0.0292(4) Uani 1 1 d . . . . .
 N3B N 0.06551(14) 0.29682(10) 0.44364(9) 0.0305(4) Uani 1 1 d . . . . .
 C13B C 0.33665(14) 0.38284(10) 0.44284(10) 0.0229(4) Uani 1 1 d . . . . .
 C13A C 0.81491(14) 0.62748(11) 0.44563(10) 0.0246(4) Uani 1 1 d . . . . .
 N6A N 0.88534(13) 0.62263(11) 0.39942(9) 0.0319(4) Uani 1 1 d . . . . .
 C3A C 0.65944(18) 0.49587(12) 0.60223(12) 0.0340(5) Uani 1 1 d . . . . .
 H3AA H 0.638889 0.522874 0.644921 0.051 Uiso 1 1 calc R U . . .
 H3AB H 0.728722 0.510635 0.589169 0.051 Uiso 1 1 calc R U . . .
 H3AC H 0.657421 0.441741 0.611162 0.051 Uiso 1 1 calc R U . . .
 C1B C 0.26263(17) 0.33759(13) 0.66040(11) 0.0339(5) Uani 1 1 d . . . . .
 H1BA H 0.250104 0.389959 0.673493 0.051 Uiso 1 1 calc R U . . .
 H1BB H 0.318868 0.335243 0.626567 0.051 Uiso 1 1 calc R U . . .
 H1BC H 0.280358 0.308710 0.702616 0.051 Uiso 1 1 calc R U . . .
 C7B C 0.08275(17) 0.31470(12) 0.67509(11) 0.0317(4) Uani 1 1 d . . . . .
 H7BA H 0.083601 0.365513 0.696139 0.038 Uiso 1 1 calc R U . . .
 H7BB H 0.087401 0.277752 0.713919 0.038 Uiso 1 1 calc R U . . .
 C10A C 0.46929(17) 0.68831(13) 0.65195(12) 0.0363(5) Uani 1 1 d . . . . .
 H10A H 0.417485 0.675616 0.687899 0.044 Uiso 1 1 calc R U . . .
 H10B H 0.454704 0.739501 0.634422 0.044 Uiso 1 1 calc R U . . .
 C11A C 0.44494(15) 0.55756(13) 0.61741(12) 0.0365(5) Uani 1 1 d . . . . .
 H11A H 0.371198 0.549812 0.625045 0.044 Uiso 1 1 calc R U . . .
 H11B H 0.479856 0.550224 0.663139 0.044 Uiso 1 1 calc R U . . .
 C7A C 0.57375(16) 0.68699(12) 0.68549(11) 0.0310(4) Uani 1 1 d . . . . .
 H7AA H 0.577894 0.726812 0.721761 0.037 Uiso 1 1 calc R U . . .
 H7AB H 0.584262 0.638101 0.709154 0.037 Uiso 1 1 calc R U . . .
 C8A C 0.48367(18) 0.49979(13) 0.56489(12) 0.0385(5) Uani 1 1 d . . . . .
 H8AA H 0.478716 0.449145 0.586025 0.046 Uiso 1 1 calc R U . . .
 H8AB H 0.440206 0.500732 0.522280 0.046 Uiso 1 1 calc R U . . .
 C9B C -0.02369(18) 0.48760(13) 0.54110(14) 0.0407(5) Uani 1 1 d . . . . .
 H9BA H -0.060203 0.479832 0.496042 0.049 Uiso 1 1 calc R U . . .
 H9BB H -0.041662 0.538006 0.559129 0.049 Uiso 1 1 calc R U . . .
 C12B C -0.05706(16) 0.42851(13) 0.59393(13) 0.0379(5) Uani 1 1 d . . . . .
 H12C H -0.029310 0.441282 0.640941 0.046 Uiso 1 1 calc R U . . .
 H12D H -0.132188 0.428782 0.597378 0.046 Uiso 1 1 calc R U . . .
 C16B C 0.3065(2) 0.50201(13) 0.30463(13) 0.0421(5) Uani 1 1 d . . . . .
 H16D H 0.239791 0.491212 0.325352 0.063 Uiso 1 1 calc R U . . .
 H16E H 0.298075 0.515368 0.254852 0.063 Uiso 1 1 calc R U . . .
 H16F H 0.338111 0.543915 0.329871 0.063 Uiso 1 1 calc R U . . .
 C5A C 0.5043(2) 0.63547(14) 0.40125(13) 0.0474(6) Uani 1 1 d . . . . .
 H5AA H 0.466864 0.593316 0.421872 0.071 Uiso 1 1 calc R U . . .
 H5AB H 0.568526 0.617292 0.381317 0.071 Uiso 1 1 calc R U . . .
 H5AC H 0.463347 0.658509 0.363920 0.071 Uiso 1 1 calc R U . . .
 C2A C 0.75370(16) 0.67711(12) 0.66139(11) 0.0302(4) Uani 1 1 d . . . . .
 H2AA H 0.772983 0.711910 0.699089 0.045 Uiso 1 1 calc R U . . .
 H2AB H 0.804615 0.679048 0.623701 0.045 Uiso 1 1 calc R U . . .
 H2AC H 0.750071 0.626030 0.680322 0.045 Uiso 1 1 calc R U . . .
 C2B C 0.18938(18) 0.22692(12) 0.61185(12) 0.0355(5) Uani 1 1 d . . . . .
 H2BA H 0.243500 0.223053 0.576512 0.053 Uiso 1 1 calc R U . . .
 H2BB H 0.126880 0.204478 0.593214 0.053 Uiso 1 1 calc R U . . .
 H2BC H 0.209965 0.200290 0.654742 0.053 Uiso 1 1 calc R U . . .
 C1A C 0.65875(19) 0.77702(12) 0.61007(12) 0.0358(5) Uani 1 1 d . . . . .
 H1AA H 0.591602 0.792780 0.593229 0.054 Uiso 1 1 calc R U . . .
 H1AB H 0.708421 0.781962 0.571830 0.054 Uiso 1 1 calc R U . . .
 H1AC H 0.679293 0.808760 0.649778 0.054 Uiso 1 1 calc R U . . .
 C8B C -0.02602(18) 0.26320(15) 0.47495(14) 0.0426(6) Uani 1 1 d . . . . .
 H8BA H -0.005821 0.220674 0.505463 0.051 Uiso 1 1 calc R U . . .
 H8BB H -0.069890 0.243250 0.436906 0.051 Uiso 1 1 calc R U . . .
 C15A C 0.8209(2) 0.48761(13) 0.31979(13) 0.0416(5) Uani 1 1 d . . . . .
 H15A H 0.874047 0.455067 0.339212 0.062 Uiso 1 1 calc R U . . .
 H15B H 0.804022 0.471197 0.271891 0.062 Uiso 1 1 calc R U . . .
 H15C H 0.760105 0.484659 0.349551 0.062 Uiso 1 1 calc R U . . .
 C10B C -0.01623(16) 0.30339(13) 0.63596(12) 0.0354(5) Uani 1 1 d . . . . .
 H10C H -0.021372 0.250521 0.620385 0.042 Uiso 1 1 calc R U . . .
 H10D H -0.073891 0.313773 0.668076 0.042 Uiso 1 1 calc R U . . .
 C12A C 0.38762(17) 0.65857(16) 0.54003(14) 0.0457(6) Uani 1 1 d . . . . .
 H12A H 0.327278 0.679676 0.564141 0.055 Uiso 1 1 calc R U . . .
 H12B H 0.365232 0.614579 0.512206 0.055 Uiso 1 1 calc R U . . .
 C11B C -0.08600(17) 0.31939(15) 0.51822(14) 0.0442(6) Uani 1 1 d . . . . .
 H11C H -0.111998 0.359449 0.486887 0.053 Uiso 1 1 calc R U . . .
 H11D H -0.145164 0.293949 0.539913 0.053 Uiso 1 1 calc R U . . .
 C5B C 0.1140(2) 0.52785(13) 0.46612(12) 0.0442(6) Uani 1 1 d . . . . .
 H5BA H 0.075830 0.509319 0.425286 0.066 Uiso 1 1 calc R U . . .
 H5BB H 0.187047 0.522952 0.457081 0.066 Uiso 1 1 calc R U . . .
 H5BC H 0.097226 0.580728 0.474220 0.066 Uiso 1 1 calc R U . . .
 C3B C 0.1316(2) 0.23781(13) 0.41567(12) 0.0402(5) Uani 1 1 d . . . . .
 H3BA H 0.147761 0.202010 0.453239 0.060 Uiso 1 1 calc R U . . .
 H3BB H 0.194574 0.260255 0.397841 0.060 Uiso 1 1 calc R U . . .
 H3BC H 0.096643 0.211670 0.377214 0.060 Uiso 1 1 calc R U . . .
 C9A C 0.43221(18) 0.71716(15) 0.49084(14) 0.0439(6) Uani 1 1 d . . . . .
 H9AA H 0.381080 0.730258 0.454552 0.053 Uiso 1 1 calc R U . . .
 H9AB H 0.447590 0.763139 0.518093 0.053 Uiso 1 1 calc R U . . .
 C6A C 0.5777(2) 0.75427(13) 0.42246(12) 0.0398(5) Uani 1 1 d . . . . .
 H6AA H 0.640827 0.736629 0.400525 0.060 Uiso 1 1 calc R U . . .
 H6AB H 0.593709 0.792213 0.458168 0.060 Uiso 1 1 calc R U . . .
 H6AC H 0.533569 0.776302 0.386359 0.060 Uiso 1 1 calc R U . . .
 C4A C 0.6188(2) 0.47024(13) 0.48262(12) 0.0447(6) Uani 1 1 d . . . . .
 H4AA H 0.688240 0.483557 0.468519 0.067 Uiso 1 1 calc R U . . .
 H4AB H 0.571940 0.480966 0.443750 0.067 Uiso 1 1 calc R U . . .
 H4AC H 0.615921 0.416698 0.494157 0.067 Uiso 1 1 calc R U . . .
 C14A C 0.99260(18) 0.58993(17) 0.27044(12) 0.0455(6) Uani 1 1 d . . . . .
 H14A H 1.018221 0.641557 0.270211 0.068 Uiso 1 1 calc R U . . .
 H14B H 0.983672 0.572585 0.221804 0.068 Uiso 1 1 calc R U . . .
 H14C H 1.041398 0.557360 0.294688 0.068 Uiso 1 1 calc R U . . .
 C4B C 0.0418(2) 0.34854(16) 0.38635(13) 0.0491(6) Uani 1 1 d . . . . .
 H4BA H 0.008304 0.321150 0.348052 0.074 Uiso 1 1 calc R U . . .
 H4BB H 0.104819 0.371204 0.368784 0.074 Uiso 1 1 calc R U . . .
 H4BC H -0.003589 0.388022 0.403736 0.074 Uiso 1 1 calc R U . . .
 C6B C 0.1442(2) 0.51249(13) 0.58803(13) 0.0430(6) Uani 1 1 d . . . . .
 H6BA H 0.130214 0.566124 0.593865 0.064 Uiso 1 1 calc R U . . .
 H6BB H 0.217056 0.505112 0.579474 0.064 Uiso 1 1 calc R U . . .
 H6BC H 0.124290 0.485589 0.630920 0.064 Uiso 1 1 calc R U . . .
 C14B C 0.51761(19) 0.43791(18) 0.27395(13) 0.0491(7) Uani 1 1 d . . . . .
 H14D H 0.545838 0.482603 0.296810 0.074 Uiso 1 1 calc R U . . .
 H14E H 0.511140 0.446987 0.223196 0.074 Uiso 1 1 calc R U . . .
 H14F H 0.562988 0.395140 0.281952 0.074 Uiso 1 1 calc R U . . .
 C16A C 0.7726(2) 0.64142(16) 0.26533(13) 0.0518(7) Uani 1 1 d . . . . .
 H16A H 0.706178 0.638693 0.288564 0.078 Uiso 1 1 calc R U . . .
 H16B H 0.767462 0.620387 0.217731 0.078 Uiso 1 1 calc R U . . .
 H16C H 0.794413 0.693910 0.262396 0.078 Uiso 1 1 calc R U . . .
 C15B C 0.3278(2) 0.34315(14) 0.25717(12) 0.0455(6) Uani 1 1 d . . . . .
 H15D H 0.371021 0.298386 0.256129 0.068 Uiso 1 1 calc R U . . .
 H15E H 0.318274 0.361932 0.209066 0.068 Uiso 1 1 calc R U . . .
 H15F H 0.261524 0.330302 0.277527 0.068 Uiso 1 1 calc R U . . .
 Li1A Li 0.6166(2) 0.63495(18) 0.53557(17) 0.0245(6) Uani 1 1 d . . . . .
 Li1B Li 0.1361(2) 0.36418(18) 0.52671(16) 0.0239(6) Uani 1 1 d . . . . .

loop_
  _atom_site_aniso_label
  _atom_site_aniso_U_11
  _atom_site_aniso_U_22
  _atom_site_aniso_U_33
  _atom_site_aniso_U_23
  _atom_site_aniso_U_13
  _atom_site_aniso_U_12
 Si1A 0.0266(2) 0.0279(3) 0.0207(2) -0.0035(2) 0.00064(19) 0.0023(2)
 Si1B 0.0275(2) 0.0309(3) 0.0221(2) 0.0054(2) 0.0004(2) -0.0022(2)
 N2B 0.0279(8) 0.0271(8) 0.0222(7) 0.0001(6) 0.0034(6) 0.0064(7)
 N1B 0.0204(7) 0.0313(9) 0.0383(9) -0.0016(7) 0.0015(7) -0.0005(7)
 N5A 0.0283(8) 0.0399(10) 0.0280(8) -0.0081(7) 0.0035(7) -0.0046(8)
 N2A 0.0281(8) 0.0244(8) 0.0230(8) 0.0007(6) 0.0047(6) -0.0012(7)
 N5B 0.0248(8) 0.0399(10) 0.0263(8) 0.0045(7) 0.0007(7) -0.0010(7)
 N4B 0.0372(9) 0.0229(8) 0.0294(8) 0.0030(7) 0.0000(7) 0.0029(7)
 N4A 0.0355(9) 0.0287(8) 0.0276(8) 0.0039(7) -0.0034(7) 0.0016(7)
 N1A 0.0203(7) 0.0396(10) 0.0350(9) 0.0117(8) -0.0002(7) 0.0031(7)
 N6B 0.0254(8) 0.0495(10) 0.0240(8) 0.0074(7) 0.0017(7) 0.0023(7)
 N3A 0.0354(9) 0.0232(8) 0.0291(8) 0.0002(7) -0.0058(7) -0.0040(7)
 N3B 0.0335(9) 0.0299(9) 0.0282(8) -0.0039(7) -0.0055(7) -0.0040(7)
 C13B 0.0230(8) 0.0232(9) 0.0226(9) 0.0009(7) -0.0056(7) 0.0003(7)
 C13A 0.0245(9) 0.0252(9) 0.0239(9) -0.0032(7) -0.0029(7) -0.0027(7)
 N6A 0.0278(8) 0.0435(10) 0.0243(8) -0.0081(7) 0.0050(7) -0.0062(8)
 C3A 0.0396(11) 0.0281(10) 0.0344(11) 0.0013(8) -0.0058(9) 0.0059(9)
 C1B 0.0343(11) 0.0412(12) 0.0262(10) -0.0019(9) -0.0044(8) 0.0066(9)
 C7B 0.0376(11) 0.0313(10) 0.0262(10) 0.0033(8) 0.0108(8) 0.0056(9)
 C10A 0.0325(11) 0.0397(12) 0.0366(11) 0.0072(9) 0.0134(9) 0.0092(10)
 C11A 0.0225(9) 0.0442(12) 0.0428(12) 0.0141(10) -0.0003(9) -0.0085(9)
 C7A 0.0376(11) 0.0307(10) 0.0248(9) 0.0007(8) 0.0101(9) 0.0016(9)
 C8A 0.0402(12) 0.0372(12) 0.0381(12) 0.0074(9) -0.0084(10) -0.0184(10)
 C9B 0.0405(12) 0.0337(11) 0.0478(14) 0.0063(10) 0.0027(11) 0.0174(10)
 C12B 0.0271(10) 0.0390(12) 0.0476(13) -0.0010(10) 0.0078(9) 0.0128(9)
 C16B 0.0513(14) 0.0376(12) 0.0373(12) 0.0060(10) 0.0003(11) 0.0058(11)
 C5A 0.0643(17) 0.0444(13) 0.0336(12) 0.0009(10) -0.0146(12) -0.0110(12)
 C2A 0.0308(10) 0.0335(11) 0.0263(10) -0.0015(8) -0.0033(8) -0.0055(8)
 C2B 0.0401(11) 0.0295(10) 0.0370(11) -0.0012(9) 0.0066(9) 0.0085(9)
 C1A 0.0452(12) 0.0271(10) 0.0353(11) 0.0033(9) 0.0084(10) 0.0011(9)
 C8B 0.0309(11) 0.0482(14) 0.0487(14) -0.0111(11) -0.0060(10) -0.0151(10)
 C15A 0.0542(14) 0.0331(11) 0.0376(12) -0.0034(10) 0.0009(11) -0.0026(10)
 C10B 0.0309(10) 0.0323(11) 0.0429(12) 0.0023(9) 0.0158(9) -0.0020(9)
 C12A 0.0202(9) 0.0658(16) 0.0512(14) 0.0178(12) -0.0038(10) 0.0065(10)
 C11B 0.0205(10) 0.0559(15) 0.0562(14) -0.0065(12) -0.0058(10) -0.0063(10)
 C5B 0.0646(16) 0.0319(11) 0.0362(12) 0.0115(9) 0.0067(11) 0.0054(11)
 C3B 0.0500(13) 0.0345(11) 0.0359(12) -0.0095(9) 0.0023(10) -0.0017(10)
 C9A 0.0351(11) 0.0530(14) 0.0436(13) 0.0138(11) -0.0044(10) 0.0151(11)
 C6A 0.0549(14) 0.0325(11) 0.0321(11) 0.0085(9) 0.0007(10) -0.0009(11)
 C4A 0.0707(17) 0.0283(11) 0.0350(11) -0.0058(9) -0.0014(12) -0.0054(11)
 C14A 0.0357(11) 0.0694(17) 0.0315(11) -0.0187(12) 0.0091(9) -0.0108(12)
 C4B 0.0559(15) 0.0592(16) 0.0322(12) 0.0013(11) -0.0127(11) 0.0110(13)
 C6B 0.0592(15) 0.0332(11) 0.0366(12) -0.0034(9) -0.0021(11) -0.0115(11)
 C14B 0.0360(12) 0.0770(19) 0.0342(12) 0.0186(12) 0.0060(10) -0.0030(12)
 C16A 0.0668(18) 0.0583(16) 0.0303(11) 0.0018(11) -0.0023(11) 0.0290(14)
 C15B 0.0692(17) 0.0364(12) 0.0308(11) -0.0005(9) -0.0016(11) -0.0115(12)
 Li1A 0.0232(15) 0.0241(15) 0.0261(15) -0.0007(12) -0.0003(12) -0.0003(13)
 Li1B 0.0240(15) 0.0253(15) 0.0225(14) 0.0013(12) -0.0019(12) 0.0004(13)

_geom_special_details
;
 All esds (except the esd in the dihedral angle between two l.s. planes)
 are estimated using the full covariance matrix.  The cell esds are taken
 into account individually in the estimation of esds in distances, angles
 and torsion angles; correlations between esds in cell parameters are only
 used when they are defined by crystal symmetry.  An approximate (isotropic)
 treatment of cell esds is used for estimating esds involving l.s. planes.
;
loop_
  _geom_bond_atom_site_label_1
  _geom_bond_atom_site_label_2
  _geom_bond_distance
  _geom_bond_site_symmetry_2
  _geom_bond_publ_flag
 Si1A N6A 1.6994(17) . ?
 Si1A C15A 1.871(2) . ?
 Si1A C14A 1.868(2) . ?
 Si1A C16A 1.868(3) . ?
 Si1B N6B 1.7018(17) . ?
 Si1B C16B 1.874(2) . ?
 Si1B C14B 1.868(2) . ?
 Si1B C15B 1.862(2) . ?
 N2B C1B 1.459(3) . ?
 N2B C7B 1.469(2) . ?
 N2B C2B 1.466(3) . ?
 N2B Li1B 2.238(3) . ?
 N1B C12B 1.465(3) . ?
 N1B C10B 1.474(3) . ?
 N1B C11B 1.476(3) . ?
 N1B Li1B 2.283(4) . ?
 N5A C13A 1.175(3) . ?
 N5A Li1A 1.998(4) . ?
 N2A C7A 1.466(2) . ?
 N2A C2A 1.466(3) . ?
 N2A C1A 1.466(3) . ?
 N2A Li1A 2.225(4) . ?
 N5B C13B 1.173(3) . ?
 N5B Li1B 1.995(4) . ?
 N4B C9B 1.472(3) . ?
 N4B C5B 1.466(3) . ?
 N4B C6B 1.451(3) . ?
 N4B Li1B 2.230(4) . ?
 N4A C5A 1.460(3) . ?
 N4A C9A 1.471(3) . ?
 N4A C6A 1.463(3) . ?
 N4A Li1A 2.172(4) . ?
 N1A C10A 1.478(3) . ?
 N1A C11A 1.467(3) . ?
 N1A C12A 1.467(3) . ?
 N1A Li1A 2.301(4) . ?
 N6B C13B 1.270(3) . ?
 N3A C3A 1.466(3) . ?
 N3A C8A 1.468(3) . ?
 N3A C4A 1.465(3) . ?
 N3A Li1A 2.185(4) . ?
 N3B C8B 1.470(3) . ?
 N3B C3B 1.464(3) . ?
 N3B C4B 1.459(3) . ?
 N3B Li1B 2.188(4) . ?
 C13A N6A 1.278(3) . ?
 C3A H3AA 0.9800 . ?
 C3A H3AB 0.9800 . ?
 C3A H3AC 0.9800 . ?
 C1B H1BA 0.9800 . ?
 C1B H1BB 0.9800 . ?
 C1B H1BC 0.9800 . ?
 C7B H7BA 0.9900 . ?
 C7B H7BB 0.9900 . ?
 C7B C10B 1.512(3) . ?
 C10A H10A 0.9900 . ?
 C10A H10B 0.9900 . ?
 C10A C7A 1.514(3) . ?
 C11A H11A 0.9900 . ?
 C11A H11B 0.9900 . ?
 C11A C8A 1.521(3) . ?
 C7A H7AA 0.9900 . ?
 C7A H7AB 0.9900 . ?
 C8A H8AA 0.9900 . ?
 C8A H8AB 0.9900 . ?
 C9B H9BA 0.9900 . ?
 C9B H9BB 0.9900 . ?
 C9B C12B 1.519(3) . ?
 C12B H12C 0.9900 . ?
 C12B H12D 0.9900 . ?
 C16B H16D 0.9800 . ?
 C16B H16E 0.9800 . ?
 C16B H16F 0.9800 . ?
 C5A H5AA 0.9800 . ?
 C5A H5AB 0.9800 . ?
 C5A H5AC 0.9800 . ?
 C2A H2AA 0.9800 . ?
 C2A H2AB 0.9800 . ?
 C2A H2AC 0.9800 . ?
 C2B H2BA 0.9800 . ?
 C2B H2BB 0.9800 . ?
 C2B H2BC 0.9800 . ?
 C1A H1AA 0.9800 . ?
 C1A H1AB 0.9800 . ?
 C1A H1AC 0.9800 . ?
 C8B H8BA 0.9900 . ?
 C8B H8BB 0.9900 . ?
 C8B C11B 1.516(4) . ?
 C15A H15A 0.9800 . ?
 C15A H15B 0.9800 . ?
 C15A H15C 0.9800 . ?
 C10B H10C 0.9900 . ?
 C10B H10D 0.9900 . ?
 C12A H12A 0.9900 . ?
 C12A H12B 0.9900 . ?
 C12A C9A 1.518(3) . ?
 C11B H11C 0.9900 . ?
 C11B H11D 0.9900 . ?
 C5B H5BA 0.9800 . ?
 C5B H5BB 0.9800 . ?
 C5B H5BC 0.9800 . ?
 C3B H3BA 0.9800 . ?
 C3B H3BB 0.9800 . ?
 C3B H3BC 0.9800 . ?
 C9A H9AA 0.9900 . ?
 C9A H9AB 0.9900 . ?
 C6A H6AA 0.9800 . ?
 C6A H6AB 0.9800 . ?
 C6A H6AC 0.9800 . ?
 C4A H4AA 0.9800 . ?
 C4A H4AB 0.9800 . ?
 C4A H4AC 0.9800 . ?
 C14A H14A 0.9800 . ?
 C14A H14B 0.9800 . ?
 C14A H14C 0.9800 . ?
 C4B H4BA 0.9800 . ?
 C4B H4BB 0.9800 . ?
 C4B H4BC 0.9800 . ?
 C6B H6BA 0.9800 . ?
 C6B H6BB 0.9800 . ?
 C6B H6BC 0.9800 . ?
 C14B H14D 0.9800 . ?
 C14B H14E 0.9800 . ?
 C14B H14F 0.9800 . ?
 C16A H16A 0.9800 . ?
 C16A H16B 0.9800 . ?
 C16A H16C 0.9800 . ?
 C15B H15D 0.9800 . ?
 C15B H15E 0.9800 . ?
 C15B H15F 0.9800 . ?

loop_
  _geom_angle_atom_site_label_1
  _geom_angle_atom_site_label_2
  _geom_angle_atom_site_label_3
  _geom_angle
  _geom_angle_site_symmetry_1
  _geom_angle_site_symmetry_3
  _geom_angle_publ_flag
 N6A Si1A C15A 112.22(10) . . ?
 N6A Si1A C14A 107.76(10) . . ?
 N6A Si1A C16A 112.21(11) . . ?
 C14A Si1A C15A 109.29(12) . . ?
 C16A Si1A C15A 106.62(13) . . ?
 C16A Si1A C14A 108.68(13) . . ?
 N6B Si1B C16B 112.23(10) . . ?
 N6B Si1B C14B 107.79(10) . . ?
 N6B Si1B C15B 112.51(10) . . ?
 C14B Si1B C16B 109.58(12) . . ?
 C15B Si1B C16B 106.03(13) . . ?
 C15B Si1B C14B 108.64(13) . . ?
 C1B N2B C7B 111.20(16) . . ?
 C1B N2B C2B 108.96(17) . . ?
 C1B N2B Li1B 110.48(15) . . ?
 C7B N2B Li1B 107.94(15) . . ?
 C2B N2B C7B 111.07(17) . . ?
 C2B N2B Li1B 107.11(15) . . ?
 C12B N1B C10B 111.48(18) . . ?
 C12B N1B C11B 112.67(18) . . ?
 C12B N1B Li1B 107.71(15) . . ?
 C10B N1B C11B 111.00(18) . . ?
 C10B N1B Li1B 108.15(14) . . ?
 C11B N1B Li1B 105.50(15) . . ?
 C13A N5A Li1A 158.14(18) . . ?
 C7A N2A C1A 111.45(16) . . ?
 C7A N2A Li1A 109.38(15) . . ?
 C2A N2A C7A 111.01(16) . . ?
 C2A N2A C1A 108.74(17) . . ?
 C2A N2A Li1A 111.72(15) . . ?
 C1A N2A Li1A 104.36(15) . . ?
 C13B N5B Li1B 154.94(18) . . ?
 C9B N4B Li1B 109.48(16) . . ?
 C5B N4B C9B 110.29(19) . . ?
 C5B N4B Li1B 115.35(16) . . ?
 C6B N4B C9B 111.9(2) . . ?
 C6B N4B C5B 108.20(19) . . ?
 C6B N4B Li1B 101.39(16) . . ?
 C5A N4A C9A 112.0(2) . . ?
 C5A N4A C6A 107.79(18) . . ?
 C5A N4A Li1A 106.67(16) . . ?
 C9A N4A Li1A 106.91(16) . . ?
 C6A N4A C9A 110.02(18) . . ?
 C6A N4A Li1A 113.42(17) . . ?
 C10A N1A Li1A 107.54(15) . . ?
 C11A N1A C10A 112.08(17) . . ?
 C11A N1A C12A 112.70(19) . . ?
 C11A N1A Li1A 106.87(15) . . ?
 C12A N1A C10A 111.72(19) . . ?
 C12A N1A Li1A 105.44(15) . . ?
 C13B N6B Si1B 125.60(15) . . ?
 C3A N3A C8A 111.01(17) . . ?
 C3A N3A Li1A 100.23(15) . . ?
 C8A N3A Li1A 110.40(16) . . ?
 C4A N3A C3A 108.25(18) . . ?
 C4A N3A C8A 111.39(19) . . ?
 C4A N3A Li1A 115.00(16) . . ?
 C8B N3B Li1B 106.26(16) . . ?
 C3B N3B C8B 109.84(18) . . ?
 C3B N3B Li1B 113.81(16) . . ?
 C4B N3B C8B 112.6(2) . . ?
 C4B N3B C3B 108.12(19) . . ?
 C4B N3B Li1B 106.28(16) . . ?
 N5B C13B N6B 176.3(2) . . ?
 N5A C13A N6A 176.4(2) . . ?
 C13A N6A Si1A 123.72(15) . . ?
 N3A C3A H3AA 109.5 . . ?
 N3A C3A H3AB 109.5 . . ?
 N3A C3A H3AC 109.5 . . ?
 H3AA C3A H3AB 109.5 . . ?
 H3AA C3A H3AC 109.5 . . ?
 H3AB C3A H3AC 109.5 . . ?
 N2B C1B H1BA 109.5 . . ?
 N2B C1B H1BB 109.5 . . ?
 N2B C1B H1BC 109.5 . . ?
 H1BA C1B H1BB 109.5 . . ?
 H1BA C1B H1BC 109.5 . . ?
 H1BB C1B H1BC 109.5 . . ?
 N2B C7B H7BA 109.3 . . ?
 N2B C7B H7BB 109.3 . . ?
 N2B C7B C10B 111.81(17) . . ?
 H7BA C7B H7BB 107.9 . . ?
 C10B C7B H7BA 109.3 . . ?
 C10B C7B H7BB 109.3 . . ?
 N1A C10A H10A 109.3 . . ?
 N1A C10A H10B 109.3 . . ?
 N1A C10A C7A 111.41(17) . . ?
 H10A C10A H10B 108.0 . . ?
 C7A C10A H10A 109.3 . . ?
 C7A C10A H10B 109.3 . . ?
 N1A C11A H11A 109.2 . . ?
 N1A C11A H11B 109.2 . . ?
 N1A C11A C8A 111.92(18) . . ?
 H11A C11A H11B 107.9 . . ?
 C8A C11A H11A 109.2 . . ?
 C8A C11A H11B 109.2 . . ?
 N2A C7A C10A 111.53(17) . . ?
 N2A C7A H7AA 109.3 . . ?
 N2A C7A H7AB 109.3 . . ?
 C10A C7A H7AA 109.3 . . ?
 C10A C7A H7AB 109.3 . . ?
 H7AA C7A H7AB 108.0 . . ?
 N3A C8A C11A 111.71(17) . . ?
 N3A C8A H8AA 109.3 . . ?
 N3A C8A H8AB 109.3 . . ?
 C11A C8A H8AA 109.3 . . ?
 C11A C8A H8AB 109.3 . . ?
 H8AA C8A H8AB 107.9 . . ?
 N4B C9B H9BA 109.4 . . ?
 N4B C9B H9BB 109.4 . . ?
 N4B C9B C12B 111.06(17) . . ?
 H9BA C9B H9BB 108.0 . . ?
 C12B C9B H9BA 109.4 . . ?
 C12B C9B H9BB 109.4 . . ?
 N1B C12B C9B 112.17(18) . . ?
 N1B C12B H12C 109.2 . . ?
 N1B C12B H12D 109.2 . . ?
 C9B C12B H12C 109.2 . . ?
 C9B C12B H12D 109.2 . . ?
 H12C C12B H12D 107.9 . . ?
 Si1B C16B H16D 109.5 . . ?
 Si1B C16B H16E 109.5 . . ?
 Si1B C16B H16F 109.5 . . ?
 H16D C16B H16E 109.5 . . ?
 H16D C16B H16F 109.5 . . ?
 H16E C16B H16F 109.5 . . ?
 N4A C5A H5AA 109.5 . . ?
 N4A C5A H5AB 109.5 . . ?
 N4A C5A H5AC 109.5 . . ?
 H5AA C5A H5AB 109.5 . . ?
 H5AA C5A H5AC 109.5 . . ?
 H5AB C5A H5AC 109.5 . . ?
 N2A C2A H2AA 109.5 . . ?
 N2A C2A H2AB 109.5 . . ?
 N2A C2A H2AC 109.5 . . ?
 H2AA C2A H2AB 109.5 . . ?
 H2AA C2A H2AC 109.5 . . ?
 H2AB C2A H2AC 109.5 . . ?
 N2B C2B H2BA 109.5 . . ?
 N2B C2B H2BB 109.5 . . ?
 N2B C2B H2BC 109.5 . . ?
 H2BA C2B H2BB 109.5 . . ?
 H2BA C2B H2BC 109.5 . . ?
 H2BB C2B H2BC 109.5 . . ?
 N2A C1A H1AA 109.5 . . ?
 N2A C1A H1AB 109.5 . . ?
 N2A C1A H1AC 109.5 . . ?
 H1AA C1A H1AB 109.5 . . ?
 H1AA C1A H1AC 109.5 . . ?
 H1AB C1A H1AC 109.5 . . ?
 N3B C8B H8BA 109.2 . . ?
 N3B C8B H8BB 109.2 . . ?
 N3B C8B C11B 112.0(2) . . ?
 H8BA C8B H8BB 107.9 . . ?
 C11B C8B H8BA 109.2 . . ?
 C11B C8B H8BB 109.2 . . ?
 Si1A C15A H15A 109.5 . . ?
 Si1A C15A H15B 109.5 . . ?
 Si1A C15A H15C 109.5 . . ?
 H15A C15A H15B 109.5 . . ?
 H15A C15A H15C 109.5 . . ?
 H15B C15A H15C 109.5 . . ?
 N1B C10B C7B 111.14(17) . . ?
 N1B C10B H10C 109.4 . . ?
 N1B C10B H10D 109.4 . . ?
 C7B C10B H10C 109.4 . . ?
 C7B C10B H10D 109.4 . . ?
 H10C C10B H10D 108.0 . . ?
 N1A C12A H12A 109.4 . . ?
 N1A C12A H12B 109.4 . . ?
 N1A C12A C9A 111.25(19) . . ?
 H12A C12A H12B 108.0 . . ?
 C9A C12A H12A 109.4 . . ?
 C9A C12A H12B 109.4 . . ?
 N1B C11B C8B 111.47(18) . . ?
 N1B C11B H11C 109.3 . . ?
 N1B C11B H11D 109.3 . . ?
 C8B C11B H11C 109.3 . . ?
 C8B C11B H11D 109.3 . . ?
 H11C C11B H11D 108.0 . . ?
 N4B C5B H5BA 109.5 . . ?
 N4B C5B H5BB 109.5 . . ?
 N4B C5B H5BC 109.5 . . ?
 H5BA C5B H5BB 109.5 . . ?
 H5BA C5B H5BC 109.5 . . ?
 H5BB C5B H5BC 109.5 . . ?
 N3B C3B H3BA 109.5 . . ?
 N3B C3B H3BB 109.5 . . ?
 N3B C3B H3BC 109.5 . . ?
 H3BA C3B H3BB 109.5 . . ?
 H3BA C3B H3BC 109.5 . . ?
 H3BB C3B H3BC 109.5 . . ?
 N4A C9A C12A 112.45(19) . . ?
 N4A C9A H9AA 109.1 . . ?
 N4A C9A H9AB 109.1 . . ?
 C12A C9A H9AA 109.1 . . ?
 C12A C9A H9AB 109.1 . . ?
 H9AA C9A H9AB 107.8 . . ?
 N4A C6A H6AA 109.5 . . ?
 N4A C6A H6AB 109.5 . . ?
 N4A C6A H6AC 109.5 . . ?
 H6AA C6A H6AB 109.5 . . ?
 H6AA C6A H6AC 109.5 . . ?
 H6AB C6A H6AC 109.5 . . ?
 N3A C4A H4AA 109.5 . . ?
 N3A C4A H4AB 109.5 . . ?
 N3A C4A H4AC 109.5 . . ?
 H4AA C4A H4AB 109.5 . . ?
 H4AA C4A H4AC 109.5 . . ?
 H4AB C4A H4AC 109.5 . . ?
 Si1A C14A H14A 109.5 . . ?
 Si1A C14A H14B 109.5 . . ?
 Si1A C14A H14C 109.5 . . ?
 H14A C14A H14B 109.5 . . ?
 H14A C14A H14C 109.5 . . ?
 H14B C14A H14C 109.5 . . ?
 N3B C4B H4BA 109.5 . . ?
 N3B C4B H4BB 109.5 . . ?
 N3B C4B H4BC 109.5 . . ?
 H4BA C4B H4BB 109.5 . . ?
 H4BA C4B H4BC 109.5 . . ?
 H4BB C4B H4BC 109.5 . . ?
 N4B C6B H6BA 109.5 . . ?
 N4B C6B H6BB 109.5 . . ?
 N4B C6B H6BC 109.5 . . ?
 H6BA C6B H6BB 109.5 . . ?
 H6BA C6B H6BC 109.5 . . ?
 H6BB C6B H6BC 109.5 . . ?
 Si1B C14B H14D 109.5 . . ?
 Si1B C14B H14E 109.5 . . ?
 Si1B C14B H14F 109.5 . . ?
 H14D C14B H14E 109.5 . . ?
 H14D C14B H14F 109.5 . . ?
 H14E C14B H14F 109.5 . . ?
 Si1A C16A H16A 109.5 . . ?
 Si1A C16A H16B 109.5 . . ?
 Si1A C16A H16C 109.5 . . ?
 H16A C16A H16B 109.5 . . ?
 H16A C16A H16C 109.5 . . ?
 H16B C16A H16C 109.5 . . ?
 Si1B C15B H15D 109.5 . . ?
 Si1B C15B H15E 109.5 . . ?
 Si1B C15B H15F 109.5 . . ?
 H15D C15B H15E 109.5 . . ?
 H15D C15B H15F 109.5 . . ?
 H15E C15B H15F 109.5 . . ?
 N5A Li1A N2A 99.27(15) . . ?
 N5A Li1A N4A 101.88(16) . . ?
 N5A Li1A N1A 176.99(19) . . ?
 N5A Li1A N3A 99.67(15) . . ?
 N2A Li1A N1A 78.75(12) . . ?
 N4A Li1A N2A 117.81(16) . . ?
 N4A Li1A N1A 81.08(13) . . ?
 N4A Li1A N3A 114.68(16) . . ?
 N3A Li1A N2A 118.20(16) . . ?
 N3A Li1A N1A 79.44(13) . . ?
 N2B Li1B N1B 79.00(12) . . ?
 N5B Li1B N2B 100.16(15) . . ?
 N5B Li1B N1B 178.23(19) . . ?
 N5B Li1B N4B 100.16(15) . . ?
 N5B Li1B N3B 100.48(15) . . ?
 N4B Li1B N2B 119.26(15) . . ?
 N4B Li1B N1B 78.99(12) . . ?
 N3B Li1B N2B 117.03(15) . . ?
 N3B Li1B N1B 81.29(13) . . ?
 N3B Li1B N4B 114.39(15) . . ?

loop_
  _geom_torsion_atom_site_label_1
  _geom_torsion_atom_site_label_2
  _geom_torsion_atom_site_label_3
  _geom_torsion_atom_site_label_4
  _geom_torsion
  _geom_torsion_site_symmetry_1
  _geom_torsion_site_symmetry_2
  _geom_torsion_site_symmetry_3
  _geom_torsion_site_symmetry_4
  _geom_torsion_publ_flag
 N2B C7B C10B N1B -54.4(2) . . . . ?
 N4B C9B C12B N1B -52.8(3) . . . . ?
 N1A C10A C7A N2A 53.7(2) . . . . ?
 N1A C11A C8A N3A 51.7(2) . . . . ?
 N1A C12A C9A N4A 56.1(3) . . . . ?
 N3B C8B C11B N1B -56.6(3) . . . . ?
 C3A N3A C8A C11A 72.6(2) . . . . ?
 C1B N2B C7B C10B 163.63(18) . . . . ?
 C10A N1A C11A C8A -154.38(18) . . . . ?
 C10A N1A C12A C9A 80.8(2) . . . . ?
 C11A N1A C10A C7A 80.4(2) . . . . ?
 C11A N1A C12A C9A -151.9(2) . . . . ?
 C12B N1B C10B C7B -82.4(2) . . . . ?
 C12B N1B C11B C8B 152.7(2) . . . . ?
 C16B Si1B N6B C13B 46.8(2) . . . . ?
 C5A N4A C9A C12A 73.2(3) . . . . ?
 C2A N2A C7A C10A -164.49(17) . . . . ?
 C2B N2B C7B C10B -74.8(2) . . . . ?
 C1A N2A C7A C10A 74.1(2) . . . . ?
 C15A Si1A N6A C13A -58.6(2) . . . . ?
 C10B N1B C12B C9B 156.14(19) . . . . ?
 C10B N1B C11B C8B -81.5(2) . . . . ?
 C12A N1A C10A C7A -152.02(18) . . . . ?
 C12A N1A C11A C8A 78.6(2) . . . . ?
 C11B N1B C12B C9B -78.3(2) . . . . ?
 C11B N1B C10B C7B 151.15(18) . . . . ?
 C5B N4B C9B C12B 166.43(19) . . . . ?
 C3B N3B C8B C11B 167.8(2) . . . . ?
 C6A N4A C9A C12A -166.9(2) . . . . ?
 C4A N3A C8A C11A -166.70(18) . . . . ?
 C14A Si1A N6A C13A -178.92(19) . . . . ?
 C4B N3B C8B C11B -71.6(3) . . . . ?
 C6B N4B C9B C12B -73.1(2) . . . . ?
 C14B Si1B N6B C13B 167.5(2) . . . . ?
 C16A Si1A N6A C13A 61.5(2) . . . . ?
 C15B Si1B N6B C13B -72.7(2) . . . . ?
 Li1A N2A C7A C10A -40.8(2) . . . . ?
 Li1A N4A C9A C12A -43.4(2) . . . . ?
 Li1A N1A C10A C7A -36.8(2) . . . . ?
 Li1A N1A C11A C8A -36.8(2) . . . . ?
 Li1A N1A C12A C9A -35.7(3) . . . . ?
 Li1A N3A C8A C11A -37.6(2) . . . . ?
 Li1B N2B C7B C10B 42.3(2) . . . . ?
 Li1B N1B C12B C9B 37.6(2) . . . . ?
 Li1B N1B C10B C7B 35.9(2) . . . . ?
 Li1B N1B C11B C8B 35.5(3) . . . . ?
 Li1B N4B C9B C12B 38.5(2) . . . . ?
 Li1B N3B C8B C11B 44.3(2) . . . . ?

_shelx_res_file
;
TITL xy2025-02-01_a.res in P2(1)2(1)2(1)
    xy2025-02-01.res
    created by SHELXL-2019/3 at 09:50:30 on 16-Feb-2026
REM Old TITL xy2025-02-01_analytical_a.res in P2(1)2(1)2(1)
REM SHELXT solution in P2(1)2(1)2(1): R1 0.108, Rweak 0.024, Alpha 0.002
REM <I/s> 0.531 for 28 systematic absences, Orientation as input
REM Flack x = 0.182 ( 0.008 ) from 3774 Parsons' quotients
REM Formula found by SHELXT: C33 Li2 N11 Si2
CELL 1.54184 13.148 17.8258 18.9688 90 90 90
ZERR 8 0.0001 0.0001 0.0001 0 0 0
LATT -1
SYMM 0.5-X,-Y,0.5+Z
SYMM -X,0.5+Y,0.5-Z
SYMM 0.5+X,0.5-Y,-Z
SFAC C H Li N Si
UNIT 128 312 8 48 8

L.S. 10
PLAN  10
SIZE 0.16 0.25 0.47
TEMP -173
CONF
BOND
list 4
MORE -1
BOND $H
fmap 2 53
acta
TWIN -1 0 0 0 -1 0 0 0 -1 2
REM <olex2.extras>
REM <HklSrc "%.\\XY2025-02-01.hkl">
REM </olex2.extras>

WGHT    0.050300    0.646700
BASF   0.16383
FVAR       0.39591
SI1A  5    0.867736    0.586675    0.317349    11.00000    0.02656    0.02785 =
         0.02066   -0.00352    0.00064    0.00227
SI1B  5    0.389582    0.416957    0.311899    11.00000    0.02746    0.03091 =
         0.02205    0.00538    0.00039   -0.00218
N2B   4    0.171152    0.306080    0.628441    11.00000    0.02792    0.02714 =
         0.02223    0.00013    0.00343    0.00638
N1B   4   -0.022787    0.353223    0.574126    11.00000    0.02038    0.03126 =
         0.03828   -0.00162    0.00153   -0.00049
N5A   4    0.753938    0.633552    0.490528    11.00000    0.02831    0.03985 =
         0.02795   -0.00807    0.00349   -0.00462
N2A   4    0.654163    0.698569    0.633065    11.00000    0.02806    0.02440 =
         0.02296    0.00067    0.00473   -0.00121
N5B   4    0.276211    0.375703    0.487811    11.00000    0.02478    0.03988 =
         0.02629    0.00451    0.00066   -0.00103
N4B   4    0.086708    0.483818    0.528592    11.00000    0.03718    0.02289 =
         0.02940    0.00302   -0.00002    0.00288
N4A   4    0.525561    0.691032    0.455827    11.00000    0.03554    0.02872 =
         0.02764    0.00391   -0.00335    0.00160
N1A   4    0.462312    0.634522    0.592875    11.00000    0.02026    0.03960 =
         0.03503    0.01173   -0.00016    0.00306
N6B   4    0.406461    0.389526    0.397030    11.00000    0.02538    0.04948 =
         0.02395    0.00740    0.00173    0.00226
N3A   4    0.589577    0.514361    0.544562    11.00000    0.03535    0.02316 =
         0.02908    0.00021   -0.00583   -0.00402
N3B   4    0.065510    0.296821    0.443637    11.00000    0.03346    0.02994 =
         0.02825   -0.00386   -0.00554   -0.00399
C13B  1    0.336649    0.382837    0.442837    11.00000    0.02305    0.02321 =
         0.02255    0.00088   -0.00560    0.00029
C13A  1    0.814912    0.627478    0.445632    11.00000    0.02455    0.02519 =
         0.02391   -0.00325   -0.00288   -0.00265
N6A   4    0.885338    0.622633    0.399418    11.00000    0.02780    0.04347 =
         0.02433   -0.00809    0.00498   -0.00619
C3A   1    0.659443    0.495870    0.602233    11.00000    0.03959    0.02809 =
         0.03438    0.00131   -0.00584    0.00586
AFIX 137
H3AA  2    0.638889    0.522874    0.644921    11.00000   -1.50000
H3AB  2    0.728722    0.510635    0.589169    11.00000   -1.50000
H3AC  2    0.657421    0.441741    0.611162    11.00000   -1.50000
AFIX   0

C1B   1    0.262633    0.337585    0.660404    11.00000    0.03435    0.04116 =
         0.02620   -0.00193   -0.00444    0.00655
AFIX 137
H1BA  2    0.250104    0.389959    0.673493    11.00000   -1.50000
H1BB  2    0.318868    0.335243    0.626567    11.00000   -1.50000
H1BC  2    0.280358    0.308710    0.702616    11.00000   -1.50000
AFIX   0
C7B   1    0.082751    0.314699    0.675086    11.00000    0.03755    0.03126 =
         0.02622    0.00334    0.01083    0.00565
AFIX  23
H7BA  2    0.083601    0.365513    0.696139    11.00000   -1.20000
H7BB  2    0.087401    0.277752    0.713919    11.00000   -1.20000
AFIX   0

C10A  1    0.469293    0.688310    0.651954    11.00000    0.03252    0.03965 =
         0.03665    0.00724    0.01340    0.00923
AFIX  23
H10A  2    0.417485    0.675616    0.687899    11.00000   -1.20000
H10B  2    0.454704    0.739501    0.634422    11.00000   -1.20000
AFIX   0
C11A  1    0.444942    0.557557    0.617414    11.00000    0.02247    0.04424 =
         0.04284    0.01406   -0.00026   -0.00846
AFIX  23
H11A  2    0.371198    0.549812    0.625045    11.00000   -1.20000
H11B  2    0.479856    0.550224    0.663139    11.00000   -1.20000
AFIX   0
C7A   1    0.573754    0.686992    0.685493    11.00000    0.03764    0.03067 =
         0.02479    0.00071    0.01010    0.00160
AFIX  23
H7AA  2    0.577894    0.726812    0.721761    11.00000   -1.20000
H7AB  2    0.584262    0.638101    0.709154    11.00000   -1.20000
AFIX   0
C8A   1    0.483672    0.499792    0.564888    11.00000    0.04016    0.03719 =
         0.03811    0.00735   -0.00836   -0.01840
AFIX  23
H8AA  2    0.478716    0.449145    0.586025    11.00000   -1.20000
H8AB  2    0.440206    0.500732    0.522280    11.00000   -1.20000
AFIX   0

C9B   1   -0.023689    0.487602    0.541098    11.00000    0.04050    0.03373 =
         0.04781    0.00635    0.00274    0.01740
AFIX  23
H9BA  2   -0.060203    0.479832    0.496042    11.00000   -1.20000
H9BB  2   -0.041662    0.538006    0.559129    11.00000   -1.20000
AFIX   0
C12B  1   -0.057057    0.428509    0.593931    11.00000    0.02712    0.03905 =
         0.04759   -0.00101    0.00784    0.01279
AFIX  23
H12C  2   -0.029310    0.441282    0.640941    11.00000   -1.20000
H12D  2   -0.132188    0.428782    0.597378    11.00000   -1.20000
AFIX   0
C16B  1    0.306480    0.502005    0.304626    11.00000    0.05128    0.03762 =
         0.03733    0.00602    0.00028    0.00582
AFIX 137
H16D  2    0.239791    0.491212    0.325352    11.00000   -1.50000
H16E  2    0.298075    0.515368    0.254852    11.00000   -1.50000
H16F  2    0.338111    0.543915    0.329871    11.00000   -1.50000
AFIX   0

C5A   1    0.504331    0.635473    0.401251    11.00000    0.06428    0.04439 =
         0.03358    0.00088   -0.01464   -0.01102
AFIX 137
H5AA  2    0.466864    0.593316    0.421872    11.00000   -1.50000
H5AB  2    0.568526    0.617292    0.381317    11.00000   -1.50000
H5AC  2    0.463347    0.658509    0.363920    11.00000   -1.50000
AFIX   0
C2A   1    0.753702    0.677112    0.661390    11.00000    0.03078    0.03351 =
         0.02631   -0.00151   -0.00330   -0.00548
AFIX 137
H2AA  2    0.772983    0.711910    0.699089    11.00000   -1.50000
H2AB  2    0.804615    0.679048    0.623701    11.00000   -1.50000
H2AC  2    0.750071    0.626030    0.680322    11.00000   -1.50000
AFIX   0

C2B   1    0.189384    0.226919    0.611853    11.00000    0.04008    0.02947 =
         0.03697   -0.00123    0.00659    0.00854
AFIX 137
H2BA  2    0.243500    0.223053    0.576512    11.00000   -1.50000
H2BB  2    0.126880    0.204478    0.593214    11.00000   -1.50000
H2BC  2    0.209965    0.200290    0.654742    11.00000   -1.50000
AFIX   0

C1A   1    0.658750    0.777021    0.610069    11.00000    0.04518    0.02707 =
         0.03525    0.00331    0.00837    0.00107
AFIX 137
H1AA  2    0.591602    0.792780    0.593229    11.00000   -1.50000
H1AB  2    0.708421    0.781962    0.571830    11.00000   -1.50000
H1AC  2    0.679293    0.808760    0.649778    11.00000   -1.50000
AFIX   0

C8B   1   -0.026017    0.263201    0.474954    11.00000    0.03087    0.04818 =
         0.04872   -0.01112   -0.00603   -0.01509
AFIX  23
H8BA  2   -0.005821    0.220674    0.505463    11.00000   -1.20000
H8BB  2   -0.069890    0.243250    0.436906    11.00000   -1.20000
AFIX   0

C15A  1    0.820903    0.487606    0.319791    11.00000    0.05418    0.03312 =
         0.03759   -0.00337    0.00095   -0.00264
AFIX 137
H15A  2    0.874047    0.455067    0.339212    11.00000   -1.50000
H15B  2    0.804022    0.471197    0.271891    11.00000   -1.50000
H15C  2    0.760105    0.484659    0.349551    11.00000   -1.50000
AFIX   0

C10B  1   -0.016230    0.303392    0.635961    11.00000    0.03088    0.03229 =
         0.04290    0.00232    0.01576   -0.00200
AFIX  23
H10C  2   -0.021372    0.250521    0.620385    11.00000   -1.20000
H10D  2   -0.073891    0.313773    0.668076    11.00000   -1.20000
AFIX   0

C12A  1    0.387618    0.658567    0.540034    11.00000    0.02020    0.06581 =
         0.05121    0.01780   -0.00384    0.00653
AFIX  23
H12A  2    0.327278    0.679676    0.564141    11.00000   -1.20000
H12B  2    0.365232    0.614579    0.512206    11.00000   -1.20000
AFIX   0

C11B  1   -0.085997    0.319390    0.518224    11.00000    0.02054    0.05590 =
         0.05618   -0.00650   -0.00581   -0.00634
AFIX  23
H11C  2   -0.111998    0.359449    0.486887    11.00000   -1.20000
H11D  2   -0.145164    0.293949    0.539913    11.00000   -1.20000
AFIX   0
C5B   1    0.113961    0.527854    0.466117    11.00000    0.06458    0.03193 =
         0.03624    0.01150    0.00672    0.00542
AFIX 137
H5BA  2    0.075830    0.509319    0.425286    11.00000   -1.50000
H5BB  2    0.187047    0.522952    0.457081    11.00000   -1.50000
H5BC  2    0.097226    0.580728    0.474220    11.00000   -1.50000
AFIX   0
C3B   1    0.131580    0.237814    0.415672    11.00000    0.05004    0.03454 =
         0.03590   -0.00954    0.00227   -0.00172
AFIX 137
H3BA  2    0.147761    0.202010    0.453239    11.00000   -1.50000
H3BB  2    0.194574    0.260255    0.397841    11.00000   -1.50000
H3BC  2    0.096643    0.211670    0.377214    11.00000   -1.50000
AFIX   0

C9A   1    0.432207    0.717157    0.490835    11.00000    0.03510    0.05296 =
         0.04355    0.01383   -0.00443    0.01515
AFIX  23
H9AA  2    0.381080    0.730258    0.454552    11.00000   -1.20000
H9AB  2    0.447590    0.763139    0.518093    11.00000   -1.20000
AFIX   0
C6A   1    0.577724    0.754266    0.422465    11.00000    0.05488    0.03250 =
         0.03212    0.00846    0.00069   -0.00093
AFIX 137
H6AA  2    0.640827    0.736629    0.400525    11.00000   -1.50000
H6AB  2    0.593709    0.792213    0.458168    11.00000   -1.50000
H6AC  2    0.533569    0.776302    0.386359    11.00000   -1.50000
AFIX   0
C4A   1    0.618843    0.470242    0.482618    11.00000    0.07070    0.02833 =
         0.03502   -0.00583   -0.00138   -0.00542
AFIX 137
H4AA  2    0.688240    0.483557    0.468519    11.00000   -1.50000
H4AB  2    0.571940    0.480966    0.443750    11.00000   -1.50000
H4AC  2    0.615921    0.416698    0.494157    11.00000   -1.50000
AFIX   0
C14A  1    0.992598    0.589931    0.270437    11.00000    0.03570    0.06942 =
         0.03149   -0.01868    0.00906   -0.01085
AFIX 137
H14A  2    1.018221    0.641557    0.270211    11.00000   -1.50000
H14B  2    0.983672    0.572585    0.221804    11.00000   -1.50000
H14C  2    1.041398    0.557360    0.294688    11.00000   -1.50000
AFIX   0

C4B   1    0.041817    0.348543    0.386352    11.00000    0.05588    0.05922 =
         0.03223    0.00130   -0.01269    0.01103
AFIX 137
H4BA  2    0.008304    0.321150    0.348052    11.00000   -1.50000
H4BB  2    0.104819    0.371204    0.368784    11.00000   -1.50000
H4BC  2   -0.003589    0.388022    0.403736    11.00000   -1.50000
AFIX   0
C6B   1    0.144234    0.512486    0.588034    11.00000    0.05922    0.03315 =
         0.03657   -0.00338   -0.00205   -0.01147
AFIX 137
H6BA  2    0.130214    0.566124    0.593865    11.00000   -1.50000
H6BB  2    0.217056    0.505112    0.579474    11.00000   -1.50000
H6BC  2    0.124290    0.485589    0.630920    11.00000   -1.50000
AFIX   0
C14B  1    0.517606    0.437913    0.273954    11.00000    0.03597    0.07697 =
         0.03424    0.01861    0.00602   -0.00300
AFIX 137
H14D  2    0.545838    0.482603    0.296810    11.00000   -1.50000
H14E  2    0.511140    0.446987    0.223196    11.00000   -1.50000
H14F  2    0.562988    0.395140    0.281952    11.00000   -1.50000
AFIX   0

C16A  1    0.772647    0.641422    0.265328    11.00000    0.06682    0.05826 =
         0.03028    0.00185   -0.00233    0.02904
AFIX 137
H16A  2    0.706178    0.638693    0.288564    11.00000   -1.50000
H16B  2    0.767462    0.620387    0.217731    11.00000   -1.50000
H16C  2    0.794413    0.693910    0.262396    11.00000   -1.50000
AFIX   0

C15B  1    0.327779    0.343151    0.257172    11.00000    0.06918    0.03637 =
         0.03084   -0.00047   -0.00162   -0.01155
AFIX 137
H15D  2    0.371021    0.298386    0.256129    11.00000   -1.50000
H15E  2    0.318274    0.361932    0.209066    11.00000   -1.50000
H15F  2    0.261524    0.330302    0.277527    11.00000   -1.50000
AFIX   0

LI1A  3    0.616575    0.634950    0.535570    11.00000    0.02323    0.02409 =
         0.02612   -0.00068   -0.00029   -0.00032
LI1B  3    0.136099    0.364176    0.526711    11.00000    0.02399    0.02532 =
         0.02252    0.00131   -0.00185    0.00039
HKLF 4


REM  xy2025-02-01_a.res in P2(1)2(1)2(1)
REM wR2 = 0.0912, GooF = S = 1.072, Restrained GooF = 1.072 for all data
REM R1 = 0.0332 for 8952 Fo > 4sig(Fo) and 0.0346 for all 9343 data
REM 452 parameters refined using 0 restraints

END

WGHT      0.0503      0.6467

REM Highest difference peak  0.206,  deepest hole -0.221,  1-sigma level  0.034
Q1    1   0.4629  0.4362  0.2892  11.00000  0.05    0.21
Q2    1   0.3834  0.3822  0.3652  11.00000  0.05    0.18
Q3    1   0.5271  0.6968  0.6595  11.00000  0.05    0.18
Q4    1   0.8188  0.6200  0.2815  11.00000  0.05    0.17
Q5    1   0.3430  0.4598  0.3096  11.00000  0.05    0.17
Q6    1   0.3603  0.4789  0.3151  11.00000  0.05    0.17
Q7    1  -0.0701  0.3045  0.4579  11.00000  0.05    0.17
Q8    1   0.3270  0.3775  0.2964  11.00000  0.05    0.15
Q9    1  -0.0392  0.4629  0.5769  11.00000  0.05    0.14
Q10   1   0.4423  0.5375  0.5727  11.00000  0.05    0.14
;
_shelx_res_checksum                35129
_shelx_hkl_file
;
   0   0  -2 6370.00  174.69
   0   0  -2 6291.65  174.27
   0   0   3   -0.32    0.53
   0   0   3    0.82    0.69
   0   0  -3    0.35    0.38
   0   0  -3   -0.14    0.57
   0   0   4  559.84   17.08
   0   0  -4  531.93   16.01
   0   0  -4  537.49   16.76
   0   0   4  536.23   16.38
   0   0   4  525.33   16.88
   0   0   5   -0.47    0.82
   0   0  -5    0.29    0.55
   0   0  -5    0.12    0.99
   0   0   5    0.25    0.98
   0   0  -6    5.52    0.99
   0   0  -6    4.75    1.41
   0   0   6    7.76    1.35
   0   0  -7    1.05    0.73
   0   0  -7   -0.33    0.87
   0   0   7    0.14    0.81
   0   0  -8  206.59    9.13
   0   0  -8  208.80    8.03
   0   0  -9   -0.65    1.33
   0   0  -9    0.40    0.74
   0   0 -10  484.95   17.55
   0   0  10  441.47   13.88
   0   0 -11    0.56    1.26
   0   0  11    0.87    0.71
   0   0 -12    0.62    1.36
   0   0  12    0.54    0.82
   0   0  13   -0.51    0.97
   0   0  13    0.37    1.52
   0   0 -13    0.34    1.25
   0   0  14 1194.09   44.81
   0   0  14 1250.67   40.10
   0   0 -14 1288.29   44.98
   0   0  14 1237.08   39.74
   0   0  15    0.50    1.12
   0   0  15    0.64    1.12
   0   0 -15   -0.40    1.58
   0   0  15    0.32    1.07
   0   0  16   88.60    4.42
   0   0  16   80.55    4.00
   0   0 -17   -1.24    2.72
   0   0  17   -0.13    1.30
   0   0  17    0.77    1.23
   0   0 -18   13.60    4.08
   0   0  18   10.23    1.89
   0   0  19   -0.12    1.14
   0   0  20    2.40    1.19
   0   0  21   -0.17    0.95
   0   0  22  180.08    6.67
   0   0  22  165.46    6.00
   0   0  23    0.13    0.77
   0   1  -1    7.75    0.70
   0   1  -2   38.11    1.94
   0   1   2   39.17    1.69
   0   1  -2   36.57    2.00
   0  -1  -3    8.52    0.98
   0   1   3    6.82    0.95
   0   1  -3    7.78    1.12
   0   1  -3    9.72    1.08
   0  -1  -4 3738.30  105.22
   0  -1   4 3952.26  105.35
   0   1   4 3745.48  105.31
   0   1  -4 3764.94  105.84
   0  -1  -4 3713.68  104.08
   0   1  -4 3778.40  105.30
   0  -1  -5   42.89    2.80
   0  -1   5   47.63    2.88
   0   1   5   41.99    2.83
   0  -1  -5   43.42    2.00
   0   1  -5   42.66    2.68
   0   1  -5   47.08    3.17
   0   1  -6 1661.61   49.81
   0   1  -6 1701.91   49.05
   0  -1  -6 1687.18   47.68
   0  -1   6 1717.54   50.53
   0  -1   6 1735.54   49.33
   0  -1  -6 1642.87   49.28
   0  -1   7   18.85    2.13
   0  -1  -7   15.47    1.98
   0   1  -7   14.15    2.12
   0   1  -7   19.64    2.03
   0  -1  -7   18.47    1.40
   0  -1   8  155.20    7.37
   0   1  -8  155.15    7.74
   0  -1  -8  161.35    7.40
   0   1  -8  149.95    6.90
   0  -1   9    8.29    1.88
   0  -1  -9    8.80    1.89
   0   1  -9    7.27    2.07
   0   1  -9    8.87    1.64
   0  -1  10    8.58    1.14
   0  -1 -10    9.99    2.04
   0   1 -10   13.81    2.45
   0   1 -10   10.33    1.86
   0   1 -11    0.60    1.50
   0  -1 -11   -0.26    1.32
   0  -1  11   -0.24    0.73
   0   1  11   -0.27    1.17
   0   1 -12  427.77   17.48
   0  -1 -12  403.35   16.48
   0  -1  12  414.63   13.22
   0   1  12  381.60   16.34
   0   1  13    0.32    1.16
   0  -1  13   -0.10    0.87
   0   1 -13    0.37    1.40
   0  -1 -13    0.63    1.30
   0   1  13   -0.29    0.88
   0   1  13   -0.14    1.15
   0  -1  14   47.82    2.90
   0   1  14   46.85    2.97
   0  -1  14   48.03    5.59
   0  -1  14   38.31    3.21
   0  -1 -14   44.54    4.71
   0   1  14   49.43    3.22
   0  -1  14   44.16    3.05
   0   1  14   44.93    3.43
   0  -1  15   51.69    3.12
   0   1  15   49.09    3.13
   0  -1  15   48.65    5.68
   0  -1  15   35.08    3.21
   0   1  15   48.98    3.75
   0   1  15   50.00    3.35
   0  -1  15   50.33    3.30
   0   1 -15   45.00    5.38
   0   1  16   63.71    4.47
   0   1  16   62.46    3.96
   0  -1  16   64.56    3.67
   0  -1  16   65.17    3.87
   0   1 -16   68.74    6.71
   0   1  16   62.88    3.71
   0   1  17    2.06    1.43
   0  -1  17    2.32    1.45
   0  -1 -17   -0.62    2.98
   0   1  17    1.67    1.50
   0   1  17    0.91    1.22
   0   1  18  320.55   12.65
   0  -1 -18  354.17   19.13
   0   1  18  328.58   11.86
   0  -1  18  335.96   11.70
   0   1  19   11.21    2.07
   0   1  19   12.11    1.80
   0  -1  19    9.58    1.65
   0   1  20   15.13    2.13
   0   1  20   18.50    1.95
   0  -1  20   16.23    1.81
   0   1  21   60.25    3.63
   0   1  21   56.22    3.13
   0  -1  21   57.45    3.03
   0  -1  22  256.81    8.59
   0   1  22  251.49    8.43
   0  -1  22  222.58    7.60
   0   1  22  221.62    7.79
   0  -1  23   22.41    1.65
   0   1  23   19.39    1.50
   0  -1  24   23.74    1.23
   0   2   0   97.55    3.32
   0   2   0   94.63    3.27
   0  -2   0   90.40    3.58
   0   2  -1    1.44    0.58
   0  -2   1    1.93    0.46
   0  -2   1    0.71    0.51
   0   2   2  107.64    3.38
   0  -2   2  104.34    4.33
   0   2  -2  106.61    4.44
   0  -2   2  108.19    4.30
   0   2   2  115.84    3.48
   0   2  -3   19.75    1.83
   0   2   3   19.63    1.24
   0   2   3   20.71    0.99
   0   2  -3   21.12    1.80
   0  -2  -4 1464.47   41.06
   0  -2   4 1405.12   41.62
   0   2  -4 1442.32   42.13
   0   2   4 1425.45   41.02
   0   2  -4 1447.41   41.94
   0  -2  -5   55.07    3.05
   0  -2   5   58.72    3.43
   0   2  -5   55.38    3.68
   0   2   5   57.05    3.15
   0   2  -5   59.46    3.54
   0   2  -6    1.85    0.92
   0  -2   6    2.87    1.15
   0  -2  -6    2.81    1.03
   0   2  -6    2.52    1.29
   0   2  -7    2.92    1.18
   0  -2   7    1.93    1.15
   0  -2  -7    3.38    1.09
   0   2  -7    0.78    1.15
   0  -2   8 1175.12   36.13
   0   2  -8 1153.58   35.90
   0  -2   8 1222.14   37.90
   0  -2  -8 1139.73   35.38
   0   2  -8 1156.29   36.72
   0  -2  -9    0.36    1.02
   0   2  -9    0.25    1.60
   0   2  -9    0.62    1.15
   0   2   9    1.17    0.96
   0  -2   9    1.95    1.35
   0   2 -10  246.07   11.85
   0  -2 -10  263.72   10.97
   0   2 -10  254.17   11.16
   0   2  10  246.26   10.47
   0   2  10  263.19    8.58
   0  -2  10  261.00    8.60
   0  -2  10  251.20   11.42
   0   2 -11   30.18    3.92
   0  -2 -11   24.44    3.00
   0   2 -11   28.44    3.21
   0  -2  11   23.40    3.20
   0   2  11   22.25    2.74
   0  -2  11   28.44    1.97
   0   2  11   27.21    1.91
   0   2  12    6.27    1.11
   0  -2  12    9.39    1.29
   0   2 -12    7.13    2.23
   0  -2 -12    7.36    1.97
   0   2 -13   34.56    4.51
   0  -2 -13   44.09    4.32
   0   2  13   49.97    2.92
   0  -2  13   49.92    2.95
   0   2  13   42.91    2.67
   0   2  13   41.62    2.74
   0   2  13   40.67    2.88
   0  -2  13   37.01    3.01
   0   2  13   40.09    3.15
   0   2 -14  226.34   12.82
   0   2  14  244.62    8.14
   0   2  14  238.58    8.33
   0  -2  14  236.40    8.03
   0   2  14  245.64    8.71
   0  -2  14  247.84    8.54
   0  -2  14  230.31    9.14
   0   2  14  246.76    9.30
   0  -2  15   29.29    2.29
   0  -2  15   32.36    2.58
   0   2  15   31.32    2.64
   0   2 -15   32.44    4.82
   0  -2  15   15.19    2.71
   0   2  15   12.82    2.65
   0   2  15   30.04    2.34
   0  -2  15   29.81    4.75
   0   2  15   30.02    2.46
   0  -2  15   25.92    2.81
   0   2  15   33.12    3.10
   0   2  16    0.56    1.31
   0  -2  16    0.62    1.19
   0   2  16    2.92    1.23
   0   2  16    1.45    1.50
   0  -2  16    3.47    1.50
   0   2  17    1.40    1.30
   0  -2  17    2.58    1.26
   0   2  17    2.55    1.38
   0   2  17    3.88    1.79
   0   2 -17    4.83    2.97
   0  -2  17    4.50    1.74
   0  -2 -17    1.25    2.57
   0   2  18   19.21    2.13
   0   2  18   20.38    2.33
   0  -2  18   21.17    2.16
   0   2 -18   24.13    5.07
   0  -2  18   19.16    2.57
   0  -2 -18   18.73    4.53
   0   2  18   17.84    2.51
   0  -2  19   18.82    1.97
   0   2  19   21.91    2.28
   0  -2  19   18.15    2.55
   0   2  19   25.20    2.76
   0   2  20    2.42    1.28
   0  -2  20    0.09    1.04
   0   2  20   -0.44    1.18
   0  -2  20   -0.15    1.36
   0   2  21   48.25    2.88
   0  -2  21   46.06    2.57
   0  -2  21   49.95    3.31
   0   2  21   48.53    3.15
   0   2  22   41.07    2.29
   0   2  22   37.05    2.39
   0   2  23    2.08    0.76
   0  -2  24   34.62    1.55
   0   3   0    0.34    0.53
   0  -3   0    0.23    0.72
   0   3   0    0.36    0.66
   0   3   0   -0.10    0.51
   0   3   0   -0.07    0.30
   0  -3   1    8.76    1.21
   0   3   1   10.46    1.01
   0  -3   1    8.49    0.88
   0  -3   1    7.58    0.75
   0   3  -1   10.17    1.13
   0  -3   2   11.35    1.43
   0   3   2    9.50    0.85
   0   3  -2   10.54    1.42
   0  -3   2   10.03    1.22
   0   3   3    5.38    0.57
   0   3   3    6.19    0.51
   0  -3  -4 8089.83  222.86
   0   3  -4 8155.48  224.59
   0   3   4 7911.71  222.62
   0   3  -4 8330.32  224.61
   0   3  -5  132.21    6.31
   0   3  -5  128.75    6.31
   0   3   5  128.17    4.21
   0  -3   5  129.45    6.00
   0  -3  -5  134.81    5.15
   0   3  -6    3.58    1.37
   0  -3  -6    5.02    1.06
   0   3  -6    5.86    1.59
   0   3   6    3.42    0.65
   0  -3   6    4.45    1.31
   0   3  -7    4.38    1.47
   0   3  -7    4.01    1.51
   0  -3  -7    4.17    1.08
   0   3   7    6.09    0.96
   0  -3   7    5.63    1.53
   0   3  -8  900.75   29.43
   0  -3  -8  911.54   27.98
   0   3  -8  939.48   30.10
   0   3   8  870.23   26.98
   0  -3   8  973.68   29.49
   0   3  -9    9.49    2.01
   0  -3   9    6.00    1.73
   0  -3  -9    7.47    1.54
   0   3  -9    8.73    2.35
   0   3   9    7.79    1.26
   0   3 -10  320.48   13.71
   0  -3  10  322.16   13.81
   0  -3  10  342.70   10.55
   0   3  10  329.50   10.48
   0  -3 -10  330.54   12.56
   0   3 -10  323.89   14.41
   0   3  10  296.62   11.36
   0  -3  11   21.10    3.16
   0   3 -11   30.91    3.57
   0  -3  11   27.93    1.97
   0   3  11   31.44    2.08
   0  -3 -11   24.45    2.83
   0   3 -11   29.59    3.95
   0  -3  12    4.01    1.73
   0  -3  12    4.90    1.05
   0   3  12    6.15    1.14
   0   3 -12    3.05    1.78
   0   3 -12    4.34    1.77
   0   3  13    9.06    1.37
   0  -3  13   12.42    1.54
   0   3  13    9.60    1.36
   0  -3  13    9.04    1.62
   0   3 -13    7.55    2.62
   0   3  13    8.84    1.63
   0   3  14    0.11    1.01
   0  -3  14   -0.12    1.03
   0   3  14    1.56    1.02
   0   3  14    0.16    1.17
   0   3  14    1.03    1.27
   0  -3  14    0.32    0.93
   0  -3  14    0.16    1.27
   0   3 -14    1.82    2.06
   0  -3  15   66.98    3.71
   0   3  15   68.11    3.99
   0   3 -15   66.13    6.86
   0   3  15   42.84    3.85
   0  -3  15   48.27    3.93
   0   3  15   69.52    3.67
   0  -3  15   71.02    7.54
   0   3  15   62.61    3.71
   0   3  15   66.46    4.37
   0  -3  15   64.88    4.38
   0  -3  16  252.69   10.22
   0   3  16  244.94   10.10
   0  -3  16  238.32   14.72
   0   3  16  232.20    9.38
   0  -3  16  245.65    9.04
   0   3 -16  246.20   14.32
   0   3 -16  240.80   15.14
   0  -3 -16  246.13   15.52
   0   3  16  236.72    9.02
   0   3  17   18.01    2.30
   0  -3  17   19.46    2.14
   0   3 -17   21.94    4.22
   0   3  17   15.77    1.95
   0  -3  17   17.04    2.42
   0   3  17   17.92    2.46
   0   3 -17   15.45    4.05
   0  -3 -17   15.62    4.37
   0  -3  18   29.33    3.06
   0   3  18   27.07    2.89
   0   3 -18   25.44    5.08
   0  -3 -18   32.79    5.52
   0   3  18   25.69    2.36
   0   3  18   25.96    2.59
   0  -3  18   22.66    2.18
   0  -3  19    8.91    1.90
   0   3  19    5.17    1.59
   0  -3  19    4.64    1.20
   0   3  19    4.16    1.41
   0  -3  20   35.73    2.33
   0   3  20   35.12    2.71
   0   3  20   43.31    3.14
   0  -3  20   40.49    3.25
   0   3  21    1.16    1.06
   0  -3  21    1.38    0.81
   0   3  21    0.11    1.13
   0  -3  21    1.75    1.25
   0   3  22  164.85    5.94
   0   3  22  165.42    6.06
   0  -3  22  162.43    6.41
   0   4   0    0.52    0.67
   0   4   0    1.19    0.73
   0   4   0    1.26    0.91
   0   4   0    1.19    0.43
   0  -4   0    0.21    0.85
   0   4   1    4.54    1.00
   0  -4   1    5.15    0.83
   0  -4   1    4.07    0.68
   0   4  -1    4.30    1.06
   0   4  -1    4.79    0.45
   0   4   1    3.22    0.76
   0  -4   1    3.64    1.24
   0   4   2 1535.52   43.22
   0  -4   2 1477.48   43.62
   0   4  -2 1550.72   44.22
   0  -4   2 1515.46   44.38
   0  -4   3   34.67    2.59
   0   4   3   39.19    1.88
   0   4  -3   35.43    2.94
   0  -4   3   40.21    2.95
   0  -4   4   73.26    4.42
   0   4  -4   65.40    4.23
   0  -4   5    0.95    1.22
   0   4  -5    0.18    1.12
   0  -4  -5    0.33    0.48
   0   4  -5    0.52    1.20
   0   4  -6    0.20    1.12
   0  -4   6    0.52    1.10
   0  -4   6   -0.23    1.32
   0   4  -6    1.01    1.31
   0  -4  -6    0.58    0.64
   0   4  -7    0.88    1.31
   0  -4   7    0.20    1.03
   0  -4   7    0.80    1.30
   0   4  -7   -0.23    1.51
   0  -4  -7    0.40    0.71
   0   4  -8   51.34    4.43
   0  -4   8   60.17    4.50
   0   4  -8   55.56    4.72
   0  -4  -8   54.65    3.31
   0   4  -9    2.70    1.63
   0  -4  -9    2.49    1.00
   0   4  -9    4.12    1.83
   0  -4   9    3.73    1.50
   0   4 -10  189.86   10.23
   0   4 -10  202.13   10.95
   0  -4  10  200.40   10.29
   0   4  10  204.61    7.14
   0  -4  10  217.21    7.24
   0   4 -11  108.25    7.47
   0   4 -11  112.71    8.07
   0  -4  11  113.53    7.60
   0   4  11  120.52    4.78
   0  -4  11  114.75    4.77
   0   4 -12  218.92   12.01
   0   4  12  254.67    8.77
   0  -4  12  254.54    8.74
   0   4 -12  227.41   12.94
   0  -4  12  227.66   12.15
   0   4  13    4.52    1.21
   0   4  13    5.03    1.21
   0  -4  13    2.02    1.33
   0   4  13    3.53    1.32
   0  -4  13    4.60    1.44
   0   4  13    7.93    1.55
   0  -4  13    6.95    2.33
   0   4 -13    5.81    2.78
   0   4 -13    9.23    2.44
   0   4  13    7.59    1.50
   0  -4  14   34.54    2.70
   0  -4  14   17.62    2.70
   0   4  14   34.89    2.47
   0  -4  14   37.35    2.55
   0  -4  14   37.55    3.10
   0   4  14   38.06    3.04
   0   4 -14   38.70    5.11
   0   4 -15    9.78    3.16
   0   4  15    6.81    1.49
   0  -4  15    9.79    1.49
   0  -4  15    8.09    1.52
   0  -4  15    7.70    1.80
   0   4  15    8.94    1.84
   0  -4  16   49.38    3.09
   0   4 -16   46.39    6.19
   0   4  16   46.53    3.02
   0  -4  16   36.43    5.73
   0  -4  16   43.34    3.08
   0  -4 -16   41.74    6.29
   0   4  16   47.13    3.69
   0   4 -16   40.46    6.07
   0  -4  16   48.69    3.79
   0   4 -17   25.11    4.64
   0  -4  17   25.08    2.20
   0  -4  17   28.54    4.90
   0  -4 -17   21.56    4.93
   0   4  17   27.29    2.88
   0  -4  17   27.55    2.94
   0   4 -17   30.20    5.19
   0  -4  18   34.33    2.45
   0   4  18   34.71    2.91
   0  -4  18   32.78    3.22
   0   4  18   31.29    3.09
   0  -4  19   15.77    1.61
   0   4  19   14.82    2.00
   0  -4  19   15.07    2.27
   0   4  19   16.15    2.25
   0   4  20   31.30    2.50
   0  -4  20   29.39    1.96
   0  -4  20   33.23    2.87
   0   4  20   33.77    2.71
   0   4  21    1.21    1.06
   0  -4  21    0.96    1.14
   0   4  21    1.69    1.09
   0   4  22   18.94    1.59
   0  -4  22   21.67    1.90
   0  -4  23    0.47    0.68
   0   5   0    0.98    0.96
   0   5   0    0.04    0.41
   0   5   0    0.41    0.78
   0  -5   0    2.12    0.51
   0   5   0    0.09    0.80
   0  -5   0    0.26    1.02
   0   5  -1  202.88    7.80
   0   5   1  216.34    7.27
   0   5  -1  187.87    7.56
   0  -5   1  200.27    7.11
   0   5   1  211.44    7.81
   0   5  -1  214.08    8.44
   0  -5   1  212.03    8.39
   0  -5  -1  214.44    8.24
   0   5  -2 6163.26  169.36
   0  -5   2 6016.33  168.67
   0   5   2 6116.07  168.53
   0  -5   2 5922.70  169.72
   0   5  -3   14.16    2.12
   0   5   3   18.72    1.49
   0  -5   3   17.01    2.15
   0   5  -3   17.21    2.17
   0   5  -4  311.73   12.04
   0  -5   4  307.89   11.59
   0   5  -4  285.85   11.44
   0  -5   5   71.12    4.97
   0   5  -5   79.69    5.15
   0  -5  -5   71.70    2.98
   0  -5   6   14.18    2.52
   0   5  -6   14.10    2.33
   0  -5  -6   14.19    1.19
   0  -5   7   77.69    5.88
   0   5  -7   81.76    5.67
   0  -5   7   82.77    5.47
   0   5  -7   87.97    5.91
   0  -5  -7   76.86    3.52
   0  -5   8   55.89    5.33
   0   5  -8   56.02    4.82
   0  -5   8   49.72    4.29
   0   5  -8   51.52    4.75
   0   5  -9   44.75    4.76
   0  -5   9   49.38    4.58
   0  -5   9   40.45    4.98
   0   5  -9   57.17    5.17
   0  -5   9   57.37    2.63
   0   5 -10   38.45    4.35
   0  -5  10   37.86    4.24
   0   5 -10   31.20    4.23
   0  -5  10   35.04    2.20
   0   5  10   42.67    2.31
   0   5 -11    8.74    2.51
   0  -5  11    8.75    2.38
   0   5 -11    4.73    2.57
   0  -5  11    7.53    1.11
   0   5  11    7.73    1.17
   0   5  12   81.40    3.88
   0  -5  12   92.05    6.95
   0   5 -12   87.63    7.08
   0   5 -12   79.59    7.09
   0  -5  12   82.67    4.33
   0   5  12   86.31    4.10
   0   5 -13   15.20    3.55
   0   5  13    7.22    1.68
   0  -5  13    4.42    1.59
   0   5  13   15.73    1.83
   0   5  13   14.88    1.68
   0   5 -13   13.62    3.19
   0  -5  13   11.55    1.70
   0  -5  13   14.46    1.95
   0   5  13   11.13    1.73
   0  -5  13   16.23    3.32
   0   5  13   14.18    1.88
   0   5  14   13.95    2.03
   0  -5  14   13.76    1.87
   0   5  14   14.59    1.81
   0  -5  14   15.12    2.20
   0   5  14   14.01    1.93
   0   5  14   12.83    1.64
   0   5 -14   18.47    3.92
   0   5  14    7.26    1.64
   0  -5  14    8.21    1.73
   0   5 -15   51.63    6.76
   0   5 -15   66.88    7.13
   0  -5 -15   66.15    7.48
   0  -5  15   54.09    3.64
   0   5  15   64.13    3.59
   0   5  15   65.54    3.78
   0   5  15   68.00    4.24
   0  -5  15   61.66    4.36
   0   5  15   65.91    3.99
   0   5  16   13.96    2.04
   0   5  16   14.01    1.78
   0  -5  16   14.17    1.83
   0   5 -16   13.41    3.55
   0  -5  16   11.90    3.50
   0   5  16   12.28    1.89
   0  -5  16   13.70    2.23
   0   5 -16   15.51    3.72
   0   5  16   17.29    2.38
   0  -5 -16   17.17    4.52
   0  -5  17   48.77    3.83
   0   5  17   44.42    3.53
   0   5  17   47.03    3.57
   0  -5  17   51.52    6.89
   0  -5  17   41.80    3.04
   0   5 -17   45.47    6.23
   0  -5 -17   48.09    6.51
   0   5 -17   44.42    6.01
   0  -5  18  132.16    6.73
   0   5  18  134.77    6.37
   0  -5  19    4.03    1.59
   0   5  19    2.53    1.40
   0  -5  20  122.76    5.80
   0   5  20  116.99    5.27
   0  -5  21   82.70    4.24
   0  -5  22   42.31    2.48
   0   5  22   38.80    2.18
   0  -5  23    0.67    0.66
   0   6   0 3114.10   87.96
   0   6   0 3163.73   88.94
   0  -6   0 3054.74   89.04
   0   6   0 3210.37   87.81
   0  -6   0 3028.46   86.83
   0  -6   0 3133.19   86.51
   0   6  -1  347.17   12.09
   0   6  -1  348.83   11.90
   0  -6   1  332.94   11.16
   0   6  -1  362.46   12.93
   0   6   1  351.48   12.19
   0  -6  -1  328.43   12.45
   0  -6   1  347.77   12.81
   0   6  -2 1001.52   28.48
   0   6  -2  924.51   25.70
   0  -6   2  987.22   27.63
   0  -6   2 1001.57   29.14
   0  -6  -2  973.23   28.53
   0   6   2  961.04   27.74
   0  -6  -3  129.06    4.91
   0   6  -3  140.08    6.66
   0  -6   3  131.31    6.76
   0   6   3  137.04    5.53
   0   6  -4   51.57    3.99
   0  -6   4   52.77    4.16
   0   6   4   53.64    2.67
   0   6  -4   45.08    4.04
   0   6  -5   19.03    2.71
   0  -6   5   19.72    2.79
   0   6  -5   20.16    2.97
   0  -6   5   16.67    2.52
   0   6  -6   71.94    5.51
   0  -6   6   69.61    5.44
   0  -6   7    1.89    1.62
   0   6  -7    2.32    1.46
   0   6  -8   41.79    4.53
   0   6  -8   48.27    4.80
   0  -6   8   45.74    4.34
   0  -6   8   40.02    4.77
   0   6  -9   68.61    6.09
   0   6  -9   78.48    6.48
   0  -6   9   71.07    6.66
   0  -6   9   77.00    6.03
   0  -6   9   87.56    3.54
   0   6   9   85.89    3.51
   0   6 -10 1330.79   45.70
   0   6 -10 1297.03   45.70
   0  -6  10 1341.22   47.43
   0   6  10 1456.85   40.09
   0  -6  10 1377.45   40.06
   0  -6  10 1376.44   45.16
   0   6  11  133.24    5.10
   0  -6  11  144.44    8.97
   0   6 -11  145.69    9.37
   0   6 -11  137.82    9.46
   0   6 -12   58.33    6.22
   0   6  12   55.77    3.16
   0   6  12   59.47    3.14
   0   6 -12   63.50    6.21
   0   6  12   59.16    3.38
   0  -6  12   67.04    6.22
   0  -6  12   55.96    3.41
   0   6  13   11.75    1.78
   0   6  13   11.16    1.54
   0   6 -13    8.18    2.66
   0  -6  13   11.16    3.03
   0   6 -13   12.60    3.29
   0   6  13   11.47    1.70
   0   6  13   10.70    1.77
   0  -6  13   12.37    1.97
   0  -6  13   11.12    1.73
   0  -6  14    4.79    1.65
   0   6  14    3.17    1.30
   0   6  14    4.17    1.18
   0  -6  14    5.21    1.39
   0  -6  14    6.41    2.52
   0  -6 -14    6.79    2.69
   0   6 -14    4.34    2.43
   0   6  14    3.94    1.34
   0   6  14    4.27    1.42
   0   6 -14    3.25    2.15
   0   6  15    0.68    1.32
   0   6  15    0.11    1.11
   0  -6  15   -0.29    1.11
   0   6  15    1.46    1.44
   0   6  15    0.14    1.12
   0   6 -15    3.07    2.10
   0  -6  15    0.35    1.32
   0   6  15    0.74    1.21
   0  -6 -15    1.10    2.27
   0   6 -15    2.84    2.65
   0   6  16  177.62    7.56
   0   6  16  174.48    7.02
   0  -6  16  181.86    7.63
   0  -6  16  171.26   13.39
   0   6  16  178.47    7.61
   0   6  16  181.79    7.35
   0  -6 -16  184.14   12.73
   0   6 -16  178.61   12.02
   0   6 -16  196.53   13.10
   0  -6  16  186.44    8.28
   0   6  17    1.51    1.22
   0  -6  17    0.79    1.08
   0   6 -17    0.57    2.26
   0   6  17    1.42    1.26
   0  -6  17    0.89    1.49
   0  -6 -17    1.68    1.74
   0   6 -17   -1.06    2.68
   0   6  17    1.75    1.40
   0   6  17    0.39    1.09
   0  -6  18   11.47    2.01
   0   6  18    7.93    1.68
   0  -6  18    5.05    1.17
   0   6  18    9.79    1.73
   0   6  18    7.27    1.57
   0   6  19   15.37    1.96
   0   6  19   15.20    1.88
   0  -6  19   19.11    2.32
   0   6  20   26.15    2.18
   0  -6  20   28.47    2.51
   0  -6  21    3.61    1.12
   0   6 -22   41.03    2.17
   0  -6  22   64.02    2.80
   0  -6  23   16.46    1.12
   0   7   0    1.82    1.04
   0   7   0    0.18    1.22
   0   7   0   -0.12    0.82
   0  -7   0    0.42    0.52
   0  -7   0   -0.19    1.12
   0   7  -1    0.15    0.97
   0   7   1    0.16    0.87
   0   7  -1   -0.20    1.06
   0   7  -1    1.65    0.60
   0  -7   1    0.98    1.40
   0  -7  -1    0.37    1.11
   0   7  -1    0.27    1.05
   0  -7  -1    2.56    0.56
   0  -7  -1    0.89    0.47
   0  -7   1    1.04    0.75
   0  -7  -2  143.32    7.03
   0  -7   2  133.83    7.28
   0   7  -2  154.98    7.08
   0   7   2  147.15    6.59
   0   7  -2  146.03    7.62
   0   7  -2  147.63    6.83
   0  -7  -3    8.75    0.79
   0   7   3   12.93    1.63
   0   7  -3   10.31    0.99
   0   7  -3   11.61    2.05
   0  -7  -3   10.44    0.89
   0  -7  -3   14.50    2.15
   0  -7   3   12.75    2.26
   0  -7  -4  317.89   12.18
   0  -7   4  327.98   13.15
   0   7   4  325.73   10.88
   0   7  -4  329.90   10.70
   0  -7  -4  311.21   10.55
   0   7  -4  318.92   12.87
   0  -7   4  304.26   12.91
   0  -7   5   42.71    4.12
   0  -7   5   44.71    4.14
   0   7  -5   42.33    4.35
   0   7  -5   43.49    4.11
   0  -7   6 1803.30   54.29
   0   7  -6 1773.52   54.17
   0   7  -6 1778.49   53.67
   0   7   6 1691.29   49.47
   0  -7   7    4.13    2.28
   0   7   7    5.11    1.15
   0   7  -7    7.23    2.20
   0  -7   8   70.78    6.27
   0   7  -8   62.49    5.85
   0  -7   8   63.16    5.39
   0  -7   9   59.76    6.26
   0  -7   9   66.96    5.80
   0   7   9   58.39    2.87
   0   7  -9   69.20    6.25
   0  -7  10  317.24   15.17
   0   7 -10  303.52   13.58
   0  -7  10  308.21   12.92
   0   7 -10  304.20   13.65
   0  -7  11   34.46    4.55
   0   7 -11   36.96    4.89
   0   7 -11   38.98    5.22
   0  -7  11   32.52    2.64
   0   7  12  165.51    6.74
   0   7  12  177.44    6.87
   0   7  12  176.83    6.80
   0   7 -12  187.89   11.79
   0  -7  12  167.46   10.83
   0   7  12  164.98    6.87
   0  -7  12  173.80    7.35
   0   7 -12  149.35   10.95
   0  -7 -12  164.82   10.74
   0   7 -12  173.33   10.44
   0  -7  13   61.77    4.00
   0   7  13   61.33    3.59
   0   7  13   59.60    3.55
   0   7  13   61.70    3.51
   0   7 -13   61.91    6.65
   0  -7  13   57.74    3.84
   0  -7  13   61.51    6.39
   0   7 -13   46.99    5.68
   0  -7 -13   58.35    6.37
   0   7 -13   68.80    7.23
   0   7  13   66.86    3.83
   0  -7  14    5.11    1.57
   0   7  14    4.44    1.52
   0   7  14    5.78    1.27
   0  -7  14    3.84    1.35
   0  -7  14    4.33    2.24
   0   7  14    3.83    1.33
   0   7 -14    2.76    2.15
   0  -7 -14    3.48    2.38
   0   7  14    3.46    1.35
   0   7 -14    6.80    2.92
   0   7  15    0.80    1.21
   0   7  15    1.62    1.14
   0  -7  15    0.92    1.16
   0   7  15    3.14    1.40
   0   7  15    2.17    1.24
   0  -7 -15    3.63    2.21
   0   7 -15    4.36    2.44
   0  -7  15    2.24    1.45
   0   7 -15    2.94    2.59
   0   7  16   55.03    3.61
   0   7  16   57.17    3.26
   0  -7  16   56.93    3.76
   0  -7  16   58.42    7.71
   0   7  16   52.16    3.41
   0   7  16   54.36    3.43
   0   7 -16   55.93    6.93
   0   7 -16   49.57    6.15
   0  -7  16   57.75    4.10
   0   7  17   37.81    2.85
   0   7  17   39.33    2.72
   0   7  17   40.71    2.93
   0  -7  17   43.52    3.48
   0   7  17   44.36    3.14
   0  -7  17   45.65    3.16
   0  -7  18    0.12    0.91
   0   7  18    0.89    1.07
   0   7  18    1.64    1.18
   0   7  18    1.72    1.15
   0  -7  18    2.06    1.39
   0  -7  19   33.95    2.80
   0   7  19   35.97    2.58
   0  -7  20   53.00    3.27
   0   7  20   51.00    2.91
   0  -7  21   11.48    1.41
   0   7  21   10.69    1.26
   0   7  22    3.29    0.72
   0  -8   0  659.19   22.68
   0   8   0  683.76   21.47
   0  -8   0  640.78   19.72
   0   8   0  685.74   22.68
   0   8   1   81.52    5.11
   0   8  -1   79.26    5.43
   0   8  -1   88.95    4.90
   0  -8   1   83.90    5.60
   0  -8  -1   80.13    5.33
   0   8  -1   75.34    4.80
   0   8   2 3185.07   90.88
   0   8  -2 3140.68   92.59
   0  -8  -2 3161.30   91.60
   0  -8   2 3204.63   92.34
   0   8  -2 3216.88   91.43
   0   8  -2 3154.17   91.05
   0   8  -2 3141.05   88.99
   0   8  -3   33.65    3.82
   0   8   3   36.48    2.95
   0   8  -3   31.14    3.37
   0   8  -3   38.97    3.66
   0  -8  -3   35.38    3.42
   0  -8   3   36.90    3.77
   0  -8   4  429.18   16.60
   0  -8  -4  428.85   15.56
   0   8  -4  409.25   12.91
   0   8  -4  440.28   16.42
   0  -8   4  434.61   16.59
   0   8   4  409.60   13.35
   0   8   4  426.11   14.17
   0  -8  -5   29.10    3.01
   0  -8   5   28.99    3.66
   0   8  -5   24.96    2.10
   0   8  -5   31.63    3.69
   0  -8   5   20.51    3.30
   0   8   5   30.45    2.17
   0   8  -5   19.03    3.12
   0   8  -6 1462.61   47.57
   0  -8   6 1439.76   46.62
   0  -8   6 1495.63   47.60
   0   8  -6 1482.54   46.85
   0   8  -6 1504.56   43.61
   0  -8  -6 1443.76   43.54
   0   8   6 1476.63   42.55
   0  -8  -6 1453.17   44.69
   0   8  -7   44.94    5.06
   0  -8  -7   61.37    4.28
   0  -8   7   56.63    5.60
   0  -8  -7   53.64    3.97
   0   8  -7   53.28    3.92
   0   8  -7   63.55    5.61
   0   8   7   55.31    3.20
   0  -8  -8    3.34    1.39
   0   8  -8    1.09    1.18
   0   8  -8    2.55    2.04
   0   8  -8    3.61    2.02
   0  -8   8    3.40    2.19
   0   8  -9    0.51    1.26
   0  -8  -9    1.06    1.27
   0  -8   9    3.24    1.72
   0   8  -9    0.43    1.84
   0  -8   9    0.48    1.96
   0   8  10  297.78   10.56
   0  -8  10  282.67   10.88
   0  -8  10  296.70   16.41
   0  -8  10  314.27   15.09
   0   8 -10  316.66   13.58
   0  -8 -10  294.26   13.59
   0   8 -10  299.95   15.68
   0   8  11    1.57    1.06
   0   8  11    0.52    0.88
   0  -8  11    0.42    1.61
   0  -8  11    1.70    1.18
   0   8  11    0.82    0.97
   0   8 -11   -0.49    2.17
   0   8 -11    2.41    1.98
   0   8 -11   -0.33    1.42
   0  -8 -11    0.71    1.40
   0   8  11    1.49    1.03
   0   8  12   47.58    3.09
   0   8  12   45.20    3.05
   0   8  12   44.83    2.95
   0   8 -12   54.92    6.34
   0  -8  12   47.18    5.67
   0  -8 -12   50.30    5.41
   0   8 -12   43.31    5.00
   0   8 -12   50.17    6.18
   0  -8  12   48.00    3.46
   0   8  13   38.24    2.90
   0   8  13   41.20    2.87
   0   8  13   40.64    2.79
   0   8 -13   34.76    5.43
   0  -8  13   48.58    5.84
   0   8 -13   42.40    5.85
   0   8  13   39.53    2.76
   0   8 -13   30.64    4.47
   0  -8  13   39.72    3.18
   0  -8  13   40.75    3.25
   0   8  14    3.19    1.29
   0   8  14    2.52    1.15
   0   8 -14    1.72    1.95
   0   8  14    2.45    1.13
   0   8 -14    5.28    3.02
   0  -8  14    4.02    2.28
   0   8  14    3.68    1.43
   0  -8  14    3.90    1.50
   0  -8  14    2.42    1.42
   0   8  15    7.50    1.56
   0   8  15    9.59    1.58
   0   8 -15    6.72    2.79
   0  -8  15    9.36    1.84
   0   8  15    9.65    1.53
   0   8 -15    9.65    3.45
   0  -8  15   13.81    3.33
   0  -8  15   11.20    1.82
   0   8  15    7.70    1.63
   0   8  16  131.99    5.66
   0  -8  16  128.72    6.36
   0   8  16  117.13    5.38
   0   8 -16  116.27   10.20
   0  -8  16  120.75    6.01
   0   8  16  123.00    5.33
   0   8  16  129.99    5.81
   0   8  17    3.24    1.19
   0  -8  17    2.38    1.42
   0   8  17    1.61    1.02
   0  -8  17    3.57    1.32
   0   8  17    3.09    1.35
   0   8  17    2.51    1.15
   0  -8  18    2.17    1.27
   0  -8  18    1.62    1.01
   0   8  18    0.74    0.99
   0   8  18    1.40    1.16
   0  -8  19    5.32    1.45
   0   8  19    6.06    1.31
   0  -8  20   81.92    3.99
   0   8  20   80.23    3.65
   0  -8  21   20.34    1.63
   0   8  21   21.25    1.51
   0  -8  22   22.47    1.41
   0   9   0   -0.25    0.84
   0   9   0    0.25    1.25
   0  -9   0    0.51    1.50
   0   9  -1   29.64    3.03
   0   9  -1   29.75    2.92
   0   9   1   24.78    2.01
   0   9   1   30.32    3.25
   0   9  -1   27.58    3.36
   0  -9  -1   22.53    3.05
   0  -9   1   32.04    3.60
   0   9  -2  931.73   31.64
   0   9   2  918.17   29.98
   0  -9  -2  932.48   30.65
   0  -9   2  928.48   31.21
   0   9  -2  918.59   27.29
   0   9  -2  940.30   30.34
   0   9   2  952.91   27.66
   0   9  -2  925.47   29.98
   0  -9   3   -0.28    1.66
   0  -9  -3    0.23    1.23
   0   9  -3    0.45    1.32
   0   9   3    0.29    0.89
   0   9  -3   -0.31    1.64
   0   9   3    0.55    0.95
   0   9  -3   -0.25    1.52
   0   9  -4   31.65    3.61
   0  -9   4   27.39    3.53
   0   9   4   28.56    2.58
   0  -9   4   29.83    3.85
   0  -9  -4   27.00    3.09
   0   9   4   24.41    2.05
   0   9  -4   27.36    3.28
   0  -9   5  255.92   12.89
   0   9   5  277.23    9.74
   0  -9   5  296.06   13.31
   0  -9  -5  281.62   11.78
   0   9  -5  274.02   12.83
   0  -9   6   32.55    4.23
   0   9   6   27.10    2.25
   0  -9  -6   27.30    3.02
   0  -9   6   24.70    3.73
   0   9  -6   19.36    3.73
   0   9  -6   32.21    4.02
   0  -9   7  184.24   11.32
   0  -9   7  199.42   10.89
   0   9  -7  203.90   11.12
   0   9  -7  182.48   11.35
   0   9   7  191.71    7.51
   0   9  -8   10.74    2.94
   0   9  -8    8.51    2.75
   0   9  -8   10.43    1.86
   0  -9   8   14.31    3.34
   0  -9   9   36.97    5.33
   0   9  -9   34.60    3.53
   0   9  -9   39.17    5.10
   0   9   9   38.81    2.80
   0   9  -9   36.46    5.08
   0   9  10   22.48    1.96
   0   9  10   21.03    1.97
   0  -9  10   18.70    4.17
   0   9  10   19.46    2.08
   0   9 -10   17.75    2.78
   0  -9  10   22.94    3.94
   0   9 -10   20.49    3.98
   0   9 -10   21.30    4.13
   0  -9  11    0.91    1.11
   0   9  11   -0.13    0.98
   0   9  11    1.05    0.99
   0  -9  11    0.45    1.58
   0   9  11   -0.11    0.91
   0   9 -11    0.54    1.78
   0   9  11    0.65    0.97
   0   9  12  174.64    6.89
   0   9 -12  157.78   11.73
   0   9  12  167.97    6.77
   0  -9  12  174.82   11.57
   0   9  12  170.04    6.81
   0  -9  12  174.95    7.65
   0   9  12  158.69    6.93
   0   9 -13    1.16    2.29
   0   9  13    1.67    1.10
   0   9 -13    3.43    2.27
   0   9  13    1.25    1.15
   0   9  13    1.77    1.28
   0  -9  13    0.61    1.19
   0  -9  13    3.03    2.29
   0  -9  13    1.16    1.35
   0   9  13    1.48    1.15
   0   9  14    2.65    1.24
   0  -9  14    1.42    1.36
   0   9  14    1.60    1.24
   0   9  14    2.50    1.16
   0  -9  14    3.64    2.56
   0  -9  14    1.67    1.43
   0   9 -14    3.01    2.38
   0   9  15    4.71    1.43
   0   9  15    4.79    1.41
   0   9  15    5.99    1.39
   0  -9  15    4.70    2.44
   0   9 -15    5.48    3.21
   0   9  15    5.31    1.22
   0  -9  15   10.69    3.75
   0  -9  15    5.27    1.62
   0  -9  15    4.09    1.54
   0   9  16   24.66    2.14
   0  -9  16   26.56    2.61
   0  -9  16   22.38    2.44
   0   9  16   24.79    2.26
   0   9  16   23.58    2.05
   0   9  17    5.39    1.41
   0  -9  17    3.90    1.42
   0   9  17    6.37    1.37
   0  -9  17    3.82    1.23
   0   9  17    1.98    1.01
   0   9  18    1.81    0.98
   0  -9  18    2.04    1.18
   0  -9  18    2.71    1.13
   0   9  18    3.15    1.20
   0  -9  19   14.34    1.74
   0   9  19   17.85    1.68
   0  -9  20   59.00    2.91
   0   9  20   54.44    2.65
   0   9 -21   44.32    2.26
   0 -10   0 1289.85   40.46
   0  10   0 1282.89   40.49
   0  10   0 1222.83   36.48
   0  10   1   -0.10    0.92
   0  10  -1    0.31    1.47
   0  10   1   -0.26    1.16
   0  10  -1    2.05    1.44
   0 -10   1    0.89    1.56
   0  10  -2   34.20    3.52
   0  10   2   32.44    2.43
   0 -10   2   37.39    4.22
   0 -10  -2   30.66    3.58
   0  10   2   34.27    3.52
   0  10  -2   26.43    3.77
   0  10  -2   28.24    3.48
   0  10   3   61.61    3.49
   0  10  -3   60.78    4.90
   0 -10   3   58.33    5.09
   0  10  -3   59.82    5.11
   0  10  -3   60.51    5.65
   0  10   3   60.26    4.42
   0 -10   3   58.62    5.33
   0 -10  -3   62.76    5.02
   0  10  -4   77.26    6.78
   0  10  -4   82.53    6.10
   0 -10   4   85.75    6.71
   0 -10  -4   83.35    5.79
   0 -10   4   77.93    6.31
   0  10  -4   79.88    6.15
   0  10   4   89.26    4.32
   0 -10  -5    0.99    1.06
   0 -10   5    1.40    1.68
   0 -10   5    1.10    1.66
   0  10  -5    2.11    1.99
   0  10   5    0.46    0.91
   0  10  -5    1.32    1.70
   0 -10   6  464.17   19.26
   0  10  -6  431.78   18.79
   0 -10   6  469.38   19.79
   0  10  -6  431.02   18.11
   0  10   6  442.20   14.75
   0 -10   7    8.16    2.73
   0  10  -7    8.67    2.68
   0  10  -7    3.84    2.11
   0  10  -7    9.75    3.07
   0 -10   7   10.87    3.05
   0  10   7    8.18    1.44
   0  10  -8  428.61   20.64
   0  10  -8  478.53   20.40
   0 -10   8  475.04   21.33
   0  10   8  460.07   15.09
   0 -10   9    2.75    2.26
   0  10  -9    3.27    2.23
   0  10   9    1.44    1.13
   0  10  -9    1.06    2.25
   0  10   9    0.96    0.91
   0  10  10    8.45    1.45
   0 -10  10   15.01    3.91
   0  10 -10    8.95    3.26
   0 -10  10    9.67    2.92
   0  10 -10    9.07    3.09
   0  10  10    9.14    1.42
   0  10  10   11.01    1.73
   0  10  11    8.01    1.37
   0  10  11    5.68    1.30
   0 -10  11    3.55    1.48
   0  10  11    5.32    1.39
   0  10 -11    5.84    2.80
   0  10 -11    5.93    2.90
   0  10  11    4.79    1.17
   0 -10  11    8.27    2.68
   0  10  12  107.47    4.99
   0  10  12  116.74    5.17
   0  10 -12   99.22    9.60
   0 -10  12  117.05    6.01
   0  10  12  105.94    4.95
   0 -10  12  102.43    8.91
   0  10  12  109.48    5.38
   0 -10  12  115.90    5.58
   0  10  13    1.63    0.96
   0  10  13    2.97    1.17
   0  10 -13    3.02    2.39
   0  10  13    1.52    1.18
   0  10  13    2.64    1.15
   0 -10  13    6.50    1.56
   0 -10  13    2.63    2.08
   0 -10  13    2.22    1.32
   0  10  14   67.69    3.62
   0  10  14   61.44    3.48
   0 -10  14   66.26    4.32
   0 -10  14   56.89    6.78
   0  10  14   58.56    3.51
   0 -10  14   65.09    4.03
   0  10 -14   64.25    7.13
   0  10  15    4.39    1.30
   0  10  15    5.35    1.25
   0  10 -15    4.30    2.44
   0 -10  15    2.62    2.23
   0 -10  15    3.60    1.51
   0  10 -15    2.42    2.49
   0  10  15    3.79    1.25
   0 -10  15    3.12    1.37
   0 -10  16  193.02    7.73
   0  10  16  173.76    6.82
   0 -10  16  193.55    7.93
   0  10  16  185.88    7.07
   0  10  16  169.42    6.66
   0  10  17    1.50    0.97
   0 -10  17    0.26    1.08
   0  10  17    1.03    1.07
   0 -10  17    1.39    1.09
   0 -10  18    5.46    1.24
   0 -10  18    8.92    1.42
   0  10  18    7.81    1.28
   0 -10  19   30.67    2.11
   0  10  19   27.49    1.85
   0 -10  20    8.45    1.02
   0  10 -20   10.85    1.35
   0  10 -21    1.46    0.66
   0  11   0    0.33    1.48
   0  11   0    0.12    0.94
   0 -11   0    0.96    1.62
   0  11  -1    0.70    1.49
   0  11   1    0.91    1.20
   0 -11   1    0.67    1.51
   0 -11  -1    2.17    1.67
   0  11  -1    0.94    1.00
   0  11   1    0.48    0.93
   0  11   2  121.50    5.54
   0 -11   2  135.72    7.99
   0  11   2  113.15    7.17
   0  11  -2  118.57    8.40
   0 -11   2  111.78    7.92
   0 -11  -2  123.58    7.73
   0  11  -2  127.97    7.72
   0  11   3   45.63    3.10
   0  11  -3   54.98    4.83
   0 -11   3   40.50    4.54
   0  11  -3   52.28    5.66
   0  11   3   46.54    4.12
   0 -11   3   47.69    5.19
   0 -11  -3   39.73    4.17
   0  11  -3   50.98    4.85
   0  11   4  522.04   17.66
   0  11  -4  560.03   21.20
   0 -11   4  567.75   22.17
   0  11  -4  568.77   21.71
   0 -11  -4  566.16   20.67
   0 -11   4  547.98   22.18
   0  11  -4  555.82   23.07
   0  11   5   22.51    2.25
   0  11  -5   22.19    3.97
   0 -11   5   22.45    3.78
   0 -11  -5   22.25    3.02
   0 -11   5   26.50    4.00
   0  11  -5   26.58    3.87
   0  11  -5   30.87    4.02
   0  11  -6  297.68   14.24
   0  11   6  300.77   10.94
   0 -11   6  306.09   15.09
   0 -11   6  296.67   15.52
   0  11  -6  321.50   15.28
   0  11   6  295.25   10.96
   0  11   7   44.06    3.15
   0  11  -7   36.39    5.33
   0 -11   7   49.21    5.55
   0  11  -7   40.94    5.18
   0  11   7   35.16    2.88
   0 -11   7   35.51    4.99
   0  11  -7   36.09    4.69
   0  11  -8   74.67    7.26
   0  11   8   85.19    4.55
   0 -11   8   88.89    7.64
   0  11  -8   76.33    7.84
   0  11  -8   70.68    6.66
   0 -11   8   84.72    8.08
   0  11   8   78.32    4.03
   0  11   9    4.74    1.19
   0  11  -9    8.63    3.23
   0  11   9    7.40    1.55
   0 -11   9    7.62    3.22
   0  11  -9    5.17    2.84
   0  11  -9    6.95    2.84
   0  11  10  467.41   14.81
   0  11  10  467.60   15.15
   0  11 -10  427.90   22.31
   0  11 -10  456.39   21.74
   0  11  10  466.58   15.70
   0  11 -10  448.91   20.72
   0 -11  10  464.33   23.29
   0  11  11   23.73    2.16
   0  11 -11   34.23    5.71
   0 -11  11   25.78    4.54
   0  11 -11   16.13    3.89
   0  11 -11   24.10    4.57
   0  11  11   24.10    2.49
   0  11  11   23.14    2.08
   0  11  12   41.74    2.70
   0  11  12   43.46    2.81
   0  11  12   45.85    2.96
   0  11 -12   36.64    5.93
   0 -11  12   48.39    6.11
   0 -11  12   40.69    3.44
   0  11 -12   40.94    6.11
   0  11  12   48.58    3.31
   0  11 -12   50.68    6.20
   0 -11  13    4.17    1.65
   0  11  13    3.34    1.06
   0 -11  13    3.21    1.22
   0  11  13    4.53    1.26
   0  11  13    6.29    1.32
   0  11 -13    5.02    2.84
   0 -11  13    7.55    2.65
   0  11 -13    7.19    3.09
   0  11 -13    3.68    2.45
   0  11  13    5.61    1.41
   0  11  14  117.81    5.08
   0 -11  14  127.28    6.30
   0 -11  14  120.72    5.71
   0 -11  14  114.03    9.65
   0  11  14  119.75    5.11
   0  11 -14  111.73    9.55
   0  11  14  111.66    5.03
   0  11  15   13.62    1.61
   0  11  15   13.99    1.64
   0 -11  15   13.37    1.79
   0 -11  15   11.52    2.04
   0  11  15   11.90    1.53
   0  11  16    2.34    1.04
   0  11  16    3.09    1.06
   0 -11  16    3.76    1.40
   0  11  16    2.40    0.99
   0 -11  16    4.24    1.28
   0  11 -17   12.81    1.91
   0 -11  17   13.64    1.69
   0  11 -18   23.68    2.26
   0 -11  18   20.65    1.93
   0 -11  18   22.06    1.83
   0  11 -19    0.09    0.94
   0 -11  19   -0.05    0.60
   0  11 -20  146.32    5.54
   0  11 -20  177.17    5.83
   0  12   0  104.91    5.30
   0 -12   0  114.49    7.85
   0  12   0  109.40    7.86
   0  12  -1    1.57    1.78
   0  12   1    0.68    1.39
   0 -12   1    0.30    1.36
   0 -12   1    1.84    1.76
   0 -12  -1    1.03    1.51
   0  12  -1    0.83    1.06
   0  12   1    0.27    1.03
   0  12   2  672.89   26.12
   0  12  -2  801.30   29.10
   0 -12   2  765.77   27.32
   0  12  -2  730.90   23.50
   0  12   2  768.22   23.62
   0 -12  -2  758.95   27.20
   0 -12   2  766.90   28.10
   0  12  -3   31.88    4.14
   0  12  -3   31.65    4.66
   0 -12   3   19.19    3.41
   0  12  -3   28.07    2.72
   0  12   3   28.94    2.57
   0 -12   3   34.53    4.55
   0 -12  -3   27.24    3.57
   0 -12   4    6.59    2.40
   0 -12  -4    5.53    1.94
   0  12   4    3.33    1.22
   0 -12   4    1.22    1.49
   0  12  -4    2.60    2.00
   0  12  -4    5.51    1.97
   0  12  -4    3.31    2.14
   0  12  -4    4.11    1.44
   0  12   4    2.68    1.29
   0  12  -5    4.77    2.36
   0  12  -5    5.83    2.34
   0  12  -5    3.88    1.51
   0  12  -5    5.51    2.64
   0 -12   5    3.57    2.41
   0  12   5    5.15    1.45
   0  12   5    4.37    1.32
   0 -12   5    5.58    2.45
   0 -12   6   84.53    7.62
   0  12   6   87.94    4.77
   0  12  -6   90.30    4.79
   0  12   6   83.98    4.34
   0  12  -6   92.95    8.47
   0  12  -6   88.49    7.23
   0 -12   6   78.50    7.55
   0  12  -6   72.83    7.00
   0  12   6   93.33    4.92
   0  12  -7    5.69    1.77
   0  12   7   10.02    1.52
   0  12   7   11.20    1.51
   0 -12   7    8.39    2.86
   0  12   7   12.37    1.84
   0 -12   7    9.02    3.10
   0  12  -7    5.98    2.49
   0  12   7    9.92    1.83
   0  12  -7   10.50    3.14
   0  12  -8  786.51   29.98
   0  12   8  785.97   24.32
   0  12  -8  804.87   32.97
   0  12   8  800.66   25.13
   0  12  -8  816.11   31.40
   0 -12   8  841.43   31.69
   0  12  -8  788.16   25.63
   0 -12   8  838.97   32.96
   0  12  -9  170.28   10.98
   0  12   9  168.89    6.73
   0  12  -9  164.18   12.41
   0  12   9  165.15    7.26
   0  12  -9  174.90   11.84
   0 -12   9  177.47   11.73
   0  12  -9  148.52    7.49
   0 -12   9  155.80   12.15
   0  12 -10   45.82    6.57
   0 -12  10   40.59    3.51
   0  12 -10   43.42    5.99
   0  12 -10   48.70    5.87
   0  12  10   45.68    3.33
   0  12  10   50.44    3.11
   0  12  11  114.41    5.15
   0  12 -11  120.92    9.43
   0  12 -11  122.82   10.82
   0  12 -11  112.32    9.76
   0  12  11  113.16    5.59
   0  12  11  109.55    4.79
   0  12  12  102.78    4.63
   0  12 -12   97.41    8.62
   0 -12  12   95.46    8.93
   0  12 -12  105.88    9.89
   0  12  12   98.30    5.06
   0  12 -12  115.30    9.94
   0  12  12   92.00    4.34
   0  12  13    0.87    0.98
   0  12 -13    0.51    2.23
   0 -12  13    1.08    1.88
   0  12  13    0.38    1.22
   0  12  13    0.36    0.95
   0 -12  13    0.35    1.30
   0  12 -13    2.37    2.25
   0  12  14  160.20    6.11
   0  12  14  150.17    5.96
   0  12 -14  150.62    7.34
   0  12  15   66.12    3.20
   0 -12  15   69.46    4.29
   0  12  15   62.23    3.15
   0  12 -15   62.15    4.22
   0 -12  16   38.49    2.95
   0  12 -16   28.84    2.79
   0 -12  17    1.57    1.13
   0  12 -17    1.88    1.25
   0 -12  18   78.75    3.55
   0  12 -18   68.96    3.71
   0  12 -19    0.08    0.82
   0  12 -19    0.37    0.78
   0  13   0    0.17    1.36
   0 -13   0    0.39    1.64
   0  13   0    0.41    1.54
   0  13   0   -0.16    1.26
   0  13  -1   60.91    4.06
   0  13   1   60.82    4.14
   0  13  -1   57.44    4.07
   0  13   1   57.65    3.83
   0 -13   1   67.27    6.26
   0 -13  -1   76.43    6.37
   0  13   1   65.06    5.95
   0  13  -1   54.73    6.03
   0  13   1   66.29    4.21
   0  13  -2   68.50    4.14
   0  13   2   74.51    4.32
   0 -13  -2   71.58    6.15
   0 -13   2   76.95    6.80
   0  13  -2   69.15    4.37
   0  13  -2   64.76    6.65
   0  13   2   70.50    5.92
   0  13   2   66.42    4.21
   0  13   2   71.27    4.44
   0  13  -2   69.21    4.54
   0  13  -3   14.92    2.29
   0  13   3   13.60    1.77
   0  13  -3   10.62    1.92
   0  13   3   11.75    1.97
   0  13  -3   13.82    2.16
   0 -13   3   18.41    3.34
   0  13  -3   12.26    3.25
   0 -13  -3   12.38    2.67
   0 -13   3   15.48    3.39
   0  13   3   13.58    1.99
   0  13  -4 2283.28   64.31
   0  13   4 2160.14   62.84
   0  13  -4 2229.26   63.55
   0  13   4 2157.27   63.59
   0  13   4 2188.02   63.52
   0 -13   4 2159.75   69.59
   0 -13   4 2180.29   69.40
   0  13  -4 2109.47   70.90
   0  13  -4 2167.49   68.74
   0  13  -5    0.55    2.16
   0  13   5    0.84    1.05
   0  13  -5    0.15    1.23
   0  13   5    1.09    1.33
   0 -13   5    1.43    1.97
   0  13   5   -0.30    1.34
   0 -13   5    0.46    1.98
   0  13  -5   -0.43    1.70
   0  13  -5    1.56    2.06
   0  13  -6   44.27    3.40
   0  13   6   47.33    3.13
   0 -13   6   48.76    6.24
   0  13  -6   46.88    5.37
   0 -13   6   45.27    5.82
   0  13  -6   50.47    6.49
   0  13   6   46.14    3.46
   0  13   6   49.55    3.58
   0  13  -6   47.65    5.74
   0  13  -7   49.93    6.14
   0  13   7   51.65    3.73
   0 -13   7   58.36    6.59
   0  13  -7   48.72    3.58
   0  13   7   60.54    3.39
   0  13  -7   59.23    5.99
   0 -13   7   58.19    6.93
   0  13   7   60.32    4.05
   0  13   8   11.96    1.58
   0  13  -8    7.78    1.80
   0  13  -8   12.54    3.34
   0  13   8   12.21    2.01
   0 -13   8    9.57    3.23
   0  13  -8   13.48    2.27
   0 -13   8   14.44    3.51
   0  13  -8   14.21    3.58
   0  13  -9  151.62   11.23
   0  13  -9  125.25    6.52
   0  13   9  156.79    6.25
   0  13  -9  155.37   10.44
   0 -13   9  177.14   11.80
   0  13  -9  191.86   13.43
   0  13   9  152.84    6.86
   0 -13   9  156.45    7.30
   0  13  -9  136.29    7.24
   0  13  10    2.21    0.94
   0  13 -10    0.93    2.23
   0 -13  10    1.09    2.16
   0  13 -10    3.29    2.60
   0 -13  10    2.10    1.35
   0  13  10    2.78    1.32
   0  13 -10    2.78    2.29
   0  13 -10    3.04    1.62
   0  13 -11   21.93    2.81
   0  13  11   22.88    2.03
   0  13 -11   25.78    4.40
   0  13 -11   18.49    4.69
   0  13  11   27.09    2.55
   0  13 -11   23.44    4.62
   0 -13  11   23.59    2.67
   0  13 -12  126.21    9.75
   0 -13  12  143.36   10.89
   0  13 -12  136.40    6.96
   0  13 -12  133.32   10.72
   0  13  12  137.17    5.59
   0  13  12  145.91    6.33
   0  13  13   19.83    1.73
   0  13  13   16.59    1.98
   0  13 -13   14.15    2.29
   0  13 -14   59.92    4.07
   0 -13  14   69.81    4.16
   0  13 -15   11.58    2.04
   0  13 -15    8.14    1.69
   0 -13  15   10.01    1.79
   0  13 -16   -0.13    1.35
   0  13 -16    1.16    1.09
   0 -13  16    0.97    1.11
   0  13 -17    3.45    1.28
   0  13 -17    3.19    1.06
   0 -13  17    6.95    1.22
   0  13 -18  218.03    7.82
   0 -13  18  218.62    7.48
   0  13 -19    3.33    0.83
   0  14   0  391.73   13.82
   0 -14   0  362.06   17.37
   0  14   0  379.89   13.42
   0  14   0  378.37   14.02
   0  14   0  361.37   17.65
   0  14   0  394.92   14.33
   0  14   1    1.28    1.29
   0 -14  -1    1.98    1.84
   0 -14   1    1.29    1.82
   0  14  -1    0.90    1.15
   0  14   1    1.67    1.15
   0  14  -1   -0.19    1.36
   0  14   1    0.91    1.41
   0  14  -1    0.47    1.71
   0  14  -1    0.89    1.57
   0  14   1    1.57    1.43
   0  14   2    0.72    1.36
   0  14  -2    1.15    1.45
   0  14   2   -0.48    1.17
   0 -14  -2    0.38    1.72
   0 -14   2    0.44    1.94
   0  14   2    1.07    1.07
   0  14  -2   -0.15    1.17
   0  14  -2   -0.50    1.90
   0  14   2    1.20    1.25
   0  14  -2    0.18    1.48
   0  14  -3    0.39    1.49
   0  14   3    0.64    1.26
   0 -14   3    1.37    1.95
   0  14   3    1.03    1.04
   0  14  -3   -0.16    1.19
   0  14  -3    2.11    2.09
   0  14  -3    1.63    1.49
   0  14   3    2.03    1.50
   0  14  -4    1.37    1.61
   0  14   4    1.01    1.07
   0  14   4   -0.17    1.29
   0  14  -4    0.18    1.48
   0 -14   4    0.48    1.95
   0  14  -4   -0.48    1.34
   0  14  -4   -1.66    2.20
   0  14   4   -0.80    1.29
   0  14   5    4.53    1.26
   0  14  -5    4.30    1.51
   0  14  -5    4.65    2.64
   0  14   5    6.05    1.64
   0 -14   5    7.85    2.75
   0 -14   5    6.96    2.84
   0  14   5    5.50    1.61
   0  14   6   80.98    4.27
   0  14  -6   76.43    4.67
   0  14  -6   84.32    7.68
   0  14   6   86.05    4.87
   0 -14   6   88.97    8.17
   0 -14   6   81.33    7.94
   0  14   6   83.65    4.89
   0  14  -6   79.38    8.35
   0  14  -7   11.46    3.18
   0  14  -7    9.91    1.83
   0 -14   7   10.85    3.27
   0  14   7   11.71    2.00
   0  14  -7    8.78    3.17
   0  14  -7   10.35    3.17
   0  14   7   14.96    2.10
   0 -14   7    7.80    2.93
   0 -14   8   10.70    3.17
   0  14  -8    6.06    2.57
   0  14  -8    4.63    2.47
   0  14  -8    9.51    2.11
   0  14   8    6.17    1.23
   0  14  -8    8.70    1.79
   0  14   8   10.81    1.93
   0 -14   8    6.32    1.71
   0 -14   9    2.18    2.08
   0  14  -9    4.86    2.48
   0  14  -9    3.73    2.11
   0  14  -9    1.97    1.57
   0  14   9    2.55    1.31
   0 -14   9    2.96    1.45
   0  14   9    2.62    1.00
   0  14  -9    2.26    1.39
   0 -14  10   80.90    8.06
   0  14 -10   70.14    4.93
   0  14  10   67.93    3.60
   0  14 -10   65.12    6.66
   0 -14  10   79.88    4.88
   0  14 -10   75.02    7.73
   0  14 -10   75.13    8.49
   0  14 -10   71.47    4.39
   0  14  10   80.20    4.48
   0  14 -11    8.54    2.09
   0 -14  11   15.54    2.35
   0  14  11   15.35    1.97
   0  14  11   12.20    1.48
   0  14 -11   13.89    2.05
   0 -14  12    6.18    1.73
   0  14  12    5.85    1.46
   0  14 -12    4.88    1.54
   0  14 -12    6.72    1.93
   0  14  13    0.97    1.02
   0  14 -13    2.38    1.61
   0  14 -13    1.18    1.24
   0  14 -14   32.32    2.60
   0  14 -14   27.24    2.82
   0 -14  15   15.90    2.02
   0  14 -15   10.14    1.59
   0  14 -15   15.32    2.05
   0 -14  16   23.67    2.12
   0  14 -16   22.23    2.22
   0 -14  17    1.46    0.87
   0  14 -17    0.19    0.92
   0 -14  18   -0.43    0.56
   0  14 -18    0.07    0.74
   0  15   0    0.74    1.11
   0  15   0    1.54    1.52
   0  15   0   -0.20    1.57
   0  15   0    0.17    1.27
   0 -15   0    2.57    2.00
   0  15   1    6.78    1.45
   0  15  -1    4.73    1.45
   0  15  -1    4.30    1.76
   0  15   1    5.49    1.86
   0  15  -1    4.90    1.83
   0  15   1    6.28    1.93
   0  15  -1    9.34    2.96
   0  15   1    3.69    1.52
   0  15  -1    2.02    1.47
   0 -15   1    2.67    2.02
   0 -15  -1   10.28    2.68
   0 -15   2  159.01   10.83
   0  15   2  157.90    7.73
   0  15  -2  147.28   11.03
   0  15  -2  172.83    8.31
   0  15  -2  174.47    8.13
   0  15   2  167.95    7.66
   0  15  -2  168.52    7.59
   0  15  -2  161.43    7.34
   0  15   2  166.78    7.07
   0 -15   3   22.88    4.14
   0  15   3   24.13    2.85
   0  15  -3   28.64    4.84
   0  15  -3   21.70    2.99
   0  15  -3   25.79    3.02
   0  15   3   20.72    2.52
   0  15  -3   21.04    2.50
   0  15   3   21.37    2.23
   0  15  -4   12.39    2.06
   0 -15   4   10.82    3.07
   0  15  -4   12.23    2.33
   0  15   4   11.20    2.15
   0  15  -4   13.36    2.59
   0  15  -4    5.77    2.99
   0  15   4   12.82    2.05
   0  15   4    7.74    1.52
   0  15  -5    3.99    1.52
   0  15   5    2.87    1.17
   0  15  -5    4.16    1.78
   0  15   5    3.83    1.53
   0  15  -5    4.17    1.85
   0  15  -5    5.41    2.88
   0  15   5    3.26    1.53
   0 -15   5    4.04    2.42
   0  15  -6   65.84    7.69
   0  15   6   77.22    4.76
   0  15   6   67.31    4.35
   0  15  -6   74.14    4.76
   0  15  -6   66.20    4.31
   0 -15   6   66.12    7.17
   0 -15   7    3.71    2.47
   0  15   7    5.69    1.62
   0  15  -7    3.82    2.62
   0  15  -7    3.06    1.43
   0  15   7    3.13    1.43
   0 -15   7    4.16    1.57
   0 -15   8    1.08    1.96
   0 -15   8    2.07    2.40
   0  15  -8    1.29    2.56
   0  15   8    1.36    1.30
   0 -15   8   -0.68    1.45
   0  15  -8    0.74    1.21
   0  15  -9   21.09    2.83
   0 -15   9   18.95    4.02
   0  15   9   18.97    2.25
   0 -15   9   17.86    2.41
   0  15  -9   16.56    2.15
   0  15 -10   83.90    5.29
   0 -15  10   81.89    4.96
   0  15  10   77.00    4.38
   0  15 -10   79.12    4.49
   0 -15  11    1.31    1.40
   0  15 -11    2.03    1.66
   0  15 -11    0.26    1.22
   0  15  11    0.12    1.03
   0  15 -12   50.19    3.85
   0 -15  12   51.51    3.66
   0  15  12   42.88    2.95
   0  15 -12   46.94    3.28
   0  15 -13    6.14    1.73
   0  15 -13    5.51    1.39
   0 -15  13    7.41    1.69
   0  15 -14    1.12    1.34
   0  15 -15    0.83    1.19
   0  15 -16    4.45    1.21
   0 -15  16    3.37    1.06
   0  15 -17    9.13    1.21
   0 -15  17   11.76    1.18
   0  16   0  190.27    8.00
   0  16   0  206.97    9.27
   0  16   0  181.31    8.81
   0  16   0  200.21    8.53
   0  16   1    4.17    1.78
   0  16  -1    5.34    1.96
   0  16  -1    5.14    1.45
   0  16  -1    4.25    1.93
   0 -16   1    5.38    2.51
   0  16  -1    4.42    1.56
   0  16   1    4.23    1.56
   0  16   2  117.04    6.39
   0  16  -2  114.18    6.54
   0  16  -2  114.99    5.77
   0  16  -2  122.24    6.79
   0 -16   2  109.11    8.80
   0  16  -2  111.58    5.97
   0  16   2  116.58    6.02
   0  16  -3   22.36    2.98
   0  16   3   21.07    2.65
   0  16  -3   18.60    2.27
   0  16  -3   23.22    2.96
   0 -16   3   12.97    3.38
   0  16  -3   21.44    2.55
   0  16   3   17.77    2.38
   0  16  -4   64.40    4.80
   0  16   4   73.21    4.82
   0  16  -4   72.61    4.38
   0  16  -4   78.99    5.29
   0 -16   4   60.99    6.73
   0  16   4   75.82    4.58
   0 -16   5   17.65    2.19
   0  16   5   18.55    2.54
   0  16  -5   15.32    2.49
   0 -16   5   15.10    3.48
   0  16  -5   13.54    2.64
   0  16   5   16.81    2.19
   0  16  -5   15.86    2.13
   0  16  -6   20.69    2.71
   0  16   6   24.64    2.77
   0  16  -6   28.69    2.62
   0 -16   6   15.91    3.75
   0  16   6   21.30    2.46
   0 -16   6   23.80    2.57
   0  16  -7    3.21    1.67
   0 -16   7    1.44    1.35
   0  16   7    3.43    1.40
   0  16  -7    0.98    1.14
   0 -16   7    3.64    2.21
   0  16  -8    0.85    1.33
   0 -16   8    0.80    1.30
   0  16   8   -0.85    1.24
   0  16  -8    0.27    1.17
   0  16  -9   59.58    3.98
   0  16  -9   43.41    3.90
   0  16  -9   47.50    3.30
   0  16   9   56.61    3.57
   0 -16   9   55.24    3.86
   0  16  10   10.24    1.63
   0  16 -10   11.76    1.74
   0 -16  10   10.68    1.89
   0  16 -10   13.52    2.34
   0  16 -10    9.51    1.87
   0  16  11   12.68    1.65
   0 -16  11   11.20    1.90
   0  16 -11    9.57    2.04
   0  16 -11   10.63    1.85
   0  16  12    1.58    0.99
   0 -16  12    2.73    1.25
   0  16 -12    1.59    1.17
   0  16 -12    0.94    1.43
   0 -16  13    3.56    1.30
   0  16 -13    1.39    1.37
   0  16 -13    3.57    1.24
   0  16 -14   25.01    2.15
   0 -16  14   31.42    2.40
   0  16 -14   27.16    2.46
   0  16 -15    1.97    0.83
   0  16 -15    2.99    1.16
   0  16 -16    4.97    0.97
   0 -16  17    3.99    0.60
   0  17   0    0.16    1.24
   0  17   0    1.02    1.67
   0  17  -1    4.44    1.77
   0  17  -1    6.21    1.65
   0  17   1    5.86    1.60
   0  17   1    5.77    2.03
   0  17  -1    7.40    2.05
   0  17  -2  114.13    6.52
   0  17   2  105.97    5.69
   0  17  -2  107.05    5.67
   0  17  -2  111.02    6.39
   0  17   2  107.82    6.12
   0  17  -3    0.13    1.00
   0  17  -3    0.21    1.67
   0 -17   3    0.13    0.97
   0  17  -3    0.48    1.20
   0  17   3    0.16    1.29
   0  17   3   -0.19    1.48
   0  17  -3   -0.20    1.44
   0  17  -4  103.29    5.24
   0  17   4  124.57    6.30
   0 -17   4  112.18    5.46
   0  17  -4  119.31    6.41
   0  17  -4  108.57    6.43
   0  17   4   99.27    5.48
   0  17  -4  108.89    5.65
   0  17  -5   40.53    3.04
   0  17   5   53.56    3.89
   0 -17   5   52.91    3.55
   0  17  -5   45.78    3.80
   0  17  -5   41.27    3.93
   0  17   5   49.13    3.49
   0  17  -5   43.82    3.33
   0  17   6   85.45    4.85
   0 -17   6   95.85    4.76
   0  17  -6   82.16    4.95
   0  17  -6   87.63    4.52
   0  17   6   91.14    4.65
   0  17  -7   28.11    2.99
   0  17  -7   27.40    2.51
   0  17   7   29.00    2.61
   0 -17   7   31.51    2.81
   0 -17   8    7.11    1.59
   0  17   8    4.16    1.36
   0  17  -8    5.96    1.72
   0 -17   9    5.09    1.55
   0  17  -9    5.76    1.59
   0  17   9    5.40    1.31
   0  17 -10   84.52    5.10
   0 -17  10   87.08    4.68
   0  17  10   88.75    4.29
   0  17 -10   89.00    4.82
   0  17 -11    3.15    1.52
   0 -17  11    2.52    1.25
   0  17 -11    3.37    1.26
   0  17  11    3.64    1.08
   0  17 -12   64.79    3.96
   0 -17  12   64.97    3.69
   0  17 -12   61.57    3.63
   0  17 -13   15.40    1.91
   0 -17  13   19.64    1.85
   0  17 -13   17.55    1.82
   0  17 -14    0.75    0.77
   0  17 -14   -0.19    0.89
   0 -17  14   -0.33    0.85
   0  17 -15    3.03    0.84
   0 -17  15    2.53    0.76
   0  18   0  371.07   14.15
   0  18   0  379.45   13.35
   0  18   1    9.25    2.05
   0  18  -1    9.86    2.01
   0  18   1    9.25    1.76
   0  18  -1    9.64    1.78
   0  18  -2    4.60    1.75
   0  18   2    4.59    1.72
   0  18  -2    4.90    1.48
   0  18   2    4.35    1.49
   0  18  -3   21.05    2.79
   0 -18   3   14.39    1.78
   0  18  -3   14.01    2.32
   0  18   3   15.04    2.32
   0  18  -3   11.92    1.85
   0  18   3   14.93    2.03
   0  18   4    8.47    1.92
   0  18  -4   10.81    2.16
   0  18  -4   10.89    2.31
   0  18   4    5.78    1.50
   0 -18   4    8.04    1.57
   0  18  -4    6.47    1.54
   0  18  -5   27.85    3.04
   0 -18   5   30.10    2.60
   0  18  -5   26.48    2.89
   0  18   5   35.94    3.13
   0  18   5   33.23    2.73
   0  18  -5   30.17    2.59
   0  18  -6  164.97    7.59
   0  18  -6  160.96    7.29
   0  18   6  157.66    6.64
   0  18  -6  142.36    6.41
   0 -18   6  156.96    6.66
   0  18  -7   18.29    2.38
   0  18   7   25.53    2.25
   0  18  -7   20.94    2.01
   0 -18   7   21.05    2.19
   0  18  -8   67.52    4.06
   0  18   8   66.60    3.54
   0 -18   8   66.75    3.78
   0 -18   9   11.31    1.67
   0  18  -9   10.54    1.78
   0  18   9   10.97    1.46
   0  18 -10    1.11    1.40
   0 -18  10    1.32    1.06
   0  18 -10    1.95    1.06
   0  18  10    0.98    0.89
   0  18 -11   12.05    1.81
   0 -18  11   14.86    1.63
   0  18 -11   13.38    1.69
   0  18 -12   -0.19    0.83
   0  18 -12   -0.10    1.09
   0 -18  12    0.44    0.88
   0  18 -13    0.31    0.68
   0  18 -13    0.25    0.90
   0 -18  13    1.94    0.78
   0  18 -14   14.08    1.28
   0 -18  14   15.04    1.21
   0  19   0    0.17    1.26
   0  19   0    0.12    1.01
   0  19  -1    6.44    1.81
   0  19   1    5.36    1.58
   0  19  -1    4.35    1.37
   0  19   1    4.78    1.33
   0  19  -2    8.99    1.90
   0  19   2   10.13    1.93
   0  19   2    8.95    1.58
   0  19  -2    9.13    1.52
   0  19   3    1.42    1.37
   0  19  -3    1.93    1.36
   0  19   3    1.41    1.13
   0  19  -3    1.01    0.99
   0  19   4    0.90    1.33
   0  19  -4    1.24    1.24
   0  19  -4    0.74    0.94
   0  19   4    0.34    0.99
   0 -19   4    0.38    0.81
   0  19   5   34.25    2.52
   0  19  -5   31.31    2.84
   0  19  -5   35.63    3.08
   0 -19   5   36.48    2.44
   0  19   6   21.60    2.01
   0  19  -6   18.25    1.72
   0  19  -6   25.21    2.47
   0  19  -6   27.67    2.71
   0 -19   6   22.70    1.99
   0  19   7   -0.18    0.86
   0  19  -7    1.94    1.12
   0  19  -7    0.99    1.45
   0 -19   7    0.69    0.84
   0  19  -8    7.53    1.43
   0  19   8    8.61    1.22
   0 -19   8   10.30    1.42
   0  19  -9    2.50    1.06
   0  19   9    2.15    0.84
   0 -19   9    2.77    1.00
   0  19 -10   -0.29    0.83
   0 -19  10    0.73    0.84
   0  19 -11    1.56    0.79
   0  19 -11    2.26    1.02
   0 -19  11    2.51    0.83
   0  19 -12   29.90    1.96
   0 -19  12   28.73    1.74
   0 -19  13    1.72    0.47
   0  20   0    7.76    1.25
   0  20   0    8.96    1.72
   0  20   1   20.81    1.87
   0  20  -1   16.83    1.69
   0  20   1   25.27    2.40
   0  20  -1   21.58    2.23
   0  20  -2   16.02    1.58
   0  20   2   17.43    1.70
   0  20  -2   20.28    2.18
   0  20   2   20.61    2.23
   0  20   3    5.93    1.13
   0  20  -3    3.88    0.99
   0  20  -3    6.20    1.45
   0  20   3    6.38    1.43
   0  20   4   20.01    1.75
   0  20  -4   18.67    1.54
   0  20  -4   21.08    2.16
   0  20   5   14.56    1.45
   0  20  -5   12.80    1.72
   0 -20   6   39.92    2.27
   0  20   6   46.09    2.47
   0  20  -6   43.71    2.87
   0 -20   7    0.83    0.72
   0  20   7   -0.43    0.73
   0  20  -7    0.40    0.93
   0 -20   8    1.27    0.65
   0  20   8    2.53    0.73
   0  20  -8    2.35    0.94
   0 -20   9   -0.11    0.55
   0  20  -9   -0.63    0.74
   0 -20  10   12.88    1.07
   0  21   0    0.05    0.58
   0  21   0    0.10    0.84
   0  21   1   24.04    1.57
   0  21  -1   21.34    1.46
   0  21  -1   29.52    2.25
   0  21   1   29.97    2.24
   0  21   2   49.10    2.36
   0  21  -2   52.51    3.04
   0  21   3    1.45    0.64
   0  21  -3    2.45    0.93
   0  21   4   28.52    1.62
   0  21  -4   28.53    2.10
   0  21   5    0.17    0.50
   0  21  -5   -0.25    0.73
   0  21   6    9.47    0.85
   0  21  -6   11.54    1.24
   1   0  -1   27.88    1.36
   1   0  -1   24.68    1.44
   1   0  -1   29.47    1.43
   1   0   1   27.03    1.49
   1   0  -1   30.77    1.38
   1   0  -2    1.80    0.51
   1   0   2    2.50    0.41
   1   0  -2    2.73    0.43
   1   0  -3   50.23    2.44
  -1   0  -3   46.62    1.79
   1   0   3   53.26    2.16
   1   0   3   47.91    2.11
  -1   0   4   76.17    3.89
  -1   0   4   65.48    3.43
   1   0  -4   68.84    3.36
   1   0   4   63.18    2.68
   1   0   4   74.95    3.03
  -1   0   4   76.34    3.75
   1   0   5  199.23    6.83
  -1   0  -5  199.15    8.06
  -1   0   5  207.73    7.99
   1   0  -5  193.00    7.32
   1   0   5  185.53    6.13
  -1   0   5  177.27    7.46
   1   0   6    2.29    0.81
  -1   0   6    2.35    1.27
  -1   0  -6    4.37    1.43
   1   0  -6    3.17    1.09
  -1   0  -6    2.01    0.84
  -1   0   6    2.37    0.69
  -1   0   6    3.27    1.34
   1   0   7    1.30    0.78
  -1   0   7    3.85    1.40
  -1   0   7    1.97    0.62
  -1   0  -7    2.73    0.87
  -1   0  -7    1.74    1.39
   1   0  -7    2.28    1.03
  -1   0   7    3.12    1.42
  -1   0  -8   34.70    2.57
   1   0  -8   33.08    3.10
  -1   0   8   35.02    3.53
   1   0   8   34.30    2.79
  -1   0  -8   32.91    3.37
  -1   0   9    1.32    1.46
  -1   0  -9    4.28    1.09
  -1   0  -9    3.21    1.82
   1   0  -9    4.32    1.60
   1   0  10    1.12    0.68
  -1   0  10    1.18    0.75
  -1   0 -10    0.74    0.80
   1   0  10    0.29    1.33
  -1   0 -10    2.76    1.74
   1   0 -11   37.20    3.90
  -1   0 -11   32.64    4.04
   1   0  11   44.09    4.57
   1   0  11   43.02    2.51
  -1   0  11   51.54    2.83
   1   0 -12    1.49    1.35
  -1   0 -12   -0.33    1.56
  -1   0  12    0.76    0.85
   1   0  12   -0.09    0.68
   1   0  12   -0.35    1.34
   1   0  13   22.64    3.63
   1   0  13   27.26    2.13
  -1   0  13   20.24    2.18
  -1   0  13   23.96    1.94
   1   0  13   21.62    1.92
  -1   0  13   23.12    2.40
   1   0 -13   26.50    3.64
  -1   0 -13   25.67    3.77
  -1   0  14   78.07    4.25
   1   0  14   76.70    4.09
  -1   0  14   75.65    6.54
   1   0  14   64.89    6.32
   1   0  14   78.70    4.07
  -1   0 -14   82.51    6.92
   1   0 -14   89.58    6.84
   1   0  14   72.79    3.80
  -1   0  14   73.83    3.88
  -1   0  14   78.26    4.64
  -1   0  14   77.78    3.79
   1   0 -15  104.35    9.28
  -1   0 -15  103.62    8.15
  -1   0  15  107.22    5.08
  -1   0  15  107.54    5.85
   1   0  15  128.96    5.49
  -1   0  15  107.55    5.34
   1   0  15  111.58    5.30
   1   0  15  106.75    4.97
  -1   0  16   14.61    1.86
   1   0 -16   11.24    3.69
  -1   0  16   12.84    2.19
   1   0  16   17.57    2.12
  -1   0  16   14.51    1.97
  -1   0  17   98.69    4.66
  -1   0  17   95.84    4.95
   1   0  17   91.22    4.78
   1   0  17   83.73    4.97
  -1   0  17   84.23    5.32
  -1   0  18   42.13    3.62
   1   0 -18   30.26    5.50
  -1   0 -18   31.16    5.46
   1   0  18   40.93    3.03
  -1   0  18   42.56    3.19
  -1   0  18   41.03    2.84
  -1   0  19    1.90    1.60
  -1   0  19    6.42    1.49
   1   0  19    5.81    1.44
  -1   0  20    1.07    1.33
  -1   0  20    0.11    1.12
   1   0  20   -0.71    1.12
  -1   0  21    0.51    1.19
  -1   0  21    0.77    0.94
   1   0  21   -0.41    0.96
  -1   0  22   29.14    1.91
   1   0  22   30.87    2.33
  -1   0  22   33.33    2.35
  -1   0  23   -0.06    0.73
   1   0  23    1.44    0.80
   1   0  24    7.94    0.69
   1  -1  24    3.73    0.56
  -1   1  23   96.43    3.52
  -1   1  23   92.71    3.64
  -1   1  22   37.02    2.25
  -1   1  22   44.46    2.63
  -1   1  21   27.41    2.17
   1  -1  21   30.59    2.08
   1  -1  21   26.73    2.49
  -1   1  21   30.03    2.59
   1  -1  20   59.20    3.29
  -1   1  20   60.44    3.52
   1  -1  20   61.26    4.03
  -1   1  20   58.31    3.93
   1  -1  19   42.23    2.89
  -1   1  19   42.09    3.07
  -1   1  19   40.39    3.46
   1  -1  19   40.98    3.45
   1  -1  18   92.90    4.74
  -1   1  18   99.68    4.75
  -1   1  18   99.11    5.05
   1  -1  18   86.21    5.36
  -1   1  18   96.24    5.62
  -1  -1 -18  108.51    9.95
  -1   1  17   31.52    3.15
   1  -1  17   29.08    3.08
  -1   1  17   33.19    2.90
   1  -1  17   30.57    2.67
   1  -1  17   31.54    2.91
  -1   1  17   32.01    2.61
  -1   1  16    8.49    1.86
   1  -1  16    6.35    1.93
   1  -1  16    3.20    1.65
  -1   1  16   10.43    1.85
   1  -1  16   12.91    1.84
  -1   1  16    8.86    1.64
  -1   1  15   43.14    3.00
   1  -1  15   46.53    5.70
  -1   1  15   44.51    3.59
   1  -1  15   46.75    3.64
   1  -1  15   49.05    3.23
  -1   1  15   42.37    2.86
   1  -1  15   42.20    2.99
  -1   1  15   45.86    3.28
   1   1 -15   38.57    5.00
  -1   1  14    5.42    1.30
   1  -1  14    5.09    1.30
   1  -1  14    7.78    2.52
  -1   1  14    7.19    1.65
   1  -1  14    3.49    1.48
   1  -1  14    6.97    1.36
  -1   1  14    7.07    1.29
   1  -1  14    6.27    1.33
  -1   1  14    5.30    1.47
   1   1 -14    3.91    2.20
  -1  -1 -14    5.57    2.13
  -1   1  13   56.40    3.18
   1  -1  13   66.82    3.44
  -1   1  13   60.39    3.87
   1  -1  13   60.17    3.84
   1  -1  13   73.73    6.65
   1  -1  13   58.80    3.20
  -1   1  13   63.35    3.42
  -1  -1 -13   63.29    5.70
   1   1 -13   59.46    5.61
  -1  -1 -12  122.05    7.89
   1   1 -12  127.26    8.10
   1  -1  12  129.23    5.25
   1  -1  12  121.86    8.68
   1   1 -11    5.21    1.97
  -1  -1 -11   10.35    2.39
   1  -1  11    8.68    1.10
   1  -1  10    3.00    1.25
   1  -1  10    3.39    0.92
  -1  -1 -10    3.13    1.65
   1   1 -10    3.34    1.74
  -1   1   9  227.71   10.38
   1   1  -9  208.44    9.79
  -1  -1  -9  219.05   10.07
   1  -1   9  212.80    9.28
  -1   1   8    7.64    1.81
   1   1  -8    9.86    1.93
  -1  -1  -8   10.37    1.98
   1   1  -8   10.64    1.82
  -1  -1  -8   11.59    1.26
   1  -1   8   11.06    1.75
   1  -1   7   23.96    2.29
  -1  -1  -7   25.47    2.74
  -1   1   7   23.29    2.58
   1  -1   7   21.68    1.33
  -1  -1  -7   26.53    1.82
   1   1  -7   23.77    2.36
  -1  -1  -6   28.09    1.81
   1   1  -6   31.68    2.55
   1  -1   6   29.20    2.29
  -1  -1  -6   22.58    2.50
   1   1  -6   33.12    2.77
  -1   1   6   30.85    2.69
  -1  -1  -5 3177.59   89.69
   1  -1   5 3168.56   88.68
  -1   1   5 3114.23   89.35
   1   1  -5 3178.32   89.17
  -1   1   5 3184.71   88.20
  -1   1   5 3124.85   89.11
   1   1  -5 3097.51   89.26
   1  -1   4 1647.63   46.58
  -1   1   4 1633.88   47.01
   1   1  -4 1633.84   46.98
  -1   1   4 1638.50   46.34
  -1   1   4 1636.86   46.71
   1   1  -4 1592.95   47.00
   1  -1   3   78.96    3.30
  -1   1   3   68.32    3.03
   1   1  -3   79.60    3.57
  -1   1   3   70.54    3.18
   1   1  -3   74.87    3.49
  -1   1   3   81.57    3.52
  -1   1   3   71.09    3.34
  -1   1   2 3206.77   88.87
   1  -1   2 3212.90   89.23
   1   1  -2 3114.30   89.33
  -1   1   2 3232.58   88.48
   1  -1   2 3141.10   89.05
  -1   1   2 3296.11   89.15
   1   1  -2 3129.82   89.21
   1   1  -1   47.11    2.17
   1   1  -1   45.92    2.19
   1  -1   0    0.36    0.27
   1  -1   0    0.64    0.39
  -1  -1   0    0.14    0.24
  -1   1   0    0.15    0.36
  -1  -1   0    0.26    0.25
   1  -1  -1   43.57    1.49
  -1  -1   1   43.19    2.00
   1  -1  -1   38.36    1.90
  -1  -1   1   41.33    1.97
  -1   1  -1   41.53    2.01
   1   1   1   44.65    1.77
   1  -1  -2 3135.55   86.97
   1  -1  -2 3088.99   87.68
  -1  -1   2 3078.14   87.71
   1   1   2 3234.02   87.61
  -1  -1   2 3176.41   87.79
   1  -1  -3   70.11    2.86
   1   1   3   75.76    3.38
  -1   1  -3   73.99    3.78
   1  -1  -4 1615.59   45.82
  -1   1  -4 1642.25   47.27
   1   1   4 1615.49   45.37
   1   1   4 1597.58   46.45
   1  -1  -5 3067.48   89.13
  -1  -1   5 3242.51   90.09
  -1   1  -5 3152.23   90.62
   1   1   5 3162.27   89.81
  -1  -1   5 3321.85   90.39
  -1  -1   6   24.36    2.56
   1  -1  -6   27.87    2.22
  -1   1  -6   28.20    2.32
   1   1   6   28.99    2.51
  -1   1  -6   26.11    2.80
  -1  -1   6   27.30    2.58
  -1  -1   6   21.46    2.55
  -1  -1   7   34.27    3.38
  -1  -1   7   34.69    3.33
  -1   1  -7   32.42    2.63
   1  -1  -7   30.94    2.60
  -1   1  -7   33.63    3.32
  -1  -1   7   36.07    3.18
   1   1   7   29.39    2.79
  -1  -1   8    8.35    2.11
   1   1   8    8.28    1.84
  -1  -1   8    8.95    0.96
  -1  -1   8    9.82    2.03
   1  -1  -8   12.84    1.79
  -1   1  -8   10.20    2.15
  -1   1  -8    8.51    1.56
  -1  -1   8    9.40    2.05
  -1   1  -9  214.36    9.08
   1   1   9  214.13    9.80
  -1   1  -9  223.19   10.56
   1  -1  -9  219.21    9.36
  -1  -1  10    2.44    0.84
  -1   1 -10    3.63    1.23
   1   1  10    4.76    1.72
  -1   1 -10    3.50    1.76
   1  -1 -10    5.74    1.67
  -1  -1  11   11.85    1.50
  -1   1 -11    7.58    1.64
   1   1  11    7.56    2.08
   1  -1 -11    6.77    1.80
  -1   1 -11    9.04    2.42
   1  -1 -12  124.17    7.11
  -1   1 -12  124.84    8.09
   1   1  12  113.13    7.18
   1   1  13   59.49    5.38
  -1  -1  13   54.99    3.33
   1  -1 -13   60.77    5.20
  -1   1 -13   64.28    6.02
  -1  -1  13   58.58    3.07
   1   1  13   62.72    3.52
   1   1  13   64.92    3.35
  -1  -1  14    3.88    1.25
   1   1  14    4.18    1.23
  -1   1 -14    8.86    2.74
  -1  -1  14    5.89    1.32
   1   1  14    7.15    1.44
  -1  -1  15   48.94    3.26
   1   1  15   47.00    3.25
  -1   1 -15   52.36    5.81
   1  -1 -15   48.14    6.37
  -1  -1  15   45.49    2.98
   1   1  15   43.86    2.97
  -1   1 -16    6.97    2.51
  -1  -1  16    6.98    1.53
   1   1  16    8.49    1.69
   1  -1 -16   11.93    3.60
   1   1  16    9.42    1.73
  -1  -1  16   10.23    1.61
   1  -1 -17   29.13    5.52
  -1  -1  17   35.81    2.85
  -1  -1  17   30.71    2.46
   1   1  17   31.50    2.79
   1   1  18   95.93    4.95
  -1  -1  18   96.98    4.89
   1  -1 -18   95.12    9.31
  -1  -1  19   45.65    3.08
   1   1  19   47.21    3.17
  -1  -1  20   58.64    3.38
   1   1  20   65.83    3.61
   1   1  21   29.30    2.52
  -1  -1  21   30.83    2.16
   1   1  21   30.71    2.23
   1   1  22   40.67    2.59
  -1  -1  22   37.02    2.59
   1   1  22   41.54    2.29
  -1  -1  22   37.75    2.09
  -1  -1  23  105.46    4.05
   1   1  23   97.10    3.93
  -1   2  23    8.47    0.93
   1  -2  22   13.84    1.69
  -1   2  22   16.02    1.56
  -1   2  22   14.77    1.44
  -1   2  21   67.59    3.70
   1  -2  21   65.87    3.88
  -1   2  21   61.11    3.35
   1  -2  21   60.29    2.99
  -1   2  20   -0.73    1.26
   1  -2  20   -1.05    1.52
  -1   2  20    0.33    1.24
   1  -2  20    0.88    0.98
  -1   2  19   47.84    3.72
   1  -2  19   50.09    3.79
  -1   2  19   46.80    3.04
   1  -2  19   49.79    3.04
  -1   2  19   50.97    3.39
   1  -2  18   41.48    2.88
  -1   2  18   39.79    3.10
  -1   2  18   41.98    2.97
   1   2 -18   28.21    5.43
  -1   2  18   38.59    3.44
   1  -2  18   41.78    3.56
  -1  -2 -18   41.30    6.28
  -1   2  17  202.06    8.74
   1  -2  17  196.00    8.69
  -1   2  17  195.94    8.06
   1  -2  17  200.64    7.66
  -1   2  17  196.08    7.59
   1   2 -17  187.91   13.26
   1   2 -16   88.90    8.74
   1   2 -16   95.07    8.00
  -1   2  16   96.40    5.48
   1  -2  16   97.80    5.46
   1  -2  16   78.99    7.79
  -1   2  16   87.69    4.52
  -1   2  16   85.74    4.81
   1  -2  16   90.36    4.57
   1   2 -15   35.93    4.84
   1  -2  15   39.71    2.77
   1  -2  15   28.62    2.93
  -1   2  15   28.59    2.98
   1   2 -15   33.94    5.18
   1  -2  15   30.43    4.87
  -1   2  15   29.01    2.52
  -1   2  15   29.37    2.74
   1  -2  15   33.14    2.57
   1   2 -14   79.02    7.06
   1  -2  14  100.84    4.58
  -1   2  14   84.34    4.90
   1  -2  14   80.39    4.87
   1  -2  14   93.80    8.23
  -1   2  14   85.23    4.38
   1  -2  14   80.69    4.24
  -1   2  14   93.95    4.79
  -1  -2 -13   52.22    4.93
   1   2 -13   46.28    5.08
   1  -2  13   52.65    2.96
  -1   2  13   33.75    2.82
   1  -2  13   43.83    5.41
   1  -2  13   44.62    3.24
  -1   2  13   47.12    3.37
  -1   2  13   45.13    2.92
   1  -2  13   39.64    2.55
   1  -2  12   29.02    3.57
  -1  -2 -12   30.86    3.65
   1   2 -12   30.35    3.87
   1  -2  12   26.42    2.01
  -1   2  12   26.57    2.21
   1  -2  11  113.93    6.72
  -1  -2 -11  108.78    6.68
   1   2 -11  102.44    7.02
   1  -2  11  108.40    4.23
   1  -2  10  130.73    7.39
   1  -2  10  137.89    5.30
  -1   2  10  157.30    5.50
   1   2 -10  139.07    8.16
  -1  -2 -10  130.06    7.52
  -1   2   9   46.57    3.98
   1  -2   9   40.25    3.53
  -1  -2  -9   34.44    3.51
   1   2  -9   38.05    3.84
   1   2  -9   40.54    3.65
  -1   2   8   92.96    5.47
   1  -2   8   95.30    5.23
  -1  -2  -8   90.95    5.44
   1   2  -8   88.94    5.70
   1   2  -8   85.37    5.37
  -1   2   7   31.73    2.86
  -1  -2  -7   24.24    2.65
   1  -2   7   27.79    2.51
   1   2  -7   32.83    3.07
  -1  -2  -7   22.69    1.12
   1   2  -7   32.05    2.92
  -1   2   6   30.67    2.54
  -1  -2  -6   27.95    2.58
   1  -2   6   32.92    2.60
   1   2  -6   27.31    2.71
   1   2  -6   33.67    2.84
  -1  -2  -6   26.35    1.30
  -1   2   5 1125.69   33.20
   1  -2   5 1135.58   33.25
   1   2  -5 1100.11   33.74
   1   2  -5 1109.72   33.74
  -1   2   4 1259.33   36.10
   1  -2   4 1245.75   36.35
   1   2  -4 1209.48   36.64
   1   2  -4 1250.21   36.79
   1  -2   3 1115.00   31.93
   1   2  -3 1059.20   32.01
   1   2  -3 1093.22   32.24
   1  -2   2 3027.72   83.39
   1  -2   2 3001.64   83.04
   1   2  -2 3009.35   83.50
  -1  -2  -2 2900.98   81.83
   1   2  -2 3143.25   82.95
   1   2  -2 2929.32   83.25
  -1  -2  -1 2315.26   65.67
   1  -2   1 2355.60   66.35
   1   2  -1 2407.47   66.06
   1   2  -1 2328.02   66.71
  -1  -2  -1 2361.48   66.02
  -1   2   1 2461.51   66.11
   1  -2   0 1378.65   38.76
   1   2   0 1359.77   39.11
   1  -2   0 1354.55   39.39
   1   2   0 1458.30   38.82
   1  -2   0 1364.80   38.78
  -1  -2   0 1347.81   38.96
  -1   2   0 1354.70   39.00
  -1   2   0 1421.31   38.80
  -1  -2   0 1391.75   38.82
   1  -2  -1 2279.02   65.03
  -1   2  -1 2444.35   65.12
  -1  -2   1 2380.76   65.14
  -1   2  -1 2227.79   65.52
  -1  -2   1 2302.56   65.35
   1  -2  -1 2325.12   65.04
  -1  -2   1 2344.98   65.48
  -1  -2   2 2957.73   83.15
   1  -2  -2 2998.87   82.91
  -1  -2   2 2933.53   83.46
  -1  -2   3 1081.38   31.34
   1   2   3 1081.86   30.63
   1  -2  -3 1084.95   29.88
  -1   2  -4 1241.82   36.66
   1   2   4 1202.36   35.17
   1  -2  -4 1226.18   34.57
  -1   2  -5 1061.66   33.68
   1  -2  -5 1116.54   31.73
   1   2   5 1097.44   32.28
  -1   2  -6   23.54    2.76
  -1  -2   6   28.97    2.69
   1   2   6   27.72    2.28
  -1   2  -6   28.55    2.62
   1  -2  -6   27.56    2.01
  -1  -2   6   23.46    2.73
   1  -2  -7   27.98    2.25
   1   2   7   23.04    2.29
  -1   2  -7   22.12    2.47
  -1   2  -7   24.86    2.97
  -1  -2   7   23.78    2.85
  -1  -2   8   87.38    6.10
  -1  -2   8   83.75    5.40
  -1   2  -8   84.61    5.12
   1   2   8   86.53    4.85
  -1  -2   8   85.35    5.95
   1  -2  -8   87.57    4.59
  -1   2  -8   79.84    5.73
  -1  -2   9   37.22    3.79
  -1  -2   9   35.71    2.05
  -1   2  -9   43.81    3.66
   1   2   9   39.68    3.37
  -1  -2   9   36.30    4.16
  -1   2  -9   45.03    4.38
   1  -2  -9   41.62    3.24
  -1  -2  10  142.86    8.22
  -1  -2  10  153.82    5.48
   1   2  10  141.31    5.29
   1   2  10  131.78    7.09
  -1   2 -10  133.31    7.37
   1  -2 -10  137.67    6.97
  -1   2 -10  134.04    8.36
   1   2  11  124.46    4.55
   1   2  11  104.41    6.24
  -1   2 -11  120.64    6.77
  -1   2 -11  123.90    7.92
   1  -2 -11  119.14    6.39
   1   2  12   35.77    3.56
  -1  -2  12   21.13    2.18
   1   2  12   29.66    2.14
  -1   2 -12   30.95    4.34
   1  -2 -12   31.36    3.35
   1   2  13   40.96    3.13
   1   2  13   41.57    2.54
  -1   2 -13   42.61    5.18
   1   2  13   40.87    2.83
  -1  -2  13   35.06    2.95
   1   2  13   45.48    2.74
  -1  -2  14   83.64    4.26
   1   2  14   76.60    4.23
   1   2  14   93.54    4.36
   1   2  14   76.97    4.65
   1   2  14   79.31    3.86
  -1   2 -14   84.90    7.50
  -1  -2  14   75.48    3.86
  -1  -2  14   79.31    4.36
   1   2  15   29.85    2.99
   1  -2 -15   26.55    5.01
  -1  -2  15   32.38    2.45
   1   2  15   30.33    2.52
  -1   2 -15   33.21    4.89
   1   2  15   40.78    2.81
  -1  -2  15   33.25    2.70
   1   2  15   33.81    2.82
   1   2  16   98.44    5.52
   1   2  16  100.23    4.64
   1   2  16   98.88    4.95
  -1  -2  16   95.36    4.44
  -1  -2  16  103.89    4.90
   1  -2 -16   79.90    8.72
  -1   2 -16   90.98    8.15
   1  -2 -17  201.97   13.65
  -1   2 -17  178.66   11.75
   1   2  17  184.57    7.64
  -1  -2  17  195.24    7.53
   1   2  17  196.11    8.48
  -1   2 -18   47.25    6.60
   1   2  18   36.86    2.97
  -1  -2  18   36.76    2.81
   1   2  18   38.23    3.43
   1  -2 -18   27.35    5.25
  -1  -2  19   54.37    3.26
   1   2  19   55.98    3.55
   1   2  19   54.46    3.86
   1   2  20    0.70    1.34
   1   2  20   -1.17    1.31
  -1  -2  20   -0.55    0.95
   1   2  21   64.55    3.69
   1   2  21   62.66    3.35
  -1  -2  21   64.94    3.09
   1   2  22   17.26    1.69
   1   2  22   14.81    1.45
  -1  -2  22   13.94    1.19
   1   2  23    8.16    1.02
  -1  -2  23    9.73    1.17
   1  -3  23  126.30    4.62
  -1   3  23  118.05    4.28
   1  -3  22   21.43    1.98
  -1   3  22   24.22    1.79
  -1   3  21   52.52    3.10
  -1   3  21   55.67    3.10
   1  -3  21   48.87    3.33
  -1   3  20   82.46    4.42
  -1   3  20   83.07    4.19
   1  -3  20   74.60    3.58
  -1   3  20   81.28    4.50
   1  -3  20   74.00    4.45
  -1   3  19   13.17    1.95
  -1   3  19   14.62    1.86
   1  -3  19   13.67    1.60
  -1   3  19   13.98    2.12
   1  -3  19   13.89    2.17
   1   3 -18   62.47    7.53
  -1  -3 -18   66.54    7.70
  -1   3  18   69.76    4.61
   1  -3  18   67.99    4.66
  -1   3  18   63.71    4.04
   1  -3  18   72.23    3.78
  -1   3  18   67.42    3.79
   1   3 -17  161.73   12.11
   1   3 -17  159.69   11.25
  -1   3  17  169.11    7.00
   1  -3  17  165.82    7.89
  -1   3  17  162.08    7.84
   1  -3  17  175.86    6.90
  -1   3  17  167.12    7.39
  -1   3  16   19.13    2.14
   1  -3  16   22.49    4.38
   1   3 -16   26.86    4.44
   1  -3  16    8.77    2.10
   1  -3  16   20.94    2.17
   1  -3  16   20.04    2.61
   1   3 -16   19.00    4.46
  -1   3  16   23.46    2.70
   1  -3  16   22.34    2.17
  -1   3  16   21.09    2.48
  -1   3  15  374.38   13.01
   1  -3  15  380.36   19.75
   1   3 -15  342.90   17.96
   1   3 -15  411.02   19.85
   1  -3  15  342.31   12.98
  -1   3  15  387.65   14.01
   1  -3  15  368.10   13.87
  -1   3  15  385.53   13.45
   1  -3  15  366.31   12.78
  -1   3  14   20.95    2.14
   1  -3  14   18.70    2.03
   1  -3  14   15.41    3.76
  -1   3  14   20.35    2.35
   1  -3  14   13.98    2.07
   1   3 -14   27.65    4.75
   1  -3  14   21.51    2.04
  -1   3  14   18.97    2.20
   1  -3  14   18.24    1.90
   1   3 -14   18.00    3.70
   1  -3  13   73.03    6.24
   1  -3  13   88.94    8.12
   1  -3  13   90.29    4.18
  -1   3  13   70.78    4.10
   1   3 -13   76.64    6.98
  -1   3  13   83.10    4.18
  -1   3  13   85.71    4.66
   1  -3  13   81.18    4.60
   1  -3  12  280.02   12.49
  -1  -3 -12  265.92   11.74
   1   3 -12  264.94   13.15
   1  -3  12  274.34    9.00
   1  -3  11  172.03    8.96
   1  -3  11  173.54    6.13
   1   3 -11  176.05    9.84
  -1  -3 -11  172.24    8.57
  -1  -3 -10   79.22    5.24
   1   3 -10   87.52    6.20
   1   3 -10   80.65    5.70
   1  -3  10   69.79    5.17
   1  -3  10   76.77    3.27
   1   3  -9  191.10    9.40
   1  -3   9  183.43    8.55
  -1  -3  -9  178.18    8.33
  -1   3   9  158.77    6.65
   1   3  -9  173.79    8.85
  -1   3   8   43.01    3.46
  -1  -3  -8   43.89    3.52
   1  -3   8   38.60    3.40
   1   3  -8   40.66    3.81
   1   3  -8   42.11    3.97
  -1   3   7   27.46    2.49
  -1  -3  -7   19.63    2.29
   1  -3   7   23.49    2.52
   1   3  -7   27.55    2.98
   1   3  -7   25.58    2.87
   1   3  -6 2533.19   74.81
  -1   3   6 2524.10   73.47
   1   3  -6 2581.40   74.82
   1  -3   6 2686.50   74.26
   1  -3   6 2567.37   75.64
   1   3  -5  343.74   12.74
  -1   3   5  352.09   11.60
   1   3  -5  335.17   12.57
   1  -3   5  351.22   12.30
   1  -3   5  342.98   13.08
  -1   3   4  660.62   19.75
   1   3  -4  657.96   21.11
   1   3  -4  649.07   20.88
   1  -3   4  655.61   20.69
   1   3  -3  314.11   11.32
   1  -3   3  335.55   11.62
   1   3  -3  342.30   11.74
   1   3  -2 2460.37   72.26
  -1  -3  -2 2519.46   70.76
   1  -3   2 2588.54   71.56
   1   3  -2 2606.70   71.24
   1  -3   2 2497.27   71.95
  -1  -3  -1 2560.74   72.32
   1  -3   1 2597.51   72.96
  -1   3   1 2708.00   72.42
   1   3  -1 2599.61   72.36
  -1   3   1 2589.96   71.96
  -1  -3  -1 2568.63   72.57
  -1  -3  -1 2585.49   72.03
  -1  -3   0   11.51    1.02
   1   3   0    9.91    1.21
   1   3   0   12.55    1.34
   1   3   0   10.12    1.33
   1   3   0   10.45    1.10
  -1  -3   0   10.04    0.84
  -1   3   0    9.99    0.82
   1  -3   0   12.94    1.00
   1   3   0    9.45    0.79
   1  -3   0    8.96    0.78
  -1   3   0   11.28    1.02
  -1  -3   0   12.01    1.21
   1  -3  -1 2598.37   72.66
   1  -3  -1 2578.53   73.03
   1   3   1 2698.73   73.38
  -1  -3   1 2557.23   72.77
  -1   3  -1 2665.87   72.72
  -1  -3   1 2610.18   73.46
  -1  -3   1 2545.88   73.45
  -1   3  -1 2659.60   73.50
   1  -3  -2 2539.42   71.09
   1  -3  -2 2496.80   70.37
  -1  -3   2 2551.30   71.72
  -1   3  -2 2622.53   71.98
  -1  -3   2 2550.62   71.94
  -1  -3   3  331.69   11.30
  -1  -3   3  327.59   11.64
  -1  -3   3  328.71   11.31
   1  -3  -4  642.12   18.08
  -1  -3   4  637.95   20.54
  -1  -3   4  634.51   20.25
   1  -3  -5  338.68   10.27
   1   3   5  333.94   10.76
  -1   3  -5  335.10   12.47
  -1  -3   5  354.55   13.04
  -1  -3   5  331.83   12.53
  -1   3  -5  340.15   12.76
  -1   3  -6 2576.08   74.85
   1  -3  -6 2576.95   71.87
   1   3   6 2536.14   72.27
  -1   3  -6 2563.81   74.29
  -1  -3   6 2550.47   75.32
   1   3   7   28.13    2.19
  -1   3  -7   34.85    3.19
   1  -3  -7   28.91    2.10
  -1   3  -7   32.83    3.42
  -1  -3   7   31.57    3.05
  -1  -3   8   39.37    3.74
   1   3   8   37.82    2.76
  -1   3  -8   37.28    3.56
  -1   3  -8   43.88    4.18
   1  -3  -8   42.56    2.79
  -1  -3   8   41.05    4.20
  -1  -3   9  190.86    9.38
  -1   3  -9  174.35    8.84
   1   3   9  164.33    7.37
  -1   3  -9  188.84    9.80
   1  -3  -9  183.55    7.54
  -1  -3  10   72.25    5.52
   1   3  10   62.53    2.92
  -1   3 -10   73.99    5.33
   1   3  10   68.26    4.08
  -1  -3  10   58.56    5.66
  -1   3 -10   56.28    5.35
   1  -3 -10   68.99    4.15
   1   3  11  170.57    5.74
  -1  -3  11  185.09    9.78
  -1   3 -11  181.58   10.13
  -1   3 -11  175.19    8.90
  -1   3 -12  256.46   13.30
  -1   3 -12  268.41   12.15
   1   3  12  284.19    8.70
   1   3  13   89.26    4.08
  -1  -3  13   67.98    4.05
   1   3  13   73.65    3.86
   1   3  13   79.48    4.52
   1   3  13   79.35    3.78
  -1  -3  13   77.26    4.32
  -1   3 -13   78.08    7.11
  -1  -3  14   17.11    2.27
  -1  -3  14   17.72    1.90
   1   3  14   16.78    1.99
   1   3  14   18.77    1.94
  -1  -3  14   17.18    1.71
   1   3  14   14.22    2.11
   1  -3 -14   22.07    4.53
  -1   3 -14   21.77    3.99
  -1  -3  14   17.23    2.04
   1   3  14   18.08    1.77
   1  -3 -15  378.00   19.91
  -1   3 -15  389.74   19.06
  -1  -3  15  368.99   12.66
  -1  -3  15  378.49   13.13
   1   3  15  376.67   13.40
   1   3  15  391.90   14.15
  -1  -3  15  360.37   14.03
  -1   3 -16   23.33    4.48
  -1  -3  16   21.74    2.17
   1   3  16   20.21    2.32
  -1  -3  16   19.05    4.16
  -1  -3  16   22.22    2.64
   1  -3 -16   19.35    4.68
   1   3  16   25.72    2.71
   1   3  16   12.55    2.15
  -1  -3  17  166.19    6.72
   1   3  17  166.99    7.14
   1   3  17  158.60    7.55
  -1  -3  17  152.99    7.61
   1  -3 -17  138.82   11.68
  -1   3 -17  168.15   11.51
  -1  -3  18   64.93    3.64
   1   3  18   65.03    3.96
  -1   3 -18   64.51    7.71
   1  -3 -18   63.67    7.68
   1   3  18   61.48    4.31
  -1  -3  18   70.45    4.71
   1   3  19    8.53    1.66
  -1  -3  19   11.23    1.51
  -1  -3  19    8.40    1.92
   1   3  19   12.31    2.11
   1   3  20   85.73    4.24
  -1  -3  20   82.59    3.78
  -1  -3  20   77.51    4.64
   1   3  20   81.51    4.50
   1   3  21   47.79    2.85
  -1  -3  21   47.79    2.42
  -1  -3  21   45.03    3.21
   1   3  21   49.08    3.08
   1   3  22   23.08    1.72
  -1  -3  22   22.29    2.02
   1   3  22   25.80    1.89
   1   3  23  124.82    4.37
  -1   4  23    3.34    0.71
   1  -4  23    5.27    0.93
  -1   4  22  114.59    4.48
  -1   4  21   47.52    2.88
   1  -4  21   53.48    3.27
  -1   4  20   21.40    2.12
  -1   4  20   19.57    2.09
   1  -4  20   22.01    2.41
   1  -4  19    8.87    1.34
  -1   4  19   10.16    1.78
  -1   4  19   10.73    1.94
   1  -4  19    8.96    1.94
  -1   4  19    8.83    1.79
  -1   4  19    8.67    1.54
  -1   4  18   27.06    2.41
   1  -4  18   28.66    2.22
  -1   4  18   28.07    2.71
  -1   4  18   26.24    2.81
   1  -4  18   28.85    2.93
  -1   4  17    7.99    1.83
   1  -4  17    7.08    1.36
  -1   4  17    5.63    1.51
   1  -4  17    3.00    2.47
   1  -4  17    4.26    1.30
  -1   4  17    7.34    1.63
   1   4 -17    8.42    2.84
   1  -4  17    4.57    1.65
  -1   4  17    8.13    1.90
  -1  -4 -17    8.62    3.38
   1   4 -17    7.54    3.06
   1  -4  16  108.65    4.87
  -1   4  16  104.82    4.95
   1  -4  16  109.88    9.92
   1  -4  16  108.22    5.31
  -1   4  16  110.59    5.26
   1   4 -16  125.06    9.72
  -1   4  16  117.21    5.96
   1  -4  16  110.60    5.99
   1   4 -15   15.56    3.92
  -1   4  15    9.05    1.88
   1  -4  15   11.10    2.01
   1  -4  15    1.75    1.65
   1  -4  15   11.80    3.42
   1   4 -15   10.68    3.12
  -1   4  15   10.84    1.66
   1  -4  15   10.13    1.52
   1  -4  15    9.49    1.61
   1   4 -14   27.88    4.92
  -1   4  14   38.79    3.08
   1  -4  14   29.59    2.85
   1  -4  14   36.72    2.68
   1   4 -14   32.14    4.83
  -1   4  14   35.14    2.58
   1  -4  14   39.33    5.93
   1  -4  14   31.55    2.39
   1  -4  14   33.13    2.75
  -1   4  13  170.13    6.63
   1  -4  13  154.11    7.10
  -1   4  13  153.57    7.01
   1  -4  13  185.13    6.72
   1  -4  13  161.11    6.89
   1   4 -13  169.85   10.95
   1   4 -13  163.03   10.78
   1  -4  13  159.32    9.73
   1   4 -12   17.41    3.56
  -1   4  12   12.46    1.91
   1  -4  12   22.31    1.84
   1  -4  12   18.88    3.11
   1  -4  11  351.85   14.44
   1  -4  11  358.63   10.68
   1   4 -11  338.08   14.93
   1   4 -11  354.75   15.65
  -1  -4 -11  342.22   13.13
   1  -4  10    0.79    1.23
   1  -4  10    0.50    0.65
  -1   4  10    0.08    0.72
   1   4 -10    1.24    1.41
  -1  -4 -10    0.21    1.21
   1   4 -10    0.66    1.65
   1  -4   9   94.46    6.01
  -1  -4  -9   80.92    5.20
   1  -4   9   96.18    3.80
   1   4  -9   99.61    6.75
   1   4  -9   96.35    6.49
   1  -4   8  456.10   16.33
  -1  -4  -8  446.89   15.45
   1   4  -8  437.70   16.97
  -1   4   8  420.35   15.06
   1   4  -8  415.05   16.68
   1   4  -7  195.59    9.39
   1  -4   7  197.09    8.85
  -1  -4  -7  201.91    8.30
   1   4  -7  202.03    9.56
   1  -4   7  197.23   10.05
  -1   4   7  192.78    7.87
   1   4  -6  825.50   26.84
   1  -4   6  825.72   26.19
   1   4  -6  833.34   26.71
   1  -4   6  774.83   27.20
  -1   4   6  806.90   24.67
   1   4  -5   50.86    3.85
   1  -4   5   46.71    3.52
  -1   4   5   48.06    2.71
   1   4  -5   52.34    3.89
   1  -4   5   45.16    3.81
   1  -4   4  117.57    6.18
  -1   4   4  126.15    4.78
   1   4  -4  125.59    6.31
   1  -4   3  323.63   11.85
   1   4  -3  331.09   10.89
  -1  -4  -3  330.95   10.47
   1   4  -3  336.31   12.22
   1  -4   2  121.67    5.40
   1   4  -2  116.43    4.64
  -1  -4  -2  136.14    4.93
   1  -4   2  137.76    6.02
   1  -4   2  121.24    5.06
   1  -4   1   95.83    4.07
  -1  -4  -1   88.39    3.27
   1   4  -1   87.94    4.38
   1  -4   1   93.36    3.89
   1   4  -1   93.09    3.34
   1   4  -1   92.26    4.45
  -1   4   1   94.55    3.32
  -1  -4  -1   83.93    3.91
   1  -4   1   92.41    4.78
  -1  -4   0 9746.83  269.19
   1   4   0 9999.00  269.35
  -1  -4   0 9638.69  268.70
  -1  -4   0 9681.20  267.98
  -1   4   0 9502.20  267.93
   1   4   0 9922.43  269.63
   1   4   0 9939.84  268.75
   1   4   0 9930.20  269.44
  -1   4   0 9382.04  268.61
   1  -4   0 9724.09  267.94
   1   4   0 9908.63  267.92
   1   4   1   85.28    4.09
  -1  -4   1   85.98    4.21
  -1  -4   1   91.02    4.18
  -1   4  -1   90.56    3.25
   1  -4  -1   89.89    3.22
  -1   4  -1   87.70    4.06
  -1  -4   2  155.38    6.13
   1  -4  -2  139.23    4.76
  -1   4  -2  154.36    6.08
  -1  -4   2  149.20    6.12
  -1  -4   3  351.80   12.51
   1  -4  -3  354.19   11.68
  -1   4  -3  370.68   12.78
  -1  -4   3  364.36   12.43
  -1  -4   3  367.16   12.94
  -1  -4   4  125.47    5.99
  -1   4  -4  125.94    6.37
  -1  -4   4  125.12    6.40
  -1  -4   4  127.18    6.07
  -1   4  -5   40.59    3.53
  -1  -4   5   44.79    3.80
  -1  -4   5   45.87    3.60
  -1   4  -6  821.51   25.93
  -1   4  -6  773.89   25.88
   1  -4  -6  768.62   22.15
  -1  -4   6  815.39   26.58
  -1   4  -7  189.93    9.15
  -1  -4   7  183.36    8.83
  -1   4  -7  203.44    9.59
   1  -4  -7  189.62    6.45
  -1   4  -8  412.18   16.71
  -1  -4   8  467.38   16.98
  -1   4  -8  441.03   17.32
  -1  -4   9   93.52    6.25
  -1   4  -9  103.78    6.98
  -1   4  -9   87.77    6.03
  -1  -4   9   77.37    3.56
   1   4  10    0.99    0.72
  -1  -4  10    0.31    0.70
  -1  -4  10   -0.30    1.53
  -1   4 -10    0.34    1.61
  -1   4 -10    0.30    1.17
  -1  -4  10   -0.40    1.80
  -1   4 -11  383.99   15.10
  -1   4 -11  362.54   15.85
  -1  -4  11  389.23   15.63
   1   4  11  376.34   10.53
  -1  -4  11  353.55   16.56
  -1  -4  12   18.63    3.44
   1   4  12   19.61    1.73
  -1   4 -12   17.82    3.51
  -1   4 -12   18.78    3.13
   1   4  13  163.10    6.50
   1   4  13  152.59    6.20
  -1   4 -13  160.45    9.71
   1   4  13  180.21    6.59
  -1  -4  13  163.22    7.07
   1   4  13  151.37    6.93
   1  -4 -13  164.95   11.21
  -1   4 -13  158.39   10.80
   1   4  13  165.91    6.76
  -1  -4  14   31.83    2.46
   1   4  14   32.39    2.40
  -1  -4  14   33.29    2.56
   1   4  14   36.56    2.60
  -1  -4  14   34.97    2.94
   1   4  14   34.92    2.94
  -1  -4  14   34.74    3.11
   1   4  14   32.14    2.53
   1  -4 -14   37.04    5.41
  -1   4 -14   30.92    4.86
   1   4  15   14.20    1.68
   1  -4 -15   13.71    3.93
   1   4  15   10.80    2.01
  -1  -4  15   10.76    1.63
  -1  -4  15   14.61    2.21
  -1   4 -15   18.98    4.07
   1   4  15   12.05    1.77
  -1  -4  16  122.51    6.32
   1   4  16  123.01    6.11
  -1  -4  16  119.02    5.17
  -1   4 -16  111.45    9.51
   1   4  16  120.32    5.34
  -1   4 -17    7.63    3.29
  -1  -4  17    8.59    2.02
   1   4  17    8.02    1.93
  -1  -4  17    7.57    1.41
  -1   4 -17    2.18    2.25
  -1  -4  18   20.99    1.99
  -1  -4  18   24.12    2.77
  -1  -4  19   10.88    1.45
   1   4  19    8.71    1.69
   1   4  19   10.15    1.94
  -1  -4  19    9.75    1.99
  -1  -4  20   22.60    1.68
   1   4  20   22.69    2.11
   1   4  20   24.21    2.36
  -1  -4  20   20.35    2.37
   1   4  21   47.94    2.82
   1   4  21   49.32    3.03
  -1  -4  21   54.35    3.39
   1   4  22  115.10    4.41
   1   4  22  115.57    4.47
  -1  -4  22  110.56    4.84
  -1   5  23    9.36    0.90
   1  -5  23   12.96    1.11
  -1   5  22    2.82    0.90
   1  -5  21   69.08    3.69
   1  -5  20    4.11    1.34
  -1   5  19   18.49    2.11
   1  -5  19   17.88    2.30
  -1   5  18    0.58    1.21
  -1   5  18    0.93    1.31
   1  -5  18    1.88    1.43
   1  -5  18    0.73    0.86
   1  -5  18    0.70    0.93
   1   5 -17   15.89    3.87
   1  -5  17    7.68    3.00
  -1   5  17   13.15    2.07
  -1  -5 -17   10.02    3.44
   1  -5  17   12.90    2.12
   1   5 -17    7.26    3.20
  -1   5  17   10.66    1.68
   1  -5  17   11.49    1.50
   1  -5  17   12.46    1.78
   1  -5  16   67.76    4.58
  -1   5  16   71.11    4.48
   1  -5  16   57.37    7.62
  -1   5  16   75.54    3.97
   1  -5  16   73.06    4.22
   1   5 -16   63.79    7.43
   1   5 -16   76.11    7.72
   1  -5  15    0.58    1.12
  -1   5  15    1.23    1.17
   1  -5  15    0.25    1.11
   1   5 -15    6.33    2.90
   1  -5  15    1.38    1.27
  -1   5  15    1.43    1.35
   1  -5  15    1.33    2.42
   1   5 -15    1.07    2.36
  -1   5  15    0.57    1.29
  -1   5  14   91.31    4.69
  -1   5  14   83.44    4.38
  -1   5  14   89.00    4.27
   1  -5  14   82.16    4.48
   1   5 -14   93.17    8.17
   1   5 -14   77.44    7.65
   1  -5  14   92.03    9.19
  -1   5  14   85.76    4.67
   1  -5  14   82.78    4.81
   1  -5  14   82.81    7.00
  -1   5  13   35.86    2.65
   1  -5  13   34.18    2.81
  -1   5  13   33.47    2.77
   1   5 -13   35.88    5.10
   1  -5  13   38.03    3.01
   1  -5  13   35.21    2.56
   1  -5  13   32.24    4.31
  -1   5  13   46.28    2.98
   1   5 -13   43.65    5.51
  -1   5  12   72.59    3.80
   1  -5  12   73.61    6.19
   1  -5  12   75.47    3.65
  -1   5  12   73.84    3.94
   1   5 -12   74.86    6.76
   1   5 -12   83.60    7.26
   1   5 -12   78.94    6.75
   1   5 -11   90.39    7.19
   1   5 -11   91.92    7.46
   1  -5  11  101.51    4.25
   1  -5  11   93.58    6.79
   1   5 -10  219.83   11.58
   1   5 -10  243.20   12.24
   1  -5  10  211.98    7.51
  -1   5  10  229.05    7.67
   1  -5  10  210.97   10.81
   1   5  -9  506.74   20.10
   1  -5   9  490.70   19.07
  -1  -5  -9  494.03   17.44
   1   5  -9  532.04   20.43
  -1   5   9  534.04   15.65
   1  -5   9  509.52   15.50
  -1  -5  -8   18.57    2.12
   1  -5   8   20.49    2.89
   1   5  -8   19.38    3.13
   1  -5   8   17.86    3.18
   1   5  -8   19.72    3.03
   1  -5   7   40.88    4.41
  -1   5   7   48.28    2.98
  -1  -5  -7   48.67    3.35
   1  -5   7   58.62    4.42
   1   5  -7   49.64    4.51
   1   5  -7   47.47    4.41
   1  -5   6  121.15    7.16
  -1   5   6  116.99    4.84
   1  -5   6  115.50    6.41
   1   5  -6  110.19    6.60
   1   5  -6  111.87    6.82
  -1   5   5 1538.91   40.42
   1   5  -5 1601.93   44.09
   1  -5   5 1614.90   44.08
   1  -5   4  656.93   21.29
  -1   5   4  627.55   18.67
   1   5  -4  629.54   21.42
  -1   5   4  620.18   18.60
   1   5  -4  641.65   19.72
  -1  -5  -4  625.08   19.10
  -1   5   3   20.81    1.71
   1  -5   3   22.16    2.34
   1   5  -3   22.16    2.49
   1   5  -3   21.36    1.75
   1   5  -3   23.55    2.62
   1  -5   3   24.90    2.63
  -1  -5  -3   20.24    1.75
   1   5  -2   52.23    3.42
   1  -5   2   48.67    2.85
   1   5  -2   44.00    2.30
   1   5  -2   59.16    3.65
  -1  -5  -2   46.05    2.25
   1  -5   2   49.66    3.21
  -1  -5  -2   53.85    2.97
   1  -5   2   55.62    3.79
   1   5  -1   93.58    5.00
  -1   5   1   99.28    3.66
   1   5  -1  102.62    4.86
   1   5  -1   99.64    4.73
   1  -5   1   88.74    4.00
   1   5  -1   84.43    3.18
   1  -5   1   89.90    4.26
  -1  -5  -1   91.90    3.20
   1  -5   1   94.23    5.21
  -1  -5  -1  100.45    4.50
  -1  -5   0    6.74    1.40
   1   5   0    5.82    0.95
   1   5   0    7.67    1.35
  -1   5   0    6.82    0.93
   1   5   0    7.14    1.33
  -1   5   0    6.81    1.07
   1   5   0    6.13    1.30
  -1   5   0    5.95    0.47
  -1   5  -1   97.17    3.35
   1   5   1  106.23    4.80
  -1  -5   1  108.89    5.02
  -1   5  -1  104.40    4.57
  -1   5  -2   42.31    2.26
   1  -5  -2   45.09    2.24
  -1   5  -2   52.74    3.31
   1   5   2   51.77    2.96
   1  -5  -2   51.05    2.48
  -1  -5   2   48.85    3.36
  -1  -5   2   51.73    3.43
  -1  -5   2   52.56    3.13
  -1   5  -3   22.09    2.38
   1  -5  -3   20.02    1.68
  -1   5  -3   18.99    2.42
  -1  -5   3   20.42    2.25
  -1  -5   3   19.66    2.09
  -1  -5   3   19.86    2.33
   1  -5  -4  637.36   19.94
  -1   5  -4  636.11   21.21
  -1  -5   4  631.91   21.54
  -1  -5   4  650.82   21.00
  -1  -5   4  642.42   21.04
  -1   5  -4  623.08   21.59
  -1  -5   5 1616.55   48.31
  -1  -5   5 1599.71   48.04
  -1   5  -5 1584.82   48.67
  -1  -5   6  108.06    6.68
  -1   5  -6  107.83    6.54
  -1  -5   7   48.64    4.67
  -1   5  -7   58.16    4.73
  -1   5  -8   15.80    3.01
  -1   5  -8   22.33    3.07
  -1  -5   8   18.52    2.86
  -1   5  -9  500.39   18.84
   1   5   9  490.91   13.54
  -1   5  -9  509.01   18.60
  -1  -5   9  537.93   18.55
  -1   5 -10  212.08   11.70
   1   5  10  233.12    7.63
  -1  -5  10  204.05    7.59
  -1   5 -10  225.12   11.64
  -1   5 -11   88.31    6.98
   1   5  11   96.88    4.12
  -1   5 -11   92.44    7.66
  -1  -5  11   98.81    7.35
  -1  -5  11  106.19    8.56
   1   5  12   75.77    3.89
   1   5  12   73.52    3.72
  -1  -5  12   70.74    4.15
  -1   5 -12   67.91    6.26
   1   5  12   74.63    3.73
   1  -5 -12   80.89    7.19
  -1   5 -12   56.93    6.38
  -1  -5  12   80.62    6.89
   1   5  12   75.08    3.68
   1   5  13   39.05    2.60
   1   5  13   31.71    2.59
   1   5  13   37.65    2.61
   1   5  13   34.74    2.40
  -1  -5  13   35.71    2.69
  -1  -5  13   31.45    4.63
  -1   5 -13   38.92    4.80
   1   5  13   32.34    2.74
  -1  -5  13   33.54    2.91
   1  -5 -13   38.57    5.36
  -1   5 -13   37.13    5.24
   1   5  14   86.96    4.25
   1  -5 -14   87.27    8.34
  -1   5 -14   90.19    8.37
   1   5  14   82.37    3.99
   1   5  14   83.70    4.41
  -1  -5  14   79.74    4.33
  -1  -5  14   88.51    4.98
   1   5  14   80.88    4.63
   1   5  15    1.60    1.24
   1   5  15    0.29    1.11
   1   5  15   -0.16    1.27
   1  -5 -15    3.42    2.58
  -1   5 -15    1.66    2.35
   1   5  15    0.13    1.27
  -1  -5  15    0.18    1.39
  -1  -5  15    1.58    1.05
   1   5  15    0.60    1.19
   1   5  16   71.30    4.18
   1  -5 -16   63.68    7.62
  -1   5 -16   70.93    7.67
   1   5  16   67.28    4.34
   1   5  16   72.73    3.98
   1   5  16   67.77    4.38
  -1  -5  16   68.94    4.64
  -1  -5  16   72.87    4.04
  -1   5 -17   11.83    3.46
   1   5  17   10.13    1.67
  -1  -5  17   11.44    2.19
  -1   5 -17    9.58    3.46
   1  -5 -17    7.76    3.48
  -1  -5  17    7.53    2.85
   1   5  17   10.46    2.01
   1   5  18    1.36    1.43
  -1  -5  18    0.53    1.51
   1   5  19   24.50    2.50
  -1  -5  19   19.20    2.45
   1   5  20    8.06    1.55
  -1  -5  20    7.18    1.68
   1   5  21   70.43    3.49
  -1  -5  21   73.62    3.96
  -1  -5  22    3.82    1.04
  -1  -5  23   10.82    1.08
   1  -6  23   28.70    1.45
   1  -6  22   12.75    1.37
   1  -6  21   31.44    2.27
   1  -6  20   16.81    1.96
   1  -6  19   35.36    3.00
  -1   6  19   35.44    2.73
  -1   6  18   13.72    1.82
   1  -6  18   11.51    1.63
   1  -6  18   11.86    1.99
  -1   6  18   13.98    1.96
  -1   6  17   26.87    2.28
   1   6 -17   20.61    4.51
  -1  -6 -17   23.68    4.65
   1  -6  17   21.23    2.57
  -1   6  17   25.44    2.42
   1   6 -17   19.22    4.22
  -1   6  17   23.70    2.37
   1  -6  17   21.73    2.30
  -1   6  17   25.54    2.53
  -1   6  16   93.53    4.87
  -1   6  16   82.33    4.33
   1  -6  16   96.10    9.69
   1   6 -16   69.10    7.58
  -1  -6 -16   75.84    7.91
   1   6 -16   85.01    8.57
  -1   6  16   89.23    4.75
  -1   6  16   84.64    4.49
  -1   6  16   89.81    4.88
   1  -6  16   87.98    5.12
   1  -6  16   75.04    4.55
  -1   6  15   63.24    3.86
  -1   6  15   62.50    3.63
   1  -6  15   68.43    4.20
  -1   6  15   60.71    3.91
   1  -6  15   58.71    4.11
   1  -6  15   66.74    8.42
   1   6 -15   54.36    6.47
   1   6 -15   66.52    7.29
  -1   6  15   66.07    4.08
  -1   6  14   20.28    2.29
  -1   6  14   17.00    1.99
  -1   6  14   18.61    1.94
   1  -6  14   19.31    3.61
   1  -6  14   15.26    2.00
  -1   6  14   16.74    2.02
   1  -6  14   17.30    2.20
   1   6 -14   22.02    4.06
   1  -6  14   14.27    4.11
   1   6 -14   16.70    3.90
  -1   6  13   35.78    2.76
  -1   6  13   39.12    2.73
   1   6 -13   37.87    5.44
   1  -6  13   40.65    3.06
   1  -6  13   32.01    4.47
  -1   6  13   40.41    2.98
   1  -6  13   24.05    2.80
  -1   6  13   34.96    2.74
   1   6 -13   30.87    4.62
   1  -6  13   37.07    3.02
   1   6 -12   75.11    6.98
  -1   6  12   70.98    3.77
   1  -6  12   75.11    3.58
   1  -6  12   67.80    4.02
   1  -6  12   62.18    6.00
   1  -6  12   69.69    4.11
   1   6 -12   71.56    6.60
   1   6 -12   72.20    7.10
  -1   6  12   68.66    3.82
   1   6 -11  105.97    7.59
   1   6 -11  110.69    8.58
   1  -6  11  104.70    4.46
   1   6 -11  106.08    8.13
   1  -6  11  108.06    7.66
   1   6 -10  277.33   12.84
   1   6 -10  242.72   13.23
   1  -6  10  271.36    8.84
   1   6 -10  255.80   13.40
   1  -6  10  258.67   12.68
   1   6  -9  357.12   14.98
   1   6  -9  364.25   16.12
   1  -6   9  367.88   15.45
   1  -6   9  355.28   11.25
   1   6  -9  389.27   16.48
   1   6  -8    1.42    1.37
   1  -6   8    1.34    1.58
   1   6  -8    0.94    1.75
   1   6  -8   -0.33    1.52
   1  -6   8   -0.37    1.67
   1  -6   7   46.76    4.89
   1   6  -7   44.91    4.57
   1   6  -7   57.74    4.27
  -1  -6  -7   56.15    3.43
   1  -6   7   53.22    4.50
   1  -6   6  470.97   18.12
  -1  -6  -6  465.26   14.72
   1  -6   6  428.88   17.13
   1   6  -6  486.52   18.17
   1   6  -6  459.43   16.15
   1  -6   5   62.89    4.85
  -1   6   5   57.23    2.47
  -1  -6  -5   63.34    3.34
   1   6  -5   60.88    4.91
  -1   6   5   59.72    2.54
   1   6  -5   60.35    3.76
   1  -6   4   42.70    3.76
  -1   6   4   44.86    2.07
   1   6  -4   50.82    4.22
  -1   6   4   47.43    2.63
  -1  -6  -4   43.69    2.81
   1   6  -4   43.51    2.83
   1   6  -4   53.80    4.16
  -1   6   3  487.94   15.62
  -1  -6  -3  486.58   14.92
   1  -6   3  478.36   16.84
   1   6  -3  501.66   17.10
   1   6  -3  474.29   14.97
  -1  -6  -3  483.18   15.77
   1  -6   3  490.60   17.40
   1   6  -2    8.74    0.90
   1   6  -2   13.22    1.94
   1   6  -2   12.92    2.00
   1  -6   2   10.83    1.38
  -1   6   2   12.91    1.65
  -1  -6  -2   13.25    1.66
   1  -6   2   16.15    2.38
  -1  -6  -2    9.22    0.82
   1  -6   2   18.40    2.08
   1   6  -1 2319.59   69.14
   1   6  -1 2460.60   70.24
   1  -6   1 2442.40   69.17
  -1   6   1 2497.62   70.37
   1   6  -1 2479.92   71.03
  -1  -6  -1 2471.56   70.07
   1  -6   1 2419.80   71.27
   1   6  -1 2512.19   70.51
  -1   6   1 2446.94   68.68
   1   6   0 1028.60   31.08
   1   6   0 1072.61   32.21
  -1   6   0 1070.02   32.71
  -1  -6   0 1028.06   32.23
   1  -6   0 1040.58   33.20
   1   6   0 1098.41   32.29
  -1   6   0 1080.46   31.34
   1   6   0 1079.95   32.66
  -1   6   0 1074.38   30.92
   1   6   1 2465.71   70.44
  -1  -6   1 2424.76   70.67
  -1   6  -1 2445.73   69.92
  -1   6  -1 2457.47   71.22
   1  -6  -2   11.47    1.29
   1   6   2   11.36    1.57
  -1  -6   2   12.13    1.90
   1  -6  -2    8.59    0.82
  -1   6  -2   13.71    1.80
  -1   6  -2   11.40    0.96
  -1  -6   2   16.06    1.85
   1  -6  -3  487.36   15.18
  -1   6  -3  515.08   17.16
  -1  -6   3  485.52   17.19
  -1  -6   3  504.62   16.81
  -1  -6   4   41.47    3.62
   1  -6  -4   39.69    2.72
  -1   6  -4   48.52    3.77
  -1  -6   4   47.36    3.63
  -1   6  -4   48.31    4.08
  -1  -6   5   63.95    4.64
  -1  -6   5   63.26    4.58
  -1   6  -5   63.62    4.71
   1  -6  -5   57.96    3.74
  -1   6  -5   62.60    4.91
  -1  -6   6  481.68   17.62
  -1   6  -6  466.22   18.19
  -1  -6   6  493.67   18.44
   1  -6  -6  463.43   16.55
  -1   6  -6  475.79   17.94
  -1   6  -7   47.23    4.64
   1  -6  -7   57.16    4.31
  -1  -6   7   51.81    5.03
  -1   6  -8    2.24    1.61
   1  -6  -8    0.25    1.35
  -1  -6   8    0.72    1.81
  -1  -6   9  354.23   17.07
  -1   6  -9  394.99   16.80
  -1  -6   9  362.17   16.02
   1  -6  -9  354.62   15.52
  -1   6  -9  356.22   16.38
   1   6   9  393.90   11.80
  -1   6 -10  252.57   13.35
  -1  -6  10  289.17   13.77
  -1   6 -10  248.34   13.60
   1  -6 -10  293.78   13.56
   1   6  10  280.55    9.11
  -1   6 -11  111.84    8.33
   1  -6 -11  113.07    8.16
  -1   6 -11  112.91    8.68
  -1  -6  11   99.38    7.83
   1   6  11  121.89    4.80
  -1  -6  12   70.23    4.22
   1  -6 -12   71.42    6.82
  -1   6 -12   76.63    7.29
  -1  -6  12   68.39    6.64
   1   6  12   69.06    3.71
   1   6  12   63.01    3.79
   1   6  12   69.12    3.77
   1   6  12   68.12    3.63
   1   6  12   70.10    3.53
  -1   6 -12   64.09    6.40
  -1  -6  12   71.34    4.02
   1   6  12   77.97    3.63
  -1  -6  13   37.23    3.08
  -1  -6  13   34.37    4.85
   1   6  13   36.10    2.75
   1   6  13   39.04    2.69
   1   6  13   36.03    2.52
  -1   6 -13   32.52    4.65
  -1   6 -13   33.85    5.25
   1  -6 -13   33.98    5.24
   1   6  13   35.09    2.76
   1   6  13   37.20    2.89
  -1  -6  13   30.49    2.64
   1   6  13   33.44    2.84
   1   6  14   19.20    2.19
   1   6  14   18.62    2.05
   1   6  14   16.38    1.81
  -1   6 -14   22.59    3.88
  -1  -6  14   15.52    2.05
   1  -6 -14   16.14    3.82
  -1  -6  14   18.66    2.35
   1   6  14   18.27    2.17
  -1   6 -14   15.35    3.97
   1   6  14    6.25    1.74
   1   6  15   66.05    3.53
  -1  -6  15   65.00    3.95
  -1  -6  15   57.13    4.29
   1   6  15   65.17    4.08
   1   6  15   68.33    3.80
   1  -6 -15   57.19    6.91
  -1   6 -15   53.97    7.11
   1   6  15   70.40    4.06
   1   6  16   91.65    4.32
  -1  -6  16   95.70    4.88
  -1  -6  16   91.84    5.48
   1   6  16   96.75    5.11
   1   6  16   94.46    4.65
   1   6  16   93.35    4.90
  -1   6 -16   88.06    8.95
   1  -6 -16   83.69    8.48
  -1   6 -16   94.69    8.64
   1  -6 -17   18.57    4.42
  -1   6 -17   27.59    4.56
  -1  -6  17   25.06    2.81
   1   6  17   23.37    2.47
  -1   6 -17   20.17    4.25
  -1  -6  17   20.60    2.12
   1   6  17   22.61    2.20
   1   6  17   24.65    2.46
   1   6  18    9.52    1.78
   1   6  18   10.28    1.71
  -1  -6  18   12.82    2.14
   1   6  19   31.98    2.65
   1   6  19   40.26    2.77
  -1  -6  19   31.15    2.94
   1   6  20   17.88    1.79
   1   6  20   16.20    1.78
  -1  -6  20   15.59    2.05
   1   6  21   31.36    2.04
  -1  -6  21   32.82    2.42
  -1  -6  22   15.48    1.48
  -1  -6  23   26.02    1.47
   1  -7  22   54.25    2.49
  -1   7  22   56.83    2.35
   1  -7  21    9.68    1.25
  -1   7  21    6.41    1.11
   1  -7  20   10.64    1.59
  -1   7  20   11.26    1.49
   1  -7  19   20.61    2.25
  -1   7  19   24.16    2.20
  -1   7  19   25.35    2.09
  -1   7  18   36.21    2.71
   1  -7  18   36.27    2.76
  -1   7  18   39.81    2.89
   1  -7  18   34.40    2.98
  -1   7  17   28.48    2.35
   1  -7  17   32.03    2.71
   1  -7  17   29.70    2.86
  -1   7  17   30.12    2.53
  -1   7  17   23.58    2.22
  -1   7  17   30.63    2.70
  -1   7  16  111.77    5.40
  -1   7  16  112.43    5.26
  -1   7  16  112.94    5.02
   1  -7  16   98.86    5.39
   1  -7  16  106.02    5.73
  -1   7  16   96.57    4.91
   1  -7  16  117.47   11.19
   1   7 -16  107.13    9.60
   1   7 -16   95.51    8.48
  -1   7  15   28.24    2.63
  -1   7  15   25.02    2.44
  -1   7  15   25.94    2.33
   1  -7  15   22.89    2.51
   1  -7  15   27.13    5.33
  -1  -7 -15   17.53    4.10
   1  -7  15   23.01    2.60
   1   7 -15   25.71    4.41
  -1   7  15   25.95    2.31
   1  -7  15   26.95    4.41
   1   7 -15   25.82    4.83
  -1   7  14   60.44    3.72
  -1   7  14   55.39    3.50
  -1   7  14   55.31    3.44
   1  -7  14   52.37    3.75
   1  -7  14   58.00    7.85
   1  -7  14   48.15    5.69
  -1   7  14   53.94    3.33
   1   7 -14   63.86    6.54
   1   7 -14   41.89    6.02
   1  -7  14   52.37    3.72
  -1   7  13   45.30    3.06
  -1   7  13   44.85    2.92
  -1   7  13   37.84    2.75
   1  -7  13   41.60    3.15
   1   7 -13   40.53    5.08
   1   7 -13   47.54    6.15
   1  -7  13   41.16    5.07
  -1   7  13   40.60    3.03
   1  -7  13   41.87    3.23
   1   7 -12   24.59    4.27
  -1   7  12   25.21    2.23
  -1   7  12   23.09    2.10
   1  -7  12   19.87    2.25
   1   7 -12   23.36    4.27
   1  -7  12   22.39    3.78
  -1   7  12   24.60    2.12
   1  -7  12   25.11    2.37
   1   7 -12   21.39    3.74
  -1   7  11    4.22    1.11
   1  -7  11    4.53    2.27
  -1   7  11    4.23    1.08
   1  -7  11    3.40    1.24
   1   7 -11    4.53    2.06
   1  -7  11    4.03    0.92
   1   7 -11    5.47    2.40
   1   7 -11    4.57    2.51
   1  -7  10  106.89    7.77
   1  -7  10  129.40    4.87
   1   7 -10  113.69    8.69
   1   7 -10  124.42    7.88
   1   7 -10  125.12    8.98
   1  -7   9   25.51    3.63
   1  -7   9   24.05    1.61
   1   7  -9   29.70    4.25
   1   7  -9   27.93    3.47
   1   7  -9   23.52    3.81
   1  -7   8  378.96   15.98
   1   7  -8  399.54   17.16
   1  -7   8  371.32   17.17
   1   7  -8  365.17   14.66
   1  -7   7  442.80   17.56
   1   7  -7  427.75   15.97
   1  -7   7  445.01   18.53
   1   7  -7  467.47   18.65
  -1  -7  -6    4.65    1.08
   1   7  -6    2.80    1.99
  -1   7   6    3.93    1.01
   1   7  -6    3.08    1.37
   1   7  -6    1.87    1.68
   1  -7   6    2.45    1.78
   1  -7   5  255.38   11.87
  -1  -7  -5  261.31    9.61
  -1   7   5  257.40    8.66
   1   7  -5  266.63   12.33
   1   7  -5  269.12    9.82
   1   7  -5  267.49   11.86
   1   7  -4   45.79    2.87
   1   7  -4   53.80    4.32
  -1  -7  -4   52.37    3.29
   1  -7   4   44.19    4.26
   1  -7   4   47.54    4.11
  -1   7   4   52.93    3.05
  -1  -7  -4   41.43    2.63
   1  -7   3  263.75   11.50
  -1  -7  -3  277.63   10.14
   1   7  -3  273.48   11.02
   1   7  -3  254.88    8.56
   1   7  -3  269.81   11.20
  -1   7   3  271.29    9.94
  -1  -7  -3  257.91    8.38
   1  -7   3  281.04   11.19
  -1  -7  -2   97.25    5.14
   1  -7   2  102.49    6.13
   1   7  -2   99.99    5.77
   1   7  -2  101.44    5.56
   1  -7   2   95.81    5.30
   1   7  -2   90.45    5.89
  -1   7   2   94.27    5.10
   1   7  -1 1239.11   38.14
   1   7  -1 1279.89   39.08
  -1  -7  -1 1239.09   38.05
   1  -7   1 1233.25   39.33
   1   7  -1 1259.93   38.35
  -1   7   1 1248.29   36.52
   1  -7   1 1279.41   36.86
  -1   7   1 1267.22   38.35
   1  -7   1 1265.55   37.73
   1   7  -1 1266.97   36.89
  -1  -7   0    6.62    1.56
   1  -7   0    5.22    1.67
  -1   7   0    7.80    1.31
  -1   7   0    7.70    1.68
   1   7   0   11.02    1.91
   1  -7   0    5.76    1.07
  -1   7   0    7.29    1.13
  -1   7  -1 1275.48   39.10
  -1   7  -1 1273.82   37.64
   1  -7  -1 1240.22   39.20
  -1  -7   1 1269.73   38.62
   1   7   1 1248.85   38.27
  -1  -7   1 1259.20   37.27
  -1   7  -1 1249.23   37.18
  -1   7  -2  106.55    6.21
   1  -7  -2   94.26    4.48
  -1  -7   2  102.98    5.79
  -1   7  -2  102.20    5.42
  -1  -7   2   91.28    4.96
   1   7   2  102.32    5.28
  -1   7  -3  258.46    8.55
  -1  -7   3  262.21   10.38
   1  -7  -3  264.80    8.38
  -1   7  -3  278.33   10.91
  -1  -7   3  260.19   11.12
  -1  -7   4   42.72    3.68
  -1  -7   4   43.86    3.90
  -1   7  -4   46.47    3.90
   1  -7  -4   41.71    2.64
  -1   7  -5  268.49   12.35
  -1   7  -5  281.59   11.99
   1  -7  -5  261.21    9.95
  -1  -7   5  277.93   11.91
  -1  -7   6    4.22    1.99
  -1  -7   6    1.29    1.60
   1   7   6    2.94    0.94
  -1   7  -6    2.77    1.76
  -1   7  -6    2.71    1.79
   1  -7  -6    1.96    1.27
  -1   7  -7  417.58   17.80
  -1  -7   7  407.47   16.97
   1  -7  -7  434.34   15.84
  -1   7  -7  437.63   17.63
   1   7   7  431.27   13.74
  -1  -7   7  440.27   18.19
  -1  -7   8  400.35   17.86
  -1   7  -8  392.24   17.28
   1  -7  -8  390.24   15.36
  -1   7  -9   30.38    4.13
  -1  -7   9   29.10    4.55
   1   7   9   26.39    1.72
   1  -7  -9   25.87    3.41
  -1  -7  10  127.16    8.59
   1   7  10  126.44    4.86
  -1   7 -10  107.93    8.50
  -1  -7  10  124.44    9.71
   1  -7 -10  127.19    8.18
  -1   7 -11    3.59    2.03
  -1  -7  11    5.35    2.31
   1   7  11    1.90    0.98
   1   7  11    3.81    0.95
  -1  -7  11    3.30    2.56
  -1   7 -11    2.28    2.19
   1  -7 -11    4.09    2.00
  -1   7 -12   17.92    3.87
   1   7  12   21.78    2.10
  -1  -7  12   30.41    4.62
  -1  -7  12   21.37    2.27
   1  -7 -12   18.02    3.64
   1   7  12   21.23    2.06
   1   7  12   22.50    1.99
   1   7  12   21.48    1.92
   1   7  12   20.96    2.03
   1   7  12   11.36    1.80
  -1   7 -12   21.82    4.01
  -1   7 -13   37.57    5.47
   1   7  13   43.89    2.99
  -1  -7  13   42.37    5.52
  -1  -7  13   39.35    3.10
   1  -7 -13   31.05    4.92
   1   7  13   40.00    2.88
   1   7  13   41.90    2.80
   1   7  13   45.06    2.77
   1   7  13   42.99    2.86
  -1   7 -13   39.00    5.39
   1   7  14   57.36    3.55
   1   7  14   57.68    3.44
   1   7  14   51.37    3.15
  -1  -7  14   58.73    3.77
   1  -7 -14   53.78    6.39
  -1   7 -14   57.53    6.94
   1   7  14   57.47    3.63
  -1  -7  14   59.52    4.07
  -1  -7  14   61.66    6.92
  -1   7 -14   58.53    6.43
   1   7  15   24.63    2.16
  -1   7 -15   35.62    5.62
   1   7  15   29.09    2.57
   1  -7 -15   23.09    4.56
  -1   7 -15   30.86    4.81
  -1  -7  15   26.34    2.85
   1   7  15   28.04    2.37
  -1  -7  15   24.29    2.47
   1   7  15   24.03    2.40
   1   7  16  102.10    4.61
  -1   7 -16  110.18    9.07
  -1   7 -16   95.12    9.17
  -1  -7  16  105.56    5.82
   1   7  16  103.49    5.18
   1   7  16   99.89    4.82
   1   7  16  107.39    5.14
  -1  -7  16  103.97    5.24
  -1  -7  17   26.72    2.38
   1   7  17   26.09    2.47
   1   7  17   25.46    2.31
   1   7  17   24.55    2.39
  -1  -7  17   24.93    2.79
   1   7  18   39.76    2.87
   1   7  18   39.48    2.81
  -1  -7  18   34.99    3.13
   1   7  19   18.36    1.90
   1   7  19   22.13    2.03
  -1  -7  19   22.39    2.39
   1   7  20    8.79    1.33
  -1  -7  20   10.54    1.64
   1   7  21    6.74    1.07
  -1   7 -21    5.46    0.95
  -1  -7  21    8.67    1.37
  -1  -7  22   54.18    2.61
   1  -8  22   14.36    1.05
  -1   8  21   46.60    2.32
   1   8 -21   42.21    2.48
  -1   8  20    9.73    1.31
   1  -8  20    7.29    1.26
  -1   8  19   72.01    3.70
  -1   8  19   75.90    3.58
   1  -8  19   74.68    4.01
  -1   8  18    7.67    1.46
   1  -8  18    7.63    1.44
  -1   8  18    8.20    1.53
   1  -8  18    6.93    1.56
   1  -8  17    8.16    1.72
  -1   8  17   12.40    1.87
  -1   8  17   10.77    1.56
  -1   8  17   11.10    1.74
   1  -8  17    9.85    1.74
  -1   8  16   28.92    2.53
  -1   8  16   31.84    2.47
   1   8 -16   29.60    5.02
   1  -8  16   31.50    2.91
   1  -8  16   28.81    2.80
   1   8 -16   30.67    5.39
  -1   8  16   31.33    2.67
  -1   8  15   42.82    3.17
  -1   8  15   43.25    3.02
   1  -8  15   48.16    3.59
   1  -8  15   46.37    5.70
  -1   8  15   46.86    3.21
   1  -8  15   36.24    6.43
   1  -8  15   48.07    3.50
   1   8 -15   39.93    5.28
   1   8 -15   44.08    6.34
  -1   8  14  256.40    9.66
  -1   8  14  257.10    9.47
   1  -8  14  252.36   10.24
   1  -8  14  256.84   14.54
  -1   8  14  263.73    9.64
   1  -8  14  227.87   16.52
   1   8 -14  246.79   15.50
   1   8 -14  240.07   13.62
   1  -8  14  263.45   10.14
  -1   8  13  177.68    7.24
  -1   8  13  175.27    7.15
   1  -8  13  181.79    7.89
   1   8 -13  161.37   10.44
   1   8 -13  167.38   12.14
   1  -8  13  166.70   11.23
   1  -8  13  167.83    7.48
  -1   8  13  184.73    7.36
   1   8 -12    0.37    1.79
   1  -8  12    0.44    1.86
  -1   8  12    0.34    0.93
   1   8 -12   -0.53    2.24
  -1   8  12    0.37    1.04
   1  -8  12    3.45    1.29
  -1   8  12   -0.48    1.07
   1  -8  12   -0.16    1.16
   1   8 -12    2.62    2.30
   1  -8  12   -0.18    0.76
  -1   8  12    0.35    1.10
  -1   8  11  128.44    5.62
  -1   8  11  122.85    5.56
   1  -8  11  131.74    6.14
   1  -8  11  129.21    8.99
   1   8 -11  133.19    8.40
   1   8 -11  120.32    9.65
   1   8 -11  115.48    9.38
   1  -8  11  124.49    5.72
   1  -8  10  199.19   11.20
   1  -8  10  184.23    7.62
  -1   8  10  185.52    7.23
   1   8 -10  185.21    9.84
   1   8  -9  123.32    8.94
   1   8  -9   94.71    6.38
   1  -8   9  128.95    9.42
   1  -8   9  100.10    7.54
   1  -8   8  269.60   13.30
   1   8  -8  286.44   11.80
   1   8  -8  290.45   14.56
   1  -8   8  288.10   14.68
  -1   8   8  271.92    9.02
   1   8  -7   63.24    5.61
   1   8  -7   50.25    3.96
   1  -8   7   52.99    5.38
   1   8  -6   16.46    3.09
   1   8  -6   13.40    1.94
   1  -8   6   10.09    2.58
   1   8  -6   10.57    2.62
   1  -8   5  244.00   12.09
  -1  -8  -5  287.27   10.32
   1   8  -5  292.72   12.76
   1   8  -5  259.33    9.64
   1  -8   5  271.96   12.55
  -1   8   5  259.90    9.21
  -1   8   5  265.57    9.27
   1   8  -5  297.49   13.36
   1   8  -5  279.01   12.34
  -1  -8  -4  126.01    6.11
   1  -8   4  134.63    7.81
   1   8  -4  129.76    7.50
   1   8  -4  123.76    4.98
   1  -8   4  131.33    7.54
  -1   8   4  134.81    5.25
   1   8  -4  128.68    7.41
  -1   8   4  119.89    5.73
   1   8  -3  150.84    7.94
   1   8  -3  146.58    8.38
  -1   8   3  142.25    6.71
   1   8  -3  142.13    7.51
   1  -8   3  145.14    7.64
  -1  -8  -3  142.50    6.84
   1  -8   3  148.09    8.27
   1   8  -2   61.51    3.70
   1   8  -2   60.89    4.65
   1   8  -2   67.03    5.19
  -1   8   2   71.12    4.50
   1  -8   2   59.05    4.30
   1   8  -2   62.28    4.58
  -1  -8  -2   62.90    4.28
   1  -8   2   66.24    5.20
   1   8  -1   27.90    3.02
   1  -8   1   27.96    2.21
   1   8  -1   28.65    2.26
   1  -8   1   24.64    2.60
  -1   8   1   34.44    3.22
   1   8  -1   28.56    3.31
  -1   8   1   32.71    2.34
   1   8  -1   30.14    3.15
   1  -8   1   29.50    3.55
  -1  -8  -1   32.56    3.09
  -1   8   0 1526.78   44.90
   1   8   0 1519.04   46.76
  -1   8   0 1546.64   46.79
   1  -8   0 1496.85   44.16
   1  -8   0 1528.79   47.38
  -1  -8   0 1580.75   46.46
  -1   8  -1   32.04    2.88
  -1  -8   1   31.54    3.24
   1  -8  -1   33.73    3.65
   1   8   1   29.22    3.07
  -1   8  -1   36.81    3.61
  -1   8  -1   33.80    2.75
  -1  -8   1   35.00    2.70
   1  -8  -2   62.32    3.65
  -1  -8   2   64.15    4.85
   1  -8  -2   63.01    4.91
  -1   8  -2   67.61    4.45
  -1   8  -2   65.62    4.23
  -1  -8   2   60.66    3.98
   1   8   2   66.82    4.40
  -1   8  -2   65.93    5.06
  -1   8  -3  139.74    8.05
  -1   8  -3  136.51    7.08
   1  -8  -3  124.07    7.27
  -1  -8   3  130.55    7.33
  -1  -8   3  129.10    6.69
   1   8   4  127.19    5.16
  -1   8  -4  121.49    7.05
  -1   8  -4  124.37    4.94
  -1  -8   4  127.65    7.38
  -1  -8   4  134.68    7.04
  -1   8  -5  276.18   10.12
  -1  -8   5  278.74   12.54
  -1   8  -5  299.08   12.72
   1   8   5  277.59    9.60
  -1   8  -5  285.71   13.33
  -1  -8   6    9.36    2.66
  -1  -8   6   11.33    2.57
   1   8   6   10.27    1.39
  -1   8  -6   10.92    2.53
   1  -8  -6   11.11    1.72
  -1   8  -6    7.98    2.52
   1   8   7   55.06    3.18
   1  -8  -7   47.01    3.85
  -1   8  -7   59.18    5.39
  -1  -8   7   53.80    5.11
  -1   8  -7   62.17    5.79
  -1  -8   7   57.39    5.64
  -1   8  -8  280.14   14.44
  -1  -8   8  312.52   15.32
   1  -8  -8  286.79   12.15
  -1   8  -8  299.43   14.35
  -1   8  -9  110.57    8.51
  -1  -8   9   95.79    8.27
  -1   8  -9  119.57    8.51
   1  -8  -9   96.53    6.46
  -1  -8  10  164.18    6.87
  -1  -8  10  192.79   12.09
  -1   8 -10  181.03   11.29
   1  -8 -10  159.52    9.04
  -1  -8  10  171.94   10.33
  -1  -8  11  121.06    8.92
   1   8  11  127.45    5.54
   1  -8 -11  117.26    8.12
   1   8  11  123.89    5.19
   1   8  11  124.61    5.21
   1   8  11  126.31    5.12
   1   8  11  126.55    5.09
  -1   8 -11  121.29    9.38
  -1  -8  11  130.56    6.07
  -1  -8  11  133.80   10.89
  -1  -8  12    0.95    2.08
   1   8  12   -0.12    0.97
  -1  -8  12   -0.29    1.07
  -1  -8  12    1.91    2.21
   1  -8 -12    1.19    1.69
   1   8  12    0.55    1.04
   1   8  12    0.10    0.95
   1   8  12   -0.20    0.80
  -1   8 -12    0.52    1.98
  -1   8 -12   -0.52    2.43
   1   8  12    0.18    0.82
   1   8  12   -0.11    0.97
  -1  -8  12    1.48    1.34
  -1   8 -13  163.81   10.48
  -1   8 -13  159.74   11.91
   1   8  13  172.17    6.96
   1   8  13  170.78    6.78
   1   8  13  173.16    6.67
  -1   8 -13  157.23   11.45
   1   8  13  165.12    6.98
   1   8  13  173.66    6.90
  -1  -8  13  163.13   11.39
  -1  -8  13  171.98    7.52
  -1   8 -14  244.38   13.73
  -1   8 -14  263.78   15.98
   1   8  14  255.67    9.56
   1   8  14  266.20    9.53
   1   8  14  269.82    9.39
  -1   8 -14  251.66   15.09
   1   8  14  269.68    9.75
  -1  -8  14  262.11   10.29
  -1  -8  14  275.61   15.55
  -1  -8  14  268.78   10.55
   1   8  15   45.06    2.99
  -1   8 -15   36.82    5.76
   1   8  15   45.10    3.08
   1   8  15   44.15    3.13
   1   8  15   44.82    2.84
  -1  -8  15   48.23    3.46
  -1  -8  15   48.34    3.72
   1   8  16   29.48    2.38
  -1   8 -16   28.30    5.10
   1   8  16   29.05    2.24
   1   8  16   28.40    2.53
   1   8  16   28.23    2.41
  -1  -8  16   26.28    2.58
  -1  -8  16   27.10    2.83
  -1  -8  17    9.92    1.90
   1   8  17   10.13    1.69
  -1  -8  17    9.61    1.61
   1   8  17   10.31    1.58
   1   8  17    9.86    1.55
   1   8  18    7.57    1.50
   1   8  18    8.59    1.40
  -1  -8  18    9.51    1.76
  -1  -8  19   76.52    4.20
   1   8  19   72.52    3.64
  -1  -8  20    7.64    1.47
   1   8  20    7.95    1.18
  -1   8 -20    6.04    1.22
  -1  -8  21   46.89    2.46
  -1   8 -21   31.71    1.87
   1   9 -21   18.03    1.45
  -1   9  21   15.98    1.19
   1  -9  20   69.53    3.20
  -1   9  20   73.42    3.22
   1  -9  19   28.20    2.14
  -1   9  19   25.32    2.01
  -1   9  18  164.73    6.37
   1  -9  18  163.26    6.82
   1  -9  18  170.44    6.92
  -1   9  18  175.26    6.65
  -1   9  17    2.98    1.14
  -1   9  17    3.63    1.22
   1  -9  17    2.54    1.31
   1  -9  17    2.44    1.17
  -1   9  17    0.67    1.17
  -1   9  16    5.15    1.30
   1  -9  16    7.77    1.63
  -1   9  16    4.13    1.38
   1  -9  16    5.05    1.58
  -1   9  16    7.53    1.66
  -1   9  15  139.51    6.27
  -1   9  15  138.06    6.00
   1   9 -15  154.25   11.87
   1  -9  15  152.55   13.09
   1  -9  15  131.41   10.08
  -1   9  15  144.36    6.16
   1  -9  15  150.28    6.98
   1  -9  15  141.77    6.59
  -1   9  14   44.82    3.14
  -1   9  14   45.81    3.05
   1   9 -14   31.49    5.53
   1  -9  14   44.70    7.13
   1  -9  14   39.78    5.43
   1  -9  14   41.70    3.47
  -1   9  14   41.53    3.04
   1  -9  14   46.76    3.40
  -1   9  13   72.96    4.06
   1  -9  13   73.37    4.29
   1  -9  13   72.64    4.63
   1   9 -13   74.35    7.95
   1  -9  13   72.58    7.22
  -1   9  13   72.91    4.08
  -1   9  13   72.97    4.08
  -1   9  12  123.27    5.50
  -1   9  12  118.80    5.51
  -1   9  12  124.52    5.61
   1   9 -12  118.68   10.12
   1  -9  12  134.28    9.65
   1   9 -12  101.12    9.39
   1  -9  12  124.84    6.19
  -1   9  12  115.49    5.47
   1  -9  12  122.09    5.77
  -1   9  11  111.16    5.10
  -1   9  11   95.43    4.95
   1  -9  11  115.58    5.75
   1   9 -11  105.52    9.30
  -1   9  11  106.29    4.94
   1  -9  11  122.85    8.88
  -1   9  11  108.20    5.09
   1  -9  10  258.55   13.69
  -1   9  10  254.23    9.32
   1   9 -10  257.55   14.82
  -1   9  10  250.47    8.96
  -1   9  10  252.05    9.21
   1   9 -10  226.39   11.24
   1   9  -9   81.23    7.35
   1   9  -9   70.12    5.19
  -1   9   9   77.85    4.06
   1   9  -9   71.10    7.13
   1  -9   9   73.40    6.70
   1   9  -8  130.53    9.50
   1  -9   8  116.45    9.05
   1   9  -8  129.54    9.05
   1   9  -8  115.62    6.42
   1  -9   7  874.75   31.57
   1   9  -7  835.50   30.66
   1   9  -7  862.46   31.59
   1   9  -7  807.66   29.79
   1  -9   6  293.27   14.20
   1  -9   6  333.09   15.30
   1   9  -6  324.44   14.84
   1   9  -6  305.20   15.37
   1   9  -6  312.67   14.19
   1  -9   5   71.78    5.90
   1   9  -5   66.76    5.67
   1   9  -5   77.77    5.85
  -1  -9  -5   59.71    4.10
   1  -9   5   74.06    6.02
  -1  -9  -4 2288.50   66.56
   1  -9   4 2236.18   69.43
   1   9  -4 2298.56   69.03
   1  -9   4 2268.31   68.97
   1   9  -4 2327.77   68.66
  -1   9   4 2254.08   66.05
   1   9  -3  133.38    6.42
   1   9  -3  131.37    8.31
  -1   9   3  135.14    6.79
   1   9  -3  136.76    7.68
   1   9  -3  130.46    7.70
   1  -9   3  140.30    7.70
  -1  -9  -3  132.80    6.87
   1  -9   3  138.33    8.39
  -1   9   3  125.95    5.40
  -1  -9  -2  579.63   19.88
   1  -9   2  549.69   21.38
   1   9  -2  585.24   18.51
   1   9  -2  566.15   20.51
   1  -9   2  567.13   20.11
   1   9  -2  593.24   20.54
  -1   9   2  548.83   17.57
  -1   9   2  562.28   19.89
   1   9  -2  582.93   21.53
  -1   9   1   12.99    2.16
   1   9  -1   13.79    2.56
  -1   9   1   13.16    1.51
   1   9  -1   10.67    2.14
   1  -9   1   12.87    2.06
  -1  -9  -1   11.98    1.45
  -1  -9  -1   11.10    2.08
   1  -9   1   10.70    2.48
   1   9   0   22.72    3.00
  -1   9   0   22.70    2.95
   1   9   0   18.12    1.68
  -1   9   0   17.56    1.66
  -1   9   0   19.53    2.20
   1  -9   0   19.42    2.25
  -1  -9   0   19.74    1.94
   1  -9   0   19.01    1.74
   1  -9   0   23.20    3.23
  -1  -9   0   17.54    2.58
  -1   9  -1   19.88    2.88
   1   9   1   17.17    2.49
  -1   9  -1   19.33    2.42
  -1  -9   1   17.74    1.99
   1  -9  -1   15.47    1.61
  -1  -9   1   19.48    2.83
   1  -9  -1   19.83    3.03
   1   9   1   16.86    1.65
  -1   9  -1   20.98    2.21
  -1   9  -2  590.75   21.57
   1   9   2  581.26   20.08
   1   9   2  563.62   17.60
  -1  -9   2  570.29   19.20
  -1   9  -2  551.27   19.25
  -1   9  -2  560.85   19.83
   1  -9  -2  577.22   21.18
  -1  -9   2  572.25   20.73
   1   9   3  136.71    5.57
  -1  -9   3  140.02    7.94
   1  -9  -3  132.66    7.90
  -1  -9   3  130.90    6.98
  -1   9  -3  134.92    7.19
  -1   9  -3  134.13    7.47
  -1   9  -3  130.50    8.23
  -1   9  -4 2335.37   68.39
   1   9   4 2238.80   64.78
   1  -9  -4 2260.78   68.62
  -1  -9   4 2351.02   69.05
   1   9   5   71.64    3.80
   1  -9  -5   70.39    5.58
  -1  -9   5   77.30    6.10
  -1  -9   6  325.07   14.61
   1   9   6  310.53   10.93
  -1   9  -6  325.79   14.49
  -1  -9   6  343.54   15.55
  -1   9  -6  302.05   15.17
  -1  -9   7  835.88   30.01
   1   9   7  811.18   25.44
  -1   9  -7  872.53   31.47
  -1  -9   7  903.64   31.72
  -1   9  -7  840.41   30.17
  -1   9  -8  123.34    9.23
  -1  -9   8  117.24    8.33
  -1  -9   8  119.31    9.10
  -1   9  -8  119.76    8.61
  -1   9  -9   70.52    7.02
  -1  -9   9   69.40    7.29
  -1  -9   9   73.26    4.23
  -1   9  -9   75.39    6.98
  -1   9 -10  235.51   11.50
  -1   9 -10  261.94   14.51
  -1  -9  10  252.17    9.87
  -1  -9  10  256.44   15.32
  -1   9 -10  260.75   14.90
   1   9  10  251.56    8.78
   1   9  10  254.71    8.87
   1   9  11  116.38    4.87
   1   9  11  111.28    4.85
  -1  -9  11  103.66    8.74
   1   9  11  103.69    4.72
  -1  -9  11  107.98    5.72
  -1  -9  11  100.09    9.56
   1   9  11  107.91    4.81
  -1   9 -11  108.44    9.13
  -1   9 -11  105.70    9.19
  -1  -9  12  117.00   10.56
   1   9  12  123.02    5.19
   1   9  12  114.76    5.05
  -1   9 -12  111.09    9.63
   1   9  12  113.29    5.06
   1   9  12  113.04    5.15
  -1  -9  12  126.31    9.74
  -1  -9  12  121.98    6.00
   1   9  13   72.65    3.86
   1   9  13   74.97    4.01
   1   9  13   73.26    3.88
   1   9  13   79.68    3.88
  -1   9 -13   68.18    7.57
  -1  -9  13   78.98    4.68
   1   9  13   75.16    4.18
  -1  -9  13   72.65    7.62
   1   9  14   50.33    3.21
   1   9  14   51.76    3.10
   1   9  14   47.60    2.93
  -1   9 -14   53.91    6.67
  -1  -9  14   45.93    3.57
  -1  -9  14   47.06    3.62
   1   9  14   44.02    2.94
  -1  -9  14   42.38    6.02
  -1   9 -14   47.88    6.61
   1   9  15  122.89    5.29
  -1  -9  15  132.28    6.42
  -1  -9  15  135.94    6.56
   1   9  15  132.98    5.62
   1   9  15  131.92    5.59
  -1   9 -15  142.43   11.26
   1   9  15  133.90    5.79
   1   9  16    4.57    1.15
  -1  -9  16    2.24    1.41
  -1  -9  16    4.70    1.44
   1   9  16    4.34    1.26
   1   9  16    4.74    1.33
   1   9  16    5.81    1.25
  -1  -9  17    2.07    1.15
  -1  -9  17    0.90    1.26
   1   9  17    2.04    1.13
  -1  -9  18  170.28    6.79
  -1  -9  18  186.51    7.44
   1   9  18  169.73    6.58
  -1  -9  19   30.60    2.39
   1   9  19   25.71    1.92
  -1   9 -19   24.00    2.22
  -1  -9  20   74.54    3.48
   1   9  20   67.56    2.97
  -1  -9  21   16.04    1.32
  -1   9 -22    2.17    0.57
   1  10 -21    0.10    0.57
   1  10 -20   23.31    1.93
   1 -10  19   87.99    3.79
   1  10 -19   91.89    4.43
  -1  10  19   90.39    3.81
   1 -10  18   32.50    2.35
  -1  10  18   34.13    2.23
  -1  10  18   39.01    2.44
   1 -10  18   33.35    2.54
   1 -10  17   18.13    2.14
  -1  10  17   16.01    1.60
  -1  10  17   16.17    1.81
   1 -10  17   13.94    1.76
  -1  10  17   14.33    1.64
   1 -10  16   10.81    1.91
  -1  10  16   10.77    1.61
  -1  10  16   10.07    1.54
   1 -10  16    8.97    1.62
  -1  10  16   11.30    1.64
  -1  10  15    9.08    1.61
  -1  10  15    8.10    1.53
   1  10 -15    7.07    3.06
  -1  10  15   11.17    1.68
   1 -10  15   12.41    1.97
   1  10 -15    8.53    3.29
   1 -10  15    8.73    1.57
  -1  10  14   29.73    2.50
  -1  10  14   29.92    2.46
   1  10 -14   24.12    4.69
   1  10 -14   25.13    4.96
   1 -10  14   31.13    4.85
  -1  10  14   29.39    2.48
   1 -10  14   29.85    2.66
   1 -10  14   25.30    2.76
  -1  10  13   44.29    3.02
  -1  10  13   45.98    3.09
   1 -10  13   45.43    3.64
   1 -10  13   42.18    5.66
   1 -10  13   44.35    3.22
  -1  10  13   43.51    3.01
   1  10 -13   43.14    5.93
  -1  10  12    2.45    1.17
   1  10 -12    2.59    2.73
   1 -10  12   -0.99    1.89
  -1  10  12    1.77    1.18
   1 -10  12    1.72    1.32
  -1  10  12    1.24    1.01
  -1  10  12    3.39    1.20
  -1  10  11  491.56   15.52
   1  10 -11  436.88   21.12
  -1  10  11  463.22   15.66
  -1  10  11  463.73   15.56
  -1  10  11  472.55   15.23
   1 -10  11  491.72   21.77
   1  10 -11  476.32   22.89
  -1  10  10   45.09    3.02
   1 -10  10   38.08    5.04
   1  10 -10   49.04    6.14
   1  10 -10   41.81    5.47
  -1  10  10   41.41    2.99
   1  10 -10   36.06    5.66
  -1  10   9  166.81    6.85
   1  10  -9  169.20   11.39
   1  10  -9  186.38   12.28
   1 -10   9  163.76    7.25
   1 -10   9  169.43   10.91
  -1  10   9  165.77    6.96
   1  10  -9  171.82   10.85
   1  10  -8   93.13    7.53
   1 -10   8   96.62    8.43
  -1  10   8   98.93    4.80
   1  10  -8   90.38    7.89
   1  10  -8   97.75    8.61
   1 -10   7    4.07    2.59
   1  10  -7    4.79    2.50
   1  10  -7    3.31    2.49
   1  10  -7    1.64    2.07
   1  10  -6  112.42    7.93
   1 -10   6  109.43    8.14
   1  10  -6  128.18    8.65
   1 -10   6  122.14    8.60
   1  10  -5   32.47    4.13
   1 -10   5   34.31    4.31
   1  10  -5   30.09    4.12
   1 -10   5   28.69    4.05
  -1 -10  -4  298.31   11.94
   1 -10   4  305.78   14.43
  -1  10   4  289.00   11.50
   1  10  -4  323.69   15.02
   1 -10   4  282.88   13.51
   1  10  -4  300.28   13.55
   1  10  -4  291.80   13.71
   1  10  -4  279.84   11.54
  -1 -10  -3 1051.55   33.78
   1 -10   3 1064.56   36.34
   1  10  -3 1092.53   36.84
  -1  10   3 1068.41   33.80
   1 -10   3 1095.74   35.38
   1  10  -3 1094.97   35.26
   1  10  -3 1042.15   35.40
   1  10  -3 1031.60   32.57
   1 -10   2  226.83   11.63
  -1 -10  -2  223.19   10.22
   1  10  -2  234.28   10.84
   1  10  -2  214.64   10.71
   1 -10   2  231.38   10.62
   1  10  -2  217.25   11.55
  -1  10   2  210.84   10.17
   1  10  -1    5.68    1.97
  -1  10   1   12.00    2.32
  -1 -10  -1    8.93    2.10
   1 -10   1    9.10    2.56
   1 -10   1    5.61    1.61
   1  10   0    5.84    1.29
   1  10   0    4.98    1.80
  -1  10   0    3.47    1.62
  -1 -10   0    5.50    1.91
   1 -10   0    4.78    2.07
  -1  10   0    6.49    1.49
   1 -10   0    5.42    1.49
  -1 -10   1    6.60    1.90
   1 -10  -1    6.26    2.05
   1  10   1    9.22    2.12
  -1  10  -1    8.69    2.32
   1 -10  -1    9.14    1.83
   1  10   1    9.17    1.40
  -1  10  -1    8.11    1.83
   1 -10  -2  198.57   10.66
  -1 -10   2  215.37   10.77
   1  10   2  201.78    9.86
  -1  10  -2  218.04   11.31
  -1  10  -2  208.59    9.87
  -1  10  -2  222.84    9.58
   1  10   2  212.15    7.95
  -1  10  -3 1078.45   36.71
  -1 -10   3 1086.18   35.82
   1 -10  -3 1076.07   35.73
   1  10   3 1051.39   31.73
  -1  10  -3 1056.94   34.22
  -1  10  -3 1087.17   34.96
  -1  10  -4  285.25   14.31
  -1  10  -4  302.37   13.28
   1 -10  -4  279.05   13.17
  -1 -10   4  284.16   13.55
   1  10   4  290.93   10.30
  -1  10  -4  286.24   12.66
  -1  10  -5   33.58    4.00
  -1 -10   5   38.05    4.75
  -1 -10   5   33.54    4.21
   1 -10  -5   40.08    4.31
   1  10   5   38.93    2.77
  -1  10  -5   37.81    4.22
  -1 -10   6  128.21    8.54
   1 -10  -6  113.53    7.46
   1  10   6  118.11    5.44
  -1  10  -6  113.63    8.07
  -1 -10   6  111.48    8.43
  -1  10  -7    3.73    2.23
   1  10   7    3.85    1.29
  -1  10  -7    0.77    1.90
  -1 -10   7    2.75    2.14
  -1 -10   7    6.57    2.59
   1 -10  -7    4.57    1.84
  -1 -10   8   92.37    8.38
  -1 -10   8   85.88    4.66
  -1  10  -8   96.85    7.76
   1  10   8   91.87    4.75
  -1  10  -8   77.77    7.75
  -1 -10   8   98.05    7.82
  -1 -10   9  162.33    7.28
  -1 -10   9  166.33   11.79
   1  10   9  166.48    7.12
  -1  10  -9  162.47   11.59
  -1  10  -9  171.50   11.13
  -1 -10   9  175.65   11.11
  -1 -10  10   47.07    3.53
  -1  10 -10   40.36    5.81
  -1 -10  10   35.51    5.63
   1  10  10   45.98    2.83
   1  10  11  437.99   14.13
   1  10  11  457.68   14.31
  -1 -10  11  434.16   22.53
  -1  10 -11  469.30   21.72
  -1  10 -11  436.72   21.79
   1  10  11  432.88   14.07
  -1 -10  11  409.78   20.40
   1  10  12    0.67    1.02
   1  10  12   -0.20    0.89
  -1 -10  12    2.10    2.31
  -1  10 -12    0.60    1.99
   1  10  12    0.90    1.00
  -1  10 -12   -1.13    2.48
  -1 -10  12    0.16    1.29
   1  10  13   46.10    2.91
   1  10  13   45.89    2.88
  -1  10 -13   49.63    6.57
   1  10  13   48.44    2.84
   1  10  13   48.64    3.02
  -1 -10  13   44.95    3.60
  -1 -10  13   47.38    6.15
   1  10  14   30.51    2.30
   1  10  14   26.72    2.16
  -1  10 -14   31.84    5.24
  -1 -10  14   27.44    2.73
  -1 -10  14   27.62    4.88
  -1 -10  14   25.40    2.76
   1  10  14   30.25    2.38
   1  10  14   27.65    2.13
   1  10  15    8.42    1.32
   1  10  15    8.36    1.47
  -1 -10  15    9.42    1.79
  -1 -10  15    8.37    1.76
   1  10  15    8.31    1.33
   1  10  15    9.92    1.47
   1  10  16   10.26    1.47
   1  10  16   10.41    1.51
  -1 -10  16   12.34    1.90
  -1 -10  16   14.47    2.04
   1  10  17   18.08    1.79
  -1 -10  17   18.78    2.10
  -1 -10  17   20.07    2.12
  -1  10 -18   27.90    2.51
   1  10  18   31.38    2.11
  -1 -10  18   33.66    2.57
  -1 -10  18   33.19    2.38
  -1 -10  19   99.32    4.29
   1  10  19   85.58    3.66
  -1  10 -19   91.48    4.27
  -1 -10  20   22.37    1.63
  -1  10 -20   20.26    1.62
  -1  10 -21   -0.32    0.69
   1  11 -20    5.39    1.01
   1  11 -19    6.46    1.31
   1  11 -18   15.28    1.99
   1 -11  18   18.25    1.87
  -1  11  17   73.21    3.44
   1 -11  17   78.19    4.17
  -1  11  17   68.11    3.28
  -1  11  17   71.73    3.48
  -1  11  16   14.18    1.66
   1 -11  16   17.09    2.16
  -1  11  16   16.41    1.66
  -1  11  16   14.70    1.65
  -1  11  15   64.00    3.52
   1 -11  15   67.36    4.32
  -1  11  15   67.54    3.58
  -1  11  15   68.50    3.57
  -1  11  14   37.39    2.66
  -1  11  14   38.45    2.72
   1  11 -14   32.62    5.30
  -1  11  14   40.25    2.76
   1 -11  14   41.18    5.64
   1 -11  14   39.44    3.37
  -1  11  13   39.59    2.69
  -1  11  13   39.27    2.77
  -1  11  13   34.98    2.70
   1  11 -13   34.85    5.30
  -1  11  13   36.47    2.80
   1 -11  13   34.46    5.26
   1 -11  13   40.76    3.46
   1 -11  13   38.04    6.77
  -1  11  12    6.90    1.42
   1  11 -12    6.29    3.05
  -1  11  12    5.51    1.44
   1  11 -12    7.74    3.53
   1 -11  12   10.87    3.32
  -1  11  12    6.44    1.34
  -1  11  12    6.78    1.43
  -1  11  11   58.44    3.46
  -1  11  11   58.24    3.61
   1 -11  11   67.22    7.01
   1  11 -11   53.34    6.95
  -1  11  11   60.22    3.72
   1  11 -11   60.86    6.85
   1  11 -11   63.62    7.59
  -1  11  10  102.49    4.83
  -1  11  10  101.40    5.00
   1 -11  10  103.40    8.79
   1  11 -10  118.21    9.60
  -1  11  10  101.74    5.17
   1 -11  10  102.25    5.61
   1  11 -10  111.23    9.97
   1  11 -10  105.90    8.87
   1  11  -9   90.80    7.77
   1  11  -9   88.68    8.36
  -1  11   9   80.75    4.45
   1 -11   9   86.49    4.86
  -1  11   9   81.58    4.32
   1  11  -9   82.94    8.52
  -1  11   8   54.81    3.40
  -1  11   8   50.89    3.25
   1  11  -8   50.13    6.33
   1 -11   8   51.49    6.44
   1  11  -8   43.46    5.37
   1  11  -8   50.31    5.91
  -1  11   8   50.70    3.35
  -1  11   7   55.85    3.46
  -1  11   7   60.88    3.49
   1  11  -7   55.76    6.21
   1 -11   7   67.78    6.58
   1  11  -7   61.59    5.99
   1 -11   7   53.89    6.24
  -1  11   7   53.46    3.50
   1  11  -7   59.35    6.81
   1  11  -6   89.60    7.15
   1 -11   6   76.55    7.15
   1 -11   6   91.94    7.58
  -1  11   6   83.66    4.46
   1  11  -6   90.07    7.41
   1 -11   5   15.13    3.29
   1  11  -5    9.28    2.87
   1  11  -5   13.23    2.93
   1 -11   5   12.05    2.95
   1  11  -5   14.32    3.38
   1 -11   4  132.05    9.01
   1  11  -4  125.44    8.24
   1 -11   4  121.76    8.36
   1  11  -4  118.22    8.22
   1  11  -4  128.99    9.23
  -1 -11  -3    9.18    2.08
   1 -11   3   16.08    3.33
   1  11  -3   15.83    3.22
   1 -11   3    9.37    2.30
  -1  11   3   11.40    2.15
   1  11  -3   17.53    3.46
   1  11  -3   11.28    2.55
   1  11  -2   68.38    6.29
  -1  11   2   78.10    5.70
   1 -11   2   70.04    5.55
   1 -11   2   66.47    6.08
  -1 -11  -2   73.47    5.41
   1  11  -1  182.98    7.54
   1 -11   1  202.64   11.05
  -1 -11  -1  201.98   10.04
   1  11  -1  199.26   10.98
  -1  11   1  194.58   10.19
   1 -11   1  189.88    9.40
  -1  11   0    6.23    2.17
   1  11   0    8.99    2.52
   1  11   0    6.14    1.32
   1 -11   0    8.25    2.16
   1 -11   0    8.14    2.67
  -1 -11   0    9.09    2.15
   1 -11  -1  188.53   10.76
  -1 -11   1  217.93   10.92
  -1  11  -1  195.97   10.93
   1  11   1  187.71   10.26
  -1  11  -1  206.43    9.62
   1  11   1  204.37    7.93
   1 -11  -2   67.31    5.88
  -1 -11   2   72.29    5.94
  -1  11  -2   69.79    6.29
  -1  11  -2   69.25    4.89
  -1  11  -2   69.55    5.35
   1  11   2   69.87    3.93
  -1 -11   3    9.93    2.40
   1 -11  -3   10.88    2.60
  -1  11  -3   10.00    2.96
  -1  11  -3   11.86    2.35
   1  11   3   10.47    1.65
  -1  11  -3   12.05    2.56
  -1  11  -4  121.72    7.62
  -1  11  -4  135.45    9.42
  -1 -11   4  129.41    8.58
   1 -11  -4  131.85    8.33
  -1  11  -4  126.03    8.02
  -1 -11   4  125.35    8.60
   1  11   4  120.58    5.70
  -1  11  -5   12.25    3.13
  -1  11  -5    7.69    2.39
  -1  11  -5    8.73    2.39
  -1 -11   5   11.20    2.97
   1 -11  -5   15.69    2.93
  -1 -11   5   14.83    3.06
   1  11   5   11.56    1.67
  -1  11  -6   83.06    6.55
  -1 -11   6  100.07    8.25
  -1  11  -6   79.87    4.69
   1  11   6   97.47    4.83
   1  11   6   81.93    4.60
  -1  11  -6   92.17    7.32
  -1 -11   6   87.51    7.24
   1 -11  -6   93.20    6.71
  -1  11  -7   64.66    5.82
  -1  11  -7   56.07    5.85
   1  11   7   55.33    3.62
  -1 -11   7   52.93    3.48
  -1 -11   7   50.60    6.06
  -1 -11   7   55.25    5.96
  -1  11  -7   48.47    3.57
   1  11   7   54.77    3.59
  -1  11  -7   45.78    6.05
  -1  11  -8   42.88    5.56
  -1 -11   8   35.27    4.94
  -1 -11   8   43.23    3.22
  -1 -11   8   53.46    6.34
  -1  11  -8   45.28    6.02
  -1  11  -8   40.87    3.30
   1  11   8   46.70    3.30
  -1 -11   9   81.41    8.43
  -1  11  -9   75.40    7.99
  -1 -11   9   87.68    7.95
   1  11   9   77.25    4.51
  -1  11  -9   78.52    7.60
  -1  11 -10  109.08    9.27
  -1 -11  10   95.14    9.39
  -1  11 -10   97.14    9.33
   1  11  10  104.34    4.68
   1  11  10  103.50    5.35
  -1  11 -11   67.98    7.45
  -1  11 -11   51.84    6.80
  -1 -11  11   61.23    7.77
   1  11  11   55.87    3.19
   1  11  12    7.20    1.26
   1  11  12    8.11    1.33
  -1 -11  12   14.75    3.85
  -1  11 -12   10.13    3.75
  -1  11 -12    8.07    3.24
   1  11  12    9.27    1.35
  -1 -11  12    5.43    1.62
   1  11  13   32.83    2.39
   1  11  13   32.91    2.35
   1  11  13   40.51    2.52
  -1  11 -13   34.34    5.19
  -1  11 -13   41.88    6.16
  -1 -11  13   36.65    5.48
  -1 -11  13   35.07    2.94
  -1  11 -13   42.02    6.13
  -1 -11  13   40.63    3.35
   1  11  14   39.73    2.56
   1  11  14   36.33    2.42
   1  11  14   36.81    2.37
  -1  11 -14   28.79    4.96
  -1  11 -14   44.47    6.17
  -1 -11  14   38.72    3.06
  -1 -11  14   43.18    5.98
  -1  11 -14   26.62    5.01
  -1 -11  14   36.38    3.17
  -1 -11  15   64.21    4.08
   1  11  15   57.08    2.97
  -1 -11  15   69.57    4.00
   1  11  15   61.13    3.21
  -1  11 -15   54.56    3.95
   1  11  15   55.86    3.02
  -1 -11  16   17.84    2.08
  -1 -11  16   15.98    2.03
   1  11  16   15.50    1.59
  -1  11 -16   18.22    2.33
  -1 -11  17   77.20    4.06
  -1 -11  17   79.09    4.15
  -1  11 -17   72.56    4.22
  -1 -11  18   18.89    1.78
  -1 -11  18   18.93    1.78
  -1  11 -18   16.52    1.94
  -1 -11  19    8.25    1.10
  -1  11 -19    6.96    1.18
  -1  11 -20    3.62    0.74
  -1  11 -20    2.89    0.89
   1  12 -20    4.19    0.74
   1  12 -19   32.95    2.20
   1 -12  18   11.10    1.41
   1  12 -18   10.37    1.57
   1 -12  17    3.77    1.28
   1  12 -17    7.16    1.61
  -1  12  16    6.82    1.19
   1 -12  16    8.87    1.70
  -1  12  16    7.10    1.14
   1 -12  15   10.20    1.91
  -1  12  15   10.16    1.42
  -1  12  15    8.81    1.38
  -1  12  14    0.38    1.02
  -1  12  14   -0.10    1.01
  -1  12  14   -0.34    0.51
   1 -12  14   -0.17    1.34
  -1  12  13   31.39    2.23
  -1  12  13   30.02    2.35
  -1  12  13   30.89    2.45
   1  12 -13   43.43    6.24
   1  12 -13   41.69    5.59
   1 -12  13   26.81    4.77
  -1  12  12   31.72    2.53
   1  12 -12   27.02    5.06
   1  12 -12   28.49    4.97
  -1  12  12   31.36    2.57
   1 -12  12   41.14    7.01
   1 -12  12   38.83    5.43
  -1  12  12   31.73    2.39
   1  12 -11    0.51    2.60
   1 -12  11   -0.35    1.18
  -1  12  11    1.47    1.17
   1 -12  11    1.06    2.01
   1  12 -11    4.70    2.74
  -1  12  11    0.10    0.96
  -1  12  11    0.73    0.99
  -1  12  10  180.69    7.14
  -1  12  10  187.82    7.50
   1  12 -10  169.12   13.03
   1 -12  10  167.25   11.90
   1  12 -10  173.84   11.72
  -1  12  10  191.13    7.80
   1  12 -10  186.61   12.85
   1 -12  10  197.95    8.46
   1  12  -9   34.96    5.09
   1  12  -9   35.54    5.64
  -1  12   9   40.22    3.09
  -1  12   9   38.11    2.86
   1 -12   9   36.84    3.24
   1  12  -9   28.43    5.23
   1  12  -8   87.31    8.75
  -1  12   8   88.50    4.55
   1  12  -8   92.01    7.91
   1  12  -8   84.46    8.00
  -1  12   8   89.41    4.82
   1 -12   8   91.82    8.19
   1 -12   8   87.12    5.01
  -1  12   7    7.17    1.45
  -1  12   7    6.93    1.37
   1  12  -7    5.26    3.03
   1 -12   7    6.80    2.70
   1  12  -7    7.29    1.94
   1 -12   7    5.23    2.46
  -1  12   7    5.80    1.43
   1  12  -7    5.96    2.57
   1 -12   6  123.60    9.36
   1  12  -6  122.03    9.96
   1  12  -6  126.89    9.46
  -1  12   6  120.26    5.70
   1  12  -6  119.70    6.11
  -1  12   6  124.62    5.66
   1  12  -6  104.83    5.42
   1 -12   6  126.66    9.28
   1  12  -6  126.78    8.94
   1 -12   5  139.11    9.64
  -1  12   5  143.48    6.28
   1  12  -5  129.20   10.13
   1  12  -5  146.08    9.53
  -1  12   5  138.74    6.30
   1 -12   5  151.81   10.24
   1  12  -5  128.63    9.28
   1  12  -5  142.26    6.76
   1  12  -4    9.61    3.09
   1  12  -4   13.32    2.97
   1 -12   4   11.83    2.75
  -1  12   4    8.13    1.53
   1  12  -4   11.07    1.93
   1  12  -4    7.98    2.57
   1 -12   4    6.97    2.72
  -1  12   3  117.75    7.27
   1  12  -3  136.39    9.60
   1  12  -3  124.00    6.08
   1 -12   3  110.55    7.82
  -1 -12  -3  124.37    7.45
   1 -12   3  120.09    8.80
   1  12  -2   37.48    2.97
   1 -12   2   37.36    4.09
   1  12  -2   38.38    4.89
  -1  12   2   38.05    4.17
   1 -12   2   36.00    4.76
  -1 -12  -2   37.28    4.03
   1 -12   1   92.12    7.34
  -1 -12  -1   86.19    6.34
   1  12  -1   84.00    4.69
   1  12  -1   84.41    7.06
  -1  12   1   90.44    6.76
   1 -12   1   81.70    6.77
   1  12   0   29.81    4.07
  -1  12   0   26.15    3.95
   1  12   0   24.58    2.43
   1 -12   0   23.83    3.76
  -1 -12   0   28.54    3.75
  -1  12  -1   90.63    7.30
   1  12   1   89.45    4.85
   1 -12  -1  101.35    7.57
  -1 -12   1   97.23    7.06
   1  12   2   30.10    2.71
  -1  12  -2   35.28    4.68
  -1  12  -2   30.91    3.67
  -1 -12   2   39.15    4.50
   1 -12  -2   36.87    4.50
   1 -12  -3  124.84    8.44
  -1 -12   3  122.85    8.49
   1  12   3  114.84    5.76
  -1 -12   3  119.91    8.42
  -1  12  -3  125.76    9.18
  -1  12  -3  117.62    7.25
   1  12   3  117.98    5.73
  -1  12  -3  120.03    7.83
  -1  12  -4    8.63    1.73
  -1  12  -4    8.46    2.58
  -1  12  -4    8.97    2.24
  -1  12  -4    7.79    1.70
  -1  12  -4   11.36    3.26
   1 -12  -4    9.81    2.66
  -1 -12   4   11.13    2.77
   1  12   4    9.63    1.73
  -1 -12   4    8.37    2.61
   1  12   4    5.96    1.50
  -1  12  -5  140.61    6.72
  -1  12  -5  136.21    6.41
  -1  12  -5  133.86   10.20
  -1 -12   5  133.22    9.39
   1 -12  -5  140.71    8.91
   1  12   5  138.08    6.47
  -1 -12   5  147.26   10.01
  -1  12  -5  134.30    8.60
  -1  12  -5  137.41    9.21
   1  12   5  144.97    6.51
   1  12   6  120.11    5.87
  -1 -12   6  122.41    9.60
   1  12   6  113.20    5.82
  -1  12  -6  122.31    6.29
  -1  12  -6  113.55    5.77
  -1 -12   6  119.48    8.95
  -1  12  -6  128.02    8.89
  -1  12  -6  123.08    9.85
  -1  12  -6  134.33    8.52
  -1 -12   7    5.41    2.79
  -1  12  -7    4.85    2.61
  -1  12  -7    5.26    2.38
   1  12   7    5.31    1.54
  -1 -12   7    7.87    2.70
   1  12   7    6.66    1.63
  -1  12  -7    9.35    1.95
  -1  12  -8   83.48    7.18
  -1 -12   8   86.77    8.47
  -1 -12   8   89.35    7.92
   1  12   8   86.20    4.82
  -1  12  -8   85.87    7.86
  -1  12  -8   81.24    8.38
  -1  12  -8   70.13    4.77
  -1  12  -9   39.40    5.14
  -1 -12   9   30.51    5.44
  -1 -12   9   44.04    5.69
  -1  12  -9   41.62    5.62
   1  12   9   39.20    3.17
  -1  12  -9   44.91    6.25
  -1  12  -9   34.30    3.36
  -1  12 -10  175.15   11.44
  -1  12 -10  207.44    8.78
  -1  12 -10  187.58   12.72
   1  12  10  192.39    8.10
  -1 -12  10  214.10   14.50
  -1  12 -10  164.48   12.84
  -1 -12  10  178.84   12.33
   1  12  11    0.73    0.79
  -1  12 -11    3.90    2.86
  -1  12 -11    0.36    1.56
   1  12  11    1.61    1.24
  -1 -12  11   -0.69    2.26
  -1  12 -11    1.42    2.27
  -1  12 -11    1.68    2.47
  -1  12 -12   36.83    3.34
  -1 -12  12   32.87    3.04
   1  12  12   29.12    2.19
  -1  12 -12   35.74    5.91
  -1  12 -12   38.64    5.67
  -1  12 -12   27.41    4.77
   1  12  12   35.25    2.89
  -1 -12  13   32.72    2.72
  -1 -12  13   35.56    3.17
   1  12  13   33.19    2.18
  -1 -12  13   31.78    5.37
  -1  12 -13   35.73    3.29
   1  12  13   24.86    1.96
  -1  12 -13   37.53    5.38
  -1  12 -13   35.43    5.63
  -1  12 -13   33.66    5.36
  -1  12 -14   -0.33    1.38
  -1 -12  14   -0.13    1.05
  -1 -12  14    0.80    1.31
   1  12  14    0.07    0.61
   1  12  14    0.43    0.71
  -1 -12  15    9.90    1.77
  -1  12 -15    9.61    1.92
  -1 -12  15   11.60    1.66
  -1 -12  16    6.87    1.55
  -1  12 -16    8.10    1.73
  -1 -12  16   10.62    1.52
  -1 -12  17    5.56    1.30
  -1  12 -17    2.52    1.31
  -1 -12  17    5.73    1.14
  -1  12 -18    6.30    1.34
  -1 -12  18   10.75    1.14
  -1  12 -18    7.24    1.34
  -1 -12  18   11.04    1.36
  -1  12 -19   28.62    1.87
  -1  12 -19   26.38    1.86
  -1  12 -20    2.07    0.61
   1  13 -19   16.03    1.38
   1  13 -18   14.20    1.56
   1 -13  18   14.87    1.43
   1  13 -17   22.32    2.21
   1 -13  17   26.02    2.14
   1  13 -16   21.47    2.33
   1 -13  16   20.20    2.17
   1  13 -15   19.57    2.41
   1 -13  15   18.64    2.26
   1  13 -15   17.03    1.97
  -1  13  15   20.57    1.68
  -1  13  14   15.02    1.61
   1  13 -14   22.01    2.62
  -1  13  13   -0.09    0.93
   1  13 -13   -0.18    1.49
  -1  13  13    0.19    0.98
   1  13 -12   46.51    3.79
  -1  13  12   41.49    2.66
  -1  13  12   46.42    2.95
   1  13 -12   46.64    5.98
  -1  13  12   45.01    3.11
   1  13 -12   42.55    6.14
   1 -13  12   42.71    5.91
   1 -13  12   47.78    3.70
   1  13 -11   13.86    2.40
  -1  13  11   12.66    1.51
  -1  13  11   12.16    1.61
   1  13 -11   11.46    3.30
  -1  13  11   10.81    1.68
   1  13 -11    7.05    3.55
   1 -13  11   14.93    2.23
   1 -13  11    8.54    3.73
   1 -13  11    9.71    3.37
   1  13 -10    2.87    2.28
   1  13 -10    0.49    1.93
   1 -13  10    1.53    2.65
  -1  13  10    0.83    1.13
   1 -13  10    2.47    1.50
  -1  13  10    0.60    1.06
  -1  13   9  105.95    5.08
   1  13  -9  111.49    8.89
   1  13  -9  102.58    9.43
  -1  13   9  105.35    5.38
   1 -13   9  103.78    5.76
   1  13  -9   98.89    9.78
   1  13  -9  109.99    5.39
  -1  13   8  163.93    6.99
   1  13  -8  157.47   10.86
   1  13  -8  175.09   11.95
  -1  13   8  168.18    7.35
   1 -13   8  168.69    7.72
   1 -13   8  160.16   11.46
   1  13  -8  179.86    7.32
  -1  13   7   23.96    2.34
   1  13  -7   20.03    2.28
  -1  13   7   20.41    2.16
   1 -13   7   24.42    4.48
   1 -13   7   22.52    2.51
   1  13  -7   26.72    2.98
  -1  13   7   23.02    2.39
   1  13  -7   18.69    4.01
   1  13  -7   18.38    3.80
   1 -13   6  250.79   14.58
   1  13  -6  258.55   10.62
   1  13  -6  261.73   14.64
   1  13  -6  264.24   15.77
   1  13  -6  254.44   14.02
   1  13  -6  251.36    9.82
  -1  13   6  261.66    9.77
   1 -13   6  264.12   14.84
  -1  13   6  264.29    9.99
   1  13  -5   25.42    4.80
  -1  13   5   28.47    2.67
   1 -13   5   23.07    4.06
  -1  13   5   26.90    2.51
   1 -13   5   31.83    4.74
   1  13  -5   27.61    3.03
  -1  13   4   72.13    4.18
  -1  13   4   62.17    3.92
   1  13  -4   66.15    7.11
   1 -13   4   63.87    6.75
   1  13  -4   66.34    4.49
   1  13  -3    7.89    1.76
  -1  13   3    9.93    1.65
   1  13  -3    3.48    2.45
   1  13  -3    6.51    1.76
  -1  13   3    7.58    1.48
   1 -13   3    6.86    2.57
   1  13  -2   25.05    2.80
  -1  13   2   34.27    3.07
  -1  13   2   35.93    4.20
   1  13  -2   35.59    4.92
  -1  13   2   29.86    2.68
   1  13  -2   31.67    2.96
  -1 -13  -2   34.31    3.98
   1 -13   2   28.41    4.38
  -1  13   2   25.50    2.51
  -1  13   1   13.38    1.98
   1  13  -1   14.38    2.14
  -1  13   1   14.63    1.95
  -1  13   1   18.11    3.18
   1  13  -1   12.75    3.19
   1  13  -1   16.40    2.31
  -1  13   1   11.93    2.04
  -1 -13  -1   18.11    3.06
   1 -13   1   13.46    3.22
  -1  13   0    0.15    1.20
   1  13   0    0.96    1.24
  -1  13   0    1.10    1.07
  -1  13   0    0.41    1.41
   1  13   0   -0.50    1.28
  -1  13   0   -0.17    1.27
   1 -13   0    0.85    1.86
  -1 -13   0    2.12    1.55
  -1  13  -1   17.33    2.20
  -1  13  -1   19.13    3.64
   1  13   1   14.02    2.01
   1  13   1   20.27    2.34
  -1 -13   1   26.01    3.77
   1 -13  -1   13.70    3.13
   1  13   1   16.77    2.24
  -1  13  -1   18.41    2.39
  -1  13  -2   28.00    2.72
   1  13   2   32.42    2.89
  -1  13  -2   30.48    4.69
  -1 -13   2   26.57    4.02
   1  13   2   24.29    2.57
   1  13   2   27.04    2.74
  -1 -13   2   35.94    4.53
   1 -13  -2   26.02    4.12
  -1  13  -3    5.70    1.67
  -1 -13   3    9.86    2.71
   1 -13  -3   11.09    2.83
   1  13   3    8.03    1.71
  -1  13  -3    6.37    2.44
  -1 -13   3    6.29    2.36
   1  13   3    8.62    1.75
  -1  13  -3    8.32    3.00
  -1  13  -4   69.32    7.18
   1 -13  -4   63.94    6.01
  -1 -13   4   78.64    6.92
   1  13   4   62.16    4.13
  -1  13  -4   67.60    4.28
  -1 -13   4   62.83    6.51
  -1  13  -4   54.47    5.68
   1  13   4   65.39    4.17
  -1  13  -5   30.29    3.06
  -1  13  -5   28.79    2.88
  -1  13  -5   25.06    4.63
  -1 -13   5   30.25    4.64
   1  13   5   28.16    2.81
  -1 -13   5   25.77    4.52
   1  13   5   30.50    2.86
  -1  13  -5   28.01    4.23
   1  13   6  251.05   10.05
  -1 -13   6  261.11   15.12
  -1  13  -6  248.29   10.50
  -1  13  -6  264.56   10.20
  -1  13  -6  297.29   16.46
  -1  13  -6  252.86   13.82
   1  13   6  245.44   10.06
  -1  13  -6  247.59   12.92
  -1 -13   6  264.62   14.55
  -1  13  -7   24.41    2.65
  -1 -13   7   23.82    4.41
   1  13   7   24.33    2.61
  -1 -13   7   18.31    4.13
   1  13   7   24.97    2.60
  -1  13  -7   24.24    2.82
  -1  13  -7   27.80    4.14
  -1  13  -7   19.81    3.84
  -1  13  -8  161.14   11.32
   1  13   8  168.81    7.62
  -1  13  -8  144.53    9.85
  -1 -13   8  179.82   11.93
  -1  13  -8  175.24    7.71
  -1 -13   8  186.40   13.12
  -1  13  -8  174.05    8.15
  -1  13  -9  108.70    6.08
  -1  13  -9  111.33    5.75
  -1 -13   9   87.39    9.29
  -1  13  -9  115.92   10.47
   1  13   9  114.27    5.72
  -1  13  -9   93.74    8.62
  -1 -13   9  107.47    9.21
  -1  13  -9   92.54    7.84
  -1  13 -10    1.31    2.28
  -1  13 -10    1.93    1.48
  -1  13 -10    3.25    2.30
  -1 -13  10    0.55    2.10
   1  13  10    1.21    1.35
  -1  13 -10    1.33    2.06
  -1  13 -10    3.61    1.64
  -1 -13  10    0.67    2.08
  -1  13 -11   14.61    3.46
   1  13  11   12.17    1.99
  -1  13 -11   15.16    4.11
  -1 -13  11   12.87    3.70
  -1  13 -11   12.75    2.37
  -1  13 -11   12.26    3.69
  -1  13 -12   46.49    3.85
  -1  13 -12   32.40    5.60
  -1  13 -12   39.94    5.86
   1  13  12   48.90    3.33
  -1 -13  13    0.66    1.31
   1  13  13    0.49    1.12
  -1  13 -13    1.39    1.52
  -1 -13  14   17.56    2.32
  -1  13 -14   19.23    2.48
  -1  13 -15   20.32    2.33
  -1  13 -15   21.63    2.44
  -1 -13  16   16.65    1.96
  -1  13 -16   20.89    2.11
  -1  13 -16   22.05    2.25
  -1 -13  17   25.88    2.05
  -1  13 -17   21.30    1.94
  -1  13 -17   20.01    2.02
  -1 -13  18   16.76    1.37
  -1  13 -18   12.91    1.47
  -1  13 -19   11.37    1.02
  -1  13 -19   12.73    1.05
   1 -14  18   28.39    1.73
   1  14 -18   26.20    1.85
   1 -14  17   12.38    1.42
   1  14 -17   10.94    1.50
   1 -14  16   55.16    3.29
   1  14 -16   57.70    3.52
   1  14 -15   16.59    2.17
   1  14 -14   36.81    3.30
   1  14 -13   14.03    1.81
  -1  14  13   11.79    1.42
   1 -14  13   16.12    2.29
   1  14 -13   15.30    2.36
   1 -14  12   14.60    2.26
  -1  14  12   13.81    1.78
   1  14 -12   15.24    2.48
   1  14 -12    9.84    1.72
  -1  14  12   17.47    1.75
  -1  14  11   26.70    2.18
  -1  14  11   27.56    2.45
   1  14 -11   24.44    2.38
   1  14 -11   23.98    3.04
   1 -14  11   24.49    2.70
   1  14 -10   16.78    2.08
  -1  14  10   17.16    1.91
   1  14 -10   22.41    4.09
   1  14 -10   21.05    4.54
   1 -14  10   21.94    2.66
  -1  14  10   20.12    2.24
   1 -14  10   26.84    5.46
   1  14  -9   59.41    3.71
  -1  14   9   56.87    3.45
   1  14  -9   49.63    5.94
   1 -14   9   49.37    6.30
   1  14  -9   59.06    6.86
   1 -14   9   61.16    4.21
   1 -14   9   56.45    7.84
  -1  14   9   55.91    3.68
  -1  14   8   45.69    3.08
   1  14  -8   42.09    5.45
   1 -14   8   41.31    5.81
   1 -14   8   47.62    7.00
   1 -14   8   44.89    3.58
   1  14  -8   41.83    3.20
  -1  14   8   47.19    3.33
  -1  14   7    8.13    1.63
  -1  14   7    8.32    1.48
   1  14  -7    6.73    1.54
  -1  14   7    7.26    1.59
   1 -14   7    5.63    1.59
   1 -14   7    7.40    2.91
   1 -14   7   10.90    3.89
   1  14  -7   10.33    2.22
   1  14  -7    4.42    2.60
   1  14  -6   34.76    2.95
  -1  14   6   33.42    2.83
  -1  14   6   41.88    2.96
  -1  14   6   38.65    3.16
   1 -14   6   41.50    5.71
   1  14  -6   42.00    3.69
   1 -14   6   38.78    6.07
   1  14  -6   31.11    5.42
   1 -14   6   39.72    3.27
   1 -14   5  145.50    6.73
   1 -14   5  140.86   11.36
   1 -14   5  143.61   10.62
  -1  14   5  144.87    6.56
   1  14  -5  147.82    7.46
   1  14  -5  153.54   11.71
  -1  14   5  148.45    6.79
  -1  14   4  118.91    5.86
   1  14  -4  111.44    6.20
   1 -14   4  119.12    9.44
  -1  14   4  118.71    5.77
   1  14  -4  122.10    6.59
   1  14  -4  119.80    9.89
   1 -14   4  112.05    9.63
   1  14  -3  184.98    8.63
   1 -14   3  192.20   12.24
  -1  14   3  206.70    8.29
   1  14  -3  199.13    8.99
   1  14  -3  206.62   12.99
  -1  14   3  189.84    8.10
   1  14  -2  134.15    6.99
   1 -14   2  147.05   10.44
  -1  14   2  151.89    6.79
   1  14  -2  148.35    7.36
   1  14  -2  141.07   10.35
  -1  14   2  134.23    6.45
   1  14  -1  226.35    9.92
  -1 -14  -1  231.75   12.30
   1 -14   1  234.22   13.58
   1  14  -1  245.16   10.26
  -1  14   1  255.72   10.31
  -1  14   1  270.55    9.90
  -1  14   1  222.75   12.61
  -1  14   1  226.69    9.36
   1  14   0  520.65   17.38
  -1  14   0  486.30   16.74
  -1 -14   0  467.87   20.28
   1 -14   0  492.72   21.71
   1  14   0  493.11   17.40
  -1  14   0  509.62   17.12
  -1  14   0  455.57   21.05
  -1  14   0  512.51   17.67
   1  14   0  515.44   17.65
   1  14   1  243.71   10.08
  -1  14  -1  247.19    9.69
   1 -14  -1  233.42   13.43
  -1 -14   1  243.90   13.05
   1  14   1  252.80   10.26
  -1  14  -1  236.62    9.91
  -1  14  -1  234.99   13.66
  -1  14  -1  268.21   10.65
   1  14   1  255.06   10.32
   1  14   2  150.95    7.13
  -1  14  -2  150.46    6.76
  -1 -14   2  147.30    9.84
   1 -14  -2  152.86   10.05
   1  14   2  144.02    7.11
  -1  14  -2  151.18    7.12
  -1  14  -2  141.75   10.44
   1  14   2  146.86    7.13
  -1 -14   3  209.75   12.37
  -1 -14   3  204.22   12.17
   1 -14  -3  219.80   12.18
   1  14   3  198.15    8.69
  -1  14  -3  201.96    8.77
  -1  14  -3  187.32   12.66
   1  14   3  207.37    8.86
  -1 -14   4  114.37    9.15
   1  14   4  115.84    6.11
  -1 -14   4  121.28    9.19
  -1  14  -4  126.02    6.29
  -1  14  -4  110.54    9.72
   1  14   4  119.34    6.14
  -1  14  -5  144.81    7.34
  -1  14  -5  138.77    6.87
  -1  14  -5  135.98    9.43
  -1 -14   5  136.96   10.42
  -1 -14   5  147.83   10.37
   1  14   5  139.45    6.84
   1  14   5  144.89    6.90
  -1  14  -5  140.21   11.14
  -1  14  -6   41.59    3.48
  -1  14  -6   40.58    5.25
  -1 -14   6   42.41    5.54
   1  14   6   41.81    3.40
  -1 -14   6   36.57    5.35
  -1  14  -6   38.79    6.16
   1  14   6   39.07    3.38
  -1  14  -6   39.36    3.64
  -1  14  -7    7.78    2.18
  -1  14  -7    5.02    3.09
  -1  14  -7    8.01    1.87
  -1  14  -7   10.78    3.14
  -1 -14   7    7.78    2.91
   1  14   7    7.74    1.77
   1  14   7    4.78    1.61
  -1 -14   7   10.00    3.11
  -1 -14   8   44.54    6.23
  -1  14  -8   33.43    5.09
  -1 -14   8   36.95    5.49
  -1  14  -8   44.87    3.81
   1  14   8   47.19    3.53
  -1  14  -8   45.85    3.55
  -1 -14   9   51.43    6.88
  -1  14  -9   63.56    6.94
  -1  14  -9   56.34    3.95
   1  14   9   60.65    4.03
  -1  14  -9   56.69    4.32
  -1 -14   9   55.45    6.71
  -1 -14  10   25.55    4.64
  -1  14 -10   15.11    4.05
  -1  14 -10   22.72    4.38
  -1  14 -10   17.12    2.65
  -1 -14  10   20.10    2.53
  -1  14 -10   17.79    2.38
   1  14  10   22.13    2.40
  -1  14 -11   27.88    3.06
  -1 -14  11   21.99    2.65
   1  14  11   27.16    2.53
  -1  14 -11   24.71    2.68
  -1  14 -12   13.08    2.36
  -1  14 -12   14.14    2.14
   1  14  12   14.88    1.94
  -1  14 -13   10.15    2.07
  -1  14 -13   11.17    1.93
  -1 -14  14   35.27    2.93
  -1  14 -14   33.90    2.81
  -1  14 -14   36.44    3.08
  -1 -14  15   15.72    1.98
  -1  14 -15   14.08    1.85
  -1  14 -15   17.65    2.16
  -1 -14  16   55.54    3.22
  -1  14 -16   52.47    3.09
  -1  14 -16   55.66    3.36
  -1  14 -17    9.18    1.38
  -1  14 -17    8.90    1.24
  -1  14 -18   26.12    1.66
   1  15 -18    9.76    0.88
   1 -15  17   33.90    1.95
   1  15 -17   31.35    2.07
   1  15 -16    3.40    1.16
   1  15 -15   32.73    2.67
   1 -15  14    7.71    1.58
   1  15 -14    7.51    1.74
   1 -15  13   21.43    2.36
   1  15 -13   20.87    2.55
  -1  15  12   24.32    2.12
   1 -15  12   23.15    2.55
   1  15 -12   20.20    2.68
   1  15 -11    6.58    1.24
  -1  15  11   11.96    1.42
   1 -15  11   10.59    1.99
  -1  15  11   11.18    1.61
   1 -15  10   28.55    2.94
  -1  15  10   32.73    2.69
  -1  15  10   28.56    2.24
   1  15 -10   25.25    2.39
   1 -15   9   65.04    7.12
  -1  15   9   66.53    4.02
   1 -15   9   73.01    4.57
  -1  15   9   65.95    3.63
   1  15  -9   60.41    3.74
  -1  15   8   18.46    2.18
   1 -15   8   13.49    2.06
   1 -15   8   19.89    4.15
   1  15  -8   13.72    2.41
   1 -15   8   17.89    4.43
   1  15  -8   11.78    1.81
  -1  15   8   16.81    1.87
  -1  15   7   22.11    2.17
   1 -15   7   20.68    4.68
  -1  15   7   27.05    2.59
   1  15  -7   20.89    2.21
   1  15  -7   23.40    3.01
   1 -15   7   26.29    2.74
   1 -15   7   29.34    4.77
  -1  15   6  271.84   10.27
   1  15  -6  268.89   11.07
  -1  15   6  280.22   10.58
  -1  15   6  272.81   10.05
   1  15  -6  281.18   11.55
   1 -15   6  278.60   10.73
   1 -15   6  286.13   15.88
   1 -15   5  105.16    9.17
   1  15  -5  101.46    5.94
  -1  15   5  104.07    5.45
   1  15  -5  114.37    6.43
   1 -15   5  104.65    5.52
  -1  15   5  108.18    5.43
   1 -15   4    1.62    1.18
  -1  15   4    1.22    1.46
   1 -15   4    2.56    2.39
   1  15  -4    1.04    1.68
  -1  15   4    2.06    1.24
   1  15  -4    2.56    1.66
   1 -15   3  157.57   11.11
   1  15  -3  156.96    7.97
  -1  15   3  172.76    7.49
  -1  15   3  176.94    7.50
   1 -15   3  160.98    7.16
   1  15  -3  177.94    8.49
  -1  15   2   15.86    2.09
   1 -15   2   22.62    4.14
   1  15  -2   16.18    2.74
   1  15  -2   17.48    2.70
  -1  15   2   18.98    2.34
   1  15  -1   78.67    5.00
  -1  15   1   80.63    4.65
   1 -15   1   64.83    6.88
  -1  15   1   84.02    5.29
   1  15  -1   75.18    5.14
  -1  15   1   76.98    4.70
   1  15  -1   76.00    5.10
   1  15   0    7.04    1.93
   1 -15   0    5.15    2.36
  -1 -15   0    6.68    2.29
   1  15   0    4.16    1.56
  -1  15   0    6.62    1.59
   1  15   0    6.18    1.97
  -1  15   0    7.01    1.91
  -1  15   0   12.87    3.03
  -1  15   0    4.92    1.59
   1  15   1   73.50    4.99
  -1 -15   1   81.42    7.06
   1 -15  -1   80.95    7.35
  -1  15  -1   78.66    4.62
   1  15   1   76.69    4.96
   1  15   1   84.18    5.22
  -1  15  -1   83.78    5.43
  -1  15  -1   87.62    5.05
  -1  15  -1   76.27    7.36
  -1  15  -2   18.64    2.27
   1  15   2   18.91    2.44
  -1 -15   2   20.03    3.80
   1 -15  -2   23.61    3.88
  -1  15  -2   18.78    4.05
  -1  15  -2   20.01    2.52
   1  15   2   18.55    2.57
  -1  15  -3  161.49    7.35
   1  15   3  171.61    7.90
  -1 -15   3  157.44   10.82
  -1  15  -3  165.07   11.83
  -1  15  -3  175.68    7.93
   1  15   3  174.72    7.97
   1  15   4    2.09    1.46
  -1 -15   4    4.74    2.33
  -1  15  -4    2.31    1.50
  -1  15  -4    6.92    2.76
   1  15   4    3.76    1.67
   1  15   5   97.98    5.64
  -1 -15   5   95.27    8.42
   1  15   5  108.92    5.91
  -1  15  -5  108.69    5.84
  -1  15  -5  112.32    9.89
  -1  15  -6  263.75   11.37
   1  15   6  276.75   10.84
  -1 -15   6  296.29   15.85
   1  15   6  273.01   10.75
  -1  15  -6  262.30   10.66
  -1  15  -6  277.94   16.80
  -1  15  -7   25.37    3.14
   1  15   7   29.19    2.85
   1  15   7   26.58    2.77
  -1  15  -7   22.61    2.70
  -1 -15   7   21.51    4.38
  -1  15  -7   23.50    4.78
  -1 -15   7   19.98    4.10
  -1 -15   8   15.57    3.98
   1  15   8   14.71    2.21
  -1  15  -8   18.67    4.32
  -1 -15   8   13.26    3.59
  -1  15  -8   13.42    2.14
  -1  15  -8   14.85    2.57
  -1  15  -9   68.13    4.77
  -1 -15   9   66.26    4.36
  -1 -15   9   65.65    7.21
  -1  15  -9   66.98    4.30
   1  15   9   66.62    4.18
  -1  15 -10   23.12    2.61
  -1 -15  10   23.20    2.68
  -1  15 -10   29.92    3.15
   1  15  10   27.72    2.63
  -1  15 -11    8.42    1.78
   1  15  11   12.00    1.78
  -1 -15  11   14.52    2.12
  -1  15 -11   11.83    2.27
  -1  15 -12   20.94    2.35
   1  15  12   25.05    2.27
  -1  15 -12   21.29    2.71
  -1 -15  12   23.63    2.58
  -1  15 -13   17.95    2.38
   1  15  13   18.44    1.84
  -1  15 -13   16.85    2.09
  -1  15 -14    7.29    1.59
  -1  15 -14    7.58    1.48
  -1 -15  15   32.73    2.45
  -1  15 -15   29.62    2.19
  -1  15 -15   24.96    2.36
  -1  15 -16    2.46    1.00
  -1  15 -16    2.15    0.91
  -1 -15  16    3.66    0.99
  -1 -15  17   31.70    1.86
  -1  15 -17   28.00    1.85
   1 -16  17   21.48    1.20
   1  16 -17   17.14    1.22
   1  16 -16   35.14    2.19
   1  16 -15   17.66    1.65
   1  16 -15   16.70    1.79
   1 -16  15   19.88    1.75
   1  16 -14    5.43    1.43
   1  16 -14    4.03    1.18
   1 -16  14    5.55    1.26
   1  16 -13   37.87    2.79
   1 -16  13   42.63    3.01
   1  16 -13   41.69    3.15
   1  16 -12   20.96    2.27
   1 -16  12   25.54    2.50
  -1  16  11    3.35    1.11
   1  16 -11    1.83    1.37
   1 -16  11    2.77    1.36
   1  16 -10   33.79    2.98
   1 -16  10   43.73    3.33
  -1  16  10   38.13    2.71
   1 -16   9    8.21    1.78
  -1  16   9    7.78    1.45
   1  16  -9    8.11    1.86
  -1  16   8   26.66    2.12
   1  16  -8   26.00    2.86
   1  16  -8   26.03    3.15
  -1  16   8   26.40    2.47
   1 -16   8   21.18    2.50
   1 -16   7    4.17    2.63
   1  16  -7    6.71    1.91
  -1  16   7    5.79    1.22
   1 -16   7    7.28    1.70
  -1  16   7    5.92    1.47
   1  16  -7    7.80    2.11
   1  16  -6  107.94    6.12
   1  16  -6  115.41    6.56
  -1  16   6  113.44    5.17
   1 -16   6  118.81    5.90
  -1  16   6  119.53    5.72
   1 -16   6  100.40    8.93
  -1  16   5   32.34    2.77
   1  16  -5   36.55    3.53
   1  16  -5   40.87    3.80
  -1  16   5   38.57    2.79
   1 -16   5   35.09    2.98
  -1  16   5   39.69    3.07
   1 -16   5   28.94    4.98
   1 -16   4   49.45    6.11
   1 -16   4   49.04    3.43
  -1  16   4   45.86    3.29
   1  16  -4   47.46    4.13
  -1  16   4   43.17    3.31
   1  16  -4   45.56    4.00
   1 -16   3    2.52    2.14
   1  16  -3    2.49    1.78
   1  16  -3    3.23    1.86
  -1  16   3    1.98    1.26
   1 -16   3    1.10    1.15
  -1  16   3    3.87    1.46
   1 -16   2  194.73   12.47
   1  16  -2  203.65    9.34
   1  16  -2  211.20    9.54
   1  16  -2  204.74    8.90
  -1  16   2  197.89    8.39
  -1  16   2  193.31    8.38
   1 -16   1   50.02    5.97
   1  16  -1   49.09    4.13
   1  16  -1   55.57    4.36
  -1  16   1   51.07    3.61
   1  16  -1   46.45    3.82
  -1  16   1   45.92    3.55
   1 -16   0  114.07    9.02
   1  16   0  113.12    6.44
  -1  16   0  117.49    6.54
   1  16   0  125.65    6.71
  -1  16   0  107.16    5.62
   1  16   0  112.34    6.20
  -1  16   0  110.63    5.85
   1  16   1   50.21    4.16
  -1  16  -1   46.07    5.66
  -1  16  -1   50.19    4.24
   1  16   1   49.91    3.85
  -1  16  -1   49.26    3.59
  -1  16  -1   50.44    3.82
  -1 -16   2  207.02   12.15
   1  16   2  198.63    9.03
  -1  16  -2  188.09   12.53
  -1  16  -2  210.23    9.53
  -1  16  -2  199.20    8.71
   1  16   2  208.22    8.99
  -1  16  -2  197.83    8.33
   1  16   3    4.55    1.74
   1  16   3    2.13    1.52
  -1  16  -3    2.25    1.25
  -1  16  -3    3.87    2.35
  -1 -16   3    3.22    2.02
  -1  16  -3    1.74    1.45
   1  16   4   47.81    3.84
   1  16   4   40.58    3.51
  -1  16  -4   40.28    3.19
  -1  16  -4   40.43    5.86
  -1 -16   4   51.10    6.00
  -1  16  -4   42.39    3.53
   1  16   5   39.32    3.47
   1  16   5   41.16    3.40
  -1  16  -5   41.07    3.09
  -1  16  -5   29.89    5.15
  -1 -16   5   35.50    5.08
  -1  16  -5   37.53    3.28
  -1 -16   6  109.14    9.18
  -1  16  -6  129.16    6.84
  -1  16  -6  117.59   10.25
  -1  16  -6  121.17    6.02
   1  16   6  112.91    6.08
  -1  16  -6  105.77    5.46
   1  16   6  113.65    5.94
   1  16   7    7.25    1.71
  -1  16  -7    8.67    3.13
  -1  16  -7    7.51    1.81
  -1  16  -7    8.81    2.22
  -1  16  -8   20.71    2.43
   1  16   8   26.08    2.64
  -1  16  -8   27.71    3.22
   1  16   9    7.07    1.57
  -1 -16   9    6.83    1.76
  -1  16  -9    6.45    1.63
  -1  16  -9    8.23    2.15
  -1  16 -10   38.04    3.01
   1  16  10   33.74    2.76
  -1 -16  10   35.71    3.08
  -1  16 -10   40.37    3.53
   1  16  11    3.60    1.24
  -1  16 -11    2.53    1.24
  -1  16 -11    3.19    1.65
  -1 -16  11    1.31    1.23
  -1  16 -12   22.72    2.64
   1  16  12   25.98    2.14
  -1 -16  12   28.13    2.59
  -1  16 -12   25.40    2.28
  -1  16 -13   41.30    3.09
  -1  16 -13   38.75    2.68
  -1 -16  13   42.76    2.98
  -1  16 -14    5.79    1.22
  -1  16 -14    6.73    1.45
  -1  16 -15   16.29    1.57
  -1  16 -15   16.90    1.74
  -1 -16  16   33.62    2.00
  -1  16 -16   32.32    2.01
   1 -17  15    7.57    1.00
   1  17 -15    5.42    1.04
   1  17 -14    6.59    1.07
   1 -17  14    5.99    1.15
   1  17 -14    6.91    1.29
   1  17 -13   14.18    1.65
   1  17 -13   16.04    1.93
   1 -17  13   16.66    1.76
   1  17 -12    7.46    1.40
   1 -17  12    8.02    1.45
   1  17 -11    9.46    1.63
   1 -17  11    9.72    1.63
   1 -17  10    4.76    1.42
  -1  17  10    3.34    1.01
   1  17 -10    4.68    1.41
   1  17  -9   40.77    3.56
   1 -17   9   50.62    3.41
  -1  17   9   45.61    2.91
   1  17  -9   43.60    3.35
   1  17  -8   94.13    5.50
   1 -17   8   88.26    4.91
  -1  17   8   95.35    4.61
   1  17  -8   93.14    5.20
   1  17  -7   33.64    3.31
   1 -17   7   32.03    2.77
  -1  17   7   36.20    2.79
   1  17  -7   30.56    2.95
   1  17  -6   27.06    3.12
   1 -17   6   27.78    2.60
  -1  17   6   25.92    2.44
   1  17  -6   29.16    2.97
   1  17  -5   17.67    2.66
   1 -17   5   18.54    2.16
   1  17  -5   17.63    2.54
  -1  17   5   17.68    2.13
   1  17  -4   23.16    2.84
   1  17  -4   26.34    3.17
  -1  17   4   24.53    2.45
   1  17  -4   15.91    2.28
  -1  17   4   24.80    2.30
   1 -17   4   21.91    2.26
   1 -17   3   29.24    2.49
   1  17  -3   25.75    3.13
   1  17  -3   28.51    3.31
  -1  17   3   24.47    2.49
   1  17  -3   26.56    2.86
  -1  17   3   29.45    2.58
   1  17  -2   66.87    4.81
   1 -17   2   58.04    6.35
   1  17  -2   70.65    4.95
   1  17  -2   66.69    4.43
  -1  17   2   63.73    3.99
  -1  17   2   65.26    4.01
   1  17  -1   30.80    3.35
   1 -17   1   34.28    4.84
   1  17  -1   28.71    3.22
   1  17  -1   29.93    3.04
  -1  17   1   30.88    2.75
  -1  17   1   25.48    2.59
  -1  17   0   -0.87    1.30
   1  17   0    0.53    1.57
  -1  17   0    0.62    1.25
   1  17   0    0.62    1.72
  -1  17  -1   28.46    3.31
  -1  17  -1   22.09    2.42
   1  17   1   22.47    2.70
  -1  17  -1   25.44    2.65
   1  17   1   29.83    3.26
  -1  17  -2   74.66    5.08
   1  17   2   62.77    4.59
  -1  17  -2   67.38    4.33
  -1  17  -2   64.60    4.00
   1  17   2   63.31    4.38
   1  17   3   29.02    3.08
  -1  17  -3   23.52    2.57
   1  17   3   26.10    2.80
  -1  17  -3   23.79    2.40
   1  17   4   26.30    2.86
  -1  17  -4   23.65    2.58
   1  17   4   17.96    2.38
  -1  17  -4   22.99    2.30
   1  17   5   16.71    2.26
  -1  17  -5   13.60    1.84
  -1  17  -5   12.52    1.99
   1  17   5   23.06    2.65
  -1 -17   5   19.56    2.25
  -1  17  -6   22.97    2.43
   1  17   6   28.94    2.76
  -1 -17   6   29.56    2.73
  -1  17  -7   27.61    2.64
   1  17   7   34.82    2.92
  -1 -17   7   34.89    2.94
  -1  17  -7   36.88    3.47
  -1  17  -8   96.83    4.90
   1  17   8   93.94    4.94
  -1 -17   8   97.54    5.17
  -1  17  -8   93.71    5.61
  -1  17  -9   46.26    3.12
  -1  17  -9   47.03    3.74
   1  17   9   42.24    3.06
  -1 -17   9   43.86    3.32
  -1  17 -10    4.38    1.69
   1  17  10    4.34    1.23
  -1 -17  10    5.93    1.51
  -1  17 -11    8.09    1.79
  -1 -17  11    8.27    1.53
   1  17  11    8.38    1.39
  -1  17 -12    5.70    1.54
   1  17  12    8.54    1.23
  -1 -17  12    8.36    1.47
  -1  17 -12    9.75    1.51
  -1 -17  13   16.38    1.79
  -1  17 -13   18.08    1.83
  -1  17 -13   18.76    2.01
  -1 -17  14    6.36    1.15
  -1  17 -14    3.60    1.11
  -1  17 -14    6.55    1.08
  -1  17 -15    6.97    1.00
   1 -18  14   35.00    1.88
   1  18 -14   33.96    1.99
   1 -18  13    0.69    0.71
   1 -18  12    5.52    1.15
   1  18 -12    4.90    1.14
   1 -18  11   12.00    1.51
   1  18 -11   10.44    1.47
   1 -18  10    2.44    1.06
   1  18 -10    0.72    0.82
   1  18 -10    2.96    1.19
   1  18  -9    4.62    1.13
  -1  18   9    5.79    1.18
   1 -18   9    1.59    1.04
   1  18  -9    6.59    1.77
   1  18  -9    4.41    1.36
  -1  18   8    0.75    0.88
   1  18  -8    1.58    1.01
   1 -18   8    1.90    1.15
   1  18  -8    1.88    1.48
   1  18  -8    1.69    1.27
  -1  18   7   12.60    1.67
   1  18  -7   12.65    1.81
   1 -18   7   16.63    1.93
   1  18  -7   16.40    2.42
   1  18  -7   13.10    2.00
   1  18  -6   61.30    3.85
  -1  18   6   65.19    3.64
   1 -18   6   61.69    3.69
   1  18  -6   68.07    4.45
   1  18  -6   66.39    4.25
   1  18  -5   14.24    2.04
  -1  18   5   16.96    1.92
   1 -18   5   15.19    1.87
   1  18  -5   14.07    2.40
   1  18  -5   16.48    2.32
   1  18  -4   28.12    2.72
  -1  18   4   29.27    2.49
   1 -18   4   30.28    2.45
   1  18  -4   31.65    3.10
   1  18  -4   35.61    3.41
  -1  18   3   77.08    4.19
   1  18  -3   74.35    4.54
   1  18  -3   76.86    4.98
   1  18  -3   73.84    4.91
  -1  18   2    9.84    1.62
   1  18  -2    6.99    1.73
   1  18  -2   10.15    2.15
   1  18  -2   13.61    2.38
   1  18  -1    8.20    1.82
  -1  18   1    6.82    1.50
   1  18  -1    7.97    2.02
   1  18   0   34.91    3.04
  -1  18   0   30.26    2.54
   1  18   0   37.50    3.46
  -1  18  -1    8.60    1.55
   1  18   1    6.59    1.70
  -1  18  -1    7.82    1.36
   1  18   1    8.20    1.99
  -1  18  -2    8.98    1.58
   1  18   2    9.67    1.89
  -1 -18   2    9.03    1.47
  -1  18  -2    8.67    1.51
   1  18   2   10.92    2.11
  -1 -18   3   71.35    3.91
   1  18   3   70.91    4.33
  -1  18  -3   66.48    3.78
   1  18   3   80.10    4.82
  -1  18  -3   70.69    4.76
   1  18   4   33.56    2.90
  -1  18  -4   29.78    2.40
   1  18   4   34.11    3.19
  -1 -18   4   28.63    2.53
   1  18   5   19.31    2.24
   1  18   5   17.32    2.36
  -1 -18   5   17.39    2.06
  -1 -18   6   65.88    3.91
   1  18   6   67.04    3.99
  -1 -18   7   11.52    1.80
   1  18   7   14.98    1.93
  -1  18  -7   15.46    2.42
  -1 -18   8    2.74    1.17
   1  18   8    2.05    1.19
  -1  18  -8    1.94    1.59
  -1 -18   9    4.39    1.34
   1  18   9    5.56    1.28
  -1  18  -9    6.75    1.77
  -1 -18  10    1.00    1.04
   1  18  10    1.84    0.95
  -1  18 -10    2.99    1.49
   1  18  11   10.24    1.28
  -1 -18  11    9.51    1.42
  -1  18 -11    8.89    1.46
  -1  18 -11   10.04    1.72
  -1 -18  12    4.44    1.09
  -1  18 -12    4.41    1.06
  -1  18 -12    6.15    1.32
  -1 -18  13    0.64    0.73
  -1  18 -13    1.12    0.88
  -1 -18  14   41.99    2.08
  -1  18 -14   36.37    2.01
   1 -19  12    6.93    0.85
   1 -19  11    3.83    0.85
   1  19 -11    2.52    0.81
   1 -19  10   20.52    1.67
   1  19 -10   17.36    1.74
   1  19  -9   15.61    1.37
   1 -19   9   23.12    1.80
   1  19  -9   21.31    1.99
   1  19  -9   22.65    2.21
  -1  19   8   -0.41    0.82
   1  19  -8    0.55    0.80
   1 -19   8    1.34    0.86
   1  19  -8    0.46    0.99
   1  19  -8   -0.13    1.33
   1  19  -7   28.10    2.21
  -1  19   7   33.93    2.16
   1 -19   7   31.30    2.26
   1  19  -7   33.18    2.67
   1  19  -7   35.46    2.89
   1  19  -6    3.77    1.17
  -1  19   6    4.18    1.05
   1 -19   6    5.29    1.10
   1  19  -6    3.78    1.34
   1  19  -6    3.88    1.44
   1  19  -5    4.13    1.28
  -1  19   5    4.41    1.11
   1 -19   5    3.52    1.07
   1  19  -5    5.90    1.55
   1  19  -5    4.68    1.59
  -1  19   4  164.64    6.60
   1  19  -4  169.31    7.03
   1  19  -4  173.47    7.55
   1  19  -4  186.12    7.84
   1  19  -3   24.68    2.68
   1  19  -3   25.60    2.41
  -1  19   3   25.45    2.13
   1  19  -2    2.31    1.55
  -1  19   2    2.57    1.06
   1  19  -2    2.38    1.27
   1  19  -1   30.17    2.97
   1  19  -1   33.14    2.80
  -1  19   1   34.23    2.50
   1  19   0   61.76    4.15
   1  19   0   56.65    3.65
  -1  19   0   48.72    3.04
   1  19   1   36.67    3.29
   1  19   1   36.39    2.89
  -1  19  -1   33.54    2.46
   1  19   2    4.28    1.51
  -1  19  -2    2.77    1.01
   1  19   2    4.55    1.47
   1  19   3   25.91    2.43
   1  19   3   28.23    2.82
  -1 -19   3   24.62    2.08
   1  19   4  179.49    7.23
   1  19   4  173.17    7.60
  -1 -19   4  166.94    6.68
  -1 -19   5    4.37    1.19
   1  19   5    6.38    1.41
  -1 -19   6    4.70    1.19
   1  19   6    3.40    1.23
  -1 -19   7   34.63    2.51
   1  19   7   36.81    2.55
  -1 -19   8    0.39    0.94
   1  19   8    0.18    0.82
  -1  19  -8    0.93    1.35
   1  19   9   22.87    1.80
  -1 -19   9   19.94    1.87
  -1  19  -9   23.64    2.11
  -1  19  -9   20.68    2.23
   1  19  10   19.36    1.53
  -1 -19  10   19.87    1.71
  -1  19 -10   18.96    1.81
  -1  19 -10   21.35    2.05
  -1 -19  11    1.35    0.73
  -1  19 -11    1.91    0.84
  -1  19 -11    3.33    1.01
  -1 -19  12    8.59    1.00
  -1 -19  13   16.57    1.09
   1 -20   9    1.71    0.56
   1 -20   8   25.41    1.61
   1  20  -8   33.09    2.17
   1  20  -7    1.07    0.61
  -1  20   7    1.89    0.64
   1 -20   7    2.66    0.70
   1  20  -7    1.54    0.91
   1  20  -6   16.88    1.50
  -1  20   6   22.84    1.49
   1  20  -6   21.13    1.95
   1  20  -5   36.48    2.32
  -1  20   5   40.08    2.16
   1  20  -5   40.35    2.80
   1  20  -4   17.64    1.67
  -1  20   4   15.88    1.41
   1  20  -4   15.97    1.94
   1  20  -3   66.01    3.47
  -1  20   3   68.90    3.19
   1  20  -3   69.17    3.96
   1  20  -2    4.75    1.13
  -1  20   2    3.56    0.85
   1  20  -2    3.41    1.25
  -1  20   1    8.67    1.15
   1  20  -1    9.11    1.53
   1  20  -1   10.90    1.66
  -1  20   0    3.94    0.84
   1  20   0    3.12    1.12
   1  20   0    3.95    1.28
   1  20   1   10.30    1.52
   1  20   1   12.25    1.81
   1  20   2    1.95    1.14
   1  20   2    4.69    1.38
   1  20   3   71.69    3.72
   1  20   4   19.61    1.88
   1  20   5   37.89    2.45
  -1 -20   5   37.27    2.19
   1  20   6   19.88    1.76
  -1 -20   6   23.75    1.71
  -1  20  -6   22.09    2.03
   1  20   7    2.98    0.88
  -1 -20   7    2.15    0.76
  -1  20  -7    2.26    1.00
   1  20   8   34.62    2.00
  -1 -20   8   34.36    2.01
  -1  20  -8   33.61    2.28
  -1 -20   9    0.70    0.63
  -1 -20  10    2.91    0.67
   1  21  -5   25.07    1.88
   1  21  -4   19.87    1.34
   1  21  -4   29.76    2.05
   1  21  -3    8.85    1.02
   1  21  -3   13.08    1.47
   1  21  -2   24.46    1.66
   1  21  -2   27.76    2.15
   1  21  -1   10.57    1.22
  -1  21   1    9.77    1.43
   1  21   0   22.06    1.65
   1  21   0   25.26    2.06
  -1  21   0   22.12    1.97
   1  21   1   12.56    1.28
   1  21   1   13.98    1.61
  -1  21  -1   14.51    1.62
   1  21   2   28.00    1.84
  -1  21  -2   29.72    2.17
   1  21   3   12.48    1.24
  -1  21  -3   13.89    1.55
   1  21   4   25.28    1.69
  -1  21  -4   28.30    2.05
   1  21   5   25.07    1.58
  -1  21  -5   22.17    1.81
   1  21   6   13.70    1.14
   1  21   7   55.13    2.28
   2   0   0 5082.12  142.43
   2   0   0 5176.20  142.42
   2   0   1  166.76    6.15
   2   0  -1  172.37    6.09
   2   0  -1  171.00    6.17
   2   0  -2 2271.67   64.25
   2   0   2 2339.23   64.52
   2   0  -2 2284.38   64.33
   2   0  -2 2246.75   64.81
   2   0   3  651.62   18.99
   2   0   3  660.81   20.58
   2   0  -3  668.44   20.25
   2   0  -3  660.19   19.75
   2   0  -3  658.74   19.34
   2   0   3  610.04   19.52
   2   0   4   94.84    4.04
   2   0  -4   92.52    3.75
  -2   0  -4   91.85    3.62
   2   0   4   84.16    4.76
   2   0   4   88.51    3.57
   2   0  -4   91.65    4.25
   2   0  -4   92.89    4.78
  -2   0   4   87.78    4.52
   2   0   5 1851.59   53.01
  -2   0  -5 1821.41   52.11
   2   0   5 1849.74   54.76
  -2   0   5 1899.40   54.64
  -2   0   5 1876.05   54.44
   2   0   5 1890.59   52.60
   2   0  -5 1887.33   54.57
   2   0  -5 1859.10   53.64
  -2   0   5 1868.49   53.76
  -2   0   6 1309.57   39.03
   2   0   6 1300.29   39.79
  -2   0   6 1341.58   39.73
  -2   0   6 1280.77   39.70
  -2   0  -6 1308.33   40.17
   2   0   6 1307.40   37.46
   2   0   6 1273.05   37.52
   2   0  -6 1282.52   38.59
   2   0   7   89.61    5.64
  -2   0   7   85.73    4.48
  -2   0   7   96.45    5.49
   2   0  -7   88.02    4.96
  -2   0  -7   91.00    5.88
   2   0   7   87.05    4.19
  -2   0   7   89.34    5.67
   2   0   8  214.89   10.16
  -2   0  -8  210.10    8.66
  -2   0   8  227.48    8.47
  -2   0   8  225.41   10.08
   2   0  -8  223.05    9.40
   2   0   8  211.35    8.33
  -2   0  -8  212.37   10.34
  -2   0   8  230.53   10.49
  -2   0   9   90.27    6.50
  -2   0  -9  100.32    5.29
   2   0   9   98.35    4.07
  -2   0   9   96.95    4.24
  -2   0   9  112.51    6.93
  -2   0  -9  107.49    7.08
   2   0   9  108.45    5.34
   2   0  -9  104.62    6.08
   2   0   9  106.54    6.79
   2   0  10    2.16    1.70
  -2   0 -10    1.32    0.94
  -2   0 -10    1.58    1.84
   2   0 -10    1.43    1.39
   2   0  10    2.24    0.78
  -2   0  10    1.30    1.68
   2   0  11 1035.61   30.98
   2   0  11 1035.32   35.97
   2   0 -11 1082.15   34.84
   2   0 -11 1148.22   37.20
  -2   0 -11 1083.43   36.51
  -2   0  11 1075.13   36.66
   2   0 -12  120.05    7.46
   2   0 -12  124.74    8.80
  -2   0 -12  111.80    8.09
   2   0  12  106.46    4.73
   2   0  12  111.13    8.01
   2   0  13   18.22    1.81
   2   0  13   20.95    1.99
   2   0  13   20.15    3.53
   2   0  13   20.77    1.89
  -2   0  13   17.59    1.74
  -2   0  13   19.69    1.88
   2   0  13   16.16    2.10
  -2   0  13   19.23    2.22
   2   0 -13   22.90    4.27
   2   0 -13   25.83    3.51
  -2   0 -13   20.18    3.72
   2   0  14   16.01    1.92
  -2   0  14   15.86    2.15
   2   0  14   14.04    3.13
   2   0  14   16.68    1.88
  -2   0 -14   11.57    3.04
   2   0 -14   14.76    3.12
  -2   0  14   16.03    1.80
   2   0  14   15.11    2.15
   2   0 -14   14.92    3.77
  -2   0  14   16.67    1.72
  -2   0  15   21.74    2.11
  -2   0 -15   24.75    4.16
  -2   0  15   23.72    2.27
  -2   0  15   26.47    2.80
   2   0 -15   24.04    4.68
   2   0  15   22.71    2.63
   2   0  15   27.10    2.41
  -2   0  15   25.15    2.53
   2   0  15   20.19    2.19
   2   0 -16   88.20    8.80
  -2   0 -16   71.44    6.98
  -2   0  16   75.54    4.10
  -2   0  16   74.80    4.95
   2   0  16   73.26    4.79
   2   0  16   87.22    4.48
  -2   0  16   80.25    4.51
   2   0  16   80.13    4.32
  -2   0  17  207.39    7.89
   2   0  17  200.90    8.87
  -2   0  17  202.70    9.06
  -2   0  17  210.18    8.33
   2   0  17  204.64    8.10
   2   0  17  184.03    8.28
  -2   0  18    9.46    1.65
   2   0  18    4.22    1.75
  -2   0  18   10.32    2.13
   2   0  18   10.65    2.07
   2   0 -18    6.12    3.50
   2   0  18    9.11    1.70
  -2   0  18    8.66    1.73
  -2   0  19    5.29    1.79
   2   0  19    5.49    1.79
  -2   0  19    6.79    1.55
   2   0  19    7.12    1.51
  -2   0  20    4.04    1.45
   2   0  20    4.41    1.24
  -2   0  20    5.22    1.32
  -2   0  21  210.31    8.14
  -2   0  21  210.09    7.47
   2   0  21  203.67    7.31
  -2   0  22   22.30    1.95
  -2   0  22   24.50    1.71
  -2   0  23   33.51    1.62
  -2   0  23   33.21    1.82
  -2   1  23  138.63    4.67
  -2   1  22   10.29    1.26
   2  -1  22    8.83    1.45
  -2   1  22    8.60    1.22
  -2   1  21   42.72    2.95
  -2   1  21   38.55    2.56
   2  -1  21   42.42    3.00
   2  -1  20    4.72    1.23
  -2   1  20    4.66    1.37
  -2   1  20    6.00    1.55
   2  -1  20    5.55    1.65
   2  -1  19   41.09    2.82
  -2   1  19   41.92    3.09
  -2   1  19   34.59    2.58
  -2   1  19   43.14    3.52
   2  -1  19   40.20    3.32
  -2   1  18   67.76    3.77
   2  -1  18   67.55    3.79
  -2   1  18   68.68    4.09
   2  -1  18   64.17    4.41
  -2   1  18   72.35    4.62
  -2   1  17   85.66    4.38
   2  -1  17   85.42    4.46
  -2   1  17   87.07    4.75
  -2   1  17   80.82    5.17
   2  -1  17   84.63    5.16
   2  -1  17   67.04    4.36
   2  -1  16   24.01    2.37
  -2   1  16   16.24    2.53
   2  -1  16   19.88    2.57
  -2   1  16   23.56    2.15
  -2   1  16   26.35    2.64
   2  -1  16   20.61    2.15
  -2   1  16   21.09    2.22
  -2   1  15  448.23   14.85
   2  -1  15  429.76   20.41
  -2   1  15  449.17   15.98
   2  -1  15  440.51   15.82
   2  -1  15  481.45   15.03
  -2   1  15  434.67   14.49
   2  -1  15  453.42   14.90
   2   1 -15  449.86   19.76
  -2  -1 -15  444.03   19.86
  -2   1  14   14.70    1.79
   2  -1  14   14.68    3.31
   2  -1  14   14.20    2.10
  -2   1  14   15.36    2.19
   2  -1  14   17.05    1.77
  -2   1  14   12.36    1.62
   2  -1  14   13.41    1.77
  -2  -1 -14    7.70    2.62
   2   1 -14   11.35    2.75
  -2   1  13  211.97    7.93
  -2   1  13  205.36    7.68
   2  -1  13  212.61   12.44
  -2   1  13  218.96    8.69
   2  -1  13  208.19    8.53
   2  -1  13  216.89    7.90
   2   1 -13  211.68   11.46
  -2  -1 -13  206.70   11.61
   2  -1  13  206.99    7.85
   2  -1  12    9.62    1.35
   2  -1  12   10.77    2.93
  -2  -1 -12   12.22    2.69
   2   1 -12   15.73    2.80
   2  -1  11   40.73    3.68
  -2  -1 -11   50.08    4.96
  -2   1  11   44.89    4.88
   2  -1  11   40.88    2.46
   2  -1  11   43.10    4.87
   2   1 -11   40.65    4.22
   2  -1  10   18.19    2.37
  -2   1  10   27.45    3.61
   2  -1  10   18.48    1.55
  -2  -1 -10   18.55    3.11
   2   1 -10   20.48    2.95
   2  -1  10   18.09    3.25
   2  -1   9  725.59   23.14
  -2  -1  -9  734.52   25.42
   2  -1   9  710.14   25.66
  -2   1   9  762.91   25.37
   2   1  -9  695.16   24.25
  -2  -1  -9  705.35   22.05
   2  -1   9  700.06   21.02
   2   1  -8  263.72   11.20
  -2   1   8  264.70   11.59
   2  -1   8  260.87   12.12
  -2  -1  -8  273.07    9.73
   2  -1   8  282.04   10.31
  -2  -1  -8  274.85   12.04
   2  -1   8  269.94    9.16
  -2   1   7  502.17   17.07
   2   1  -7  492.08   17.13
  -2   1   7  511.08   16.22
  -2   1   7  494.42   17.60
   2  -1   7  500.41   18.32
   2  -1   7  496.38   16.04
  -2  -1  -7  497.20   18.02
   2  -1   7  459.84   15.39
  -2   1   6  574.37   16.82
   2  -1   6  565.01   18.31
  -2   1   6  608.43   17.76
   2  -1   6  570.51   16.07
   2   1  -6  568.75   17.11
  -2   1   6  565.75   16.43
  -2   1   5  179.56    6.87
  -2   1   5  171.38    7.40
  -2   1   5  176.60    7.35
   2   1  -5  160.16    7.13
   2  -1   5  172.68    8.10
  -2   1   5  176.51    7.01
   2  -1   5  177.27    6.63
   2   1  -4  499.00   16.27
  -2   1   4  492.05   16.12
  -2   1   4  507.93   16.15
  -2   1   4  506.69   15.55
   2  -1   4  511.24   15.67
   2   1  -3   58.27    3.26
  -2   1   3   55.65    2.94
   2  -1   3   56.82    3.22
  -2   1   3   49.68    3.10
   2  -1   3   55.92    2.90
   2   1  -2  481.48   15.05
   2   1  -2  470.89   14.84
   2  -1   2  469.75   14.90
  -2  -1  -2  482.43   15.02
   2   1  -1 3718.46  105.28
   2  -1   1 3796.15  105.24
   2   1  -1 3750.95  105.19
  -2  -1  -1 3806.90  105.17
  -2  -1   0   27.31    1.84
  -2   1   0   28.98    2.10
   2  -1   0   30.66    1.84
   2   1   0   27.72    1.93
   2  -1   0   34.52    2.22
   2  -1   0   27.32    1.82
   2  -1  -1 3669.13  102.70
  -2   1  -1 3741.19  103.26
   2  -1  -1 3796.20  103.05
  -2  -1   1 3558.04  103.16
   2   1   2  479.76   14.71
  -2  -1   2  473.37   15.17
   2   1   2  467.73   15.20
   2   1   2  483.60   14.97
  -2   1  -2  485.76   14.89
   2  -1  -2  478.28   15.09
  -2  -1   2  479.17   15.12
   2  -1  -2  480.05   14.23
  -2  -1   3   55.10    3.23
   2   1   3   50.91    1.78
  -2   1  -3   50.73    2.69
   2  -1  -3   50.86    3.17
   2   1   3   48.12    2.80
   2   1   3   50.13    3.11
   2   1   4  485.40   14.04
   2  -1  -4  495.50   16.24
   2  -1  -4  506.80   15.26
   2   1   4  492.39   16.18
   2  -1  -5  156.65    5.58
  -2   1  -5  169.00    7.81
   2   1   5  156.63    5.25
   2  -1  -5  164.11    6.32
   2  -1  -5  168.48    7.28
   2   1   5  167.09    7.14
  -2   1  -6  616.51   20.15
   2   1   6  538.51   16.64
   2   1   6  572.23   18.97
   2  -1  -6  562.68   17.90
  -2  -1   6  574.88   18.92
  -2  -1   7  502.33   17.72
   2  -1  -7  496.37   16.44
  -2   1  -7  497.24   18.39
   2   1   7  478.60   17.36
  -2  -1   7  505.18   18.30
  -2  -1   8  279.76   11.99
  -2  -1   8  287.59   12.46
   2  -1  -8  273.59   10.66
   2   1   8  276.08   11.63
  -2   1  -8  268.78   10.85
  -2   1  -8  284.78   12.58
  -2  -1   9  748.90   24.82
  -2  -1   9  685.23   21.23
  -2   1  -9  721.45   24.91
   2  -1  -9  727.91   22.73
   2   1   9  726.90   23.85
  -2   1  -9  728.10   22.75
  -2  -1   9  749.40   25.21
  -2   1 -10   20.30    2.50
  -2   1 -10   19.83    3.26
   2  -1 -10   22.02    2.71
  -2  -1  10   22.46    3.49
  -2  -1  10   24.16    3.61
   2   1  10   23.58    3.19
  -2   1 -11   34.13    4.39
   2  -1 -11   38.33    4.79
   2  -1 -11   34.17    3.47
   2   1  11   38.74    4.15
  -2   1 -11   36.65    3.42
   2   1  12    6.60    2.03
  -2   1 -12   13.39    3.04
   2  -1 -12    8.14    2.01
   2  -1 -12   10.14    3.12
  -2  -1  13  192.15    7.19
   2  -1 -13  218.63   12.71
  -2   1 -13  207.49   11.97
   2   1  13  214.05   11.22
   2   1  13  198.98    7.62
  -2  -1  14   13.18    1.79
  -2   1 -14   14.45    3.39
   2  -1 -14   14.56    3.77
  -2  -1  14   16.36    1.85
   2   1  14   13.52    1.71
   2   1  14   14.30    1.81
  -2  -1  14   14.32    2.07
  -2  -1  15  411.69   14.49
   2   1  15  439.93   14.54
  -2  -1  15  446.05   14.74
   2  -1 -15  454.52   21.72
  -2   1 -15  437.37   20.14
  -2  -1  15  433.18   15.42
  -2  -1  15  425.12   14.16
   2   1  16   21.49    2.31
  -2  -1  16   20.71    2.32
  -2   1 -16   19.48    3.97
  -2  -1  16   25.14    2.87
   2  -1 -16   19.19    4.51
  -2  -1  16   21.31    2.15
  -2  -1  17   87.14    4.73
   2   1  17   87.87    4.70
   2  -1 -17   93.82    9.24
  -2   1 -17  102.71    8.40
  -2  -1  17   82.02    5.21
  -2  -1  17   91.21    4.39
   2  -1 -18   61.58    7.61
  -2  -1  18   74.35    4.80
  -2  -1  18   76.07    4.17
  -2  -1  18   70.54    3.73
   2   1  18   68.58    4.02
  -2  -1  19   42.55    3.47
   2   1  19   40.71    2.98
  -2  -1  19   41.61    2.96
  -2  -1  20    5.27    1.57
   2   1  20    5.67    1.35
  -2  -1  20    4.22    1.27
   2   1  21   45.04    3.03
  -2  -1  21   45.14    3.15
   2   1  21   41.55    2.56
  -2  -1  21   45.36    2.57
   2   1  22    9.05    1.37
  -2  -1  22    9.65    1.40
  -2  -1  22    9.25    1.08
  -2  -1  23  133.32    4.88
   2   1  23  143.00    4.99
   2  -2  23    5.91    0.97
  -2   2  23    3.77    0.72
   2  -2  22    4.24    1.15
  -2   2  22    6.13    1.08
   2  -2  21   12.72    1.81
  -2   2  21   13.32    1.69
  -2   2  21   12.09    1.53
  -2   2  21    9.97    1.56
   2  -2  20    5.92    1.21
  -2   2  20    5.31    1.45
   2  -2  20    5.66    1.59
  -2   2  20    6.32    1.58
   2  -2  19   66.96    3.58
  -2   2  19   64.64    3.93
  -2   2  19   67.01    3.66
  -2   2  19   67.17    4.34
   2  -2  19   67.06    4.36
  -2   2  18   30.17    2.52
   2  -2  18   24.93    2.79
   2   2 -18   33.28    5.62
  -2   2  18   29.52    3.08
   2  -2  18   19.53    2.50
  -2   2  18   23.61    2.59
   2  -2  18   29.27    2.40
  -2   2  17  183.93    8.22
   2  -2  17  176.41    8.07
  -2   2  17  176.28    7.12
   2   2 -17  195.22   13.44
  -2   2  17  180.80    7.61
   2  -2  17  179.92    7.09
  -2   2  16    7.01    1.74
   2  -2  16    8.23    1.55
  -2   2  16    5.80    1.48
   2  -2  16    7.95    1.60
  -2   2  16    8.97    1.90
   2   2 -16   13.44    4.16
   2  -2  16    7.89    1.88
  -2   2  16    6.13    1.51
   2  -2  16    6.97    2.77
   2  -2  16    9.47    1.70
   2  -2  15  146.71    6.26
  -2   2  15  148.78    6.17
   2  -2  15  141.10    6.50
   2  -2  15  140.66    7.02
  -2   2  15  152.79    7.24
   2  -2  15  150.40   11.08
  -2   2  15  153.16    6.44
   2   2 -15  140.36    9.90
   2   2 -15  152.50   11.31
   2  -2  15  159.26    6.52
   2  -2  14    7.32    1.43
  -2   2  14    7.63    1.43
   2  -2  14    5.53    1.37
   2  -2  14    5.11    1.55
   2   2 -14    6.13    3.02
  -2   2  14    6.07    1.54
   2  -2  14    6.46    1.35
  -2  -2 -14    4.19    2.02
   2   2 -14    8.86    2.75
  -2   2  14    6.66    1.48
   2  -2  14    4.16    2.22
  -2   2  13  115.16    5.24
  -2   2  13  119.63    5.11
   2  -2  13  129.11    5.25
   2   2 -13  125.56    8.57
   2   2 -13  120.71    9.12
  -2  -2 -13  111.35    7.99
  -2   2  13  113.26    5.69
   2  -2  13  108.60    5.58
   2  -2  13  116.09    5.11
   2  -2  13  109.86    8.98
   2  -2  12   41.33    4.16
   2  -2  12   39.45    5.26
   2   2 -12   51.52    5.19
  -2  -2 -12   48.46    4.94
   2   2 -12   47.54    5.68
   2  -2  12   47.81    2.76
   2   2 -11  366.20   16.16
   2   2 -11  338.96   15.03
  -2   2  11  357.38   15.33
   2  -2  11  337.42   13.77
  -2  -2 -11  345.94   15.02
   2  -2  11  325.16   16.11
   2  -2  11  330.34   11.06
   2   2 -10   68.79    5.80
   2   2 -10   54.27    4.85
   2  -2  10   54.42    5.48
  -2   2  10   61.00    5.13
  -2  -2 -10   54.26    5.00
   2  -2  10   57.55    4.32
   2  -2  10   59.37    2.92
   2  -2   9   35.11    2.04
   2   2  -9   35.00    3.73
   2  -2   9   30.15    2.14
  -2   2   9   38.33    3.86
   2  -2   9   39.33    3.29
  -2  -2  -9   36.65    3.95
   2  -2   9   40.73    4.47
   2   2  -8   90.68    5.77
   2  -2   8   86.09    4.29
  -2  -2  -8   87.10    3.77
  -2  -2  -8   88.69    5.96
   2  -2   8   89.12    4.95
  -2   2   8   94.94    5.85
   2  -2   7  254.18    9.72
   2   2  -7  254.92   10.63
  -2   2   7  247.12   10.47
   2  -2   6  365.93   12.78
  -2   2   6  380.36   13.46
   2   2  -6  365.40   13.76
   2   2  -6  367.48   13.58
   2   2  -5  412.73   14.52
   2   2  -5  404.47   14.37
   2  -2   5  431.25   13.95
  -2   2   5  390.03   13.14
  -2   2   5  425.37   14.10
  -2   2   5  428.51   14.30
   2   2  -4   -0.53    1.17
  -2   2   4    0.99    0.94
  -2   2   4    1.15    0.61
  -2   2   4    0.41    0.78
   2  -2   4    0.44    0.95
   2   2  -4    0.13    1.10
  -2   2   3 5914.02  162.31
   2  -2   3 5840.21  163.13
  -2   2   3 5763.12  161.39
   2  -2   3 5881.52  163.03
   2   2  -3 5856.42  163.11
   2   2  -3 5827.57  163.24
  -2   2   3 5739.18  163.18
  -2   2   3 6133.01  163.37
   2   2  -2   71.86    3.79
   2  -2   2   78.74    3.80
  -2  -2  -2   80.66    3.76
  -2   2   2   80.45    3.82
   2   2  -2   75.25    3.95
   2   2  -2   79.00    3.75
   2   2  -1   94.46    4.06
  -2   2   1   81.97    3.74
  -2  -2  -1   78.90    3.55
   2  -2   1   75.42    3.60
   2   2  -1   75.74    3.53
   2  -2   1   90.22    4.42
  -2   2   0    2.95    0.84
  -2  -2   0    3.54    0.84
   2  -2   0    1.68    0.96
   2  -2   0    2.92    0.83
   2   2   0    2.38    0.84
  -2   2   0    3.48    1.08
  -2  -2   0    2.13    0.63
   2   2   1   75.11    3.07
  -2   2  -1   76.48    3.48
  -2  -2   1   79.03    3.64
   2  -2  -1   86.83    3.77
  -2   2  -1   86.91    4.07
   2  -2  -1   83.15    3.23
  -2  -2   1   84.85    3.63
   2  -2  -1   67.27    3.38
   2   2   1   77.48    3.54
  -2  -2   2   71.57    3.66
  -2   2  -2   80.43    3.74
  -2  -2   2   69.68    3.65
   2  -2  -2   76.62    3.66
   2   2   2   82.06    3.36
  -2  -2   2   71.94    3.83
  -2  -2   3 5820.22  163.47
   2   2   3 5886.27  163.23
   2  -2  -3 5705.40  163.35
  -2  -2   3 6026.71  163.48
   2   2   4    0.45    0.88
  -2   2  -4    2.52    1.43
   2  -2  -4    1.03    1.04
  -2  -2   4    0.27    0.97
   2   2   5  427.37   14.35
  -2  -2   5  424.46   15.04
  -2  -2   5  408.35   15.21
  -2   2  -5  423.02   15.47
   2  -2  -5  432.95   14.86
   2  -2  -5  422.00   13.24
   2  -2  -6  372.08   11.90
   2  -2  -6  382.45   13.73
   2  -2  -6  344.78   11.13
  -2   2  -6  378.75   14.30
   2   2   6  352.36   12.85
   2   2   7  237.23    9.61
   2  -2  -7  252.54    8.82
   2  -2  -7  219.05    7.24
  -2  -2   7  258.11   10.60
  -2   2  -7  248.73   11.09
  -2  -2   7  248.72   10.47
  -2   2  -8   94.88    5.67
   2   2   8   91.38    5.44
  -2   2  -8   95.48    6.48
  -2  -2   8   93.34    6.13
  -2  -2   8   92.33    6.20
   2  -2  -8   94.88    4.86
  -2  -2   9   35.18    4.03
  -2   2  -9   33.61    4.06
   2   2   9   38.05    2.20
  -2   2  -9   35.08    3.47
   2   2   9   40.31    3.58
  -2  -2   9   43.41    4.61
   2  -2  -9   40.13    3.13
  -2   2 -10   60.02    4.69
   2   2  10   55.05    4.48
  -2  -2  10   55.23    5.39
   2   2  10   53.53    2.83
  -2  -2  10   60.41    5.84
   2  -2 -10   56.66    4.07
   2  -2 -10   55.81    5.42
  -2   2 -10   63.45    5.75
   2   2  11  334.75   14.08
  -2   2 -11  328.10   13.98
   2  -2 -11  334.43   13.39
   2  -2 -11  356.79   16.24
  -2   2 -11  376.10   16.45
   2   2  11  348.02   11.22
  -2  -2  11  351.49   16.32
   2   2  12   44.48    2.69
   2   2  12   44.53    4.25
   2  -2 -12   37.08    4.97
  -2   2 -12   53.17    5.62
   2   2  13  111.50    5.27
   2   2  13  131.36    5.32
   2  -2 -13  121.71    9.32
  -2   2 -13  123.42    9.16
  -2   2 -14   10.93    3.05
   2  -2 -14    6.28    2.64
   2   2  14    5.37    1.32
   2   2  14    5.88    1.23
  -2  -2  14    7.06    1.50
  -2  -2  14    8.70    1.35
  -2   2 -15  148.57   10.65
   2  -2 -15  149.70   11.28
  -2  -2  15  149.82    6.70
  -2  -2  15  150.99    6.52
   2   2  15  140.84    6.41
   2   2  15  175.54    6.70
  -2  -2  15  141.55    6.02
   2  -2 -16    9.05    3.32
   2   2  16    9.69    1.78
  -2  -2  16    7.23    1.62
  -2   2 -16    8.20    2.88
   2   2  16   11.45    1.81
  -2  -2  16    7.96    1.45
  -2   2 -17  178.37   11.82
   2  -2 -17  198.73   13.53
  -2  -2  17  179.73    6.72
   2   2  17  178.40    7.30
  -2  -2  17  180.92    7.21
   2  -2 -18   24.08    4.90
   2   2  18   30.46    2.62
  -2  -2  18   31.10    2.57
   2   2  18   23.40    2.61
   2   2  19   68.81    4.40
   2   2  19   70.54    4.00
  -2  -2  19   72.95    3.86
   2   2  20    7.92    1.73
   2   2  20    5.94    1.39
  -2  -2  20    5.74    1.25
   2   2  21   11.53    1.74
  -2  -2  21   10.17    1.28
   2   2  21    9.17    1.41
  -2  -2  22    6.30    1.29
   2   2  22    7.58    1.25
  -2  -2  22    5.06    0.82
  -2  -2  23    5.98    0.96
   2   2  23    5.19    0.85
   2  -3  23    3.18    0.81
  -2   3  23    3.58    0.73
   2  -3  22   17.96    1.74
  -2   3  22   16.01    1.49
  -2   3  21    6.05    1.30
  -2   3  20   50.74    3.23
  -2   3  20   48.52    3.32
   2  -3  20   53.53    3.60
  -2   3  19   13.13    1.80
  -2   3  19   13.32    1.98
   2  -3  19   16.20    1.69
  -2   3  19   15.27    2.14
   2  -3  19   14.31    2.18
  -2   3  18   61.34    3.60
  -2   3  18   68.61    4.43
   2  -3  18   55.65    4.10
  -2   3  18   63.27    3.99
   2  -3  18   61.12    3.45
  -2   3  17   55.47    3.39
   2  -3  17   55.42    3.51
   2   3 -17   55.49    7.20
  -2   3  17   58.53    3.60
  -2   3  17   64.76    4.37
   2  -3  17   58.10    4.18
   2  -3  17   58.91    3.38
  -2   3  17   56.66    3.84
  -2   3  16   69.84    4.33
   2  -3  16   62.93    3.67
  -2   3  16   62.66    3.74
   2  -3  16   64.85    7.50
   2   3 -16   76.43    8.11
   2   3 -16   58.80    6.71
   2  -3  16   80.00    4.19
  -2   3  16   74.35    4.14
   2  -3  16   63.76    4.48
  -2   3  16   72.25    4.74
   2  -3  16   66.69    4.05
   2  -3  15    4.72    1.35
  -2   3  15    6.02    1.41
   2  -3  15    8.78    3.02
   2   3 -15    5.75    2.47
   2  -3  15    4.43    1.38
  -2   3  15    5.75    1.52
  -2   3  15    8.94    1.90
   2   3 -15   -0.55    2.62
   2  -3  15    7.70    1.77
   2  -3  15    4.09    1.33
   2  -3  14  129.35    5.49
  -2   3  14  129.26    5.71
  -2   3  14  127.05    5.50
   2  -3  14  117.09    9.95
   2   3 -14  128.02    9.41
   2   3 -14  132.15   10.10
   2  -3  14  123.51    5.50
   2  -3  14  122.84    5.88
   2  -3  14  120.46    6.13
  -2   3  14  122.40    6.20
   2  -3  13    0.88    0.91
  -2   3  13   -0.92    1.09
  -2   3  13   -0.21    0.92
   2  -3  13    0.53    1.65
   2  -3  13   -0.26    0.93
  -2   3  13    0.58    1.03
   2   3 -13   -0.46    2.39
   2  -3  13    0.88    1.17
   2  -3  13   -0.10    0.80
   2  -3  13    0.32    1.25
  -2  -3 -13    0.34    1.34
   2   3 -13    2.10    2.06
   2  -3  12    5.41    2.54
   2   3 -12    3.75    2.38
   2  -3  12    2.00    1.38
  -2  -3 -12    5.16    1.77
   2   3 -12    4.99    2.15
   2  -3  12    4.32    1.10
   2  -3  11   25.10    4.18
  -2  -3 -11   28.88    3.65
   2  -3  11   30.05    3.36
   2   3 -11   33.34    4.45
   2   3 -11   35.49    4.33
   2  -3  11   34.51    2.20
   2   3 -10    3.27    2.10
   2  -3  10    8.68    1.93
  -2   3  10    7.59    2.05
  -2  -3 -10    5.30    1.85
   2   3 -10    3.44    1.82
   2  -3  10    4.63    0.90
  -2  -3  -9   92.36    6.21
   2  -3   9  107.00    5.97
  -2   3   9  101.00    6.22
   2   3  -9  104.47    7.01
   2   3  -9  104.78    6.85
   2  -3   9   95.58    3.98
  -2   3   8  399.62   14.95
   2  -3   8  389.04   14.56
  -2  -3  -8  402.62   15.50
   2   3  -8  399.95   15.76
   2   3  -8  389.90   15.60
   2  -3   7   79.10    4.75
  -2   3   7   85.86    5.04
   2   3  -7   79.88    5.34
   2   3  -7   82.18    5.40
   2   3  -7   68.82    5.11
   2  -3   6   50.39    3.55
  -2   3   6   48.05    3.41
   2   3  -6   50.87    3.93
   2   3  -6   47.35    3.83
   2   3  -6   44.40    3.79
   2   3  -5    4.63    1.53
   2  -3   5    2.49    1.22
   2   3  -5    2.45    1.23
  -2   3   5    4.19    1.10
   2   3  -5    3.68    1.39
   2  -3   4    8.73    1.64
   2   3  -4   11.14    1.69
   2   3  -4   12.65    1.97
   2   3  -4   10.65    1.79
   2   3  -3  315.52   11.76
   2   3  -3  293.24   11.31
   2   3  -3  321.33   10.99
  -2   3   3  317.38   10.11
   2  -3   3  326.81   11.22
   2  -3   3  327.53   11.48
  -2  -3  -2  462.61   14.39
  -2   3   2  472.08   14.52
  -2  -3  -2  440.55   13.17
   2   3  -2  452.91   15.09
   2   3  -2  462.72   14.42
   2   3  -2  456.44   15.00
  -2   3   2  455.13   13.39
   2  -3   2  451.64   14.67
  -2  -3  -1   34.29    1.80
   2  -3   1   31.59    2.67
  -2   3   1   34.50    2.19
  -2  -3  -1   26.24    1.91
   2   3  -1   31.32    2.05
   2  -3   1   31.13    2.09
  -2  -3   0   17.76    1.43
   2  -3   0   18.99    1.93
  -2  -3   0   15.51    1.48
  -2   3   0   15.73    1.44
   2   3   0   17.73    1.71
   2   3   0   13.87    1.36
   2  -3   0   13.94    1.33
   2   3   1   32.43    2.13
  -2  -3   1   28.97    2.16
   2  -3  -1   33.56    2.29
  -2   3  -1   33.74    2.07
  -2  -3   1   33.80    2.22
   2  -3  -1   32.59    1.69
   2  -3  -1   31.88    2.05
  -2  -3   1   33.66    2.39
   2   3   1   33.81    1.61
  -2   3  -2  451.61   15.49
  -2  -3   2  462.55   15.10
  -2  -3   2  475.17   15.38
   2  -3  -2  463.59   14.77
  -2  -3   2  472.68   14.90
  -2   3  -2  485.55   14.84
  -2  -3   3  329.83   11.40
  -2   3  -3  307.76   11.72
   2  -3  -3  327.68   11.09
   2  -3  -3  319.51    9.20
  -2  -3   3  310.12   11.61
  -2  -3   4    7.35    1.56
  -2  -3   4    6.63    1.66
   2  -3  -4    9.38    1.65
  -2  -3   4    7.89    1.52
  -2  -3   5    3.78    1.26
  -2  -3   5    3.45    1.26
  -2  -3   5    2.32    1.29
   2   3   5    4.17    1.07
   2  -3  -5    2.80    1.30
   2  -3  -6   46.70    3.79
   2  -3  -6   47.54    2.42
   2   3   6   47.85    3.18
  -2   3  -6   46.81    4.22
  -2  -3   6   44.14    4.01
  -2  -3   6   45.56    3.94
   2  -3  -7   81.40    5.45
   2  -3  -7   77.37    3.65
  -2  -3   7   74.28    5.36
   2   3   7   83.07    4.52
  -2   3  -7   85.10    5.96
  -2  -3   7   75.75    5.71
  -2  -3   7   85.52    5.84
  -2   3  -8  412.97   15.61
   2   3   8  394.84   14.20
  -2  -3   8  396.45   16.11
   2  -3  -8  408.33   15.96
   2  -3  -8  392.27   13.17
  -2   3  -8  405.75   16.50
  -2  -3   8  406.95   15.91
  -2  -3   9  107.79    7.01
   2   3   9   93.64    3.93
   2  -3  -9   97.13    4.81
   2  -3  -9  102.04    6.87
  -2   3  -9   85.90    6.62
  -2   3  -9   96.13    6.24
  -2  -3   9  106.49    7.20
   2   3   9   93.45    5.35
  -2  -3  10    5.53    2.18
  -2   3 -10    5.46    1.73
   2   3  10    4.25    0.95
   2  -3 -10    7.42    2.52
   2   3  10    4.66    1.40
  -2   3 -10    0.72    2.09
  -2  -3  10    6.44    2.18
  -2   3 -11   30.49    3.65
   2   3  11   25.71    2.83
  -2  -3  11   31.96    4.46
   2  -3 -11   29.10    4.20
  -2   3 -11   31.20    4.26
   2   3  11   31.79    2.11
  -2   3 -12    4.07    1.82
   2   3  12    4.32    1.00
   2  -3 -12    3.88    2.28
  -2   3 -12    4.73    2.37
  -2  -3  13    0.67    1.13
   2   3  13    1.87    1.21
   2  -3 -13   -0.48    2.31
   2   3  13    0.64    0.89
  -2   3 -13    0.47    2.05
   2   3  13    0.19    0.92
   2   3  13   -0.20    0.82
  -2  -3  14  126.76    6.03
   2   3  14  140.71    5.72
   2   3  14  125.44    6.27
  -2  -3  14  131.10    5.71
  -2   3 -14  128.77    9.86
   2  -3 -14  127.15   10.10
   2   3  14  123.36    5.43
  -2  -3  14  120.00    5.21
  -2  -3  15    6.07    1.54
   2   3  15    7.54    1.53
  -2  -3  15    7.88    1.35
   2   3  15    5.79    1.43
   2   3  15    5.63    1.53
  -2  -3  15    6.38    1.44
  -2   3 -15    6.29    2.58
   2  -3 -15    3.43    3.08
   2   3  15    4.63    1.56
   2  -3 -16   66.77    7.79
  -2   3 -16   65.42    7.28
   2   3  16   81.12    4.25
  -2  -3  16   63.73    3.51
   2   3  16   71.51    4.17
  -2  -3  16   74.19    4.06
   2   3  16   65.79    4.46
  -2   3 -17   52.15    6.40
   2  -3 -17   60.14    7.47
   2   3  17   58.70    4.06
   2   3  17   59.57    3.70
  -2  -3  17   59.90    3.51
   2   3  18   57.84    3.99
   2   3  18   55.56    3.55
  -2  -3  18   57.48    3.32
   2   3  19   14.80    2.18
   2   3  19   14.92    1.93
  -2  -3  19   13.68    1.67
   2   3  20   49.36    3.36
  -2  -3  20   46.29    2.69
   2   3  20   49.81    3.09
   2   3  21    7.08    1.43
   2   3  21    6.40    1.29
  -2  -3  21    5.30    0.98
   2   3  22   15.54    1.52
   2   3  23    3.58    0.74
  -2  -3  23    2.33    0.80
   2  -4  23    1.41    0.66
  -2   4  23    1.94    0.60
   2  -4  22   20.12    1.77
  -2   4  22   25.52    1.74
  -2   4  21   79.78    3.80
   2  -4  20    0.53    1.20
  -2   4  20    2.00    1.06
  -2   4  20    2.58    1.29
   2  -4  19    2.15    1.37
  -2   4  19    5.07    1.62
  -2   4  19    4.75    1.42
  -2   4  19    1.88    1.39
   2  -4  18   18.08    2.38
  -2   4  18   14.02    2.17
   2  -4  18   15.03    1.64
  -2   4  18   13.38    2.00
  -2   4  18   13.72    1.85
  -2   4  17   10.10    1.88
   2  -4  17   11.96    1.78
  -2   4  17   10.50    2.08
   2   4 -17   12.65    3.85
   2  -4  17   13.94    2.13
   2  -4  17    4.37    1.73
   2  -4  17   11.42    3.44
   2  -4  17   10.94    1.55
  -2   4  17   10.23    1.95
   2   4 -17    9.34    3.38
  -2   4  16   49.93    3.45
   2  -4  16   45.41    3.37
   2  -4  16   50.08    3.86
   2   4 -16   44.93    6.34
  -2   4  16   49.74    3.83
   2  -4  16   58.54    7.12
   2  -4  16   46.47    3.00
   2   4 -16   48.58    6.18
  -2   4  15   73.27    4.18
   2  -4  15   67.49    7.91
   2  -4  15   66.20    4.16
  -2   4  15   75.64    4.65
   2  -4  15   73.37    4.65
   2  -4  15   81.69    4.15
   2   4 -15   66.20    7.14
   2   4 -15   79.44    7.91
   2  -4  15   70.13    3.79
  -2   4  14  139.17    6.13
   2  -4  14  135.54    8.83
   2  -4  14  146.38   11.46
   2  -4  14  131.69    6.27
   2  -4  14  134.38    6.57
  -2   4  14  136.25    6.47
   2  -4  14  144.32    5.91
   2   4 -14  143.07   10.23
   2   4 -14  142.50   10.35
   2  -4  14  132.74    5.66
  -2   4  13   62.16    3.58
   2   4 -13   60.36    6.30
   2   4 -13   58.52    6.37
   2  -4  13   58.18    3.25
   2  -4  13   55.90    3.62
   2  -4  13   51.12    6.56
   2  -4  13   57.01    5.32
  -2   4  13   55.93    3.66
   2  -4  13   49.08    3.59
   2  -4  13   58.47    3.19
   2  -4  12   11.93    2.65
  -2  -4 -12   10.52    2.49
   2   4 -12    7.45    2.55
   2  -4  12   12.89    1.46
   2  -4  12   18.04    3.84
   2   4 -12   13.71    3.21
   2   4 -11  153.09    9.65
   2   4 -11  155.83    9.74
   2  -4  11  152.41    5.79
  -2  -4 -11  144.74    8.36
   2  -4  11  141.65    8.30
   2  -4  11  155.45   10.70
   2  -4  10  631.67   22.49
  -2  -4 -10  647.67   22.72
  -2   4  10  621.33   22.23
   2  -4  10  625.99   18.98
   2   4 -10  647.47   23.88
   2   4 -10  630.07   23.93
   2  -4   9    9.39    2.04
  -2   4   9    6.36    1.77
   2  -4   9    9.09    1.09
  -2  -4  -9    6.67    1.87
   2   4  -9    5.19    2.11
   2   4  -9    7.43    2.27
   2   4  -8   13.62    2.54
   2  -4   8   12.51    2.25
  -2  -4  -8   15.06    2.39
   2   4  -8   11.47    2.46
   2   4  -8   12.41    2.51
  -2   4   8   13.76    2.07
   2   4  -7  511.47   19.87
   2  -4   7  548.02   19.17
  -2   4   7  560.15   18.59
   2   4  -7  568.53   19.58
   2   4  -7  558.52   20.03
   2   4  -6  978.03   32.39
   2  -4   6  978.08   31.53
  -2   4   6 1032.94   30.70
   2   4  -6 1045.92   31.67
   2   4  -6  962.46   32.04
   2   4  -5 1052.41   33.05
   2  -4   5 1020.35   32.23
  -2   4   5 1049.50   31.22
   2   4  -5 1066.12   31.99
   2   4  -5  990.44   32.49
   2   4  -4 3131.62   90.82
   2   4  -4 3176.22   89.98
   2  -4   4 3200.84   90.78
   2   4  -4 3152.93   91.24
   2  -4   3    2.32    1.05
   2   4  -3    1.04    1.16
  -2  -4  -3    1.64    0.82
   2   4  -3    0.86    0.92
  -2  -4  -3    1.29    0.34
  -2   4   2 1344.96   38.71
   2   4  -2 1415.09   40.21
  -2  -4  -2 1442.44   40.23
  -2   4   2 1474.76   40.39
   2  -4   2 1396.76   40.80
  -2  -4  -2 1416.58   39.41
   2   4  -1 6452.52  187.86
   2   4  -1 6835.93  187.39
  -2  -4  -1 6712.53  186.47
  -2   4   1 6643.99  186.18
   2  -4   1 6815.29  188.32
  -2  -4  -1 6699.09  186.54
  -2   4   1 6885.70  186.76
  -2  -4  -1 6721.97  186.34
   2   4  -1 6821.33  186.58
   2   4   0  341.96   11.53
  -2  -4   0  358.09   11.22
  -2   4   0  335.28   11.08
   2  -4   0  343.38   11.94
  -2  -4   0  337.35   10.93
  -2   4   0  338.93   10.88
  -2  -4   0  337.49   11.08
   2   4   0  338.13   10.82
   2  -4   0  326.79   10.77
  -2   4  -1 6874.40  188.23
  -2  -4   1 6778.07  188.04
   2  -4  -1 6701.44  188.08
  -2  -4   1 6668.52  187.51
  -2   4  -1 6935.71  187.33
  -2  -4   1 6673.75  188.11
   2  -4  -1 6685.09  187.27
   2  -4  -2 1414.85   40.86
  -2  -4   2 1421.08   41.68
  -2   4  -2 1438.34   42.02
   2  -4  -2 1405.52   40.81
  -2  -4   2 1388.70   41.06
  -2   4  -2 1445.74   40.96
  -2  -4   2 1446.41   41.94
   2  -4  -2 1416.52   39.84
  -2  -4   3    4.81    1.28
  -2   4  -3    9.21    1.71
   2  -4  -3    4.48    1.19
  -2  -4   3    6.01    1.52
  -2   4  -4 3221.52   91.81
  -2  -4   4 3177.94   91.18
  -2  -4   4 3238.04   91.87
  -2  -4   4 3210.25   91.42
   2  -4  -4 3130.59   90.58
  -2  -4   5 1043.62   32.56
  -2  -4   5 1054.77   32.92
  -2  -4   5 1053.20   33.37
   2  -4  -5 1031.41   32.09
  -2  -4   6  951.52   31.61
  -2  -4   6 1019.54   32.39
  -2  -4   6  984.34   32.68
   2  -4  -6 1042.12   31.67
  -2   4  -7  557.10   20.07
  -2   4  -7  526.68   20.23
   2  -4  -7  569.46   19.66
  -2  -4   7  534.19   20.57
  -2  -4   7  536.93   20.29
  -2  -4   8   16.11    3.03
  -2   4  -8   17.29    3.03
  -2  -4   8   15.92    2.85
   2  -4  -8   15.43    2.73
  -2   4  -8   11.22    2.36
  -2   4  -9    8.93    2.13
  -2  -4   9    6.24    2.22
   2   4   9    6.73    0.97
  -2   4  -9    6.09    2.33
  -2  -4   9    6.57    2.26
   2  -4  -9    6.54    2.29
  -2  -4   9    8.52    2.58
  -2  -4  10  669.04   24.41
   2   4  10  632.97   19.20
  -2   4 -10  624.44   23.58
  -2  -4  10  646.30   25.18
   2  -4 -10  631.17   24.29
  -2   4 -10  663.03   25.06
  -2  -4  11  149.59    9.54
  -2   4 -11  158.61   10.26
  -2   4 -11  142.52    8.91
  -2  -4  11  147.09   10.17
   2   4  11  152.74    5.87
  -2   4 -12   11.69    3.22
   2   4  12   12.67    1.45
  -2  -4  12   12.97    3.53
  -2   4 -12   14.84    2.90
   2  -4 -12   17.46    3.61
   2   4  12   13.79    1.66
   2   4  13   56.41    3.43
   2   4  13   56.71    3.04
   2   4  13   64.28    3.40
  -2  -4  13   61.43    3.83
  -2   4 -13   48.79    5.16
   2   4  13   61.31    3.84
   2  -4 -13   57.90    6.55
  -2   4 -13   60.52    6.54
   2   4  13   58.04    3.27
   2   4  14  162.02    6.20
  -2  -4  14  144.14    6.63
   2  -4 -14  148.44   10.99
  -2   4 -14  140.07   10.63
   2   4  14  136.23    6.55
  -2  -4  14  145.58    5.99
  -2  -4  14  129.54    5.43
   2   4  14  137.03    6.10
   2   4  14  133.58    5.80
   2   4  15   77.95    4.08
  -2  -4  15   63.44    4.27
   2   4  15   75.97    4.52
  -2  -4  15   67.78    4.56
  -2  -4  15   66.42    3.74
   2   4  15   67.38    3.75
   2  -4 -15   61.51    7.50
  -2   4 -15   65.03    7.23
   2   4  16   61.23    3.79
   2   4  16   45.17    3.12
  -2  -4  16   52.93    3.19
  -2  -4  16   49.96    3.99
   2  -4 -16   39.38    6.32
   2   4  16   48.73    3.68
  -2   4 -16   46.32    6.43
   2   4  17    4.31    1.72
   2   4  17   10.84    2.09
  -2  -4  17    8.28    1.46
  -2   4 -17   13.25    3.54
  -2  -4  17    7.77    1.91
   2  -4 -17   11.07    3.94
   2   4  18   15.68    2.26
  -2  -4  18   12.55    2.19
  -2  -4  18   16.77    1.78
   2   4  19    1.56    1.36
  -2  -4  19    1.99    1.48
   2   4  19    2.60    1.30
  -2  -4  19    2.17    1.00
   2   4  20    2.89    1.35
  -2  -4  20    2.17    1.41
  -2  -4  20    3.03    0.88
   2   4  20    2.14    1.23
   2   4  21   78.59    3.88
  -2  -4  21   81.10    4.24
   2   4  21   76.31    3.63
   2   4  22   24.24    1.73
  -2  -4  22   22.18    1.92
   2   4  23    1.42    0.49
   2  -5  23   64.88    2.61
  -2   5  23   69.49    2.59
   2  -5  22    6.99    1.13
  -2   5  22    4.62    0.94
  -2   5  21   37.03    2.42
   2  -5  20   24.38    2.27
  -2   5  20   24.93    2.07
  -2   5  19    1.01    1.23
   2  -5  19    1.74    1.29
   2  -5  18    2.59    1.47
  -2   5  18    5.30    1.46
   2  -5  18    5.39    1.26
  -2   5  18    3.52    1.29
  -2   5  18    3.80    1.42
   2  -5  17   54.88    3.04
   2  -5  17   42.59    3.50
   2  -5  17   59.13    3.72
   2   5 -17   55.68    6.70
   2   5 -17   49.71    6.62
  -2   5  17   58.93    3.65
   2  -5  17   59.71    4.11
  -2   5  17   57.50    3.90
   2   5 -17   63.73    7.08
   2   5 -16   22.49    4.47
   2  -5  16   19.43    4.58
   2  -5  16   23.87    2.66
  -2   5  16   25.25    2.57
   2   5 -16   24.23    4.69
   2  -5  16   12.09    2.26
   2  -5  16   32.17    2.75
   2  -5  16   22.15    1.95
   2   5 -15  241.79   14.86
   2   5 -15  259.32   15.19
   2  -5  15  258.04   16.63
   2  -5  15  304.02    9.99
   2  -5  15  266.52   10.54
  -2   5  15  253.37   10.23
   2  -5  15  257.19   10.15
  -2   5  15  273.26   10.32
   2  -5  15  248.68    9.13
   2  -5  14   21.92    3.52
   2   5 -14   21.09    4.30
   2  -5  14   18.27    2.16
   2   5 -14   15.86    3.97
  -2   5  14   22.57    2.38
   2  -5  14   18.11    2.32
   2  -5  14   21.27    2.07
   2  -5  13   36.73    4.43
   2   5 -13   51.07    5.88
   2   5 -13   51.89    5.98
   2  -5  13   47.37    6.46
   2  -5  13   42.02    3.19
   2  -5  13   42.33    3.21
  -2   5  13   46.73    3.19
   2  -5  13   46.52    2.88
   2  -5  12   29.20    3.82
   2   5 -12   27.60    4.46
   2  -5  12   27.94    5.02
   2  -5  12   27.93    2.06
   2  -5  12   22.45    2.29
   2   5 -12   17.28    3.57
   2  -5  12   26.26    2.40
   2   5 -11   12.55    2.99
   2  -5  11   17.08    2.88
   2  -5  11   17.93    1.60
   2   5 -11   14.65    3.29
   2   5 -10    1.63    1.79
   2  -5  10    0.91    0.74
  -2  -5 -10    0.50    1.26
   2   5 -10    2.58    1.90
   2  -5  10    1.12    1.37
   2   5  -9  223.06   11.60
   2  -5   9  222.87    7.54
   2  -5   9  231.93   10.75
  -2  -5  -9  220.80   10.20
  -2   5   9  217.13    9.58
   2   5  -9  224.51   11.09
   2   5  -9  237.45   11.90
   2  -5   8  176.72    8.91
  -2  -5  -8  177.81    8.56
   2   5  -8  173.06    8.98
   2   5  -8  172.82    9.57
  -2   5   8  178.02    7.90
   2   5  -8  169.37    9.62
   2  -5   7  522.92   19.14
   2   5  -7  541.54   19.18
   2   5  -7  512.18   19.80
  -2   5   7  553.13   17.90
   2   5  -7  529.96   20.20
   2  -5   6   81.09    5.42
   2   5  -6   78.88    5.05
   2   5  -6   90.92    5.94
  -2   5   6   83.59    4.45
   2   5  -6   88.90    6.02
   2  -5   5  125.23    6.80
   2   5  -5  120.23    6.78
   2   5  -5  118.72    6.01
  -2   5   5  126.49    5.53
   2   5  -5  121.82    7.06
   2   5  -4  794.64   25.03
   2  -5   4  744.65   24.42
   2   5  -4  711.55   22.94
  -2  -5  -4  726.99   20.88
   2  -5   4  749.01   24.38
   2  -5   3   54.67    3.60
   2   5  -3   52.40    4.04
  -2  -5  -3   47.33    2.97
   2  -5   3   58.63    3.96
  -2  -5  -3   54.50    2.46
   2   5  -3   52.23    3.12
   2   5  -2  167.09    6.40
   2   5  -2  183.70    8.00
   2  -5   2  177.80    7.38
  -2  -5  -2  169.44    6.42
  -2  -5  -2  178.82    6.34
   2  -5   2  173.31    7.13
   2   5  -2  183.07    7.76
  -2  -5  -2  171.28    5.64
   2   5  -1   63.44    4.18
  -2   5   1   66.16    2.90
  -2   5   1   69.38    3.20
  -2  -5  -1   65.73    3.09
   2   5  -1   66.77    3.76
  -2  -5  -1   63.83    3.02
   2   5  -1   65.79    4.31
   2   5  -1   69.57    4.19
  -2  -5  -1   65.66    3.42
   2  -5   1   66.52    3.60
   2   5  -1   70.03    3.18
  -2  -5   0   52.80    2.91
  -2   5   0   42.96    2.43
  -2  -5   0   45.86    2.50
  -2  -5   0   49.77    3.00
   2   5   0   46.52    3.05
   2  -5   0   50.25    3.40
  -2   5   0   50.85    2.78
   2   5   0   43.37    2.39
   2  -5   0   38.32    2.28
   2  -5  -1   64.50    3.02
  -2  -5   1   63.47    3.69
  -2   5  -1   65.85    3.68
  -2  -5   1   70.40    3.79
  -2  -5   1   64.63    3.16
  -2   5  -1   64.68    3.02
   2  -5  -1   63.97    3.66
  -2   5  -2  181.78    6.59
  -2   5  -2  188.25    7.67
  -2  -5   2  182.44    7.56
   2  -5  -2  171.28    6.47
  -2  -5   2  180.48    7.65
   2  -5  -2  175.41    6.69
  -2  -5   3   50.25    3.61
  -2   5  -3   45.39    3.57
   2  -5  -3   51.16    3.06
  -2  -5   3   60.07    4.02
  -2   5  -3   53.26    3.11
   2  -5  -4  778.11   24.20
  -2  -5   4  796.72   25.32
  -2  -5   4  772.41   25.67
  -2   5  -4  782.12   25.59
  -2  -5   4  767.47   25.10
   2  -5  -5  118.60    6.18
  -2   5  -5  133.31    7.21
  -2  -5   5  132.91    7.37
  -2  -5   5  138.69    7.10
  -2  -5   5  138.18    6.96
  -2  -5   6   84.61    6.00
  -2  -5   6   81.62    5.66
   2  -5  -6   68.79    4.83
  -2   5  -6   84.94    5.83
  -2  -5   6   83.96    5.45
   2  -5  -7  550.05   19.53
  -2   5  -7  532.05   20.43
  -2  -5   7  561.05   21.22
  -2  -5   7  548.87   20.64
   2  -5  -8  162.09    8.76
  -2  -5   8  169.13   10.01
  -2   5  -8  172.51    9.43
  -2   5  -9  234.31   11.60
  -2  -5   9  221.81   11.38
   2   5   9  220.13    7.53
  -2  -5   9  227.64   12.15
   2  -5  -9  244.95   11.55
  -2   5  -9  224.86   11.98
  -2  -5  10    1.27    1.98
  -2  -5  10    2.46    1.81
  -2   5 -10    0.39    1.77
  -2   5 -10    1.74    1.62
   2   5  10    0.97    0.65
   2  -5 -10    2.40    1.89
  -2  -5  11   11.44    3.17
  -2   5 -11   14.17    3.49
  -2   5 -11   14.87    3.00
  -2  -5  11   16.07    3.13
   2  -5 -11   15.64    3.29
   2   5  11   14.12    1.46
   2  -5 -12   25.98    4.25
   2   5  12   25.81    2.37
  -2  -5  12   30.72    2.64
   2   5  12   25.30    2.17
   2   5  12   23.56    2.02
  -2   5 -12   27.29    4.48
  -2  -5  12   27.72    4.19
   2   5  12   28.80    2.16
   2   5  12   29.95    2.14
  -2  -5  12   26.49    4.71
  -2   5 -12   24.49    3.88
   2   5  13   40.65    3.16
   2  -5 -13   47.80    5.92
  -2   5 -13   39.30    5.68
   2   5  13   44.30    3.04
   2   5  13   40.32    2.78
   2   5  13   43.60    2.62
  -2  -5  13   46.89    3.07
   2   5  13   47.39    2.85
  -2   5 -13   43.32    5.05
  -2  -5  13   43.45    3.32
   2   5  14   21.12    2.18
   2   5  14   18.32    1.98
   2   5  14   18.34    1.81
  -2  -5  14   18.43    1.95
  -2   5 -14   23.92    4.58
   2   5  14   21.31    2.36
   2  -5 -14   23.08    4.49
   2   5  14   18.31    2.30
   2   5  14   22.77    2.08
  -2  -5  14   21.12    2.47
   2   5  15  254.42    9.15
  -2  -5  15  253.28   10.13
  -2  -5  15  228.19    9.18
   2   5  15  252.74    9.53
   2   5  15  247.12    9.90
   2  -5 -15  247.33   15.29
  -2   5 -15  251.37   15.23
  -2  -5  15  247.23   10.28
   2   5  15  284.50    9.59
   2   5  16   25.42    2.26
   2   5  16   25.81    2.54
   2   5  16   28.12    2.77
  -2   5 -16   24.80    4.61
   2  -5 -16   24.37    5.10
  -2  -5  16   26.45    2.85
   2   5  16   13.26    2.11
   2   5  17   70.77    4.06
   2   5  17   71.70    4.38
   2  -5 -17   52.82    6.95
  -2   5 -17   59.12    7.05
   2   5  17   55.40    3.84
  -2  -5  17   75.91    4.79
  -2  -5  18    3.52    1.60
   2   5  18    4.27    1.56
  -2  -5  19    1.60    1.33
   2   5  19    1.84    1.37
  -2  -5  20   25.89    2.56
   2   5  20   28.62    2.40
  -2  -5  21   46.68    3.05
   2   5  21   46.58    2.71
  -2  -5  22    6.33    1.13
   2   5  22    6.61    0.92
   2  -6  22   24.92    1.68
   2  -6  20   11.47    1.59
   2  -6  19  113.17    5.43
  -2   6  19  105.69    5.04
  -2   6  18    3.50    1.49
   2  -6  18    3.87    1.20
   2  -6  18    3.19    1.43
  -2   6  18    3.66    1.29
   2   6 -17   43.15    6.03
  -2   6  17   43.02    2.94
   2  -6  17   43.85    3.26
   2  -6  17   43.73    3.52
  -2   6  17   42.08    3.01
  -2   6  17   48.15    3.39
  -2   6  16   50.55    3.56
   2  -6  16   40.00    6.52
  -2   6  16   47.31    3.15
   2  -6  16   53.83    3.63
  -2   6  16   50.28    3.30
   2   6 -16   52.52    6.57
   2  -6  16   50.05    3.67
   2   6 -16   41.88    5.85
  -2   6  16   41.98    3.21
   2  -6  15    0.82    1.50
   2  -6  15   -0.24    1.14
  -2   6  15    1.44    1.22
   2  -6  15    2.54    1.31
  -2   6  15    2.36    1.52
   2  -6  15    4.12    1.44
   2   6 -15    2.04    2.86
  -2   6  15    3.53    1.30
   2  -6  15    2.83    2.33
   2   6 -15    6.78    2.91
   2   6 -14   13.61    3.80
   2  -6  14   12.48    3.02
   2  -6  14   13.72    2.03
  -2   6  14   11.70    1.72
   2  -6  14   13.11    4.30
  -2   6  14   11.95    1.90
   2   6 -14    8.23    3.12
   2  -6  14   10.85    1.91
  -2   6  14   13.99    1.87
   2  -6  14   13.15    1.70
   2   6 -13  571.00   25.40
   2   6 -13  577.92   24.53
   2  -6  13  603.60   23.69
   2  -6  13  583.34   19.58
  -2   6  13  608.73   19.28
  -2   6  13  610.40   19.07
   2  -6  13  636.93   28.27
  -2   6  13  554.27   18.92
   2  -6  13  573.66   19.44
   2  -6  13  657.09   18.85
   2  -6  12   76.29    3.79
  -2   6  12   86.00    4.28
   2  -6  12   81.22    4.55
   2  -6  12   82.33    6.60
   2  -6  12   80.10    4.43
  -2   6  12   78.83    3.82
   2   6 -12   83.93    7.67
   2   6 -12   79.80    7.02
   2  -6  12   76.99    8.16
   2  -6  11  284.78   13.40
  -2   6  11  267.73    9.78
  -2   6  11  270.89    9.38
   2  -6  11  284.59    9.37
   2   6 -11  275.35   14.64
   2   6 -11  280.48   13.80
  -2   6  10   46.63    2.66
   2  -6  10   43.69    4.50
   2  -6  10   46.35    2.51
   2   6 -10   43.77    4.77
   2   6 -10   43.62    5.15
   2   6  -9  117.42    7.52
   2   6  -9  126.10    8.56
   2  -6   9  126.77    7.78
  -2   6   9  120.88    4.92
   2  -6   9  128.13    4.75
   2   6  -9  120.06    8.48
   2  -6   8  159.20    8.57
   2   6  -8  158.66    8.29
   2   6  -8  145.44    9.08
   2   6  -8  151.33    9.25
  -2   6   8  140.78    6.56
   2  -6   7    3.91    1.96
   2   6  -7    6.02    1.83
   2   6  -7    1.92    1.65
   2   6  -7    3.27    2.04
  -2   6   7    4.05    1.07
   2   6  -6   81.89    5.06
   2  -6   6   83.37    5.66
   2   6  -6   91.60    6.37
  -2   6   6   72.11    2.99
  -2   6   6   82.88    4.17
   2   6  -5  297.05   11.37
   2  -6   5  295.45   12.64
   2  -6   5  325.16   13.24
  -2   6   5  299.41   10.54
   2   6  -5  316.03   13.42
   2   6  -4  142.89    7.83
   2   6  -4  144.82    7.50
   2  -6   4  136.92    7.39
   2   6  -4  133.18    6.08
  -2  -6  -4  135.39    6.04
  -2  -6  -4  143.87    5.09
   2   6  -3  480.54   16.94
   2  -6   3  485.64   16.16
   2   6  -3  458.53   15.02
   2   6  -3  465.98   17.13
   2  -6   3  460.53   16.68
  -2  -6  -3  461.97   14.97
  -2  -6  -3  482.57   14.73
  -2  -6  -2 1250.86   37.06
   2  -6   2 1252.37   39.58
   2   6  -2 1252.17   38.77
   2   6  -2 1264.17   39.06
   2  -6   2 1286.11   38.33
   2   6  -2 1308.37   36.71
  -2  -6  -2 1252.67   36.57
   2  -6   2 1269.35   37.89
  -2  -6  -1  845.59   25.32
   2  -6   1  846.85   25.49
  -2  -6  -1  814.05   24.39
   2   6  -1  836.82   26.88
   2   6  -1  835.08   25.62
  -2   6   1  832.31   24.20
   2   6  -1  823.52   24.20
   2   6  -1  843.50   26.44
   2  -6   1  835.69   27.38
  -2  -6  -1  801.24   24.23
  -2   6   0  231.93    8.31
  -2   6   0  224.56    7.52
  -2  -6   0  226.46    8.47
   2   6   0  240.04    8.96
   2   6   0  229.18    9.60
   2  -6   0  223.70    9.40
  -2   6   0  239.23    7.72
  -2  -6   0  223.57    7.65
  -2  -6   0  225.29    8.85
   2  -6   0  240.47    8.31
  -2  -6   1  828.49   25.58
   2  -6  -1  819.67   23.97
   2  -6  -1  798.16   25.49
  -2   6  -1  821.53   24.11
  -2  -6   1  839.48   25.83
  -2   6  -1  826.96   25.31
  -2  -6   2 1284.35   38.34
   2  -6  -2 1286.03   36.38
  -2   6  -2 1282.30   36.47
   2  -6  -2 1206.95   36.90
  -2  -6   2 1239.02   38.23
  -2   6  -2 1266.98   38.04
  -2  -6   3  501.83   17.29
  -2  -6   3  480.61   16.69
  -2  -6   3  480.56   16.88
  -2   6  -3  501.77   17.00
   2  -6  -3  472.22   15.20
  -2   6  -3  464.24   15.25
  -2  -6   4  150.07    7.39
  -2  -6   4  158.16    7.94
  -2   6  -4  142.83    6.32
   2  -6  -4  133.81    6.13
  -2   6  -4  142.35    7.42
  -2  -6   4  153.61    7.51
  -2  -6   5  329.04   13.56
  -2  -6   5  312.48   12.88
  -2   6  -5  319.31   13.10
   2  -6  -5  306.76   11.64
  -2   6  -5  308.18   13.49
  -2  -6   5  313.52   12.77
  -2  -6   6   98.47    6.71
  -2  -6   6   93.94    6.26
  -2   6  -6   85.16    6.09
   2  -6  -6   87.21    5.34
  -2   6  -6   92.95    6.58
  -2  -6   6   85.46    5.94
  -2  -6   7    6.23    1.91
  -2  -6   7    5.54    1.98
   2  -6  -7    5.53    1.81
  -2   6  -7    3.59    1.89
  -2   6  -7    4.72    2.11
   2  -6  -8  165.00    8.72
  -2   6  -8  159.51    9.47
   2  -6  -9  137.13    8.18
  -2   6  -9  134.85    8.87
   2   6   9  134.42    5.01
   2  -6 -10   48.19    4.96
  -2   6 -10   43.33    5.23
  -2  -6  10   46.59    5.12
  -2   6 -10   42.44    4.98
   2   6  10   45.82    2.47
  -2  -6  11  278.97   15.48
   2   6  11  275.40    9.27
  -2   6 -11  284.33   14.85
   2  -6 -11  261.65   13.83
  -2  -6  11  279.81   14.41
  -2   6 -11  265.98   14.06
   2   6  12   78.30    4.28
  -2  -6  12   90.67    7.90
   2   6  12   79.29    4.12
   2   6  12   80.58    3.91
   2   6  12   81.34    3.78
   2   6  12   92.06    4.06
   2   6  12   83.82    4.15
   2  -6 -12   83.63    7.54
  -2   6 -12   78.21    7.67
  -2  -6  12   96.46    8.88
  -2  -6  12   80.45    4.60
  -2   6 -12   82.29    7.25
  -2  -6  13  593.00   19.48
   2   6  13  595.67   18.97
  -2   6 -13  617.50   25.99
   2  -6 -13  567.83   24.66
   2   6  13  585.15   18.61
   2   6  13  560.05   18.17
   2   6  13  558.02   17.93
   2   6  13  642.54   18.47
   2   6  13  593.63   18.45
  -2  -6  13  571.68   18.77
  -2   6 -13  585.69   24.42
   2  -6 -14    9.48    3.29
   2   6  14   12.17    1.89
  -2   6 -14   12.39    3.57
   2   6  14   13.31    1.85
   2   6  14   10.20    1.62
   2   6  14   10.58    1.47
  -2  -6  14    9.38    1.87
  -2  -6  14   10.88    1.66
  -2   6 -14   10.64    2.85
   2   6  14   11.37    1.59
   2   6  15    1.81    1.15
   2  -6 -15    2.79    2.88
   2   6  15    2.18    1.38
  -2   6 -15    2.34    2.49
  -2  -6  15    2.38    1.25
  -2  -6  15    2.94    1.41
   2   6  15    4.20    1.50
  -2  -6  15    1.79    1.29
   2   6  15   -0.24    1.18
  -2  -6  16   42.31    3.02
  -2   6 -16   38.40    5.89
   2  -6 -16   40.90    5.98
   2   6  16   49.38    3.47
  -2  -6  16   44.64    3.66
   2   6  16   48.99    3.05
   2   6  16   52.30    3.40
   2   6  16   30.73    2.95
   2   6  17   47.16    3.47
   2   6  17   45.84    3.21
  -2   6 -17   45.25    5.90
  -2   6 -17   47.52    6.46
  -2  -6  17   46.16    3.78
   2   6  18    3.54    1.40
  -2  -6  18    4.24    1.61
   2   6  18    1.21    1.39
   2   6  19  123.07    5.28
  -2  -6  19  120.93    6.00
   2   6  19  116.32    5.42
   2   6  20   10.17    1.47
  -2  -6  20    8.82    1.63
   2   6  20    9.12    1.41
  -2  -6  21   73.19    3.82
   2   6  21   73.80    3.35
  -2  -6  22   20.88    1.66
  -2  -6  23    2.23    0.54
  -2   7  22   47.69    2.12
   2  -7  22   43.20    2.07
  -2   7  21  116.60    4.54
   2  -7  21  116.88    4.69
   2  -7  20   11.05    1.45
  -2   7  20   11.29    1.51
   2  -7  19    3.67    1.19
  -2   7  19    4.75    1.38
  -2   7  18   77.12    3.77
   2  -7  18   75.39    4.30
   2  -7  18   72.80    4.10
  -2   7  18   74.77    4.12
  -2   7  18   67.38    3.80
  -2   7  17  251.30    9.23
   2  -7  17  259.33    9.95
   2  -7  17  259.87   10.05
  -2   7  17  263.19    9.76
  -2   7  17  253.87    9.48
  -2   7  16   10.29    1.76
  -2   7  16    8.41    1.59
   2   7 -16   12.84    3.64
   2   7 -16    8.83    3.31
   2  -7  16   10.85    4.14
   2   7 -16   10.62    3.24
   2  -7  16   11.16    1.94
   2  -7  16    9.69    1.89
  -2   7  16   13.30    2.00
   2  -7  15   38.99    4.91
  -2   7  15   38.11    3.04
  -2   7  15   35.42    2.86
  -2   7  15   39.38    2.81
   2   7 -15   34.33    5.48
   2  -7  15   30.16    5.79
   2  -7  15   21.75    2.41
   2   7 -15   25.49    4.63
   2  -7  15   34.12    2.98
   2   7 -15   40.59    5.96
   2  -7  15   35.82    3.07
   2   7 -14    6.29    3.22
   2  -7  14   13.72    3.18
  -2   7  14   16.50    2.07
  -2   7  14   19.17    2.07
   2  -7  14    3.51    1.72
   2  -7  14   15.57    2.15
   2   7 -14   13.85    3.53
  -2   7  14   16.02    2.13
   2  -7  14   13.03    4.15
   2  -7  14   16.54    2.26
   2  -7  13   77.57    4.43
   2   7 -13   58.06    6.34
   2   7 -13   77.27    8.07
  -2   7  13   76.58    4.16
   2  -7  13   81.12    3.94
   2  -7  13   91.59    9.38
  -2   7  13   76.59    4.31
   2  -7  13   73.37    6.77
   2  -7  13   71.73    4.51
   2  -7  12   75.82    6.68
   2  -7  12   78.78    3.77
  -2   7  12   80.68    4.21
   2  -7  12   80.60    4.64
   2  -7  12   76.83    4.32
   2  -7  12   72.45    8.39
   2   7 -12   72.76    6.73
   2   7 -12   71.83    7.56
   2  -7  11   12.09    1.33
  -2   7  11    8.93    1.51
  -2   7  11   10.44    1.44
   2  -7  11    9.59    2.51
   2   7 -11   13.31    2.92
  -2   7  11   11.05    1.35
   2  -7  11    7.25    1.50
   2   7 -11    8.49    2.94
   2   7 -10   18.19    3.62
   2   7 -10   21.22    4.07
  -2   7  10   18.55    1.68
   2  -7  10   20.71    3.39
   2  -7  10   21.84    1.66
   2   7 -10   16.68    3.14
   2  -7   9  163.56    9.49
   2   7  -9  168.68   10.38
   2   7  -9  147.57    8.61
   2  -7   9  161.43    5.75
   2   7  -9  160.65   10.23
  -2   7   9  162.38    6.08
   2  -7   8  103.93    7.10
   2   7  -8   89.86    7.39
  -2   7   8  104.04    4.39
   2   7  -8  103.31    6.51
   2   7  -7  393.51   17.36
   2   7  -7  405.10   15.17
   2  -7   7  399.80   16.62
   2  -7   6 2272.16   66.07
   2   7  -6 2232.98   63.70
   2   7  -6 2280.86   67.11
  -2   7   6 2242.57   61.61
  -2   7   6 2033.34   61.61
   2   7  -6 2140.47   65.71
  -2  -7  -6 2161.52   63.67
   2  -7   5  555.92   20.93
   2   7  -5  513.85   20.45
   2   7  -5  591.82   18.70
   2   7  -5  560.51   21.55
  -2   7   5  573.39   17.77
   2   7  -5  581.02   20.76
  -2   7   5  548.56   17.46
  -2  -7  -5  574.48   18.57
   2  -7   4  251.91   11.37
   2   7  -4  276.26   11.88
   2   7  -4  274.02    9.58
  -2  -7  -4  246.86    8.79
  -2   7   4  256.64    9.75
  -2  -7  -4  255.80    9.34
   2   7  -4  265.08   11.42
   2  -7   3  451.50   17.39
  -2  -7  -3  451.63   14.67
   2   7  -3  455.88   17.02
   2   7  -3  426.50   14.28
   2  -7   3  456.00   16.60
  -2  -7  -3  448.50   14.20
   2  -7   3  471.40   15.88
   2   7  -3  479.06   16.91
   2  -7   2   34.38    3.69
  -2  -7  -2   33.89    2.57
   2  -7   2   25.76    2.57
   2   7  -2   35.64    3.58
   2   7  -2   34.22    3.42
   2   7  -2   36.12    3.55
   2  -7   2   28.96    2.80
   2   7  -2   28.06    1.88
   2   7  -2   38.01    3.03
  -2  -7  -2   29.08    1.89
   2  -7   1   43.31    4.15
  -2  -7  -1   47.98    3.28
   2  -7   1   39.86    2.99
   2   7  -1   47.82    4.06
   2   7  -1   44.41    3.71
  -2   7   1   47.89    2.51
  -2  -7  -1   39.48    2.05
   2   7  -1   42.41    3.20
   2  -7   1   44.76    3.20
  -2  -7   0    3.79    1.28
   2  -7   0    3.26    1.87
  -2   7   0    2.31    0.88
   2   7   0    2.46    1.34
   2  -7   0    2.89    1.24
   2  -7   0    3.63    0.97
  -2   7   0    3.02    0.73
  -2   7  -1   34.29    2.73
   2  -7  -1   37.63    3.04
  -2   7  -1   29.67    1.72
   2  -7  -1   30.66    2.02
  -2  -7   1   35.81    3.08
   2  -7  -2   26.91    1.72
   2  -7  -2   28.52    2.32
  -2   7  -2   26.53    1.84
  -2  -7   2   36.77    3.33
  -2   7  -2   33.63    2.96
  -2  -7   3  465.19   16.60
  -2  -7   3  452.18   16.10
  -2   7  -3  428.06   14.07
   2  -7  -3  423.13   13.90
  -2  -7   3  488.40   16.61
  -2   7  -3  462.23   16.21
  -2  -7   4  268.93   11.37
  -2   7  -4  271.27    9.80
  -2  -7   4  263.81   11.53
   2  -7  -4  277.03    9.70
  -2   7  -4  252.92   11.30
  -2   7  -5  584.15   21.76
  -2  -7   5  567.82   20.79
  -2   7  -5  565.62   19.02
  -2   7  -5  597.15   21.00
   2  -7  -5  591.68   18.95
  -2  -7   5  554.55   20.62
  -2  -7   6 2228.31   66.49
  -2  -7   6 2222.18   66.89
  -2   7  -6 2214.40   67.62
   2   7   6 2135.25   62.35
   2  -7  -6 2244.53   64.50
  -2   7  -6 2313.69   66.93
  -2   7  -7  413.68   17.79
  -2  -7   7  409.83   17.07
   2  -7  -7  408.41   15.59
  -2   7  -7  436.97   17.58
  -2  -7   8  100.29    7.83
   2  -7  -8  108.75    6.72
  -2   7  -8  105.06    7.62
  -2   7  -8  101.58    7.71
  -2  -7   8  114.43    7.63
   2   7   9  165.06    5.90
   2  -7  -9  165.03    9.23
  -2   7  -9  171.80   10.54
  -2  -7   9  178.58   11.21
  -2   7 -10   22.52    3.85
   2  -7 -10   15.95    3.13
   2   7  10   21.27    1.65
   2   7  11    9.46    1.42
  -2  -7  11    9.61    1.74
   2   7  11    9.90    1.56
   2   7  11    9.86    1.54
   2   7  11   10.64    1.31
  -2  -7  11    9.61    2.73
   2  -7 -11   12.31    2.91
  -2   7 -11    8.73    3.00
   2   7  12   77.07    4.03
   2   7  12   75.35    3.78
   2   7  12   75.20    3.62
  -2  -7  12   66.16    6.91
   2   7  12   86.86    3.92
  -2   7 -12   69.10    7.23
   2  -7 -12   81.06    7.24
   2   7  12   77.25    4.10
   2   7  12   76.50    4.15
  -2   7 -12   81.98    7.49
  -2  -7  13   74.21    7.47
   2  -7 -13   53.22    6.29
  -2   7 -13   65.91    7.32
   2   7  13   87.19    3.91
   2   7  13   72.42    3.88
   2   7  13   66.70    3.95
   2   7  13   70.34    3.91
   2   7  13   66.21    3.62
   2   7  13   64.07    3.41
  -2  -7  13   70.51    4.12
  -2   7 -13   73.12    7.34
  -2  -7  13   72.94    8.28
   2  -7 -14   11.10    3.34
   2   7  14   13.11    1.86
  -2  -7  14   13.62    1.85
   2   7  14   15.01    1.92
   2   7  14   16.42    1.81
   2   7  14   12.37    1.47
  -2   7 -14   16.78    3.98
  -2  -7  14   15.34    2.27
  -2   7 -14   16.55    3.50
  -2   7 -15   36.99    5.79
   2   7  15   41.62    3.04
   2   7  15   25.25    2.53
  -2  -7  15   34.49    2.83
   2   7  15   40.02    2.73
   2   7  15   38.51    2.87
   2  -7 -15   26.14    4.83
  -2  -7  15   32.12    3.14
  -2   7 -16   10.79    3.50
  -2  -7  16   12.70    1.77
   2   7  16   10.53    1.80
   2   7  16    8.88    1.57
  -2   7 -16    9.01    3.27
   2   7  16   10.65    1.77
  -2  -7  16   10.70    2.01
   2   7  17  244.36    9.01
   2   7  17  245.79    9.26
  -2  -7  17  234.83    8.92
  -2  -7  17  241.89    9.99
   2   7  18   74.66    4.07
  -2  -7  18   70.76    4.51
   2   7  18   73.37    3.89
   2   7  19    2.95    1.20
  -2  -7  19    5.82    1.53
   2   7  19    4.23    1.20
   2   7  20    9.07    1.35
  -2  -7  20   10.86    1.68
   2   7  20    7.31    1.24
  -2  -7  21  118.43    5.00
  -2  -7  22   48.39    2.40
  -2   8  22   22.55    1.21
   2   8 -22   17.81    1.24
   2  -8  21    2.94    0.84
  -2   8  21    4.37    0.86
  -2   8  20   14.06    1.47
  -2   8  19   54.57    3.07
  -2   8  19   47.62    2.82
   2  -8  19   51.53    3.03
   2  -8  18   32.52    2.61
  -2   8  18   28.92    2.26
   2  -8  18   29.75    2.53
  -2   8  18   33.85    2.46
  -2   8  18   30.02    2.50
   2  -8  17   73.66    4.23
   2  -8  17   70.88    4.27
  -2   8  17   69.97    3.69
  -2   8  17   68.58    3.88
  -2   8  17   70.32    4.00
  -2   8  16   57.15    3.54
  -2   8  16   57.56    3.46
   2  -8  16   48.38    3.59
   2  -8  16   59.47    3.98
   2   8 -16   50.91    6.69
  -2   8  16   58.09    3.68
   2   8 -16   48.29    6.40
  -2   8  15   56.29    3.66
  -2   8  15   54.18    3.51
  -2   8  15   56.09    3.51
   2  -8  15   55.10    8.05
   2  -8  15   50.25    5.80
   2   8 -15   44.79    6.49
   2  -8  15   60.39    4.08
   2  -8  15   54.76    3.74
   2   8 -15   53.66    6.73
   2  -8  14    4.99    2.50
  -2   8  14    5.57    1.62
  -2   8  14    2.67    1.33
  -2   8  14    3.77    1.34
   2   8 -14    4.93    2.95
   2   8 -14    1.79    2.53
   2  -8  14    3.76    3.09
   2  -8  14    5.53    1.55
   2   8 -14    3.42    2.62
   2  -8  14    6.01    1.71
   2  -8  14    1.74    1.07
   2  -8  13   11.55    3.10
  -2   8  13   14.05    1.88
   2   8 -13   14.88    4.08
  -2   8  13   11.87    1.84
  -2   8  13   11.93    1.80
   2   8 -13   16.31    4.22
   2  -8  13   11.26    1.76
   2   8 -13    9.36    2.91
   2  -8  13    7.30    3.77
   2  -8  13   14.32    2.17
   2  -8  13    2.27    1.33
  -2   8  12    2.26    1.11
   2  -8  12    0.48    1.15
   2   8 -12    4.87    3.09
   2  -8  12    2.13    1.81
   2  -8  12    1.07    0.94
   2   8 -12    5.68    2.46
   2  -8  12    2.82    0.95
  -2   8  11   77.59    4.19
   2  -8  11   73.48    4.44
  -2   8  11   77.73    3.69
   2   8 -11   71.26    7.39
   2   8 -11   73.21    6.21
   2  -8  11   77.28    6.81
  -2   8  11   76.05    3.96
   2  -8  10    6.11    2.45
  -2   8  10    8.47    1.37
   2   8 -10    6.76    2.20
   2   8 -10    4.87    2.57
  -2   8  10    8.62    1.45
  -2   8  10    7.23    1.17
   2   8 -10    7.96    3.13
   2  -8   9   39.89    4.64
   2   8  -9   33.81    3.77
  -2   8   9   45.87    2.60
   2   8  -9   44.81    5.56
   2   8  -8  106.23    8.09
   2  -8   8  113.65    7.65
   2   8  -8   98.20    7.35
   2   8  -8   77.65    5.57
  -2  -8  -8   80.62    5.64
  -2   8   8   98.00    4.17
   2   8  -7   75.06    6.80
   2  -8   7   86.10    6.64
   2   8  -7   83.83    6.57
   2   8  -7   71.74    4.92
  -2   8   7   84.18    3.74
  -2  -8  -7   78.27    5.02
  -2   8   7   86.04    4.09
  -2   8   6  215.91    7.71
   2   8  -6  216.44   10.97
   2   8  -6  214.14   11.33
   2   8  -6  192.07    8.63
   2   8  -6  218.54   11.77
  -2  -8  -6  188.75    8.46
  -2   8   6  217.45    7.37
   2  -8   5   43.79    4.48
   2   8  -5   38.79    2.95
   2   8  -5   44.73    4.63
   2   8  -5   42.78    4.76
  -2   8   5   42.34    2.87
  -2   8   5   40.43    2.53
   2   8  -5   51.16    4.72
  -2  -8  -5   37.53    2.75
  -2   8   4  239.19    9.35
   2  -8   4  225.62   11.32
  -2  -8  -4  228.06    8.47
   2   8  -4  230.19   11.21
   2   8  -4  217.63    8.34
  -2   8   4  234.72    8.13
   2  -8   4  228.35   10.93
   2   8  -4  249.31   11.24
   2  -8   3   13.04    2.31
   2   8  -3   16.33    2.91
   2   8  -3   16.04    2.31
   2   8  -3   19.78    3.11
  -2   8   3   16.63    2.15
   2   8  -3   12.56    1.30
   2   8  -3   20.47    3.02
  -2  -8  -3   18.00    1.94
   2  -8   3   18.56    3.13
   2  -8   2   60.31    4.03
   2   8  -2   69.06    5.35
   2   8  -2   59.99    4.72
   2  -8   2   70.68    5.60
  -2  -8  -2   60.44    3.90
   2   8  -2   72.41    5.25
  -2   8   2   62.60    4.49
   2  -8   2   58.93    4.32
   2   8  -2   60.01    4.11
   2   8  -1   17.98    2.18
   2   8  -1   17.36    2.78
  -2   8   1   14.95    2.24
   2  -8   1   18.01    2.07
   2  -8   1   20.10    2.31
   2  -8   1   17.17    2.87
  -2  -8  -1   22.97    2.49
  -2   8   1   18.60    1.63
   2   8   0  539.53   19.17
   2  -8   0  499.85   17.21
   2  -8   0  524.10   18.75
  -2   8   0  540.47   19.20
   2  -8   0  511.53   17.05
  -2  -8   0  515.63   18.14
   2  -8   0  542.94   20.13
  -2   8   0  529.18   17.04
  -2   8  -1   17.15    2.73
  -2   8  -1   16.43    1.85
   2  -8  -1   18.77    1.68
   2  -8  -1   23.48    2.60
  -2  -8   1   19.91    2.56
   2  -8  -1   23.89    3.26
  -2   8  -1   20.62    2.26
  -2   8  -2   63.70    5.16
   2  -8  -2   56.18    3.61
  -2  -8   2   63.76    4.65
  -2  -8   2   66.60    4.42
  -2   8  -2   61.54    4.30
  -2   8  -3   15.16    2.34
  -2  -8   3   21.70    2.64
  -2   8  -3   18.26    3.01
  -2   8  -3   13.45    1.35
  -2  -8   3   18.60    2.72
  -2  -8   4  257.82   10.92
   2   8   4  228.40    8.19
  -2   8  -4  225.63    8.41
  -2  -8   4  234.42   10.89
  -2   8  -4  243.16   10.75
  -2  -8   5   41.48    4.09
   2   8   5   35.83    2.40
  -2   8  -5   30.56    4.16
  -2   8  -5   27.96    2.50
  -2  -8   5   40.27    4.08
   2  -8  -5   33.85    2.63
  -2   8  -5   37.07    4.01
   2  -8  -6  191.76    8.37
  -2   8  -6  193.16   10.39
  -2  -8   6  223.35   10.96
  -2  -8   6  207.35   10.61
  -2   8  -6  189.03    8.49
   2   8   6  204.63    7.48
  -2   8  -6  213.17   11.39
  -2   8  -7   87.08    7.08
  -2  -8   7   82.53    6.44
   2   8   7   79.95    4.01
   2  -8  -7   71.43    4.89
  -2   8  -7   87.39    6.72
  -2  -8   7   96.40    7.36
  -2   8  -7   75.49    5.11
  -2  -8   8   94.63    7.71
  -2   8  -8  106.89    8.17
  -2  -8   8  102.42    7.41
   2  -8  -8   81.02    5.69
  -2   8  -8   94.75    7.38
  -2   8  -9   37.35    5.00
  -2  -8   9   39.54    4.74
  -2  -8   9   44.15    5.48
  -2   8  -9   36.88    4.75
   2  -8  -9   23.65    3.32
  -2   8 -10    4.08    2.29
  -2  -8  10    7.43    3.04
   2   8  10    8.36    1.02
  -2  -8  10    6.59    1.60
  -2   8 -10    3.83    2.18
   2   8  10    5.44    1.33
   2  -8 -10    6.73    2.12
  -2  -8  11   78.40    7.46
   2   8  11   86.24    4.40
   2   8  11   81.76    4.13
   2  -8 -11   66.72    6.20
   2   8  11   81.77    4.00
   2   8  11   75.92    3.74
   2   8  11   77.47    3.69
  -2   8 -11   93.50    8.20
  -2  -8  11   80.70    4.70
   2   8  11   89.30    3.85
  -2  -8  12    1.00    1.98
   2   8  12    3.20    1.28
   2  -8 -12    2.82    2.12
   2   8  12    1.49    1.06
   2   8  12    2.40    1.09
   2   8  12    1.61    0.84
  -2   8 -12    2.64    2.24
   2   8  12    1.49    1.15
  -2  -8  12    1.99    1.44
   2   8  12    2.45    0.90
  -2   8 -13   14.11    4.13
  -2  -8  13   10.64    3.61
   2   8  13   13.07    1.75
   2   8  13   12.98    1.52
   2   8  13    4.05    1.49
   2   8  13   14.14    1.79
  -2  -8  13   12.19    1.88
   2   8  13   13.00    1.62
  -2   8 -13   12.91    3.31
   2   8  13   11.49    1.68
   2   8  14    3.38    1.34
   2   8  14    4.98    1.24
   2   8  14    3.84    1.11
   2   8  14    7.76    1.57
  -2   8 -14   -0.59    2.25
  -2  -8  14    1.20    1.20
  -2   8 -14    2.68    2.50
   2   8  14    1.95    1.10
  -2  -8  15   58.99    3.83
  -2  -8  15   57.00    4.08
   2   8  15   57.04    3.52
  -2   8 -15   56.11    7.03
  -2   8 -15   59.60    6.47
   2   8  15   52.29    3.18
   2   8  15   55.63    3.45
   2   8  16   53.64    3.35
  -2  -8  16   55.97    3.97
   2   8  16   54.11    3.39
  -2  -8  16   52.41    3.47
  -2   8 -16   46.10    6.54
   2   8  17   67.96    3.74
  -2  -8  17   65.31    3.80
   2   8  17   72.02    3.88
  -2  -8  17   70.94    4.46
   2   8  18   31.69    2.38
   2   8  18   31.52    2.39
  -2  -8  18   30.53    2.79
  -2   8 -19   48.76    2.90
   2   8  19   45.08    2.69
  -2  -8  19   48.07    3.32
  -2  -8  20   13.48    1.73
  -2  -8  21    4.51    1.01
  -2  -8  22   22.04    1.32
  -2   9  21    4.79    0.75
   2   9 -21    4.72    0.93
   2  -9  21    3.46    0.62
  -2   9  20   44.48    2.38
  -2   9  19    8.43    1.25
   2  -9  19   11.30    1.43
   2  -9  19    8.80    1.22
  -2   9  19   10.04    1.41
  -2   9  18   30.97    2.39
  -2   9  18   33.27    2.32
   2  -9  18   32.46    2.59
   2  -9  18   33.72    2.44
  -2   9  18   30.13    2.18
  -2   9  17    6.56    1.50
  -2   9  17    6.79    1.44
   2  -9  17    7.43    1.62
   2  -9  17    7.37    1.43
  -2   9  17    5.97    1.28
  -2   9  16   12.91    1.89
   2  -9  16   10.16    1.65
  -2   9  16   12.23    1.78
   2  -9  16   11.39    2.01
  -2   9  16   13.22    1.78
  -2   9  15    6.98    1.62
  -2   9  15    8.78    1.52
   2  -9  15    3.05    2.79
   2  -9  15    8.99    1.61
   2  -9  15    9.76    1.95
  -2   9  15    9.50    1.64
   2   9 -15    4.92    2.95
   2  -9  15    6.53    2.52
  -2   9  14   18.29    2.17
  -2   9  14   16.34    2.02
   2  -9  14   13.90    4.35
   2  -9  14   15.70    2.00
   2  -9  14   21.46    2.60
  -2   9  14   20.00    2.14
   2   9 -14   22.64    5.05
   2  -9  14   21.32    3.99
   2  -9  13   15.52    3.52
  -2   9  13   14.36    1.97
   2  -9  13   14.15    2.19
  -2   9  13   10.58    1.78
   2   9 -13   14.90    3.83
  -2   9  13   13.45    1.90
  -2   9  12   26.71    2.46
   2  -9  12   25.69    2.75
   2   9 -12   27.92    5.17
   2  -9  12   23.70    4.19
  -2   9  12   27.50    2.47
  -2   9  12   24.85    2.23
   2   9 -11  163.29   11.38
   2  -9  11  167.57   10.96
   2  -9  11  182.55   13.92
  -2   9  11  178.13    7.10
  -2   9  11  181.56    7.34
   2   9 -11  159.26   11.75
  -2   9  10  143.24    6.19
   2  -9  10  160.18   10.08
   2   9 -10  114.83    7.54
  -2   9  10  144.11    6.01
   2   9 -10  131.49    9.80
  -2   9  10  137.29    5.50
   2  -9   9    4.18    1.35
  -2   9   9    4.76    1.21
  -2   9   9    4.12    1.30
   2  -9   9    1.60    1.65
  -2   9   9    4.05    0.91
   2   9  -9    1.26    2.22
   2   9  -9    3.01    2.14
   2   9  -9    3.41    1.63
   2   9  -8  138.27    9.79
   2   9  -8  141.87    7.35
  -2   9   8  144.02    5.65
   2  -9   8  164.96    9.95
   2   9  -8  143.00    9.53
   2   9  -8  137.64   10.12
  -2   9   7   48.50    3.11
   2   9  -7   45.10    5.42
   2   9  -7   55.03    3.86
   2  -9   7   52.81    5.47
   2   9  -7   49.94    5.29
   2   9  -7   49.29    5.71
   2   9  -6   56.01    5.65
   2   9  -6   58.33    5.50
   2   9  -6   53.93    5.76
  -2   9   6   57.62    3.33
   2  -9   5  210.03   11.13
  -2   9   5  208.21    7.79
   2   9  -5  210.75   11.28
   2   9  -5  215.25   11.03
  -2   9   4    6.41    1.48
   2   9  -4    6.73    2.30
  -2   9   4    4.72    1.17
   2   9  -4    3.95    1.60
   2  -9   4    5.34    1.90
   2   9  -4    2.22    1.75
   2  -9   4    6.14    2.16
  -2   9   3  745.51   24.95
   2   9  -3  751.53   27.51
   2   9  -3  740.25   26.28
  -2   9   3  787.35   22.87
   2   9  -3  725.05   24.77
   2  -9   3  754.23   27.29
  -2  -9  -3  744.87   23.99
   2  -9   3  739.35   25.86
   2   9  -3  752.34   26.72
   2  -9   2   92.35    5.14
  -2   9   2   92.73    5.75
   2   9  -2   75.80    6.18
   2   9  -2   80.83    5.90
  -2   9   2   84.85    4.00
  -2  -9  -2   83.32    5.00
   2  -9   2   89.05    6.66
   2   9  -2   86.54    5.14
   2  -9   2   81.60    5.42
   2   9  -1  277.30   12.88
  -2   9   1  297.67    9.74
  -2  -9  -1  292.57   11.60
   2  -9   1  287.67   13.42
   2  -9   1  287.47   11.38
   2  -9   1  292.32   10.93
  -2   9   1  264.29    9.65
  -2   9   1  291.83   12.48
   2  -9   1  284.87   12.85
   2  -9   0    3.62    1.19
   2  -9   0    5.13    1.22
   2  -9   0    4.79    2.08
  -2  -9   0    4.06    1.43
   2   9   0    5.16    1.77
  -2   9   0    6.74    1.83
   2  -9   0    4.72    1.64
  -2   9   0    3.88    0.96
   2   9   0    3.68    1.04
  -2   9   0    5.25    1.27
  -2  -9   1  298.00   12.21
   2  -9  -1  276.58   13.10
  -2   9  -1  291.00   10.19
   2   9   1  267.84    9.55
  -2   9  -1  292.69   11.22
   2  -9  -1  283.48   11.53
  -2   9  -1  268.85   12.69
  -2  -9   1  286.18   11.26
  -2  -9   2   89.12    5.41
  -2   9  -2   81.10    4.83
   2  -9  -2   79.59    6.27
  -2  -9   2   97.08    6.08
  -2   9  -2   84.42    5.29
   2   9   2   84.29    3.99
  -2   9  -2   83.38    6.35
  -2  -9   3  760.45   26.23
   2   9   3  739.36   22.69
  -2   9  -3  747.74   27.23
  -2   9  -3  760.13   25.48
  -2  -9   3  758.21   25.35
  -2  -9   4    3.15    1.81
   2   9   4    4.19    1.12
  -2   9  -4    5.73    1.94
  -2  -9   4    8.10    1.91
  -2  -9   5  211.85   10.97
   2   9   5  210.72    7.95
  -2   9  -5  214.98   10.78
  -2  -9   5  222.17   10.94
  -2  -9   6   51.10    5.05
  -2   9  -6   58.05    5.89
   2   9   6   56.45    3.29
  -2   9  -6   55.78    5.22
  -2   9  -7   47.09    5.00
  -2  -9   7   42.67    4.85
  -2  -9   7   51.42    5.78
  -2   9  -7   47.62    3.68
   2   9   7   49.16    3.10
  -2   9  -7   45.19    5.37
  -2   9  -8  142.14   10.15
  -2   9  -8  153.10    9.80
  -2  -9   8  157.67   10.58
  -2   9  -8  131.08    7.38
  -2  -9   8  168.53   10.17
  -2  -9   9    3.40    2.19
  -2   9  -9    4.46    2.37
  -2   9  -9    0.88    1.74
  -2   9  -9    2.38    1.33
  -2  -9   9    3.63    2.28
  -2  -9   9    3.23    1.26
   2   9   9    5.54    1.38
   2   9  10  147.56    6.36
  -2   9 -10  142.78   10.71
  -2   9 -10  139.32   10.17
  -2  -9  10  127.23   10.45
  -2  -9  10  142.07    6.61
  -2   9 -10  121.59    7.88
   2   9  10  143.41    5.59
   2   9  10  136.36    5.68
   2   9  11  155.29    6.13
   2   9  11  171.44    7.08
  -2   9 -11  178.55   12.06
  -2   9 -11  177.54   11.77
  -2  -9  11  166.52    7.48
  -2  -9  11  151.64   11.96
   2   9  11  159.65    6.46
   2   9  11  159.02    6.34
   2   9  12   29.21    2.34
  -2  -9  12   29.22    2.97
   2   9  12   26.53    2.26
   2   9  12   26.60    2.11
   2   9  12   25.52    2.00
  -2  -9  12   30.92    4.91
   2   9  12   29.10    2.62
  -2   9 -12   34.57    5.38
  -2   9 -12   29.60    5.02
  -2  -9  12   31.08    5.58
   2   9  13    8.28    1.50
   2   9  13   11.06    1.42
  -2   9 -13    9.79    3.11
  -2  -9  13   10.43    2.00
   2   9  13   11.70    1.64
  -2  -9  13   11.56    3.38
   2   9  13   11.89    1.67
  -2  -9  13   14.07    2.01
   2   9  13   12.03    1.80
   2   9  14   15.62    1.60
  -2   9 -14   15.29    3.86
  -2  -9  14   19.62    2.34
   2   9  14   16.52    1.74
   2   9  14   14.77    1.84
   2   9  14   16.52    1.91
   2   9  15    6.61    1.28
  -2  -9  15    5.11    1.45
   2   9  15    9.33    1.52
  -2   9 -15    3.00    2.88
   2   9  15    6.43    1.29
   2   9  15    7.71    1.54
  -2  -9  15    7.53    1.83
  -2  -9  16   11.63    1.86
   2   9  16   13.94    1.68
   2   9  16   12.22    1.65
  -2  -9  16   11.99    1.95
  -2  -9  17    6.65    1.62
  -2  -9  17    8.27    1.50
   2   9  17    6.96    1.32
  -2   9 -17    5.34    1.49
   2   9  17    6.84    1.36
   2   9  18   31.28    2.22
  -2   9 -18   26.72    2.41
   2   9  19    9.22    1.31
  -2   9 -19   14.67    1.57
  -2  -9  19   12.60    1.68
  -2  -9  20   48.49    2.79
  -2  -9  21    5.91    0.86
   2  10 -21    1.97    0.65
   2  10 -20   11.59    1.40
   2 -10  20    8.42    0.88
   2 -10  19   14.82    1.55
  -2  10  19   16.25    1.44
  -2  10  19   17.38    1.53
   2 -10  18    8.14    1.48
  -2  10  18    8.26    1.32
  -2  10  18    7.63    1.22
  -2  10  18    8.57    1.32
   2 -10  17   15.80    2.01
  -2  10  17   16.92    1.82
   2 -10  17   14.07    1.62
  -2  10  17   14.96    1.64
  -2  10  17   14.37    1.72
   2 -10  16    1.25    1.34
  -2  10  16   -0.79    1.16
   2 -10  16   -0.91    1.18
  -2  10  16    0.10    0.98
  -2  10  16    0.53    1.12
  -2  10  15    4.33    1.38
  -2  10  15    4.55    1.45
   2 -10  15    6.27    1.82
  -2  10  15    7.92    1.52
  -2  10  14   54.18    3.41
   2 -10  14   43.90    5.67
  -2  10  14   53.69    3.42
   2  10 -14   40.92    6.29
  -2  10  14   57.03    3.46
   2  10 -14   49.75    6.44
   2 -10  14   49.17    3.78
  -2  10  13   14.35    1.90
  -2  10  13   13.68    1.83
  -2  10  13   11.82    1.74
   2  10 -13   16.44    3.96
   2  10 -13   11.02    3.58
   2 -10  13    8.84    2.93
   2 -10  13   13.56    2.12
  -2  10  12   27.87    2.51
   2 -10  12   25.11    4.43
   2  10 -12   33.98    5.49
  -2  10  12   25.84    2.33
  -2  10  12   23.87    2.26
  -2  10  12   26.83    2.48
   2 -10  12   30.68    6.18
   2  10 -11  332.79   17.40
   2 -10  11  362.90   20.65
  -2  10  11  335.12   11.69
   2 -10  11  354.24   17.36
  -2  10  11  352.43   12.12
  -2  10  11  324.36   11.73
  -2  10  10  206.79    8.50
   2  10 -10  263.98   14.23
   2 -10  10  241.75   13.49
   2 -10  10  247.62    9.52
  -2  10  10  223.61    8.82
   2  10  -9    5.48    2.89
   2 -10   9    7.89    2.69
  -2  10   9    4.99    1.29
   2  10  -9    5.39    2.70
   2  10  -9   10.06    3.13
  -2  10   9    6.16    1.30
   2 -10   9    4.34    1.39
  -2  10   8    7.49    1.43
  -2  10   8    7.13    1.47
   2  10  -8    4.19    2.35
   2  10  -8    4.15    2.56
   2 -10   8    4.75    1.34
  -2  10   8    6.01    1.26
   2 -10   8    2.97    2.19
   2  10  -8    7.03    2.96
   2  10  -7   62.84    6.47
  -2  10   7   66.19    3.76
   2  10  -7   61.70    6.66
   2  10  -7   57.67    5.95
   2  10  -6   46.29    5.32
  -2  10   6   53.97    3.35
   2  10  -6   55.38    5.64
   2  10  -5  413.35   17.29
  -2  10   5  403.92   13.18
   2  10  -5  382.54   15.46
   2  10  -5  378.54   17.33
   2 -10   5  369.10   17.36
   2 -10   5  363.79   16.89
   2  10  -4  255.46   13.82
  -2  10   4  266.54   11.12
   2  10  -4  289.48   13.38
  -2  10   4  283.16    9.85
   2  10  -4  268.24   11.70
   2  10  -4  271.40   13.40
   2 -10   4  262.71   13.72
   2 -10   4  267.22   12.94
   2  10  -3   56.22    5.18
   2 -10   3   50.23    4.66
  -2  10   3   46.21    3.01
   2 -10   3   61.86    5.87
  -2 -10  -3   46.94    3.64
   2  10  -3   52.01    4.15
  -2  10   3   55.82    4.41
   2  10  -3   50.37    5.30
   2 -10   2   12.95    2.84
  -2  10   2   12.30    1.58
   2 -10   2    9.49    2.70
  -2 -10  -2    8.52    1.71
   2 -10   2    9.19    1.99
  -2  10   2   11.94    2.26
   2  10  -2    9.55    2.62
   2  10  -2    9.35    1.73
  -2  10   1   41.82    4.26
   2  10  -1   40.66    4.52
   2  10  -1   43.89    2.79
  -2  10   1   46.99    2.87
   2 -10   1   40.60    4.73
  -2 -10  -1   38.72    3.66
   2 -10   1   47.92    3.45
   2 -10   1   49.32    3.90
   2 -10   1   42.87    4.45
   2  10   0    5.40    1.23
   2 -10   0    4.42    1.64
  -2  10   0    5.65    1.15
  -2 -10   0    3.56    1.18
  -2  10   0    4.98    1.25
  -2 -10   0    5.83    1.81
   2 -10   0    4.63    2.07
  -2  10   0    4.56    1.61
  -2  10  -1   48.41    2.87
   2  10   1   43.47    2.84
  -2 -10   1   46.09    4.28
   2 -10  -1   43.93    4.88
  -2 -10   1   43.30    3.58
  -2  10  -1   42.23    3.59
  -2  10  -1   43.02    4.58
   2  10   2    9.67    1.45
  -2  10  -2    9.59    1.69
  -2  10  -2   12.53    2.85
  -2  10  -2   10.04    2.08
  -2 -10   2    9.49    1.86
  -2 -10   2    7.60    1.97
   2 -10  -2   12.08    2.66
   2 -10  -3   59.57    5.55
  -2 -10   3   56.71    5.10
  -2  10  -3   41.19    4.98
  -2 -10   3   50.38    4.37
  -2  10  -3   61.77    4.51
   2  10   3   53.97    3.23
  -2  10  -3   55.38    4.69
  -2 -10   4  268.53   12.91
   2 -10  -4  264.31   13.31
  -2  10  -4  258.72   11.66
  -2 -10   4  274.02   12.36
  -2  10  -4  271.43   12.40
   2  10   4  262.99    9.63
  -2  10  -4  280.01   14.12
   2  10   4  267.24    8.98
  -2 -10   5  386.51   16.65
  -2  10  -5  382.41   16.12
   2 -10  -5  370.59   16.72
   2  10   5  362.94   12.63
  -2 -10   6   55.60    5.58
  -2  10  -6   56.64    5.51
   2  10   6   54.73    3.41
  -2 -10   7   66.73    6.69
  -2 -10   7   65.73    6.22
  -2  10  -7   64.86    6.11
   2  10   7   62.10    3.71
  -2  10  -7   60.79    6.63
  -2 -10   8    5.99    2.58
  -2 -10   8    6.74    1.46
  -2  10  -8    5.93    2.47
  -2  10  -8   10.70    3.17
  -2 -10   8    9.71    2.87
  -2 -10   9    5.98    2.43
   2  10   9    6.42    1.51
   2  10   9    6.69    1.31
  -2 -10   9    7.29    1.64
  -2  10  -9    6.01    2.49
  -2 -10   9    8.37    3.25
  -2  10  -9    5.95    2.73
   2  10   9    6.08    1.20
  -2 -10  10  241.46   15.22
  -2 -10  10  216.20    9.22
  -2  10 -10  264.08   14.59
   2  10  10  229.15    8.29
   2  10  10  248.01    9.25
  -2 -10  10  221.46   13.47
  -2  10 -10  225.18   14.39
   2  10  10  220.96    8.12
   2  10  11  333.51   11.39
   2  10  11  353.05   12.33
  -2 -10  11  344.42   12.78
  -2 -10  11  340.75   19.14
  -2  10 -11  353.65   18.11
  -2  10 -11  345.79   18.77
   2  10  11  337.37   11.38
   2  10  11  332.95   11.22
   2  10  12   25.19    2.12
   2  10  12   24.10    1.99
   2  10  12   27.31    2.56
   2  10  12   25.75    2.19
  -2 -10  12   26.31    2.86
  -2 -10  12   23.28    5.04
  -2  10 -12   20.28    4.39
  -2  10 -12   24.86    4.76
   2  10  12   25.18    2.11
   2  10  13   12.07    1.52
   2  10  13   12.68    1.43
  -2 -10  13   14.11    3.84
  -2  10 -13   14.04    4.03
   2  10  13   15.28    2.02
   2  10  13   11.88    1.55
  -2 -10  13   16.66    2.20
   2  10  13   13.50    1.64
   2  10  13   10.56    1.53
  -2  10 -13   13.95    3.79
   2  10  14   46.08    2.75
   2  10  14   43.05    3.07
   2  10  14   43.97    2.57
  -2  10 -14   37.55    5.76
  -2  10 -14   52.17    6.79
  -2 -10  14   51.92    3.71
   2  10  14   44.23    2.85
   2  10  14   46.36    2.74
   2  10  14   47.51    2.92
  -2 -10  15    4.97    1.48
  -2  10 -15    6.94    1.69
   2  10  15    6.74    1.35
  -2 -10  15    6.47    1.67
   2  10  15    6.71    1.29
  -2 -10  16    1.09    1.08
   2  10  16    1.69    0.94
  -2 -10  16    0.45    1.28
   2  10  16    0.72    0.94
  -2  10 -16    0.58    1.27
  -2 -10  17   14.66    2.01
  -2  10 -17   13.61    1.95
   2  10  17   14.60    1.60
  -2 -10  17   19.31    2.01
  -2  10 -18    7.92    1.42
   2  10  18    7.37    1.17
  -2 -10  18    7.71    1.50
  -2  10 -19   14.22    1.55
  -2 -10  19   16.59    1.69
  -2 -10  20    9.13    1.13
   2  11 -20    4.39    0.93
   2 -11  19    3.44    0.95
   2  11 -19    2.87    1.08
  -2  11  18   14.68    1.40
   2 -11  18   15.90    1.74
   2 -11  17   60.93    3.68
  -2  11  17   62.24    3.14
  -2  11  17   54.03    2.93
  -2  11  17   58.52    3.07
   2 -11  16    7.96    1.71
  -2  11  16    8.02    1.35
  -2  11  16    6.89    1.35
  -2  11  16    7.86    1.38
   2 -11  15  321.28   11.59
  -2  11  15  286.42   10.25
  -2  11  15  291.02   10.32
  -2  11  15  297.69   10.33
  -2  11  14   18.33    2.03
   2  11 -14   21.67    4.45
   2  11 -14   15.40    4.04
  -2  11  14   20.05    2.02
  -2  11  14   19.33    2.06
   2 -11  14   21.42    2.61
   2 -11  13   94.07   10.36
   2 -11  13   96.29    8.48
  -2  11  13  101.32    4.93
  -2  11  13  105.19    5.05
   2  11 -13  100.19    9.01
  -2  11  13  102.10    4.82
  -2  11  12   61.56    3.50
  -2  11  12   65.24    3.78
  -2  11  12   63.71    3.82
  -2  11  12   61.20    3.68
   2 -11  12   54.96    6.45
   2 -11  12   70.88    8.95
   2  11 -12   61.31    7.08
   2  11 -11  121.31    9.82
  -2  11  11  107.52    5.38
  -2  11  11  113.00    5.32
   2 -11  11  104.27    5.85
   2  11 -11  124.18   10.44
   2 -11  11  106.42    9.01
  -2  11  11  117.69    5.11
   2 -11  11  115.27   11.30
  -2  11  10   28.50    2.58
   2  11 -10   23.33    4.53
   2 -11  10   25.89    2.81
   2 -11  10   38.38    6.53
   2  11 -10   28.86    5.15
  -2  11  10   28.85    2.51
   2 -11  10   37.98    5.22
  -2  11   9  375.41   13.15
   2 -11   9  399.13   18.79
   2  11  -9  388.31   19.64
   2  11  -9  364.93   18.21
  -2  11   9  390.78   13.09
   2 -11   9  367.44   13.61
   2 -11   9  367.50   21.00
   2  11  -8   68.20    7.05
  -2  11   8   60.70    3.77
  -2  11   8   58.47    3.67
   2  11  -8   61.52    7.09
   2  11  -8   61.23    6.34
  -2  11   8   60.89    3.62
   2 -11   8   57.85    3.87
   2  11  -8   54.98    3.70
  -2  11   7   59.31    3.75
   2  11  -7   72.14    6.68
   2  11  -7   59.23    5.23
  -2  11   7   62.04    3.68
   2  11  -7   63.61    3.92
   2 -11   7   63.69    3.95
  -2  11   7   63.87    3.87
   2  11  -7   53.10    6.16
  -2  11   6   16.43    1.97
   2  11  -6   18.63    3.59
   2  11  -6   15.16    2.69
   2 -11   6   16.77    3.46
   2  11  -6   15.11    3.59
  -2  11   6   19.05    1.92
  -2  11   6   18.43    2.11
   2 -11   6   16.71    1.94
   2  11  -6   20.17    2.18
   2  11  -5  427.72   18.38
   2  11  -5  401.35   18.63
  -2  11   5  414.98   14.01
   2  11  -5  403.41   19.47
   2  11  -5  408.58   16.27
   2 -11   5  406.12   18.73
   2  11  -4  105.83    7.83
   2  11  -4  107.98    6.60
   2  11  -4  105.72    8.64
   2 -11   4  110.71    8.51
  -2  11   4  118.14    5.45
   2 -11   3    6.60    2.57
  -2  11   3    5.02    1.32
   2 -11   3    3.08    1.94
  -2  11   3    3.67    1.61
   2  11  -3    4.23    2.33
   2 -11   3    8.46    2.18
   2  11  -2   72.63    6.59
  -2  11   2   72.61    5.69
  -2 -11  -2   74.61    5.17
   2 -11   2   69.89    6.56
   2 -11   2   84.74    6.91
  -2  11   2   75.12    4.09
  -2 -11  -1  751.87   25.51
   2 -11   1  732.05   28.01
  -2  11   1  742.63   22.94
   2  11  -1  722.93   22.94
   2 -11   1  725.90   27.13
  -2  11   1  780.31   26.93
   2  11   0    0.85    1.04
  -2  11   0    1.27    1.14
  -2  11   0    1.36    1.50
   2 -11   0   -0.39    2.11
  -2 -11   0    0.27    1.24
  -2  11  -1  702.70   24.67
  -2 -11   1  753.42   26.42
   2 -11  -1  758.00   28.08
  -2  11  -1  764.31   22.97
   2  11   1  728.22   23.05
  -2  11  -1  770.87   27.90
   2  11   2   70.90    3.96
  -2 -11   2   70.96    5.79
   2 -11  -2   72.03    6.41
  -2  11  -2   67.50    6.22
  -2  11  -2   67.90    5.13
  -2  11  -3    7.93    2.12
   2 -11  -3    8.25    2.52
  -2 -11   3    8.05    2.37
   2  11   3    5.87    1.41
  -2 -11   3    4.22    1.54
  -2  11  -3    6.70    1.80
  -2  11  -3    8.25    2.53
   2  11   4  105.93    5.21
  -2 -11   4  117.87    8.04
   2 -11  -4  126.74    8.54
  -2  11  -4  100.78    7.08
  -2  11  -4  108.66    6.80
  -2  11  -4  116.62    8.75
   2  11   4  107.53    4.60
  -2  11  -5  385.06   16.26
  -2 -11   5  422.79   18.14
   2 -11  -5  387.99   17.74
   2  11   5  414.26   14.01
  -2  11  -5  398.42   14.04
  -2  11  -5  412.09   17.37
   2  11   5  391.17   13.70
  -2  11  -5  400.30   19.17
  -2  11  -6   14.81    3.00
  -2 -11   6   19.19    3.48
   2 -11  -6   21.33    3.58
  -2 -11   6   14.00    3.28
   2  11   6   20.67    2.14
  -2  11  -6   18.42    3.34
  -2  11  -6   13.83    2.03
  -2  11  -7   61.54    4.16
  -2 -11   7   61.35    3.84
   2 -11  -7   78.04    6.59
  -2 -11   7   61.88    6.42
   2  11   7   68.55    3.39
  -2  11  -7   71.23    7.31
   2  11   7   71.11    4.11
  -2 -11   7   78.85    7.60
  -2  11  -7   67.83    6.49
  -2  11  -8   59.25    6.89
  -2 -11   8   51.08    3.59
  -2 -11   8   63.67    7.18
  -2  11  -8   57.25    3.95
  -2  11  -8   55.58    6.12
   2  11   8   56.70    3.10
  -2 -11   8   56.24    6.25
  -2  11  -9  354.97   19.44
  -2 -11   9  423.10   20.69
  -2 -11   9  361.41   13.41
  -2  11  -9  397.75   18.81
  -2  11  -9  391.66   13.75
   2  11   9  369.90   12.25
  -2 -11   9  379.53   18.73
  -2  11 -10   34.73    5.70
  -2 -11  10   32.39    2.98
  -2  11 -10   30.16    5.02
  -2 -11  10   21.00    4.76
   2  11  10   32.45    2.32
  -2 -11  10   27.12    4.76
   2  11  10   30.89    2.17
  -2  11 -10   25.85    2.78
  -2 -11  11  107.65   10.32
  -2 -11  11  110.12    5.93
   2  11  11  106.04    4.68
  -2 -11  11  129.54   10.16
  -2  11 -11  119.22   10.42
   2  11  11  108.63    4.77
   2  11  11  111.98    5.63
  -2  11 -11  116.36    5.96
  -2  11 -11  111.37    9.57
  -2 -11  12   53.86    7.52
   2  11  12   58.00    3.13
  -2  11 -12   58.08    4.17
   2  11  12   69.89    4.06
   2  11  12   58.35    3.20
  -2  11 -12   58.69    7.03
  -2  11 -12   60.96    7.54
   2  11  12   63.56    3.28
  -2 -11  13  111.75    5.66
   2  11  13   91.75    4.21
   2  11  13  102.87    5.08
   2  11  13   96.70    4.32
  -2  11 -13  114.50    5.76
   2  11  13   86.70    4.04
  -2 -11  13   83.51    8.45
   2  11  13   96.39    4.30
  -2  11 -13  112.06    9.93
  -2  11 -13  104.33    9.75
   2  11  14   17.85    2.09
   2  11  14   17.76    1.72
  -2  11 -14   25.64    2.67
  -2 -11  14   20.43    2.42
   2  11  14   15.81    1.58
  -2  11 -14   14.47    3.90
  -2 -11  14   19.03    2.31
  -2 -11  15  292.32   10.69
   2  11  15  262.04    9.23
  -2  11 -15  273.35   10.63
  -2 -11  15  293.91   10.62
  -2 -11  16    9.58    1.61
  -2  11 -16    5.61    1.55
   2  11  16    6.75    1.09
  -2 -11  16    9.85    1.73
  -2 -11  17   58.24    3.39
  -2  11 -17   59.72    3.62
  -2 -11  17   57.23    3.48
  -2  11 -18   13.88    1.68
  -2 -11  18   15.15    1.67
  -2  11 -19    2.04    0.80
  -2  11 -19    3.39    1.16
  -2 -11  19    2.81    0.88
  -2  11 -20    2.87    0.91
  -2 -11  20    2.84    0.58
   2  12 -20   17.08    1.26
   2  12 -19  175.48    6.43
   2 -12  18    4.71    1.16
   2  12 -18    3.15    1.22
   2 -12  17   39.18    2.75
  -2  12  17   35.37    2.18
   2  12 -17   42.92    3.01
  -2  12  17   36.78    2.15
   2 -12  16   49.30    3.37
  -2  12  16   45.47    2.64
   2  12 -16   44.14    3.36
  -2  12  16   44.17    2.60
   2 -12  15   19.53    2.36
  -2  12  15   17.29    1.81
  -2  12  15   17.40    1.80
  -2  12  14   18.14    1.92
  -2  12  14   19.59    2.00
  -2  12  13  219.60    8.37
   2  12 -13  234.38   15.04
   2  12 -13  223.75   13.92
  -2  12  13  208.74    7.84
  -2  12  13  231.33    8.35
  -2  12  12   16.51    1.92
  -2  12  12   17.71    2.02
   2  12 -12   19.75    4.17
  -2  12  12   16.70    1.86
   2 -12  12   15.78    4.53
   2 -12  12   16.13    2.42
   2  12 -12   14.12    4.02
   2 -12  12   19.11    4.00
  -2  12  11   34.54    2.62
  -2  12  11   34.01    2.78
   2  12 -11   27.31    4.88
  -2  12  11   34.31    2.68
   2 -12  11   35.99    6.67
   2 -12  11   36.59    3.24
   2 -12  11   33.68    5.01
   2  12 -11   25.39    5.06
  -2  12  10    3.49    1.28
   2  12 -10    1.53    2.44
  -2  12  10    2.17    1.13
   2 -12  10    0.76    2.65
   2 -12  10    1.05    1.38
   2 -12  10    5.65    2.59
  -2  12   9  208.09    8.27
   2  12  -9  211.79   12.94
  -2  12   9  197.34    8.05
   2 -12   9  201.75   14.93
   2 -12   9  200.53    8.70
   2  12  -9  193.67   13.38
   2 -12   9  233.45   13.59
   2  12  -8    2.14    2.57
   2  12  -8    1.89    2.14
   2 -12   8    2.08    2.64
  -2  12   8    2.73    1.29
  -2  12   8    0.70    1.11
  -2  12   8    3.76    1.30
   2 -12   8    2.73    1.38
  -2  12   7   50.79    3.38
   2  12  -7   66.95    6.58
   2  12  -7   50.41    6.14
   2  12  -7   47.73    3.58
   2 -12   7   50.10    3.65
   2 -12   7   49.56    6.98
  -2  12   7   55.71    3.71
  -2  12   7   54.22    3.59
  -2  12   6    4.85    1.41
   2 -12   6    4.87    2.77
   2  12  -6    7.81    1.65
  -2  12   6    8.11    1.59
   2  12  -6    8.27    3.10
   2 -12   6    7.21    2.70
   2 -12   6    5.75    1.57
  -2  12   6    5.96    1.41
   2  12  -6    7.79    1.79
   2  12  -6    9.71    3.03
   2  12  -6    7.73    3.01
   2 -12   5  720.97   30.12
  -2  12   5  747.04   22.91
   2  12  -5  644.51   28.75
   2  12  -5  714.02   27.87
  -2  12   5  718.56   22.48
  -2  12   5  728.80   22.81
   2  12  -5  715.37   23.21
   2 -12   5  711.26   22.66
   2  12  -5  711.03   23.03
   2 -12   5  721.21   28.72
   2  12  -4  152.13   10.76
   2 -12   4  160.29   10.65
  -2  12   4  140.47    6.18
  -2  12   4  147.00    6.55
   2  12  -4  137.48    6.74
   2  12  -4  133.94    6.55
   2 -12   4  136.15    6.22
  -2  12   4  156.22    6.62
   2 -12   4  149.92   10.87
   2 -12   3  384.11   18.50
  -2  12   3  412.71   13.78
   2  12  -3  388.65   13.94
  -2  12   3  402.39   13.63
   2 -12   3  407.78   19.00
   2  12  -3  369.72   13.70
  -2  12   3  369.35   15.76
   2  12  -3  375.13   18.47
  -2  12   2  110.98    7.33
  -2  12   2  100.05    5.06
   2 -12   2   97.46    7.93
   2  12  -2   90.02    5.00
   2  12  -2   96.04    5.17
   2 -12   2   94.73    7.99
  -2  12   1   49.34    4.98
  -2  12   1   53.25    3.41
   2  12  -1   48.45    3.47
  -2 -12  -1   43.51    4.39
   2 -12   1   48.36    5.66
   2  12  -1   46.13    3.35
   2 -12   0   14.17    3.25
  -2 -12   0   22.28    3.27
  -2  12   0   22.24    2.24
   2  12   0   20.49    2.28
  -2  12   0   23.81    3.64
   2  12   1   55.10    3.71
  -2 -12   1   61.29    5.39
   2 -12  -1   60.21    6.15
  -2  12  -1   55.29    5.70
   2  12   1   51.30    3.53
  -2  12  -1   49.57    3.62
  -2  12  -1   53.42    3.47
  -2 -12   2   96.96    7.26
   2 -12  -2  109.99    8.37
   2  12   2  102.04    5.31
  -2  12  -2  108.98    8.28
   2  12   2   97.09    5.10
  -2  12  -2  100.20    5.05
  -2  12  -2   98.99    6.60
  -2  12  -2  105.19    5.50
  -2  12  -3  400.53   13.88
  -2 -12   3  386.15   17.25
   2 -12  -3  419.40   18.45
   2  12   3  384.31   13.80
  -2  12  -3  390.82   16.37
  -2  12  -3  397.78   18.69
  -2  12  -3  395.17   14.05
   2  12   3  375.08   13.57
  -2  12  -4  146.42    6.70
  -2  12  -4  146.83    8.91
  -2  12  -4  128.88    9.86
   2  12   4  138.40    5.64
   2  12   4  140.71    6.62
  -2 -12   4  146.51    9.58
   2 -12  -4  152.25    9.91
   2  12   4  134.08    6.40
  -2  12  -4  147.67    6.84
  -2  12  -5  735.54   23.26
  -2  12  -5  761.28   23.07
   2  12   5  675.88   22.58
  -2  12  -5  737.64   29.35
  -2 -12   5  747.68   28.86
   2  12   5  687.21   21.35
   2  12   5  735.41   23.03
  -2  12  -5  726.57   26.87
  -2 -12   5  726.95   27.71
   2 -12  -5  713.53   27.56
  -2  12  -5  671.58   25.29
   2  12   6    7.24    1.52
  -2 -12   6    8.78    1.58
  -2  12  -6    6.58    1.78
  -2  12  -6    8.36    2.78
  -2 -12   6    8.67    2.81
   2  12   6    9.02    1.40
   2  12   6    7.95    1.64
  -2  12  -6    7.41    1.76
  -2 -12   6    8.44    2.85
   2 -12  -6    6.58    2.48
  -2  12  -6    8.61    3.08
  -2  12  -6    3.96    2.12
  -2  12  -7   47.74    3.74
  -2  12  -7   45.62    3.55
   2  12   7   44.83    3.38
  -2  12  -7   45.33    5.33
  -2 -12   7   52.91    6.62
   2  12   7   46.55    3.55
   2  12   7   47.41    2.76
  -2 -12   7   43.04    3.20
  -2 -12   7   46.67    5.81
  -2  12  -7   51.57    5.26
  -2 -12   8   -1.00    2.51
   2  12   8    2.08    1.14
  -2  12  -8    2.27    1.86
  -2  12  -8    4.17    2.77
  -2 -12   8    2.41    1.25
  -2 -12   8    3.55    2.16
  -2  12  -8    3.73    2.40
  -2  12  -8    5.42    1.71
  -2  12  -9  170.79   10.79
  -2  12  -9  214.45   12.92
   2  12   9  193.92    7.04
  -2  12  -9  188.97   13.51
  -2 -12   9  201.74   13.76
  -2  12  -9  170.86    8.23
  -2 -12   9  204.75   13.08
  -2  12 -10    5.11    2.81
  -2 -12  10    2.65    2.82
   2  12  10    2.52    1.11
  -2  12 -10    0.89    1.47
  -2 -12  10    1.64    2.24
  -2  12 -10    3.46    2.69
  -2  12 -10    3.18    2.60
  -2  12 -11   43.79    5.45
  -2 -12  11   41.96    6.62
   2  12  11   36.63    2.45
  -2 -12  11   36.53    5.55
  -2  12 -11   34.22    5.39
  -2  12 -11   38.32    3.44
  -2  12 -11   38.31    6.26
   2  12  12   18.17    1.72
  -2 -12  12   18.51    2.38
  -2  12 -12   20.91    4.28
  -2 -12  12   20.35    4.78
  -2  12 -12   18.26    2.48
  -2  12 -12   12.95    3.73
  -2  12 -12   20.73    4.20
  -2 -12  13  230.84    9.25
  -2  12 -13  214.90   14.00
   2  12  13  214.15    8.54
  -2  12 -13  217.34    9.22
  -2 -12  14   18.99    2.18
   2  12  14   17.77    1.99
  -2 -12  14   20.69    2.41
  -2  12 -14   17.22    2.31
  -2 -12  15   21.28    2.16
  -2 -12  15   17.89    2.16
  -2  12 -15   17.32    2.27
  -2 -12  16   43.56    2.93
  -2 -12  16   43.77    3.02
  -2  12 -16   43.81    3.18
  -2 -12  17   38.66    2.52
  -2 -12  17   37.00    2.56
  -2  12 -17   38.72    2.84
  -2  12 -17   40.51    2.80
  -2  12 -18    5.57    1.29
  -2  12 -18    3.74    1.07
  -2 -12  18    5.05    1.02
  -2 -12  19  115.96    4.10
  -2  12 -19  113.19    4.21
  -2  12 -20    8.41    0.89
   2  13 -19    7.76    1.04
   2 -13  18    1.57    0.77
   2  13 -18    2.06    0.98
   2 -13  17   85.84    4.08
   2  13 -17   78.30    4.15
   2 -13  16    8.56    1.63
  -2  13  16    5.55    1.03
   2  13 -16    6.70    1.63
  -2  13  15   15.45    1.55
   2  13 -15    9.25    1.91
  -2  13  14   32.49    2.25
  -2  13  14   27.17    2.23
   2  13 -14   29.94    2.98
   2 -13  13  120.26    6.17
  -2  13  13  119.71    5.22
  -2  13  13  118.40    5.03
   2  13 -13  103.89    5.11
   2 -13  12    3.15    1.65
  -2  13  12    6.59    1.33
  -2  13  12    5.52    1.34
   2  13 -12    4.37    1.33
  -2  13  11   47.79    3.17
   2  13 -11   36.30    5.41
   2 -13  11   40.17    6.94
   2 -13  11   48.56    6.02
   2 -13  11   45.22    3.67
  -2  13  11   47.64    3.14
  -2  13  11   45.70    2.91
   2  13 -11   29.50    2.66
  -2  13  10    2.41    1.09
  -2  13  10    0.13    1.09
   2  13 -10    0.12    1.09
   2  13 -10    3.59    2.58
   2 -13  10    3.06    2.78
   2 -13  10   -2.65    2.40
   2  13 -10    0.37    1.47
   2 -13  10   -0.18    1.29
  -2  13  10   -0.38    1.07
   2  13  -9   83.40    7.75
   2 -13   9   75.06    9.11
  -2  13   9   75.06    4.29
   2  13  -9   72.99    4.89
   2 -13   9   72.36    4.67
  -2  13   9   77.63    4.30
  -2  13   8   34.08    2.81
  -2  13   8   31.59    2.70
   2  13  -8   28.55    4.73
   2 -13   8   31.40    5.72
   2  13  -8   31.68    3.25
  -2  13   8   27.88    2.55
   2 -13   8   31.72    2.97
  -2  13   7  379.37   13.10
  -2  13   7  346.85   12.77
   2  13  -7  377.69   18.32
   2  13  -7  356.25   13.62
   2 -13   7  352.63   20.21
  -2  13   7  378.35   13.27
   2 -13   7  391.99   19.05
   2 -13   7  370.30   13.32
  -2  13   7  354.55   12.73
   2 -13   6   52.04    3.68
   2 -13   6   59.82    6.78
   2  13  -6   44.99    3.85
  -2  13   6   65.86    4.03
  -2  13   6   65.43    4.11
   2 -13   6   48.55    6.76
  -2  13   6   58.03    3.69
   2 -13   5   18.39    2.14
   2 -13   5   20.20    3.95
   2  13  -5   19.37    2.52
  -2  13   5   17.59    2.18
   2 -13   5   14.34    3.97
  -2  13   5   16.52    2.19
  -2  13   5   18.16    2.02
   2 -13   4   92.86    4.82
   2 -13   4   95.72    8.35
   2  13  -4   95.36    5.46
  -2  13   4   94.57    5.05
  -2  13   4   92.62    5.02
   2 -13   4   87.45    8.42
  -2  13   4   80.62    4.54
  -2  13   3  153.07    6.62
   2  13  -3  147.49    7.18
   2  13  -3  148.58    7.31
  -2  13   3  156.10    7.02
   2 -13   3  152.90   10.73
   2 -13   3  150.99    6.58
  -2  13   3  168.57    7.17
   2 -13   3  152.15   10.81
   2  13  -2   56.35    4.00
  -2  13   2   49.30    3.31
  -2  13   2   46.56    3.57
   2  13  -2   47.45    3.66
   2 -13   2   46.20    5.76
  -2  13   2   53.16    5.26
  -2  13   2   54.78    3.69
   2  13  -1   69.28    4.45
  -2  13   1   62.88    3.75
  -2  13   1   65.04    4.17
   2  13  -1   65.68    4.26
  -2 -13  -1   48.84    4.78
   2 -13   1   66.71    6.68
  -2  13   1   66.86    6.18
  -2  13   1   67.73    4.16
   2  13   0   56.83    3.88
  -2  13   0   61.88    3.91
  -2  13   0   46.10    3.56
  -2 -13   0   58.60    5.31
   2 -13   0   65.09    6.61
  -2  13   0   58.52    5.94
   2  13   0   48.99    3.73
   2  13   1   63.68    4.22
  -2  13  -1   68.53    4.24
  -2  13  -1   68.68    4.36
  -2 -13   1   69.36    6.02
   2 -13  -1   67.09    6.74
  -2  13  -1   73.43    6.85
  -2  13  -1   63.40    4.40
   2  13   1   70.78    4.32
   2  13   2   52.42    3.68
  -2  13  -2   49.71    3.87
   2  13   2   49.50    3.76
  -2  13  -2   49.44    3.75
  -2  13  -2   55.20    3.70
  -2 -13   2   57.45    5.58
   2 -13  -2   50.48    5.76
  -2  13  -2   59.09    6.28
   2  13   2   50.63    3.71
  -2  13  -3  150.55    7.29
  -2  13  -3  148.10    7.04
   2 -13  -3  162.53   10.57
  -2 -13   3  149.22    9.68
   2  13   3  136.43    6.76
  -2  13  -3  156.31    6.96
  -2  13  -3  152.96   10.86
   2  13   3  152.61    6.14
   2  13   3  146.01    6.98
  -2  13  -4  101.86    5.41
  -2 -13   4   95.11    7.76
   2 -13  -4   94.88    7.86
   2  13   4   91.60    5.20
  -2 -13   4   91.07    7.96
  -2  13  -4   89.76    5.36
  -2  13  -4   78.18    6.59
   2  13   4   82.81    4.92
  -2  13  -4   87.12    8.24
  -2  13  -5   22.10    4.36
  -2  13  -5   17.11    2.38
  -2 -13   5   14.79    3.66
   2  13   5   18.78    2.40
   2  13   5   15.65    2.11
  -2  13  -5   24.81    3.86
  -2  13  -5   19.27    2.57
  -2 -13   5   19.35    3.83
   2 -13  -5   17.76    3.40
  -2  13  -6   53.24    4.12
  -2  13  -6   47.35    3.79
  -2 -13   6   65.61    6.80
   2  13   6   56.92    3.97
  -2 -13   6   49.90    6.50
  -2  13  -6   54.44    6.72
  -2  13  -6   60.70    6.13
   2  13   6   62.87    4.00
  -2  13  -7  367.82   13.62
  -2 -13   7  376.60   18.76
   2  13   7  368.57   13.41
  -2 -13   7  374.63   19.79
   2  13   7  378.50   13.63
  -2  13  -7  372.46   13.96
  -2  13  -7  367.89   17.68
  -2  13  -8   39.96    5.25
  -2 -13   8   34.69    5.52
  -2 -13   8   25.71    4.62
  -2  13  -8   35.62    3.34
  -2  13  -8   32.35    3.17
   2  13   8   31.17    2.27
   2  13   8   30.96    2.95
  -2  13  -9   65.12    4.49
  -2  13  -9   66.28    4.69
   2  13   9   75.34    3.57
  -2 -13   9   77.22    8.51
  -2  13  -9   77.64    7.55
  -2  13  -9   61.79    7.67
  -2  13 -10    1.31    2.50
  -2  13 -10    0.51    1.47
  -2 -13  10    0.67    2.56
   2  13  10   -0.08    0.95
  -2  13 -10    1.50    1.55
  -2  13 -10    2.11    2.46
  -2  13 -10    0.42    2.00
  -2 -13  10    2.79    2.38
  -2 -13  11   50.53    6.42
  -2 -13  11   38.48    6.32
  -2  13 -11   37.44    5.54
  -2  13 -11   37.75    3.34
   2  13  11   39.86    2.41
  -2  13 -11   42.60    6.33
  -2  13 -11   41.72    3.57
  -2 -13  12    5.83    1.71
  -2  13 -12    3.71    1.76
  -2  13 -12    2.47    1.64
  -2 -13  13  118.63    5.47
  -2  13 -13  117.65    6.09
  -2 -13  13  121.14    6.05
  -2  13 -13  110.89    5.87
  -2 -13  14   29.00    2.48
  -2  13 -14   32.76    2.99
  -2 -13  14   30.35    2.79
  -2  13 -14   34.28    2.98
  -2 -13  15   14.18    1.67
  -2  13 -15   19.78    2.25
  -2 -13  15   18.92    2.12
  -2  13 -15   14.38    2.05
  -2 -13  16    5.51    1.11
  -2  13 -16    7.47    1.48
  -2  13 -16    7.89    1.65
  -2 -13  16    5.50    1.24
  -2 -13  17   74.83    3.28
  -2  13 -17   75.00    3.82
  -2  13 -17   74.78    3.86
  -2 -13  17   85.94    3.80
  -2  13 -18    2.03    0.76
  -2  13 -18    1.19    0.92
  -2  13 -19    4.58    0.80
   2  14 -18   16.09    1.46
   2 -14  18   15.49    1.28
   2  14 -17    6.51    1.27
   2 -14  17    6.76    1.20
   2  14 -16    3.27    1.29
   2  14 -15   11.68    1.86
  -2  14  15    9.52    1.18
   2 -14  14    8.20    1.69
  -2  14  14    7.51    1.20
   2 -14  13    0.62    1.33
  -2  14  13    1.03    0.96
   2 -14  12    0.50    1.32
  -2  14  12    0.21    0.99
   2 -14  11  107.64    5.33
  -2  14  11  104.95    4.36
  -2  14  11   89.89    3.66
  -2  14  11   97.69    4.20
  -2  14  10   10.26    1.43
  -2  14  10   11.74    1.74
   2  14 -10   14.10    3.68
   2 -14  10   10.30    2.11
   2  14 -10   11.80    2.23
   2 -14  10   14.41    3.48
  -2  14  10   12.32    1.73
  -2  14   9   29.14    2.53
   2 -14   9   30.12    2.99
   2  14  -9   26.89    3.04
  -2  14   9   29.76    2.60
  -2  14   8   11.04    1.80
   2 -14   8    9.89    1.89
   2 -14   8   11.87    3.36
   2  14  -8    8.94    2.04
   2 -14   8    9.24    3.83
  -2  14   8    7.55    1.56
  -2  14   7   16.71    2.07
  -2  14   7   20.47    2.46
   2 -14   7   27.33    5.12
   2 -14   7   22.02    4.48
   2 -14   7   20.99    2.50
   2  14  -7   18.94    2.66
  -2  14   7   17.46    2.20
  -2  14   7   18.98    2.18
   2 -14   6   46.77    6.62
  -2  14   6   42.78    3.37
   2 -14   6   33.13    5.29
   2 -14   6   40.64    3.31
   2  14  -6   37.70    3.52
  -2  14   6   35.04    3.03
  -2  14   6   37.82    2.93
  -2  14   5  164.25    7.14
   2  14  -5  169.98    7.85
   2 -14   5  166.91    7.37
   2 -14   5  173.81   11.84
   2  14  -5  153.06    7.90
  -2  14   5  178.01    7.59
  -2  14   5  165.77    7.54
   2 -14   5  189.80   13.04
   2  14  -4   17.27    2.54
  -2  14   4   24.20    2.66
   2 -14   4   26.58    4.69
   2 -14   4   21.45    2.31
   2  14  -4   20.20    2.76
  -2  14   4   22.45    2.41
  -2  14   4   18.37    2.08
  -2  14   3   49.26    3.39
   2  14  -3   50.13    3.91
   2 -14   3   51.46    3.40
  -2  14   3   50.35    3.68
   2 -14   3   49.13    6.08
   2  14  -3   50.32    4.08
  -2  14   3   45.31    3.53
  -2  14   2   20.19    2.48
   2 -14   2   23.26    4.27
   2  14  -2   17.59    2.52
  -2  14   2   23.68    2.61
   2  14  -2   21.81    2.76
  -2  14   2   20.89    2.21
  -2  14   1    5.37    1.38
  -2  14   1    6.83    1.72
   2  14  -1    9.79    2.18
  -2  14   1    7.72    1.77
   2 -14   1    4.99    2.75
  -2  14   1    4.55    2.19
   2  14  -1    3.95    1.73
  -2  14   0    5.60    1.40
  -2  14   0    5.04    1.65
   2  14   0    4.10    1.65
  -2  14   0    3.32    1.55
   2 -14   0    7.38    2.91
   2  14   0    6.37    1.77
  -2  14   0    0.89    1.96
  -2  14  -1    9.96    2.91
  -2  14  -1    5.49    1.76
   2 -14  -1    5.82    2.51
  -2 -14   1    5.63    2.30
   2  14   1    8.39    1.86
   2  14   1    6.18    1.86
   2  14   1    6.83    1.75
  -2  14  -1    8.71    1.83
  -2  14  -2   22.63    2.81
  -2 -14   2   21.89    3.83
   2  14   2   21.46    2.63
  -2  14  -2   21.39    2.50
   2 -14  -2   14.32    3.60
  -2 -14   2   20.43    3.67
  -2  14  -2   25.52    2.91
   2  14   2   17.98    2.33
   2  14   2   22.05    2.61
  -2  14  -2   15.08    3.62
  -2  14  -3   49.11    3.92
  -2 -14   3   37.04    5.24
   2  14   3   51.14    3.96
  -2  14  -3   50.64    3.86
  -2 -14   3   54.93    5.86
   2 -14  -3   52.35    5.91
  -2  14  -3   55.11    4.21
   2  14   3   54.40    3.90
   2  14   3   52.08    3.14
  -2  14  -3   52.56    6.44
  -2  14  -4   20.94    2.63
  -2 -14   4   22.10    4.25
   2  14   4   24.07    2.78
  -2  14  -4   21.23    2.62
   2 -14  -4   24.91    4.21
  -2 -14   4   21.16    3.91
  -2  14  -4   20.33    2.78
   2  14   4   23.76    2.66
  -2  14  -4   21.22    4.34
  -2  14  -5  178.00    8.09
  -2 -14   5  160.79   11.69
  -2  14  -5  175.35    7.90
   2  14   5  174.77    8.02
  -2  14  -5  180.08   12.87
  -2 -14   5  173.99   11.54
  -2  14  -5  173.90    8.33
   2  14   5  174.34    7.83
  -2  14  -6   38.90    3.58
  -2  14  -6   33.96    3.32
  -2 -14   6   45.74    6.01
  -2 -14   6   38.30    5.45
   2  14   6   39.51    3.36
   2  14   6   36.29    3.15
  -2  14  -6   34.03    5.68
  -2  14  -7   18.20    4.28
  -2  14  -7   11.60    2.21
  -2 -14   7   25.46    4.41
   2  14   7   18.38    2.37
  -2  14  -7   24.12    4.05
  -2 -14   7   15.67    3.95
  -2  14  -7   16.54    2.59
   2  14   7   22.00    2.47
  -2 -14   8   11.83    3.30
   2  14   8    8.12    1.81
  -2  14  -8   12.46    2.42
  -2  14  -8    8.49    2.89
  -2 -14   8    6.29    2.60
  -2  14  -8   10.07    2.11
  -2 -14   9   29.76    5.13
   2  14   9   31.11    2.94
  -2  14  -9   30.23    3.24
  -2  14  -9   27.64    4.64
  -2 -14   9   28.66    5.27
  -2  14  -9   30.22    2.97
  -2 -14  10   13.96    3.59
  -2  14 -10   12.74    3.33
  -2  14 -10   13.30    2.38
  -2  14 -10   10.65    2.01
   2  14  10   12.69    1.95
  -2  14 -10   12.38    3.80
  -2  14 -11  100.21    5.79
  -2  14 -11  103.83    5.64
  -2  14 -12   -0.63    1.49
  -2  14 -12   -0.17    1.36
  -2 -14  13    1.34    1.22
  -2  14 -13    2.23    1.48
  -2  14 -13    1.47    1.38
  -2  14 -14   10.01    1.84
  -2 -14  14    9.03    1.65
  -2  14 -14    8.00    1.72
  -2  14 -15   10.77    1.71
  -2 -14  15    9.80    1.61
  -2  14 -15    8.15    1.60
  -2  14 -16    5.68    1.33
  -2 -14  16    9.12    1.34
  -2  14 -16    7.59    1.37
  -2  14 -17    7.19    1.17
  -2 -14  17    6.88    1.06
  -2  14 -17    6.75    1.21
  -2  14 -18   13.28    1.18
   2 -15  17    1.12    0.68
   2  15 -17    0.41    0.75
   2  15 -16    9.06    1.21
   2  15 -16   10.46    1.50
   2  15 -15    9.61    1.62
   2 -15  15   10.61    1.54
   2 -15  14   20.47    2.11
   2 -15  13   10.24    1.84
  -2  15  13   11.06    1.33
   2 -15  12    1.36    1.38
  -2  15  12    0.72    0.89
   2  15 -11   70.29    4.66
  -2  15  11   73.64    3.79
   2 -15  11   68.63    4.41
  -2  15  11   71.45    3.75
   2  15 -10    5.13    1.92
  -2  15  10    4.89    1.32
   2 -15  10    5.63    1.72
  -2  15  10    6.39    1.35
   2  15  -9   84.64    5.18
  -2  15   9   76.88    4.16
   2 -15   9   74.24    4.68
  -2  15   9   77.33    4.22
  -2  15   8   27.36    2.43
  -2  15   8   28.63    2.51
   2  15  -8   31.78    3.29
   2 -15   8   26.38    2.77
   2 -15   8   24.10    4.51
  -2  15   7   29.83    2.71
  -2  15   7   29.32    2.63
   2  15  -7   26.99    2.88
  -2  15   7   31.14    2.59
   2  15  -7   26.31    3.09
   2 -15   7   22.70    4.47
   2 -15   7   23.91    2.58
  -2  15   6   36.40    3.05
  -2  15   6   35.72    2.92
   2  15  -6   31.31    3.15
  -2  15   6   36.23    2.83
   2 -15   6   34.57    5.36
   2 -15   6   37.17    3.13
   2  15  -6   32.85    3.43
  -2  15   6   36.90    3.20
   2 -15   5    5.33    1.46
  -2  15   5    6.04    1.48
   2 -15   5    2.15    2.21
  -2  15   5    4.39    1.47
   2  15  -5    5.30    2.03
  -2  15   5    5.13    1.66
   2  15  -5    7.34    2.09
  -2  15   4   34.47    3.08
   2 -15   4   38.23    5.51
   2  15  -4   31.02    3.29
  -2  15   4   33.33    2.80
  -2  15   4   34.87    3.04
   2 -15   4   26.97    2.68
   2  15  -4   28.05    3.29
  -2  15   3   42.85    3.57
   2 -15   3   42.16    5.82
   2  15  -3   37.11    3.57
  -2  15   3   43.59    3.13
  -2  15   3   47.76    3.60
   2 -15   3   42.06    3.07
   2  15  -3   40.05    3.83
   2  15  -2   71.70    4.93
  -2  15   2   71.07    4.13
   2 -15   2   69.65    7.29
  -2  15   2   74.03    4.66
  -2  15   2   60.61    4.32
   2  15  -2   67.08    4.77
  -2  15   1   58.14    3.78
   2 -15   1   65.44    6.97
  -2  15   1   65.52    4.38
   2  15  -1   60.48    4.50
  -2  15   1   55.78    4.13
   2  15  -1   59.08    4.43
   2  15   0    1.17    1.50
   2  15   0    1.16    1.57
  -2  15   0    0.82    1.04
   2 -15   0   -3.04    2.23
   2  15   0    0.77    1.59
  -2  15   0    1.61    1.41
  -2  15   0    0.18    1.43
  -2  15   0    0.46    1.35
   2  15   1   56.83    4.29
   2  15   1   59.58    4.39
   2 -15  -1   70.66    7.22
  -2  15  -1   65.11    4.49
   2  15   1   64.82    4.52
  -2  15  -1   60.18    4.36
  -2  15  -1   58.95    6.59
  -2  15  -2   63.46    4.53
   2  15   2   69.61    3.85
  -2  15  -2   71.39    7.45
   2  15   2   67.10    4.66
  -2 -15   2   63.07    6.27
   2 -15  -2   69.40    6.91
   2  15   2   61.72    4.48
  -2  15  -2   71.59    4.66
  -2  15  -2   64.89    4.75
  -2  15  -3   42.43    3.76
   2  15   3   45.19    3.72
   2 -15  -3   37.39    5.20
  -2 -15   3   40.22    5.16
  -2  15  -3   43.03    5.84
   2  15   3   43.44    3.73
  -2  15  -3   47.22    4.08
  -2  15  -3   45.23    3.71
  -2  15  -4   25.66    3.03
   2  15   4   34.72    3.24
  -2 -15   4   37.64    5.04
   2  15   4   30.61    3.05
  -2  15  -4   27.16    5.15
  -2 -15   4   23.73    4.43
  -2  15  -4   30.33    3.30
  -2  15  -4   32.54    3.19
  -2  15  -5    5.16    1.74
  -2  15  -5    5.83    2.01
   2  15   5    6.83    1.75
  -2 -15   5    4.37    2.55
  -2 -15   5    9.24    2.98
  -2  15  -5    6.61    2.73
   2  15   5    4.65    1.62
  -2  15  -5    6.07    1.84
  -2  15  -6   32.17    3.22
   2  15   6   35.77    3.22
  -2  15  -6   34.16    5.62
   2  15   6   32.95    3.10
  -2  15  -6   30.44    3.34
  -2 -15   6   32.09    5.16
  -2  15  -6   35.44    3.30
  -2 -15   6   35.41    5.14
  -2 -15   7   24.02    4.50
   2  15   7   24.42    2.68
  -2  15  -7   19.02    4.57
  -2  15  -7   30.70    3.24
  -2 -15   7   17.92    4.16
  -2  15  -7   29.05    3.05
  -2  15  -7   29.17    3.00
  -2  15  -8   28.74    3.30
  -2  15  -8   32.64    5.50
  -2 -15   8   32.01    5.03
  -2  15  -8   29.89    3.03
   2  15   8   25.19    2.75
  -2  15  -9   75.53    5.06
   2  15   9   76.73    4.57
  -2  15  -9   80.34    4.87
  -2  15 -10   10.29    2.08
  -2 -15  10    6.24    1.71
   2  15  10    8.11    1.70
  -2  15 -10    5.21    1.91
  -2  15 -11   72.34    4.47
  -2 -15  11   74.28    4.54
  -2  15 -11   72.29    4.71
   2  15  11   71.30    4.12
  -2  15 -12    1.29    1.42
  -2  15 -12    2.29    1.44
  -2  15 -13   11.62    1.96
  -2  15 -13   11.81    1.85
  -2  15 -14   18.04    2.13
  -2  15 -14   17.77    2.02
  -2 -15  14   19.72    2.06
  -2 -15  15   13.02    1.55
  -2  15 -15    9.32    1.41
  -2  15 -15    8.25    1.42
  -2 -15  16    9.29    1.26
  -2  15 -16    8.45    1.17
  -2  15 -16    9.59    1.28
  -2  15 -16    9.63    1.24
  -2 -15  17    1.49    0.61
  -2  15 -17    1.19    0.53
  -2  15 -17    0.44    0.54
   2  16 -16   14.80    1.42
   2 -16  16   19.49    1.42
   2 -16  15   11.28    1.37
   2  16 -15    8.98    1.22
   2 -16  14   12.32    1.62
   2  16 -14    8.92    1.34
   2 -16  13    6.30    1.41
   2  16 -13    5.80    1.32
   2  16 -12   25.07    2.29
   2 -16  12   27.02    2.51
   2  16 -11   43.38    3.17
   2 -16  11   47.91    3.41
   2  16 -11   51.89    3.74
  -2  16  10   15.66    1.71
   2  16 -10   17.17    2.17
  -2  16  10   18.09    1.80
   2 -16  10   18.64    2.27
   2  16 -10   19.83    2.57
  -2  16   9   34.60    2.53
   2  16  -9   27.96    3.16
   2  16  -9   32.09    2.88
  -2  16   9   33.35    2.49
   2 -16   9   34.13    2.97
   2  16  -8    6.02    1.68
   2 -16   8    8.24    1.69
   2  16  -8    5.58    1.92
  -2  16   8    5.98    1.35
  -2  16   8    5.89    1.35
   2  16  -7   11.52    2.14
   2 -16   7   12.68    1.99
   2  16  -7   11.56    2.26
  -2  16   7   11.74    1.70
  -2  16   7   13.25    1.80
  -2  16   6   10.59    1.76
  -2  16   6    9.89    1.85
   2  16  -6   12.33    2.09
  -2  16   6   14.38    2.13
   2  16  -6   11.70    2.32
   2 -16   6   11.98    1.95
  -2  16   6    9.80    1.67
   2 -16   6    9.46    3.12
   2 -16   5   74.40    7.44
  -2  16   5   65.70    4.34
   2 -16   5   66.54    4.08
  -2  16   5   69.45    4.27
   2  16  -5   62.08    4.71
  -2  16   5   64.97    3.90
   2  16  -5   67.54    4.67
   2 -16   4   94.41    8.64
  -2  16   4   99.25    5.47
   2 -16   4   87.29    4.82
  -2  16   4   93.93    5.30
   2  16  -4   92.06    5.82
  -2  16   4   98.37    4.96
   2  16  -4  104.30    6.00
  -2  16   3  158.50    7.29
  -2  16   3  158.10    7.39
   2  16  -3  147.33    7.76
   2  16  -3  157.09    7.78
  -2  16   3  147.18    6.61
   2 -16   3  167.34   11.46
  -2  16   2   40.91    3.49
   2  16  -2   45.20    3.95
   2  16  -2   42.76    3.89
  -2  16   2   42.01    3.61
  -2  16   2   40.85    3.07
   2 -16   2   45.81    5.97
  -2  16   1    2.17    1.46
   2  16  -1    1.03    1.62
   2  16  -1    1.02    1.74
  -2  16   1    0.18    1.47
   2  16  -1    0.99    1.49
  -2  16   1    0.67    1.14
   2 -16   1    2.05    1.95
  -2  16   0   15.56    2.39
   2  16   0   10.46    2.32
  -2  16   0   15.34    2.45
   2  16   0   18.99    2.67
   2 -16   0   13.60    3.39
  -2  16   0   10.79    1.72
   2  16   0   16.20    2.51
  -2  16  -1    0.94    1.52
   2  16   1    0.20    1.48
   2  16   1    1.57    1.49
  -2  16  -1    2.98    2.31
   2  16   1    0.52    1.05
  -2  16  -1    0.94    1.45
   2 -16  -1    1.96    1.79
   2  16   2   46.46    3.85
  -2  16  -2   51.32    4.00
   2  16   2   37.83    3.58
  -2  16  -2   44.59    5.80
  -2  16  -2   42.28    3.68
   2 -16  -2   42.61    5.46
   2  16   3  165.17    7.72
  -2  16  -3  163.66    7.76
  -2  16  -3  152.88    7.55
  -2  16  -3  165.74    8.08
   2  16   3  150.60    7.57
  -2  16  -3  153.31   11.39
  -2 -16   4  100.26    8.26
   2  16   4   94.54    5.48
  -2  16  -4   98.71    5.63
  -2  16  -4   80.59    5.19
  -2  16  -4   89.18    5.79
   2  16   4   90.28    5.37
  -2  16  -4   96.67    8.93
  -2 -16   5   56.88    6.47
   2  16   5   66.62    4.41
  -2  16  -5   66.48    4.60
  -2  16  -5   70.80    7.74
  -2  16  -5   63.79    4.78
   2  16   5   65.20    4.49
  -2  16  -5   63.78    4.41
  -2 -16   6    5.95    2.57
  -2  16  -6   10.34    3.29
  -2  16  -6   10.47    2.10
   2  16   6   11.52    2.07
  -2  16  -6   12.97    2.56
  -2  16  -6   11.61    2.09
   2  16   6   12.35    2.03
  -2  16  -7   11.88    2.10
  -2  16  -7   11.87    2.41
  -2  16  -7   10.18    1.96
   2  16   7   13.55    2.06
  -2  16  -8    5.62    1.79
   2  16   8    5.53    1.64
  -2  16  -8    3.70    1.76
  -2  16  -8    4.49    1.55
  -2  16  -9   30.78    2.98
   2  16   9   33.51    2.86
  -2  16  -9   32.85    2.97
  -2 -16   9   36.05    3.12
  -2  16  -9   30.97    3.26
  -2  16 -10   18.93    2.34
   2  16  10   17.90    2.14
  -2  16 -10   19.79    2.31
  -2 -16  10   17.36    2.32
  -2  16 -10   20.71    2.68
  -2  16 -11   43.51    3.24
   2  16  11   44.16    2.98
  -2  16 -11   41.58    3.15
  -2 -16  11   43.41    3.31
  -2  16 -11   42.26    3.42
  -2  16 -12   23.32    2.33
  -2  16 -12   20.68    2.18
   2  16  12   24.06    2.08
  -2  16 -12   21.28    2.40
  -2 -16  12   24.85    2.43
  -2  16 -13    6.13    1.36
  -2  16 -13    5.87    1.47
  -2  16 -13    5.86    1.35
  -2  16 -14   11.21    1.48
  -2  16 -14    6.53    1.28
  -2  16 -14    8.01    1.46
  -2 -16  15   11.04    1.33
  -2  16 -15    8.05    1.15
  -2  16 -15    8.58    1.30
  -2 -16  16   17.94    1.33
  -2  16 -16   14.09    1.17
   2 -17  15   32.98    1.87
   2 -17  14   38.89    2.30
   2  17 -13    8.76    1.30
   2 -17  13   10.12    1.41
   2 -17  12    1.16    0.98
   2  17 -12    3.81    1.11
   2  17 -12    1.49    1.22
   2 -17  11    7.73    1.43
   2  17 -11    5.83    1.32
   2  17 -11    8.91    1.76
   2 -17  10    1.39    1.10
   2  17 -10    2.27    1.47
   2  17 -10    1.96    1.18
  -2  17   9    6.25    1.23
   2 -17   9    7.03    1.52
   2  17  -9    8.25    1.95
   2  17  -9    5.23    1.46
  -2  17   8   35.65    2.50
   2 -17   8   32.74    2.85
   2  17  -8   37.09    3.03
   2  17  -8   32.93    3.20
   2  17  -7   44.19    3.49
   2 -17   7   47.20    3.28
  -2  17   7   40.41    2.77
   2  17  -7   42.81    3.62
  -2  17   7   40.32    2.73
   2 -17   6   18.42    2.11
   2  17  -6   15.77    2.36
  -2  17   6   12.86    1.74
   2  17  -6   20.62    2.77
  -2  17   6   15.47    1.80
  -2  17   5  141.73    6.13
   2  17  -5  137.40    6.94
   2 -17   5  131.10    6.18
  -2  17   5  146.22    6.45
  -2  17   5  138.64    6.02
  -2  17   5  145.25    6.74
   2  17  -5  142.15    7.19
   2 -17   4    7.90    1.51
  -2  17   4    6.47    1.63
   2  17  -4    7.39    1.97
  -2  17   4    5.73    1.83
   2  17  -4    5.75    1.97
  -2  17   4    7.38    1.39
  -2  17   3  141.50    6.67
   2  17  -3  143.38    7.27
  -2  17   3  146.58    6.93
   2  17  -3  137.75    7.27
   2  17  -3  136.02    6.98
  -2  17   3  139.25    6.12
  -2  17   2   10.75    1.96
   2  17  -2   10.98    2.32
  -2  17   2   13.46    2.21
   2  17  -2   14.02    2.49
   2  17  -2   14.48    2.35
  -2  17   2   11.53    1.69
  -2  17   1   56.56    4.00
   2  17  -1   52.90    4.10
  -2  17   1   47.21    3.23
  -2  17   1   53.93    3.99
   2  17  -1   51.06    4.15
   2  17  -1   53.05    4.16
   2  17   0   10.29    2.16
  -2  17   0    7.35    1.49
   2  17   0   12.79    1.78
  -2  17   0    8.32    1.97
   2  17   0   11.74    2.43
  -2  17   0   12.94    2.26
  -2  17  -1   51.80    3.94
   2  17   1   51.73    4.17
  -2  17  -1   52.91    4.06
   2  17   1   55.98    4.20
  -2  17  -2   15.13    2.26
  -2  17  -2   13.67    2.32
   2  17   2   12.69    2.25
   2  17   2   11.53    2.20
  -2  17  -3  138.33    6.83
  -2  17  -3  142.97    7.09
   2  17   3  141.59    7.03
  -2  17  -3  133.11    7.24
   2  17   3  136.60    6.94
  -2  17  -4    5.55    1.67
   2  17   4    7.20    1.85
  -2  17  -4    8.32    1.99
   2  17   4    6.83    1.81
  -2  17  -4    5.70    2.08
  -2  17  -5  151.70    7.18
   2  17   5  133.52    6.72
  -2  17  -5  132.02    6.62
  -2  17  -5  141.20    7.27
   2  17   5  143.45    6.85
  -2  17  -6   16.69    2.41
   2  17   6   17.00    2.26
  -2  17  -6   15.79    2.53
  -2  17  -6   14.47    2.17
   2  17   7   35.14    3.03
  -2  17  -7   36.32    3.06
  -2  17  -7   34.07    3.12
  -2  17  -7   34.61    3.42
  -2  17  -8   35.02    3.08
  -2  17  -8   26.83    2.67
   2  17   8   43.23    3.15
  -2 -17   8   36.71    3.01
  -2  17  -8   31.54    3.28
  -2  17  -9    8.16    1.65
  -2  17  -9    6.85    1.58
  -2  17  -9    6.38    1.82
  -2 -17   9    6.55    1.64
   2  17   9    6.28    1.45
  -2  17 -10    1.89    1.21
  -2 -17  10    1.19    1.19
   2  17  10    1.22    1.04
  -2  17 -10    1.09    1.11
  -2  17 -10    1.85    1.45
  -2 -17  11    8.77    1.55
  -2  17 -11    7.71    1.54
   2  17  11    8.52    1.37
  -2  17 -11    8.49    1.51
  -2  17 -11    6.36    1.59
  -2 -17  12    2.51    1.16
  -2  17 -12    1.19    1.02
   2  17  12    0.40    0.82
  -2  17 -12    0.94    1.09
  -2  17 -12    2.16    1.24
  -2  17 -13    8.17    1.35
  -2 -17  13    8.44    1.31
  -2  17 -13    8.33    1.29
  -2  17 -14   40.34    2.39
  -2  17 -15   28.72    1.66
   2 -18  14    7.99    0.84
   2  18 -13   20.83    1.69
   2 -18  13   18.63    1.45
   2  18 -12    4.83    1.22
   2 -18  12    3.37    0.92
   2  18 -12    2.98    0.92
   2  18 -12    1.83    0.64
   2  18 -11  125.47    5.19
   2  18 -11  138.76    5.59
   2 -18  11  126.91    5.07
   2  18 -10    5.49    1.48
   2 -18  10    4.73    1.17
   2  18 -10    4.97    1.18
   2  18 -10    2.97    1.00
   2  18  -9    1.36    1.37
   2 -18   9    2.86    1.09
   2  18  -9    3.05    1.21
   2  18  -9    2.73    1.18
   2  18  -8   34.21    2.78
   2  18  -8   31.52    2.85
   2  18  -8   29.17    2.55
  -2  18   8   33.20    2.13
   2 -18   8   33.02    2.48
   2  18  -7   26.33    2.70
   2  18  -7   29.39    2.72
   2  18  -7   23.04    2.39
  -2  18   7   24.47    1.96
   2 -18   7   26.03    2.24
   2  18  -6    0.65    1.37
   2  18  -6    0.61    1.30
   2  18  -6    0.29    1.13
  -2  18   6   -0.09    0.86
   2 -18   6    0.34    0.89
   2  18  -5   19.15    2.49
   2  18  -5   15.86    2.28
   2  18  -5   14.61    2.15
  -2  18   5   16.25    1.74
   2 -18   5   17.62    1.87
   2  18  -4   42.65    3.64
   2  18  -4   40.25    3.43
  -2  18   4   38.47    3.18
   2  18  -4   42.24    3.39
  -2  18   4   39.90    2.67
  -2  18   4   37.66    2.86
   2  18  -3  170.44    7.77
   2  18  -3  159.69    7.57
  -2  18   3  172.25    7.42
  -2  18   3  156.84    6.81
   2  18  -3  160.97    7.40
  -2  18   3  145.63    6.26
  -2  18   2   12.20    1.94
   2  18  -2    7.50    1.96
   2  18  -2    9.64    2.08
  -2  18   2    9.76    1.44
  -2  18   2   12.86    1.88
   2  18  -1   27.51    2.41
  -2  18   1   25.71    2.62
   2  18  -1   28.33    3.07
  -2  18   1   34.74    3.12
   2  18  -1   27.31    2.92
  -2  18   1   29.32    2.28
  -2  18   0   78.31    4.53
   2  18   0   73.67    4.83
  -2  18   0   77.08    4.80
   2  18   0   74.85    4.73
  -2  18  -1   33.66    2.87
  -2  18  -1   33.47    3.15
   2  18   1   27.35    2.93
   2  18   1   26.71    2.87
  -2  18  -2    9.47    1.82
   2  18   2   10.47    2.04
  -2  18  -2   11.13    2.00
   2  18   2    9.60    1.86
  -2  18  -3  152.93    7.09
   2  18   3  172.43    7.63
  -2  18  -3  174.35    7.69
   2  18   3  160.11    7.56
  -2  18  -4   40.97    3.64
  -2  18  -4   42.73    3.20
   2  18   4   42.17    3.38
  -2  18  -4   46.33    3.62
   2  18   4   40.54    3.40
   2  18   5   16.76    2.29
  -2  18  -5   16.60    2.10
  -2  18  -5   17.56    2.55
  -2 -18   5   17.30    2.04
  -2  18  -5   18.88    2.39
  -2  18  -6    0.87    1.41
  -2  18  -6   -0.77    1.23
  -2 -18   6    0.52    1.13
   2  18   6    0.42    1.29
  -2  18  -6    0.92    1.24
   2  18   7   26.67    2.51
  -2  18  -7   26.51    2.37
  -2  18  -7   30.86    2.97
  -2 -18   7   25.78    2.43
  -2  18  -7   29.98    2.71
   2  18   8   29.73    2.53
  -2  18  -8   32.06    2.72
  -2  18  -8   32.93    3.05
  -2 -18   8   33.53    2.69
  -2  18  -8   32.75    2.57
  -2  18  -9    2.26    1.15
  -2 -18   9    1.75    1.20
   2  18   9    2.10    1.14
  -2  18  -9    1.57    1.43
  -2  18 -10    4.09    1.35
   2  18  10    6.07    1.18
  -2  18 -10    2.50    1.08
  -2 -18  10    4.76    1.25
   2  18  11  130.66    5.06
  -2  18 -11  123.08    5.36
  -2  18 -11  128.75    5.61
  -2 -18  11  128.62    5.39
  -2  18 -12    2.83    1.14
  -2 -18  12    4.02    1.03
  -2  18 -12    4.60    0.99
  -2  18 -13   20.27    1.64
  -2 -18  13   21.95    1.66
  -2 -18  14    9.69    0.94
   2  19 -12    4.13    0.80
   2 -19  12    3.24    0.62
   2  19 -11    2.09    0.93
   2 -19  11    2.57    0.71
   2  19 -10    1.20    1.01
   2 -19  10    0.26    0.63
   2  19 -10    0.11    0.59
   2  19 -10    0.59    0.75
   2  19  -9   46.02    2.94
   2 -19   9   44.94    2.48
   2  19  -9   37.67    2.33
   2  19  -9   45.01    2.76
   2  19  -8   12.06    1.71
   2 -19   8   12.62    1.36
   2  19  -8    7.85    1.32
   2  19  -8   12.46    1.62
   2  19  -7  107.11    5.00
   2 -19   7   97.08    4.20
   2  19  -7   94.32    4.52
  -2  19   7   94.63    3.80
   2  19  -7   93.43    4.70
   2  19  -6    2.36    1.40
   2 -19   6    0.89    0.79
   2  19  -6    1.90    1.01
   2  19  -6    3.20    1.21
  -2  19   6    1.85    0.75
   2  19  -5   14.35    2.01
   2  19  -5   10.60    1.71
  -2  19   5   10.67    1.28
   2  19  -5   11.50    1.75
  -2  19   4    0.08    0.74
   2  19  -4    0.91    1.17
   2  19  -4    1.00    1.29
   2  19  -4    0.84    0.95
  -2  19   3    0.31    0.77
   2  19  -3    0.55    1.18
   2  19  -3   -0.45    1.28
  -2  19   3    0.41    1.18
   2  19  -3    1.56    0.93
   2  19  -2    2.12    1.33
  -2  19   2    2.13    1.27
   2  19  -2    5.13    1.54
   2  19  -1   48.39    3.51
   2  19  -1   52.80    3.76
   2  19   0   15.23    2.18
   2  19   0   18.19    2.32
  -2  19   0   18.23    2.22
   2  19   1   54.58    3.70
  -2  19  -1   58.45    3.86
   2  19   1   59.95    3.96
   2  19   2    5.99    1.59
  -2 -19   2    3.47    1.00
  -2  19  -2    2.82    1.33
   2  19   2    4.03    1.52
  -2 -19   3    1.09    0.88
   2  19   3    1.39    1.29
  -2  19  -3    0.15    1.21
   2  19   3    0.45    1.20
  -2 -19   4    0.93    0.95
   2  19   4    0.93    1.18
  -2  19  -4   -0.99    1.27
   2  19   5   11.15    1.69
  -2  19  -5   10.06    1.74
  -2 -19   5   12.36    1.60
   2  19   6    3.25    1.30
  -2 -19   6    2.63    1.05
  -2  19  -6    2.32    1.19
   2  19   7  105.44    4.86
  -2  19  -7  105.61    5.08
  -2 -19   7  107.04    4.83
   2  19   8   12.34    1.56
  -2  19  -8   11.83    1.83
  -2  19  -8   11.85    1.65
  -2 -19   8   13.35    1.61
   2  19   9   46.81    2.66
  -2  19  -9   47.96    3.09
  -2  19  -9   44.02    2.81
  -2 -19   9   47.65    2.78
   2  19  10    0.20    0.66
  -2  19 -10   -1.12    0.87
  -2 -19  10    0.40    0.75
  -2 -19  11    3.02    0.86
  -2 -19  12    4.26    0.81
   2  20  -8    4.13    0.93
   2  20  -8    2.95    0.69
   2  20  -7    5.00    1.06
   2  20  -7    4.56    0.91
   2  20  -6    1.54    0.89
   2  20  -6    1.56    0.81
   2  20  -5    9.37    1.41
   2  20  -5    7.50    1.27
   2  20  -4    5.32    1.27
   2  20  -4    5.19    1.24
   2  20  -3   11.44    1.64
   2  20  -3   14.42    1.68
   2  20  -2   18.82    2.04
  -2  20   2   17.03    1.94
   2  20  -2   22.23    2.07
   2  20  -1   11.11    1.70
  -2  20   1   11.81    1.74
   2  20  -1   14.35    1.73
   2  20   0   29.20    2.54
  -2  20   0   31.79    2.56
   2  20   0   34.56    2.60
  -2  20  -1   11.89    1.64
   2  20   1    9.33    1.62
   2  20   1    9.50    1.53
  -2  20  -2   18.88    2.03
   2  20   2   20.83    2.19
   2  20   2   19.46    2.02
  -2  20  -3   13.46    1.78
   2  20   3   16.35    1.82
   2  20   4    7.58    1.39
  -2  20  -4    6.15    1.40
  -2 -20   4    4.91    0.92
   2  20   5    8.00    1.34
  -2  20  -5    6.15    1.27
  -2 -20   5    7.05    1.09
   2  20   6    2.06    0.94
  -2  20  -6    3.46    1.11
  -2 -20   6    1.24    0.78
   2  20   7    8.65    1.23
  -2  20  -7    8.58    1.27
  -2 -20   7    7.14    1.09
   2  20   8    5.13    0.94
  -2  20  -8    2.24    0.82
  -2 -20   8    4.19    0.86
   2  20   9    2.81    0.72
  -2 -20   9    2.82    0.71
  -2 -20  10    5.12    0.75
   2  21  -5   10.76    1.01
   2  21  -4   13.64    1.26
   2  21  -4   18.26    1.54
   2  21  -3    2.95    0.87
   2  21  -3    4.08    0.97
   2  21  -2    3.47    0.90
   2  21  -2    2.65    0.90
   2  21  -1   23.92    1.81
   2  21  -1   28.67    2.07
   2  21   0   13.07    1.42
   2  21   0   16.32    1.62
  -2  21   0   17.28    1.65
   2  21   1   23.01    1.77
  -2  21  -1   25.27    1.97
   2  21   2    2.35    0.84
  -2  21  -2    3.61    0.93
   2  21   3    2.88    0.90
  -2  21  -3    3.73    0.96
   2  21   4   20.31    1.57
  -2  21  -4   18.29    1.60
   2  21   5   16.70    1.37
   2  21   6    1.44    0.62
   2  21   7    2.97    0.65
   2  22   0    1.09    0.43
   2  22   1    2.29    0.50
   2  22   2    1.84    0.46
   2  22   3    2.29    0.46
   3   0   0    0.10    0.93
   3   0   0    0.97    1.06
   3   0  -1   40.16    2.79
   3   0   1   39.81    2.85
   3   0  -2  118.27    5.47
   3   0  -2  118.86    5.25
   3   0   2  118.34    5.31
   3   0   2  103.61    5.01
   3   0   2  118.07    5.59
   3   0   3  547.92   18.57
   3   0  -3  558.54   18.94
   3   0  -3  580.27   18.41
   3   0   3  591.57   18.68
   3   0   4   60.66    3.89
   3   0  -4   63.86    3.58
   3   0   4   61.49    3.62
   3   0  -4   60.31    3.37
  -3   0  -4   63.60    3.39
   3   0   4   67.78    4.44
   3   0   4   66.64    3.06
   3   0  -4   61.87    4.07
  -3   0   5   12.91    1.92
   3   0   5   12.17    1.60
  -3   0  -5   10.77    1.36
   3   0   5   11.26    2.17
   3   0   5   13.10    1.26
   3   0  -5   11.92    1.83
  -3   0   6   19.16    2.62
  -3   0   6   27.39    2.88
   3   0   6   26.90    3.09
   3   0   6   19.56    2.07
  -3   0  -6   22.50    1.75
   3   0  -6   27.83    2.66
   3   0  -6   21.02    2.81
   3   0   6   25.41    1.77
  -3   0   7   60.93    4.76
  -3   0   7   58.74    4.58
   3   0   7   55.75    3.59
  -3   0   7   57.75    4.19
   3   0   7   58.45    3.09
   3   0  -7   63.22    4.27
   3   0  -7   62.50    4.91
  -3   0   7   63.84    4.29
   3   0   7   60.21    4.82
  -3   0   8   20.32    3.00
  -3   0   8   23.57    2.88
   3   0  -8   21.52    2.60
  -3   0  -8   18.39    3.34
  -3   0   8   16.72    2.37
   3   0   8   20.57    1.85
   3   0   8   18.35    3.02
   3   0  -8   15.52    2.87
  -3   0   9   14.63    2.85
  -3   0   9   10.46    2.32
   3   0   9   16.94    3.02
   3   0   9   18.45    1.54
   3   0   9   11.89    1.56
   3   0  -9   16.09    2.42
  -3   0  -9   12.44    2.98
   3   0  -9   15.62    3.00
  -3   0   9   16.39    2.32
   3   0  10    3.39    1.97
   3   0  10    2.88    0.91
  -3   0 -10    2.54    1.07
  -3   0  10    3.23    1.78
   3   0 -10    3.05    1.68
  -3   0 -10    4.03    2.17
   3   0 -10    1.74    1.87
  -3   0  10    1.41    1.60
   3   0  11   11.10    1.40
   3   0  11   12.25    2.87
   3   0 -11    9.61    2.30
  -3   0 -11   11.86    2.96
   3   0 -11   13.39    3.22
  -3   0  11    9.53    2.74
   3   0  12    9.17    1.34
   3   0  12    8.42    2.39
   3   0 -12    9.05    2.26
  -3   0 -12    9.34    2.77
   3   0 -12    7.91    2.87
  -3   0  12    9.69    2.95
  -3   0  13    0.09    0.87
  -3   0 -13   -0.45    1.92
   3   0 -13   -0.68    1.35
   3   0  13   -0.43    1.49
  -3   0  13   -0.53    1.01
   3   0 -13    1.95    2.45
   3   0  13   -0.44    1.00
   3   0  13    0.64    0.93
   3   0  13    0.11    0.97
   3   0  14  149.89    6.36
  -3   0  14  150.64    6.12
  -3   0  14  148.75    6.43
   3   0  14  142.06   10.00
  -3   0  14  159.81    6.44
   3   0  14  167.96    6.54
   3   0  14  147.93    7.00
  -3   0  14  151.09    7.10
   3   0 -14  132.16   10.62
  -3   0 -14  149.63   10.41
   3   0  15   38.93    2.87
  -3   0  15   34.32    2.69
  -3   0 -15   29.98    4.82
   3   0  15   39.06    2.81
  -3   0  15   33.83    2.52
  -3   0  15   36.28    3.36
   3   0 -15   28.04    5.27
   3   0  15   32.69    3.11
  -3   0  15   34.56    2.69
   3   0  16    8.28    1.59
   3   0 -16    5.39    3.30
  -3   0  16    7.25    1.91
   3   0  16    7.83    1.86
  -3   0  16    7.26    1.75
   3   0  16    7.12    1.57
  -3   0 -16    7.82    2.74
  -3   0  16    5.75    1.46
   3   0  17   90.94    4.57
   3   0  17   74.99    4.78
  -3   0  17   72.02    4.86
  -3   0  17   75.89    4.45
   3   0  17   80.36    4.30
   3   0 -17   61.57    7.73
  -3   0  17   76.17    4.07
   3   0  18    0.46    1.14
  -3   0  18    0.67    1.21
   3   0  18    0.13    1.15
   3   0  18   -0.50    1.37
   3   0 -18   -1.79    3.21
  -3   0  18    1.26    1.38
  -3   0  18    0.10    1.19
  -3   0  19   16.61    2.26
  -3   0  19   15.16    1.94
   3   0  19   15.56    1.83
  -3   0  19   15.30    1.71
  -3   0  20    5.36    1.38
   3   0  20    6.86    1.63
  -3   0  20    6.52    1.56
  -3   0  21   97.24    4.24
   3   0  21  100.81    4.70
  -3   0  21   95.77    4.70
  -3   0  22   52.31    2.53
   3   0  22   51.68    2.88
  -3   0  22   52.03    2.84
  -3   0  23   12.54    0.90
   3   0  23   17.51    1.29
  -3   1  23   19.37    1.19
   3  -1  23   20.29    1.42
  -3   1  22   27.06    1.80
   3  -1  22   29.46    2.11
  -3   1  21    1.68    1.09
   3  -1  21    1.94    1.20
  -3   1  21    3.54    1.14
  -3   1  20    2.00    1.25
   3  -1  20    2.52    1.45
  -3   1  20    2.20    1.25
  -3   1  19   30.89    2.32
  -3   1  19   33.20    3.01
   3  -1  19   30.32    2.89
  -3   1  19   32.26    2.67
   3  -1  19   31.01    2.36
  -3   1  18   37.98    2.70
  -3   1  18   38.81    3.34
   3  -1  18   38.41    3.26
  -3   1  18   41.55    3.13
   3  -1  18   35.37    2.69
  -3   1  17   31.52    2.71
   3  -1  17   36.74    3.29
  -3   1  17   31.84    3.17
   3  -1  17   37.78    2.94
  -3   1  17   34.11    3.00
   3  -1  17   38.71    2.84
  -3   1  16  104.19    4.93
   3  -1  16  122.09    5.49
  -3   1  16  110.22    5.21
   3  -1  16   99.47    5.72
  -3   1  16  112.21    6.12
   3  -1  16  111.73    5.26
  -3   1  15   61.36    3.56
   3  -1  15   69.88    3.91
  -3  -1 -15   72.21    6.85
   3  -1  15   72.24    7.16
  -3   1  15   67.51    3.82
   3  -1  15   59.11    4.20
  -3   1  15   63.46    4.38
   3  -1  15   66.29    3.81
   3  -1  14  193.86    7.63
  -3   1  14  196.60    7.50
   3  -1  14  192.30    7.96
  -3   1  14  201.82    8.62
   3  -1  14  186.99    8.28
   3  -1  14  200.80    7.72
   3   1 -14  189.45   11.35
  -3  -1 -14  200.88   12.10
  -3   1  14  216.33    7.92
   3  -1  14  200.83   12.59
  -3   1  13    1.89    1.03
  -3   1  13    1.18    0.96
   3  -1  13    0.54    0.87
   3  -1  13    1.89    1.72
   3  -1  13    2.50    1.24
   3  -1  13    2.62    1.10
  -3   1  13    1.38    1.17
   3   1 -13   -0.37    1.83
  -3  -1 -13    3.03    2.13
   3  -1  12  245.72   13.38
  -3   1  12  244.76   13.11
  -3  -1 -12  206.51   12.24
   3   1 -12  232.60   11.97
   3  -1  12  233.93    8.37
   3  -1  11  148.06    9.61
  -3   1  11  150.47    9.40
  -3  -1 -11  140.12    9.23
   3  -1  11  137.68    7.02
   3   1 -11  139.88    8.48
   3  -1  11  133.62    5.50
   3   1 -10  287.38   12.76
  -3   1  10  292.82   13.63
  -3  -1 -10  277.77   13.77
   3  -1  10  273.60   10.97
   3  -1  10  284.78   13.92
   3  -1  10  279.53    9.43
   3   1  -9  341.64   13.98
   3  -1   9  352.50   15.41
  -3   1   9  340.35   14.64
   3  -1   9  332.30   12.23
  -3  -1  -9  361.50   15.36
   3  -1   9  326.12   10.76
   3  -1   8  167.41    9.53
   3   1  -8  179.37    8.63
  -3   1   8  178.01    8.20
  -3   1   8  178.56    9.27
  -3   1   8  161.66    8.22
  -3  -1  -8  189.75    9.82
   3  -1   8  176.22    7.23
   3  -1   8  169.00    7.34
   3  -1   7   96.06    6.62
  -3   1   7  103.72    5.57
   3   1  -7   98.53    5.79
  -3   1   7  107.49    5.83
  -3  -1  -7   93.62    3.70
   3  -1   7   96.55    5.07
  -3   1   7  102.10    6.12
  -3   1   7  106.89    6.29
   3  -1   7  102.50    4.79
  -3   1   6   77.20    4.82
  -3   1   6   74.13    4.92
   3   1  -6   67.68    4.54
  -3   1   6   73.15    4.62
  -3  -1  -6   69.44    3.37
   3  -1   6   77.04    5.39
   3  -1   6   77.17    4.32
   3  -1   6   73.28    3.81
  -3   1   6   77.84    4.29
   3   1  -5  273.71   10.88
  -3   1   5  295.71   10.94
   3  -1   5  281.03    9.93
  -3   1   5  283.50   11.04
   3  -1   5  303.91   12.10
   3   1  -4  557.43   18.29
  -3   1   4  571.84   18.26
   3  -1   4  561.79   17.73
   3   1  -4  571.89   18.67
  -3   1   4  567.20   18.74
  -3   1   3 3129.37   88.83
   3   1  -3 3104.87   88.24
   3   1  -2 1271.42   37.62
   3   1  -2 1241.52   37.50
   3  -1   2 1326.99   37.97
   3  -1   1 1289.02   38.22
   3   1  -1 1318.14   38.34
   3  -1   0  216.14    7.68
   3   1   0  206.31    7.85
   3  -1  -1 1335.26   38.29
   3  -1  -1 1284.46   38.02
  -3   1  -1 1300.89   38.60
   3   1   2 1265.26   37.06
  -3   1  -2 1264.11   37.00
   3  -1  -2 1313.33   37.09
   3   1   2 1283.66   36.55
   3  -1  -3 3062.69   88.30
   3   1   3 3279.58   89.15
   3   1   3 3144.68   89.90
  -3   1  -3 3049.20   89.03
   3  -1  -3 3189.25   89.56
   3   1   3 3221.11   89.33
   3  -1  -4  555.76   17.27
   3   1   4  541.99   17.83
  -3   1  -4  548.25   17.46
   3   1   4  568.78   18.72
  -3  -1   4  538.67   18.54
   3  -1  -4  560.54   17.17
   3   1   4  540.35   15.85
   3  -1  -4  537.05   18.29
  -3  -1   4  577.59   18.60
   3   1   5  287.32   11.19
   3   1   5  271.10    8.20
   3  -1  -5  270.56   10.96
   3  -1  -5  277.56    9.53
  -3  -1   5  268.44   10.73
   3   1   6   81.43    5.17
   3  -1  -6   76.22    3.62
  -3  -1   6   69.72    4.85
   3   1   6   66.54    2.65
   3  -1  -6   71.18    4.11
   3  -1  -6   86.20    5.30
   3   1   7  104.16    6.28
  -3  -1   7  103.03    5.99
  -3  -1   7  106.27    6.49
  -3  -1   7   87.70    6.15
   3  -1  -7  103.27    5.40
   3  -1  -7  103.56    6.39
  -3   1  -8  174.94    9.74
  -3  -1   8  181.23    8.93
   3  -1  -8  171.17    7.83
   3  -1  -8  171.55    9.22
   3   1   8  167.98    8.82
  -3  -1   8  169.66    9.44
  -3  -1   8  172.66    9.29
  -3   1  -9  353.13   15.91
  -3  -1   9  316.17   13.07
  -3  -1   9  365.56   15.05
   3  -1  -9  363.15   13.55
   3  -1  -9  349.75   15.20
   3   1   9  349.77   14.71
  -3  -1   9  355.85   15.51
  -3   1 -10  308.48   14.88
  -3  -1  10  291.16   11.61
   3   1  10  314.65   13.72
  -3   1 -10  280.84   12.23
   3  -1 -10  297.60   12.35
   3  -1 -10  314.67   14.48
  -3  -1  10  303.20   14.66
  -3  -1  10  301.76   14.02
  -3  -1  11  124.94    8.67
  -3   1 -11  124.14    7.07
  -3   1 -11  149.58    9.54
  -3  -1  11  131.06    9.23
   3   1  11  115.33    7.84
   3  -1 -11  126.91    7.37
   3  -1 -11  122.86    8.79
  -3  -1  12  214.31   12.95
   3  -1 -12  225.35   10.90
  -3   1 -12  225.99   12.99
   3  -1 -12  226.34   13.00
   3   1  12  231.41   12.04
   3   1  13    1.31    1.04
  -3  -1  13   -0.37    1.01
  -3   1 -13    1.41    2.30
  -3  -1  13    1.49    0.96
  -3  -1  13   -0.10    0.95
   3   1  13    1.32    1.09
   3  -1 -13    2.94    3.00
   3   1  13    0.38    1.45
  -3  -1  14  185.74    7.17
  -3  -1  14  185.15    7.77
   3   1  14  195.13    7.65
  -3   1 -14  198.90   12.44
   3  -1 -14  211.66   13.24
  -3  -1  14  204.00    7.53
   3   1  14  194.20    8.29
  -3  -1  14  202.39    8.48
  -3  -1  15   67.80    3.96
   3   1  15   61.24    3.74
   3  -1 -15   50.63    6.74
  -3   1 -15   68.31    7.07
  -3  -1  15   64.38    3.64
   3   1  15   58.63    4.19
  -3  -1  15   68.10    4.46
  -3  -1  16   90.77    4.93
  -3  -1  16  109.62    5.92
   3   1  16   98.73    5.62
   3  -1 -16   99.78    9.53
  -3   1 -16   90.83    8.30
  -3  -1  16  115.41    5.45
   3   1  16   99.90    5.02
  -3  -1  16  106.09    4.86
   3  -1 -17   24.52    5.33
   3   1  17   30.93    3.03
  -3  -1  17   28.88    3.06
  -3   1 -17   31.16    4.83
  -3  -1  17   32.58    2.51
  -3  -1  17   34.42    2.87
   3   1  17   31.52    2.66
  -3  -1  18   33.92    2.80
  -3  -1  18   38.80    2.60
   3   1  18   40.51    2.93
  -3  -1  18   41.02    3.48
   3   1  19   32.57    2.57
  -3  -1  19   29.85    2.50
  -3  -1  19   34.62    3.08
   3   1  20    2.12    1.19
  -3  -1  20    2.09    1.14
  -3  -1  20    3.73    1.43
  -3  -1  21    2.35    0.92
  -3  -1  21    1.85    1.17
  -3  -1  22   27.27    1.63
  -3  -1  22   28.19    2.04
  -3   2  23    0.89    0.52
   3  -2  23    1.04    0.62
  -3   2  22   10.71    1.22
   3  -2  22    9.41    1.30
  -3   2  21   51.13    3.02
  -3   2  21   48.88    2.85
   3  -2  21   51.32    3.15
  -3   2  20   87.14    4.64
   3  -2  20   93.30    4.82
  -3   2  20   84.29    3.98
  -3   2  20   93.09    4.45
  -3   2  19   57.50    3.88
   3  -2  19   65.41    4.05
  -3   2  19   56.89    3.24
  -3   2  19   58.84    3.65
  -3   2  18   57.39    4.20
   3  -2  18   70.60    4.39
  -3   2  18   65.59    4.09
   3  -2  18   70.25    3.69
  -3   2  18   69.46    3.75
  -3   2  17   84.49    4.44
  -3   2  17   77.19    4.12
   3  -2  17   90.82    4.65
   3   2 -17   76.67    8.47
  -3   2  17   86.75    4.86
   3  -2  17   86.64    4.34
  -3   2  17   75.40    5.01
   3  -2  17   83.31    5.01
   3   2 -17   80.43    7.55
  -3   2  16  110.90    5.14
   3  -2  16  124.78    5.54
   3   2 -16  117.80   10.14
   3  -2  16   93.20    8.74
  -3   2  16  111.87    5.31
   3  -2  16  106.25    5.85
  -3   2  16  113.57    6.17
   3  -2  16  108.73    5.16
   3  -2  15   33.19    2.64
  -3   2  15   33.24    2.62
   3  -2  15   35.84    2.90
   3   2 -15   38.14    5.01
   3  -2  15   36.44    5.41
  -3   2  15   36.83    2.84
   3   2 -15   34.54    5.88
   3  -2  15   32.18    3.12
  -3   2  15   34.62    3.27
   3  -2  15   39.73    2.81
   3  -2  14  183.92    7.30
  -3   2  14  187.00    7.31
   3  -2  14  191.50    7.80
   3   2 -14  184.91   11.35
  -3  -2 -14  189.43   11.50
   3   2 -14  199.74   12.74
   3  -2  14  199.15   12.93
  -3   2  14  186.57    7.54
  -3   2  14  184.06    8.19
   3  -2  14  180.00    8.01
   3  -2  14  194.50    7.46
   3  -2  13  905.72   27.91
  -3   2  13  971.84   28.38
  -3   2  13  934.74   28.03
   3  -2  13  973.70   28.15
   3  -2  13  973.30   35.87
  -3   2  13  945.20   29.09
   3  -2  13  902.82   28.79
   3  -2  13  911.51   28.54
   3   2 -13  938.11   33.81
  -3  -2 -13  922.96   33.72
   3   2 -13  930.70   35.07
   3  -2  12  196.29   11.96
  -3   2  12  186.00   10.91
   3  -2  12  161.64    8.57
  -3  -2 -12  177.05   10.67
   3   2 -12  165.74   10.14
   3   2 -12  172.05   11.11
   3  -2  12  173.21    6.69
   3  -2  11  126.43    9.12
  -3   2  11  121.52    8.17
   3  -2  11  118.82    6.69
  -3  -2 -11  121.61    8.38
   3   2 -11  112.11    7.89
   3   2 -11  121.08    8.57
   3  -2  11  118.48    4.98
   3  -2  10  239.35   12.83
  -3   2  10  239.03   11.77
   3  -2  10  236.98   10.01
  -3  -2 -10  243.75   12.28
   3   2 -10  227.50   11.40
   3   2 -10  228.61   12.01
   3  -2  10  228.83    8.07
   3  -2   9  244.54    8.35
   3   2  -9  241.48   11.51
   3   2  -9  257.56   12.18
   3  -2   9  239.90    9.59
  -3   2   9  268.71   12.03
   3  -2   9  255.70   10.14
  -3  -2  -9  232.10   11.98
   3  -2   9  258.56   12.99
   3   2  -8  410.61   15.98
   3   2  -8  423.50   16.48
  -3   2   8  415.75   16.07
   3  -2   8  409.25   17.26
   3  -2   8  401.70   14.39
   3  -2   8  398.48   14.35
  -3   2   7  564.17   20.23
  -3   2   7  561.07   18.82
   3  -2   7  598.18   21.94
   3   2  -7  561.29   20.26
   3   2  -7  569.94   20.59
  -3   2   7  616.55   20.03
   3  -2   7  568.67   18.86
  -3   2   6  165.51    7.91
  -3   2   6  158.71    7.53
  -3   2   6  162.46    6.67
   3  -2   6  167.56    8.88
   3   2  -6  160.54    7.83
   3   2  -6  172.55    8.14
  -3   2   6  164.72    7.71
   3  -2   6  157.25    6.92
   3  -2   5  101.13    5.00
   3   2  -5  100.52    5.57
   3   2  -5   96.31    5.60
  -3   2   5   98.46    5.08
  -3   2   5   97.42    5.46
  -3   2   5   95.20    4.31
  -3   2   4  685.71   22.15
   3   2  -4  679.03   21.98
   3   2  -4  684.48   22.10
   3   2  -4  648.41   21.64
   3  -2   4  680.66   21.96
  -3   2   4  683.16   21.17
   3  -2   4  671.69   21.40
  -3   2   4  687.91   22.16
   3  -2   3 1660.81   50.08
   3   2  -3 1688.72   50.03
   3   2  -3 1688.96   50.48
   3   2  -3 1727.53   50.17
  -3   2   3 1758.90   50.61
  -3   2   3 1713.18   50.25
  -3  -2  -3 1755.96   50.12
  -3  -2  -2  402.53   13.34
  -3   2   2  395.73   13.57
   3   2  -2  391.72   13.34
   3   2  -2  389.08   13.49
   3  -2   2  399.32   13.59
  -3   2   1  646.98   21.83
   3   2  -1  727.34   21.30
   3  -2   1  684.25   21.27
  -3   2   1  683.83   21.39
  -3  -2  -1  678.38   21.14
   3  -2   0 7270.27  204.76
   3   2   0 7585.72  204.82
  -3   2   0 7084.39  205.57
   3  -2   0 7218.29  205.50
  -3  -2   0 7475.39  204.84
  -3   2   0 7477.86  204.81
   3   2   1  692.44   21.22
   3  -2  -1  688.02   21.09
  -3  -2   1  678.10   21.31
  -3   2  -1  691.64   21.11
   3  -2  -1  700.24   21.58
   3  -2  -1  664.55   20.70
  -3   2  -1  669.06   21.70
  -3   2  -2  396.72   13.24
  -3  -2   2  380.77   13.39
  -3   2  -2  393.68   13.57
   3  -2  -2  382.70   12.72
   3   2   2  408.95   13.54
   3  -2  -2  395.65   13.25
   3   2   2  392.48   12.70
  -3   2  -3 1689.43   50.57
  -3  -2   3 1707.13   50.71
   3  -2  -3 1706.61   50.59
   3   2   3 1812.95   50.11
  -3   2  -3 1723.73   50.51
  -3  -2   4  683.06   22.00
   3   2   4  691.37   21.94
   3  -2  -4  665.62   21.83
  -3  -2   4  651.51   21.92
  -3  -2   4  690.16   22.37
   3  -2  -4  669.52   20.16
   3  -2  -5   87.54    4.08
  -3  -2   5   90.87    5.55
   3  -2  -5   84.72    5.21
   3   2   5   87.67    5.05
   3   2   6  167.25    7.87
   3  -2  -6  167.93    8.26
  -3  -2   6  154.31    8.33
  -3   2  -6  178.27    9.11
   3  -2  -6  168.07    6.48
   3  -2  -7  571.98   17.67
   3  -2  -7  570.35   20.59
  -3   2  -7  604.35   21.67
   3   2   7  559.76   19.92
   3  -2  -8  413.62   14.40
   3  -2  -8  400.94   16.51
  -3   2  -8  418.53   17.32
   3   2   8  412.56   15.74
  -3  -2   8  419.10   16.26
   3   2   9  224.42   10.77
   3   2   9  242.31    8.20
   3  -2  -9  242.21    9.86
   3  -2  -9  264.99   12.35
  -3  -2   9  248.70   11.86
  -3  -2   9  230.07   12.20
  -3   2  -9  246.27   12.52
   3   2  10  213.32   10.43
  -3   2 -10  221.99   10.50
  -3  -2  10  196.89    9.21
   3   2  10  218.32    7.68
   3  -2 -10  230.40    9.60
   3  -2 -10  208.92   11.61
  -3  -2  10  213.06   11.43
  -3  -2  10  245.26   12.64
  -3   2 -10  229.24   12.24
   3   2  11  117.61    7.51
   3   2  11  123.74    5.13
  -3   2 -11  126.67    7.52
  -3  -2  11  125.03    9.18
  -3  -2  11  131.11    9.10
  -3   2 -11  137.84    9.33
   3  -2 -11  128.97    9.02
  -3   2 -12  168.47   10.95
   3  -2 -12  175.00   11.04
  -3  -2  12  164.21   11.13
   3   2  12  145.75    8.93
   3   2  12  168.16    6.48
   3  -2 -13  947.16   35.42
  -3   2 -13  952.11   35.36
   3   2  13 1030.84   28.24
   3   2  13  894.46   28.04
  -3  -2  13  896.11   28.44
  -3  -2  13  920.42   27.76
   3  -2 -14  183.19   12.45
  -3   2 -14  200.18   12.58
   3   2  14  195.25    7.40
   3   2  14  180.79    7.39
  -3  -2  14  185.21    7.71
  -3  -2  14  179.58    7.02
  -3  -2  15   34.63    3.20
   3  -2 -15   34.88    5.75
  -3   2 -15   31.15    5.04
   3   2  15   35.96    2.74
   3   2  15   33.71    2.78
  -3  -2  15   32.12    2.83
  -3  -2  15   32.26    2.45
  -3  -2  16  108.88    5.95
  -3   2 -16  109.27    9.22
   3  -2 -16   91.50    9.24
   3   2  16  125.38    5.57
  -3  -2  16  108.77    5.33
   3   2  16  101.08    5.19
  -3  -2  16  104.77    5.39
  -3  -2  16  107.14    4.86
  -3  -2  17   79.64    4.98
  -3   2 -17   71.96    7.43
   3  -2 -17   72.98    8.12
  -3  -2  17   81.03    4.37
  -3  -2  17   76.32    3.88
   3   2  17   78.90    4.35
   3   2  17   79.03    4.46
  -3  -2  18   74.06    3.93
   3   2  18   74.06    4.00
  -3  -2  18   68.04    4.55
   3   2  19   59.50    3.46
  -3  -2  19   67.04    3.48
  -3  -2  19   62.56    4.13
  -3  -2  20   96.99    5.05
   3   2  20   91.33    4.31
  -3  -2  20   89.73    4.12
  -3  -2  21   51.05    3.24
  -3  -2  21   46.96    2.49
  -3  -2  22    8.43    1.31
   3   2  22    8.48    1.22
  -3  -2  22    6.64    0.80
  -3  -2  23    0.96    0.62
   3   2  23    1.92    0.66
   3  -3  23   60.81    2.53
  -3   3  23   56.35    2.33
   3  -3  22   41.26    2.37
  -3   3  22   36.34    2.17
   3  -3  21   38.29    2.63
  -3   3  21   34.21    2.37
  -3   3  20   56.58    3.44
  -3   3  20   55.62    3.37
  -3   3  20   59.07    3.15
  -3   3  19   57.94    3.62
  -3   3  19   50.63    3.14
   3  -3  19   54.84    3.72
  -3   3  19   55.45    3.72
  -3   3  18   90.98    4.80
   3  -3  18   85.34    4.06
  -3   3  18   85.71    4.34
  -3   3  18   90.34    5.10
   3  -3  18   86.51    4.99
   3   3 -17   33.14    4.99
   3  -3  17   46.08    3.11
  -3   3  17   31.80    2.76
  -3   3  17   35.41    3.12
   3  -3  17   38.66    2.72
   3   3 -17   33.76    5.63
  -3   3  17   37.60    3.42
   3  -3  17   39.92    3.37
  -3   3  17   32.81    2.65
   3  -3  16    2.58    1.50
  -3   3  16    3.10    1.59
   3   3 -16    6.38    3.19
  -3   3  16    4.23    1.46
  -3   3  16    3.96    1.39
   3   3 -16    6.96    2.89
   3  -3  16    3.21    1.21
   3  -3  16    5.50    1.34
   3  -3  16    1.77    1.95
   3  -3  16    3.80    1.31
   3  -3  15  313.51   10.99
  -3   3  15  313.59   11.13
   3  -3  15  316.32   11.67
   3   3 -15  315.11   16.59
   3   3 -15  305.98   17.29
   3  -3  15  349.44   11.48
  -3   3  15  308.93   11.35
   3  -3  15  315.35   12.03
  -3   3  15  318.99   12.22
   3  -3  15  319.03   17.88
   3  -3  14   30.40    2.37
  -3   3  14   27.01    2.32
   3  -3  14   31.88    2.77
   3   3 -14   31.06    4.65
   3  -3  14   32.76    2.50
  -3   3  14   31.57    2.60
   3  -3  14   25.30    2.63
   3   3 -14   33.47    5.17
  -3   3  14   26.70    2.73
   3  -3  14   23.32    4.69
   3  -3  13  274.29    9.82
  -3   3  13  286.48   10.31
  -3   3  13  285.28   10.07
   3  -3  13  309.23   16.93
   3  -3  13  276.77   10.51
   3  -3  13  277.07   10.67
  -3   3  13  291.00   10.83
   3  -3  13  296.35   10.08
   3   3 -13  281.67   14.91
  -3  -3 -13  280.03   14.20
   3   3 -13  286.40   15.45
   3  -3  12  196.74    9.83
  -3  -3 -12  196.57   11.23
   3  -3  12  199.54   12.78
  -3   3  12  184.61   10.96
   3  -3  12  213.72    7.58
  -3   3  12  190.87    7.51
   3   3 -12  210.93   11.81
   3   3 -12  218.73   12.44
  -3   3  11  111.54    7.68
   3  -3  11  113.28    4.78
   3  -3  11  103.03    6.45
  -3  -3 -11  117.01    8.03
   3   3 -11  117.57    8.09
   3   3 -11  111.79    8.36
   3  -3  11  105.07    8.70
   3  -3  10  457.44   14.74
  -3   3  10  481.10   18.90
   3  -3  10  487.22   17.40
  -3  -3 -10  468.35   19.15
   3   3 -10  477.93   19.38
   3   3 -10  487.15   19.64
   3  -3  10  494.01   21.16
   3  -3   9  936.54   33.09
   3  -3   9  893.41   26.66
   3   3  -9  900.49   31.14
   3   3  -9  959.01   31.55
   3  -3   9  900.85   29.23
  -3  -3  -9  921.55   31.57
  -3   3   9  932.18   30.67
   3  -3   9  911.48   28.67
   3  -3   8  162.28    9.62
   3  -3   8  149.24    7.27
   3   3  -8  136.42    8.07
   3   3  -8  147.99    8.39
  -3   3   8  152.77    8.05
   3  -3   7   78.42    6.33
  -3   3   7   80.12    5.23
   3   3  -7   87.79    5.81
   3   3  -7   76.24    5.48
   3  -3   7   80.36    4.87
  -3   3   6  317.31   12.19
   3   3  -6  308.85   12.64
   3   3  -6  298.25   12.39
   3  -3   6  313.37   11.86
  -3   3   5 1176.21   34.48
   3   3  -5 1091.47   35.18
   3  -3   5 1147.33   34.93
   3   3  -5 1149.71   35.66
   3   3  -5 1134.70   35.32
   3   3  -4   86.57    4.97
   3   3  -4   87.88    5.23
  -3   3   4   88.13    5.26
   3  -3   4   86.99    5.77
  -3   3   4   88.68    4.29
   3  -3   4   89.27    5.06
   3   3  -4   83.98    4.99
   3  -3   4   85.90    4.93
  -3  -3  -4   93.23    5.11
  -3   3   4   89.32    5.09
  -3  -3  -3    6.81    1.51
  -3   3   3    8.04    1.52
   3  -3   3    6.72    1.80
   3   3  -3    8.75    1.85
  -3   3   3    8.94    1.94
   3   3  -3   12.10    1.79
   3  -3   3    9.45    1.62
  -3   3   3    7.03    1.07
   3  -3   3    6.11    1.49
   3   3  -3   13.66    2.04
   3  -3   2   19.75    2.59
   3   3  -2   22.05    2.34
   3   3  -2   16.53    1.84
  -3  -3  -2   16.30    1.82
  -3   3   2   19.12    2.04
  -3   3   1  655.64   20.82
  -3  -3  -1  674.97   20.60
   3  -3   1  668.16   20.74
   3   3  -1  690.50   20.69
  -3   3   1  639.72   21.68
   3  -3   1  639.96   21.74
   3  -3   0  399.25   12.78
  -3   3   0  329.36   11.47
  -3  -3   0  308.82   11.47
   3  -3   0  312.79   11.36
   3   3   0  322.78   11.43
  -3   3   0  366.73   12.81
   3   3   0  331.17   11.96
  -3  -3   0  372.35   11.48
   3   3   1  652.91   19.64
  -3   3  -1  662.12   20.42
  -3  -3   1  604.98   20.59
   3  -3  -1  675.38   21.02
  -3  -3   1  660.84   20.60
   3  -3  -1  662.14   19.97
   3  -3  -1  673.17   20.48
   3   3   1  686.31   20.66
   3   3   2   14.24    1.41
   3  -3  -2   16.19    1.49
  -3  -3   2   15.61    1.87
  -3   3  -2   14.33    1.76
  -3  -3   2   14.29    1.84
   3  -3  -2   13.54    1.73
  -3  -3   3    7.71    1.50
  -3   3  -3    7.45    1.43
  -3  -3   3    7.74    1.53
  -3  -3   3    6.41    1.63
   3  -3  -3    8.30    1.51
  -3   3  -4   83.30    4.81
  -3  -3   4   83.43    4.92
   3  -3  -4   84.64    4.83
  -3  -3   4   84.24    4.95
  -3  -3   4   78.91    5.07
   3  -3  -5 1110.25   35.10
  -3  -3   5 1156.89   35.53
  -3  -3   5 1126.06   35.92
  -3  -3   5 1147.56   35.56
   3  -3  -5 1135.86   32.71
   3   3   6  319.28   12.13
  -3  -3   6  311.04   12.96
  -3  -3   6  336.95   13.62
   3  -3  -6  294.04   12.57
  -3  -3   6  327.63   13.00
   3   3   7   99.84    5.62
  -3  -3   7   95.79    6.61
  -3  -3   7   95.00    6.34
   3  -3  -7   75.76    5.65
   3  -3  -7   86.62    4.19
  -3   3  -7   91.08    6.55
   3   3   8  149.79    7.50
  -3  -3   8  133.81    8.36
   3  -3  -8  146.12    8.38
  -3   3  -8  134.83    8.71
  -3  -3   8  165.77    8.65
   3   3   9  881.05   29.00
  -3   3  -9  911.75   30.36
  -3  -3   9  862.93   30.78
   3   3   9  889.58   26.08
   3  -3  -9  878.78   30.95
  -3   3  -9  918.16   31.98
   3   3  10  474.69   14.79
   3  -3 -10  467.10   19.61
  -3  -3  10  456.69   19.65
  -3   3 -10  485.38   20.48
  -3   3 -10  493.15   18.91
   3   3  10  465.68   17.56
  -3   3 -11  102.83    7.23
  -3  -3  11  119.20    8.55
  -3  -3  11  105.95    8.61
  -3   3 -11  122.33    8.93
   3  -3 -11  106.74    8.21
   3   3  11  109.62    6.68
   3   3  11  113.15    4.76
  -3  -3  12  195.37   12.17
   3   3  12  205.99    7.47
   3  -3 -12  198.93   12.21
  -3   3 -12  189.19   12.17
  -3   3 -12  186.08   10.35
   3   3  12  197.95    7.22
   3   3  13  266.28    9.49
   3   3  13  294.24    9.91
  -3   3 -13  276.25   15.35
   3  -3 -13  281.67   15.54
  -3  -3  13  278.60   10.38
  -3  -3  13  271.35    9.40
   3   3  14   32.11    2.52
  -3   3 -14   30.19    5.11
   3  -3 -14   35.90    5.70
  -3  -3  14   31.00    2.26
  -3  -3  14   29.27    2.77
  -3  -3  15  336.13   11.79
   3  -3 -15  299.92   17.57
  -3   3 -15  340.57   18.03
   3   3  15  369.85   11.92
  -3  -3  15  318.93   11.11
  -3  -3  15  328.41   12.20
   3   3  16    4.45    1.55
  -3  -3  16    2.36    1.28
  -3   3 -16    1.67    2.44
   3   3  16    4.82    1.70
   3   3  16    3.93    1.22
   3  -3 -16    3.64    2.83
  -3  -3  16    4.07    1.27
  -3  -3  16    3.25    1.38
  -3   3 -17   30.45    4.90
   3   3  17   35.50    3.16
   3   3  17   37.77    2.91
  -3  -3  17   34.68    2.66
   3   3  17   29.45    2.66
   3  -3 -17   28.68    5.44
   3   3  18   98.08    5.21
   3   3  18   94.72    4.67
  -3  -3  18   91.75    4.40
   3   3  19   52.93    3.63
   3   3  19   51.88    3.23
  -3  -3  19   48.11    2.94
   3   3  20   52.50    3.38
  -3  -3  20   50.59    2.74
   3   3  20   53.40    3.10
   3   3  21   37.06    2.51
  -3  -3  21   29.17    1.77
  -3  -3  22   35.76    2.34
   3   3  22   38.32    2.22
  -3  -3  23   60.28    2.57
   3   3  23   58.08    2.34
   3  -4  23    8.29    0.80
  -3   4  23    7.24    0.76
   3  -4  22   34.16    2.04
  -3   4  22   29.12    1.87
   3  -4  21   18.83    1.86
  -3   4  21   18.89    1.79
  -3   4  20   24.03    2.24
  -3   4  20   23.27    1.96
   3  -4  19   23.20    2.46
  -3   4  19   24.17    2.35
  -3   4  19   22.06    2.10
  -3   4  19   22.19    2.35
  -3   4  18   88.76    4.50
   3  -4  18   87.96    4.99
  -3   4  18   88.11    4.89
  -3   4  18   93.54    4.32
  -3   4  18   94.80    4.90
  -3   4  17   10.62    2.03
  -3   4  17    9.79    1.70
  -3   4  17    9.30    1.69
   3   4 -17   14.33    3.78
  -3   4  17    7.03    1.79
   3   4 -17    2.81    2.56
   3  -4  17   10.78    2.03
   3  -4  17    9.43    1.76
   3  -4  17   11.10    1.75
   3   4 -16  154.77   11.38
   3   4 -16  152.54   11.69
   3  -4  16  193.84    7.26
  -3   4  16  162.33    7.01
  -3   4  16  165.32    6.81
   3  -4  16  164.98    7.28
   3  -4  16  159.82    7.50
  -3   4  16  147.78    7.34
   3  -4  16  167.24    6.52
   3  -4  16  147.49   11.97
   3   4 -16  158.62   11.44
   3  -4  15    1.10    1.02
  -3   4  15    1.07    1.21
   3  -4  15    0.15    1.24
   3  -4  15    1.49    1.39
   3   4 -15    1.09    2.33
  -3   4  15    2.01    1.38
   3  -4  15    1.59    1.17
  -3   4  15    3.06    1.41
   3   4 -15    0.52    2.04
   3  -4  15    1.92    2.63
   3  -4  14   58.69    3.30
  -3   4  14   60.91    3.74
  -3   4  14   54.17    3.45
   3  -4  14   54.18    3.78
   3  -4  14   55.14    3.93
  -3   4  14   58.12    3.93
   3   4 -14   72.83    7.44
   3   4 -14   56.94    6.48
   3  -4  14   63.81    7.58
   3  -4  14   66.64    3.59
   3  -4  13    4.04    1.71
   3  -4  13    2.80    1.11
  -3   4  13    4.02    1.19
   3  -4  13    5.31    1.43
   3  -4  13    2.88    1.02
   3   4 -13    2.86    2.72
  -3   4  13    2.00    1.28
   3  -4  13    2.62    1.31
   3   4 -13    5.13    2.61
   3  -4  13    5.35    2.70
  -3   4  12   10.05    1.51
   3   4 -12    8.23    2.62
  -3  -4 -12   12.98    2.76
   3  -4  12   11.99    1.49
   3  -4  12   13.31    2.52
   3  -4  12    8.63    1.55
   3  -4  12   11.13    3.30
   3   4 -12    9.15    3.19
   3  -4  12    8.91    1.58
   3   4 -11  119.67    8.56
   3   4 -11  126.80    8.69
   3  -4  11  129.95    9.88
   3  -4  11  114.17    4.91
  -3  -4 -11  119.17    7.96
   3  -4  11  108.80    6.91
  -3   4  11  121.83    7.74
   3   4 -10  176.98   10.43
   3   4 -10  183.35   10.45
   3  -4  10  180.56    6.61
   3  -4  10  203.28   12.24
   3  -4  10  179.60    8.99
  -3  -4 -10  175.64    9.92
   3  -4  10  173.49    7.97
  -3   4  10  176.21    9.43
   3  -4   9   96.86    6.04
  -3  -4  -9   97.40    6.91
  -3   4   9  108.67    6.62
   3   4  -9  104.95    7.42
   3   4  -9   95.02    6.80
   3  -4   9   98.62    4.14
   3  -4   9  105.89    8.17
  -3   4   8  102.16    6.11
   3  -4   8   90.88    3.89
   3   4  -8   99.48    6.84
   3   4  -8  101.53    6.68
   3  -4   8   97.34    5.88
   3   4  -7  152.16    8.36
   3   4  -7  125.78    7.51
  -3   4   7  154.02    7.48
   3  -4   7  143.68    7.39
   3  -4   6  449.78   18.71
   3   4  -6  452.51   17.52
   3   4  -6  471.54   17.03
  -3   4   6  473.81   16.55
   3  -4   6  481.34   16.99
   3  -4   5  559.22   21.45
   3  -4   5  598.47   19.84
   3   4  -5  570.35   19.97
   3   4  -5  548.45   19.37
   3   4  -5  585.65   20.33
   3  -4   4  122.57    7.36
  -3  -4  -4  128.83    6.18
   3  -4   4  130.65    6.64
   3   4  -4  117.44    6.40
   3  -4   4  117.04    6.23
   3   4  -4  118.63    6.68
   3   4  -4  126.60    6.12
   3  -4   3  179.57    7.78
  -3   4   3  171.30    6.17
   3  -4   3  180.93    8.80
   3   4  -3  174.41    7.92
   3  -4   3  171.85    8.14
   3   4  -3  168.62    7.26
   3   4  -3  176.38    8.23
  -3  -4  -3  175.80    7.32
  -3   4   3  171.82    7.45
   3  -4   2  164.29    7.23
   3  -4   2  162.91    8.13
   3   4  -2  177.68    7.73
   3   4  -2  165.67    6.82
  -3   4   2  168.63    7.11
  -3  -4  -2  165.65    6.81
   3  -4   1  125.19    6.60
  -3   4   1  132.32    5.83
  -3  -4  -1  132.39    5.63
   3   4  -1  131.32    6.19
  -3  -4  -1  130.99    5.25
   3   4  -1  134.01    5.68
   3  -4   1  128.95    5.72
   3  -4   0  335.73   12.91
  -3  -4   0  350.70   12.05
  -3   4   0  352.32   12.00
   3   4   0  345.77   12.62
   3   4   0  357.83   12.01
   3  -4   0  355.83   11.98
  -3  -4   0  363.53   11.93
  -3  -4   1  135.68    6.02
   3  -4  -1  129.55    6.20
  -3  -4   1  129.81    5.96
  -3   4  -1  140.99    5.86
   3   4   1  141.85    4.94
  -3  -4   1  138.90    6.22
   3   4   1  141.59    5.98
   3  -4  -1  136.39    5.80
  -3  -4   2  173.49    7.25
  -3   4  -2  172.64    7.03
   3  -4  -2  167.76    6.99
  -3  -4   2  182.01    7.76
   3  -4  -2  176.13    6.35
  -3   4  -2  182.50    7.89
  -3  -4   2  182.22    7.55
  -3  -4   3  191.66    7.90
  -3   4  -3  191.48    7.74
   3  -4  -3  182.25    7.68
  -3  -4   3  193.15    8.46
   3  -4  -3  189.30    6.84
  -3   4  -3  192.50    8.63
  -3  -4   3  177.18    8.01
  -3  -4   4  121.17    6.47
  -3   4  -4  131.64    7.09
   3  -4  -4  128.05    6.25
  -3   4  -4  134.52    6.33
  -3  -4   4  124.08    6.77
   3  -4  -5  538.16   18.89
  -3  -4   5  549.03   19.43
  -3   4  -5  551.38   20.10
  -3  -4   5  561.81   20.16
  -3  -4   5  568.53   19.66
   3  -4  -6  474.62   17.22
  -3  -4   6  483.02   17.58
   3  -4  -6  456.56   14.12
  -3  -4   6  495.17   18.44
  -3  -4   6  476.14   17.76
   3  -4  -7  145.48    8.04
  -3  -4   7  154.94    8.36
   3  -4  -7  145.09    5.72
  -3  -4   7  140.93    8.32
  -3  -4   7  167.79    9.20
  -3   4  -8   92.15    6.97
  -3  -4   8  103.94    7.41
  -3  -4   8   90.61    6.85
   3  -4  -8   92.00    6.53
  -3  -4   8   96.16    6.74
  -3  -4   9  107.47    7.42
  -3  -4   9   89.88    7.44
  -3   4  -9   89.92    7.25
  -3   4  -9   90.66    6.67
   3   4   9   96.63    4.02
   3  -4  -9   89.77    6.80
  -3  -4  10  186.93   10.88
  -3   4 -10  181.54   10.97
   3  -4 -10  169.78   10.22
  -3   4 -10  173.24    9.92
   3   4  10  173.04    6.43
  -3   4 -11  117.52    8.06
  -3   4 -11  123.77    9.28
   3  -4 -11  108.24    8.45
   3   4  11  128.79    5.08
  -3  -4  11  104.65    8.48
   3   4  12    9.87    1.56
  -3  -4  12    9.66    1.62
   3   4  12    7.03    1.52
   3  -4 -12    7.32    2.67
   3   4  12    9.40    1.33
  -3  -4  12   13.90    3.54
   3   4  12   10.55    1.39
  -3   4 -12    7.29    2.79
  -3   4 -12   10.34    2.48
   3   4  13    1.24    1.06
   3   4  13    1.40    1.03
  -3  -4  13    1.89    1.27
   3  -4 -13    2.02    2.36
   3   4  13    1.43    1.16
  -3  -4  13    2.18    2.32
  -3   4 -13    1.14    1.51
   3   4  13    2.23    1.03
  -3   4 -13    1.56    2.42
  -3  -4  14   53.03    3.82
  -3   4 -14   61.45    7.12
   3  -4 -14   62.78    7.29
   3   4  14   62.60    4.03
   3   4  14   63.83    3.60
  -3  -4  14   59.79    3.52
   3   4  14   62.84    3.71
  -3  -4  15    0.16    1.23
  -3   4 -15    0.57    2.07
   3   4  15    2.85    1.58
   3  -4 -15    1.16    2.48
   3   4  15    0.97    1.03
  -3  -4  15    1.50    1.05
  -3  -4  16  164.07    7.41
   3   4  16  163.19    7.41
  -3  -4  16  152.87    6.56
   3   4  16  182.07    7.04
  -3   4 -16  140.52   11.20
   3  -4 -16  151.41   11.95
   3  -4 -17    5.98    3.23
  -3  -4  17    5.15    1.31
   3   4  17    8.40    1.85
   3   4  17    8.81    1.69
  -3   4 -17    8.95    3.08
   3   4  18   99.85    5.09
  -3  -4  18   93.52    4.17
   3   4  19   23.76    2.47
  -3  -4  19   21.75    1.82
   3   4  20   28.05    2.37
   3   4  20   22.97    2.04
   3   4  21   17.65    1.78
   3   4  22   31.93    1.93
   3   4  23    6.19    0.66
  -3   5  23   21.28    1.16
   3  -5  22    5.84    0.96
  -3   5  22    6.03    0.96
   3  -5  21   36.47    2.38
  -3   5  21   32.22    2.21
  -3   5  20   17.23    1.91
  -3   5  20   17.06    1.77
   3  -5  19    7.14    1.58
  -3   5  19    5.07    1.44
  -3   5  18   36.63    2.97
   3  -5  18   44.02    3.31
  -3   5  18   41.17    2.82
  -3   5  18   46.49    3.11
   3   5 -17  148.33   10.79
  -3   5  17  141.22    5.89
   3  -5  17  148.15    6.41
  -3   5  17  155.68    6.32
   3  -5  17  144.33    6.61
  -3   5  17  138.55    6.34
   3   5 -17  133.87   10.47
   3   5 -16   61.81    7.07
  -3   5  16   69.97    4.11
  -3   5  16   67.33    3.94
   3  -5  16   67.07    4.27
   3  -5  16   60.91    7.78
  -3   5  16   73.31    4.38
   3  -5  16   71.89    4.47
   3  -5  16   85.32    4.28
   3   5 -16   63.41    7.33
[truncated: 952,366 more chars]
