# Supplementary material for: Tandem Reactivity of Metal−Carbon and Carbon−Silicon Bonds in Mononuclear α‐Silyl Organolithium or Organosodium Complexes Towards CO, CO2 and Heteroallenes
Source: Angew Chem Int Ed Engl. 2026 Apr 11;65(21):e8906317. doi: 10.1002/anie.8906317 (PMC13182206; doi:10.1002/anie.8906317)
Supplement: Supplementary file 2 — Supporting File 2: anie72186‐sup‐0002‐CIF.zip. [file ANIE-65-e8906317-s001.zip › anie72186-sup-0002-CIF/3.cif]

data_elu230018_fa
_audit_creation_date               2023-11-13
_audit_creation_method
;
Olex2 1.5-ac5-023
(compiled 2022.04.12 svn.rca3783a0 for Rigaku Oxford Diffraction, GUI svn.r6498)
;
_publ_contact_author_address       ?
_publ_contact_author_email         ?
_publ_contact_author_id_orcid      ?
_publ_contact_author_name          ''
_publ_contact_author_phone         ?
_publ_section_references
;
Dolomanov, O.V., Bourhis, L.J., Gildea, R.J, Howard, J.A.K. & Puschmann, H.
 (2009), J. Appl. Cryst. 42, 339-341.

Sheldrick, G.M. (2015). Acta Cryst. A71, 3-8.

Sheldrick, G.M. (2015). Acta Cryst. C71, 3-8.
;
_chemical_name_common              ?
_chemical_name_systematic          ?
_chemical_formula_moiety           'C23 H45 Li N4 O Si'
_chemical_formula_sum              'C23 H45 Li N4 O Si'
_chemical_formula_weight           428.66
_chemical_melting_point            ?
_chemical_oxdiff_formula           'C23 H45 Li1 N4 O1 Si1'
loop_
  _atom_type_symbol
  _atom_type_description
  _atom_type_scat_dispersion_real
  _atom_type_scat_dispersion_imag
  _atom_type_scat_source
 'C' 'C' 0.0181 0.0091 'International Tables Vol C Tables 4.2.6.8 and 6.1.1.4'
 'H' 'H' 0.0000 0.0000 'International Tables Vol C Tables 4.2.6.8 and 6.1.1.4'
 'Li' 'Li' 0.0008 0.0003 'International Tables Vol C Tables 4.2.6.8 and 6.1.1.4'
 'N' 'N' 0.0311 0.0180 'International Tables Vol C Tables 4.2.6.8 and 6.1.1.4'
 'O' 'O' 0.0492 0.0322 'International Tables Vol C Tables 4.2.6.8 and 6.1.1.4'
 'Si' 'Si' 0.2541 0.3302 'International Tables Vol C Tables 4.2.6.8 and 6.1.1.4'

_shelx_space_group_comment
;
The symmetry employed for this shelxl refinement is uniquely defined
by the following loop, which should always be used as a source of
symmetry information in preference to the above space-group names.
They are only intended as comments.
;
_space_group_crystal_system        'monoclinic'
_space_group_IT_number             14
_space_group_name_H-M_alt          'P 1 21/c 1'
_space_group_name_Hall             '-P 2ybc'
loop_
  _space_group_symop_operation_xyz
 'x, y, z'
 '-x, y+1/2, -z+1/2'
 '-x, -y, -z'
 'x, -y-1/2, z-1/2'

_cell_length_a                     9.1081(3)
_cell_length_b                     14.9189(6)
_cell_length_c                     19.8648(6)
_cell_angle_alpha                  90
_cell_angle_beta                   97.634(3)
_cell_angle_gamma                  90
_cell_volume                       2675.36(16)
_cell_formula_units_Z              4
_cell_measurement_reflns_used      11254
_cell_measurement_temperature      150.0(2)
_cell_measurement_theta_max        76.7740
_cell_measurement_theta_min        3.6750
_shelx_estimated_absorpt_T_max     0.982
_shelx_estimated_absorpt_T_min     0.754
_exptl_absorpt_coefficient_mu      0.907
_exptl_absorpt_correction_T_max    0.979
_exptl_absorpt_correction_T_min    0.836
_exptl_absorpt_correction_type     analytical
_exptl_absorpt_process_details
;
CrysAlisPro 1.171.42.90a (Rigaku Oxford Diffraction, 2023)
Analytical numeric absorption correction using a multifaceted crystal
model based on expressions derived by R.C. Clark & J.S. Reid.
(Clark, R. C. & Reid, J. S. (1995). Acta Cryst. A51, 887-897)
Empirical absorption correction using spherical harmonics,
implemented in SCALE3 ABSPACK scaling algorithm.
;
_exptl_absorpt_special_details     ?
_exptl_crystal_colour              yellow
_exptl_crystal_colour_primary      yellow
_exptl_crystal_density_diffrn      1.064
_exptl_crystal_density_meas        ?
_exptl_crystal_density_method      ?
_exptl_crystal_description         plate
_exptl_crystal_F_000               944
loop_
  _exptl_crystal_face_index_h
  _exptl_crystal_face_index_k
  _exptl_crystal_face_index_l
  _exptl_crystal_face_perp_dist
 0 0 -1 0.0148
 0 0 1 0.0088
 -1 0 0 0.0690
 1 0 0 0.0400
 0 1 0 0.1341
 0 -1 0 0.1911
 1 -2 0 0.1446

_exptl_crystal_size_max            0.33
_exptl_crystal_size_mid            0.11
_exptl_crystal_size_min            0.02
loop_
  _exptl_oxdiff_crystal_face_indexfrac_h
  _exptl_oxdiff_crystal_face_indexfrac_k
  _exptl_oxdiff_crystal_face_indexfrac_l
  _exptl_oxdiff_crystal_face_x
  _exptl_oxdiff_crystal_face_y
  _exptl_oxdiff_crystal_face_z
 -0.0003 -0.0000 -0.9982 -0.0312 0.0715 -0.0046
 0.0003 0.0000 0.9982 0.0312 -0.0715 0.0046
 -0.9990 -0.0009 0.0017 -0.1614 -0.0474 -0.0279
 0.9990 0.0009 -0.0017 0.1614 0.0474 0.0279
 0.0001 0.9997 0.0013 -0.0172 -0.0012 0.1017
 -0.0001 -0.9997 -0.0013 0.0172 0.0012 -0.1017
 0.9988 -1.9984 -0.0044 0.1957 0.0498 -0.1754

_exptl_transmission_factor_max     ?
_exptl_transmission_factor_min     ?
_diffrn_reflns_av_R_equivalents    0.0297
_diffrn_reflns_av_unetI/netI       0.0286
_diffrn_reflns_Laue_measured_fraction_full  1.000
_diffrn_reflns_Laue_measured_fraction_max  0.943
_diffrn_reflns_limit_h_max         11
_diffrn_reflns_limit_h_min         -11
_diffrn_reflns_limit_k_max         18
_diffrn_reflns_limit_k_min         -10
_diffrn_reflns_limit_l_max         24
_diffrn_reflns_limit_l_min         -24
_diffrn_reflns_number              20736
_diffrn_reflns_point_group_measured_fraction_full  1.000
_diffrn_reflns_point_group_measured_fraction_max  0.943
_diffrn_reflns_theta_full          67.684
_diffrn_reflns_theta_max           76.872
_diffrn_reflns_theta_min           3.717
_diffrn_ambient_environment        N~2~
_diffrn_ambient_temperature        150.0(2)
_diffrn_detector                   'Hybrid Pixel Array Detector'
_diffrn_detector_area_resol_mean   10.0000
_diffrn_detector_type              'HyPix-Arc 100'
_diffrn_measured_fraction_theta_full  1.000
_diffrn_measured_fraction_theta_max  0.943
_diffrn_measurement_details
;
List of Runs (angles in degrees, time in seconds):

  # Type    Start    End  Width  t~exp~   \w     \q     \k     \f   Frames
--------------------------------------------------------------------------
  1  \w    -35.00  24.00   0.50    1.68    --   46.35 -13.00 -81.00  118
  2  \w    -22.00 119.00   0.50    1.68    --   46.35  13.00  90.00  282
  3  \w   -134.00 -77.00   0.50    1.68    --  -92.45 -13.00 -81.00  114
  4  \w   -170.00-143.00   0.50    1.68    --  -92.45 -13.00 -81.00   54
  5  \w    -63.00 -33.00   0.50    1.68    --  -92.45 -13.00 -81.00   60
  6  \w     39.00 154.00   0.50    1.68    --  108.07  13.00  90.00  230
  7  \w   -128.00 -97.00   0.50    1.68    --  -47.35 -13.00 -81.00   62
  8  \w    -43.00  35.00   0.50    1.68    --  -47.35  38.00-150.00  156
  9  \w   -122.00 -73.00   0.50    1.68    --  -47.35-125.00 -30.00   98
 10  \w    -93.00 -65.00   0.50    1.68    --  -47.35 -13.00 -81.00   56
 11  \w   -112.00 -72.00   0.50    1.68    --  -92.45 125.00 150.00   80
 12  \w   -129.00 -83.00   0.50    1.68    --  -92.45 -95.00   0.00   92
 13  \w    -51.00 -16.00   0.50    1.68    --  -92.45 125.00 150.00   70
 14  \w    -51.00 -11.00   0.50    1.68    --  -92.45  45.00 -60.00   80
 15  \w   -166.00-134.00   0.50    1.68    --  -92.45 -95.00   0.00   64
 16  \w     18.00  51.00   0.50    1.68    --   97.10 -45.00-150.00   66
 17  \w     17.00  51.00   0.50    1.68    --   97.10 -45.00 120.00   68
 18  \w     85.00 111.00   0.50    1.68    --   97.10  13.00  90.00   52
 19  \w     19.00  51.00   0.50    1.68    --   97.10 -45.00-180.00   64
 20  \w     27.00 104.00   0.50    1.68    --   97.10 -77.00-180.00  154
 21  \w     33.00  58.00   0.50    1.68    --  108.07 -61.00 -90.00   50
 22  \w     52.00  96.00   0.50    1.68    --  108.07 -77.00 120.00   88
 23  \w     32.00  65.00   0.50    1.68    --  108.07 -61.00-120.00   66
 24  \w     40.00  71.00   0.50    1.68    --  108.07 -61.00 -60.00   62
 25  \w     31.00  61.00   0.50    1.68    --  108.07 -61.00  30.00   60
;
_diffrn_measurement_device         'four-circle diffractometer'
_diffrn_measurement_device_type   
 'XtaLAB Synergy, Single source at home/near, HyPix-Arc 100'
_diffrn_measurement_method         '\w scans'
_diffrn_orient_matrix_type        
 'CrysAlisPro convention (1999,Acta A55,543-557)'
_diffrn_orient_matrix_UB_11        0.1616492000
_diffrn_orient_matrix_UB_12        -0.0172239000
_diffrn_orient_matrix_UB_13        0.0312230000
_diffrn_orient_matrix_UB_21        0.0473356000
_diffrn_orient_matrix_UB_22        -0.0010900000
_diffrn_orient_matrix_UB_23        -0.0716617000
_diffrn_orient_matrix_UB_31        0.0278451000
_diffrn_orient_matrix_UB_32        0.1017003000
_diffrn_orient_matrix_UB_33        0.0045607000
_diffrn_oxdiff_digest_frames
;
0154205696cdbb8031de7d1d1b8142aee802346c581
;
_diffrn_oxdiff_digest_hkl
;
01f84a6ae8c4d0e5edf301fb6c6cb3823b4cf2
;
_diffrn_radiation_monochromator    graphite
_diffrn_radiation_probe            x-ray
_diffrn_radiation_type             CuK\a
_diffrn_radiation_wavelength       1.54184
_diffrn_source                     'fine-focus sealed X-ray tube'
_diffrn_source_type                'Enhance (Cu) X-ray Source'
_reflns_Friedel_coverage           0.000
_reflns_Friedel_fraction_full      .
_reflns_Friedel_fraction_max       .
_reflns_number_gt                  4519
_reflns_number_total               5323
_reflns_special_details
;
 Reflections were merged by SHELXL according to the crystal
 class for the calculation of statistics and refinement.
 
 _reflns_Friedel_fraction is defined as the number of unique
 Friedel pairs measured divided by the number that would be
 possible theoretically, ignoring centric projections and
 systematic absences.
;
_reflns_threshold_expression       'I > 2\s(I)'
_computing_cell_refinement         'CrysAlisPro 1.171.42.90a (Rigaku OD, 2023)'
_computing_data_collection         'CrysAlisPro 1.171.42.90a (Rigaku OD, 2023)'
_computing_data_reduction          'CrysAlisPro 1.171.42.90a (Rigaku OD, 2023)'
_computing_molecular_graphics      'Olex2 1.5-ac5-023 (Dolomanov et al., 2009)'
_computing_publication_material    'Olex2 1.5-ac5-023 (Dolomanov et al., 2009)'
_computing_structure_refinement    'SHELXL 2019/1 (Sheldrick, 2015)'
_computing_structure_solution      'SHELXT 2018/2 (Sheldrick, 2018)'
_refine_diff_density_max           0.302
_refine_diff_density_min           -0.223
_refine_diff_density_rms           0.036
_refine_ls_extinction_coef         0.00041(13)
_refine_ls_extinction_expression  
 'Fc^*^=kFc[1+0.001xFc^2^\l^3^/sin(2\q)]^-1/4^'
_refine_ls_extinction_method       'SHELXL-2019/1 (Sheldrick 2019)'
_refine_ls_goodness_of_fit_ref     1.051
_refine_ls_hydrogen_treatment      constr
_refine_ls_matrix_type             full
_refine_ls_number_parameters       281
_refine_ls_number_reflns           5323
_refine_ls_number_restraints       0
_refine_ls_R_factor_all            0.0453
_refine_ls_R_factor_gt             0.0374
_refine_ls_restrained_S_all        1.051
_refine_ls_shift/su_max            0.001
_refine_ls_shift/su_mean           0.000
_refine_ls_structure_factor_coef   Fsqd
_refine_ls_weighting_details      
 'w=1/[\s^2^(Fo^2^)+(0.0445P)^2^+0.7671P] where P=(Fo^2^+2Fc^2^)/3'
_refine_ls_weighting_scheme        calc
_refine_ls_wR_factor_gt            0.0961
_refine_ls_wR_factor_ref           0.1006
_refine_special_details            ?
_olex2_refinement_description
;
1. Fixed Uiso
 At 1.2 times of:
  All C(H) groups, All C(H,H) groups
 At 1.5 times of:
  All C(H,H,H) groups
2.a Secondary CH2 refined with riding coordinates:
 C1(H1A,H1B), C2(H2A,H2B), C3(H3A,H3B), C4(H4A,H4B), C5(H5A,H5B), C6(H6A,H6B)
2.b Aromatic/amide H refined with riding coordinates:
 C14(H14), C16(H16), C17(H17), C18(H18), C19(H19), C20(H20)
2.c Idealised Me refined as rotating group:
 C7(H7A,H7B,H7C), C8(H8A,H8B,H8C), C9(H9A,H9B,H9C), C10(H10A,H10B,H10C),
 C11(H11A,H11B,H11C), C12(H12A,H12B,H12C), C21(H21A,H21B,H21C), C22(H22A,H22B,
 H22C), C23(H23A,H23B,H23C)
;
_atom_sites_solution_hydrogens     geom
_atom_sites_solution_primary       dual
_atom_sites_solution_secondary     ?
loop_
  _atom_site_label
  _atom_site_type_symbol
  _atom_site_fract_x
  _atom_site_fract_y
  _atom_site_fract_z
  _atom_site_U_iso_or_equiv
  _atom_site_adp_type
  _atom_site_occupancy
  _atom_site_site_symmetry_order
  _atom_site_calc_flag
  _atom_site_refinement_flags_posn
  _atom_site_refinement_flags_adp
  _atom_site_refinement_flags_occupancy
  _atom_site_disorder_assembly
  _atom_site_disorder_group
 Si1 Si 0.73977(4) 0.57515(2) 0.90782(2) 0.03021(11) Uani 1 1 d . . . . .
 O1 O 0.57958(10) 0.56072(6) 0.78339(4) 0.0300(2) Uani 1 1 d . . . . .
 N1 N 0.58477(12) 0.35812(8) 0.72587(6) 0.0323(3) Uani 1 1 d . . . . .
 N2 N 0.31082(12) 0.43865(8) 0.64876(6) 0.0334(3) Uani 1 1 d . . . . .
 N3 N 0.26587(12) 0.46277(9) 0.78922(6) 0.0359(3) Uani 1 1 d . . . . .
 N4 N 0.30344(12) 0.62438(8) 0.51776(6) 0.0332(3) Uani 1 1 d . . . . .
 C1 C 0.52956(18) 0.33906(10) 0.65418(7) 0.0418(4) Uani 1 1 d . . . . .
 H1A H 0.560919 0.278124 0.642456 0.050 Uiso 1 1 calc R U . . .
 H1B H 0.573262 0.382392 0.624746 0.050 Uiso 1 1 calc R U . . .
 C2 C 0.36218(18) 0.34542(10) 0.64113(8) 0.0446(4) Uani 1 1 d . . . . .
 H2A H 0.327218 0.324044 0.594579 0.053 Uiso 1 1 calc R U . . .
 H2B H 0.318799 0.306110 0.673467 0.053 Uiso 1 1 calc R U . . .
 C3 C 0.15994(16) 0.43834(12) 0.66843(8) 0.0446(4) Uani 1 1 d . . . . .
 H3A H 0.097114 0.396204 0.638779 0.054 Uiso 1 1 calc R U . . .
 H3B H 0.116419 0.498973 0.661399 0.054 Uiso 1 1 calc R U . . .
 C4 C 0.15973(16) 0.41104(12) 0.74226(8) 0.0471(4) Uani 1 1 d . . . . .
 H4A H 0.058999 0.419622 0.754744 0.056 Uiso 1 1 calc R U . . .
 H4B H 0.184328 0.346533 0.747205 0.056 Uiso 1 1 calc R U . . .
 C5 C 0.31023(16) 0.48375(10) 0.58209(7) 0.0353(3) Uani 1 1 d . . . . .
 H5A H 0.228520 0.458644 0.549739 0.042 Uiso 1 1 calc R U . . .
 H5B H 0.404339 0.469914 0.564434 0.042 Uiso 1 1 calc R U . . .
 C6 C 0.29225(15) 0.58430(9) 0.58447(7) 0.0322(3) Uani 1 1 d . . . . .
 H6A H 0.194598 0.598974 0.598343 0.039 Uiso 1 1 calc R U . . .
 H6B H 0.369911 0.609863 0.618686 0.039 Uiso 1 1 calc R U . . .
 C7 C 0.74316(16) 0.37968(11) 0.73228(8) 0.0415(4) Uani 1 1 d . . . . .
 H7A H 0.797146 0.329106 0.715849 0.062 Uiso 1 1 calc R U . . .
 H7B H 0.780482 0.391244 0.780064 0.062 Uiso 1 1 calc R U . . .
 H7C H 0.757661 0.433106 0.705229 0.062 Uiso 1 1 calc R U . . .
 C8 C 0.56289(19) 0.28059(11) 0.76899(8) 0.0465(4) Uani 1 1 d . . . . .
 H8A H 0.457186 0.265900 0.764704 0.070 Uiso 1 1 calc R U . . .
 H8B H 0.599026 0.295042 0.816428 0.070 Uiso 1 1 calc R U . . .
 H8C H 0.617853 0.229092 0.754617 0.070 Uiso 1 1 calc R U . . .
 C9 C 0.27874(19) 0.42376(13) 0.85765(8) 0.0514(4) Uani 1 1 d . . . . .
 H9A H 0.182530 0.426773 0.874529 0.077 Uiso 1 1 calc R U . . .
 H9B H 0.352257 0.457429 0.888170 0.077 Uiso 1 1 calc R U . . .
 H9C H 0.310022 0.361044 0.855902 0.077 Uiso 1 1 calc R U . . .
 C10 C 0.22092(18) 0.55682(12) 0.79224(9) 0.0506(4) Uani 1 1 d . . . . .
 H10A H 0.219492 0.584293 0.747348 0.076 Uiso 1 1 calc R U . . .
 H10B H 0.291441 0.588905 0.825277 0.076 Uiso 1 1 calc R U . . .
 H10C H 0.121753 0.560167 0.806117 0.076 Uiso 1 1 calc R U . . .
 C11 C 0.17356(17) 0.60363(12) 0.46870(7) 0.0427(4) Uani 1 1 d . . . . .
 H11A H 0.170181 0.539043 0.459649 0.064 Uiso 1 1 calc R U . . .
 H11B H 0.179835 0.636167 0.426321 0.064 Uiso 1 1 calc R U . . .
 H11C H 0.083628 0.621787 0.487259 0.064 Uiso 1 1 calc R U . . .
 C12 C 0.31828(18) 0.72114(10) 0.52484(8) 0.0430(4) Uani 1 1 d . . . . .
 H12A H 0.230526 0.745588 0.541993 0.065 Uiso 1 1 calc R U . . .
 H12B H 0.327567 0.747762 0.480505 0.065 Uiso 1 1 calc R U . . .
 H12C H 0.406746 0.735231 0.556790 0.065 Uiso 1 1 calc R U . . .
 C13 C 0.70494(13) 0.59397(8) 0.81269(6) 0.0257(3) Uani 1 1 d . . . . .
 C14 C 0.80970(13) 0.63647(9) 0.78041(6) 0.0272(3) Uani 1 1 d . . . . .
 H14 H 0.893184 0.658789 0.809298 0.033 Uiso 1 1 calc R U . . .
 C15 C 0.81077(13) 0.65214(8) 0.70803(6) 0.0267(3) Uani 1 1 d . . . . .
 C16 C 0.69756(15) 0.62387(9) 0.65734(7) 0.0320(3) Uani 1 1 d . . . . .
 H16 H 0.615271 0.592013 0.670111 0.038 Uiso 1 1 calc R U . . .
 C17 C 0.70322(17) 0.64143(10) 0.58904(7) 0.0379(3) Uani 1 1 d . . . . .
 H17 H 0.625434 0.621181 0.555905 0.045 Uiso 1 1 calc R U . . .
 C18 C 0.82116(17) 0.68816(10) 0.56884(7) 0.0394(3) Uani 1 1 d . . . . .
 H18 H 0.824454 0.700475 0.522143 0.047 Uiso 1 1 calc R U . . .
 C19 C 0.93422(16) 0.71670(10) 0.61759(8) 0.0382(3) Uani 1 1 d . . . . .
 H19 H 1.015467 0.749017 0.604250 0.046 Uiso 1 1 calc R U . . .
 C20 C 0.92994(14) 0.69853(9) 0.68577(7) 0.0318(3) Uani 1 1 d . . . . .
 H20 H 1.009545 0.717920 0.718303 0.038 Uiso 1 1 calc R U . . .
 C21 C 0.58405(17) 0.62235(11) 0.94938(7) 0.0389(3) Uani 1 1 d . . . . .
 H21A H 0.489608 0.608785 0.921535 0.058 Uiso 1 1 calc R U . . .
 H21B H 0.595815 0.687451 0.953893 0.058 Uiso 1 1 calc R U . . .
 H21C H 0.585162 0.595523 0.994477 0.058 Uiso 1 1 calc R U . . .
 C22 C 0.7429(2) 0.45160(11) 0.92355(8) 0.0479(4) Uani 1 1 d . . . . .
 H22A H 0.830100 0.425352 0.907073 0.072 Uiso 1 1 calc R U . . .
 H22B H 0.652968 0.424415 0.899447 0.072 Uiso 1 1 calc R U . . .
 H22C H 0.747259 0.440262 0.972365 0.072 Uiso 1 1 calc R U . . .
 C23 C 0.91895(17) 0.62480(12) 0.94798(8) 0.0467(4) Uani 1 1 d . . . . .
 H23A H 0.928571 0.616501 0.997313 0.070 Uiso 1 1 calc R U . . .
 H23B H 0.920591 0.688964 0.937537 0.070 Uiso 1 1 calc R U . . .
 H23C H 1.001498 0.594942 0.930134 0.070 Uiso 1 1 calc R U . . .
 Li1 Li 0.4619(2) 0.47273(15) 0.74612(11) 0.0298(5) Uani 1 1 d . . . . .

loop_
  _atom_site_aniso_label
  _atom_site_aniso_U_11
  _atom_site_aniso_U_22
  _atom_site_aniso_U_33
  _atom_site_aniso_U_23
  _atom_site_aniso_U_13
  _atom_site_aniso_U_12
 Si1 0.0327(2) 0.0311(2) 0.02603(19) -0.00043(14) 0.00104(14) 0.00404(15)
 O1 0.0261(4) 0.0324(5) 0.0308(5) -0.0016(4) 0.0011(4) -0.0052(4)
 N1 0.0330(6) 0.0294(6) 0.0328(6) -0.0007(5) -0.0022(5) 0.0017(5)
 N2 0.0312(6) 0.0323(6) 0.0346(6) 0.0046(5) -0.0039(5) -0.0035(5)
 N3 0.0268(6) 0.0434(7) 0.0377(6) 0.0114(5) 0.0044(5) -0.0033(5)
 N4 0.0331(6) 0.0355(6) 0.0313(6) 0.0038(5) 0.0056(5) 0.0016(5)
 C1 0.0537(9) 0.0333(8) 0.0354(8) -0.0069(6) -0.0051(7) 0.0105(7)
 C2 0.0531(9) 0.0310(8) 0.0436(8) -0.0017(6) -0.0158(7) -0.0039(7)
 C3 0.0289(7) 0.0559(10) 0.0458(9) 0.0132(7) -0.0074(6) -0.0118(7)
 C4 0.0285(7) 0.0592(10) 0.0516(9) 0.0178(8) -0.0014(6) -0.0157(7)
 C5 0.0401(7) 0.0341(8) 0.0295(7) -0.0010(6) -0.0030(6) 0.0016(6)
 C6 0.0345(7) 0.0333(7) 0.0287(7) -0.0005(5) 0.0035(5) 0.0002(6)
 C7 0.0318(7) 0.0454(9) 0.0467(8) -0.0030(7) 0.0026(6) 0.0086(6)
 C8 0.0542(10) 0.0349(8) 0.0472(9) 0.0082(7) -0.0055(7) -0.0004(7)
 C9 0.0466(9) 0.0674(12) 0.0404(9) 0.0165(8) 0.0064(7) -0.0086(8)
 C10 0.0398(8) 0.0569(11) 0.0578(10) 0.0086(8) 0.0162(7) 0.0124(8)
 C11 0.0401(8) 0.0512(9) 0.0352(8) 0.0064(7) -0.0003(6) 0.0018(7)
 C12 0.0480(9) 0.0365(8) 0.0468(9) 0.0065(7) 0.0144(7) -0.0001(7)
 C13 0.0249(6) 0.0240(6) 0.0278(6) -0.0033(5) 0.0021(5) 0.0027(5)
 C14 0.0235(6) 0.0280(6) 0.0290(6) -0.0045(5) 0.0001(5) -0.0006(5)
 C15 0.0249(6) 0.0246(6) 0.0312(6) -0.0023(5) 0.0058(5) 0.0040(5)
 C16 0.0302(7) 0.0359(7) 0.0302(7) -0.0025(5) 0.0052(5) -0.0025(6)
 C17 0.0407(8) 0.0431(8) 0.0298(7) -0.0024(6) 0.0047(6) 0.0020(6)
 C18 0.0479(8) 0.0419(8) 0.0309(7) 0.0028(6) 0.0141(6) 0.0067(7)
 C19 0.0369(7) 0.0348(8) 0.0465(8) 0.0035(6) 0.0187(6) 0.0025(6)
 C20 0.0264(6) 0.0308(7) 0.0391(7) -0.0018(6) 0.0080(5) 0.0017(5)
 C21 0.0449(8) 0.0413(8) 0.0319(7) 0.0036(6) 0.0107(6) 0.0035(7)
 C22 0.0643(11) 0.0371(8) 0.0406(8) 0.0050(7) 0.0008(7) 0.0097(8)
 C23 0.0391(8) 0.0642(11) 0.0344(8) -0.0104(7) -0.0040(6) 0.0030(8)
 Li1 0.0250(10) 0.0300(12) 0.0342(11) -0.0002(9) 0.0035(9) -0.0039(9)

_geom_special_details
;
 All esds (except the esd in the dihedral angle between two l.s. planes)
 are estimated using the full covariance matrix.  The cell esds are taken
 into account individually in the estimation of esds in distances, angles
 and torsion angles; correlations between esds in cell parameters are only
 used when they are defined by crystal symmetry.  An approximate (isotropic)
 treatment of cell esds is used for estimating esds involving l.s. planes.
;
loop_
  _geom_bond_atom_site_label_1
  _geom_bond_atom_site_label_2
  _geom_bond_distance
  _geom_bond_site_symmetry_2
  _geom_bond_publ_flag
 Si1 C13 1.8952(13) . ?
 Si1 C21 1.8708(15) . ?
 Si1 C22 1.8691(17) . ?
 Si1 C23 1.8715(16) . ?
 O1 C13 1.3084(15) . ?
 O1 Li1 1.791(2) . ?
 N1 C1 1.4735(18) . ?
 N1 C7 1.4670(18) . ?
 N1 C8 1.4686(19) . ?
 N1 Li1 2.111(3) . ?
 N2 C2 1.4815(19) . ?
 N2 C3 1.4779(19) . ?
 N2 C5 1.4849(17) . ?
 N2 Li1 2.277(2) . ?
 N3 C4 1.470(2) . ?
 N3 C9 1.4689(19) . ?
 N3 C10 1.465(2) . ?
 N3 Li1 2.086(2) . ?
 N4 C6 1.4696(17) . ?
 N4 C11 1.4624(18) . ?
 N4 C12 1.4548(19) . ?
 C1 H1A 0.9900 . ?
 C1 H1B 0.9900 . ?
 C1 C2 1.515(2) . ?
 C2 H2A 0.9900 . ?
 C2 H2B 0.9900 . ?
 C3 H3A 0.9900 . ?
 C3 H3B 0.9900 . ?
 C3 C4 1.522(2) . ?
 C4 H4A 0.9900 . ?
 C4 H4B 0.9900 . ?
 C5 H5A 0.9900 . ?
 C5 H5B 0.9900 . ?
 C5 C6 1.5104(19) . ?
 C6 H6A 0.9900 . ?
 C6 H6B 0.9900 . ?
 C7 H7A 0.9800 . ?
 C7 H7B 0.9800 . ?
 C7 H7C 0.9800 . ?
 C8 H8A 0.9800 . ?
 C8 H8B 0.9800 . ?
 C8 H8C 0.9800 . ?
 C9 H9A 0.9800 . ?
 C9 H9B 0.9800 . ?
 C9 H9C 0.9800 . ?
 C10 H10A 0.9800 . ?
 C10 H10B 0.9800 . ?
 C10 H10C 0.9800 . ?
 C10 Li1 2.787(3) . ?
 C11 H11A 0.9800 . ?
 C11 H11B 0.9800 . ?
 C11 H11C 0.9800 . ?
 C12 H12A 0.9800 . ?
 C12 H12B 0.9800 . ?
 C12 H12C 0.9800 . ?
 C13 C14 1.3733(18) . ?
 C14 H14 0.9500 . ?
 C14 C15 1.4580(18) . ?
 C15 C16 1.4068(18) . ?
 C15 C20 1.4072(18) . ?
 C16 H16 0.9500 . ?
 C16 C17 1.3895(19) . ?
 C17 H17 0.9500 . ?
 C17 C18 1.384(2) . ?
 C18 H18 0.9500 . ?
 C18 C19 1.384(2) . ?
 C19 H19 0.9500 . ?
 C19 C20 1.387(2) . ?
 C20 H20 0.9500 . ?
 C21 H21A 0.9800 . ?
 C21 H21B 0.9800 . ?
 C21 H21C 0.9800 . ?
 C22 H22A 0.9800 . ?
 C22 H22B 0.9800 . ?
 C22 H22C 0.9800 . ?
 C23 H23A 0.9800 . ?
 C23 H23B 0.9800 . ?
 C23 H23C 0.9800 . ?

loop_
  _geom_angle_atom_site_label_1
  _geom_angle_atom_site_label_2
  _geom_angle_atom_site_label_3
  _geom_angle
  _geom_angle_site_symmetry_1
  _geom_angle_site_symmetry_3
  _geom_angle_publ_flag
 C21 Si1 C13 110.36(6) . . ?
 C21 Si1 C23 109.40(7) . . ?
 C22 Si1 C13 108.03(7) . . ?
 C22 Si1 C21 107.04(8) . . ?
 C22 Si1 C23 109.03(8) . . ?
 C23 Si1 C13 112.79(7) . . ?
 C13 O1 Li1 154.23(11) . . ?
 C1 N1 Li1 102.65(10) . . ?
 C7 N1 C1 109.37(12) . . ?
 C7 N1 C8 109.28(12) . . ?
 C7 N1 Li1 110.23(11) . . ?
 C8 N1 C1 110.88(12) . . ?
 C8 N1 Li1 114.22(11) . . ?
 C2 N2 C5 107.34(11) . . ?
 C2 N2 Li1 97.65(10) . . ?
 C3 N2 C2 109.97(12) . . ?
 C3 N2 C5 110.12(11) . . ?
 C3 N2 Li1 104.73(10) . . ?
 C5 N2 Li1 125.91(10) . . ?
 C4 N3 Li1 107.68(11) . . ?
 C9 N3 C4 110.13(12) . . ?
 C9 N3 Li1 116.15(11) . . ?
 C10 N3 C4 111.41(13) . . ?
 C10 N3 C9 109.27(13) . . ?
 C10 N3 Li1 101.99(11) . . ?
 C11 N4 C6 111.59(11) . . ?
 C12 N4 C6 109.47(11) . . ?
 C12 N4 C11 109.33(12) . . ?
 N1 C1 H1A 109.4 . . ?
 N1 C1 H1B 109.4 . . ?
 N1 C1 C2 111.09(13) . . ?
 H1A C1 H1B 108.0 . . ?
 C2 C1 H1A 109.4 . . ?
 C2 C1 H1B 109.4 . . ?
 N2 C2 C1 111.44(12) . . ?
 N2 C2 H2A 109.3 . . ?
 N2 C2 H2B 109.3 . . ?
 C1 C2 H2A 109.3 . . ?
 C1 C2 H2B 109.3 . . ?
 H2A C2 H2B 108.0 . . ?
 N2 C3 H3A 109.2 . . ?
 N2 C3 H3B 109.2 . . ?
 N2 C3 C4 112.08(11) . . ?
 H3A C3 H3B 107.9 . . ?
 C4 C3 H3A 109.2 . . ?
 C4 C3 H3B 109.2 . . ?
 N3 C4 C3 112.71(12) . . ?
 N3 C4 H4A 109.1 . . ?
 N3 C4 H4B 109.1 . . ?
 C3 C4 H4A 109.1 . . ?
 C3 C4 H4B 109.1 . . ?
 H4A C4 H4B 107.8 . . ?
 N2 C5 H5A 108.7 . . ?
 N2 C5 H5B 108.7 . . ?
 N2 C5 C6 114.19(11) . . ?
 H5A C5 H5B 107.6 . . ?
 C6 C5 H5A 108.7 . . ?
 C6 C5 H5B 108.7 . . ?
 N4 C6 C5 110.80(11) . . ?
 N4 C6 H6A 109.5 . . ?
 N4 C6 H6B 109.5 . . ?
 C5 C6 H6A 109.5 . . ?
 C5 C6 H6B 109.5 . . ?
 H6A C6 H6B 108.1 . . ?
 N1 C7 H7A 109.5 . . ?
 N1 C7 H7B 109.5 . . ?
 N1 C7 H7C 109.5 . . ?
 H7A C7 H7B 109.5 . . ?
 H7A C7 H7C 109.5 . . ?
 H7B C7 H7C 109.5 . . ?
 N1 C8 H8A 109.5 . . ?
 N1 C8 H8B 109.5 . . ?
 N1 C8 H8C 109.5 . . ?
 H8A C8 H8B 109.5 . . ?
 H8A C8 H8C 109.5 . . ?
 H8B C8 H8C 109.5 . . ?
 N3 C9 H9A 109.5 . . ?
 N3 C9 H9B 109.5 . . ?
 N3 C9 H9C 109.5 . . ?
 H9A C9 H9B 109.5 . . ?
 H9A C9 H9C 109.5 . . ?
 H9B C9 H9C 109.5 . . ?
 N3 C10 H10A 109.5 . . ?
 N3 C10 H10B 109.5 . . ?
 N3 C10 H10C 109.5 . . ?
 N3 C10 Li1 47.06(8) . . ?
 H10A C10 H10B 109.5 . . ?
 H10A C10 H10C 109.5 . . ?
 H10B C10 H10C 109.5 . . ?
 Li1 C10 H10A 78.8 . . ?
 Li1 C10 H10B 88.0 . . ?
 Li1 C10 H10C 155.7 . . ?
 N4 C11 H11A 109.5 . . ?
 N4 C11 H11B 109.5 . . ?
 N4 C11 H11C 109.5 . . ?
 H11A C11 H11B 109.5 . . ?
 H11A C11 H11C 109.5 . . ?
 H11B C11 H11C 109.5 . . ?
 N4 C12 H12A 109.5 . . ?
 N4 C12 H12B 109.5 . . ?
 N4 C12 H12C 109.5 . . ?
 H12A C12 H12B 109.5 . . ?
 H12A C12 H12C 109.5 . . ?
 H12B C12 H12C 109.5 . . ?
 O1 C13 Si1 114.08(9) . . ?
 O1 C13 C14 125.92(11) . . ?
 C14 C13 Si1 119.95(9) . . ?
 C13 C14 H14 115.5 . . ?
 C13 C14 C15 129.09(11) . . ?
 C15 C14 H14 115.5 . . ?
 C16 C15 C14 123.88(12) . . ?
 C16 C15 C20 116.43(12) . . ?
 C20 C15 C14 119.68(12) . . ?
 C15 C16 H16 119.2 . . ?
 C17 C16 C15 121.58(13) . . ?
 C17 C16 H16 119.2 . . ?
 C16 C17 H17 119.7 . . ?
 C18 C17 C16 120.59(14) . . ?
 C18 C17 H17 119.7 . . ?
 C17 C18 H18 120.5 . . ?
 C19 C18 C17 119.09(13) . . ?
 C19 C18 H18 120.5 . . ?
 C18 C19 H19 119.7 . . ?
 C18 C19 C20 120.57(13) . . ?
 C20 C19 H19 119.7 . . ?
 C15 C20 H20 119.1 . . ?
 C19 C20 C15 121.73(13) . . ?
 C19 C20 H20 119.1 . . ?
 Si1 C21 H21A 109.5 . . ?
 Si1 C21 H21B 109.5 . . ?
 Si1 C21 H21C 109.5 . . ?
 H21A C21 H21B 109.5 . . ?
 H21A C21 H21C 109.5 . . ?
 H21B C21 H21C 109.5 . . ?
 Si1 C22 H22A 109.5 . . ?
 Si1 C22 H22B 109.5 . . ?
 Si1 C22 H22C 109.5 . . ?
 H22A C22 H22B 109.5 . . ?
 H22A C22 H22C 109.5 . . ?
 H22B C22 H22C 109.5 . . ?
 Si1 C23 H23A 109.5 . . ?
 Si1 C23 H23B 109.5 . . ?
 Si1 C23 H23C 109.5 . . ?
 H23A C23 H23B 109.5 . . ?
 H23A C23 H23C 109.5 . . ?
 H23B C23 H23C 109.5 . . ?
 O1 Li1 N1 111.66(11) . . ?
 O1 Li1 N2 140.85(13) . . ?
 O1 Li1 N3 112.36(12) . . ?
 O1 Li1 C10 89.34(10) . . ?
 N1 Li1 N2 86.16(9) . . ?
 N1 Li1 C10 152.60(11) . . ?
 N2 Li1 C10 88.06(8) . . ?
 N3 Li1 N1 121.66(12) . . ?
 N3 Li1 N2 83.05(9) . . ?
 N3 Li1 C10 30.95(6) . . ?

loop_
  _geom_torsion_atom_site_label_1
  _geom_torsion_atom_site_label_2
  _geom_torsion_atom_site_label_3
  _geom_torsion_atom_site_label_4
  _geom_torsion
  _geom_torsion_site_symmetry_1
  _geom_torsion_site_symmetry_2
  _geom_torsion_site_symmetry_3
  _geom_torsion_site_symmetry_4
  _geom_torsion_publ_flag
 Si1 C13 C14 C15 175.20(10) . . . . ?
 O1 C13 C14 C15 -2.3(2) . . . . ?
 N1 C1 C2 N2 66.99(16) . . . . ?
 N2 C3 C4 N3 51.3(2) . . . . ?
 N2 C5 C6 N4 175.95(11) . . . . ?
 C2 N2 C3 C4 73.99(16) . . . . ?
 C2 N2 C5 C6 -167.60(12) . . . . ?
 C3 N2 C2 C1 -153.02(12) . . . . ?
 C3 N2 C5 C6 72.70(15) . . . . ?
 C4 N3 C10 Li1 -114.62(13) . . . . ?
 C5 N2 C2 C1 87.18(14) . . . . ?
 C5 N2 C3 C4 -167.92(13) . . . . ?
 C7 N1 C1 C2 -162.05(12) . . . . ?
 C8 N1 C1 C2 77.37(15) . . . . ?
 C9 N3 C4 C3 -170.58(14) . . . . ?
 C9 N3 C10 Li1 123.47(14) . . . . ?
 C10 N3 C4 C3 68.01(17) . . . . ?
 C11 N4 C6 C5 71.19(15) . . . . ?
 C12 N4 C6 C5 -167.65(12) . . . . ?
 C13 O1 Li1 N1 -13.0(3) . . . . ?
 C13 O1 Li1 N2 -125.0(2) . . . . ?
 C13 O1 Li1 N3 127.7(2) . . . . ?
 C13 O1 Li1 C10 148.9(2) . . . . ?
 C13 C14 C15 C16 -0.3(2) . . . . ?
 C13 C14 C15 C20 179.32(13) . . . . ?
 C14 C15 C16 C17 179.26(13) . . . . ?
 C14 C15 C20 C19 -178.58(12) . . . . ?
 C15 C16 C17 C18 -0.4(2) . . . . ?
 C16 C15 C20 C19 1.05(19) . . . . ?
 C16 C17 C18 C19 0.5(2) . . . . ?
 C17 C18 C19 C20 0.2(2) . . . . ?
 C18 C19 C20 C15 -1.0(2) . . . . ?
 C20 C15 C16 C17 -0.3(2) . . . . ?
 C21 Si1 C13 O1 -56.62(11) . . . . ?
 C21 Si1 C13 C14 125.62(11) . . . . ?
 C22 Si1 C13 O1 60.09(11) . . . . ?
 C22 Si1 C13 C14 -117.67(11) . . . . ?
 C23 Si1 C13 O1 -179.33(9) . . . . ?
 C23 Si1 C13 C14 2.91(13) . . . . ?
 Li1 O1 C13 Si1 -82.4(3) . . . . ?
 Li1 O1 C13 C14 95.2(3) . . . . ?
 Li1 N1 C1 C2 -45.01(14) . . . . ?
 Li1 N2 C2 C1 -44.25(14) . . . . ?
 Li1 N2 C3 C4 -30.01(16) . . . . ?
 Li1 N2 C5 C6 -54.14(17) . . . . ?
 Li1 N3 C4 C3 -43.04(17) . . . . ?

_shelx_res_file
;
TITL elu230018_fa_a.res in P2(1)/c
    elu230018_fa.res
    created by SHELXL-2019/1 at 14:20:07 on 13-Nov-2023
REM Old TITL elu230018_fa in P2(1)/c
REM SHELXT solution in P2(1)/c: R1 0.142, Rweak 0.015, Alpha 0.023
REM <I/s> 0.290 for 226 systematic absences, Orientation as input
REM Formula found by SHELXT: C23 Li N4 O Si
CELL 1.54184 9.1081 14.9189 19.8648 90 97.634 90
ZERR 4 0.0003 0.0006 0.0006 0 0.003 0
LATT 1
SYMM -X,0.5+Y,0.5-Z
SFAC C H Li N O Si
UNIT 92 180 4 16 4 4

L.S. 4
PLAN  20
SIZE 0.02 0.11 0.33
TEMP -123
CONF
BOND $H
list 4
fmap 2
ACTA
REM <olex2.extras>
REM <HklSrc "%.\\elu230018_fa.hkl">
REM </olex2.extras>

WGHT    0.044500    0.767100
EXTI    0.000408
FVAR       0.42468
SI1   6    0.739768    0.575150    0.907823    11.00000    0.03275    0.03109 =
         0.02603   -0.00043    0.00104    0.00404
O1    5    0.579584    0.560720    0.783386    11.00000    0.02615    0.03245 =
         0.03078   -0.00163    0.00112   -0.00525
N1    4    0.584773    0.358118    0.725868    11.00000    0.03297    0.02937 =
         0.03277   -0.00074   -0.00224    0.00169
N2    4    0.310817    0.438646    0.648755    11.00000    0.03116    0.03229 =
         0.03458    0.00458   -0.00389   -0.00354
N3    4    0.265869    0.462771    0.789224    11.00000    0.02676    0.04336 =
         0.03766    0.01144    0.00436   -0.00332
N4    4    0.303438    0.624384    0.517763    11.00000    0.03308    0.03555 =
         0.03131    0.00377    0.00561    0.00160
C1    1    0.529557    0.339063    0.654183    11.00000    0.05366    0.03334 =
         0.03537   -0.00693   -0.00507    0.01048
AFIX  23
H1A   2    0.560919    0.278124    0.642456    11.00000   -1.20000
H1B   2    0.573262    0.382392    0.624746    11.00000   -1.20000
AFIX   0
C2    1    0.362180    0.345422    0.641132    11.00000    0.05309    0.03098 =
         0.04360   -0.00174   -0.01579   -0.00394
AFIX  23
H2A   2    0.327218    0.324044    0.594579    11.00000   -1.20000
H2B   2    0.318799    0.306110    0.673467    11.00000   -1.20000
AFIX   0
C3    1    0.159936    0.438343    0.668435    11.00000    0.02887    0.05588 =
         0.04577    0.01324   -0.00741   -0.01182
AFIX  23
H3A   2    0.097114    0.396204    0.638779    11.00000   -1.20000
H3B   2    0.116419    0.498973    0.661399    11.00000   -1.20000
AFIX   0
C4    1    0.159734    0.411039    0.742264    11.00000    0.02853    0.05924 =
         0.05159    0.01784   -0.00143   -0.01568
AFIX  23
H4A   2    0.058999    0.419622    0.754744    11.00000   -1.20000
H4B   2    0.184328    0.346533    0.747205    11.00000   -1.20000
AFIX   0
C5    1    0.310234    0.483750    0.582088    11.00000    0.04013    0.03409 =
         0.02947   -0.00105   -0.00298    0.00158
AFIX  23
H5A   2    0.228520    0.458644    0.549739    11.00000   -1.20000
H5B   2    0.404339    0.469914    0.564434    11.00000   -1.20000
AFIX   0
C6    1    0.292250    0.584299    0.584468    11.00000    0.03445    0.03331 =
         0.02871   -0.00046    0.00350    0.00017
AFIX  23
H6A   2    0.194598    0.598974    0.598343    11.00000   -1.20000
H6B   2    0.369911    0.609863    0.618686    11.00000   -1.20000
AFIX   0
C7    1    0.743160    0.379683    0.732285    11.00000    0.03176    0.04539 =
         0.04667   -0.00299    0.00263    0.00860
AFIX 137
H7A   2    0.797146    0.329106    0.715849    11.00000   -1.50000
H7B   2    0.780482    0.391244    0.780064    11.00000   -1.50000
H7C   2    0.757661    0.433106    0.705229    11.00000   -1.50000
AFIX   0
C8    1    0.562889    0.280590    0.768991    11.00000    0.05417    0.03489 =
         0.04724    0.00821   -0.00546   -0.00038
AFIX 137
H8A   2    0.457186    0.265900    0.764704    11.00000   -1.50000
H8B   2    0.599026    0.295042    0.816428    11.00000   -1.50000
H8C   2    0.617853    0.229092    0.754617    11.00000   -1.50000
AFIX   0
C9    1    0.278741    0.423758    0.857650    11.00000    0.04660    0.06744 =
         0.04036    0.01648    0.00641   -0.00863
AFIX 137
H9A   2    0.182530    0.426773    0.874529    11.00000   -1.50000
H9B   2    0.352257    0.457429    0.888170    11.00000   -1.50000
H9C   2    0.310022    0.361044    0.855902    11.00000   -1.50000
AFIX   0
C10   1    0.220918    0.556818    0.792241    11.00000    0.03984    0.05686 =
         0.05777    0.00862    0.01616    0.01244
AFIX 137
H10A  2    0.219492    0.584293    0.747348    11.00000   -1.50000
H10B  2    0.291441    0.588905    0.825277    11.00000   -1.50000
H10C  2    0.121753    0.560167    0.806117    11.00000   -1.50000
AFIX   0
C11   1    0.173559    0.603634    0.468702    11.00000    0.04013    0.05120 =
         0.03521    0.00638   -0.00027    0.00181
AFIX 137
H11A  2    0.170181    0.539043    0.459649    11.00000   -1.50000
H11B  2    0.179835    0.636167    0.426321    11.00000   -1.50000
H11C  2    0.083628    0.621787    0.487259    11.00000   -1.50000
AFIX   0
C12   1    0.318280    0.721135    0.524840    11.00000    0.04797    0.03646 =
         0.04681    0.00653    0.01436   -0.00013
AFIX 137
H12A  2    0.230526    0.745588    0.541993    11.00000   -1.50000
H12B  2    0.327567    0.747762    0.480505    11.00000   -1.50000
H12C  2    0.406746    0.735231    0.556790    11.00000   -1.50000
AFIX   0
C13   1    0.704935    0.593974    0.812686    11.00000    0.02490    0.02397 =
         0.02778   -0.00325    0.00214    0.00271
C14   1    0.809696    0.636468    0.780409    11.00000    0.02354    0.02798 =
         0.02903   -0.00450    0.00012   -0.00060
AFIX  43
H14   2    0.893184    0.658789    0.809298    11.00000   -1.20000
AFIX   0
C15   1    0.810770    0.652136    0.708028    11.00000    0.02494    0.02456 =
         0.03117   -0.00234    0.00578    0.00399
C16   1    0.697558    0.623869    0.657339    11.00000    0.03021    0.03594 =
         0.03021   -0.00251    0.00516   -0.00252
AFIX  43
H16   2    0.615271    0.592013    0.670111    11.00000   -1.20000
AFIX   0
C17   1    0.703221    0.641432    0.589036    11.00000    0.04069    0.04308 =
         0.02981   -0.00239    0.00473    0.00196
AFIX  43
H17   2    0.625434    0.621181    0.555905    11.00000   -1.20000
AFIX   0
C18   1    0.821162    0.688161    0.568839    11.00000    0.04791    0.04187 =
         0.03095    0.00279    0.01410    0.00668
AFIX  43
H18   2    0.824454    0.700475    0.522143    11.00000   -1.20000
AFIX   0
C19   1    0.934217    0.716700    0.617595    11.00000    0.03690    0.03480 =
         0.04651    0.00345    0.01867    0.00248
AFIX  43
H19   2    1.015467    0.749017    0.604250    11.00000   -1.20000
AFIX   0
C20   1    0.929937    0.698533    0.685771    11.00000    0.02642    0.03083 =
         0.03906   -0.00185    0.00795    0.00168
AFIX  43
H20   2    1.009545    0.717920    0.718303    11.00000   -1.20000
AFIX   0
C21   1    0.584052    0.622345    0.949379    11.00000    0.04487    0.04132 =
         0.03189    0.00361    0.01071    0.00347
AFIX 137
H21A  2    0.489608    0.608785    0.921535    11.00000   -1.50000
H21B  2    0.595815    0.687451    0.953893    11.00000   -1.50000
H21C  2    0.585162    0.595523    0.994477    11.00000   -1.50000
AFIX   0
C22   1    0.742896    0.451603    0.923547    11.00000    0.06431    0.03712 =
         0.04059    0.00502    0.00076    0.00974
AFIX 137
H22A  2    0.830100    0.425352    0.907073    11.00000   -1.50000
H22B  2    0.652968    0.424415    0.899447    11.00000   -1.50000
H22C  2    0.747259    0.440262    0.972365    11.00000   -1.50000
AFIX   0
C23   1    0.918945    0.624802    0.947985    11.00000    0.03909    0.06417 =
         0.03443   -0.01037   -0.00398    0.00297
AFIX 137
H23A  2    0.928571    0.616501    0.997313    11.00000   -1.50000
H23B  2    0.920591    0.688964    0.937537    11.00000   -1.50000
H23C  2    1.001498    0.594942    0.930134    11.00000   -1.50000
AFIX   0
LI1   3    0.461913    0.472734    0.746123    11.00000    0.02504    0.03001 =
         0.03423   -0.00019    0.00353   -0.00386
HKLF 4


REM  elu230018_fa_a.res in P2(1)/c
REM wR2 = 0.1006, GooF = S = 1.051, Restrained GooF = 1.051 for all data
REM R1 = 0.0374 for 4519 Fo > 4sig(Fo) and 0.0453 for all 5323 data
REM 281 parameters refined using 0 restraints

END

WGHT      0.0445      0.7671

REM Highest difference peak  0.302,  deepest hole -0.223,  1-sigma level  0.036
Q1    1   0.7262  0.5812  0.8521  11.00000  0.05    0.30
Q2    1   0.7487  0.5030  0.9060  11.00000  0.05    0.23
Q3    1   0.8119  0.6400  0.7418  11.00000  0.05    0.22
Q4    1   0.4434  0.3325  0.6596  11.00000  0.05    0.21
Q5    1   0.7655  0.6403  0.6857  11.00000  0.05    0.20
Q6    1   0.2184  0.4440  0.7699  11.00000  0.05    0.18
Q7    1   0.8637  0.7179  0.5980  11.00000  0.05    0.17
Q8    1   0.7695  0.5987  0.7904  11.00000  0.05    0.17
Q9    1   0.8449  0.6038  0.9305  11.00000  0.05    0.17
Q10   1   0.3400  0.5384  0.6138  11.00000  0.05    0.17
Q11   1   0.2577  0.6059  0.4927  11.00000  0.05    0.16
Q12   1   0.3079  0.4613  0.6248  11.00000  0.05    0.16
Q13   1   0.8684  0.6661  0.6991  11.00000  0.05    0.16
Q14   1   0.2384  0.4409  0.6614  11.00000  0.05    0.16
Q15   1   0.6585  0.6123  0.9297  11.00000  0.05    0.16
Q16   1   0.3582  0.4577  0.6867  11.00000  0.05    0.15
Q17   1   0.5536  0.3520  0.6936  11.00000  0.05    0.15
Q18   1   0.2682  0.4412  0.8256  11.00000  0.05    0.15
Q19   1   0.3300  0.4703  0.6799  11.00000  0.05    0.15
Q20   1   0.3373  0.4563  0.7863  11.00000  0.05    0.15
;
_shelx_res_checksum                79472
_shelx_hkl_file
;
   0   0  -1    0.08    0.09
   0   0  -1    0.04    0.07
   0   0  -2 1589.76   53.30
   0   0   2 1546.43   53.30
   0   0  -2 1522.96   53.27
   0   0  -3    0.09    0.33
   0   0   3    0.09    0.31
   0   0  -3    0.35    0.25
   0   0  -4  158.42    5.65
   0   0   4  156.95    5.64
   0   0   5   -0.06    0.49
   0   0  -5    0.06    0.48
   0   0  -6 1146.78   39.72
   0   0  -7    0.33    0.55
   0   0  -8  142.30    5.42
   0   0  -9   -0.79    0.77
   0   0 -10    4.91    0.95
   0   0 -11   -0.36    0.80
   0   0 -11    0.23    0.61
   0   0 -11   -0.52    0.83
   0   0 -12   83.81    3.45
   0   0 -12   81.45    3.75
   0   0 -13    0.11    0.95
   0   0 -13    0.29    0.68
   0   0  13   -0.23    0.96
   0   0 -14  230.99    9.24
   0   0  14  237.08    9.13
   0   0 -14  242.15    9.20
   0   0 -14  226.47    8.68
   0   0  14  227.51    9.11
   0   0 -15    0.15    1.05
   0   0  15    0.55    1.17
   0   0  15   -0.70    1.00
   0   0 -15    0.56    1.13
   0   0 -15    0.09    0.74
   0   0 -16  541.25   19.94
   0   0 -16  563.93   20.52
   0   0 -16  559.49   20.03
   0   0  16  562.09   20.47
   0   0 -16  563.85   20.58
   0   0  16  557.55   20.47
   0   0 -17   -0.51    1.20
   0   0  17   -0.78    1.27
   0   0  17   -0.64    1.09
   0   0 -17    0.22    0.89
   0   0 -17   -1.79    1.39
   0   0 -18   58.67    3.07
   0   0  18   60.16    3.49
   0   0  18   65.06    3.49
   0   0 -18   56.43    3.48
   0   0 -19    0.16    1.23
   0   0 -20    1.41    1.25
   0   0 -21   -0.28    1.16
   0   0 -22   26.48    1.98
   0   0 -23   -1.09    0.90
   0   1   0    0.04    0.07
   0   1  -1  163.98    5.77
   0   1  -1  162.78    5.75
   0  -1  -1  163.57    5.75
   0   1  -1  158.56    5.77
   0   1   1  173.75    5.75
   0  -1   1  171.50    5.75
   0   1  -2    0.88    0.22
   0  -1   2    0.56    0.22
   0   1   2    0.45    0.21
   0  -1  -2    0.18    0.20
   0   1  -2    0.26    0.22
   0   1  -2    0.38    0.21
   0   1  -3    0.29    0.32
   0  -1  -3   -0.04    0.35
   0   1  -3    0.22    0.33
   0  -1   3   -0.13    0.34
   0   1   3    0.59    0.35
   0   1  -4  202.84    7.20
   0  -1  -4  197.60    7.24
   0   1  -4  198.23    7.24
   0  -1   4  211.91    7.24
   0   1   4  208.80    7.23
   0   1  -5    5.26    0.54
   0  -1  -5    6.59    0.63
   0   1  -5    5.75    0.64
   0   1  -6   65.53    2.59
   0  -1  -6   62.77    2.57
   0  -1  -7 1468.12   51.17
   0   1  -7 1489.52   51.18
   0  -1  -8    1.95    0.71
   0   1  -8    2.00    0.71
   0  -1  -9  268.03   10.02
   0   1  -9  280.37   10.05
   0   1 -10    7.65    1.04
   0  -1 -10    7.43    1.03
   0   1 -11   10.67    0.97
   0  -1 -11   10.12    0.91
   0  -1 -11    9.17    1.19
   0   1 -11   10.39    1.15
   0  -1 -11   10.86    1.15
   0   1 -11   10.14    1.15
   0   1 -12  214.02    8.03
   0  -1 -12  212.04    7.96
   0   1 -12  222.21    8.33
   0  -1 -12  218.32    8.33
   0   1 -13  146.28    5.90
   0  -1 -13  142.43    5.88
   0  -1 -13  144.79    5.93
   0   1 -13  153.03    5.98
   0   1 -13  135.23    5.55
   0  -1 -13  135.67    5.45
   0  -1  13  146.33    5.93
   0   1  13  137.78    5.88
   0  -1 -14    3.67    0.80
   0   1 -14    2.50    0.81
   0   1 -14    2.94    0.88
   0  -1 -14    4.20    1.11
   0   1 -14    3.57    1.13
   0   1  14    3.45    1.05
   0  -1  14    3.86    1.05
   0  -1 -14    3.21    1.07
   0   1 -14    3.62    1.12
   0  -1  14    2.42    1.13
   0   1  14    2.02    1.07
   0  -1 -15   54.46    2.68
   0   1 -15   52.17    2.74
   0  -1 -15   55.41    3.22
   0   1 -15   56.79    3.20
   0  -1 -15   52.78    3.14
   0   1 -15   62.74    3.28
   0  -1  15   57.20    3.15
   0   1  15   57.94    3.15
   0  -1  15   59.62    3.19
   0   1  15   57.31    3.13
   0   1 -15   58.91    2.83
   0   1 -16   45.28    2.52
   0  -1 -16   50.50    3.00
   0   1 -16   43.37    2.89
   0   1 -16   52.44    3.08
   0  -1 -16   47.26    2.97
   0   1 -16   53.89    2.68
   0  -1  16   46.65    2.89
   0   1  16   45.36    2.85
   0   1  16   49.23    2.97
   0  -1  16   49.06    3.01
   0   1 -17   10.52    1.27
   0   1  17   10.90    1.52
   0  -1  17   11.63    1.54
   0   1 -17   15.28    1.76
   0   1  17   12.17    1.67
   0  -1 -17   13.37    1.71
   0  -1  17   13.38    1.74
   0   1 -17   15.16    1.46
   0   1 -17    8.91    1.57
   0  -1 -17   11.60    1.67
   0  -1 -18   66.58    3.59
   0   1 -18   62.15    3.55
   0  -1  18   59.90    3.42
   0   1  18   62.71    3.45
   0   1  18   57.03    3.44
   0  -1  18   59.41    3.46
   0   1 -18   56.14    3.07
   0  -1 -18   60.13    3.05
   0   1 -19   67.29    3.64
   0  -1 -19   63.77    3.64
   0  -1 -20   15.28    1.81
   0   1 -20   16.71    1.79
   0   1 -21   15.09    1.66
   0  -1 -21   14.95    1.68
   0  -1 -22    4.57    1.13
   0   1 -22    2.76    1.03
   0   1 -23   59.07    2.85
   0  -1 -23   57.65    2.85
   0   1  23   54.19    2.78
   0   2   0 1280.10   44.01
   0   2  -1   29.24    1.11
   0   2  -1   33.11    1.24
   0  -2  -1   30.05    1.11
   0   2  -1   30.45    1.18
   0   2   1   31.91    1.11
   0   2  -2  143.45    5.14
   0  -2  -2  146.77    5.15
   0   2  -2  146.34    5.19
   0   2  -2  137.77    5.18
   0  -2   2  151.55    5.14
   0   2   2  151.12    5.15
   0   2  -3 1756.78   59.97
   0   2  -3 1775.43   59.97
   0  -2  -3 1743.35   59.96
   0   2  -3 1724.86   59.98
   0  -2   3 1742.90   59.96
   0   2   3 1711.33   59.96
   0   2  -4  152.58    5.41
   0   2  -4  145.92    5.40
   0  -2  -4  150.35    5.41
   0   2  -4  153.12    5.39
   0   2  -5  846.45   28.71
   0   2  -5  786.93   28.71
   0   2  -5  860.87   28.68
   0  -2  -5  814.35   28.72
   0   2  -6  274.15    9.63
   0   2  -6  272.11    9.65
   0   2  -6  271.55    9.59
   0  -2  -6  264.67    9.65
   0   2  -7  295.18   10.49
   0  -2  -7  289.93   10.48
   0  -2  -8  115.39    4.52
   0   2  -8  115.86    4.51
   0  -2  -9 2164.24   75.52
   0   2  -9 2201.43   75.53
   0   2 -10   74.87    3.12
   0  -2 -10   75.10    3.26
   0   2 -10   70.51    3.21
   0   2  11  354.62   12.52
   0   2 -11  336.37   12.35
   0   2 -11  342.27   12.57
   0  -2 -11  343.08   12.57
   0   2 -11  339.70   12.39
   0   2 -12   91.20    3.79
   0   2 -12   82.19    3.98
   0  -2 -12   92.93    4.05
   0  -2 -12   93.81    3.67
   0   2 -12   91.01    3.83
   0   2 -13   33.20    1.96
   0   2 -13   33.87    2.18
   0  -2 -13   36.02    2.22
   0   2 -13   36.47    2.28
   0  -2 -13   33.88    2.20
   0  -2 -13   38.28    1.84
   0   2 -13   34.58    1.94
   0   2  13   35.28    2.22
   0  -2  13   32.55    2.19
   0   2  13   33.23    2.16
   0  -2  13   39.65    2.26
   0   2  14   45.13    2.72
   0  -2  14   47.70    2.74
   0   2 -14   49.75    2.53
   0  -2 -14   50.63    2.81
   0   2 -14   53.39    2.90
   0   2 -14   46.64    2.48
   0  -2  14   51.16    2.84
   0   2  14   53.46    2.87
   0   2  14   44.33    2.44
   0  -2 -14   50.28    2.81
   0   2 -14   46.32    2.81
   0   2  15    6.01    0.96
   0   2 -15    6.04    1.35
   0  -2  15    4.65    1.20
   0   2  15    8.47    1.40
   0  -2 -15    6.61    1.38
   0   2 -15    5.38    1.04
   0   2 -15    6.46    1.32
   0  -2 -15    6.30    1.40
   0   2  15    4.78    1.14
   0  -2  15    6.13    1.22
   0   2 -15    7.13    1.12
   0  -2  16  102.57    4.78
   0   2  16   99.47    4.78
   0   2 -16  101.41    4.83
   0  -2 -16  100.08    4.79
   0  -2 -16  106.45    4.87
   0   2 -16  107.92    4.93
   0   2 -16   98.72    4.43
   0   2  16   94.85    4.74
   0  -2  16  101.58    4.83
   0   2 -16   96.95    4.39
   0   2 -17    5.25    1.04
   0   2 -17    4.77    1.12
   0  -2 -17    4.76    1.41
   0   2 -17    8.45    1.53
   0   2 -17    7.19    1.53
   0  -2  17    2.67    1.39
   0   2  17    4.65    1.42
   0  -2 -17    8.66    1.53
   0   2  17    6.22    1.34
   0  -2  17    7.91    1.45
   0   2 -18   37.43    2.34
   0   2  18   31.26    2.43
   0  -2  18   38.91    2.59
   0   2  18   30.35    2.51
   0  -2  18   40.19    2.67
   0   2 -18   36.27    2.64
   0  -2 -18   38.84    2.63
   0   2 -19    3.82    1.31
   0  -2 -19    3.49    1.37
   0  -2 -20   20.32    1.94
   0   2 -20   21.42    1.96
   0   2 -21    0.54    1.10
   0  -2 -21    0.94    1.11
   0   2 -22   10.28    1.31
   0  -2 -22   10.44    1.31
   0   2  22    7.86    0.94
   0   2  23   12.07    1.17
   0  -2 -23    9.81    1.16
   0   2 -23   10.26    1.17
   0   3   0    0.26    0.24
   0  -3  -1 1395.52   48.14
   0   3  -1 1405.05   48.14
   0   3  -1 1429.02   48.24
   0   3   1 1414.91   48.17
   0   3   1 1382.78   48.14
   0  -3   1 1405.02   48.14
   0   3   2 2177.53   74.92
   0   3  -2 2127.66   75.04
   0   3  -2 2197.71   74.97
   0   3  -2 2273.37   75.08
   0  -3  -2 2158.88   74.97
   0   3  -3  878.08   31.08
   0  -3  -3  908.11   31.03
   0   3  -3  898.05   31.03
   0   3  -3  909.41   31.09
   0   3  -4  174.43    6.39
   0  -3  -4  180.72    6.35
   0   3  -4  178.02    6.39
   0   3  -4  178.19    6.36
   0   3  -5  214.00    8.20
   0  -3  -5  239.60    8.21
   0   3  -5  231.43    8.21
   0   3  -5  234.94    8.21
   0   3  -6 1542.10   52.51
   0  -3  -6 1513.24   52.50
   0   3  -6 1522.57   52.48
   0   3  -6 1498.85   52.50
   0   3  -7   21.21    1.21
   0  -3  -7   22.39    1.27
   0   3  -7   19.59    1.20
   0   3  -8  203.54    7.53
   0   3  -8  202.44    7.45
   0  -3  -8  203.50    7.53
   0   3  -9  400.54   14.61
   0   3  -9  432.27   14.58
   0  -3  -9  389.83   14.60
   0   3 -10  114.47    4.55
   0  -3 -10  112.77    4.64
   0   3 -10  114.23    4.64
   0   3  11    0.72    0.62
   0  -3 -11    0.54    0.83
   0   3 -11    0.71    0.80
   0   3  11    0.84    0.78
   0   3 -11    0.91    0.77
   0   3 -11    0.21    0.72
   0  -3 -12    2.54    0.91
   0   3 -12    3.74    0.94
   0  -3 -12    4.26    1.01
   0   3 -12    3.70    1.01
   0   3 -12    2.21    0.81
   0   3 -12    2.01    0.82
   0   3 -13   34.58    2.07
   0  -3 -13   38.95    2.30
   0   3 -13   38.91    2.27
   0  -3 -13   37.85    2.31
   0   3 -13   40.50    2.33
   0  -3  13   38.56    2.32
   0   3  13   39.52    2.29
   0   3  13   37.49    2.12
   0  -3  13   37.00    2.28
   0   3  13   42.68    2.37
   0   3 -13   33.27    2.06
   0   3  14   36.32    2.29
   0  -3  14   41.86    2.44
   0   3 -14   34.92    2.10
   0  -3 -14   35.98    2.33
   0   3 -14   33.88    2.26
   0   3  14   36.87    2.36
   0  -3  14   37.07    2.38
   0   3  14   34.46    2.09
   0   3 -14   34.17    2.11
   0   3 -14   36.52    2.35
   0  -3 -14   37.58    2.40
   0   3  15    0.42    0.84
   0   3 -15   -0.14    1.08
   0  -3 -15   -0.42    1.10
   0   3 -15    1.07    0.94
   0   3 -15    0.43    0.91
   0  -3  15    0.43    1.10
   0   3 -15    0.44    1.04
   0  -3 -15   -0.15    1.08
   0   3  15    0.14    1.10
   0   3  15    0.28    0.95
   0  -3  15    1.43    0.97
   0   3  16  112.73    4.97
   0  -3  16  111.31    4.96
   0   3 -16   96.88    4.58
   0   3 -16  106.82    4.95
   0  -3 -16   98.86    4.83
   0   3  16   94.51    4.48
   0   3 -16  107.30    4.61
   0  -3  16  108.38    4.96
   0   3  16  105.92    4.93
   0   3 -16  105.07    4.98
   0  -3 -16  112.32    5.02
   0   3  17   77.91    4.11
   0  -3  17   84.84    4.17
   0   3 -17   80.85    3.90
   0   3 -17   84.30    4.18
   0  -3 -17   83.28    4.17
   0   3 -17   85.34    3.88
   0  -3  17   77.61    4.19
   0   3  17   83.85    4.20
   0  -3 -17   89.58    4.29
   0   3 -17   77.69    4.16
   0   3  17   77.21    3.73
   0   3  18    6.96    1.34
   0  -3  18   11.63    1.51
   0   3 -18    7.69    1.29
   0  -3  18   11.45    1.61
   0  -3 -18    8.27    1.44
   0   3  18    6.60    1.35
   0   3 -18    6.78    1.41
   0   3 -19    0.91    1.12
   0  -3 -19    0.76    1.19
   0  -3 -20   35.24    2.48
   0   3 -20   42.44    2.62
   0   3  21   14.47    1.38
   0  -3 -21   15.80    1.63
   0   3 -21   14.52    1.52
   0   3  22    6.65    0.92
   0   3 -22    6.30    1.06
   0  -3 -22    4.54    1.03
   0   3  22    5.05    1.13
   0   3  23    5.64    0.65
   0   3  23    7.24    0.96
   0   4   0 4686.36  160.98
   0   4   1   63.14    2.34
   0   4  -1   67.94    2.43
   0   4  -2    8.28    0.74
   0   4  -2    8.54    0.43
   0  -4  -2    8.08    0.43
   0   4   2    8.25    0.39
   0   4  -2    8.87    0.57
   0  -4   2    8.21    0.42
   0   4   2    7.61    0.42
   0   4  -3  171.57    5.86
   0   4   3  157.73    5.61
   0   4  -3  177.27    5.91
   0   4   4   38.82    1.46
   0   4  -4   45.39    1.76
   0  -4  -4   42.02    1.66
   0   4  -4   43.48    1.79
   0   4  -5    6.55    0.65
   0   4  -5    6.18    0.59
   0   4  -5    6.92    0.74
   0  -4  -5    5.92    0.59
   0   4  -6    2.34    0.62
   0   4  -6    2.99    0.61
   0  -4  -6    4.53    0.59
   0   4  -6    2.93    0.70
   0   4  -7  236.01    8.58
   0   4  -7  235.99    8.59
   0  -4  -7  235.79    8.57
   0   4  -8    0.62    0.76
   0   4  -9  307.44   11.20
   0  -4 -10   46.21    2.32
   0   4 -10   44.40    2.29
   0   4 -10   43.46    2.30
   0   4  10   44.61    2.30
   0   4  10   46.44    2.14
   0   4 -10   49.26    2.32
   0   4  11   33.44    1.97
   0   4 -11   32.74    1.91
   0  -4 -11   30.00    1.93
   0   4 -11   31.91    1.94
   0   4 -11   34.66    1.94
   0   4  11   37.08    2.01
   0  -4 -11   33.36    2.02
   0   4 -11   34.87    2.03
   0   4  11   35.23    1.80
   0   4  12    1.91    0.80
   0  -4  12    1.40    0.77
   0   4 -12    0.64    0.83
   0  -4 -12    0.97    0.86
   0   4 -12    1.06    0.85
   0   4 -12    1.43    0.87
   0  -4 -12    1.24    0.82
   0   4  12    0.80    0.83
   0   4  12    0.70    0.63
   0   4 -12    1.60    0.83
   0  -4  13   24.29    1.84
   0   4  13   24.57    1.84
   0   4 -13   25.21    1.73
   0   4 -13   28.29    1.93
   0  -4 -13   29.47    1.98
   0   4 -13   26.65    1.84
   0   4  13   24.52    1.72
   0  -4 -13   29.22    1.94
   0   4 -13   25.16    1.88
   0  -4  13   27.77    1.97
   0   4  13   25.27    1.86
   0   4  14   24.35    1.82
   0  -4  14   22.09    1.80
   0   4 -14   22.41    1.69
   0   4 -14   19.35    1.63
   0   4 -14   21.79    1.81
   0  -4 -14   24.41    1.92
   0   4  14   21.52    1.62
   0   4 -14   20.43    1.73
   0  -4 -14   18.92    1.72
   0   4  14   22.45    1.84
   0  -4  14   20.25    1.78
   0   4 -15   49.45    2.82
   0   4 -15   52.89    2.91
   0  -4  15   56.73    3.13
   0   4  15   56.14    3.11
   0   4  15   56.27    2.91
   0  -4 -15   55.55    3.11
   0   4 -15   56.07    3.10
   0  -4 -15   57.91    3.13
   0   4 -15   55.70    3.07
   0   4  15   57.44    3.10
   0  -4  15   52.86    3.09
   0   4 -16   88.08    4.30
   0   4 -16   94.15    4.39
   0  -4  16   96.60    4.65
   0   4  16   98.73    4.66
   0   4  16   87.64    4.28
   0  -4 -16   96.66    4.67
   0   4 -16   99.92    4.67
   0   4 -16   99.86    4.63
   0  -4 -16  102.94    4.70
   0   4  16  100.33    4.65
   0  -4  16  105.60    4.72
   0   4 -17   90.59    4.20
   0   4 -17   90.46    4.25
   0   4  17   92.13    4.48
   0  -4  17   93.13    4.50
   0   4 -17   92.82    4.49
   0  -4 -17   97.48    4.57
   0   4  17   98.77    4.53
   0  -4  17   75.77    4.31
   0  -4 -17   94.93    4.51
   0   4 -17   87.90    4.41
   0   4  17   91.90    4.16
   0   4  18    0.43    0.92
   0  -4 -18    1.05    1.14
   0   4 -18    1.49    1.14
   0   4 -19   28.82    2.20
   0  -4 -19   31.76    2.26
   0  -4 -20   17.99    1.71
   0   4 -20   16.42    1.66
   0   4 -20   16.44    1.45
   0   4 -21   15.89    1.51
   0  -4 -21   16.55    1.53
   0   4  21   14.62    1.39
   0   4  21   17.35    1.63
   0  -4 -22   28.43    1.79
   0   4 -22   27.92    1.78
   0   4  22   24.31    1.59
   0   4  22   26.31    1.81
   0   4  23   39.05    1.87
   0   4  23   44.17    2.17
   0   5   0    0.21    0.28
   0   5  -1  652.82   22.14
   0   5   1  629.36   22.04
   0   5   2    4.72    0.28
   0   5  -2    5.19    0.49
   0   5  -2    3.05    0.20
   0  -5  -2    3.15    0.20
   0  -5   2    2.90    0.19
   0   5  -3  101.94    3.60
   0  -5   3   95.03    3.30
   0   5   3   88.88    3.29
   0   5   3   83.76    3.19
   0  -5  -3   98.91    3.32
   0   5  -3  101.24    3.32
   0   5  -3  102.49    3.50
   0   5  -4   44.52    1.98
   0  -5   4   44.35    1.75
   0   5   4   41.15    1.73
   0   5  -4   43.78    1.89
   0  -5  -4   42.81    1.76
   0   5  -4   45.60    1.77
   0   5  -5  176.28    6.44
   0   5   5  167.10    6.26
   0  -5  -5  171.90    6.28
   0   5  -5  178.47    6.30
   0   5  -5  176.30    6.38
   0   5  -6   11.45    1.06
   0   5  -6   13.64    0.94
   0   5  -6   11.81    0.95
   0   5  -7  173.97    6.80
   0   5  -7  190.00    6.79
   0   5  -8   11.79    1.15
   0   5   8   12.05    1.05
   0  -5  -8   14.19    1.10
   0   5  -8   12.14    1.06
   0   5  -9   43.98    2.22
   0  -5   9   45.66    2.18
   0   5   9   41.40    2.15
   0   5   9   42.79    2.22
   0   5  -9   47.10    2.32
   0   5  -9   44.00    2.22
   0  -5  -9   44.64    2.20
   0   5   9   43.85    2.09
   0   5 -10  257.81    9.67
   0  -5 -10  253.60    9.66
   0   5  10  264.27    9.55
   0   5 -10  268.92    9.75
   0   5  10  270.98    9.76
   0  -5 -10  242.92    9.67
   0   5 -10  258.90    9.70
   0   5 -10  266.29    9.70
   0   5 -11  133.08    5.44
   0  -5 -11  137.98    5.45
   0   5 -11  125.69    5.40
   0   5 -11  129.42    5.39
   0  -5 -11  129.89    5.38
   0   5  11  134.38    5.43
   0  -5  11  140.17    5.45
   0   5  11  131.49    5.46
   0   5  11  133.46    5.22
   0   5 -11  133.80    5.43
   0   5  12  269.73    9.77
   0  -5  12  266.08    9.76
   0   5 -12  244.46    9.67
   0  -5 -12  253.93    9.71
   0   5 -12  253.55    9.70
   0   5 -12  266.40    9.77
   0  -5 -12  261.31    9.78
   0   5  12  248.53    9.45
   0   5 -12  255.66    9.69
   0   5  12  239.20    9.64
   0   5  13   46.39    2.62
   0  -5  13   46.86    2.66
   0   5  13   53.56    2.76
   0   5 -13   48.43    2.66
   0  -5 -13   46.11    2.64
   0   5 -13   45.88    2.66
   0   5  13   49.00    2.45
   0  -5  13   51.58    2.77
   0   5  13   49.72    2.72
   0   5 -13   48.09    2.63
   0   5 -13   53.17    2.78
   0  -5 -13   53.87    2.77
   0   5 -14   56.33    3.04
   0   5 -14   57.24    3.03
   0   5 -14   56.84    3.13
   0  -5 -14   66.09    3.27
   0   5  14   62.16    3.22
   0  -5  14   60.56    3.23
   0   5  14   60.92    3.10
   0  -5 -14   54.85    3.11
   0   5 -14   63.18    3.19
   0   5  14   58.49    3.14
   0  -5  14   57.91    3.16
   0   5 -15   29.89    2.24
   0   5 -15   36.47    2.26
   0  -5 -15   36.02    2.40
   0   5 -15   34.10    2.37
   0   5  15   30.93    2.36
   0  -5  15   31.13    2.36
   0   5  15   38.78    2.34
   0  -5 -15   35.51    2.42
   0   5 -15   35.22    2.39
   0   5  15   37.25    2.38
   0  -5  15   38.18    2.42
   0   5 -16   42.07    2.57
   0  -5 -16   45.52    2.76
   0   5 -16   41.43    2.65
   0   5  16   38.70    2.46
   0  -5  16   44.68    2.68
   0   5  16   44.16    2.68
   0   5  16   43.75    2.73
   0  -5  16   44.18    2.76
   0   5 -16   47.25    2.74
   0  -5 -16   37.94    2.60
   0   5 -17    4.12    1.13
   0   5  17    2.60    1.07
   0   5  17    3.11    1.07
   0  -5  17    3.99    1.12
   0   5 -17    3.61    1.15
   0  -5 -17    5.47    1.25
   0   5  18   62.14    3.15
   0   5 -18   65.50    3.42
   0  -5 -18   60.48    3.34
   0   5 -19    1.31    1.00
   0  -5 -19    1.04    1.04
   0   5 -19    0.68    0.96
   0   5 -20   -0.35    0.92
   0  -5 -20   -0.58    0.85
   0   5 -20   -0.10    0.83
   0   5  20   -0.97    1.01
   0   5 -21   21.39    1.60
   0  -5 -21   20.44    1.57
   0   5 -21   21.19    1.46
   0   5  21   21.48    1.75
   0   5  21   25.16    1.66
   0   5  22    0.19    0.74
   0   5  22   -0.80    0.73
   0   5  23    7.69    0.87
   0   6   0 1348.19   46.49
   0   6   1  106.92    3.81
   0   6  -1  103.80    3.90
   0   6  -2   18.58    0.95
   0   6   2   16.60    0.73
   0   6  -3  134.97    4.87
   0   6   3  135.57    4.87
   0   6   4   10.03    0.59
   0  -6   4    8.92    0.58
   0   6  -4   10.28    0.83
   0  -6  -4    9.89    0.63
   0   6  -4   10.97    0.66
   0  -6   5    0.42    0.40
   0   6   5    0.55    0.43
   0   6  -5    1.53    0.60
   0   6  -5    0.42    0.85
   0  -6  -5    1.08    0.51
   0   6  -5    0.73    0.46
   0   6   6   49.25    2.19
   0  -6   6   52.25    2.19
   0   6  -6   54.65    2.47
   0   6  -6   50.50    2.35
   0  -6  -6   53.02    2.22
   0   6  -6   55.98    2.24
   0   6  -7  120.44    5.05
   0   6   7  122.69    4.86
   0  -6   7  132.73    4.87
   0  -6  -7  129.78    4.88
   0   6  -7  131.75    4.90
   0   6   8   33.81    1.78
   0  -6   8   35.96    1.76
   0   6   8   34.11    1.74
   0   6   8   35.87    1.92
   0   6  -8   33.32    1.94
   0  -6  -8   34.28    1.75
   0   6  -8   33.08    1.77
   0   6  -8   33.80    1.89
   0   6   9    3.37    0.72
   0   6   9    3.84    0.76
   0   6  -9    3.37    0.96
   0   6  -9    2.14    0.86
   0   6   9    4.88    0.92
   0  -6  10   41.64    2.14
   0   6  10   40.16    2.15
   0   6 -10   44.97    2.41
   0   6 -10   42.70    2.21
   0  -6 -10   40.66    2.17
   0   6 -10   38.79    2.24
   0   6  10   45.55    2.35
   0   6  10   42.99    2.13
   0   6  11  119.89    5.19
   0   6 -11  125.07    5.19
   0   6 -11  125.39    5.23
   0   6 -11  121.66    5.10
   0   6  11  126.34    4.98
   0   6 -11  126.61    5.15
   0  -6 -11  123.61    5.12
   0   6  11  126.89    5.13
   0  -6  11  129.47    5.12
   0   6  11  123.50    5.20
   0  -6 -11  116.70    5.04
   0   6 -12   41.70    2.36
   0   6 -12   37.05    2.32
   0   6  12   42.34    2.30
   0  -6 -12   37.31    2.19
   0   6 -12   35.16    2.20
   0  -6  12   38.09    2.19
   0   6  12   37.36    2.20
   0   6  12   36.15    2.04
   0  -6 -12   36.50    2.18
   0   6 -12   37.60    2.23
   0   6 -13    2.21    1.04
   0   6 -13   -0.12    1.10
   0   6  13    4.47    1.14
   0   6  13    1.23    0.84
   0  -6 -13    1.06    0.89
   0   6 -13    2.39    0.94
   0   6  13    0.47    0.96
   0  -6 -13    0.79    0.93
   0   6 -13    2.19    0.98
   0   6  13    1.77    0.86
   0  -6  13    2.00    0.88
   0   6 -14   66.29    3.49
   0   6 -14   70.18    3.56
   0  -6 -14   66.71    3.48
   0   6 -14   70.61    3.58
   0  -6 -14   77.05    3.63
   0  -6  14   75.56    3.65
   0   6  14   73.77    3.62
   0   6  14   80.22    3.65
   0  -6  14   70.62    3.55
   0   6  14   70.34    3.56
   0  -6 -15    2.60    1.07
   0   6 -15    4.45    1.17
   0   6  15    4.17    1.07
   0  -6  15    3.10    1.01
   0   6 -15    5.83    1.21
   0   6  15    3.53    1.14
   0  -6 -15    4.09    1.09
   0   6 -15    5.76    1.15
   0   6 -16   57.24    3.06
   0  -6 -16   52.02    2.94
   0   6 -16   51.08    2.95
   0   6  16   55.16    2.94
   0   6 -16   48.64    2.89
   0  -6 -17    2.38    1.04
   0   6 -17    0.54    1.00
   0   6  17   -0.49    0.99
   0   6 -17    2.24    1.19
   0   6  18   25.37    1.85
   0  -6 -18   27.07    1.96
   0   6 -18   27.00    1.97
   0   6 -18   25.46    1.99
   0  -6 -19    2.37    0.96
   0   6 -19    1.51    0.98
   0   6  19    1.73    1.05
   0   6 -19    3.18    1.03
   0   6 -20    6.18    1.04
   0  -6 -20    4.50    0.96
   0   6  20    6.99    1.22
   0   6  20    4.20    1.16
   0   6 -20    4.35    1.00
   0   6  21   13.75    1.38
   0   6 -21   13.88    1.15
   0   6  21   14.84    1.31
   0   6  22   33.65    1.88
   0   6  22   30.19    1.74
   0   6  23    0.66    0.77
   0   7   0   -0.11    0.37
   0   7   1  206.53    7.53
   0   7  -1  224.99    7.66
   0   7  -2    5.76    0.64
   0   7  -3  308.70   11.02
   0   7  -4   41.76    2.15
   0   7  -4   42.23    1.92
   0   7  -5    2.81    0.88
   0   7   6  316.36   11.13
   0   7  -6  309.05   11.15
   0   7   6  298.43   10.97
   0   7  -6  288.82   11.05
   0   7   7  345.52   12.35
   0   7  -7  332.54   12.34
   0   7   7  337.13   12.41
   0   7  -7  338.69   12.04
   0   7   7  337.70   12.23
   0   7   8  105.27    4.46
   0   7  -8  108.84    4.12
   0   7  -8  105.89    4.47
   0   7   8  107.62    4.35
   0   7  -9  402.85   14.84
   0   7   9  400.29   14.68
   0   7   9  423.95   14.92
   0   7  10    1.34    0.80
   0   7  10    0.31    0.85
   0   7 -10    0.30    0.84
   0   7  10    1.15    0.90
   0   7  11   27.60    1.74
   0   7 -11   23.12    1.82
   0   7  11   24.51    1.86
   0   7  12    4.01    0.98
   0   7  12    4.56    1.20
   0   7 -12    5.23    1.18
   0   7  13  217.63    8.65
   0   7 -13  219.78    8.66
   0   7  13  219.18    8.38
   0   7 -14   84.04    4.03
   0   7  14   85.56    4.08
   0   7 -15   24.42    2.12
   0   7 -15   27.61    2.02
   0   7  15   27.16    2.07
   0   7  16    7.72    1.33
   0   7 -16    8.69    1.35
   0   7  17  153.17    6.54
   0   7 -17  150.41    6.35
   0   7  17  148.28    6.26
   0   7  18    9.06    1.43
   0   7 -18    9.96    1.36
   0   7 -19    2.30    0.99
   0   7  19    1.72    1.10
   0   7  19    1.18    0.95
   0   7  19    1.83    0.90
   0   7 -20    6.59    1.01
   0   7  20    5.19    1.06
   0   7  20    7.69    1.17
   0   7 -21   21.33    1.38
   0   7  21   26.08    1.64
   0   7  21   25.10    1.61
   0   7  22    1.08    0.88
   0   8   0  115.14    4.57
   0   8  -1  349.42   12.63
   0   8  -2  154.34    5.97
   0   8  -3  494.52   17.69
   0   8  -4  441.68   15.79
   0   8   4  434.02   15.65
   0   8  -5   10.82    1.22
   0   8   5   10.95    1.03
   0   8   5   10.85    1.06
   0   8   5    9.68    0.86
   0   8   6    7.27    0.94
   0   8  -6    5.29    1.09
   0   8   6    6.98    0.94
   0   8  -6    5.15    0.71
   0   8   6    5.88    0.71
   0   8   6    6.60    0.98
   0   8   7    0.29    0.72
   0   8   7    0.44    0.73
   0   8  -7    1.09    0.93
   0   8   7    0.89    0.76
   0   8  -7    1.04    0.51
   0   8   7    0.46    0.50
   0   8   8   74.47    3.41
   0   8   8   70.24    3.38
   0   8   8   74.86    3.49
   0   8  -8   76.84    3.54
   0   8   8   76.78    3.31
   0   8  -8   71.68    3.03
   0   8   9   86.31    3.74
   0   8   9   81.34    3.56
   0   8  -9   76.12    3.83
   0   8   9   80.70    3.77
   0   8  -9   77.32    3.67
   0   8   9   80.90    3.73
   0   8  10  128.30    5.16
   0   8 -10  123.66    5.23
   0   8  10  110.51    5.06
   0   8 -10  116.22    5.04
   0   8  10  109.49    5.04
   0   8  10  120.01    4.86
   0   8  11    5.60    1.14
   0   8 -11    5.72    1.35
   0   8  11    4.26    1.15
   0   8 -11    4.31    1.13
   0   8  11    5.64    1.02
   0   8  12   42.05    2.73
   0   8 -12   44.37    2.81
   0   8 -12   45.94    2.70
   0   8  12   43.65    2.69
   0   8  12   47.71    2.47
   0   8  13   47.98    2.94
   0   8 -13   51.09    3.00
   0   8 -13   53.14    2.94
   0   8  13   54.88    3.01
   0   8  13   48.80    2.64
   0   8 -14   12.86    1.64
   0   8  14   10.35    1.49
   0   8  14   12.27    1.30
   0   8 -14   11.69    1.48
   0   8  14   13.10    1.58
   0   8 -15    4.75    1.18
   0   8  15    5.23    1.28
   0   8  16    8.31    1.32
   0   8  16    7.99    1.37
   0   8 -16    7.84    1.43
   0   8  17    9.91    1.43
   0   8  17   11.02    1.38
   0   8 -17   10.82    1.47
   0   8 -18   24.95    1.88
   0   8  18   24.72    1.95
   0   8  19    7.45    1.27
   0   8  19    7.93    1.16
   0   8  19   10.67    1.14
   0   8 -19    9.90    1.23
   0   8  20    4.19    0.89
   0   8  20    6.18    1.05
   0   8 -20    4.59    0.87
   0   8 -21    2.65    0.78
   0   8  21    3.75    0.97
   0   8  21    3.72    0.71
   0   8  22    3.11    0.98
   0   9   0    0.45    0.76
   0   9   1  142.95    5.65
   0   9  -1  145.40    5.70
   0   9   2   10.20    1.06
   0   9  -2   10.02    1.19
   0   9   3   49.39    2.48
   0   9  -3   53.97    2.65
   0   9  -4   -0.09    0.82
   0   9   4    0.24    0.60
   0   9   4    0.62    0.74
   0   9   5    2.61    0.73
   0   9  -5    2.67    1.03
   0   9   5    3.09    0.81
   0   9   5    1.58    0.65
   0   9  -5    2.17    0.68
   0   9  -6    5.19    1.05
   0   9   6    6.95    0.96
   0   9   6    3.98    0.73
   0   9  -6    5.50    0.78
   0   9  -6    6.39    1.09
   0   9   6    5.48    0.92
   0   9   6    5.64    0.94
   0   9   7   55.35    2.76
   0   9  -7   55.00    2.47
   0   9   7   55.80    2.46
   0   9  -7   54.34    2.94
   0   9   7   56.66    2.82
   0   9   7   55.08    2.81
   0   9   7   55.82    2.68
   0   9   8   17.21    1.44
   0   9  -8   19.22    1.66
   0   9   8   17.53    1.49
   0   9   8   15.39    1.36
   0   9   8   13.70    1.45
   0   9  -8   16.07    1.15
   0   9  -9  270.42   10.50
   0   9   9  272.94   10.43
   0   9   9  277.51   10.41
   0   9   9  268.17   10.18
   0   9 -10   11.07    1.55
   0   9  10    9.92    1.43
   0   9  10    9.71    1.27
   0   9  10   11.48    1.27
   0   9  11   27.68    2.07
   0   9 -11   28.60    2.24
   0   9  11   28.33    2.05
   0   9  11   27.36    1.85
   0   9 -12  198.28    8.33
   0   9  12  204.34    8.34
   0   9  12  197.49    8.19
   0   9  12  212.72    7.96
   0   9 -13    0.15    1.26
   0   9  13   -0.14    1.20
   0   9  13   -0.30    1.04
   0   9  13    0.30    0.91
   0   9  14   34.71    2.37
   0   9  14   33.92    2.10
   0   9  15   16.69    1.71
   0   9 -15   16.51    1.82
   0   9  15   17.40    1.73
   0   9 -16   14.41    1.64
   0   9  16   11.40    1.44
   0   9  16   10.38    1.42
   0   9  16   12.74    1.55
   0   9 -17   26.85    2.01
   0   9  17   28.87    2.02
   0   9  18   63.99    3.20
   0   9 -18   60.90    3.12
   0   9  18   66.29    3.28
   0   9  18   66.28    3.13
   0   9 -19   20.67    1.49
   0   9  19   17.41    1.44
   0   9  19   21.06    1.59
   0   9 -19   19.41    1.57
   0   9 -20   -0.13    0.63
   0   9  20    0.37    0.59
   0   9  20    0.40    0.81
   0   9 -20   -0.16    0.70
   0   9  21   26.50    1.65
   0  10   0  119.91    4.91
   0  10   0  120.87    4.79
   0  10   1   54.51    2.70
   0  10  -1   54.33    2.66
   0  10  -1   59.97    2.60
   0  10   1   53.12    2.54
   0  10   2  197.33    7.70
   0  10  -2  196.77    7.69
   0  10  -2  200.49    7.58
   0  10   2  203.92    7.58
   0  10  -2  212.84    7.86
   0  10  -3   26.36    1.70
   0  10   3   24.98    1.69
   0  10  -3   31.77    1.95
   0  10   3   27.56    1.61
   0  10  -3   27.72    1.60
   0  10  -4    0.95    0.95
   0  10   4    0.78    0.67
   0  10  -4    0.07    0.70
   0  10   4    1.14    0.80
   0  10  -5  217.56    8.40
   0  10   5  225.74    8.41
   0  10  -5  235.92    8.84
   0  10   5  225.63    8.57
   0  10   5  219.92    8.60
   0  10   5  237.03    8.57
   0  10  -6    0.23    1.05
   0  10   6    0.41    0.79
   0  10   6    2.05    0.85
   0  10   6    1.24    0.85
   0  10   6    1.09    0.81
   0  10  -6    1.78    0.71
   0  10   6   -0.07    0.63
   0  10  -7  304.30   11.64
   0  10   7  297.00   11.35
   0  10   7  301.32   11.52
   0  10   7  321.95   11.59
   0  10   7  307.17   11.15
   0  10  -7  309.37   11.18
   0  10  -8    4.35    1.27
   0  10   8    6.50    1.25
   0  10   8    6.32    1.11
   0  10   8    6.21    1.22
   0  10  -8    6.93    0.87
   0  10   9  514.43   18.73
   0  10  -9  512.05   18.86
   0  10   9  523.63   18.51
   0  10   9  497.75   18.76
   0  10  10    0.39    1.05
   0  10 -10   -0.29    1.39
   0  10  10    0.69    0.87
   0  10 -11    1.20    1.37
   0  10  11    3.98    1.24
   0  10  11    1.51    0.95
   0  10  11    2.19    1.04
   0  10  11    2.92    1.32
   0  10  12   27.02    1.87
   0  10  12   28.17    2.14
   0  10  12   28.44    2.15
   0  10  12   27.13    2.08
   0  10 -12   26.63    2.25
   0  10  13   24.91    1.80
   0  10  13   25.24    2.11
   0  10  13   27.70    2.08
   0  10  14  172.70    7.31
   0  10  14  183.43    7.31
   0  10  14  165.12    7.22
   0  10 -14  188.81    7.42
   0  10  15   17.38    1.73
   0  10  15   19.91    1.74
   0  10  15   15.55    1.57
   0  10  16   94.11    4.17
   0  10 -16   97.54    4.27
   0  10  17    1.04    0.95
   0  10 -17    1.08    1.00
   0  10 -17    1.76    1.00
   0  10  17    0.11    0.79
   0  10  17    2.07    0.96
   0  10 -18   15.97    1.36
   0  10  18   15.72    1.30
   0  10 -18   13.56    1.34
   0  10  18   17.99    1.48
   0  10 -19   12.78    1.14
   0  10  19   12.59    1.22
   0  10  20    2.18    0.95
   0  11   0   -0.65    0.85
   0  11   0   -0.33    0.80
   0  11   0    0.21    0.98
   0  11  -1   19.01    1.48
   0  11   1   19.29    1.51
   0  11  -1   19.47    1.43
   0  11   1   20.06    1.43
   0  11   1   19.44    1.61
   0  11  -1   16.97    1.62
   0  11  -2  250.11    9.49
   0  11   2  259.43    9.55
   0  11   2  254.17    9.56
   0  11  -2  226.98    9.60
   0  11  -2  260.59    9.44
   0  11   2  260.25    9.42
   0  11   3   10.97    1.20
   0  11  -3    9.83    1.34
   0  11   3   10.23    1.27
   0  11  -3   10.70    1.40
   0  11   3    7.63    1.03
   0  11  -3   10.80    1.12
   0  11  -4  143.58    5.95
   0  11   4  139.54    5.74
   0  11   4  139.28    5.71
   0  11  -4  139.61    5.60
   0  11   4  146.89    5.63
   0  11  -5    6.02    1.22
   0  11   5    7.01    1.09
   0  11   5    5.88    1.04
   0  11   5    6.73    1.10
   0  11   5    5.64    0.89
   0  11  -5    8.94    1.01
   0  11  -6   16.46    1.66
   0  11   6   19.12    1.54
   0  11   6   19.42    1.58
   0  11   6   17.40    1.32
   0  11  -6   17.67    1.33
   0  11  -7  180.84    7.53
   0  11   7  190.88    7.27
   0  11   7  193.61    7.46
   0  11  -7  183.14    7.03
   0  11   7  178.31    6.99
   0  11  -8   -0.27    1.17
   0  11   8    1.10    1.01
   0  11   8    1.68    0.94
   0  11   8    1.23    1.04
   0  11  -8    1.56    0.71
   0  11  -9    0.42    1.16
   0  11   9    1.04    1.03
   0  11   9    0.60    0.86
   0  11   9    1.40    1.10
   0  11 -10   -0.44    1.21
   0  11  10    0.41    1.07
   0  11  10   -0.10    0.90
   0  11  10    0.26    1.02
   0  11  11   39.11    2.24
   0  11  11   36.27    2.43
   0  11  11   35.83    2.48
   0  11 -12    4.58    1.39
   0  11  12    2.91    1.17
   0  11  12    6.34    1.15
   0  11  12    4.73    1.22
   0  11 -13    7.91    1.49
   0  11  13    9.02    1.38
   0  11  13    9.03    1.34
   0  11 -14   77.44    3.73
   0  11  14   67.45    3.56
   0  11  14   74.23    3.66
   0  11 -15   21.89    1.86
   0  11  16    5.80    1.07
   0  11  16    5.58    1.12
   0  11 -16    5.50    1.14
   0  11  17    9.08    1.16
   0  11 -17    6.78    1.09
   0  11  18   18.23    1.38
   0  11 -18   18.72    1.35
   0  11  19    2.21    0.85
   0  11 -20    5.71    0.94
   0  12   0   34.25    2.25
   0  12   0   38.71    2.13
   0  12   0   36.12    2.14
   0  12  -1    5.89    1.04
   0  12   1    3.63    1.01
   0  12  -1    4.75    1.00
   0  12   1    4.68    0.99
   0  12   1    6.23    1.20
   0  12  -1    6.17    1.23
   0  12   2    4.79    1.04
   0  12   2    2.93    0.89
   0  12  -2    4.17    0.99
   0  12   2    2.91    1.08
   0  12  -2    3.55    1.22
   0  12   3    0.10    0.84
   0  12   3   -0.26    0.81
   0  12  -3    0.45    0.84
   0  12  -3   -0.12    1.13
   0  12   3    0.30    0.93
   0  12   4  226.83    8.31
   0  12  -4  198.72    8.44
   0  12   4  219.39    8.27
   0  12   4  208.72    8.11
   0  12  -4  213.91    8.15
   0  12  -5  162.91    6.65
   0  12   5  167.65    6.42
   0  12   5  161.75    6.35
   0  12  -5  138.64    6.52
   0  12   5  159.93    6.22
   0  12  -5  158.78    6.25
   0  12  -6   14.28    1.65
   0  12   6   14.69    1.41
   0  12   6   12.42    1.35
   0  12  -6   13.58    1.24
   0  12   6   13.38    1.19
   0  12  -7   54.65    3.12
   0  12   7   55.88    2.83
   0  12   7   57.59    2.96
   0  12  -7   53.56    2.62
   0  12   7   54.90    2.58
   0  12  -8    1.38    1.14
   0  12   8    0.10    0.93
   0  12   8    0.12    0.94
   0  12  -8    0.84    0.73
   0  12   9   45.43    2.70
   0  12   9   50.23    2.59
   0  12  10   17.42    1.61
   0  12  10   16.43    1.47
   0  12  10   14.02    1.58
   0  12 -10   15.96    1.76
   0  12  11  117.47    5.37
   0  12  11  125.79    5.49
   0  12 -11  134.80    5.71
   0  12  12   74.54    3.81
   0  12  12   81.19    3.68
   0  12  12   84.21    3.93
   0  12 -12   87.15    4.11
   0  12  13    9.34    1.13
   0  12 -13    9.22    1.40
   0  12  14    2.53    0.97
   0  12  14    2.28    0.98
   0  12 -14    2.34    1.13
   0  12  15   31.36    1.99
   0  12 -15   33.09    2.09
   0  12  15   32.98    2.03
   0  12  16    7.63    1.04
   0  12 -16    7.42    1.08
   0  12  17   13.17    1.11
   0  12 -17   12.40    1.12
   0  12 -18   54.06    2.56
   0  12 -19    5.39    0.96
   0  13   0   -0.10    0.79
   0  13   0    0.29    0.94
   0  13   0   -0.68    1.04
   0  13   1    5.88    1.05
   0  13  -1    6.10    1.07
   0  13   1    5.31    1.02
   0  13   1    3.50    1.14
   0  13  -1    6.20    1.27
   0  13   2    4.38    0.98
   0  13  -2    4.13    1.20
   0  13   2    5.39    1.14
   0  13   2    5.14    1.00
   0  13  -2    7.18    1.05
   0  13   3    2.45    1.02
   0  13  -3    1.37    1.12
   0  13   3    0.18    0.83
   0  13  -3    2.26    0.92
   0  13   3    1.20    0.88
   0  13  -4   20.44    1.90
   0  13   4   22.63    1.69
   0  13  -4   23.06    1.62
   0  13   4   19.20    1.53
   0  13   4   23.30    1.66
   0  13  -5   10.12    1.57
   0  13   5   12.08    1.25
   0  13  -5   13.60    1.23
   0  13   5   12.46    1.33
   0  13  -6    7.51    1.45
   0  13   6    9.21    1.22
   0  13  -7   -0.41    1.23
   0  13   7    1.11    0.98
   0  13   8   21.69    1.74
   0  13  -8   22.21    1.87
   0  13  -8   19.69    1.37
   0  13  -8   20.04    1.93
   0  13   9    9.27    1.27
   0  13  -9    8.17    1.37
   0  13  10    4.88    1.08
   0  13 -10    8.03    1.40
   0  13  10    6.80    1.08
   0  13 -11   76.94    3.80
   0  13  11   75.73    3.45
   0  13  12   61.52    3.04
   0  13  12   58.53    3.00
   0  13 -12   62.64    3.21
   0  13  12   62.30    2.92
   0  13 -13    0.88    0.94
   0  13  13    0.78    0.82
   0  13  13    0.47    0.79
   0  13 -14    2.72    0.95
   0  13  14    2.95    0.84
   0  13  15   29.07    1.68
   0  13 -15   28.92    1.80
   0  13 -16    1.55    0.86
   0  13 -17    2.10    1.03
   0  13 -18   20.80    1.24
   0  14   0  253.32    9.70
   0  14   1   15.98    1.37
   0  14  -1   19.41    1.69
   0  14   1   19.28    1.60
   0  14   2   16.28    1.38
   0  14  -2   13.83    1.54
   0  14   2   17.24    1.50
   0  14   3    4.04    0.96
   0  14  -3    5.61    1.26
   0  14   3    4.64    0.98
   0  14  -3    3.72    1.02
   0  14  -4   37.16    2.32
   0  14  -4   33.39    1.98
   0  14   4   31.25    1.92
   0  14  -5    5.20    1.25
   0  14   5    5.26    0.94
   0  14  -5    3.33    0.86
   0  14  -6   39.41    2.45
   0  14  -6   38.65    2.04
   0  14   6   35.59    1.97
   0  14  -7   10.72    1.47
   0  14   7   13.15    1.25
   0  14   7    9.17    0.97
   0  14  -7    9.63    1.00
   0  14   8   17.06    1.40
   0  14  -8   13.92    1.58
   0  14  -8   14.09    1.10
   0  14   9   43.61    2.32
   0  14  10   40.54    2.09
   0  14 -10   32.43    2.28
   0  14  11    6.58    0.92
   0  14 -11    3.96    1.21
   0  14 -12    6.27    1.16
   0  14 -13    8.30    1.11
   0  14 -14    6.89    1.01
   0  14 -15    1.38    0.89
   0  14 -16   60.11    2.64
   0  15   0   -0.10    0.88
   0  15   0    0.54    0.83
   0  15  -1    8.11    1.20
   0  15  -1    9.79    1.18
   0  15   1   11.94    1.21
   0  15   2   11.46    1.11
   0  15  -2    9.77    1.27
   0  15  -2   10.23    1.20
   0  15   2   12.38    1.19
   0  15   3    7.17    0.93
   0  15  -3    6.20    1.18
   0  15  -3    7.38    1.01
   0  15   3    5.34    0.94
   0  15  -4    8.57    1.03
   0  15   4    7.63    0.99
   0  15   5   22.38    1.51
   0  15   5   20.99    1.41
   0  15  -5   23.30    1.48
   0  15  -6   14.98    1.18
   0  15   6   13.87    1.13
   0  15   7   10.90    1.08
   0  15  -7    8.20    1.24
   0  15  -7    9.70    0.92
   0  15   7    8.35    0.86
   0  15   8    3.38    0.81
   0  15  -8    2.64    1.00
   0  15  -8    2.79    0.60
   0  15   9   14.11    1.16
   0  15  -9   13.80    1.41
   0  15  10   38.29    1.97
   0  15 -10   38.94    2.22
   0  15 -11    6.40    1.05
   0  15 -12    0.50    0.73
   0  15 -13    0.12    0.73
   0  15 -14   15.41    1.20
   0  16   0    0.60    0.72
   0  16  -1   23.54    1.57
   0  16  -1   23.40    1.52
   0  16   1   23.88    1.51
   0  16  -2   13.05    1.25
   0  16  -2   11.78    1.15
   0  16   2   13.82    1.12
   0  16  -3   34.66    2.01
   0  16  -3   35.28    1.89
   0  16   3   36.37    1.86
   0  16   4   -0.32    0.61
   0  16  -4    0.17    0.83
   0  16  -4    1.00    0.65
   0  16   4    0.31    0.65
   0  16   5    1.97    0.65
   0  16  -5    1.33    0.83
   0  16   5    0.86    0.61
   0  16  -5    1.73    0.67
   0  16   6    0.12    0.58
   0  16  -6    0.97    0.83
   0  16   6   -0.26    0.51
   0  16  -6    0.44    0.57
   0  16   7    6.92    0.80
   0  16  -7    6.43    0.99
   0  16  -7    5.95    0.68
   0  16   8    7.66    0.80
   0  16  -8    7.00    0.98
   0  16  -8    6.57    0.65
   0  16  -9   48.38    2.35
   0  16 -10    2.31    0.74
   0  16 -11    0.93    0.66
   0  16 -12    2.19    0.77
   0  17   0    0.18    0.62
   0  17  -1    2.11    0.68
   0  17   1    1.18    0.61
   0  17  -2   14.09    1.01
   0  17   2   11.16    0.93
   0  17   3    0.20    0.51
   0  17  -3    0.75    0.56
   0  17  -4   17.81    1.06
   0  17   4   14.19    0.98
   0  17  -5    2.20    0.53
   0  17   5    2.14    0.54
   0  17  -6    3.85    0.54
   0  18   0    2.08    0.51
   0  18   1    3.56    0.55
   0  18  -1    4.66    0.57
   0  18  -2    0.97    0.44
  -1   0  23    0.09    0.72
   1   0 -22    1.92    1.10
   1   0 -21    0.44    1.15
   1   0 -20  102.06    4.95
  -1   0  20  102.50    4.85
   1   0 -19   -1.34    1.32
  -1   0  19   -0.31    1.22
  -1   0  18    0.16    1.01
   1   0 -18   -0.70    1.27
  -1   0  18   -0.16    1.31
   1   0 -18    0.34    1.41
   1   0 -18   -1.29    1.00
  -1   0  17   -1.39    1.32
   1   0 -17    0.34    1.21
  -1   0  17    2.06    1.16
   1   0 -17    0.11    0.95
   1   0 -17   -0.65    1.35
   1   0 -16  168.09    7.56
  -1   0  16  180.08    7.53
   1   0 -16  181.78    7.60
   1   0 -16  190.53    7.22
   1   0 -15    0.28    1.12
   1   0 -15   -0.87    1.02
  -1   0  15    1.48    1.08
   1   0 -14   51.62    2.99
   1   0 -14   59.05    3.08
  -1   0  14   56.86    3.05
   1   0 -13   -0.11    0.94
   1   0 -13   -0.46    0.90
   1   0 -12   24.95    1.77
   1   0 -12   23.19    1.70
   1   0 -12   22.90    1.35
   1   0 -11    1.73    0.92
   1   0 -11   -0.72    0.86
   1   0 -10   30.68    1.81
  -1   0   9   -0.94    0.78
   1   0  -9    0.34    0.85
  -1   0   8  176.37    6.51
   1   0  -8  172.17    6.54
  -1   0   7    0.42    0.56
   1   0  -7   -0.10    0.61
  -1   0   6    0.08    0.50
   1   0  -6    0.51    0.59
  -1   0   5    0.26    0.49
   1   0  -5   -0.25    0.57
  -1   0   4 1648.58   56.85
   1   0  -4 1649.53   56.86
  -1   0   3   -0.45    0.44
   1   0  -3    0.07    0.45
  -1   0   2 2088.37   72.00
   1   0  -2 2098.03   72.00
  -1   0   1    0.34    0.25
   1   0   0 1266.92   44.20
  -1   0   0 1301.59   44.21
  -1   0  -1    0.03    0.29
   1   0   1    0.10    0.27
  -1   0  -1    0.12    0.23
   1   0   2  297.77   10.22
  -1   0  -2  287.59   10.17
   1   0   3    0.24    0.44
  -1   0  -3    0.02    0.34
   1   0   4 2066.16   70.67
  -1   0  -4 2039.95   70.57
   1   0   5   -0.19    0.50
  -1   0  -5   -0.05    0.36
   1   0   6   68.07    2.76
  -1   0  -6   67.00    2.62
   1   0   7   -0.65    0.62
  -1   0  -7    0.04    0.39
  -1   0  -7   -0.41    0.62
   1   0   8   80.07    3.44
  -1   0  -8   82.67    3.23
  -1   0  -8   84.62    3.43
  -1   0  -9    0.43    0.80
   1   0   9    0.29    0.77
  -1   0 -10  623.18   22.15
  -1   0 -11    0.25    0.67
  -1   0 -11    0.09    0.81
  -1   0 -11    0.19    0.86
   1   0  11   -0.76    0.79
   1   0  12  177.83    7.04
  -1   0 -12  177.40    7.05
  -1   0 -12  175.69    6.71
  -1   0 -12  173.63    7.01
  -1   0 -13    0.24    0.98
  -1   0 -13   -0.16    0.72
  -1   0 -13   -0.25    0.90
   1   0  13    0.49    0.84
   1   0  13    0.60    0.96
  -1   0 -14  765.11   27.19
   1   0  14  769.04   27.22
  -1   0 -14  744.54   27.19
   1   0  14  741.72   27.17
  -1   0 -14  759.19   26.76
  -1   0 -15   -1.16    1.24
   1   0  15   -0.29    1.02
  -1   0 -15    0.19    0.88
   1   0  15   -0.58    1.15
  -1   0 -16   64.73    3.14
  -1   0 -16   66.00    3.61
  -1   0 -16   72.74    3.74
  -1   0 -16   61.50    3.15
   1   0  16   65.44    3.58
   1   0  16   68.15    3.66
  -1   0 -17   -0.69    1.20
   1   0  17   -0.97    1.06
  -1   0 -17   -1.17    0.89
  -1   0 -17    0.51    0.81
  -1   0 -17   -0.33    1.22
   1   0  18    2.75    1.15
  -1   0 -18    1.75    1.16
  -1   0 -18    2.93    0.91
  -1   0 -18    2.97    1.29
  -1   0 -19   -1.44    1.23
  -1   0 -19   -0.61    0.85
  -1   0 -20   72.92    3.78
  -1   0 -21    2.39    1.21
  -1   0 -22   21.32    1.70
  -1   0 -23    0.09    0.81
  -1  -1  23    6.09    0.90
  -1   1  23    6.46    0.98
   1  -1 -22   11.81    1.43
   1   1 -22    8.82    1.35
   1   1 -21    9.88    1.52
   1  -1 -21   10.71    1.54
   1  -1 -20   74.26    3.78
   1   1 -20   68.12    3.70
  -1   1  20   60.73    3.60
  -1  -1  20   71.95    3.72
   1   1 -19    8.50    1.51
   1  -1 -19    8.46    1.60
  -1   1  19    7.63    1.49
  -1  -1  19    7.99    1.46
  -1   1  18    0.48    1.05
  -1  -1  18   -0.33    1.05
   1  -1 -18    0.91    0.95
   1   1 -18    0.73    1.04
   1  -1 -18   -1.16    1.30
   1   1 -18    2.84    1.39
  -1  -1  18   -1.27    1.18
  -1   1  18    0.63    1.15
   1   1 -18    0.88    1.23
   1  -1 -18   -0.17    1.16
  -1  -1  17   96.30    4.76
  -1   1  17   98.62    4.75
  -1  -1  17   97.54    4.77
   1   1 -17  102.46    4.90
   1  -1 -17  101.09    4.91
  -1   1  17  109.56    4.88
   1   1 -17   94.46    4.44
   1  -1 -17   97.27    4.81
   1   1 -17  104.92    4.88
   1   1 -16   -1.42    1.16
   1  -1 -16    0.79    1.12
   1   1 -16   -0.43    0.90
  -1  -1  16   -1.90    1.28
  -1   1  16   -1.16    1.23
   1  -1 -16    1.21    1.18
   1   1 -16    0.15    1.14
   1  -1 -15   -0.14    1.11
   1   1 -15   -0.58    1.10
   1   1 -15    0.10    0.86
  -1  -1  15    0.41    1.00
  -1   1  15    1.34    1.04
   1  -1 -15   -0.42    1.12
   1   1 -15   -0.70    1.15
   1   1 -14    0.47    0.70
   1   1 -14    0.98    0.80
   1  -1 -14    0.78    0.98
   1   1 -14   -0.13    1.03
   1   1 -14    1.00    1.07
   1  -1 -14    2.26    1.05
  -1   1  14    1.10    0.94
  -1  -1  14    1.35    0.93
   1   1 -13  171.24    6.96
   1  -1 -13  168.08    6.94
  -1   1  13  178.63    6.76
   1   1 -13  165.73    6.56
   1   1 -13  179.01    7.01
   1  -1 -13  181.18    7.05
   1   1 -12    1.27    0.64
   1   1 -12    0.20    0.90
   1  -1 -12    0.89    0.86
   1  -1 -12    0.21    0.83
   1   1 -12    0.72    0.90
  -1   1  12    0.47    0.71
   1  -1 -11    9.49    1.13
   1   1 -11    9.04    1.15
   1  -1 -11   10.49    1.15
   1   1 -11    9.65    1.18
   1  -1 -10   -0.08    0.87
   1   1 -10   -0.08    0.81
   1   1  -9  674.91   23.48
   1  -1  -9  660.52   23.47
  -1  -1   9  661.96   23.43
  -1   1   9  664.92   23.43
   1   1  -8  356.37   12.68
   1  -1  -8  344.83   12.67
  -1   1   8  362.22   12.65
  -1  -1   8  349.71   12.64
   1  -1  -7   22.36    1.29
   1   1  -7   23.33    1.31
  -1   1   7   22.17    1.24
  -1  -1   7   23.45    1.27
   1   1  -6  177.66    6.49
   1  -1  -6  175.25    6.48
  -1  -1   6  176.26    6.45
  -1   1   6  179.55    6.46
   1  -1  -5  358.89   12.65
   1   1  -5  355.65   12.66
  -1   1   5  356.73   12.63
  -1  -1   5  364.29   12.63
   1   1  -4 3007.74  103.26
   1  -1  -4 2995.18  103.26
  -1   1   4 2996.63  103.25
  -1  -1   4 3005.33  103.25
   1   1  -3  210.38    7.46
   1  -1  -3  205.52    7.46
  -1  -1   3  214.58    7.45
  -1   1   3  212.56    7.45
   1  -1  -2    2.50    0.39
   1   1  -2    2.55    0.40
  -1   1   2    2.15    0.39
  -1  -1   2    2.24    0.39
   1   1  -2    2.45    0.36
  -1  -1   1   30.89    1.27
  -1   1   1   32.27    1.28
   1   1  -1   33.70    1.24
   1   1   0 1675.92   55.95
   1  -1   0 1707.28   55.96
  -1  -1   0 1567.19   55.94
  -1   1   0 1563.21   55.94
  -1   1  -1    3.12    0.37
   1   1   1    3.14    0.36
  -1   1  -1    3.19    0.40
   1  -1   1    2.73    0.36
  -1  -1  -1    2.78    0.39
  -1   1  -1    3.45    0.22
   1   1   2 1859.34   63.18
   1  -1   2 1875.35   63.18
  -1  -1  -2 1840.78   63.10
  -1   1  -2 1765.60   63.17
   1   1   3  164.19    5.73
   1  -1   3  168.25    5.73
  -1   1  -3  158.23    5.69
  -1  -1  -3  153.57    5.60
   1   1   4  492.58   16.53
   1  -1   4  469.60   16.51
  -1   1  -4  450.59   16.46
  -1  -1  -4  478.44   16.38
   1   1   5 1755.84   59.93
   1  -1   5 1682.29   59.92
  -1   1  -5 1746.72   59.86
  -1  -1  -5 1747.94   59.77
   1  -1   6   31.03    1.52
   1   1   6   30.05    1.52
  -1  -1  -6   30.35    1.34
  -1   1  -6   34.10    1.45
  -1  -1  -7  144.33    5.48
  -1   1  -7  156.23    5.59
   1  -1   7  155.21    5.72
   1   1   7  153.09    5.70
  -1   1  -7  150.08    5.66
  -1  -1  -7  152.07    5.68
  -1   1  -8  110.94    4.35
   1   1   8  111.95    4.51
   1  -1   8  112.80    4.52
  -1  -1  -8  119.10    4.51
  -1   1  -8  116.21    4.50
  -1   1  -9  317.99   11.66
   1  -1   9  338.64   11.88
   1   1   9  332.39   11.87
  -1   1  -9  324.33   11.84
  -1  -1  -9  318.43   11.84
  -1  -1 -10   -0.33    0.88
  -1   1 -10   -0.25    0.82
  -1   1 -10    0.42    0.79
  -1   1 -10    0.48    0.70
  -1   1 -11   31.41    1.91
  -1  -1 -11   31.39    1.96
   1   1  11   32.98    1.94
   1  -1  11   34.70    1.98
  -1   1 -11   33.25    1.96
  -1  -1 -11   31.54    1.95
  -1   1 -11   28.62    1.70
  -1  -1 -12   27.28    1.88
  -1   1 -12   28.88    1.96
  -1  -1 -12   27.91    1.62
  -1   1 -12   27.90    1.68
  -1  -1 -12   29.26    1.89
  -1   1 -12   26.98    1.89
   1  -1  12   31.47    1.94
   1   1  12   28.13    1.90
   1   1  13    3.15    1.06
   1  -1  13    4.27    1.12
   1  -1  13    3.30    0.99
   1   1  13    2.91    0.99
  -1  -1 -13    2.73    1.00
  -1   1 -13    2.74    1.05
  -1   1 -13    1.47    0.97
  -1  -1 -13    1.71    0.94
  -1  -1 -13    3.13    0.81
  -1   1 -13    1.78    0.81
  -1   1 -14  110.00    4.91
  -1  -1 -14  105.20    4.85
   1   1  14  103.78    4.86
   1  -1  14  101.86    4.85
  -1   1 -14  106.71    4.56
  -1  -1 -14  107.55    4.46
  -1   1 -14  108.49    4.47
   1   1  14  111.46    4.89
   1  -1  14  110.43    4.88
   1   1  15   -0.14    1.14
   1  -1  15   -0.15    1.17
   1   1  15    0.29    1.03
   1  -1  15    1.03    1.00
  -1   1 -15    0.29    1.11
  -1  -1 -15    0.14    1.14
  -1   1 -15    0.37    0.80
  -1  -1 -15    0.09    0.80
  -1   1 -15   -0.61    0.90
  -1   1 -16    5.41    1.35
  -1  -1 -16    3.60    1.27
  -1   1 -16    3.87    1.32
  -1  -1 -16    5.24    1.44
   1   1  16    4.19    1.21
   1  -1  16    5.64    1.26
  -1   1 -16    5.41    1.05
  -1  -1 -16    3.77    0.99
  -1   1 -16    3.34    1.02
  -1   1 -17   48.21    3.12
  -1  -1 -17   53.58    3.14
   1  -1  17   47.36    2.93
   1   1  17   50.34    2.99
  -1  -1 -17   48.18    3.05
  -1   1 -17   47.49    3.02
  -1  -1 -17   46.05    2.54
  -1   1 -17   49.21    2.63
  -1   1 -17   51.41    2.70
  -1  -1 -17   46.43    2.57
  -1  -1 -18    2.08    1.22
  -1   1 -18    0.52    1.22
  -1   1 -18    1.09    0.89
  -1  -1 -18    2.15    0.88
  -1   1 -18    1.75    1.16
  -1  -1 -18    1.21    1.13
   1   1  18    0.32    1.03
   1  -1  18    0.65    1.03
  -1  -1 -19    2.22    1.26
  -1   1 -19    1.74    1.20
  -1   1 -19    0.11    0.83
  -1  -1 -20   39.68    2.65
  -1   1 -20   35.76    2.16
  -1   1 -21   44.15    2.59
  -1  -1 -21   39.92    2.53
  -1   1 -22    4.72    1.06
  -1  -1 -22    5.87    1.10
  -1  -1 -23   30.92    1.87
  -1   1 -23   34.40    1.93
  -1  -2  23    7.40    0.87
  -1   2  23    6.93    0.78
  -1   2  23    6.93    1.01
  -1   2  22   -0.23    0.90
   1  -2 -22    0.24    0.97
   1   2 -22   -0.60    0.96
   1   2 -21   20.85    1.85
   1  -2 -21   20.05    1.90
   1   2 -20   28.83    2.20
   1  -2 -20   24.52    2.10
  -1   2  20   24.65    2.13
  -1  -2  20   24.21    2.12
   1   2 -19   17.07    1.89
   1  -2 -19   18.59    2.01
  -1  -2  19   16.64    1.81
  -1   2  19   20.82    1.94
  -1   2  18    0.96    1.04
  -1  -2  18    0.32    1.02
   1   2 -18    0.38    1.01
   1   2 -18   -1.03    1.23
  -1  -2  18    0.47    1.26
  -1   2  18    0.16    1.24
   1  -2 -18    0.51    1.25
  -1   2  17   12.08    1.60
  -1  -2  17   13.45    1.63
   1   2 -17   10.20    1.37
  -1   2  17   13.26    1.66
  -1  -2  17   13.84    1.73
   1   2 -17    7.82    1.52
   1  -2 -17   11.62    1.74
   1   2 -17   11.69    1.62
   1  -2 -17    9.16    1.62
  -1   2  16    0.59    1.06
   1   2 -16    1.05    1.18
   1  -2 -16    0.30    1.14
   1   2 -16    0.63    1.11
   1  -2 -16   -0.63    1.16
  -1  -2  16    2.05    1.18
  -1   2  16    0.73    1.15
   1   2 -16   -0.34    0.99
   1   2 -15   94.29    4.14
   1   2 -15   96.58    4.28
  -1   2  15   94.25    4.19
   1  -2 -15   99.34    4.62
   1   2 -15   98.16    4.60
  -1   2  15   96.44    4.55
  -1  -2  15  101.33    4.63
   1  -2 -15  103.10    4.67
   1   2 -15   92.55    4.54
   1   2 -14   78.94    3.69
   1  -2 -14   80.35    3.95
   1   2 -14   82.96    4.00
  -1   2  14   82.30    3.72
   1   2 -14   81.96    3.96
   1  -2 -14   85.03    3.98
  -1  -2  14   85.74    3.95
  -1   2  14   83.38    3.91
   1   2 -14   78.12    3.55
   1   2 -13   34.20    1.96
   1  -2 -13   36.37    2.27
   1   2 -13   33.53    2.13
  -1   2  13   36.88    2.06
   1  -2 -13   34.03    2.17
   1   2 -13   35.04    2.15
  -1   2  13   35.41    2.18
  -1  -2  13   37.20    2.21
   1   2 -13   29.99    1.84
   1   2 -12   14.25    1.17
   1   2 -12   15.84    1.41
   1  -2 -12   14.40    1.41
   1   2 -12   15.29    1.40
   1  -2 -12   14.43    1.40
  -1   2  12   16.81    1.32
   1   2 -12   15.32    1.22
   1   2 -11    2.75    0.81
   1  -2 -11    2.29    0.97
   1   2 -11    3.07    0.89
  -1   2  11    2.37    0.84
   1   2 -11    3.10    0.93
   1  -2 -11    2.20    0.93
   1   2 -11    4.12    0.78
   1   2 -10 1226.21   43.08
   1  -2 -10 1243.06   43.08
  -1  -2   9  483.57   17.86
  -1   2   9  494.62   17.86
   1   2  -9  524.41   17.80
   1  -2  -9  493.61   17.92
   1   2  -9  518.31   17.93
  -1   2   8   99.50    3.98
  -1  -2   8  102.42    4.01
   1   2  -8  104.69    3.96
   1  -2  -8   96.78    4.05
   1   2  -8  100.49    4.06
  -1  -2   7   88.24    3.52
  -1   2   7   88.96    3.51
   1   2  -7   84.43    3.44
   1   2  -7   91.81    3.55
   1  -2  -7   93.07    3.57
  -1   2   6   13.10    0.88
  -1  -2   6   14.50    0.92
   1   2  -6   13.52    0.90
   1  -2  -6   14.90    0.95
   1   2  -6   15.25    0.96
  -1  -2   5  663.07   22.90
  -1   2   5  667.91   22.90
   1   2  -5  664.92   22.86
   1  -2  -5  643.00   22.92
   1   2  -5  649.09   22.92
  -1  -2   4 1244.34   42.86
  -1   2   4 1256.82   42.86
   1   2  -4 1243.24   42.84
   1   2  -4 1238.14   42.88
   1  -2  -4 1222.57   42.88
   1   2  -3 1077.58   37.36
   1  -2  -3 1077.43   37.36
   1   2  -3 1078.02   37.35
  -1  -2   3 1087.17   37.35
  -1   2   3 1090.29   37.35
   1   2  -2 1168.43   40.58
  -1   2   2 1181.46   40.55
  -1  -2   2 1179.49   40.55
   1   2  -1   25.29    1.14
  -1  -2   1   27.00    1.08
  -1   2   1   25.86    1.08
  -1   2   0   99.75    3.60
  -1   2   0  100.84    3.57
  -1  -2   0   97.77    3.56
  -1   2  -1 1712.76   62.00
  -1  -2  -1 1822.25   61.97
  -1   2  -1 1811.35   61.97
   1   2   1 1804.68   61.96
   1  -2   1 1836.74   61.96
  -1  -2  -2 1063.11   37.64
  -1   2  -2 1121.00   37.81
  -1   2  -2 1116.05   37.79
  -1  -2  -2 1110.65   37.79
  -1   2  -2 1109.17   37.71
   1  -2   2 1111.97   37.78
   1   2   2 1107.05   37.78
  -1   2  -3  360.61   12.34
  -1   2  -3  364.95   12.46
  -1  -2  -3  343.27   12.26
   1   2   3  368.05   12.45
   1  -2   3  365.62   12.44
  -1   2  -4  148.28    5.16
  -1  -2  -4  143.17    5.08
  -1   2  -4  140.39    5.26
   1   2   4  142.80    5.28
   1  -2   4  149.26    5.28
  -1   2  -5    1.46    0.41
  -1  -2  -5    1.27    0.26
  -1   2  -5    1.71    0.46
   1  -2   5    1.48    0.51
   1   2   5    1.29    0.52
  -1   2  -6  334.27   11.77
  -1   2  -6  332.56   11.91
  -1   2  -6  340.36   11.90
   1  -2   6  335.33   11.94
   1   2   6  332.63   11.94
  -1  -2  -7  374.47   13.86
  -1   2  -7  408.43   13.73
  -1   2  -7  385.97   13.87
  -1   2  -7  383.13   13.82
   1   2   7  380.10   13.90
   1  -2   7  401.92   13.92
  -1   2  -8  423.96   14.40
  -1  -2  -8  381.50   14.54
  -1   2  -8  412.97   14.57
  -1   2  -8  408.82   14.48
   1   2   8  410.62   14.60
   1  -2   8  401.68   14.58
  -1   2  -9  541.76   18.57
  -1   2  -9  519.85   18.68
   1   2   9  523.07   18.80
   1  -2   9  519.79   18.81
  -1   2  -9  528.57   18.65
  -1   2 -10  161.32    6.39
  -1  -2 -10  162.69    6.38
  -1   2 -10  165.01    6.23
  -1  -2 -10  160.07    6.36
  -1   2 -10  168.11    6.40
  -1   2 -11   30.20    1.65
  -1   2 -11   31.04    1.90
  -1  -2 -11   30.08    1.90
  -1   2 -11   29.70    1.89
  -1  -2 -11   32.25    1.96
   1  -2  11   34.39    1.97
   1   2  11   36.01    1.99
  -1   2 -11   27.94    1.73
   1   2  12    4.27    0.97
   1  -2  12    6.75    1.06
  -1   2 -12    5.45    1.02
  -1  -2 -12    4.24    1.02
  -1   2 -12    6.06    0.84
  -1  -2 -12    5.18    1.07
  -1   2 -12    5.93    1.08
  -1   2 -12    5.50    0.91
   1   2  13  135.27    5.70
   1  -2  13  136.64    5.72
  -1   2 -13  131.67    5.41
  -1  -2 -13  137.51    5.30
  -1  -2 -13  127.61    5.65
  -1   2 -13  125.02    5.26
  -1   2 -13  133.43    5.67
   1  -2  13  135.44    5.69
   1   2  13  139.33    5.70
  -1  -2 -13  133.28    5.67
  -1   2 -13  138.63    5.69
  -1   2 -14  163.10    6.41
   1   2  14  172.18    6.87
   1  -2  14  172.55    6.88
  -1   2 -14  163.49    6.53
  -1  -2 -14  158.51    6.33
   1   2  14  157.21    6.43
   1  -2  14  160.23    6.79
   1   2  14  166.51    6.81
  -1   2 -14  160.78    6.78
  -1  -2 -14  162.11    6.78
  -1  -2 -15   66.94    3.44
  -1   2 -15   65.91    3.42
   1   2  15   58.98    3.36
   1  -2  15   61.35    3.43
  -1  -2 -15   59.27    2.91
   1  -2  15   62.49    3.37
   1   2  15   64.32    3.38
  -1   2 -15   58.15    2.96
  -1   2 -15   60.78    3.08
  -1   2 -16   27.92    1.96
  -1   2 -16   27.47    2.00
  -1   2 -16   35.63    2.47
  -1  -2 -16   27.95    2.31
   1   2  16   32.78    2.32
   1  -2  16   31.19    2.30
  -1  -2 -16   31.71    2.39
  -1   2 -16   29.53    2.32
  -1  -2 -16   29.70    1.88
  -1   2 -17   11.69    1.41
  -1   2 -17   16.84    1.88
  -1  -2 -17   13.29    1.72
   1   2  17   16.18    1.67
   1  -2  17   11.57    1.58
  -1   2 -17   13.36    1.77
  -1  -2 -17   17.30    1.86
  -1   2 -17   12.58    1.36
  -1  -2 -18    2.71    1.14
  -1   2 -18    0.34    1.16
  -1  -2 -18    1.52    1.21
   1  -2  18    1.12    1.03
   1   2  18    0.48    1.04
  -1   2 -18    0.17    1.15
   1   2  19    6.19    1.12
  -1  -2 -19    5.24    1.39
  -1   2 -19    6.61    1.38
  -1   2 -19    5.76    1.11
  -1   2 -20   23.27    1.99
  -1  -2 -20   20.97    1.92
  -1   2 -20   20.86    1.60
  -1  -2 -21   26.71    2.00
  -1   2 -21   30.00    2.12
  -1  -2 -22    2.32    0.94
  -1   2 -22    0.62    0.89
  -1  -2 -23   41.23    2.18
  -1   2 -23   43.42    2.21
   1   2  23   40.41    2.17
  -1   3  23    2.72    0.82
  -1   3  23    2.11    0.65
  -1   3  22   50.45    2.74
   1   3 -21    1.31    1.06
   1  -3 -21    1.70    1.07
  -1   3  21   -0.14    1.02
   1  -3 -20   74.12    3.82
   1   3 -20   84.06    3.95
  -1  -3  20   70.85    3.76
  -1   3  20   70.57    3.75
   1  -3 -19   18.83    1.90
   1   3 -19   21.64    1.98
  -1   3  19   18.93    1.85
  -1  -3  19   15.63    1.77
  -1   3  18   10.27    1.48
  -1  -3  18   10.91    1.50
   1   3 -18   13.18    1.51
  -1   3  18   15.01    1.72
  -1  -3  18   14.26    1.72
   1  -3 -18   11.68    1.59
   1   3 -18    8.97    1.56
  -1  -3  17   82.82    4.11
  -1   3  17   84.40    4.15
   1   3 -17   81.88    4.14
   1  -3 -17   81.77    4.19
  -1  -3  17   75.86    4.02
  -1   3  17   84.64    4.10
   1  -3 -17   80.57    4.12
   1   3 -17   76.99    4.06
  -1   3  17   76.17    3.69
   1   3 -17   79.58    3.91
   1   3 -16  111.55    4.86
   1   3 -16  104.96    5.07
  -1   3  16  113.99    5.11
   1  -3 -16  111.13    5.12
  -1  -3  16  113.83    5.13
  -1  -3  16  112.11    5.08
  -1   3  16  119.95    5.15
  -1   3  16   98.45    4.65
   1  -3 -16  114.01    5.08
   1   3 -16  111.89    5.09
   1   3 -16  100.79    4.65
   1   3 -15    0.20    0.80
  -1   3  15    1.77    0.95
   1   3 -15    0.14    0.96
   1  -3 -15   -0.43    1.07
  -1  -3  15   -1.37    1.10
  -1   3  15    0.27    1.02
   1   3 -15   -0.67    1.00
   1  -3 -15   -0.83    1.16
   1   3 -15    0.14    1.09
  -1   3  14   12.97    1.36
  -1   3  14   14.06    1.49
  -1  -3  14   14.58    1.55
   1  -3 -14   15.64    1.57
   1   3 -14   14.34    1.51
   1   3 -14   14.01    1.30
   1   3 -14   13.28    1.38
   1  -3 -14   12.28    1.50
   1   3 -14   15.34    1.52
   1  -3 -13    6.49    1.13
   1   3 -13    4.30    1.07
   1   3 -13    5.73    1.10
   1  -3 -13    3.66    0.99
  -1  -3  13    7.73    1.16
  -1   3  13    3.82    1.03
   1   3 -13    6.10    1.02
  -1   3  13    5.80    1.04
   1   3 -13    5.51    0.89
  -1   3  12   11.57    0.96
   1   3 -12    9.83    1.07
   1   3 -12    9.07    1.11
   1  -3 -12   10.15    1.17
   1   3 -12    8.57    1.16
  -1   3  12   10.64    1.12
   1  -3 -12   12.09    1.26
   1   3 -12   11.89    1.27
   1   3 -11   95.74    4.00
   1   3 -11  103.90    4.18
   1  -3 -11   98.80    4.17
  -1   3  11   93.21    3.80
   1   3 -11   95.54    4.12
  -1   3  11  100.10    4.07
   1  -3 -11   89.96    4.10
   1   3 -11   95.61    3.96
   1   3 -10    3.10    0.93
   1   3 -10    4.01    0.85
   1   3 -10    3.87    0.88
   1  -3 -10    5.14    0.94
  -1  -3   9  203.81    7.67
  -1   3   9  194.92    7.65
   1   3  -9  210.05    7.72
   1  -3  -9  213.36    7.73
  -1  -3   8  113.19    4.53
  -1   3   8  115.05    4.53
   1   3  -8  115.26    4.52
   1   3  -8  121.13    4.61
   1  -3  -8  118.45    4.61
  -1   3   7  142.51    5.30
  -1  -3   7  144.24    5.31
   1   3  -7  131.86    5.27
   1   3  -7  147.44    5.34
   1  -3  -7  138.65    5.33
  -1  -3   6  278.45    9.83
  -1   3   6  285.73    9.83
   1   3  -6  267.01    9.82
   1  -3  -6  271.63    9.86
   1   3  -6  272.77    9.85
  -1  -3   5  360.34   12.93
  -1   3   5  372.23   12.93
   1  -3  -5  369.79   12.96
   1   3  -5  367.08   12.96
   1   3  -5  368.40   12.96
  -1  -3   4  847.16   29.27
  -1   3   4  836.57   29.26
   1   3  -4  852.24   29.29
   1  -3  -4  854.12   29.29
   1   3  -4  836.35   29.31
  -1  -3   3  370.38   12.79
  -1   3   3  367.31   12.78
   1   3  -3  366.08   12.80
   1  -3  -3  365.39   12.80
   1   3  -3  361.45   12.86
   1   3  -2 1098.16   38.15
  -1   3   2 1092.23   38.05
  -1  -3   2 1119.85   38.05
  -1   3   1 3177.05  109.74
  -1  -3   1 3210.39  109.68
  -1   3   1 3184.12  109.68
  -1   3   0 2170.68   74.82
  -1   3   0 2158.68   74.74
  -1  -3   0 2191.31   74.74
   1  -3   1 2297.34   77.65
   1   3   1 2254.28   77.66
  -1   3  -1 2354.16   77.75
  -1  -3  -1 2235.28   77.66
  -1   3  -1 2184.83   77.66
  -1  -3  -2  149.18    5.40
  -1   3  -2  146.22    5.39
   1   3   2  152.66    5.39
   1  -3   2  153.01    5.38
  -1   3  -2  149.50    5.46
  -1   3  -2  155.93    5.40
   1  -3   3    1.75    0.38
   1   3   3    2.22    0.42
  -1   3  -3    1.79    0.49
  -1   3  -3    1.74    0.43
   1  -3   4  115.94    4.36
   1   3   4  119.63    4.36
  -1   3  -4  113.96    4.39
  -1   3  -4  120.81    4.30
   1  -3   5   62.63    2.56
   1   3   5   67.02    2.56
  -1   3  -5   62.66    2.58
  -1   3  -5   61.29    2.46
   1  -3   6   21.54    1.20
   1   3   6   22.87    1.22
  -1   3  -6   20.14    1.20
  -1   3  -6   21.18    1.10
  -1   3  -6   19.84    1.15
  -1  -3  -6   21.14    1.20
   1   3   7   19.85    1.23
   1  -3   7   19.92    1.23
  -1   3  -7   19.54    1.23
  -1  -3  -7   19.26    1.21
  -1   3  -7   18.29    1.20
  -1   3  -7   18.27    1.11
   1  -3   8  126.05    4.74
   1   3   8  116.17    4.70
  -1   3  -8  118.45    4.69
  -1   3  -8  116.76    4.54
  -1  -3  -8  114.77    4.68
  -1   3  -8  125.49    4.69
  -1   3  -9  246.92    8.68
  -1   3  -9  232.87    8.75
  -1   3  -9  235.76    8.82
  -1  -3  -9  231.50    8.80
  -1   3 -10  116.49    4.64
  -1  -3 -10  108.81    4.61
   1   3  10  117.79    4.71
   1  -3  10  112.01    4.68
  -1   3 -10  114.23    4.57
  -1   3 -10  110.74    4.63
  -1  -3 -10  111.69    4.63
  -1   3 -11   19.55    1.31
  -1   3 -11   21.11    1.51
  -1  -3 -11   21.44    1.53
   1  -3  11   20.50    1.54
   1   3  11   19.15    1.50
  -1   3 -11   19.81    1.46
  -1  -3 -11   18.75    1.51
  -1   3 -11   21.49    1.55
  -1  -3 -12  210.12    8.06
  -1   3 -12  211.82    8.07
  -1   3 -12  196.60    7.72
  -1   3 -12  201.52    8.01
  -1  -3 -12  200.65    8.00
   1   3  12  214.33    8.10
   1  -3  12  212.95    8.09
  -1   3 -12  201.27    7.86
  -1   3 -13  280.70   10.48
  -1  -3 -13  282.72   10.67
  -1   3 -13  268.36   10.32
  -1   3 -13  271.50   10.63
   1   3  13  295.32   10.75
   1  -3  13  293.65   10.74
   1   3  13  277.10   10.70
   1  -3  13  275.49   10.70
  -1   3 -13  273.44   10.61
  -1  -3 -13  280.46   10.64
   1   3  13  275.35   10.42
  -1   3 -14    3.52    1.06
  -1  -3 -14    2.67    0.82
   1  -3  14    2.05    1.10
   1   3  14    1.61    1.07
  -1   3 -14    3.77    0.95
  -1  -3 -14    2.22    1.09
  -1   3 -14    5.08    1.18
   1   3  14    2.71    1.11
   1  -3  14    3.58    1.08
   1   3  14    1.32    0.91
   1  -3  15   37.01    2.54
   1   3  15   46.97    2.69
  -1   3 -15   40.32    2.32
  -1  -3 -15   39.27    2.17
  -1  -3 -15   42.67    2.62
  -1   3 -15   42.20    2.62
   1   3  15   38.09    2.30
  -1   3 -15   40.43    2.66
  -1  -3 -15   42.18    2.66
  -1   3 -15   41.26    2.41
  -1   3 -16  118.87    5.07
  -1   3 -16  109.17    4.92
   1   3  16  123.91    5.37
   1  -3  16  121.18    5.35
   1   3  16  105.72    4.87
  -1   3 -16  119.61    5.31
  -1  -3 -16  114.30    5.29
  -1   3 -16  122.66    5.38
  -1  -3 -16  113.40    5.35
  -1   3 -17    4.69    1.10
  -1  -3 -17    7.70    1.43
  -1   3 -17    7.69    1.37
   1  -3  17    3.17    1.09
   1   3  17    3.61    1.19
  -1  -3 -17    2.96    1.18
  -1   3 -17    2.21    1.20
  -1  -3 -17    3.40    1.27
  -1   3 -17    3.86    1.31
  -1   3 -17    6.60    1.22
  -1   3 -18    0.46    1.11
  -1  -3 -18   -0.46    1.13
  -1   3 -18    0.35    0.91
   1   3  19    5.00    1.15
  -1  -3 -19    4.69    1.27
  -1   3 -19    6.57    1.36
  -1   3 -19    5.09    1.13
  -1   3 -20  106.13    4.73
  -1  -3 -20  101.68    4.71
   1   3  20   99.98    4.43
  -1   3 -21   -1.01    0.79
   1   3  21   -0.17    0.72
  -1  -3 -21   -1.05    1.00
  -1   3 -21    0.58    0.88
   1   3  22   24.32    1.44
  -1  -3 -22   29.82    1.83
  -1   3 -22   28.48    1.79
   1   3  23   10.58    1.03
  -1   4  23   32.04    1.79
  -1   4  23   27.29    1.55
  -1   4  22    1.32    0.87
   1   4 -21   17.58    1.63
   1  -4 -21   19.81    1.69
  -1   4  21   18.21    1.69
   1  -4 -20    1.63    1.10
   1   4 -20    1.08    1.07
  -1   4  20    1.96    1.20
   1   4 -19    5.43    1.33
   1  -4 -19    4.72    1.28
  -1   4  19    4.98    1.01
  -1  -4  19    4.22    1.19
  -1   4  19    5.28    1.30
  -1  -4  18    2.92    1.09
  -1   4  18    3.73    1.20
   1   4 -18    4.67    1.21
  -1   4  18    4.01    1.03
  -1   4  18    2.39    1.19
  -1  -4  18    2.80    1.24
   1   4 -18    5.72    1.23
   1  -4 -18    4.17    1.27
  -1   4  17  117.76    5.53
  -1  -4  17  127.38    5.58
  -1   4  17  123.78    5.27
   1   4 -17  123.39    5.42
   1  -4 -17  126.35    5.64
   1   4 -17  124.00    5.59
  -1   4  17  127.80    5.62
  -1  -4  17  122.26    5.58
   1   4 -17  119.42    5.57
   1  -4 -17  122.87    5.63
  -1  -4  16    6.94    1.30
  -1   4  16    4.64    1.26
  -1   4  16    5.09    1.08
  -1   4  16    2.97    1.03
  -1  -4  16    3.86    1.17
   1   4 -16    2.42    1.12
   1   4 -16    3.06    1.20
   1  -4 -16    2.96    1.17
   1  -4 -16    3.70    1.21
   1   4 -16    2.43    1.12
  -1  -4  15    1.64    1.21
  -1   4  15    1.23    1.14
  -1   4  15   -0.11    0.92
   1   4 -15    1.92    1.05
   1   4 -15    1.09    0.95
   1  -4 -15    0.97    1.03
   1  -4 -15    1.30    1.04
   1   4 -15    1.42    1.05
  -1   4  15    1.26    1.00
  -1  -4  15    1.12    0.91
   1   4 -14   88.56    4.01
   1   4 -14   89.02    4.10
  -1   4  14   90.44    4.11
   1   4 -14   86.03    4.16
   1  -4 -14   87.72    4.22
   1   4 -14   89.90    4.22
   1  -4 -14   90.91    4.26
  -1   4  14   90.89    4.22
  -1  -4  14   95.08    4.28
  -1   4  13   16.50    1.54
   1   4 -13   13.53    1.34
   1   4 -13   16.79    1.49
   1   4 -13   16.96    1.49
  -1   4  13   16.46    1.22
   1   4 -13   18.64    1.56
   1  -4 -13   17.52    1.53
  -1   4  13   17.61    1.50
  -1  -4  13   18.14    1.57
   1  -4 -13   15.29    1.47
   1  -4 -12   75.58    3.47
   1   4 -12   75.65    3.47
   1   4 -12   74.13    3.39
   1   4 -12   72.36    3.31
  -1   4  12   72.77    3.13
  -1   4  12   70.08    3.38
   1  -4 -12   72.21    3.44
   1   4 -12   74.70    3.44
   1   4 -11  164.88    6.38
   1  -4 -11  168.87    6.40
   1   4 -11  151.27    6.23
  -1   4  11  162.48    6.09
   1  -4 -11  157.31    6.33
   1   4 -11  156.38    6.32
  -1   4  11  156.67    6.32
   1   4 -11  170.84    6.38
  -1   4  10    7.94    1.00
   1   4 -10    7.48    1.06
   1  -4 -10    6.88    1.03
   1   4 -10    7.81    1.03
   1   4 -10    7.91    1.01
   1   4  -9  139.01    5.25
   1  -4  -9  131.89    5.24
   1   4  -9  127.64    5.16
   1   4  -8   20.71    1.36
   1  -4  -8   22.18    1.33
  -1  -4   8   20.32    1.30
  -1   4   8   20.32    1.27
   1   4  -8   18.96    1.36
   1  -4  -7  264.77    9.57
   1   4  -7  261.50    9.58
  -1   4   7  271.10    9.54
  -1  -4   7  260.18    9.54
   1   4  -7  263.86    9.60
   1   4  -6  104.55    4.05
   1  -4  -6  101.05    4.02
   1   4  -6  109.74    4.11
  -1   4   6  104.09    4.00
  -1  -4   6  107.12    4.01
   1   4  -5  208.62    7.73
   1  -4  -5  210.07    7.65
  -1   4   5  215.93    7.62
  -1  -4   5  218.83    7.63
   1   4  -5  209.02    7.65
   1   4  -4  423.48   15.12
  -1   4   4  431.48   14.99
  -1  -4   4  427.31   14.99
   1  -4  -4  431.58   15.02
   1   4  -4  432.19   15.03
  -1   4   3  408.99   14.36
  -1  -4   3  419.55   14.36
   1   4  -3  406.42   14.52
  -1  -4   2   19.38    0.81
  -1   4   2   17.43    0.79
   1   4  -2   17.26    1.06
  -1   4   2   17.45    0.88
  -1   4   1 3623.82  125.89
  -1  -4   1 3665.80  125.90
  -1   4   1 3745.40  126.01
  -1  -4   0   52.49    1.99
  -1   4   0   54.93    2.00
  -1   4   0   57.54    2.15
  -1  -4  -1  378.77   12.95
  -1   4  -1  362.97   12.95
  -1   4  -1  380.51   13.08
   1   4   2    5.41    0.42
   1  -4   2    5.46    0.43
  -1   4  -2    5.57    0.57
  -1   4  -2    5.10    0.46
  -1  -4  -2    5.14    0.46
  -1   4  -3    0.39    0.38
  -1  -4  -3    0.54    0.40
   1   4   3    0.26    0.33
   1  -4   3    0.31    0.34
  -1   4  -3    0.16    0.47
  -1   4  -3    0.30    0.44
   1  -4   4  467.70   16.50
   1   4   4  467.39   16.50
  -1   4  -4  474.07   16.51
  -1   4  -4  481.52   16.59
   1   4   5  200.89    7.13
   1  -4   5  198.24    7.12
  -1   4  -5  199.15    7.10
  -1  -4  -5  194.34    7.09
  -1   4  -5  195.60    7.09
  -1   4  -5  189.50    7.19
   1   4   6  126.88    4.70
   1  -4   6  121.65    4.70
  -1   4  -6  122.48    4.67
  -1  -4  -6  122.78    4.67
  -1   4  -6  119.75    4.63
  -1   4  -6  128.25    4.75
   1   4   7  433.30   14.73
   1  -4   7  421.69   14.71
  -1   4  -7  396.77   14.59
  -1   4  -7  416.66   14.67
  -1  -4  -7  403.72   14.67
  -1   4  -7  409.91   14.72
  -1   4  -8    6.13    0.84
  -1   4  -8    6.97    0.84
  -1  -4  -8    6.56    0.85
  -1   4  -8    6.50    0.99
   1  -4   8    6.87    0.87
   1   4   8    5.63    0.84
   1   4   9  304.42   10.95
  -1   4  -9  307.63   11.11
  -1   4  -9  306.47   11.08
  -1  -4  -9  295.13   11.08
  -1   4  -9  302.33   11.09
   1   4  10   17.22    1.26
   1  -4  10   19.07    1.44
   1   4  10   21.24    1.48
  -1   4 -10   21.29    1.43
  -1  -4 -10   17.37    1.39
  -1  -4 -10   19.02    1.42
  -1   4 -10   19.50    1.40
  -1   4 -10   18.86    1.32
  -1   4 -10   20.79    1.48
   1  -4  11   80.68    3.55
   1   4  11   78.01    3.53
  -1   4 -11   73.34    3.43
  -1  -4 -11   74.37    3.48
  -1   4 -11   73.93    3.43
  -1   4 -11   79.81    3.51
  -1  -4 -11   75.37    3.49
  -1   4 -11   78.46    3.36
  -1   4 -12   42.11    2.37
  -1  -4 -12   44.03    2.44
  -1   4 -12   41.89    2.38
  -1   4 -12   41.70    2.25
   1   4  12   42.46    2.33
   1  -4  12   47.15    2.55
  -1   4 -12   42.99    2.40
  -1  -4 -12   42.79    2.42
   1   4  12   47.75    2.49
   1  -4  12   45.40    2.46
  -1   4 -13   -0.32    0.94
   1   4  13    0.12    0.86
   1  -4  13    0.63    0.85
  -1  -4 -13   -0.71    0.89
  -1   4 -13    0.12    0.86
  -1   4 -13   -0.09    0.80
   1   4  13   -0.21    0.80
   1  -4  13   -0.50    0.92
   1   4  13    0.25    0.94
  -1   4 -14   26.49    2.02
  -1  -4 -14   32.56    2.19
  -1   4 -14   29.36    1.90
  -1  -4 -14   29.45    2.10
  -1   4 -14   27.45    2.01
  -1   4 -14   27.87    1.94
   1   4  14   30.05    1.97
   1  -4  14   28.08    2.08
   1   4  14   27.23    2.06
  -1   4 -15    5.17    1.21
   1   4  15    6.34    1.16
   1   4  15    6.65    1.24
   1  -4  15    5.56    1.19
  -1   4 -15    6.73    1.17
  -1  -4 -15    8.11    1.38
  -1   4 -15    5.70    1.25
  -1  -4 -15    8.36    1.46
  -1   4 -15    6.65    1.36
  -1   4 -16    0.74    1.06
  -1  -4 -16    0.44    1.07
  -1   4 -16    0.44    1.06
  -1  -4 -16    0.31    1.02
  -1   4 -16    2.91    1.19
   1   4  16    0.15    0.90
   1  -4  16    0.61    0.96
   1   4  16    1.14    0.92
  -1   4 -16    2.15    1.17
  -1  -4 -16    0.46    1.08
  -1   4 -16    2.06    1.00
   1   4  17   29.42    1.93
  -1   4 -17   24.86    2.14
  -1  -4 -17   29.22    2.29
   1   4  17   28.75    2.13
   1  -4  17   24.04    2.05
  -1   4 -17   30.86    2.27
  -1  -4 -17   23.28    2.08
  -1   4 -17   25.90    1.91
  -1  -4 -18    3.19    1.10
  -1   4 -18    3.76    1.15
  -1   4 -18    3.73    1.11
   1   4  19   17.87    1.69
  -1   4 -19   20.97    1.82
  -1  -4 -19   19.64    1.78
   1   4  20    1.26    0.91
  -1  -4 -20    1.96    0.95
  -1   4 -20    1.71    1.01
  -1   4 -21   63.47    2.95
  -1  -4 -21   54.40    2.86
  -1   4 -21   54.53    2.72
   1   4  21   56.47    2.74
  -1   4 -22   18.30    1.38
  -1  -4 -22   17.19    1.34
   1   4  22   16.35    1.18
   1   4  22   19.80    1.45
  -1   5  23    2.83    0.74
  -1   5  23    1.82    0.77
  -1   5  22    2.63    0.88
  -1   5  22    4.95    0.92
  -1   5  21   19.90    1.71
   1  -5 -20    6.80    1.22
   1   5 -20    7.43    1.19
  -1   5  20    6.64    0.97
  -1   5  20    8.10    1.38
   1   5 -19   33.18    2.10
  -1   5  19   37.49    2.55
  -1   5  19   31.91    2.04
   1  -5 -19   34.23    2.35
   1   5 -19   34.37    2.33
   1  -5 -18    0.58    1.07
   1   5 -18    0.72    1.15
   1   5 -18    0.47    0.94
  -1  -5  18    1.81    1.09
  -1   5  18   -0.14    1.06
  -1   5  18    0.80    0.93
  -1   5  17    9.62    1.34
  -1  -5  17   13.27    1.45
  -1   5  17   14.01    1.52
  -1   5  17   13.48    1.58
  -1  -5  17   12.14    1.55
   1   5 -17   11.80    1.55
   1  -5 -17   13.94    1.65
   1   5 -17   12.53    1.52
   1   5 -16    8.97    1.38
  -1  -5  16   11.27    1.45
  -1   5  16   11.24    1.42
   1   5 -16    9.98    1.40
  -1  -5  16   10.60    1.55
   1  -5 -16    8.68    1.41
  -1   5  16    9.55    1.52
   1   5 -16   12.13    1.55
   1   5 -16    7.98    1.40
   1  -5 -16    9.22    1.48
  -1   5  16    7.93    1.33
  -1   5  15   27.59    2.11
  -1  -5  15   32.44    2.19
  -1   5  15   27.87    2.05
   1   5 -15   27.43    2.08
   1  -5 -15   28.70    2.19
   1   5 -15   29.75    2.18
  -1  -5  15   33.10    2.21
   1  -5 -15   32.46    2.24
  -1   5  15   32.66    2.25
   1   5 -15   28.44    2.16
  -1   5  14   26.54    1.96
  -1  -5  14   28.13    1.97
  -1   5  14   26.84    1.70
   1   5 -14   22.55    1.89
  -1   5  14   29.15    1.98
   1   5 -14   29.34    2.02
   1  -5 -14   30.94    2.07
  -1  -5  14   27.19    1.99
   1  -5 -14   25.47    1.95
   1   5 -14   29.28    2.02
  -1   5  14   27.91    2.03
  -1   5  14   27.60    2.00
   1   5 -13   20.94    1.80
  -1   5  13   23.48    1.52
   1   5 -13   20.53    1.71
   1  -5 -13   26.93    1.84
  -1  -5  13   23.32    1.79
   1   5 -13   23.39    1.78
  -1   5  13   21.70    1.76
   1  -5 -13   22.89    1.74
  -1   5  13   21.86    1.76
   1  -5 -12  116.06    5.12
   1   5 -12  120.95    5.16
   1   5 -12  128.23    5.21
  -1   5  12  122.54    4.87
   1  -5 -12  124.00    5.15
   1   5 -12  122.42    5.15
  -1   5  12  120.50    5.14
   1   5 -11   55.14    2.65
  -1   5  11   49.95    2.37
   1   5 -11   49.57    2.68
  -1   5  11   55.81    2.66
   1  -5 -11   53.60    2.63
   1   5 -11   54.32    2.64
   1   5 -10    9.84    1.05
   1  -5 -10    8.48    1.07
   1   5 -10    7.75    0.98
  -1   5  10    6.41    0.86
  -1   5  10    9.97    1.07
   1   5 -10    9.49    1.14
   1   5  -9   42.23    2.13
  -1   5   9   35.24    1.87
  -1   5   9   40.24    2.12
   1   5  -9   41.11    2.05
   1  -5  -9   37.56    2.01
   1   5  -8   66.69    2.91
   1  -5  -8   66.92    2.89
   1   5  -7    0.71    0.83
   1  -5  -7    0.82    0.64
   1   5  -7    1.77    0.70
  -1   5   6    6.57    0.71
  -1  -5   6    5.48    0.68
   1   5  -6    6.02    0.96
   1   5  -6    5.66    0.76
   1  -5  -6    7.18    0.78
   1   5  -5  169.56    6.56
   1  -5  -5  180.93    6.41
   1   5  -5  181.20    6.42
  -1  -5   5  179.28    6.37
  -1   5   5  169.26    6.35
  -1   5   4   12.36    0.69
  -1  -5   4   11.14    0.66
  -1   5   4    9.85    0.65
   1   5  -4    9.65    0.98
  -1   5   3   10.51    0.58
  -1  -5   3   10.45    0.58
  -1   5   3    9.59    0.63
   1   5  -3   10.16    0.96
  -1   5   2  188.99    6.67
  -1  -5   2  189.21    6.54
  -1   5   2  183.33    6.53
  -1   5   1  187.09    6.52
  -1   5   1  175.33    6.32
  -1  -5   1  187.09    6.33
  -1   5   0    6.30    0.34
  -1  -5   0    6.71    0.34
  -1   5   0    7.19    0.58
  -1  -5  -1   56.29    2.02
  -1   5  -1   53.21    2.02
  -1   5  -1   57.18    2.24
   1   5   2   58.54    2.27
   1  -5   2   62.33    2.27
  -1  -5  -2   61.75    2.30
  -1   5  -2   57.95    2.28
  -1   5  -2   64.64    2.26
  -1   5  -2   60.42    2.47
   1   5   3  189.56    7.02
   1  -5   3  190.24    7.02
  -1   5  -3  190.23    7.05
  -1  -5  -3  197.69    7.06
  -1  -5  -3  207.03    7.03
  -1   5  -3  208.07    7.03
  -1   5  -3  212.42    7.22
   1  -5   4  135.10    4.84
   1   5   4  135.76    4.85
  -1   5  -4  130.98    4.87
  -1  -5  -4  131.10    4.86
  -1   5  -4  141.96    4.98
  -1  -5  -4  127.12    4.81
  -1   5  -4  133.75    4.82
  -1   5  -4  121.48    4.97
   1  -5   5   97.10    3.81
   1   5   5   96.48    3.80
  -1  -5  -5  102.42    3.85
  -1   5  -5  100.26    3.85
  -1   5  -5  102.57    3.96
  -1   5  -5  104.09    3.90
  -1  -5  -5  101.00    3.81
  -1   5  -5   98.69    3.79
   1  -5   6   15.86    1.08
   1   5   6   18.40    1.11
  -1   5  -6   18.60    1.23
  -1  -5  -6   17.20    1.08
  -1   5  -6   17.08    1.09
  -1   5  -6   19.07    1.21
   1  -5   7   26.39    1.47
   1   5   7   27.63    1.47
  -1   5  -7   27.53    1.65
  -1   5  -7   27.10    1.52
  -1  -5  -7   27.68    1.49
  -1   5  -7   26.15    1.45
  -1   5  -8  291.48   10.82
  -1  -5  -8  296.01   10.83
   1   5   8  295.12   10.86
   1  -5   8  301.70   10.87
  -1   5  -8  291.35   10.91
  -1   5  -8  318.33   10.99
  -1   5  -9  202.82    7.65
  -1  -5  -9  196.68    7.65
   1   5   9  200.84    7.57
  -1   5  -9  215.56    7.76
  -1   5  -9  204.07    7.78
   1  -5  10    5.69    0.89
   1   5  10    5.33    0.88
   1   5  10    4.29    0.82
  -1   5 -10    5.32    0.86
  -1  -5 -10    4.29    0.88
  -1   5 -10    4.03    0.81
  -1   5 -10    5.25    1.04
  -1  -5 -10    5.47    0.90
  -1   5 -10    6.57    0.91
  -1   5 -11   35.99    2.12
  -1  -5 -11   41.17    2.13
  -1   5 -11   34.95    2.00
   1   5  11   32.27    2.00
   1  -5  11   35.20    2.07
   1   5  11   32.65    1.92
   1   5  11   34.90    2.07
  -1  -5 -11   39.31    2.12
  -1   5 -11   36.24    2.07
   1   5  12    1.35    0.75
   1  -5  12    1.79    0.82
   1   5  12    1.57    0.93
  -1  -5 -12    1.50    0.89
  -1   5 -12    1.49    0.92
  -1   5 -12    2.13    0.82
  -1   5 -12    1.71    0.97
  -1  -5 -13   48.22    2.65
  -1   5 -13   46.51    2.58
  -1   5 -13   42.07    2.39
  -1  -5 -13   44.78    2.59
  -1   5 -13   44.58    2.52
  -1   5 -13   46.28    2.58
   1   5  13   47.42    2.56
   1  -5  13   41.19    2.52
   1   5  13   42.58    2.54
  -1   5 -14    4.40    1.23
   1   5  14    4.43    1.14
   1   5  14    4.00    1.02
   1  -5  14    4.94    1.07
  -1   5 -14    3.61    1.01
  -1   5 -14    2.55    1.03
  -1  -5 -14    7.19    1.27
  -1  -5 -14    5.52    1.20
  -1   5 -14    7.13    1.18
  -1   5 -15    4.83    1.24
   1   5  15    9.60    1.28
  -1  -5 -15    7.63    1.26
  -1   5 -15    6.89    1.29
   1  -5  15    8.95    1.29
   1   5  15    9.33    1.31
  -1   5 -15    5.07    1.08
  -1  -5 -15    9.49    1.45
  -1   5 -15    7.56    1.28
  -1  -5 -15    6.80    1.37
  -1   5 -15    5.95    1.26
  -1   5 -16   38.10    2.58
  -1  -5 -16   34.79    2.47
  -1   5 -16   38.18    2.34
  -1  -5 -16   40.89    2.55
  -1   5 -16   44.18    2.60
   1   5  16   39.80    2.40
  -1   5 -16   37.34    2.45
   1  -5  16   34.88    2.43
   1   5  16   39.09    2.51
  -1  -5 -16   34.42    2.43
  -1   5 -16   41.26    2.57
   1   5  17  124.56    5.27
  -1  -5 -17  123.34    5.47
  -1   5 -17  121.72    5.45
   1   5  18   -1.08    1.14
  -1   5 -18    0.40    0.99
  -1  -5 -18   -1.87    1.04
  -1   5 -19   24.14    1.84
  -1  -5 -19   20.93    1.75
   1   5  20   -0.83    0.97
  -1  -5 -20    1.39    0.88
  -1   5 -20   -0.54    0.88
  -1   5 -20   -0.20    0.86
   1   5  21   14.73    1.24
  -1  -5 -21   11.35    1.14
  -1   5 -21   12.36    1.19
   1   5  21   10.76    1.26
  -1   5 -21   12.32    1.15
   1   5  22   14.54    1.09
   1   5  22   19.41    1.35
  -1   6  23    9.52    1.05
  -1   6  22   -0.72    0.75
  -1   6  22    0.23    0.75
  -1   6  21   -0.57    0.85
  -1   6  20   11.96    1.44
  -1   6  20    9.70    1.10
   1   6 -20   14.24    1.24
  -1   6  19   37.35    2.53
   1   6 -19   40.15    2.24
   1  -6 -19   34.42    2.24
  -1   6  18   36.63    2.51
   1   6 -18   30.25    2.13
   1   6 -18   34.23    2.27
   1  -6 -18   32.64    2.22
  -1   6  18   33.83    2.17
  -1   6  17  175.95    7.10
  -1  -6  17  187.50    7.13
  -1   6  17  171.66    6.95
   1   6 -17  170.03    7.06
   1  -6 -17  156.19    6.97
   1   6 -17  163.23    6.92
   1   6 -17  165.12    7.03
  -1   6  16   -0.34    1.09
   1   6 -16    1.28    1.02
   1   6 -16    0.14    1.06
  -1  -6  16   -0.14    0.94
   1  -6 -16   -0.41    1.03
   1   6 -16    0.55    1.05
  -1   6  16   -0.13    1.06
  -1   6  16    0.82    1.03
  -1  -6  16    0.81    1.02
   1   6 -16   -0.14    0.96
   1   6 -15   17.58    1.72
   1   6 -15   18.49    1.75
  -1   6  15   15.98    1.66
  -1   6  15   19.93    1.72
  -1  -6  15   19.61    1.71
   1  -6 -15   18.85    1.70
   1   6 -15   18.65    1.73
  -1  -6  15   18.96    1.71
  -1   6  15   16.78    1.69
   1   6 -15   16.94    1.66
   1  -6 -15   19.28    1.67
   1   6 -14   66.81    3.35
  -1   6  14   59.92    2.94
   1   6 -14   58.32    3.25
  -1   6  14   58.75    3.21
   1   6 -14   59.42    3.24
   1  -6 -14   60.20    3.22
  -1   6  14   61.67    3.19
  -1  -6  14   66.32    3.30
  -1   6  14   70.70    3.38
   1  -6 -14   64.44    3.31
  -1   6  14   64.62    3.27
   1   6 -14   59.95    3.25
  -1  -6  14   63.23    3.27
  -1  -6  13   85.86    3.71
  -1   6  13   77.60    3.65
   1   6 -13   76.10    3.76
  -1   6  13   77.12    3.72
   1  -6 -13   68.52    3.56
   1   6 -13   75.58    3.65
  -1   6  13   71.30    3.38
   1   6 -13   75.93    3.73
   1  -6 -13   75.37    3.64
   1   6 -13   79.15    3.69
  -1   6  13   83.08    3.73
   1   6 -12  123.22    5.08
  -1   6  12  108.50    4.87
   1  -6 -12  109.28    4.80
   1   6 -12  112.28    4.85
  -1   6  12  117.06    4.66
  -1   6  12  115.36    4.84
   1  -6 -12  110.55    4.83
   1   6 -12  111.82    4.86
  -1   6  11   37.12    2.10
   1   6 -11   30.73    1.94
   1  -6 -11   31.59    1.91
   1   6 -11   36.78    2.16
  -1   6  11   32.06    1.80
   1  -6 -11   29.91    1.91
   1   6 -11   32.16    1.96
  -1   6  10  342.43   12.37
   1   6 -10  315.86   12.31
  -1   6  10  332.41   12.11
   1  -6 -10  333.08   12.22
   1   6 -10  344.09   12.28
  -1   6   9   17.02    1.35
   1   6  -9   15.49    1.37
  -1   6   9   16.55    1.21
   1  -6  -9   15.84    1.21
  -1   6   8  172.23    6.51
  -1   6   8  160.86    6.33
   1   6  -8  163.85    6.51
   1   6  -8  174.72    6.53
   1  -6  -8  166.29    6.32
   1   6  -8  168.58    6.35
   1   6  -7   24.43    1.44
   1  -6  -7   26.51    1.45
   1   6  -7   30.25    1.76
  -1   6   7   29.88    1.78
   1  -6  -6   52.88    2.27
   1   6  -6   54.42    2.55
   1   6  -5   46.81    2.21
  -1   6   5   42.75    1.76
   1   6  -4    4.03    0.97
  -1   6   4    3.59    0.46
  -1   6   3  246.80    8.74
  -1   6   2  595.71   20.72
  -1   6   1  679.40   23.62
  -1   6   0    2.76    0.52
  -1   6  -1  117.13    4.40
  -1   6  -2  433.07   15.62
  -1  -6  -2  449.97   15.63
  -1  -6  -2  457.47   15.62
  -1   6  -3   20.16    0.99
  -1  -6  -3   22.58    1.02
   1  -6   3   21.70    0.97
   1   6   3   21.45    0.99
  -1   6  -3   23.19    0.99
  -1  -6  -3   21.61    0.97
  -1   6  -3   24.71    1.26
  -1   6  -4  159.06    6.01
  -1  -6  -4  174.12    6.04
   1   6   4  148.70    5.97
   1  -6   4  162.56    5.97
  -1   6  -4  184.55    6.03
  -1  -6  -4  173.16    6.00
  -1   6  -4  173.37    6.25
  -1   6  -5   78.89    3.14
  -1  -6  -5   80.32    3.15
   1   6   5   75.46    3.09
   1  -6   5   80.52    3.10
  -1  -6  -5   79.23    3.09
  -1   6  -5   85.60    3.33
  -1   6  -5   80.95    3.11
  -1   6  -5   81.46    3.32
  -1   6  -6   34.96    1.69
  -1  -6  -6   36.64    1.72
  -1  -6  -6   34.81    1.64
  -1   6  -6   32.52    1.63
  -1   6  -6   37.56    1.85
   1  -6   6   36.80    1.66
   1   6   6   33.10    1.64
  -1   6  -6   34.13    1.88
   1   6   7   21.80    1.32
   1  -6   7   22.09    1.32
  -1   6  -7   22.51    1.56
  -1  -6  -7   25.77    1.41
  -1   6  -7   22.72    1.37
   1   6   7   25.21    1.41
  -1  -6  -7   22.84    1.31
  -1   6  -7   24.66    1.36
  -1   6  -7   26.65    1.50
   1  -6   8  750.77   26.81
   1   6   8  776.53   26.85
  -1   6  -8  771.13   27.01
  -1   6  -8  740.99   26.85
  -1  -6  -8  757.65   26.87
   1   6   8  811.78   26.85
  -1   6  -8  742.02   26.82
  -1  -6  -8  737.15   26.81
  -1   6  -8  807.11   26.99
  -1   6  -9   23.71    1.57
  -1   6  -9   27.40    1.78
   1   6   9   27.48    1.57
  -1   6  -9   28.75    1.70
   1   6  10    4.66    0.90
   1   6  10    6.36    1.08
  -1   6 -10    5.64    0.89
  -1   6 -10    7.70    1.22
   1   6  10    6.51    0.92
   1  -6  10    6.25    0.91
  -1  -6 -10    5.35    0.91
   1   6  11    2.52    0.84
  -1   6 -11    1.09    0.95
  -1  -6 -11    1.63    0.82
  -1   6 -11   -0.39    0.79
  -1   6 -11    1.59    0.78
  -1   6 -11    0.61    0.77
   1   6  11    0.85    0.90
   1  -6  11    1.36    0.72
   1   6  11    2.12    0.77
  -1   6 -12    6.76    1.25
  -1   6 -12    6.95    1.11
  -1  -6 -12    5.31    1.04
  -1   6 -12    8.42    1.15
  -1  -6 -12    8.05    1.13
  -1   6 -12    8.18    1.11
   1   6  12    6.89    1.21
  -1  -6 -12    7.33    1.07
  -1   6 -12    8.57    1.13
   1   6  12    6.77    1.01
   1  -6  12    7.24    1.00
  -1   6 -13    5.83    1.24
  -1   6 -13    8.57    1.22
  -1  -6 -13    8.92    1.19
  -1  -6 -13    6.22    1.17
  -1   6 -13    7.37    1.19
   1   6  13    5.18    1.05
   1  -6  13    6.51    1.10
   1   6  13    8.23    1.28
  -1  -6 -13    9.51    1.23
  -1   6 -13    9.70    1.26
  -1   6 -13    5.44    1.12
  -1   6 -14  167.47    6.75
  -1   6 -14  156.27    6.50
  -1   6 -14  171.26    6.75
  -1  -6 -14  161.04    6.69
  -1   6 -14  156.39    6.70
  -1  -6 -14  147.06    6.61
   1   6  14  168.23    6.71
   1  -6  14  152.59    6.61
  -1  -6 -14  159.98    6.63
  -1   6 -14  166.38    6.68
   1   6  14  167.02    6.67
  -1   6 -15   39.51    2.39
  -1   6 -15   33.12    2.10
   1   6  15   33.14    2.20
  -1   6 -15   30.00    2.14
  -1  -6 -15   25.46    2.06
  -1   6 -15   31.86    2.23
  -1  -6 -15   25.63    2.08
   1   6  15   29.28    2.10
   1  -6  15   29.82    2.12
  -1   6 -15   34.96    2.23
  -1  -6 -15   28.62    2.07
   1   6  16    7.15    1.28
   1   6  17    5.98    1.10
  -1  -6 -17    7.31    1.20
  -1   6 -17    5.16    1.10
   1   6  18   15.12    1.57
  -1  -6 -18   11.49    1.37
  -1   6 -18   13.06    1.42
  -1   6 -19    6.53    1.18
  -1   6 -19    8.30    1.12
  -1  -6 -19    8.20    1.12
   1   6  19    9.40    1.31
  -1   6 -20   25.21    1.68
   1   6  20   26.78    1.84
  -1  -6 -20   21.29    1.54
   1   6  20   24.52    1.74
  -1   6 -21    6.35    0.90
   1   6  21    5.57    0.96
   1   6  21    6.74    0.95
   1   6  22    4.23    0.82
  -1   7  23    5.38    0.90
  -1   7  22    2.26    0.71
  -1   7  22    0.73    0.90
  -1   7  21    5.35    0.98
  -1   7  21    7.38    1.06
   1   7 -20   16.83    1.36
  -1   7  20   19.70    1.41
   1   7 -19    2.57    0.94
  -1   7  19    0.61    0.87
  -1   7  19    1.53    1.05
   1   7 -18    3.64    1.10
  -1   7  18    5.53    1.09
  -1   7  18    3.83    1.24
   1   7 -17    4.50    1.16
  -1   7  17    2.63    1.11
  -1   7  17    4.70    1.37
  -1   7  16    1.05    1.09
   1   7 -16   -0.28    1.06
   1   7 -15    3.22    1.25
  -1   7  15    4.53    1.29
   1   7 -15    4.97    1.31
  -1   7  15    2.25    1.07
  -1   7  14   56.59    2.84
  -1   7  14   56.96    3.12
   1   7 -14   57.67    3.18
   1   7 -14   61.04    3.21
  -1   7  14   57.86    3.31
  -1   7  14   57.60    3.15
  -1   7  13   22.26    1.65
  -1   7  13   24.53    1.93
  -1   7  13   22.10    1.98
   1   7 -13   22.55    1.91
   1   7 -13   25.90    2.03
  -1   7  13   21.37    1.87
  -1   7  12   43.32    2.59
   1   7 -12   38.22    2.44
  -1   7  12   41.97    2.22
   1   7 -12   37.09    2.47
  -1   7  12   37.99    2.42
  -1   7  11  113.71    5.13
   1   7 -11  117.66    5.11
  -1   7  11  116.33    4.75
   1   7 -11  110.21    5.01
  -1   7  11  120.37    5.04
  -1   7  10   16.12    1.51
   1   7 -10   15.88    1.53
  -1   7  10   20.09    1.39
   1   7 -10   20.31    1.60
  -1   7  10   18.84    1.52
  -1   7   9  508.75   18.99
   1   7  -9  511.79   18.91
  -1   7   9  528.02   18.70
   1   7  -9  523.28   18.93
  -1   7   9  547.02   18.91
  -1   7   8   33.70    1.98
   1   7  -8   33.60    2.00
  -1   7   8   30.09    2.00
   1   7  -8   36.68    2.04
  -1   7   8   34.48    1.87
   1   7  -8   30.95    1.57
  -1   7   7    0.93    0.74
  -1   7   7    0.82    0.77
   1   7  -7   -0.52    0.90
  -1   7   7   -0.33    0.69
   1   7  -7    1.66    0.91
   1   7  -7    0.09    0.48
  -1   7   7    1.04    0.81
  -1   7   6   11.39    1.19
   1   7  -6   13.91    1.29
  -1   7   6   13.76    1.17
   1   7  -6   14.24    0.93
   1   7  -5   43.79    2.24
  -1   7   5   44.57    2.21
   1   7  -5   38.88    1.83
   1   7  -4   51.61    2.46
   1   7  -4   49.33    2.17
   1   7  -3 1484.74   51.58
  -1   7   2  207.24    7.42
  -1   7   1  765.43   26.61
  -1   7   0  390.43   13.77
  -1   7  -1    0.71    0.50
  -1   7  -2   57.45    2.44
  -1   7  -3    2.95    0.61
  -1   7  -4  109.15    4.24
   1   7   4  105.35    4.08
   1   7   5   97.83    3.77
   1   7   6   31.92    1.73
  -1   7  -6   35.89    1.81
   1   7   6   34.80    1.58
  -1   7  -6   30.83    1.87
   1   7   7  268.48    9.86
   1   7   7  264.89    9.63
  -1   7  -7  261.87   10.04
  -1   7  -7  288.78   10.01
   1   7   8   -0.49    0.69
  -1   7  -8    0.08    0.75
  -1   7  -8    0.19    0.84
  -1   7  -8    0.09    0.66
   1   7   9   16.17    1.39
  -1   7  -9   18.38    1.50
  -1   7  -9   15.95    1.33
   1   7   9   18.42    1.36
  -1   7 -10    1.41    0.81
   1   7  10    1.14    0.75
  -1   7 -10    0.11    0.92
   1   7  10    0.97    0.91
  -1   7 -11    1.93    0.87
   1   7  11    1.39    0.88
  -1   7 -11    0.96    1.06
   1   7  11    1.15    0.97
  -1   7 -12    2.54    1.00
   1   7  12    2.78    0.94
  -1   7 -12    2.54    1.14
   1   7  12    3.04    1.11
  -1   7 -13  272.28   10.62
  -1   7 -13  275.91   10.45
   1   7  13  273.21   10.57
   1   7  14    3.62    1.15
  -1   7 -14    4.10    1.04
   1   7  15   27.77    2.03
   1   7  16   22.14    2.02
   1   7  16   19.03    1.77
   1   7  17   54.37    3.07
   1   7  17   51.90    2.81
   1   7  17   47.73    2.95
  -1   7 -17   54.89    3.00
  -1   7 -18    0.36    1.01
   1   7  18    1.48    1.01
   1   7  19   16.65    1.58
  -1   7 -19   14.08    1.42
   1   7  19   16.81    1.55
  -1   7 -20   13.32    1.24
   1   7  20   13.28    1.28
   1   7  20   15.77    1.36
   1   7  21   10.98    1.08
   1   7  21    7.91    0.92
  -1   7 -21   10.33    0.96
   1   7  22    5.00    0.90
  -1   8  22    1.31    1.01
  -1   8  21   25.80    1.63
  -1   8  21   28.12    1.72
   1   8 -20   31.20    1.84
  -1   8  20   34.65    2.07
  -1   8  20   37.88    1.95
  -1   8  20   37.99    2.15
  -1   8  19   62.59    2.91
   1   8 -19   53.74    2.80
  -1   8  19   60.75    3.11
  -1   8  18   64.88    3.45
   1   8 -18   66.22    3.24
  -1   8  17  118.90    5.13
  -1   8  17  117.00    5.30
   1   8 -17  114.37    5.10
   1   8 -16    7.51    1.37
  -1   8  16    7.21    1.29
  -1   8  16    5.00    1.23
   1   8 -15   12.23    1.56
  -1   8  15   11.57    1.54
  -1   8  15   15.16    1.35
  -1   8  14  112.20    5.28
   1   8 -14  115.44    5.21
  -1   8  14  110.05    5.12
   1   8 -14  112.99    5.19
  -1   8  14  116.46    4.82
  -1   8  13    4.53    1.25
  -1   8  13    4.07    1.03
  -1   8  13    5.08    1.31
   1   8 -13    2.49    1.18
  -1   8  13    4.46    1.17
   1   8 -13    6.54    1.42
  -1   8  12   24.29    1.77
   1   8 -12   24.91    2.11
   1   8 -12   26.62    2.13
  -1   8  12   28.75    2.18
  -1   8  12   26.45    2.04
  -1   8  12   27.08    2.01
  -1   8  11   70.43    3.33
   1   8 -11   72.70    3.65
   1   8 -11   80.59    3.76
  -1   8  11   72.80    3.69
  -1   8  11   67.44    3.52
  -1   8  11   72.97    3.59
  -1   8  10   92.39    4.33
   1   8 -10   94.84    4.32
   1   8 -10   91.04    4.27
  -1   8  10   92.20    4.01
  -1   8  10   97.61    4.25
  -1   8   9   -0.17    0.82
   1   8  -9    0.11    1.05
  -1   8   9    1.06    0.84
   1   8  -9    2.14    1.06
  -1   8   9    1.67    0.98
   1   8  -8   83.72    3.39
   1   8  -8   83.89    3.85
  -1   8   8   82.35    3.67
   1   8  -8   87.76    3.80
   1   8  -8   83.16    3.87
  -1   8   8   87.00    3.88
  -1   8   8   83.25    3.76
  -1   8   7    0.96    0.84
  -1   8   7    0.41    0.80
   1   8  -7    0.54    0.53
   1   8  -7    1.88    0.97
  -1   8   7    1.08    0.80
  -1   8   6  143.75    5.60
  -1   8   6  131.41    5.49
  -1   8   6  141.64    5.66
   1   8  -6  144.56    5.68
  -1   8   6  134.75    5.52
   1   8  -6  141.52    5.29
  -1   8   5   94.86    4.01
   1   8  -5   95.88    4.06
  -1   8   5   94.05    3.94
   1   8  -5   89.87    3.70
  -1   8   5   95.90    3.95
  -1   8   4    2.43    0.80
   1   8  -4    1.92    0.92
   1   8  -4    2.99    0.64
  -1   8   4    1.29    0.81
  -1   8   3    1.51    0.74
   1   8  -3    0.63    0.87
   1   8  -3    0.52    0.59
  -1   8   3    1.06    0.77
   1   8  -2  224.95    8.35
   1   8  -2  235.19    8.58
   1   8  -1 1088.38   37.83
   1   8   0   23.71    1.41
  -1   8   0   27.07    1.33
   1   8   1  203.68    7.36
  -1   8  -1  202.49    7.50
  -1   8  -1  195.77    7.34
   1   8   2  137.34    5.34
  -1   8  -2  148.98    5.57
  -1   8  -2  141.23    5.39
  -1   8  -3   19.02    1.43
   1   8   3   18.57    1.16
   1   8   4    0.44    0.63
   1   8   4    0.57    0.57
  -1   8  -4   -0.49    0.87
  -1   8  -5  259.36    9.92
  -1   8  -5  269.81    9.79
   1   8   5  260.67    9.70
   1   8   5  266.37    9.58
  -1   8  -5  271.95   10.07
  -1   8  -6  106.57    4.64
   1   8   6  110.50    4.28
   1   8   6  112.05    4.45
  -1   8  -6  113.91    4.52
   1   8   7   37.18    1.76
   1   8   7   36.08    1.95
  -1   8  -7   39.08    2.04
   1   8   8   29.76    1.68
   1   8   8   23.62    1.71
   1   8   8   25.96    1.80
   1   8   9   55.97    2.66
   1   8   9   51.08    2.78
   1   8   9   56.07    2.86
   1   8  10   33.26    1.96
   1   8  10   30.47    2.08
   1   8  10   31.22    2.08
   1   8  11  267.44   10.40
   1   8  11  272.04   10.14
   1   8  12   12.00    1.52
   1   8  12   10.50    1.29
   1   8  13    1.30    1.12
   1   8  13    0.66    1.12
   1   8  14  330.52   12.52
   1   8  14  312.74   12.42
   1   8  14  328.21   12.35
   1   8  15   29.79    2.27
   1   8  15   24.49    2.02
  -1   8 -15   25.05    2.14
   1   8  15   21.84    1.97
   1   8  16   39.26    2.53
   1   8  16   36.26    2.28
   1   8  16   34.67    2.38
  -1   8 -16   30.68    2.33
   1   8  17  124.66    5.52
   1   8  17  120.96    5.44
  -1   8 -17  129.18    5.49
   1   8  18   33.33    2.17
  -1   8 -18   33.17    2.12
   1   8  18   29.98    2.09
   1   8  19    4.55    0.92
  -1   8 -19    5.12    1.04
   1   8  19    4.88    1.11
   1   8  20   15.55    1.32
  -1   8 -20   13.29    1.36
   1   8  20   17.08    1.24
  -1   8 -20   16.43    1.26
  -1   8 -21    7.45    1.04
   1   8  21    9.02    1.09
  -1   9  22    6.79    0.83
  -1   9  21    4.09    1.04
  -1   9  20    6.22    1.00
   1   9 -20    4.38    0.75
  -1   9  20    4.35    0.82
  -1   9  19    2.50    0.85
   1   9 -19    0.48    0.72
  -1   9  19    2.24    0.95
  -1   9  19    1.47    0.79
  -1   9  18    1.71    0.94
   1   9 -18    1.69    0.94
  -1   9  18    2.17    0.97
  -1   9  18    2.84    1.09
  -1   9  17   34.34    2.29
   1   9 -17   32.78    2.15
   1   9 -16    7.42    1.30
  -1   9  16    8.74    1.34
  -1   9  16    8.57    1.38
   1   9 -15   23.52    1.96
  -1   9  15   22.55    1.97
  -1   9  15   24.22    1.97
  -1   9  14   73.14    3.78
  -1   9  14   76.17    3.50
  -1   9  13   50.61    2.99
  -1   9  13   53.12    2.76
   1   9 -13   54.65    3.12
  -1   9  13   52.63    3.09
  -1   9  12  180.86    7.63
  -1   9  12  186.46    7.78
   1   9 -12  186.74    7.73
  -1   9  12  186.54    7.66
  -1   9  12  195.08    7.38
  -1   9  11    0.58    0.92
  -1   9  11    1.67    1.10
  -1   9  11    0.14    1.04
   1   9 -11   -0.69    1.29
  -1   9  11    0.13    1.06
  -1   9  10   10.09    1.37
  -1   9  10   13.00    1.30
  -1   9  10   10.93    1.43
  -1   9  10   10.66    1.37
   1   9 -10   11.65    1.58
  -1   9   9  138.40    5.77
   1   9  -9  131.21    5.76
  -1   9   9  135.12    5.67
  -1   9   9  132.08    5.48
  -1   9   9  137.02    5.65
  -1   9   8   17.80    1.50
  -1   9   8   18.90    1.49
   1   9  -8   17.16    1.66
   1   9  -8   19.33    1.18
  -1   9   7    1.47    0.92
  -1   9   7    1.08    0.78
  -1   9   7    1.56    0.81
   1   9  -7    3.66    1.15
   1   9  -7    1.55    0.62
  -1   9   6    0.36    0.70
   1   9  -6   -0.11    0.98
  -1   9   6    0.18    0.83
  -1   9   6   -0.42    0.78
   1   9  -6    0.68    0.57
   1   9  -6    0.09    0.80
  -1   9   5   95.15    4.04
  -1   9   5   85.11    3.99
   1   9  -5   94.09    3.78
  -1   9   5   98.39    4.10
   1   9  -5   95.26    4.15
  -1   9   5   94.94    3.98
   1   9  -4    9.47    0.91
  -1   9   4    7.39    1.02
  -1   9   4   10.10    1.05
  -1   9   4    9.93    0.99
   1   9  -4   10.39    1.25
  -1   9   4    8.59    1.08
   1   9  -3   10.58    0.95
  -1   9   3    8.60    1.11
   1   9  -3   11.22    1.19
  -1   9   3    9.44    1.05
  -1   9   2   26.30    1.74
   1   9  -2   30.72    1.61
   1   9  -2   29.93    1.84
   1   9  -1   57.66    2.47
  -1   9   1   50.36    2.62
  -1   9   0   55.60    2.62
   1   9   0   48.09    2.32
  -1   9   0   51.82    2.45
   1   9   1  124.98    4.96
  -1   9  -1  129.01    5.19
  -1   9  -1  129.40    5.10
   1   9   1  126.70    4.94
   1   9   2    4.22    0.82
  -1   9  -2    4.10    0.97
  -1   9  -2    6.25    0.99
  -1   9  -2    4.35    0.90
   1   9   2    3.83    0.73
   1   9   3  232.27    8.57
   1   9   3  235.50    8.65
  -1   9  -3  220.20    8.81
  -1   9  -3  235.29    8.65
  -1   9  -3  244.73    8.87
  -1   9  -3  233.64    8.94
   1   9   4   10.59    0.93
  -1   9  -4    8.78    1.12
   1   9   4    9.63    0.98
  -1   9  -4   10.22    1.22
  -1   9  -4    7.85    1.17
  -1   9  -4    8.76    0.90
  -1   9  -5  235.17    8.89
  -1   9  -5  244.66    9.12
   1   9   5  238.89    8.84
   1   9   5  238.26    8.73
  -1   9  -5  233.65    9.17
   1   9   6    7.07    1.03
  -1   9  -6    5.73    1.10
  -1   9  -6    5.19    0.89
   1   9   6    6.67    0.80
   1   9   6    5.47    0.90
  -1   9  -6    6.18    1.22
   1   9   7  166.36    6.27
   1   9   7  161.91    6.55
   1   9   7  158.22    6.02
   1   9   7  165.00    6.50
  -1   9  -7  154.48    6.51
  -1   9  -7  156.89    6.64
  -1   9  -8    6.79    1.29
   1   9   8    6.78    1.20
   1   9   8    5.65    0.96
   1   9   8    7.49    1.20
   1   9   9   85.93    4.13
   1   9   9   91.70    3.81
  -1   9  -9   79.01    4.09
   1   9   9   83.67    3.99
   1   9  10   22.89    1.67
   1   9  10   24.15    1.96
  -1   9 -10   22.67    2.00
   1   9  10   20.58    1.81
   1   9  11   42.59    2.37
   1   9  11   43.91    2.72
  -1   9 -11   38.24    2.65
   1   9  11   45.25    2.64
  -1   9 -12    8.42    1.51
   1   9  12    8.70    1.35
   1   9  12    7.52    1.49
   1   9  12    7.22    1.17
   1   9  13   38.82    2.52
   1   9  13   36.07    2.51
   1   9  14    5.62    1.17
  -1   9 -14    4.81    1.41
   1   9  14    6.22    1.43
   1   9  14    4.55    1.27
   1   9  15   45.50    2.72
   1   9  15   52.48    2.96
   1   9  15   44.78    2.74
  -1   9 -15   49.01    2.89
   1   9  16    0.51    0.90
  -1   9 -16    0.39    1.08
   1   9  16    2.03    1.07
   1   9  16    0.96    1.06
   1   9  17    3.66    1.00
  -1   9 -17    1.64    1.09
   1   9  17    4.24    1.17
   1   9  18    7.35    1.05
  -1   9 -18    7.49    1.18
   1   9  18   11.59    1.35
  -1   9 -18    8.56    1.28
  -1   9 -19    1.08    0.79
   1   9  19    2.10    0.88
  -1   9 -19    1.42    0.84
  -1   9 -20    0.87    0.65
   1   9  20    1.55    0.98
  -1   9 -20   -0.08    0.71
  -1  10  21   10.99    1.05
  -1  10  20    1.80    0.90
  -1  10  19   -0.16    0.64
   1  10 -19    0.88    0.67
  -1  10  19    0.67    0.81
  -1  10  19    0.37    0.71
  -1  10  18    3.30    0.90
   1  10 -18    3.82    0.94
  -1  10  18    4.64    1.03
  -1  10  18    3.95    0.93
  -1  10  17   60.86    2.95
   1  10 -17   58.18    2.92
  -1  10  17   51.65    2.89
  -1  10  17   58.06    3.01
   1  10 -16    0.48    1.02
  -1  10  16   -0.39    0.89
  -1  10  15   32.60    2.26
   1  10 -15   32.88    2.29
  -1  10  15   35.29    2.27
  -1  10  14    0.88    0.98
  -1  10  14    0.54    1.06
   1  10 -14    2.09    1.27
  -1  10  13   14.08    1.42
  -1  10  13   15.99    1.69
  -1  10  12   12.14    1.55
   1  10 -12   14.08    1.77
  -1  10  12   11.27    1.62
  -1  10  12   12.79    1.36
  -1  10  11  251.08    9.79
  -1  10  11  255.17    9.80
  -1  10  11  234.97    9.80
   1  10 -11  265.38    9.97
  -1  10  11  245.97    9.51
  -1  10  10    3.50    1.00
  -1  10  10    2.68    1.15
  -1  10  10    3.52    1.11
   1  10 -10    3.20    1.30
  -1  10  10    3.59    1.10
  -1  10   9    0.80    0.90
   1  10  -9    0.53    1.20
  -1  10   9    0.83    0.90
  -1  10   9    0.37    1.01
  -1  10   9    0.20    0.96
   1  10  -8   71.94    3.13
  -1  10   8   69.27    3.09
  -1  10   8   71.05    3.52
   1  10  -8   79.86    3.71
  -1  10   8   77.14    3.64
  -1  10   8   73.29    3.48
  -1  10   8   71.17    3.39
   1  10  -7  221.67    8.23
  -1  10   7  207.70    8.21
  -1  10   7  224.43    8.59
   1  10  -7  219.24    8.72
  -1  10   7  224.82    8.68
  -1  10   7  227.51    8.56
  -1  10   7  231.18    8.55
   1  10  -6   28.79    1.60
  -1  10   6   27.76    1.85
  -1  10   6   23.78    1.79
  -1  10   6   28.86    1.89
   1  10  -6   28.09    2.02
  -1  10   6   26.64    1.74
  -1  10   6   29.02    1.89
   1  10  -5  225.67    8.61
  -1  10   5  243.89    8.89
  -1  10   5  232.96    8.84
   1  10  -5  227.36    9.00
  -1  10   5  232.36    8.93
  -1  10   5  234.26    8.89
   1  10  -4   21.10    1.37
  -1  10   4   20.96    1.63
  -1  10   4   20.57    1.57
   1  10  -4   23.35    1.72
  -1  10   4   23.21    1.69
  -1  10   4   22.47    1.54
  -1  10   3  276.81   10.55
   1  10  -3  285.34   10.65
   1  10  -3  287.30   10.35
  -1  10   3  278.81   10.58
   1  10  -2   29.81    1.62
  -1  10   2   27.61    1.79
  -1  10   1  132.65    5.64
   1  10  -1  145.53    5.45
  -1  10   1  136.62    5.64
  -1  10   0  135.07    5.70
   1  10   0  144.06    5.45
   1  10   0  137.68    5.43
  -1  10   0  141.00    5.71
   1  10   1   41.46    1.99
  -1  10  -1   36.41    2.28
  -1  10  -1   40.42    2.14
  -1  10  -1   37.13    2.17
   1  10   1   36.24    1.95
  -1  10  -1   37.89    2.20
   1  10   2   14.27    1.14
   1  10   2   14.08    1.18
  -1  10  -2   16.97    1.46
  -1  10  -2   13.96    1.47
  -1  10  -2   12.86    1.31
  -1  10  -2   15.75    1.43
  -1  10  -3    1.41    0.88
   1  10   3    2.82    0.77
  -1  10  -3    1.69    0.89
  -1  10  -3    2.36    0.93
   1  10   3    3.82    0.75
   1  10   4    8.21    0.95
   1  10   4   10.86    1.12
  -1  10  -4    7.91    0.92
  -1  10  -4   11.93    1.37
  -1  10  -4    9.79    1.21
  -1  10  -4    9.72    1.27
   1  10   4    9.58    1.04
  -1  10  -5  791.57   29.56
   1  10   5  842.29   29.41
   1  10   5  850.87   29.56
   1  10   5  835.33   29.28
  -1  10  -5  827.51   29.76
   1  10   5  827.75   29.59
  -1  10  -5  874.70   29.72
   1  10   6   22.96    1.56
  -1  10  -6   18.78    1.64
   1  10   6   24.41    1.75
   1  10   6   23.23    1.40
  -1  10  -6   22.64    1.91
   1  10   6   23.63    1.80
  -1  10  -6   22.00    1.80
   1  10   7   28.00    1.75
  -1  10  -7   22.76    1.83
   1  10   7   29.72    1.94
   1  10   7   25.26    1.47
  -1  10  -7   23.72    1.53
  -1  10  -7   27.93    2.08
   1  10   7   25.53    1.94
  -1  10  -7   26.59    2.01
   1  10   8  220.72    8.24
   1  10   8  228.27    8.52
  -1  10  -8  201.17    8.60
  -1  10  -8  210.76    8.00
   1  10   8  213.46    8.52
  -1  10  -8  215.12    8.58
  -1  10  -9    6.37    1.40
   1  10   9    7.76    1.16
   1  10   9    8.86    1.42
   1  10   9    4.88    1.23
  -1  10  -9    6.80    1.43
  -1  10 -10   13.97    1.71
  -1  10 -10   15.27    1.79
   1  10  10   15.92    1.45
   1  10  10   14.33    1.71
   1  10  10   13.24    1.52
   1  10  11  171.83    7.16
  -1  10 -11  183.65    7.41
  -1  10 -11  157.17    7.32
   1  10  11  172.87    6.89
   1  10  11  186.94    7.39
  -1  10 -12   29.51    2.37
   1  10  12   29.06    1.92
   1  10  12   31.04    2.35
   1  10  12   28.92    2.18
  -1  10 -13   23.61    2.05
   1  10  13   20.95    1.86
   1  10  13   20.31    1.88
  -1  10 -14    3.08    1.23
   1  10  14    5.07    1.31
   1  10  14    3.62    1.14
  -1  10 -14    3.81    1.25
  -1  10 -15    6.16    1.35
   1  10  15    7.49    1.27
   1  10  15    6.32    1.24
  -1  10 -15    6.09    1.35
   1  10  16   10.22    1.38
  -1  10 -16    7.73    1.34
  -1  10 -16    5.83    1.27
   1  10  17   24.79    1.84
  -1  10 -17   28.50    1.88
  -1  10 -17   23.40    1.83
  -1  10 -18    0.10    0.80
  -1  10 -18    0.43    0.80
   1  10  18    0.28    0.86
  -1  10 -19   12.09    1.06
   1  10  19   13.34    1.25
  -1  10 -19   10.10    1.01
  -1  11  20    7.87    1.00
  -1  11  19   -0.43    0.72
  -1  11  18   49.29    2.43
  -1  11  18   49.78    2.43
  -1  11  17   10.91    1.20
  -1  11  17   10.11    1.22
  -1  11  17   10.08    1.10
   1  11 -17   10.51    1.16
  -1  11  16   30.04    1.97
  -1  11  16   26.16    1.88
   1  11 -16   28.46    1.90
  -1  11  16   25.97    1.80
  -1  11  15    2.16    0.92
   1  11 -15    3.35    1.16
  -1  11  14   18.07    1.70
   1  11 -14   17.52    1.75
  -1  11  14   22.84    1.81
  -1  11  14   17.40    1.67
  -1  11  14   20.62    1.55
  -1  11  13    5.89    1.22
  -1  11  13    9.26    1.42
  -1  11  13    5.83    1.24
   1  11 -13    6.82    1.43
  -1  11  12    5.71    1.07
  -1  11  12    7.76    1.33
   1  11 -12    5.22    1.37
  -1  11  12    4.97    1.17
  -1  11  12    5.02    1.18
  -1  11  11   55.55    3.08
  -1  11  11   55.37    2.88
  -1  11  11   57.14    3.13
  -1  11  10   82.44    4.18
   1  11 -10   93.53    4.40
  -1  11  10   92.23    4.23
  -1  11  10   90.32    4.05
  -1  11  10   90.04    4.23
  -1  11   9    1.04    0.94
  -1  11   9    0.53    0.91
   1  11  -9    1.80    1.21
  -1  11   9    1.38    1.00
   1  11  -8   92.12    3.87
  -1  11   8   92.19    4.21
   1  11  -8   95.13    4.47
  -1  11   8   92.85    4.18
  -1  11   8   97.94    4.35
  -1  11   7   81.88    3.53
   1  11  -7   74.45    3.46
   1  11  -7   86.12    4.04
  -1  11   7   83.03    3.79
  -1  11   7   87.58    3.84
  -1  11   7   84.91    3.87
   1  11  -6    2.52    1.24
  -1  11   6    3.26    1.08
  -1  11   6    1.32    0.89
   1  11  -6    1.91    0.74
  -1  11   6    1.04    0.79
  -1  11   6    0.53    0.94
   1  11  -5   56.21    2.54
  -1  11   5   50.07    2.52
  -1  11   5   49.88    2.75
  -1  11   5   53.76    2.78
   1  11  -5   50.97    2.90
  -1  11   4   54.70    2.79
   1  11  -4   52.24    2.53
  -1  11   4   49.74    2.72
   1  11  -3    7.50    1.01
   1  11  -3    7.79    1.26
  -1  11   3    7.40    1.26
  -1  11   3    8.54    1.24
   1  11  -2    7.15    0.99
   1  11  -2    7.50    1.25
  -1  11   2    9.01    1.24
  -1  11   2    7.36    1.20
  -1  11   1   36.76    2.20
  -1  11   1   32.64    2.17
   1  11  -1   31.31    2.09
   1  11  -1   39.49    2.01
  -1  11   0  154.27    6.13
   1  11   0  145.96    6.00
  -1  11   0  144.59    6.12
   1  11   0  152.59    5.89
  -1  11  -1    0.11    1.04
   1  11   1    0.08    0.78
   1  11   1    0.79    0.73
  -1  11  -1    0.11    0.90
   1  11   2    4.32    0.91
  -1  11  -2    4.72    1.05
   1  11   2    6.02    0.92
  -1  11  -2    4.20    1.18
  -1  11  -2    6.74    1.14
   1  11   3   19.80    1.37
  -1  11  -3   16.63    1.49
  -1  11  -3   18.36    1.57
   1  11   3   17.06    1.36
  -1  11  -3   16.40    1.74
  -1  11  -4    3.74    1.03
   1  11   4    2.13    0.84
   1  11   4    2.91    0.85
  -1  11  -4    1.72    0.96
   1  11   5   -0.45    0.72
  -1  11  -5    0.86    0.93
  -1  11  -5   -0.12    1.02
   1  11   5   -0.09    0.78
   1  11   5    0.83    0.90
   1  11   6    7.24    0.95
  -1  11  -6    6.17    0.97
  -1  11  -6    7.53    1.39
  -1  11  -6    7.74    1.30
   1  11   6    7.33    1.18
   1  11   6    7.03    1.06
   1  11   6    8.13    1.23
  -1  11  -7   82.49    3.55
   1  11   7   79.73    3.42
   1  11   7   82.51    3.87
  -1  11  -7   83.10    4.03
  -1  11  -7   78.33    3.98
   1  11   7   87.65    3.71
   1  11   7   77.60    3.84
  -1  11  -8   46.83    2.41
   1  11   8   50.74    2.86
  -1  11  -8   55.57    3.02
   1  11   8   53.52    2.65
   1  11   8   55.14    2.93
  -1  11  -8   45.77    2.90
  -1  11  -9    1.85    1.28
  -1  11  -9    1.80    1.22
   1  11   9    2.05    1.14
   1  11   9    1.67    0.94
   1  11   9    1.78    1.08
  -1  11 -10   13.26    1.67
   1  11  10   16.31    1.47
   1  11  10   19.05    1.81
   1  11  10   15.12    1.65
  -1  11 -11   36.42    2.62
   1  11  11   43.32    2.56
   1  11  11   37.90    2.51
   1  11  11   40.11    2.28
  -1  11 -12   62.71    3.33
   1  11  12   56.34    3.09
   1  11  12   55.26    3.21
  -1  11 -13   25.27    2.10
   1  11  13   25.25    1.94
   1  11  13   25.42    2.00
  -1  11 -13   26.10    2.12
  -1  11 -14   14.37    1.60
  -1  11 -14   11.09    1.48
  -1  11 -15    6.55    1.26
   1  11  15    8.24    1.26
  -1  11 -15    7.34    1.27
  -1  11 -16   93.95    4.09
   1  11  16   99.34    4.14
  -1  11 -17    3.57    0.93
   1  11  17    3.36    0.89
  -1  11 -17    1.69    0.78
   1  11  18    0.37    0.78
  -1  11 -18    0.63    0.68
  -1  11 -19    6.96    1.13
   1  12 -19    3.63    0.95
  -1  12  18    6.32    0.76
  -1  12  17    7.65    0.90
  -1  12  17    5.42    0.90
  -1  12  16    2.35    0.82
  -1  12  16    1.68    0.84
   1  12 -15   16.42    1.49
  -1  12  15   13.94    1.33
  -1  12  15   16.09    1.43
   1  12 -14   39.55    2.31
  -1  12  14   34.64    1.97
  -1  12  14   36.03    2.18
  -1  12  13   55.25    2.74
   1  12 -13   52.40    2.99
   1  12 -12    7.77    1.45
  -1  12  12    7.43    1.31
  -1  12  12    8.57    1.16
  -1  12  12    7.49    1.20
   1  12 -11    0.14    1.20
  -1  12  11   -0.12    1.02
  -1  12  10   48.88    2.58
  -1  12  10   45.15    2.67
  -1  12   9    1.90    1.04
  -1  12   9    2.48    1.02
   1  12  -8   87.00    3.76
  -1  12   8   91.32    4.12
  -1  12   8   92.16    4.19
   1  12  -8   92.16    4.34
   1  12  -7   21.14    1.45
  -1  12   7   20.21    1.48
  -1  12   7   23.09    1.78
  -1  12   7   21.56    1.72
   1  12  -7   21.77    1.97
   1  12  -6   68.63    3.11
  -1  12   6   66.35    3.13
  -1  12   6   71.73    3.38
  -1  12   5    6.75    1.00
   1  12  -5    7.75    1.03
  -1  12   5    9.22    1.31
   1  12  -5    7.57    1.41
  -1  12   5   11.12    1.34
  -1  12   4   56.49    2.86
  -1  12   4   53.76    2.84
   1  12  -4   51.33    2.93
   1  12  -4   49.54    2.55
  -1  12   4   50.88    2.58
  -1  12   3   31.43    2.11
  -1  12   3   31.12    2.13
   1  12  -3   31.64    2.17
  -1  12   3   33.78    1.95
   1  12  -3   34.70    1.97
  -1  12   2   89.47    4.18
  -1  12   2   94.82    4.02
   1  12  -2   94.80    4.01
  -1  12   2   97.32    4.28
   1  12  -2   87.27    4.16
   1  12  -1    1.50    0.88
  -1  12   1    1.76    0.95
  -1  12   1    0.68    0.98
  -1  12   1    0.69    1.06
   1  12  -1    2.74    1.10
   1  12   0    0.61    0.88
  -1  12   0    1.60    0.85
  -1  12   0    0.79    1.02
  -1  12   0   -0.12    1.12
  -1  12  -1   12.25    1.26
   1  12   1    9.71    1.18
  -1  12  -1   13.48    1.43
  -1  12  -1   13.04    1.53
   1  12   2  136.75    5.40
  -1  12  -2  132.36    5.61
  -1  12  -2  137.62    5.47
   1  12   2  136.06    5.40
  -1  12  -2  123.53    5.68
  -1  12  -3   16.00    1.50
   1  12   3   12.88    1.23
  -1  12  -3   10.75    1.54
  -1  12  -3   11.00    1.22
   1  12   3   12.52    1.23
  -1  12  -4   58.82    3.08
  -1  12  -4   56.09    2.96
   1  12   4   60.35    2.83
   1  12   4   63.62    2.81
  -1  12  -4   58.37    2.83
  -1  12  -5   68.09    3.36
   1  12   5   65.94    3.05
  -1  12  -5   61.16    3.43
   1  12   5   63.81    2.95
  -1  12  -5   60.24    2.97
  -1  12  -6    2.19    1.15
   1  12   6    1.60    0.78
  -1  12  -6    1.56    0.81
   1  12   6    2.81    0.95
  -1  12  -6    1.80    1.28
   1  12   6    0.66    0.81
  -1  12  -7   55.72    3.10
   1  12   7   53.01    2.52
  -1  12  -7   52.55    2.63
   1  12   7   58.21    2.82
   1  12   7   58.38    3.00
   1  12   8  188.83    7.50
   1  12   8  192.31    7.31
   1  12   8  176.43    7.50
   1  12   9   77.56    3.75
   1  12   9   80.58    3.58
   1  12   9   71.95    3.74
   1  12  10   16.94    1.64
  -1  12 -10   15.80    1.77
   1  12  10   18.09    1.74
   1  12  11    2.44    1.04
   1  12  11    4.15    1.25
   1  12  11    4.40    0.95
  -1  12 -11    5.45    1.34
  -1  12 -12   10.40    1.52
  -1  12 -13    0.12    1.00
  -1  12 -13    0.37    0.94
   1  12  14   32.47    2.10
  -1  12 -14   34.17    2.15
  -1  12 -14   31.67    2.04
   1  12  15    6.40    1.07
  -1  12 -15    4.91    1.03
   1  12  16    1.42    0.79
  -1  12 -16   -1.00    0.81
  -1  12 -17    0.68    0.67
  -1  12 -17    0.34    0.92
  -1  12 -18   14.20    1.27
   1  13 -18    4.67    0.85
   1  13 -17   19.67    1.37
   1  13 -16   30.88    1.75
  -1  13  15   16.04    1.29
  -1  13  14    0.63    0.79
  -1  13  13   16.92    1.36
  -1  13  13   18.18    1.50
  -1  13  12    2.52    0.88
  -1  13  12    2.73    0.88
  -1  13  11   92.41    4.04
  -1  13  10    1.01    0.91
  -1  13  10    3.44    1.03
  -1  13   9  182.05    7.29
   1  13  -8    3.34    0.75
  -1  13   8    4.13    1.03
   1  13  -7   38.25    2.51
  -1  13   7   39.93    2.32
   1  13  -6    3.96    1.28
  -1  13   6    3.39    1.03
  -1  13   5    2.22    1.06
   1  13  -5    5.34    0.95
  -1  13   5    3.45    1.13
   1  13  -5    4.10    1.22
  -1  13   4   69.31    3.29
   1  13  -4   64.41    3.02
  -1  13   4   63.02    3.04
  -1  13   4   66.96    3.27
   1  13  -4   60.17    3.28
  -1  13   3    3.86    1.06
  -1  13   3    3.78    0.94
   1  13  -3    5.58    1.01
   1  13  -3    3.83    1.23
  -1  13   3    5.69    1.23
  -1  13   2    0.57    1.00
  -1  13   2   -0.10    0.84
   1  13  -2    0.09    0.85
  -1  13   2   -0.46    1.06
   1  13  -2    1.11    0.98
  -1  13   1   24.88    1.80
   1  13  -1   25.38    1.71
  -1  13   1   21.18    1.68
  -1  13   1   21.44    1.85
  -1  13   0    1.69    0.96
  -1  13   0    1.00    0.87
   1  13   0    0.46    0.85
  -1  13   0    3.96    1.23
  -1  13  -1    2.00    1.02
  -1  13  -1   -0.20    0.93
   1  13   1    0.91    0.81
  -1  13  -1    1.97    1.23
  -1  13  -2   -0.33    0.91
  -1  13  -2    1.77    1.21
  -1  13  -2    0.40    0.91
   1  13   2   -0.36    0.83
  -1  13  -3   -0.55    0.95
   1  13   3    0.70    0.74
  -1  13  -3    0.13    1.16
   1  13   3    0.17    0.82
  -1  13  -3    0.78    0.90
   1  13   4   23.48    1.61
  -1  13  -4   23.16    2.04
   1  13   4   21.83    1.57
  -1  13  -4   24.51    1.69
   1  13   5    3.94    0.94
  -1  13  -5    2.70    1.27
   1  13   6    1.31    0.80
  -1  13  -6    0.14    1.30
   1  13   7   65.06    2.89
  -1  13  -7   54.90    2.67
   1  13   7   53.21    2.57
  -1  13  -7   49.41    3.12
  -1  13  -7   61.72    3.17
  -1  13  -8   12.10    1.11
  -1  13  -8    9.62    1.58
  -1  13  -9   31.30    2.23
  -1  13  -9   27.15    2.25
  -1  13 -10   37.82    2.42
  -1  13 -10   32.72    2.34
   1  13  10   36.10    2.05
  -1  13 -11   79.78    3.89
  -1  13 -12    0.70    1.04
  -1  13 -12    1.71    1.03
  -1  13 -13    8.32    1.31
  -1  13 -13   12.29    1.32
  -1  13 -14    6.52    1.12
  -1  13 -14    8.37    1.09
  -1  13 -15    3.61    0.92
  -1  13 -15    3.68    0.85
  -1  13 -16   15.89    1.40
  -1  13 -17    8.59    1.20
   1  14 -16   19.11    1.27
   1  14 -15    9.36    0.96
   1  14 -14   15.63    1.24
   1  14 -13    2.81    0.92
   1  14 -12    0.50    0.98
  -1  14  12    2.12    0.76
  -1  14  12    0.97    0.73
  -1  14  11   67.82    3.20
   1  14 -11   66.42    3.41
   1  14 -10    1.56    1.03
  -1  14  10    0.46    0.74
  -1  14  10    0.26    0.84
  -1  14   9  109.84    4.62
   1  14  -8   13.26    1.07
  -1  14   8   14.26    1.37
  -1  14   7    4.66    0.86
   1  14  -7    5.14    0.82
   1  14  -7    5.88    1.21
  -1  14   7    6.22    1.07
  -1  14   6    4.04    0.87
   1  14  -6    6.17    1.20
   1  14  -6    6.25    0.92
   1  14  -5    9.09    1.33
   1  14  -5   10.15    1.10
  -1  14   5    8.66    1.04
  -1  14   4    2.73    1.06
   1  14  -4    1.46    1.04
  -1  14   4    1.25    0.79
   1  14  -4    1.71    0.89
  -1  14   3   18.41    1.55
  -1  14   3   19.14    1.63
  -1  14   3   18.04    1.48
   1  14  -3   18.69    1.48
  -1  14   2   52.80    2.81
  -1  14   2   51.56    2.74
  -1  14   1    2.38    1.12
  -1  14   1    1.28    0.89
  -1  14   0    8.11    1.34
  -1  14   0   10.61    1.26
  -1  14  -1   49.41    2.64
  -1  14  -1   51.38    2.84
  -1  14  -2   33.93    2.34
   1  14   2   38.33    2.08
  -1  14  -2   36.38    2.12
  -1  14  -3   22.00    1.90
   1  14   3   21.11    1.54
  -1  14  -3   23.95    1.67
  -1  14  -4   35.77    2.39
   1  14   4   36.76    1.99
  -1  14  -4   37.30    2.09
  -1  14  -5   20.56    1.88
  -1  14  -5   21.84    1.54
   1  14   5   22.62    1.48
   1  14   5   23.34    1.56
  -1  14  -6    1.14    1.18
   1  14   6    0.92    0.68
  -1  14  -6    0.98    0.74
   1  14   6    0.86    0.75
  -1  14  -7   -0.37    1.13
   1  14   7    0.45    0.59
   1  14   7   -0.86    0.75
  -1  14  -7    0.45    0.67
  -1  14  -8    4.51    1.27
   1  14   8    6.40    0.96
  -1  14  -8    4.79    0.77
   1  14   9   10.62    1.10
  -1  14 -10   -1.25    1.10
  -1  14 -11   33.73    2.16
  -1  14 -12   -0.66    0.93
  -1  14 -13   -0.57    0.85
  -1  14 -14   79.26    3.40
  -1  14 -15    3.43    1.08
  -1  14 -16    3.76    0.90
   1  15 -14    0.40    0.62
   1  15 -13    1.08    0.61
   1  15 -12   10.21    1.01
   1  15 -11    1.44    0.83
  -1  15  11    3.26    0.72
   1  15 -10   45.08    2.44
  -1  15  10   51.82    2.37
   1  15  -9    8.52    1.17
  -1  15   9    9.99    1.06
   1  15  -8    1.39    0.87
   1  15  -8    3.31    0.62
  -1  15   8    3.82    0.88
   1  15  -7   47.08    2.54
  -1  15   7   45.87    2.23
   1  15  -7   46.52    2.24
   1  15  -6   57.21    2.90
  -1  15   6   62.40    2.87
  -1  15   6   57.45    2.66
   1  15  -6   59.70    2.66
  -1  15   5   33.90    1.97
  -1  15   5   33.18    1.84
   1  15  -5   32.22    1.81
   1  15  -4   11.62    1.13
  -1  15   4   12.00    1.19
  -1  15   4   14.52    1.32
  -1  15   3   17.29    1.39
   1  15  -3   19.91    1.43
  -1  15   3   19.51    1.46
  -1  15   2    4.74    1.10
   1  15  -2    6.73    1.04
  -1  15   2    5.41    0.96
  -1  15   2    5.50    1.00
  -1  15   1   18.81    1.56
  -1  15   1   16.97    1.39
  -1  15   1   17.09    1.44
   1  15  -1   18.99    1.39
  -1  15   0   69.21    3.37
  -1  15   0   69.84    3.21
   1  15   0   66.39    3.17
  -1  15   0   75.91    3.29
  -1  15  -1   43.60    2.50
   1  15   1   41.04    2.23
  -1  15  -1   47.17    2.39
  -1  15  -2    4.64    1.15
   1  15   2    5.82    0.94
  -1  15  -2    6.28    1.00
  -1  15  -3    0.44    1.07
   1  15   3   -0.45    0.71
  -1  15  -3    0.35    0.81
   1  15   4   -0.07    0.66
  -1  15  -4    0.74    0.78
   1  15   5   34.37    1.80
  -1  15  -5   34.01    1.84
   1  15   5   30.41    1.73
   1  15   6    5.38    0.81
   1  15   6    6.02    0.84
  -1  15  -6    6.90    0.89
  -1  15  -7   33.27    2.15
  -1  15  -7   34.84    1.79
   1  15   7   36.17    1.87
  -1  15  -8    0.10    0.99
  -1  15  -8    0.42    0.50
  -1  15  -9   44.90    2.45
  -1  15 -10   23.95    1.69
  -1  15 -11    2.63    0.92
  -1  15 -12    2.30    0.81
  -1  15 -13    0.67    0.89
  -1  15 -14    0.55    0.97
  -1  16  10   -0.36    0.55
  -1  16   9    5.50    0.73
  -1  16   8    2.48    0.67
  -1  16   7   16.02    1.18
  -1  16   6    2.12    0.72
   1  16  -6    1.71    0.59
  -1  16   6    2.02    0.59
  -1  16   5   37.58    1.99
   1  16  -5   43.13    2.05
   1  16  -4    0.58    0.59
  -1  16   4   -0.14    0.67
  -1  16   4    0.33    0.66
   1  16  -3    1.83    0.68
  -1  16   3    0.64    0.70
  -1  16   3   -0.55    0.70
   1  16  -2    0.07    0.70
  -1  16   2    0.66    0.66
  -1  16   2    0.49    0.64
  -1  16   1   -0.17    0.77
   1  16  -1   -0.36    0.73
  -1  16   1   -0.15    0.74
  -1  16   1    0.35    0.63
  -1  16   0    1.36    0.89
   1  16   0    1.48    0.72
  -1  16   0    1.64    0.79
  -1  16  -1   30.99    1.92
   1  16   1   30.38    1.74
  -1  16  -2    6.66    1.02
   1  16   2    6.25    0.88
  -1  16  -2    5.56    0.90
  -1  16  -3   13.08    1.30
  -1  16  -3   11.61    1.12
   1  16   3   15.17    1.09
  -1  16  -4   -0.96    0.94
   1  16   4    0.65    0.57
  -1  16  -4   -0.13    0.62
   1  16   5    7.48    0.81
  -1  16  -5    7.87    0.88
  -1  16  -6   -0.25    0.82
  -1  16  -6   -0.44    0.55
  -1  16  -7    5.65    0.97
  -1  16  -7    5.26    0.64
  -1  16  -8    1.44    0.81
  -1  16  -8    0.43    0.40
  -1  16  -9    1.42    0.77
  -1  16 -10   13.91    1.14
  -1  16 -11   15.09    1.18
  -1  16 -12    2.73    0.88
  -1  17   7    0.09    0.44
  -1  17   6    3.64    0.59
  -1  17   5    7.01    0.69
  -1  17   5    4.54    0.59
  -1  17   4    5.32    0.65
   1  17  -4    6.11    0.71
  -1  17   3    0.82    0.51
   1  17  -3    1.11    0.54
  -1  17   2   10.01    0.90
   1  17  -2   11.17    0.94
   1  17  -1    2.62    0.65
  -1  17   1    3.08    0.69
  -1  17   0   75.31    3.07
   1  17   0   69.93    3.00
   1  17   1    0.92    0.58
  -1  17  -1    0.65    0.61
  -1  17  -1    0.44    0.69
  -1  17  -2   33.01    1.57
  -1  17  -2   29.78    1.61
  -1  17  -3    0.63    0.55
  -1  17  -3    2.87    0.73
  -1  17  -4   19.05    1.15
  -1  17  -4   22.97    1.37
  -1  17  -5    2.04    0.53
  -1  17  -5    2.70    0.71
  -1  17  -6   75.70    3.04
  -1  17  -6   84.81    3.29
  -1  17  -7   19.01    1.21
  -1  17  -8    0.53    0.72
  -1  17  -9    7.23    0.92
  -1  18   1   19.28    1.04
  -1  18   0    1.96    0.49
  -1  18  -1    0.55    0.42
   2   0 -24    2.61    0.76
  -2   0  23    0.50    0.67
  -2   0  22    3.55    0.95
  -2   0  22    4.07    1.13
   2   0 -21    0.44    1.20
  -2   0  21    0.13    0.93
  -2   0  20    4.15    1.19
   2   0 -20    2.26    1.35
   2   0 -19   -0.17    1.17
  -2   0  19   -0.47    1.18
   2   0 -18  190.36    8.11
  -2   0  18  192.39    8.02
   2   0 -18  193.91    7.70
   2   0 -17    0.65    1.29
   2   0 -17    1.01    1.17
   2   0 -17    0.12    1.01
  -2   0  17    1.37    1.28
   2   0 -16   78.57    3.96
   2   0 -16   83.39    4.02
   2   0 -16   74.58    3.56
   2   0 -15    1.27    1.18
  -2   0  15   -0.13    1.08
   2   0 -15    0.60    0.91
   2   0 -15    0.15    1.14
  -2   0  14   34.71    1.95
  -2   0  14   32.17    2.20
   2   0 -14   34.41    2.34
   2   0 -14   37.01    2.38
   2   0 -13   -0.23    0.99
   2   0 -13    0.48    0.91
  -2   0  13   -0.44    0.83
  -2   0  13    0.24    0.64
  -2   0  13   -0.11    0.84
   2   0 -12  670.06   23.44
   2   0 -12  650.96   23.38
  -2   0  12  660.94   23.35
  -2   0  12  640.26   23.08
   2   0 -11   -0.09    0.90
   2   0 -11   -0.86    0.94
  -2   0  11   -0.69    0.78
  -2   0  11   -0.61    0.79
   2   0 -10  869.67   30.61
   2   0  -9   -0.37    0.83
  -2   0   9   -0.41    0.75
  -2   0   8  188.01    6.99
   2   0  -8  184.48    7.02
   2   0  -7    0.12    0.70
  -2   0   7    0.85    0.65
  -2   0   6   25.13    1.35
   2   0  -6   24.59    1.40
   2   0  -5    0.49    0.60
  -2   0   5    0.21    0.53
  -2   0   4   35.33    1.60
  -2   0   3   -0.14    0.54
   2   0  -2 1538.61   52.31
  -2   0   2 1474.88   52.49
   2   0  -1   -0.13    0.26
  -2   0   1   -0.16    0.53
  -2   0   0 9999.00  343.43
   2   0   1    0.10    0.50
  -2   0  -1    0.37    0.55
  -2   0  -2  403.30   13.94
  -2   0  -2  384.74   14.00
   2   0   2  405.57   13.99
  -2   0  -3    0.03    0.41
  -2   0  -3    0.04    0.54
   2   0   3    0.35    0.53
  -2   0  -4  783.23   26.40
  -2   0  -4  730.17   26.50
   2   0   4  759.67   26.50
  -2   0  -5    1.03    0.64
   2   0   5    0.59    0.57
  -2   0  -5   -0.32    0.42
   2   0   6  841.50   31.07
  -2   0  -6  925.90   30.94
   2   0   7    0.77    0.76
  -2   0  -7    0.40    0.51
   2   0   8   94.95    4.12
  -2   0  -8  104.31    3.93
  -2   0  -9   -0.27    0.52
   2   0  10  227.47    8.83
  -2   0 -10  237.54    8.82
   2   0  11    0.95    0.82
  -2   0 -11   -0.52    0.85
  -2   0 -12   25.95    1.59
  -2   0 -12   25.96    1.82
   2   0  12   21.74    1.76
  -2   0 -12   24.00    1.79
  -2   0 -13    0.51    1.13
  -2   0 -13   -0.78    1.12
   2   0  13   -1.03    0.98
  -2   0 -13   -0.45    0.78
  -2   0 -14  132.86    5.69
  -2   0 -14  123.95    5.25
  -2   0 -14  139.75    5.73
   2   0  14  124.23    5.60
  -2   0 -14  120.56    5.61
  -2   0 -15   -0.15    1.25
  -2   0 -15    0.74    0.97
  -2   0 -15   -0.09    0.73
  -2   0 -15    0.78    1.20
   2   0  15   -0.45    1.02
  -2   0 -15   -1.12    1.26
  -2   0 -16  879.94   30.52
   2   0  16  814.01   30.39
  -2   0 -16  854.97   30.04
  -2   0 -16  830.05   30.52
  -2   0 -17   -1.21    1.21
   2   0  17   -0.81    1.05
  -2   0 -17   -1.04    1.25
  -2   0 -18  244.06    9.56
  -2   0 -18  258.60   10.09
  -2   0 -19   -0.21    0.84
  -2   0 -19    1.37    1.19
  -2   0 -20    7.22    1.05
  -2   0 -20   11.50    1.56
  -2   0 -21    0.15    0.66
  -2   0 -21   -0.48    1.09
  -2   0 -22   13.01    1.32
   2   1 -24   -0.08    0.68
   2  -1 -24   -0.08    0.68
  -2   1  23   13.41    1.18
  -2  -1  23   11.65    1.06
  -2   1  22    2.56    0.93
  -2  -1  22    2.31    0.81
  -2   1  21   16.47    1.64
  -2  -1  21   17.25    1.58
   2  -1 -20  140.71    6.22
   2   1 -20  146.32    6.27
  -2  -1  20  140.54    6.16
  -2   1  20  132.53    6.10
  -2  -1  19    8.20    1.55
  -2   1  19    7.70    1.48
   2   1 -19    6.53    1.51
   2  -1 -19    7.84    1.58
   2  -1 -18   23.65    1.84
   2   1 -18   25.87    1.97
   2  -1 -18   22.85    2.15
  -2  -1  18   23.77    2.17
   2   1 -18   23.09    2.17
  -2   1  18   21.31    2.08
   2  -1 -17  157.77    6.36
   2   1 -17  153.68    6.41
  -2   1  17  148.74    6.61
  -2  -1  17  154.31    6.68
   2  -1 -17  159.72    6.82
   2   1 -17  150.06    6.76
   2  -1 -17  150.61    6.72
   2   1 -17  159.79    6.80
  -2   1  16   17.39    1.81
  -2  -1  16   18.51    1.81
   2   1 -16   18.83    1.67
   2  -1 -16   20.82    1.93
   2   1 -16   12.62    1.70
   2   1 -16   16.94    1.82
   2  -1 -16   13.73    1.72
   2  -1 -15    4.93    1.30
   2   1 -15    7.18    1.39
   2   1 -15    7.66    1.20
  -2   1  15    7.73    1.33
  -2  -1  15    5.90    1.22
  -2   1  15    6.89    1.07
   2  -1 -15    8.59    1.39
   2   1 -15    5.82    1.36
  -2   1  14    5.96    0.99
  -2   1  14    5.48    1.21
  -2  -1  14    7.84    1.25
   2  -1 -14    5.39    1.22
   2   1 -14    6.41    1.28
   2   1 -14    6.12    1.06
   2  -1 -14    7.43    1.32
   2   1 -14    5.96    1.24
  -2  -1  13    4.01    0.97
  -2   1  13    4.96    1.04
  -2   1  13    4.37    0.88
   2   1 -13    4.28    1.08
   2  -1 -13    3.82    1.06
   2   1 -13    4.96    0.90
   2  -1 -13    3.11    0.98
   2   1 -13    3.23    0.99
  -2   1  13    4.08    1.03
  -2  -1  13    3.44    0.97
   2   1 -12   47.21    2.55
   2  -1 -12   50.65    2.56
   2   1 -12   47.81    2.31
  -2   1  12   43.99    2.41
  -2  -1  12   46.92    2.46
   2   1 -12   46.10    2.52
   2  -1 -12   43.59    2.47
  -2   1  12   42.72    2.25
   2  -1 -11   19.82    1.57
  -2   1  11   20.90    1.53
  -2  -1  11   20.78    1.53
   2   1 -11   19.97    1.57
  -2   1  11   22.91    1.56
  -2  -1  11   23.59    1.59
   2  -1 -11   23.46    1.63
   2   1 -11   23.02    1.61
   2  -1 -10   38.05    2.10
   2   1 -10   38.56    2.11
  -2   1   9   51.06    2.42
  -2  -1   9   48.90    2.43
   2  -1  -9   51.54    2.53
   2   1  -9   53.72    2.51
  -2   1   8  163.98    6.23
  -2  -1   8  162.73    6.23
   2   1  -8  166.91    6.28
   2  -1  -8  164.27    6.29
  -2   1   7  186.87    6.89
  -2  -1   7  191.15    6.91
   2   1  -7  179.70    6.92
   2  -1  -7  186.93    6.94
  -2   1   6  188.41    6.92
  -2  -1   6  194.84    6.94
   2  -1  -6  182.60    6.96
   2   1  -6  189.95    6.96
  -2   1   5   22.28    1.19
  -2  -1   5   22.08    1.18
   2  -1  -5   20.05    1.20
   2   1  -5   22.09    1.21
   2   1  -5   22.83    1.09
  -2  -1   4    5.90    0.68
  -2   1   4    5.76    0.65
   2   1  -4    6.89    0.57
  -2   1   3 3123.35  107.63
  -2  -1   3 3128.42  107.63
   2   1  -3 3128.73  107.51
  -2  -1   2  372.02   13.12
  -2   1   2  376.23   13.13
   2   1  -2  373.27   13.00
  -2  -1   1   28.93    1.33
  -2   1   1   28.22    1.32
   2   1  -1   27.50    1.14
  -2  -1   0  966.54   33.49
  -2   1   0  968.09   33.49
  -2   1  -1  440.36   14.97
  -2   1  -1  419.71   14.99
  -2  -1  -1  427.34   15.00
   2   1   1  420.97   14.98
   2  -1   1  429.68   14.99
  -2  -1  -2   15.76    0.83
  -2   1  -2   15.78    0.92
  -2   1  -2   16.01    0.61
  -2  -1  -2   15.59    0.98
  -2   1  -2   17.41    0.98
   2   1   2   16.70    0.95
   2  -1   2   13.77    0.90
  -2   1  -3   31.79    1.51
  -2  -1  -3   36.30    1.45
  -2  -1  -3   33.79    1.59
  -2   1  -3   32.49    1.58
   2  -1   3   33.32    1.55
   2   1   3   34.82    1.57
  -2   1  -4 1596.43   54.96
  -2  -1  -4 1619.11   54.87
  -2   1  -4 1580.69   55.03
  -2  -1  -4 1590.62   55.04
   2   1   4 1578.84   55.01
   2  -1   4 1564.33   55.01
  -2   1  -5   16.91    0.99
  -2  -1  -5   17.35    0.90
  -2   1  -5   17.50    1.13
  -2  -1  -5   17.72    1.17
   2  -1   5   18.48    1.13
   2   1   5   17.38    1.10
   2   1   6   16.22    1.12
   2  -1   6   15.21    1.08
  -2   1  -6   14.41    0.98
  -2  -1  -6   14.96    0.87
   2   1   7   13.31    1.15
   2  -1   7   11.08    1.10
  -2  -1  -7   12.97    0.85
   2  -1   8  283.43   10.97
   2   1   8  296.06   11.00
  -2   1  -8  309.81   10.85
  -2  -1  -8  306.44   10.72
  -2  -1  -9  238.89    8.64
  -2   1 -10    2.93    0.82
  -2   1 -10    2.10    0.82
  -2  -1 -10    3.74    0.89
   2   1  10    2.84    0.82
   2  -1  10    2.37    0.86
   2  -1  11  137.23    5.91
   2   1  11  142.37    5.93
  -2  -1 -11  146.64    5.94
  -2   1 -11  151.35    5.96
  -2   1 -11  149.39    5.73
  -2   1 -12   38.38    1.92
  -2  -1 -12   40.20    2.34
  -2   1 -12   37.19    2.28
   2   1  12   34.80    2.24
   2  -1  12   40.87    2.35
  -2  -1 -12   37.87    2.32
  -2   1 -12   41.28    2.35
  -2   1 -12   36.59    2.08
  -2   1 -13   35.39    2.25
  -2   1 -13   29.04    1.75
  -2  -1 -13   38.86    2.32
  -2   1 -13   32.84    2.25
  -2  -1 -13   33.81    2.23
   2   1  13   33.10    2.19
   2  -1  13   32.25    2.17
  -2   1 -13   32.72    1.98
  -2  -1 -13   33.03    1.95
  -2   1 -14    1.25    1.18
  -2  -1 -14    1.53    1.15
  -2   1 -14    1.02    0.88
  -2  -1 -14    1.14    0.83
  -2  -1 -14    0.44    1.08
  -2   1 -14    0.75    1.09
   2   1  14    1.13    1.07
   2  -1  14    0.71    0.97
  -2  -1 -14    0.14    1.03
  -2   1 -14   -0.29    1.04
  -2   1 -14    0.90    0.77
  -2  -1 -15   20.55    1.96
  -2   1 -15   20.97    1.98
  -2   1 -15   24.02    2.07
  -2  -1 -15   27.31    2.15
   2  -1  15   23.95    1.99
   2   1  15   24.38    2.05
  -2  -1 -15   23.05    2.00
  -2   1 -15   21.33    1.99
  -2  -1 -15   21.19    1.64
  -2   1 -15   23.17    1.77
  -2   1 -16  101.22    5.03
  -2  -1 -16  107.26    5.07
  -2  -1 -16  108.73    5.03
  -2   1 -16  110.44    5.01
  -2  -1 -16   96.72    4.36
  -2  -1 -16  109.27    4.59
  -2   1 -16   98.91    4.58
   2   1  16  103.63    4.94
   2  -1  16  110.01    4.99
  -2  -1 -17    0.34    1.14
  -2   1 -17    2.44    1.20
   2  -1  17    2.10    1.14
   2   1  17    0.16    1.14
  -2  -1 -17    1.20    1.22
  -2   1 -17    3.09    1.34
  -2  -1 -18    3.03    1.24
  -2   1 -18    3.33    1.31
  -2   1 -18    1.95    1.01
  -2  -1 -18    3.76    1.04
  -2  -1 -19    4.84    1.40
  -2   1 -19    3.31    1.26
  -2   1 -19    4.81    1.07
  -2  -1 -19    4.59    0.99
  -2  -1 -20    1.92    1.07
  -2   1 -20    2.86    1.13
  -2  -1 -20    1.74    0.76
  -2   1 -20    1.60    0.81
  -2  -1 -21   19.81    1.71
  -2   1 -21   22.89    1.72
  -2   1 -21   18.21    1.35
  -2  -1 -22    4.44    0.98
  -2   1 -22    6.58    1.03
  -2   2  23    2.65    0.81
  -2   2  22    8.90    1.20
  -2  -2  21    1.57    0.86
  -2   2  21    0.80    0.94
  -2   2  21    0.90    1.07
  -2  -2  21   -0.13    0.98
   2  -2 -20   -1.55    1.25
   2   2 -20    0.93    1.17
  -2   2  20   -0.15    1.04
  -2  -2  20    0.14    1.19
  -2   2  20   -0.43    1.14
  -2  -2  19   12.31    1.71
  -2   2  19   14.68    1.72
   2  -2 -19   10.77    1.70
   2   2 -19   15.90    1.87
  -2   2  18   79.09    4.25
  -2  -2  18   88.12    4.34
   2  -2 -18   93.47    4.05
   2   2 -18   88.73    4.17
  -2  -2  18   86.32    4.33
  -2   2  18   86.23    4.35
   2  -2 -18   80.38    4.39
   2   2 -18   85.63    4.44
   2   2 -17   19.30    1.77
   2   2 -17   17.82    2.00
   2  -2 -17   20.40    1.99
   2  -2 -17   20.74    2.00
  -2   2  17   24.71    2.02
  -2  -2  17   21.05    1.96
   2   2 -17   20.56    1.99
  -2   2  16    9.61    1.51
  -2  -2  16    7.22    1.45
   2   2 -16    9.72    1.59
   2  -2 -16    6.39    1.49
   2   2 -16    7.88    1.33
   2   2 -16    6.27    1.41
   2  -2 -16    9.11    1.51
  -2   2  16    9.75    1.26
   2  -2 -15  142.10    6.28
   2   2 -15  146.76    6.35
   2   2 -15  147.39    6.07
   2   2 -15  151.63    6.38
  -2   2  15  148.31    6.26
   2  -2 -15  152.68    6.39
  -2  -2  15  151.32    6.30
  -2   2  15  143.62    6.04
   2  -2 -14   48.05    2.76
   2   2 -14   46.71    2.77
   2   2 -14   46.09    2.52
   2   2 -14   44.43    2.71
  -2   2  14   48.27    2.73
  -2  -2  14   48.25    2.72
   2  -2 -14   45.43    2.70
  -2   2  14   46.36    2.50
   2  -2 -13  289.27   11.01
   2   2 -13  285.07   11.01
   2   2 -13  287.76   10.79
  -2   2  13  274.40   10.78
  -2   2  13  296.56   10.98
   2   2 -13  296.91   11.08
  -2  -2  13  298.21   10.99
   2  -2 -13  298.01   11.07
  -2  -2  12    1.37    0.81
  -2   2  12    1.56    0.85
   2   2 -12    2.05    0.94
   2  -2 -12    0.76    0.86
   2   2 -12    0.81    0.77
   2  -2 -12    0.84    0.91
   2   2 -12    2.10    0.92
  -2   2  12    2.18    0.80
   2  -2 -11   19.07    1.52
  -2   2  11   17.61    1.38
  -2  -2  11   17.33    1.37
   2   2 -11   17.61    1.48
   2   2 -11   16.27    1.44
   2  -2 -11   18.27    1.45
  -2   2  11   15.64    1.26
   2   2 -11   17.02    1.30
   2   2 -10   84.31    3.58
   2  -2 -10   87.17    3.73
   2   2 -10   84.85    3.72
   2   2  -9  978.83   35.45
   2  -2  -9  993.03   35.46
  -2   2   9 1039.17   35.41
  -2  -2   9 1036.89   35.41
   2   2  -8  241.39    8.93
   2  -2  -8  237.52    8.93
   2   2  -8  237.80    8.78
  -2   2   8  244.93    8.88
  -2  -2   8  247.56    8.88
   2   2  -7   55.62    2.61
   2  -2  -7   57.33    2.60
   2   2  -7   58.78    2.50
  -2   2   7   62.27    2.59
  -2  -2   7   62.13    2.57
   2  -2  -6   76.58    3.10
   2   2  -6   72.05    3.09
   2   2  -6   73.21    2.98
  -2   2   6   80.24    3.07
  -2  -2   6   76.20    3.07
   2  -2  -5  431.77   15.40
   2   2  -5  434.28   15.39
   2   2  -5  425.78   15.30
  -2   2   5  450.48   15.37
  -2  -2   5  442.07   15.37
  -2  -2   4  347.15   12.28
  -2   2   4  354.18   12.28
   2   2  -4  342.28   12.21
  -2   2   3  289.13   10.20
  -2  -2   3  282.74   10.20
   2   2  -3  291.71   10.16
  -2   2   2  389.54   13.57
  -2  -2   2  387.76   13.57
   2   2  -2  383.43   13.51
  -2  -2   1   18.57    1.05
  -2   2   1   19.92    1.08
   2   2  -1   21.37    0.99
  -2  -2   0 3392.60  117.84
  -2   2   0 3461.11  117.84
  -2   2   0 3422.63  117.84
  -2  -2  -1  301.96   10.59
  -2   2  -1  299.86   10.58
  -2   2  -1  296.15   10.58
   2  -2   1  298.66   10.58
   2   2   1  298.97   10.57
  -2  -2  -2   67.48    2.58
  -2   2  -2   63.46    2.55
  -2  -2  -2   64.76    2.41
  -2   2  -2   59.35    2.54
   2   2   2   64.77    2.54
   2  -2   2   64.11    2.53
  -2   2  -3    0.16    0.45
  -2  -2  -3    0.53    0.30
  -2   2  -3   -0.21    0.54
   2   2   3    0.04    0.45
   2  -2   3    0.04    0.46
  -2  -2  -3   -0.04    0.55
  -2   2  -3    0.33    0.26
  -2  -2  -4  705.83   23.96
  -2   2  -4  703.78   23.95
  -2  -2  -4  665.02   23.71
  -2   2  -4  655.57   23.89
   2  -2   4  699.44   23.93
   2   2   4  685.98   23.92
  -2   2  -4  695.13   23.68
  -2  -2  -5  238.37    8.50
  -2   2  -5  234.82    8.49
  -2   2  -5  235.54    8.44
  -2  -2  -5  224.73    8.21
   2  -2   5  239.95    8.47
   2   2   5  225.51    8.46
  -2   2  -5  238.04    8.21
  -2   2  -6  102.63    4.12
  -2  -2  -6  102.92    4.13
  -2   2  -6  102.33    3.81
   2   2   6  100.42    4.09
   2  -2   6  101.53    4.10
  -2  -2  -6  104.63    3.82
  -2   2  -6  110.39    4.06
  -2   2  -7  476.87   16.58
   2   2   7  459.89   16.87
   2  -2   7  477.98   16.88
  -2   2  -7  482.85   16.80
  -2  -2  -7  472.33   16.56
  -2  -2  -8    8.02    0.65
  -2   2  -8    8.36    0.90
  -2   2  -8    8.65    0.76
  -2   2  -8    7.39    0.91
  -2   2  -9   34.05    1.80
  -2   2  -9   32.85    1.90
  -2   2  -9   33.88    1.62
  -2  -2  -9   35.20    1.91
  -2   2 -10   80.89    3.54
  -2   2 -10   84.58    3.56
   2   2  10   85.21    3.75
   2  -2  10   85.79    3.76
  -2  -2 -10   81.07    3.71
  -2   2 -10   88.44    3.74
  -2   2 -11   44.28    2.24
   2  -2  11   47.75    2.48
   2   2  11   50.06    2.51
  -2   2 -11   42.15    2.08
  -2  -2 -11   44.96    2.46
  -2   2 -11   41.84    2.40
  -2   2 -11   43.23    2.28
  -2   2 -12   82.15    3.68
   2   2  12   81.97    3.88
   2  -2  12   83.42    3.93
  -2   2 -12   81.90    3.48
  -2  -2 -12   81.40    3.90
  -2   2 -12   87.48    3.92
  -2  -2 -12   83.73    3.93
  -2   2 -12   88.75    3.94
  -2   2 -13  206.51    8.26
  -2  -2 -13  214.52    8.28
  -2  -2 -13  226.62    8.33
  -2   2 -13  215.02    8.31
  -2   2 -13  195.25    7.75
  -2   2 -13  201.97    8.31
  -2  -2 -13  201.25    8.29
  -2   2 -13  205.99    8.01
   2   2  13  210.55    8.26
   2  -2  13  206.36    8.26
   2   2  13  201.88    7.93
  -2   2 -14   -0.28    1.05
  -2  -2 -14    1.65    1.16
  -2  -2 -14    0.15    1.14
  -2   2 -14   -0.75    1.17
   2   2  14   -2.39    1.05
   2  -2  14    1.28    1.03
  -2  -2 -14    0.65    0.85
  -2   2 -14    0.32    0.94
  -2   2 -14    0.71    1.03
  -2  -2 -14    0.71    1.08
  -2   2 -15  168.18    6.74
  -2  -2 -15  154.92    6.63
  -2  -2 -15  149.86    6.19
  -2   2 -15  157.14    6.36
   2   2  15  149.52    6.61
   2  -2  15  159.42    6.67
  -2  -2 -15  155.55    6.68
  -2   2 -15  152.31    6.64
  -2  -2 -15  143.21    6.61
  -2   2 -15  158.98    6.79
  -2   2 -16  103.60    5.24
  -2  -2 -16  105.24    5.21
  -2   2 -16  113.77    4.96
  -2  -2 -16  114.70    5.27
  -2   2 -16  115.37    5.23
   2   2  16  115.50    5.23
   2  -2  16  113.36    5.22
   2   2  16  108.98    4.91
  -2  -2 -16  116.30    4.83
  -2   2 -17    4.35    1.28
   2   2  17    4.77    1.27
   2  -2  17    3.70    1.21
  -2  -2 -17    4.58    1.23
  -2  -2 -17    3.21    1.27
  -2   2 -17    1.17    1.17
   2   2  17    3.28    1.08
  -2   2 -18    1.17    0.97
  -2  -2 -18    0.72    0.85
  -2  -2 -18   -0.16    1.13
  -2   2 -18   -0.15    1.22
  -2  -2 -19   28.87    1.83
  -2   2 -19   29.04    1.97
  -2  -2 -19   29.48    2.23
  -2   2 -19   30.34    2.28
  -2   2 -20    7.10    1.07
  -2  -2 -20    7.01    1.27
  -2   2 -20    4.95    1.26
  -2   2 -21    3.91    1.08
  -2  -2 -21    5.23    1.12
  -2   2 -22   28.99    1.80
  -2  -2 -22   26.73    1.76
  -2   3  24    9.18    0.83
  -2   3  23    2.34    0.75
   2   3 -23    2.63    0.81
   2  -3 -23    2.61    0.82
  -2   3  22    2.33    0.91
  -2   3  21    1.22    1.03
  -2  -3  21    0.85    0.96
  -2   3  21    1.73    0.99
  -2   3  20   61.62    3.43
   2  -3 -20   60.65    3.42
   2   3 -20   63.05    3.43
  -2   3  19   12.58    1.69
  -2  -3  19    6.59    1.39
  -2   3  19    7.67    1.46
   2  -3 -19    9.62    1.57
   2   3 -19    9.44    1.50
   2   3 -18    3.38    1.16
  -2   3  18    3.48    1.24
  -2  -3  18    4.51    1.33
  -2  -3  18    2.97    1.10
  -2   3  18    5.82    1.26
  -2   3  18    1.40    0.92
  -2   3  17    0.56    0.90
   2  -3 -17   -0.66    1.13
   2   3 -17   -0.81    1.26
  -2  -3  17   -0.30    1.09
  -2   3  17    0.30    1.15
   2   3 -17    1.45    1.07
   2  -3 -17    0.16    1.30
   2   3 -17   -0.95    1.28
   2  -3 -16    3.60    1.26
   2   3 -16    2.33    1.17
   2   3 -16    3.31    1.18
   2  -3 -16    3.19    1.31
  -2  -3  16    1.58    1.16
  -2   3  16    1.72    1.14
   2   3 -16    4.28    1.21
  -2   3  16    3.41    1.03
   2   3 -15    2.24    1.11
  -2   3  15    2.33    1.02
  -2   3  15    1.21    1.05
  -2  -3  15    0.94    1.10
   2   3 -15    0.42    1.10
   2  -3 -15    3.12    1.16
   2  -3 -15    1.02    1.03
   2   3 -15    1.01    1.05
   2   3 -14   14.42    1.33
   2   3 -14   17.17    1.66
  -2   3  14   16.56    1.59
  -2  -3  14   19.06    1.63
   2  -3 -14   17.43    1.68
   2   3 -14   16.97    1.63
   2  -3 -14   14.46    1.61
   2   3 -14   18.32    1.61
  -2   3  14   19.15    1.55
  -2   3  13    5.29    0.76
   2   3 -13    2.67    0.97
  -2   3  13    2.95    0.90
   2  -3 -13    2.72    1.02
   2   3 -13    3.66    1.00
  -2  -3  13    2.70    0.96
  -2   3  13    2.58    0.98
   2  -3 -13    2.80    1.02
   2   3 -13    2.06    0.99
  -2   3  12  319.53   11.67
  -2   3  12  320.76   12.05
  -2  -3  12  322.87   12.06
   2  -3 -12  334.00   12.13
   2   3 -12  322.52   12.12
  -2   3  12  310.12   11.98
   2   3 -12  335.70   11.99
   2  -3 -12  336.75   12.17
   2   3 -12  325.66   12.15
   2  -3 -11  163.67    6.57
   2   3 -11  158.85    6.54
  -2   3  11  167.12    6.51
  -2  -3  11  167.02    6.51
  -2   3  11  167.21    6.49
   2   3 -11  172.22    6.50
   2  -3 -11  168.73    6.60
   2   3 -11  161.28    6.56
   2  -3 -10   75.22    3.62
   2   3 -10   82.13    3.64
  -2   3  10   85.60    3.61
   2   3 -10   89.78    3.63
   2  -3 -10   80.29    3.67
   2   3 -10   88.99    3.70
   2  -3  -9    5.74    1.03
   2   3  -9    5.81    1.00
  -2   3   9    7.16    0.93
   2   3  -8   31.59    1.75
  -2   3   8   33.35    1.77
  -2  -3   8   31.72    1.72
   2   3  -8   32.68    1.79
   2  -3  -8   32.93    1.80
   2  -3  -7    5.99    0.93
   2   3  -7    4.99    0.87
   2   3  -7    5.80    0.87
  -2   3   7    6.20    0.82
  -2  -3   7    4.92    0.84
   2   3  -6   62.61    2.64
  -2   3   6   60.78    2.61
  -2  -3   6   61.36    2.63
   2   3  -6   63.40    2.69
   2  -3  -6   67.20    2.70
  -2  -3   5    1.10    0.53
  -2   3   5    1.56    0.52
   2   3  -5    0.34    0.63
   2   3  -4   23.33    1.25
  -2   3   4   22.67    1.21
  -2  -3   4   24.60    1.21
   2   3  -3  295.93   10.63
  -2  -3   3  293.83   10.60
  -2   3   3  310.30   10.62
   2   3  -2   80.05    3.19
  -2  -3   2   83.65    3.17
  -2   3   2   85.79    3.18
  -2   3   1  987.94   34.08
  -2  -3   1  978.78   34.04
  -2   3   1  984.85   34.05
  -2   3   0 1170.56   39.42
  -2  -3   0 1151.57   39.42
  -2   3   0 1093.28   39.45
  -2   3  -1  151.29    5.86
  -2   3  -1  160.70    5.83
  -2  -3  -1  154.95    5.82
   2  -3   1  170.34    5.84
   2   3   1  165.28    5.83
   2   3   2    2.53    0.52
   2  -3   2    3.05    0.53
  -2   3  -2    2.66    0.54
  -2  -3  -2    2.79    0.54
  -2  -3  -2    3.02    0.32
  -2   3  -2    2.29    0.56
  -2   3  -3  117.99    4.19
  -2  -3  -3  114.49    4.13
  -2   3  -3  118.57    4.40
   2   3   3  114.20    4.36
   2  -3   3  118.55    4.36
  -2  -3  -3  114.51    4.38
  -2   3  -3  118.24    4.40
  -2   3  -4   31.40    1.31
  -2  -3  -4   29.33    1.18
  -2   3  -4   29.76    1.51
   2   3   4   31.12    1.51
   2  -3   4   30.73    1.49
  -2   3  -4   33.79    1.57
  -2  -3  -4   31.62    1.55
  -2   3  -5   17.12    0.88
  -2   3  -5   14.36    1.06
  -2  -3  -5   14.71    0.69
   2   3   5   14.98    1.03
   2  -3   5   15.50    1.03
  -2   3  -5   12.16    1.04
  -2  -3  -5   16.89    1.10
  -2   3  -6   21.58    1.11
  -2  -3  -6   20.96    0.93
  -2   3  -6   20.58    1.29
   2   3   6   20.19    1.32
   2  -3   6   22.81    1.31
  -2  -3  -6   24.11    1.41
  -2   3  -6   20.47    1.40
  -2   3  -7  704.20   24.43
  -2   3  -7  713.39   24.68
   2   3   7  691.69   24.69
   2  -3   7  710.67   24.70
  -2  -3  -7  693.11   24.71
  -2   3  -7  694.30   24.72
  -2   3  -8   30.88    1.72
  -2   3  -8   30.78    1.52
  -2   3  -9   32.77    1.64
  -2   3  -9   31.91    1.83
  -2  -3  -9   34.77    1.88
  -2   3  -9   32.38    1.84
   2   3   9   34.91    1.93
   2  -3   9   32.18    1.90
  -2   3  -9   34.60    1.83
  -2  -3 -10   43.11    2.27
  -2   3 -10   43.73    2.25
  -2   3 -10   38.88    2.12
  -2   3 -10   40.43    2.12
   2  -3  10   35.24    2.16
   2   3  10   46.14    2.31
  -2   3 -11   84.44    3.87
  -2  -3 -11   81.82    3.83
  -2   3 -11   84.56    3.80
  -2  -3 -11   84.91    3.80
   2  -3  11   89.63    3.87
   2   3  11   82.30    3.81
  -2   3 -11   76.50    3.44
  -2  -3 -11   91.88    3.87
  -2   3 -11   86.57    3.81
  -2   3 -11   83.22    3.69
  -2   3 -11   85.23    3.70
  -2   3 -12   13.31    1.41
  -2  -3 -12   14.44    1.44
  -2   3 -12   15.20    1.47
  -2   3 -12   13.80    1.16
   2   3  12   14.53    1.47
   2  -3  12   16.18    1.49
   2   3  12   16.71    1.38
  -2   3 -12   14.48    1.45
  -2   3 -12   15.64    1.58
  -2  -3 -12   14.87    1.52
  -2  -3 -12   19.89    1.58
  -2   3 -13   23.54    1.84
  -2  -3 -13   26.72    1.97
   2   3  13   19.05    1.76
   2  -3  13   21.32    1.76
  -2  -3 -13   23.37    1.81
  -2   3 -13   25.20    1.86
   2   3  13   22.88    1.70
  -2   3 -13   24.46    1.89
  -2  -3 -13   22.56    1.82
  -2   3 -13   22.98    1.73
  -2  -3 -14   78.59    3.81
  -2   3 -14   71.98    3.70
  -2  -3 -14   76.26    3.80
  -2   3 -14   73.95    3.74
   2   3  14   73.03    3.48
  -2   3 -14   73.22    3.58
   2   3  14   75.64    3.76
   2  -3  14   72.20    3.71
  -2   3 -14   71.28    3.82
  -2  -3 -14   72.65    3.80
  -2  -3 -15   -0.43    1.12
  -2   3 -15   -0.43    1.17
  -2   3 -15    2.27    1.15
   2  -3  15   -0.15    0.97
  -2  -3 -15    1.10    1.01
   2   3  15    0.30    1.00
  -2   3 -15    0.96    1.08
  -2  -3 -15    0.10    0.85
  -2  -3 -16   27.32    2.17
  -2   3 -16   22.98    2.15
  -2  -3 -16   27.59    1.81
  -2   3 -16   29.73    2.19
  -2  -3 -16   23.84    2.09
   2  -3  16   21.12    1.99
   2   3  16   23.78    2.04
  -2   3 -16   28.66    2.03
   2   3  16   22.53    1.96
   2   3  17   31.88    2.30
   2  -3  17   31.20    2.30
  -2   3 -17   31.65    2.43
  -2  -3 -17   25.33    2.23
   2   3  17   29.78    2.12
  -2  -3 -17   35.41    2.41
  -2   3 -17   32.71    2.38
  -2  -3 -18   63.62    3.30
  -2   3 -18   60.25    3.29
  -2  -3 -18   55.99    2.85
  -2   3 -18   58.07    3.05
   2   3  18   54.31    2.99
  -2   3 -19    6.36    1.13
  -2  -3 -19    8.74    1.39
  -2   3 -19    8.50    1.38
  -2   3 -20   31.30    1.90
   2   3  20   28.42    1.79
  -2  -3 -20   28.65    2.07
  -2   3 -20   31.81    2.13
  -2  -3 -21    2.82    0.94
  -2   3 -21    2.36    0.91
  -2  -3 -22    5.06    0.89
  -2   3 -22    5.61    0.90
  -2   4  24    0.62    0.74
  -2   4  23    0.99    0.71
   2   4 -23    0.37    0.66
  -2   4  22    4.18    0.97
  -2   4  21   14.94    1.57
  -2   4  20    1.34    1.07
  -2   4  19   84.69    4.20
  -2  -4  19   88.86    4.20
   2   4 -19   86.04    4.27
   2  -4 -19   87.17    4.27
  -2   4  19   78.70    3.80
  -2   4  19   92.27    4.42
  -2   4  18   27.10    2.14
  -2  -4  18   23.82    2.00
  -2   4  18   19.88    2.01
   2  -4 -18   20.28    1.97
   2   4 -18   21.12    2.03
  -2   4  18   22.31    1.72
   2   4 -17    2.48    1.13
  -2   4  17    4.28    1.19
   2  -4 -17    2.80    1.26
   2   4 -17    2.31    1.25
  -2   4  17    3.69    1.32
  -2  -4  17    3.92    1.23
  -2   4  17    2.70    1.04
   2   4 -16    1.38    1.13
   2  -4 -16    1.08    1.06
   2   4 -16    0.15    1.14
   2  -4 -16    2.85    1.25
  -2   4  16    1.92    1.00
   2   4 -16    0.13    1.07
  -2  -4  16    3.39    1.20
  -2   4  16    1.86    1.23
   2   4 -15   43.36    2.48
   2  -4 -15   47.41    2.77
   2   4 -15   50.58    2.87
   2  -4 -15   46.31    2.77
  -2   4  15   49.97    2.78
  -2  -4  15   46.71    2.70
   2   4 -15   40.41    2.73
  -2   4  15   45.35    2.67
   2   4 -15   44.47    2.67
  -2   4  14  107.54    4.44
   2   4 -14  106.51    4.66
   2  -4 -14  115.94    5.00
   2   4 -14  104.33    4.87
   2   4 -14  113.75    4.97
  -2  -4  14  116.70    4.94
  -2   4  14  118.18    4.95
   2  -4 -14  110.81    4.96
  -2   4  14  104.32    4.80
   2   4 -14  105.13    4.83
   2   4 -13  153.54    6.04
   2   4 -13  148.13    6.17
  -2   4  13  148.61    6.16
   2  -4 -13  143.59    6.23
   2   4 -13  152.42    6.26
  -2   4  13  152.24    5.83
   2   4 -13  150.89    6.04
  -2   4  13  154.41    6.25
  -2  -4  13  154.54    6.24
   2   4 -13  156.13    6.30
   2  -4 -13  144.41    6.25
   2   4 -12  312.98   11.56
  -2   4  12  305.65   11.52
   2  -4 -12  304.27   11.59
   2   4 -12  304.94   11.59
  -2   4  12  308.25   11.20
   2   4 -12  297.49   11.39
   2  -4 -12  322.21   11.65
   2   4 -12  323.58   11.67
   2   4 -11   32.87    1.92
  -2   4  11   30.89    1.81
  -2   4  11   27.51    1.74
  -2  -4  11   26.50    1.75
   2  -4 -11   26.87    1.79
   2   4 -11   26.00    1.83
  -2   4  11   25.96    1.50
   2   4 -11   28.74    1.72
   2  -4 -11   30.25    1.87
   2   4 -11   24.26    1.77
   2   4 -10   28.69    1.75
   2  -4 -10   29.05    1.77
  -2   4  10   27.61    1.68
  -2  -4  10   29.16    1.74
   2  -4 -10   29.84    1.79
   2   4 -10   27.99    1.76
   2   4 -10   26.70    1.66
  -2   4  10   27.91    1.75
   2   4 -10   28.07    1.77
   2   4  -9  681.36   24.60
   2  -4  -9  714.86   24.67
   2   4  -9  709.01   24.67
   2   4  -9  686.49   24.55
  -2   4   8  615.11   21.44
  -2  -4   8  611.95   21.43
   2  -4  -8  600.30   21.49
   2   4  -8  601.09   21.48
  -2   4   7   17.40    1.19
  -2  -4   7   19.63    1.19
   2   4  -7   17.51    1.24
   2  -4  -7   15.42    1.19
   2   4  -7   16.15    1.32
   2   4  -6   63.18    2.69
  -2   4   6   61.79    2.59
  -2  -4   6   59.33    2.56
   2   4  -5   88.48    3.61
  -2  -4   5   93.20    3.51
  -2   4   5   89.03    3.51
   2   4  -4   51.61    2.33
  -2   4   4   57.27    2.24
  -2  -4   4   52.42    2.20
  -2   4   3  614.57   20.67
  -2  -4   3  579.86   20.65
   2   4  -3  582.65   20.76
  -2   4   2  940.58   32.13
  -2  -4   2  919.92   32.12
  -2   4   2  921.61   32.19
  -2   4   1   81.35    3.05
  -2  -4   1   80.22    3.04
  -2   4   1   77.47    3.11
  -2  -4   0 1035.15   35.60
  -2   4   0 1035.76   35.60
  -2   4   0 1010.74   35.68
  -2  -4  -1  390.93   13.76
  -2   4  -1  383.87   13.75
  -2   4  -1  402.86   13.85
   2   4   2   73.21    2.80
   2  -4   2   76.50    2.81
  -2   4  -2   69.86    2.81
  -2  -4  -2   72.67    2.82
  -2  -4  -2   69.09    2.56
  -2   4  -2   74.31    2.90
   2   4   3   27.02    1.32
   2  -4   3   26.06    1.31
  -2   4  -3   28.06    1.41
  -2  -4  -3   27.38    1.38
  -2   4  -3   27.44    1.37
  -2   4  -4   13.32    0.84
   2   4   4   12.12    0.90
   2  -4   4   12.93    0.89
  -2   4  -4   11.98    0.98
  -2   4  -4   13.09    0.95
  -2  -4  -4   13.30    0.95
  -2   4  -5    7.07    0.72
  -2  -4  -5    5.83    0.85
  -2   4  -5    8.19    0.88
   2   4   5    6.93    0.80
   2  -4   5    6.80    0.82
  -2   4  -5    8.63    0.91
  -2   4  -6    7.26    0.76
  -2  -4  -6    6.65    0.90
  -2   4  -6    4.36    0.82
   2   4   6    5.24    0.81
   2  -4   6    7.04    0.86
  -2   4  -6    5.35    0.83
  -2   4  -7  407.79   14.10
  -2   4  -7  394.32   13.88
  -2   4  -7  395.77   14.14
  -2  -4  -7  382.87   14.11
   2   4   7  382.06   14.08
   2  -4   7  391.38   14.09
  -2   4  -8    1.25    0.62
  -2   4  -8    2.33    0.76
  -2   4  -8    2.57    0.86
  -2   4  -9   83.32    3.71
  -2  -4  -9   88.33    3.75
  -2   4  -9   83.73    3.72
  -2   4  -9   81.12    3.51
  -2  -4  -9   90.11    3.85
  -2   4  -9   87.87    3.82
   2   4   9   91.19    3.80
   2  -4   9   86.99    3.79
   2   4  10   41.75    2.28
   2  -4  10   39.58    2.23
  -2   4 -10   39.69    2.22
  -2   4 -10   44.94    2.29
  -2  -4 -10   41.08    2.23
  -2   4 -10   44.88    2.27
  -2   4 -10   40.70    2.03
  -2  -4 -10   44.78    2.34
  -2   4 -10   44.21    2.37
  -2   4 -10   39.83    2.24
  -2   4 -11   29.39    1.89
  -2  -4 -11   28.30    1.91
  -2   4 -11   27.76    1.88
  -2  -4 -11   30.19    1.91
  -2   4 -11   31.20    1.92
  -2   4 -11   30.55    1.84
   2   4  11   26.89    1.85
   2  -4  11   27.98    1.87
   2   4  11   30.78    1.88
  -2  -4 -11   29.93    2.00
  -2   4 -11   30.39    2.01
  -2  -4 -12    8.99    1.28
  -2   4 -12    8.71    1.17
   2   4  12    7.45    1.13
  -2  -4 -12    9.20    1.24
  -2   4 -12    7.97    1.24
   2   4  12    7.56    1.20
   2  -4  12    6.84    1.11
  -2   4 -12    9.04    1.24
  -2  -4 -12    8.95    1.21
  -2   4 -12    8.53    1.16
  -2   4 -13  360.76   13.62
  -2  -4 -13  373.81   13.76
  -2   4 -13  369.47   13.72
   2   4  13  367.98   13.57
  -2   4 -13  365.59   13.84
  -2  -4 -13  341.38   13.73
   2  -4  13  370.66   13.76
   2   4  13  359.36   13.76
  -2  -4 -13  369.80   13.70
  -2   4 -13  384.14   13.75
  -2  -4 -14    8.79    1.39
  -2   4 -14    6.18    1.23
   2   4  14    6.20    1.21
   2  -4  14    7.23    1.27
  -2  -4 -14    6.65    1.18
  -2   4 -14    6.88    1.26
   2   4  14    7.11    1.21
  -2  -4 -14   10.68    1.42
  -2   4 -14    8.25    1.32
  -2   4 -14    6.27    1.25
  -2   4 -15   85.39    4.16
  -2   4 -15   87.12    4.29
  -2  -4 -15   90.40    4.33
   2  -4  15   83.99    4.26
   2   4  15   87.85    4.31
  -2   4 -15   80.52    4.32
  -2  -4 -15   88.68    4.38
   2   4  15   90.80    4.29
  -2  -4 -15  100.61    4.03
   2   4  15   88.40    4.09
   2   4  16   86.13    4.27
  -2  -4 -16   82.79    4.35
  -2   4 -16   86.04    4.43
  -2  -4 -16   92.25    4.42
  -2   4 -16   90.42    4.39
  -2  -4 -16   88.53    4.31
  -2  -4 -16   94.81    4.01
   2   4  16   94.16    4.41
   2  -4  16   88.03    4.38
  -2  -4 -17    0.14    1.10
  -2   4 -17    0.58    1.09
  -2   4 -17    1.01    0.98
  -2  -4 -17    1.36    0.86
   2   4  17    0.40    1.02
  -2  -4 -18    4.43    1.28
  -2   4 -18    5.53    1.29
  -2   4 -18    5.88    1.21
   2   4  18    4.53    1.15
   2   4  19   30.51    2.05
  -2   4 -19   30.35    2.17
  -2  -4 -19   36.82    2.28
  -2   4 -19   37.08    2.18
  -2  -4 -20   -0.55    0.93
  -2   4 -20    0.22    0.85
   2   4  20    0.53    0.79
  -2  -4 -21    0.09    0.80
  -2   4 -21   -0.45    0.83
  -2   4 -21    2.11    0.77
   2   4  21    1.04    0.60
   2   4  22    1.57    0.68
  -2   5  23    3.83    0.97
  -2   5  23    2.02    0.70
   2  -5 -22   17.20    1.34
   2   5 -22   16.87    1.35
  -2   5  21   19.52    1.67
  -2   5  21   15.91    1.20
  -2   5  20    1.63    0.82
  -2  -5  20   -1.02    0.92
  -2   5  20    1.18    0.99
  -2   5  20    0.14    1.02
  -2   5  19    3.44    1.15
  -2  -5  19    3.20    1.11
  -2   5  19    4.33    1.27
   2  -5 -18   89.63    4.44
  -2   5  18   97.11    4.69
  -2   5  18   87.17    4.16
  -2   5  18   92.51    4.45
  -2  -5  18   96.59    4.45
   2   5 -17    2.54    1.20
  -2  -5  17    3.76    1.16
  -2   5  17    7.45    1.37
  -2   5  17    7.33    1.20
  -2  -5  17    5.65    1.15
  -2   5  17    5.07    1.14
   2  -5 -16   15.97    1.82
   2   5 -16   16.36    1.71
  -2  -5  16   18.35    1.80
  -2   5  16   19.76    1.79
  -2   5  16   21.33    1.87
   2   5 -16   19.98    1.87
   2   5 -16   16.82    1.58
  -2   5  16   18.58    2.04
   2   5 -15   18.21    1.72
   2  -5 -15   17.32    1.74
  -2  -5  15   15.25    1.67
  -2   5  15   19.06    1.76
  -2   5  15   14.56    1.62
   2   5 -15   16.42    1.51
  -2   5  15   20.56    1.96
   2   5 -15   19.02    1.73
  -2   5  14    4.48    0.86
   2   5 -14    6.51    1.32
   2  -5 -14    6.13    1.20
   2   5 -14    4.75    1.17
  -2  -5  14    3.86    1.12
  -2   5  14    4.17    1.17
   2   5 -14    3.51    1.15
   2  -5 -14    4.01    1.21
   2   5 -14    6.18    1.20
  -2   5  14    5.65    1.21
   2   5 -13    9.75    1.26
  -2   5  13    8.70    1.20
   2  -5 -13    9.63    1.29
   2   5 -13   11.51    1.33
   2   5 -13    8.26    1.15
  -2   5  13    8.61    1.00
  -2   5  13    8.36    1.25
  -2  -5  13   11.14    1.31
   2   5 -13   11.55    1.44
   2  -5 -13    9.59    1.24
   2   5 -13    8.36    1.19
  -2   5  12  182.88    7.43
  -2  -5  12  185.25    7.42
   2  -5 -12  187.12    7.48
   2   5 -12  190.72    7.50
   2   5 -12  194.43    7.59
   2  -5 -12  188.33    7.48
   2   5 -12  191.08    7.52
   2   5 -12  202.23    7.40
  -2   5  12  188.70    7.47
   2   5 -12  191.22    7.39
  -2   5  12  181.85    7.13
   2  -5 -11   27.06    1.78
   2   5 -11   23.64    1.71
  -2   5  11   24.62    1.51
   2   5 -11   25.48    1.80
  -2   5  11   24.15    1.77
   2   5 -11   28.90    1.80
   2   5 -11   29.79    1.84
   2  -5 -11   27.56    1.75
  -2   5  10  269.12   10.04
  -2  -5  10  272.08   10.06
   2  -5 -10  267.32   10.11
   2   5 -10  277.49   10.15
   2   5 -10  269.41   10.14
  -2   5  10  265.55    9.89
  -2   5  10  274.13   10.17
   2   5 -10  271.39   10.09
   2  -5 -10  265.07   10.10
   2   5 -10  279.81   10.16
   2   5  -9   23.70    1.60
  -2   5   9   28.68    1.70
  -2   5   9   26.30    1.65
  -2   5   9   25.08    1.48
   2   5  -9   22.08    1.54
  -2   5   9   23.90    1.72
   2   5  -9   24.79    1.61
   2  -5  -9   21.97    1.55
  -2   5   8   38.73    2.25
   2   5  -8   36.84    2.01
  -2   5   8   41.22    1.93
  -2  -5   8   37.55    1.93
   2   5  -8   39.14    2.09
   2   5  -7   97.58    4.15
  -2   5   7  101.15    4.33
  -2   5   7  107.26    4.07
  -2  -5   7  104.13    4.08
  -2   5   6    0.19    0.56
  -2  -5   6   -0.29    0.58
   2   5  -5   60.37    2.66
  -2   5   5   60.33    2.45
  -2  -5   5   56.66    2.43
  -2   5   4  190.87    6.95
   2   5  -4  193.79    7.11
  -2  -5   4  194.78    6.91
  -2   5   4  185.95    6.90
  -2   5   3    2.38    0.60
   2   5  -3    2.55    0.79
  -2  -5   3    2.12    0.50
  -2   5   3    1.94    0.49
  -2   5   2 1858.50   63.16
  -2   5   2 1822.01   63.04
  -2  -5   2 1815.17   63.03
  -2   5   1  407.76   14.18
  -2   5   1  401.83   14.05
  -2  -5   1  396.52   14.03
  -2   5   0  242.79    8.49
  -2  -5   0  233.85    8.34
  -2   5   0  230.42    8.34
  -2   5  -1  523.68   17.54
  -2   5  -1  479.10   17.37
  -2  -5  -1  500.74   17.39
  -2   5  -2   18.41    1.16
  -2  -5  -2   20.01    1.07
  -2   5  -2   19.06    1.05
  -2   5  -3    6.12    0.78
  -2  -5  -3    6.38    0.72
  -2   5  -3    6.35    0.72
   2   5   3    5.96    0.66
   2  -5   3    5.86    0.64
  -2   5  -4  366.48   12.64
  -2   5  -4  358.76   12.56
  -2  -5  -4  348.75   12.55
   2   5   4  340.17   12.50
   2  -5   4  352.44   12.51
  -2   5  -5  159.52    5.54
  -2   5  -5  138.86    5.64
   2   5   5  146.64    5.57
   2  -5   5  148.70    5.58
  -2   5  -5  148.54    5.62
  -2  -5  -5  144.91    5.62
  -2   5  -6  151.87    5.67
  -2   5  -6  147.42    5.53
  -2   5  -6  153.04    5.50
  -2   5  -6  148.55    5.64
  -2  -5  -6  142.68    5.62
   2   5   6  136.23    5.55
   2  -5   6  145.22    5.58
   2   5   7   20.96    1.33
   2  -5   7   18.91    1.28
  -2  -5  -7   22.50    1.40
  -2   5  -7   19.65    1.35
  -2   5  -7   21.96    1.50
  -2   5  -7   19.34    1.36
  -2   5  -7   20.92    1.25
  -2   5  -7   21.17    1.30
  -2  -5  -7   19.95    1.30
   2   5   8   -0.70    0.65
  -2   5  -8    0.64    0.61
  -2   5  -8   -0.24    0.76
  -2   5  -8    0.16    0.65
  -2   5  -9  118.06    4.86
  -2   5  -9  116.46    4.80
  -2   5  -9  120.75    4.85
  -2  -5  -9  113.81    4.79
  -2   5  -9  114.02    4.78
   2  -5   9  121.88    4.84
   2   5   9  123.62    4.85
  -2  -5  -9  116.14    4.87
  -2   5  -9  116.79    4.86
  -2  -5 -10    0.21    0.76
  -2   5 -10   -0.21    0.73
   2   5  10   -0.10    0.72
   2  -5  10    0.20    0.73
  -2   5 -10    0.19    0.70
  -2  -5 -10   -0.09    0.70
  -2   5 -10   -0.09    0.73
  -2  -5 -10    0.38    0.65
  -2   5 -10    0.47    0.73
   2   5  10   -0.95    0.87
  -2   5 -10   -0.10    0.83
  -2  -5 -11  155.07    6.59
  -2   5 -11  166.86    6.66
  -2   5 -11  156.29    6.51
  -2  -5 -11  156.44    6.49
  -2   5 -11  164.71    6.53
  -2   5 -11  173.62    6.60
   2   5  11  162.97    6.58
   2  -5  11  165.86    6.59
   2   5  11  163.69    6.52
  -2  -5 -11  164.00    6.52
  -2   5 -11  164.13    6.52
  -2  -5 -12    5.88    1.15
  -2   5 -12    5.69    1.15
   2   5  12    4.95    1.06
   2  -5  12    7.01    1.11
  -2  -5 -12    7.69    1.19
  -2   5 -12    7.65    1.12
  -2  -5 -12    7.02    1.11
  -2   5 -12    6.97    1.10
  -2   5 -12    4.97    1.16
   2   5  12    7.78    1.18
  -2   5 -13    2.06    1.00
  -2  -5 -13    2.16    0.98
   2   5  13    0.78    0.83
   2  -5  13    1.16    0.92
  -2  -5 -13    0.76    0.86
  -2   5 -13    1.76    0.97
   2   5  13    0.23    0.92
  -2   5 -13    0.84    1.07
  -2  -5 -13    0.49    1.02
  -2   5 -13    0.37    0.91
  -2  -5 -14  237.45   10.33
  -2   5 -14  268.05   10.49
  -2   5 -14  281.53   10.38
  -2   5 -14  265.37   10.32
  -2  -5 -14  261.34   10.33
   2   5  14  281.60   10.46
   2  -5  14  265.66   10.37
   2   5  14  273.46   10.43
   2   5  14  269.03   10.26
  -2   5 -15   13.87    1.55
   2   5  15   14.86    1.52
  -2  -5 -15   12.08    1.50
  -2   5 -15   14.06    1.70
   2   5  15   11.00    1.41
   2  -5  15    9.97    1.38
  -2  -5 -15   14.59    1.61
  -2   5 -15   12.87    1.54
  -2  -5 -15   10.97    1.48
  -2   5 -15   14.13    1.50
   2   5  15   14.61    1.72
  -2   5 -16   23.42    2.07
  -2  -5 -16   20.39    1.90
   2  -5  16   24.27    1.95
   2   5  16   23.48    1.94
  -2  -5 -16   24.29    1.92
  -2   5 -16   26.80    2.05
   2   5  16   26.02    2.08
  -2   5 -17   45.01    2.65
   2   5  17   42.53    2.63
  -2   5 -17   42.08    2.56
  -2  -5 -17   38.59    2.51
  -2  -5 -18   11.60    1.35
  -2   5 -18   12.14    1.39
  -2  -5 -19    8.35    1.18
  -2   5 -19    8.71    1.20
   2   5  19    9.03    1.21
  -2  -5 -20    4.33    0.94
  -2   5 -20    3.25    0.89
   2   5  20    2.19    0.86
  -2  -5 -21    6.78    0.92
   2   5  21    7.95    1.03
   2   5  21    6.43    0.84
  -2   5 -22   15.69    1.50
  -2   6  23    0.11    0.87
  -2   6  22   17.75    1.38
  -2   6  21   14.84    1.16
  -2   6  21   15.48    1.49
   2   6 -20   13.31    1.34
  -2   6  20   14.80    1.30
  -2   6  20   17.60    1.72
  -2   6  19   17.89    1.70
  -2  -6  19   18.81    1.69
  -2   6  19   22.05    1.95
  -2  -6  18   95.14    4.46
  -2   6  18   98.83    4.54
  -2   6  18  105.72    4.89
  -2   6  18   95.14    4.41
  -2   6  17    5.39    1.26
  -2  -6  17    5.77    1.18
  -2   6  17    5.39    1.23
  -2   6  17    5.13    1.36
   2   6 -17    4.09    1.04
   2   6 -16   77.00    3.85
  -2   6  16   70.24    3.67
   2   6 -16   72.66    3.60
  -2   6  16   77.36    4.06
  -2   6  16   79.07    3.81
  -2   6  16   78.12    3.78
  -2  -6  16   73.60    3.74
   2  -6 -16   69.78    3.73
   2  -6 -15   68.60    3.77
   2   6 -15   77.79    3.88
  -2   6  15   84.21    3.89
  -2  -6  15   79.11    3.85
  -2   6  15   79.60    3.86
  -2   6  15   80.98    4.13
   2   6 -15   74.73    3.70
  -2   6  15   79.34    3.50
  -2   6  15   73.36    3.82
   2   6 -15   78.12    3.91
  -2   6  14    2.85    0.90
  -2  -6  14    5.43    1.10
  -2   6  14    2.75    1.05
   2  -6 -14    3.30    1.16
   2   6 -14    2.51    1.05
   2   6 -14    4.00    1.24
  -2   6  14    4.28    1.36
   2   6 -14    3.99    1.18
  -2   6  14    3.88    1.13
  -2   6  13   67.03    3.37
  -2  -6  13   66.10    3.34
   2   6 -13   71.95    3.59
  -2   6  13   61.67    3.37
   2  -6 -13   72.18    3.44
   2   6 -13   64.27    3.39
   2   6 -13   69.01    3.38
  -2   6  13   74.25    3.70
  -2   6  13   71.18    3.16
  -2   6  12  187.07    7.34
   2   6 -12  195.36    7.57
  -2   6  12  195.88    7.70
   2  -6 -12  195.10    7.63
   2   6 -12  185.02    7.64
  -2   6  12  193.91    7.88
   2   6 -12  193.14    7.61
   2   6 -12  201.88    7.82
  -2   6  11   69.67    3.05
   2   6 -11   74.41    3.28
   2   6 -11   67.90    3.37
  -2   6  11   66.56    3.28
   2  -6 -11   68.57    3.22
   2   6 -11   67.94    3.25
   2   6 -11   63.42    3.23
  -2   6  11   64.51    3.42
  -2   6  10   51.84    2.43
   2   6 -10   46.57    2.64
  -2   6  10   48.16    2.58
   2   6 -10   49.74    2.56
  -2   6  10   49.81    2.76
   2   6 -10   53.41    2.65
  -2   6   9   81.38    3.48
   2   6  -9   81.68    3.73
  -2   6   9   88.95    3.76
  -2   6   9   79.80    3.69
   2   6  -9   81.52    3.65
  -2   6   9   82.09    3.82
  -2   6   8   20.46    1.39
   2   6  -8   22.33    1.52
  -2   6   8   21.41    1.63
  -2   6   8   21.50    1.30
  -2  -6   8   17.52    1.25
  -2   6   8   21.67    1.56
   2   6  -8   24.11    1.60
  -2   6   8   21.03    1.55
   2   6  -7   16.36    1.33
  -2   6   7   16.94    1.42
  -2   6   7   14.27    1.03
  -2  -6   7   17.31    1.08
   2   6  -7   16.80    1.41
  -2   6   7   12.34    1.14
  -2   6   7   14.40    1.27
   2   6  -6   76.91    3.42
  -2   6   6   82.26    3.56
  -2   6   6   80.98    3.18
  -2  -6   6   81.75    3.19
  -2   6   6   75.59    3.15
  -2   6   5  176.46    6.50
  -2  -6   5  181.49    6.52
  -2   6   5  177.65    6.57
   2   6  -5  176.03    6.78
  -2   6   5  181.70    6.90
  -2   6   4  211.60    7.46
  -2   6   4  198.73    7.32
  -2  -6   4  204.30    7.33
  -2   6   3   24.24    1.29
  -2  -6   3   24.77    1.15
  -2   6   3   22.53    1.13
  -2   6   2   18.49    1.12
  -2   6   2   16.78    0.90
  -2  -6   2   18.40    0.92
  -2   6   1  926.14   31.57
  -2   6   1  875.03   31.34
  -2  -6   1  930.07   31.35
  -2   6   0  770.46   26.16
  -2   6   0  733.23   25.93
  -2  -6   0  753.15   25.93
  -2   6  -1   45.88    2.12
  -2  -6  -1   49.37    1.92
  -2   6  -1   44.32    1.90
  -2   6  -2    0.72    0.65
  -2  -6  -2   -0.14    0.47
  -2   6  -2    0.47    0.47
  -2   6  -3   65.68    2.74
  -2   6  -3   60.52    2.53
  -2  -6  -3   63.64    2.58
   2   6   4  153.68    5.85
   2  -6   4  158.14    5.84
  -2   6  -4  155.66    5.89
  -2  -6  -4  168.25    5.94
  -2  -6  -5  241.85    8.79
  -2   6  -5  241.90    8.79
   2   6   5  226.44    8.71
   2  -6   5  239.30    8.72
  -2   6  -5  243.01    8.88
  -2  -6  -5  244.44    8.71
  -2   6  -5  248.01    8.71
  -2   6  -6   20.21    1.44
  -2   6  -6   22.93    1.39
  -2  -6  -6   21.83    1.24
  -2   6  -6   19.94    1.20
  -2   6  -6   17.23    1.24
  -2  -6  -6   22.94    1.35
   2   6   6   19.00    1.22
   2  -6   6   19.13    1.21
  -2   6  -6   22.03    1.20
  -2   6  -7   51.76    2.65
  -2   6  -7   58.35    2.67
   2   6   7   60.95    2.55
  -2   6  -7   54.08    2.50
  -2   6  -7   58.14    2.52
  -2  -6  -7   55.99    2.50
  -2   6  -7   52.23    2.56
  -2  -6  -7   55.30    2.59
   2   6   7   55.74    2.53
   2  -6   7   56.34    2.53
  -2   6  -7   57.10    2.42
   2   6   8   31.93    1.76
  -2   6  -8   32.79    1.87
  -2   6  -8   31.88    1.96
   2   6   9   17.39    1.44
  -2   6  -9   21.81    1.56
  -2  -6  -9   17.44    1.32
   2  -6   9   19.39    1.37
   2   6   9   17.74    1.37
  -2   6  -9   17.54    1.38
  -2  -6  -9   17.98    1.41
  -2   6  -9   18.15    1.39
   2   6   9   20.53    1.39
  -2  -6  -9   17.09    1.33
  -2   6  -9   17.57    1.30
   2   6  10   28.02    1.83
   2   6  10   28.42    1.74
   2  -6  10   28.95    1.73
  -2   6 -10   26.62    1.85
  -2   6 -10   26.99    1.72
  -2  -6 -10   28.37    1.73
  -2   6 -10   25.68    1.77
  -2  -6 -10   25.05    1.73
  -2   6 -10   24.02    1.71
  -2  -6 -10   23.30    1.63
  -2   6 -10   25.22    1.67
  -2   6 -11    4.66    1.13
  -2  -6 -11    4.83    0.93
  -2   6 -11    6.85    1.01
   2   6  11    5.54    1.14
  -2  -6 -11    4.85    1.02
  -2   6 -11    5.95    1.06
   2   6  11    6.66    1.04
   2  -6  11    5.85    1.00
  -2  -6 -11    6.31    1.01
  -2   6 -11    6.96    1.07
  -2   6 -11    7.35    1.04
   2   6  12   92.10    4.14
   2  -6  12   85.84    4.03
   2   6  12   91.09    4.11
  -2   6 -12   92.31    4.18
  -2   6 -12   90.91    4.07
  -2  -6 -12   89.17    4.03
   2   6  12   90.70    4.26
  -2   6 -12   85.56    4.09
  -2  -6 -12   85.76    4.12
  -2  -6 -12   87.36    4.04
   2   6  13    0.85    1.12
  -2   6 -13    0.27    0.88
   2  -6  13    1.24    0.86
   2   6  13   -0.26    0.86
  -2  -6 -13    0.26    0.88
   2   6  13    1.22    1.01
  -2  -6 -13    0.12    0.91
  -2   6 -13   -0.84    0.92
  -2   6 -13   -0.38    1.12
   2   6  14   75.94    3.70
  -2  -6 -14   62.62    3.30
  -2   6 -14   70.26    3.41
  -2   6 -14   65.28    3.44
  -2  -6 -14   59.59    3.36
  -2  -6 -14   63.48    3.36
  -2   6 -14   65.43    3.40
   2   6  14   68.94    3.37
  -2   6 -14   69.62    3.51
   2   6  14   62.73    3.35
   2  -6  14   61.31    3.30
   2   6  15   61.39    3.14
   2   6  15   58.22    3.33
   2   6  16   32.75    2.35
  -2   6 -16   30.18    2.13
  -2  -6 -16   30.67    2.10
  -2   6 -16   31.07    2.25
   2   6  17    3.91    1.25
  -2  -6 -17    4.95    1.03
  -2   6 -17    6.36    1.17
  -2   6 -17    5.72    1.24
  -2  -6 -18   20.48    1.62
  -2   6 -18   22.37    1.71
  -2  -6 -19    0.64    0.77
  -2   6 -19   -0.77    0.75
   2   6  19    0.52    0.89
   2   6  20   29.10    1.75
   2   6  20   26.95    1.78
  -2   6 -20   27.03    1.74
  -2   6 -21   14.46    1.11
   2   6  21   14.13    1.14
  -2   6 -21   11.62    1.29
   2   6  21   11.83    1.04
  -2   7  23    4.69    0.93
  -2   7  22    1.62    0.96
  -2   7  22   -0.23    0.63
  -2   7  21   41.45    2.27
  -2   7  21   39.24    1.98
  -2   7  20    0.86    0.96
  -2   7  20   -0.51    0.75
  -2   7  19    0.14    1.03
  -2   7  19    0.92    0.89
   2   7 -18    0.20    0.88
  -2   7  18    1.09    1.09
  -2   7  18    2.33    1.02
  -2   7  17   40.85    2.56
   2   7 -17   41.31    2.45
  -2   7  17   45.15    2.86
  -2   7  16    5.68    1.25
   2   7 -16    6.93    1.38
  -2   7  15    4.96    1.26
  -2   7  15    6.14    1.37
   2   7 -15    3.99    1.14
   2   7 -15    4.12    1.30
  -2   7  15    4.63    0.97
  -2   7  15    5.81    1.34
   2   7 -14    9.51    1.43
  -2   7  14   13.50    1.58
   2   7 -14   17.05    1.76
  -2   7  14   10.13    1.21
  -2   7  14   17.44    1.79
   2   7 -13   33.70    2.26
  -2   7  13   34.00    2.44
  -2   7  13   33.16    2.31
  -2   7  13   32.27    1.98
  -2   7  12   16.19    1.72
   2   7 -12   14.78    1.56
  -2   7  12   12.83    1.49
   2   7 -12   12.54    1.61
  -2   7  12   13.04    1.23
   2   7 -12   12.12    1.43
   2   7 -11  382.21   13.41
   2   7 -11  357.44   13.43
  -2   7  11  355.74   13.61
  -2   7  11  358.12   13.45
   2   7 -11  351.11   13.52
  -2   7  11  358.53   13.17
   2   7 -10   11.95    1.43
  -2   7  10   12.23    1.39
   2   7 -10    9.19    1.29
  -2   7  10   10.79    1.25
   2   7 -10   12.05    1.28
  -2   7  10   11.06    1.15
  -2   7   9    1.37    0.79
  -2   7   9    0.51    0.84
  -2   7   9    0.84    0.89
  -2   7   9    1.47    0.88
   2   7  -9    1.61    0.89
   2   7  -9    0.57    0.76
   2   7  -9    1.19    1.02
  -2   7   8    0.96    0.79
  -2   7   8    1.06    0.79
   2   7  -8    1.79    0.92
  -2   7   8    1.66    0.82
   2   7  -8    1.93    0.99
   2   7  -8    2.53    0.56
  -2   7   8    2.24    1.01
  -2   7   7   69.30    3.20
  -2   7   7   69.93    3.34
   2   7  -7   73.37    2.95
   2   7  -7   74.63    3.33
  -2   7   7   77.36    3.48
   2   7  -7   72.45    3.40
  -2   7   7   74.09    3.33
  -2   7   6   -0.08    0.76
  -2   7   6    0.77    0.80
  -2   7   6    0.59    0.58
  -2   7   6   -0.39    0.83
   2   7  -6    0.45    0.90
   2   7  -6   -0.28    0.53
   2   7  -6   -0.34    0.86
   2   7  -5  114.92    4.26
   2   7  -5  109.75    4.55
  -2   7   5  112.37    4.65
  -2   7   5  106.06    4.35
  -2   7   5  112.37    4.54
   2   7  -4    1.27    0.88
  -2   7   4    2.00    0.80
  -2   7   4    1.17    0.62
  -2   7   4    1.60    0.54
   2   7  -4    1.78    0.62
  -2   7   3  333.75   11.94
   2   7  -3  321.23   11.84
  -2   7   3  324.67   11.66
   2   7  -3  329.87   11.63
  -2   7   3  321.89   11.73
  -2   7   2    4.48    0.67
   2   7  -2    3.38    0.68
  -2   7   2    2.40    0.68
  -2   7   2    4.36    0.90
  -2   7   1  719.39   25.62
   2   7  -1  750.88   25.57
  -2   7   1  724.81   25.69
  -2   7   0   35.54    1.76
   2   7   0   36.09    1.72
  -2   7   0   39.11    1.87
  -2   7  -1  101.96    4.09
  -2   7  -1  103.83    4.12
   2   7   1  104.27    3.99
  -2   7  -2   42.09    1.96
   2   7   2   38.24    1.82
  -2   7  -3   88.84    3.72
   2   7   3   95.01    3.62
  -2   7  -4  104.13    4.31
  -2   7  -4  115.28    4.69
  -2   7  -4  101.16    4.22
  -2   7  -4  101.36    4.31
   2   7   4  115.38    4.14
   2   7   5  487.59   16.94
  -2   7  -5  480.43   16.97
  -2   7  -5  475.86   17.09
  -2   7  -5  461.27   17.09
   2   7   5  478.71   16.81
   2   7   6  233.80    8.29
  -2   7  -6  219.96    8.24
  -2   7  -6  227.21    8.46
   2   7   6  222.12    8.08
  -2   7  -6  216.09    8.43
   2   7   7   29.43    1.64
  -2   7  -7   28.90    1.75
  -2   7  -7   26.90    1.78
   2   7   7   29.61    1.42
   2   7   8  466.30   17.30
   2   7   8  480.54   16.99
   2   7   8  480.96   17.20
  -2   7  -8  469.49   17.16
  -2   7  -8  473.75   17.23
   2   7   9   44.94    2.30
   2   7   9   44.59    2.59
  -2   7  -9   46.28    2.60
   2   7   9   43.79    2.46
  -2   7  -9   42.83    2.38
  -2   7 -10    7.08    1.24
   2   7  10    6.87    1.16
   2   7  10    5.65    1.21
  -2   7 -10    4.83    1.03
   2   7  11  178.26    7.32
  -2   7 -11  173.03    7.20
   2   7  11  178.96    7.17
   2   7  12    1.62    1.08
   2   7  12    3.55    1.32
  -2   7 -12    2.21    1.19
   2   7  13   -0.13    1.00
   2   7  13   -0.29    1.21
  -2   7 -13    1.35    1.21
   2   7  14    8.74    1.31
   2   7  14    8.51    1.53
  -2   7 -14    9.34    1.43
   2   7  15    6.51    1.37
   2   7  16    1.28    1.17
   2   7  17   36.03    2.42
   2   7  18    3.55    0.97
  -2   7 -18    3.66    1.10
   2   7  18    3.39    1.05
   2   7  19    4.63    0.94
  -2   7 -19    3.52    0.99
   2   7  19    5.22    1.05
  -2   7 -20    0.55    0.77
   2   7  20    1.08    0.75
  -2   7 -20    0.10    0.87
   2   7  20    0.08    0.65
  -2   7 -21   31.26    1.90
   2   7  22    3.18    0.77
  -2   8  22   10.44    1.22
  -2   8  21   34.12    1.89
  -2   8  21   29.69    1.67
  -2   8  21   36.24    1.94
  -2   8  20   28.64    1.69
  -2   8  20   27.14    1.86
   2   8 -19    2.71    0.84
  -2   8  19    3.29    1.05
  -2   8  19    2.50    0.87
   2   8 -18   25.22    1.76
  -2   8  18   28.64    2.09
   2   8 -17    4.67    1.09
  -2   8  17    5.68    1.36
  -2   8  17    7.20    1.26
   2   8 -16   -0.12    1.00
  -2   8  16    0.32    1.11
  -2   8  16    0.80    1.08
  -2   8  15    5.88    1.38
  -2   8  15    4.84    1.02
   2   8 -15    3.49    1.21
  -2   8  15    5.04    1.23
  -2   8  14    8.75    1.41
   2   8 -14    8.52    1.41
  -2   8  14    8.92    1.41
   2   8 -14    8.69    1.53
  -2   8  14    7.51    1.13
  -2   8  14   11.18    1.60
   2   8 -13   34.10    2.41
  -2   8  13   37.08    2.54
  -2   8  13   39.68    2.48
  -2   8  13   37.92    2.18
   2   8 -13   38.99    2.63
  -2   8  12    5.92    1.29
   2   8 -12    8.77    1.37
   2   8 -12    6.98    1.45
  -2   8  12    6.12    1.12
  -2   8  12    6.81    1.36
  -2   8  11    9.47    1.44
  -2   8  11   13.58    1.56
   2   8 -11   13.67    1.52
   2   8 -11   12.54    1.61
  -2   8  11   10.08    1.22
   2   8 -11   10.24    1.31
  -2   8  10    2.58    1.08
   2   8 -10    1.65    1.03
  -2   8  10    2.03    1.02
   2   8 -10    3.40    1.08
   2   8 -10    1.94    1.09
  -2   8  10    2.37    0.87
   2   8  -9  132.17    5.59
  -2   8   9  136.85    5.54
   2   8  -9  129.66    5.43
   2   8  -9  132.72    5.56
  -2   8   9  130.87    5.64
  -2   8   9  125.63    5.31
  -2   8   8  235.80    9.31
  -2   8   8  245.71    9.52
   2   8  -8  255.52    9.03
   2   8  -8  253.88    9.44
  -2   8   8  253.97    9.64
   2   8  -8  233.62    9.46
  -2   8   8  258.23    9.52
  -2   8   7   25.96    1.72
  -2   8   7   26.18    1.77
   2   8  -7   24.98    1.38
   2   8  -7   25.77    1.72
   2   8  -7   28.86    1.89
  -2   8   7   25.82    1.82
  -2   8   7   22.48    1.72
  -2   8   6   34.91    2.11
  -2   8   6   34.56    2.03
   2   8  -6   37.40    1.78
   2   8  -6   39.22    2.21
  -2   8   6   37.83    2.21
  -2   8   6   37.76    2.12
  -2   8   5  215.73    8.47
  -2   8   5  219.94    8.43
   2   8  -5  230.07    8.14
   2   8  -5  222.60    8.48
  -2   8   5  224.90    8.55
  -2   8   5  216.33    8.38
  -2   8   4  535.31   19.68
  -2   8   4  537.66   19.68
  -2   8   4  539.17   19.51
   2   8  -4  560.77   19.39
  -2   8   4  561.99   19.76
   2   8  -4  565.82   19.71
  -2   8   3  156.74    6.54
  -2   8   3  169.15    6.43
   2   8  -3  172.17    6.30
  -2   8   3  175.54    6.63
   2   8  -2  369.78   12.80
  -2   8   2  352.53   12.92
  -2   8   2  350.99   12.78
  -2   8   2  359.59   13.09
   2   8  -1   96.48    3.79
  -2   8   1   96.47    3.92
  -2   8   1   91.39    3.78
  -2   8   1   98.22    4.10
   2   8   0  107.70    4.06
  -2   8   0  106.19    4.38
  -2   8   0  104.51    4.22
  -2   8   0   96.04    4.07
  -2   8  -1  136.51    5.19
   2   8   1  127.95    5.00
  -2   8  -1  131.57    5.42
  -2   8  -2   21.56    1.42
  -2   8  -2   19.02    1.59
  -2   8  -2   19.80    1.34
   2   8   2   20.50    1.25
  -2   8  -3   75.63    3.34
  -2   8  -3   73.58    3.23
  -2   8  -3   75.40    3.58
   2   8   3   76.22    3.11
  -2   8  -3   78.32    3.28
   2   8   4   31.09    1.66
  -2   8  -4   32.62    1.78
  -2   8  -4   34.27    2.14
   2   8   4   31.96    1.60
  -2   8  -4   32.22    1.77
  -2   8  -5   19.99    1.77
  -2   8  -5   22.14    1.45
   2   8   5   21.23    1.32
   2   8   5   21.86    1.25
  -2   8  -6  254.58    9.77
  -2   8  -6  240.35    9.34
   2   8   6  243.55    9.01
   2   8   6  261.62    9.22
   2   8   7    4.43    1.02
  -2   8  -7    5.64    0.91
   2   8   7    4.83    0.68
   2   8   7    5.65    0.87
   2   8   7    3.02    1.02
  -2   8  -8   36.11    2.10
  -2   8  -8   35.05    2.23
   2   8   8   38.70    2.24
   2   8   8   36.34    2.00
   2   8   8   37.10    2.33
  -2   8  -9  235.27    9.16
   2   8   9  232.01    9.09
   2   8   9  229.40    8.82
   2   8   9  242.57    9.24
  -2   8  -9  234.67    9.03
  -2   8 -10   -0.52    1.12
   2   8  10    1.10    1.15
   2   8  10   -0.64    0.88
   2   8  10    1.93    1.07
   2   8  11   31.72    2.18
   2   8  11   31.46    2.29
  -2   8 -11   32.11    2.23
   2   8  12  123.71    5.52
   2   8  12  121.54    5.38
   2   8  13   33.98    2.53
   2   8  13   36.79    2.36
   2   8  14    0.65    1.06
   2   8  14    0.90    1.20
   2   8  15   31.48    2.34
  -2   8 -16    2.11    1.19
   2   8  16    2.29    1.00
   2   8  16    2.06    1.17
  -2   8 -17    3.37    1.13
   2   8  17    3.91    0.99
  -2   8 -18    0.94    1.08
  -2   8 -18   -0.32    0.94
   2   8  18    0.11    0.95
  -2   8 -19   34.24    2.24
   2   8  19   37.51    2.10
  -2   8 -19   40.15    2.14
   2   8  20   11.86    1.20
  -2   8 -20   12.69    1.29
  -2   8 -20   15.21    1.14
   2   8  21    1.14    0.90
  -2   9  22    2.84    0.70
  -2   9  21    0.06    0.93
  -2   9  20    3.46    0.85
  -2   9  20    3.28    0.89
  -2   9  20    3.48    0.76
  -2   9  19    0.75    0.82
  -2   9  19    0.52    0.78
  -2   9  18   73.00    3.43
  -2   9  18   77.73    3.64
   2   9 -18   68.76    3.28
  -2   9  17   20.14    1.81
   2   9 -17   22.07    1.67
  -2   9  16   16.39    1.73
   2   9 -16   20.81    1.72
  -2   9  16   16.97    1.67
  -2   9  15   15.85    1.74
   2   9 -15   16.67    1.66
  -2   9  15   17.23    1.69
  -2   9  14    4.63    1.26
  -2   9  14    4.12    1.01
  -2   9  14    5.12    1.33
  -2   9  13  154.04    6.25
  -2   9  13  153.09    6.57
  -2   9  13  156.61    6.78
   2   9 -13  156.75    6.60
  -2   9  13  158.61    6.60
  -2   9  12  273.36   10.59
  -2   9  12  268.10   10.72
   2   9 -12  290.45   10.67
  -2   9  12  262.95   10.25
  -2   9  11   65.91    3.36
  -2   9  11   63.74    3.13
  -2   9  11   65.38    3.49
   2   9 -11   63.32    3.39
  -2   9  10   35.85    2.25
   2   9 -10   31.93    2.18
   2   9 -10   33.71    2.32
  -2   9  10   31.03    2.24
  -2   9  10   31.80    2.04
  -2   9   9    1.76    0.92
  -2   9   9    0.82    0.98
  -2   9   9    1.19    0.98
   2   9  -9    0.86    1.08
   2   9  -9    0.79    0.96
   2   9  -8   60.82    2.69
  -2   9   8   60.55    3.02
  -2   9   8   63.45    3.17
   2   9  -8   65.33    3.14
  -2   9   8   61.46    3.13
   2   9  -8   59.75    3.19
  -2   9   8   62.00    3.21
   2   9  -7    8.10    0.90
  -2   9   7    7.91    1.18
  -2   9   7    8.11    1.14
  -2   9   7    6.69    1.15
  -2   9   7    7.91    1.26
   2   9  -7    7.65    1.14
   2   9  -7    7.06    1.25
  -2   9   7    7.81    1.15
   2   9  -6    0.49    0.60
  -2   9   6    0.09    0.95
  -2   9   6    1.05    0.88
  -2   9   6   -0.59    0.89
  -2   9   6   -0.12    0.89
   2   9  -6   -0.75    0.96
  -2   9   6    0.30    0.78
   2   9  -6   -0.47    0.78
   2   9  -5   34.11    2.04
   2   9  -5   39.47    1.89
  -2   9   5   40.07    2.22
  -2   9   5   40.24    2.21
  -2   9   5   35.95    2.21
   2   9  -5   35.60    2.24
  -2   9   5   36.48    2.19
  -2   9   5   39.89    2.13
   2   9  -4  144.88    5.59
  -2   9   4  139.90    5.88
   2   9  -4  147.94    5.94
  -2   9   4  156.14    6.00
  -2   9   4  149.46    5.92
  -2   9   4  142.40    5.78
  -2   9   3   84.17    3.56
   2   9  -3   77.95    3.23
  -2   9   3   81.06    3.58
   2   9  -2  408.31   14.53
  -2   9   2  409.28   14.78
  -2   9   2  400.23   14.85
   2   9  -1  196.57    7.19
  -2   9   1  187.22    7.40
  -2   9   1  192.62    7.51
  -2   9   0    7.28    1.12
   2   9   0    7.77    0.86
  -2   9   0    7.76    1.02
  -2   9   0    7.53    1.21
  -2   9  -1  144.72    5.91
  -2   9  -1  143.64    5.59
  -2   9  -1  131.12    5.58
   2   9   1  150.03    5.54
  -2   9  -1  157.29    6.00
   2   9   2  108.30    4.28
  -2   9  -2  105.06    4.65
  -2   9  -2  105.66    4.42
  -2   9  -2  114.40    4.53
   2   9   2  113.87    4.35
  -2   9  -2  106.73    4.75
   2   9   3   17.83    1.20
  -2   9  -3   22.41    1.39
  -2   9  -3   18.32    1.43
   2   9   3   17.88    1.20
  -2   9  -3   18.10    1.55
   2   9   4   30.30    1.65
  -2   9  -4   27.42    1.72
  -2   9  -4   32.67    1.94
  -2   9  -4   29.95    2.11
   2   9   4   29.60    1.58
   2   9   5   80.78    3.31
   2   9   5   82.17    3.42
  -2   9  -5   76.58    3.52
   2   9   5   75.85    3.58
   2   9   5   83.68    3.73
  -2   9  -5   84.82    3.73
  -2   9  -5   78.26    3.90
   2   9   6   60.51    2.66
   2   9   6   64.71    2.86
  -2   9  -6   60.90    2.98
   2   9   6   62.83    3.05
   2   9   6   62.99    3.18
  -2   9  -6   65.31    3.19
  -2   9  -6   60.78    3.37
   2   9   7   38.81    1.92
   2   9   7   42.73    2.17
  -2   9  -7   42.63    2.31
   2   9   7   41.46    2.37
   2   9   7   44.22    2.55
  -2   9  -7   37.66    2.59
  -2   9  -7   41.15    2.49
  -2   9  -8   10.44    1.20
  -2   9  -8   11.36    1.65
   2   9   8   12.23    1.40
   2   9   8   10.35    1.15
   2   9   8   12.58    1.55
  -2   9  -9   13.50    1.35
   2   9   9   11.86    1.22
   2   9   9   12.67    1.59
   2   9   9   13.70    1.54
  -2   9  -9   11.36    1.69
   2   9  10    0.77    1.10
   2   9  10   -0.14    1.22
   2   9  10   -0.57    0.84
   2   9  11   38.61    2.50
   2   9  11   36.77    2.60
  -2   9 -12   -0.15    1.18
   2   9  12    1.20    1.07
   2   9  12    3.16    1.31
   2   9  13    4.11    1.20
   2   9  13    3.44    1.27
  -2   9 -14   30.15    2.30
   2   9  14   34.86    2.41
  -2   9 -15   59.51    3.20
  -2   9 -15   57.73    3.37
   2   9  15   54.44    3.15
  -2   9 -16   14.45    1.71
  -2   9 -16   16.74    1.66
  -2   9 -17    3.92    1.12
  -2   9 -17    4.04    1.14
   2   9  17    5.24    1.07
  -2   9 -18    1.01    0.89
   2   9  18    1.55    0.90
  -2   9 -18    1.25    0.94
  -2   9 -19   22.78    1.44
   2   9  19   20.04    1.47
  -2   9 -19   20.64    1.52
   2   9  20   10.26    1.00
  -2   9 -20    8.84    0.87
  -2  10  21    4.68    0.87
  -2  10  20    4.70    0.92
  -2  10  20    3.66    0.88
  -2  10  19   26.39    1.67
  -2  10  19   28.91    1.68
  -2  10  19   30.05    1.74
  -2  10  18   12.16    1.23
  -2  10  18    8.78    1.13
  -2  10  18   12.12    1.25
   2  10 -17    1.33    0.85
  -2  10  17    0.75    0.91
  -2  10  17    0.72    0.89
  -2  10  16    1.85    0.92
   2  10 -16    1.10    0.92
   2  10 -15    1.09    1.06
  -2  10  15    1.27    0.82
  -2  10  15    2.45    1.11
  -2  10  15   -0.14    0.99
   2  10 -14    1.83    1.17
  -2  10  14    2.11    1.09
  -2  10  14    1.48    1.16
  -2  10  13    8.87    1.43
  -2  10  13    7.92    1.39
  -2  10  13    6.63    1.24
  -2  10  13    8.45    1.16
  -2  10  12   77.64    3.72
  -2  10  12   78.19    3.96
   2  10 -11    6.67    1.44
  -2  10  11    5.62    1.21
  -2  10  11    8.59    1.25
  -2  10  11    7.19    1.35
  -2  10  11    6.07    1.27
  -2  10  10   61.94    3.20
  -2  10  10   58.90    2.99
   2  10 -10   59.30    3.22
  -2  10  10   55.28    3.23
  -2  10   9  246.60    9.62
   2  10  -9  261.15    9.93
  -2  10   9  253.74    9.97
   2  10  -9  246.19    9.25
  -2  10   9  264.23    9.84
   2  10  -8    2.37    0.68
   2  10  -8    2.15    1.20
  -2  10   8    1.87    0.96
   2  10  -8    2.76    0.99
  -2  10   8    3.39    1.07
  -2  10   8    2.05    1.01
   2  10  -7    3.73    0.78
  -2  10   7    3.75    1.12
  -2  10   7    1.61    0.98
  -2  10   7    4.86    1.05
   2  10  -7    3.31    1.22
  -2  10   7    3.30    0.97
   2  10  -7    1.30    0.98
   2  10  -6   21.08    1.69
  -2  10   6   24.34    1.80
  -2  10   6   24.01    1.79
  -2  10   6   25.94    1.84
   2  10  -6   23.46    1.45
   2  10  -6   24.06    1.91
  -2  10   6   22.83    1.84
  -2  10   6   23.83    1.70
   2  10  -5   29.73    1.92
  -2  10   5   32.69    2.11
  -2  10   5   32.76    2.05
  -2  10   5   30.83    2.06
   2  10  -5   32.55    1.76
  -2  10   5   33.90    2.08
  -2  10   5   32.14    1.95
   2  10  -4   33.78    1.72
  -2  10   4   28.63    2.03
   2  10  -4   28.43    1.83
  -2  10   4   28.86    1.97
  -2  10   4   29.50    1.91
   2  10  -3  432.25   15.16
  -2  10   3  435.41   15.53
   2  10  -3  403.41   15.25
  -2  10   3  412.77   15.42
  -2  10   3  432.26   15.43
  -2  10   2   49.06    2.61
   2  10  -2   42.96    2.17
  -2  10   2   42.53    2.45
  -2  10   2   43.60    2.38
   2  10  -1    2.44    0.75
  -2  10   1   -0.10    1.01
  -2  10   1    2.44    1.04
   2  10   0   18.86    1.34
  -2  10   0   17.82    1.63
  -2  10  -1   20.41    1.69
  -2  10  -1   16.84    1.62
  -2  10  -1   20.91    1.64
   2  10   1   18.51    1.29
   2  10   2    2.28    0.74
   2  10   2    2.40    0.66
  -2  10  -2    2.04    0.64
  -2  10  -2    1.94    1.00
  -2  10  -2    0.80    1.07
  -2  10  -2    3.02    0.89
  -2  10  -2    0.96    0.96
   2  10   3   82.21    3.79
   2  10   3   86.54    3.58
   2  10   3   87.23    3.58
  -2  10  -3   83.09    3.98
  -2  10  -3   87.56    3.71
  -2  10  -3   74.23    3.92
  -2  10  -3   89.33    3.84
  -2  10  -3   89.12    4.10
   2  10   4    3.36    0.91
   2  10   4    3.38    0.74
   2  10   4    3.35    0.78
   2  10   4    3.69    1.02
  -2  10  -4    3.71    0.82
  -2  10  -4    2.23    1.06
  -2  10  -4    2.48    0.98
  -2  10  -4    1.84    1.10
   2  10   5   19.44    1.33
   2  10   5   21.21    1.42
  -2  10  -5   22.53    1.52
   2  10   5   17.73    1.58
   2  10   5   24.93    1.69
   2  10   5   19.02    1.64
  -2  10  -5   19.71    1.71
  -2  10  -5   20.33    1.85
   2  10   6   16.07    1.21
   2  10   6   17.38    1.36
  -2  10  -6   18.77    1.43
   2  10   6   17.19    1.55
   2  10   6   18.63    1.55
   2  10   6   20.58    1.73
  -2  10  -6   18.19    1.67
  -2  10  -6   14.26    1.70
   2  10   7  243.98    9.54
   2  10   7  274.72    9.84
  -2  10  -7  268.62   10.02
  -2  10  -7  271.21   10.19
   2  10   7  273.83   10.10
  -2  10  -7  256.60   10.37
   2  10   7  264.06   10.20
  -2  10  -8   10.48    1.51
   2  10   8   10.94    1.18
   2  10   8   10.94    1.50
  -2  10  -8   11.06    1.61
   2  10   8    9.49    1.39
   2  10   9  329.85   12.48
   2  10   9  326.28   12.01
  -2  10  -9  319.23   12.41
  -2  10  -9  316.13   12.57
   2  10   9  328.37   12.31
  -2  10 -10    1.06    1.29
   2  10  10    0.89    1.24
   2  10  10    0.52    1.11
  -2  10 -10    1.17    1.17
   2  10  11    5.99    1.46
  -2  10 -11    9.22    1.57
   2  10  11    8.08    1.29
  -2  10 -12    0.43    1.16
  -2  10 -12    1.04    1.32
   2  10  12    2.66    1.24
   2  10  13   74.81    3.79
  -2  10 -13   69.18    3.68
  -2  10 -14   28.13    2.15
   2  10  14   31.43    2.21
  -2  10 -14   27.01    2.19
  -2  10 -15    1.30    1.05
  -2  10 -15    2.56    1.09
  -2  10 -16   11.90    1.43
   2  10  16   12.68    1.45
  -2  10 -16   12.89    1.43
  -2  10 -17    4.44    1.12
   2  10  17    4.75    1.08
  -2  10 -18   24.55    1.54
  -2  10 -18   23.48    1.61
   2  10  18   22.58    1.45
  -2  10 -19   15.61    1.25
   2  10  19   15.49    1.03
  -2  10 -19   15.23    1.18
  -2  11  19   -0.58    0.86
  -2  11  19   -0.05    0.62
  -2  11  18   12.46    1.07
  -2  11  18   10.82    1.09
  -2  11  18   12.49    1.16
  -2  11  17   -0.35    0.79
  -2  11  17   -0.10    0.77
  -2  11  17   -0.18    0.83
  -2  11  16    0.20    0.85
  -2  11  16   -0.53    0.93
  -2  11  16   -0.11    0.82
  -2  11  15   49.80    2.45
  -2  11  15   48.81    2.66
  -2  11  15   44.55    2.65
   2  11 -15   47.39    2.65
   2  11 -14    0.86    0.98
  -2  11  14    1.74    0.88
  -2  11  14    0.50    1.02
  -2  11  14    1.09    0.91
   2  11 -13   -0.26    1.09
  -2  11  13    0.29    0.84
  -2  11  13   -0.43    0.93
  -2  11  13    1.03    1.05
  -2  11  12   58.26    3.18
   2  11 -12   63.73    3.33
  -2  11  12   56.04    3.22
  -2  11  11   76.86    3.57
  -2  11  11   75.40    3.73
  -2  11  11   73.27    3.72
  -2  11  10   29.72    2.24
   2  11 -10   32.84    2.37
  -2  11  10   32.67    2.26
  -2  11  10   37.26    2.30
  -2  11  10   38.30    2.23
  -2  11   9    2.74    1.08
   2  11  -9    3.56    1.31
  -2  11   9    4.79    1.09
  -2  11   9    2.29    1.05
  -2  11   9    5.80    1.17
  -2  11   8    8.93    1.03
  -2  11   8   11.54    1.39
  -2  11   8    8.18    1.28
   2  11  -8    8.44    1.44
  -2  11   8    9.26    1.24
   2  11  -8   10.37    1.01
  -2  11   8   10.34    1.47
  -2  11   7   45.98    2.76
   2  11  -7   50.19    2.40
  -2  11   7   52.48    2.77
  -2  11   7   48.47    2.67
  -2  11   7   55.87    2.94
   2  11  -6   24.89    1.57
  -2  11   6   27.10    1.97
  -2  11   6   24.98    1.92
  -2  11   6   24.79    1.80
   2  11  -5    1.43    0.76
  -2  11   5    0.34    0.84
  -2  11   5    2.33    1.12
  -2  11   5    1.42    1.03
  -2  11   4  116.91    4.98
   2  11  -4  111.66    4.58
  -2  11   4  112.66    4.83
   2  11  -4  106.65    4.71
  -2  11   4  119.29    4.94
   2  11  -3    8.95    1.04
  -2  11   3    9.40    1.40
   2  11  -3   10.03    1.11
  -2  11   3    9.93    1.43
  -2  11   2   14.33    1.54
  -2  11   2   13.99    1.55
   2  11  -2   14.51    1.21
  -2  11   1    6.81    1.33
  -2  11   1    7.22    1.39
   2  11  -1    6.63    0.97
  -2  11   0   19.37    1.73
  -2  11   0   17.67    1.73
   2  11   0   18.12    1.38
  -2  11  -1   33.15    2.22
  -2  11  -1   32.34    2.28
   2  11   1   38.28    1.99
  -2  11  -2    9.52    1.47
   2  11   2    9.05    1.02
  -2  11  -2    6.98    1.23
  -2  11  -2    8.98    1.37
   2  11   3    1.21    0.74
   2  11   3    1.94    0.73
  -2  11  -3    0.86    1.05
  -2  11  -3    1.41    1.26
  -2  11  -3    0.26    0.99
  -2  11  -3    0.20    0.91
   2  11   4   18.28    1.39
   2  11   4   23.98    1.48
  -2  11  -4   22.62    1.89
  -2  11  -4   20.16    1.48
  -2  11  -4   20.15    1.95
  -2  11  -4   20.61    1.82
  -2  11  -4   21.48    1.70
   2  11   5   15.42    1.19
   2  11   5   15.85    1.30
  -2  11  -5   15.83    1.35
  -2  11  -5   13.98    1.60
  -2  11  -5   16.37    1.70
  -2  11  -5   19.04    1.69
  -2  11  -5   14.84    1.81
  -2  11  -6    2.54    1.09
   2  11   6    1.65    0.75
  -2  11  -6    1.92    1.13
  -2  11  -6    2.96    1.15
   2  11   6    3.56    0.88
   2  11   6    3.44    1.15
  -2  11  -7   20.88    1.87
   2  11   7   24.17    1.63
   2  11   7   26.49    1.90
   2  11   7   20.83    1.40
  -2  11  -7   23.61    2.07
   2  11   7   26.05    1.95
  -2  11  -7   25.12    1.94
   2  11   8   20.24    1.50
  -2  11  -8   18.24    1.75
   2  11   8   19.47    1.68
  -2  11  -8   16.50    1.29
  -2  11  -8   16.81    1.84
  -2  11  -8   18.38    1.75
   2  11   8   21.11    1.91
  -2  11  -9   50.30    3.16
   2  11   9   55.13    2.74
   2  11   9   55.58    3.10
   2  11   9   51.89    2.94
   2  11  10    4.49    1.15
   2  11  10    2.19    1.19
  -2  11 -10    1.61    1.20
   2  11  11    1.88    1.16
  -2  11 -11    0.29    1.12
   2  11  11    0.67    0.96
   2  11  12   -0.28    1.16
  -2  11 -12    0.96    1.14
   2  11  12   -0.40    1.00
  -2  11 -12    0.80    1.12
  -2  11 -13    4.09    1.21
  -2  11 -13    5.91    1.26
   2  11  14   28.41    1.91
  -2  11 -14   25.40    2.04
  -2  11 -14   29.24    2.05
   2  11  14   30.49    2.04
   2  11  15    2.09    1.00
  -2  11 -15    4.67    1.08
   2  11  15    4.88    0.92
  -2  11 -15    3.84    1.05
   2  11  16    0.96    0.90
  -2  11 -16    1.10    0.87
   2  11  16    1.36    0.75
  -2  11 -16    0.21    0.83
  -2  11 -17   13.48    1.16
  -2  11 -17   12.47    1.16
  -2  11 -17   11.55    1.12
  -2  11 -18   17.75    1.31
  -2  12  18   40.14    2.01
  -2  12  17    0.79    0.74
  -2  12  16    8.36    1.06
  -2  12  15   70.67    3.45
  -2  12  15   74.73    3.37
  -2  12  14   20.15    1.49
  -2  12  14   21.61    1.65
  -2  12  14   18.32    1.51
  -2  12  13   22.20    1.80
  -2  12  13   21.22    1.53
  -2  12  12   -0.39    0.87
  -2  12  12   -0.12    0.94
  -2  12  12    0.66    0.91
  -2  12  11   32.29    2.23
  -2  12  11   35.67    2.26
  -2  12  10    2.82    1.04
  -2  12  10    2.85    0.94
  -2  12   9  101.10    4.46
  -2  12   9   99.91    4.49
  -2  12   9  100.22    4.53
  -2  12   8   37.93    2.35
  -2  12   8   39.10    2.37
   2  12  -7    0.15    0.69
  -2  12   7   -0.34    0.72
  -2  12   7   -0.59    0.99
  -2  12   7    0.35    1.00
  -2  12   6  105.57    4.81
   2  12  -6  108.81    4.45
  -2  12   6  104.80    4.53
  -2  12   6  117.88    4.88
  -2  12   5    9.36    1.42
  -2  12   5   12.12    1.52
   2  12  -5   10.94    1.11
  -2  12   4   70.81    3.47
   2  12  -4   65.59    3.04
  -2  12   4   63.49    3.32
   2  12  -3    0.66    0.78
  -2  12   3    0.12    1.09
  -2  12   3    0.62    1.13
   2  12  -2   16.85    1.35
  -2  12   2   13.94    1.59
  -2  12   2   11.26    1.54
   2  12  -1    8.82    1.14
  -2  12   1    9.12    1.49
  -2  12   1    9.07    1.41
  -2  12   0   28.37    2.14
  -2  12   0   29.42    2.18
   2  12   0   31.04    1.81
  -2  12  -1   40.76    2.54
   2  12   1   40.48    2.18
  -2  12  -1   40.08    2.60
  -2  12  -2   -0.25    1.04
   2  12   2    0.16    0.80
  -2  12  -2   -0.13    1.20
  -2  12  -3    3.54    1.10
   2  12   3    3.49    0.87
  -2  12  -3    3.74    1.33
  -2  12  -3    3.73    1.16
  -2  12  -4   40.02    2.51
  -2  12  -4   33.99    2.24
   2  12   4   40.90    2.11
  -2  12  -4   40.46    2.47
   2  12   4   39.29    2.08
  -2  12  -4   38.05    2.62
  -2  12  -5  127.76    5.64
  -2  12  -5  127.04    5.45
   2  12   5  130.65    5.19
  -2  12  -5  122.94    5.47
   2  12   5  130.13    5.09
  -2  12  -5  120.99    5.64
  -2  12  -6   53.42    3.08
  -2  12  -6   54.51    2.97
  -2  12  -6   57.74    3.25
   2  12   6   56.95    2.70
  -2  12  -6   53.91    2.99
  -2  12  -6   55.41    2.69
   2  12   6   51.86    2.54
  -2  12  -7   40.00    2.67
  -2  12  -7   38.10    2.54
  -2  12  -7   39.26    2.46
   2  12   7   40.15    2.20
  -2  12  -8    0.84    1.26
   2  12   8    1.20    0.77
  -2  12  -8    0.59    1.04
   2  12   9    2.18    1.13
  -2  12  -9    1.93    1.23
  -2  12  -9    0.94    1.18
   2  12  10   67.55    3.40
  -2  12 -10   69.74    3.47
   2  12  11   15.64    1.62
  -2  12 -11   12.81    1.59
  -2  12 -11   15.74    1.67
  -2  12 -12   22.59    1.88
  -2  12 -12   19.15    1.73
  -2  12 -13    3.97    1.17
  -2  12 -13    1.82    0.97
  -2  12 -13    5.00    1.12
  -2  12 -14   20.07    1.61
  -2  12 -14   18.43    1.58
  -2  12 -14   23.04    1.64
  -2  12 -15    0.76    0.90
  -2  12 -15    1.34    0.80
  -2  12 -15    1.55    0.80
  -2  12 -16   -0.55    0.79
  -2  12 -16    0.07    0.67
  -2  12 -17   23.50    1.51
   2  13 -17    0.30    0.66
   2  13 -16   -0.42    0.63
  -2  13  16   -0.32    0.70
  -2  13  15   39.64    2.06
  -2  13  14   11.68    1.06
  -2  13  14   10.48    1.15
  -2  13  13   43.26    2.19
  -2  13  13   38.29    2.24
  -2  13  12   12.32    1.28
  -2  13  12   11.17    1.21
  -2  13  11    1.39    0.83
  -2  13  10    7.39    1.13
  -2  13   9    3.89    0.99
  -2  13   9    3.41    1.02
  -2  13   8    2.07    0.75
   2  13  -8    0.12    1.06
   2  13  -8    0.56    0.64
  -2  13   7    4.72    1.13
  -2  13   7    4.94    0.88
   2  13  -7    4.58    0.83
  -2  13   6    8.12    1.29
  -2  13   5    7.86    1.34
  -2  13   5    7.39    1.28
  -2  13   4    1.15    1.10
  -2  13   4    0.49    1.00
   2  13  -3    3.72    0.89
  -2  13   3    3.66    0.95
  -2  13   3    2.72    1.08
  -2  13   3    2.45    1.14
  -2  13   2    0.87    1.12
  -2  13   2   -0.12    1.11
   2  13  -2   -0.26    0.84
  -2  13   1   82.60    4.02
  -2  13   1   84.27    4.02
   2  13  -1   83.79    3.68
  -2  13   0   27.01    2.06
  -2  13   0   23.11    2.02
   2  13   0   28.16    1.78
  -2  13  -1   30.60    2.17
   2  13   1   31.67    1.88
  -2  13  -1   33.12    2.30
  -2  13  -2   -0.12    1.01
  -2  13  -2    0.78    1.17
   2  13   2    0.59    0.79
  -2  13  -3    6.29    1.46
  -2  13  -3    8.23    1.32
  -2  13  -4   62.84    3.19
  -2  13  -4   58.33    3.31
  -2  13  -5  137.67    5.64
  -2  13  -5  123.12    5.70
  -2  13  -6   13.22    1.64
  -2  13  -6   15.29    1.50
   2  13   6   12.29    1.10
  -2  13  -6   16.70    1.32
  -2  13  -7    7.90    1.48
  -2  13  -7    9.39    1.31
  -2  13  -7    8.09    1.00
  -2  13  -8    0.92    1.16
  -2  13  -8    0.95    0.99
  -2  13  -8    1.24    0.64
  -2  13  -9    1.15    1.19
  -2  13  -9    2.41    1.00
  -2  13  -9    0.48    0.99
  -2  13 -10    0.25    0.89
  -2  13 -10    0.72    0.96
  -2  13 -11    5.27    1.21
  -2  13 -11    6.49    1.13
  -2  13 -11    5.54    1.17
  -2  13 -12    3.72    1.08
  -2  13 -12    6.79    1.06
  -2  13 -12    4.52    1.01
  -2  13 -13    1.55    0.89
  -2  13 -13    2.31    0.85
  -2  13 -14    5.34    0.94
  -2  13 -14    5.36    0.86
  -2  13 -15   12.72    1.24
  -2  13 -15   12.44    1.06
  -2  13 -16    5.55    1.06
  -2  14  14    1.87    0.61
  -2  14  13    0.91    0.64
  -2  14  13    1.61    0.68
   2  14 -12   45.56    2.49
  -2  14  12   50.79    2.45
   2  14 -11    2.74    0.94
  -2  14  11    3.16    0.78
  -2  14  11    3.04    0.87
   2  14 -10   21.84    1.67
  -2  14  10   20.70    1.52
  -2  14   9    7.45    1.07
  -2  14   8   -0.58    0.89
  -2  14   8   -0.40    0.64
  -2  14   7    4.16    1.04
  -2  14   7    4.93    0.85
   2  14  -7    4.69    0.83
   2  14  -6   30.48    1.74
  -2  14   6   29.20    1.79
  -2  14   5    5.24    0.99
   2  14  -5    6.59    0.93
   2  14  -4   60.14    2.91
  -2  14   4   63.37    3.02
  -2  14   3    1.89    1.05
  -2  14   3    2.53    0.85
   2  14  -3    2.21    0.85
  -2  14   2   41.46    2.39
  -2  14   2   37.85    2.15
   2  14  -2   35.54    2.07
  -2  14   1   91.69    4.10
   2  14  -1   83.57    3.74
  -2  14   1   84.73    3.84
  -2  14   0   25.18    1.98
  -2  14   0   25.92    1.81
   2  14   0   27.41    1.69
  -2  14  -1   36.11    2.34
  -2  14  -1   36.20    2.14
   2  14   1   36.39    2.00
  -2  14  -2    7.77    1.39
  -2  14  -2    6.94    1.07
   2  14   2    6.42    0.95
  -2  14  -3   -0.87    1.12
  -2  14  -3   -0.19    0.83
   2  14   3   -0.79    0.72
  -2  14  -4   33.87    2.34
  -2  14  -4   35.22    2.17
  -2  14  -4   36.85    2.03
   2  14   4   33.45    1.90
  -2  14  -5    0.12    1.12
  -2  14  -5   -0.34    0.78
   2  14   5    1.16    0.68
  -2  14  -6    2.47    0.80
  -2  14  -6    3.92    1.23
  -2  14  -7    1.66    0.68
  -2  14  -8    0.63    0.62
  -2  14  -9   13.38    1.47
  -2  14 -10    0.21    0.99
  -2  14 -11    0.28    0.91
  -2  14 -12   19.08    1.46
  -2  14 -13    2.42    0.87
  -2  14 -14    0.22    0.97
  -2  14 -15    1.17    0.98
  -2  15  12    3.27    0.66
  -2  15  11   10.52    0.98
  -2  15  10   11.53    1.06
  -2  15   9   26.23    1.63
  -2  15   8    1.53    0.78
  -2  15   7   22.40    1.40
  -2  15   7   27.30    1.67
   2  15  -6    3.40    0.76
  -2  15   6    2.66    0.75
  -2  15   6    4.38    0.94
   2  15  -5    4.45    0.83
  -2  15   5    4.65    0.96
  -2  15   5    4.40    0.85
  -2  15   4  111.29    4.46
   2  15  -4  100.13    4.19
  -2  15   4   98.74    4.24
  -2  15   3    6.48    1.10
  -2  15   3    6.94    0.96
   2  15  -3    6.88    0.94
  -2  15   2   -0.89    0.88
  -2  15   2    0.35    0.77
   2  15  -2    0.85    0.74
   2  15  -1    4.23    0.86
  -2  15   1    4.95    1.03
  -2  15   1    4.54    0.96
  -2  15   1    4.02    1.09
  -2  15   0   20.38    1.66
  -2  15   0   19.31    1.54
   2  15   0   18.89    1.39
  -2  15   0   19.96    1.52
   2  15   1    1.67    0.79
  -2  15  -1   -0.19    0.86
  -2  15  -1    1.46    0.89
  -2  15  -1    1.07    0.99
  -2  15  -2   96.59    4.11
  -2  15  -2   97.53    4.07
   2  15   2   89.03    3.89
  -2  15  -3    1.92    0.86
  -2  15  -3    2.02    0.83
   2  15   3    3.07    0.80
  -2  15  -4    1.51    0.74
  -2  15  -5   36.18    1.94
  -2  15  -6   -0.20    0.68
  -2  15  -6   -0.31    0.93
  -2  15  -7    4.87    0.73
  -2  15  -7    3.03    1.03
  -2  15  -8   25.24    1.34
  -2  15  -8   26.05    1.76
  -2  15  -9   12.88    1.26
  -2  15 -10   10.95    1.17
  -2  15 -11    0.75    0.81
  -2  15 -12   20.08    1.41
  -2  15 -13    0.49    0.96
  -2  16  11    1.48    0.67
  -2  16  10   17.98    1.12
  -2  16   9   28.26    1.52
  -2  16   8   14.87    1.10
  -2  16   7   44.25    2.14
  -2  16   6    0.83    0.69
  -2  16   6    0.26    0.55
  -2  16   5   26.60    1.55
  -2  16   5   22.71    1.38
  -2  16   4    2.30    0.75
  -2  16   4    1.17    0.64
  -2  16   3   22.54    1.45
   2  16  -3   21.15    1.34
  -2  16   3   18.52    1.33
  -2  16   2    2.97    0.77
  -2  16   2    2.82    0.80
   2  16  -2    2.14    0.74
  -2  16   1   24.27    1.59
  -2  16   1   22.72    1.46
  -2  16   1   21.72    1.48
   2  16  -1   20.46    1.39
  -2  16   0   12.15    1.23
  -2  16   0   13.48    1.15
  -2  16   0   11.08    1.11
   2  16   0   12.67    1.06
  -2  16  -1   30.95    1.85
  -2  16  -1   27.83    1.67
  -2  16  -1   28.97    1.70
  -2  16  -2    1.74    0.89
  -2  16  -2    0.79    0.71
  -2  16  -3   10.82    1.19
  -2  16  -3   10.15    1.02
  -2  16  -4   15.54    1.37
  -2  16  -4   18.48    1.22
  -2  16  -5   41.22    2.24
  -2  16  -5   43.27    2.00
  -2  16  -6    1.71    0.85
  -2  16  -6    3.88    0.60
  -2  16  -7   27.17    1.62
  -2  16  -7   23.23    1.22
  -2  16  -8   35.06    1.87
  -2  16  -9   26.50    1.58
  -2  16 -10    5.10    0.98
  -2  16 -11    1.15    0.89
  -2  17   8   32.37    1.54
  -2  17   7    0.83    0.51
  -2  17   6    1.31    0.53
  -2  17   5   22.84    1.18
  -2  17   5   14.52    0.97
  -2  17   4   13.26    0.92
  -2  17   4    9.45    0.80
  -2  17   3    6.45    0.71
  -2  17   3    4.96    0.69
  -2  17   2   10.73    0.85
  -2  17   2    9.21    0.87
  -2  17   1    0.34    0.57
  -2  17   0   -1.00    0.63
  -2  17  -1   24.91    1.41
  -2  17  -1   18.60    1.25
  -2  17  -2   25.27    1.45
  -2  17  -2   21.92    1.30
  -2  17  -3    8.09    0.89
  -2  17  -3    7.08    0.73
  -2  17  -4    0.18    0.65
  -2  17  -4   -0.04    0.45
  -2  17  -5   10.82    0.95
  -2  17  -5    9.34    0.70
  -2  17  -6    4.41    0.84
  -2  17  -7    2.22    0.87
  -2  17  -8    9.70    1.03
  -2  17  -9    4.25    0.74
   3   0 -23   -0.10    0.85
   3   0 -22   29.08    2.08
  -3   0  22   28.32    1.79
  -3   0  22   31.37    2.06
  -3   0  21    0.57    0.82
  -3   0  21    0.52    1.02
  -3   0  20   94.37    4.35
  -3   0  20   81.20    4.07
  -3   0  19   -1.22    1.24
  -3   0  19   -0.56    0.98
   3   0 -18  155.54    6.36
  -3   0  18  148.28    6.63
   3   0 -17    0.83    1.34
  -3   0  17   -1.52    1.23
   3   0 -17    0.35    0.94
   3   0 -16   54.05    2.91
   3   0 -16   60.11    3.36
  -3   0  16   52.74    3.16
   3   0 -15    0.74    1.23
  -3   0  15    1.10    1.14
   3   0 -15    0.10    0.94
   3   0 -14  166.74    6.54
  -3   0  14  164.70    6.79
   3   0 -14  154.92    6.86
  -3   0  14  171.97    6.84
  -3   0  13   -0.47    0.99
  -3   0  13    0.12    0.91
   3   0 -13   -0.61    0.77
   3   0 -13    0.90    0.98
   3   0 -13    1.51    1.10
  -3   0  13   -0.12    0.96
  -3   0  13   -0.34    0.69
   3   0 -12  254.75    9.77
  -3   0  12  245.23    9.43
  -3   0  12  269.22    9.75
   3   0 -12  248.06    9.75
  -3   0  12  259.06    9.70
   3   0 -11    0.11    0.87
   3   0 -11    0.52    1.00
  -3   0  11    0.47    0.82
  -3   0  11   -0.19    0.81
  -3   0  10  616.08   21.78
   3   0 -10  597.04   21.82
  -3   0  10  618.16   21.77
   3   0  -9   -0.51    0.88
  -3   0   8   99.73    4.03
   3   0  -8   93.60    4.05
  -3   0   7   -0.39    0.79
  -3   0   6 1644.05   56.98
  -3   0   5   -0.22    0.67
   3   0  -4 3200.89  110.48
  -3   0   4 3239.73  110.75
   3   0  -3   -0.23    0.34
  -3   0   3   -0.51    0.61
   3   0  -2  428.08   14.85
  -3   0   2  429.54   15.16
  -3   0   1    0.15    0.62
  -3   0   0  210.81    7.70
  -3   0  -1    0.79    0.51
   3   0   1    0.15    0.59
  -3   0  -1    0.36    0.61
   3   0   2 1363.52   48.07
  -3   0  -2 1419.80   47.99
  -3   0  -2 1369.09   48.08
  -3   0  -3    0.50    0.51
   3   0   3   -0.28    0.66
  -3   0  -3    0.60    0.75
   3   0   4  107.81    4.38
  -3   0  -4  114.67    4.27
  -3   0  -4  108.46    4.40
  -3   0  -5    0.54    0.59
  -3   0  -5   -0.28    0.83
   3   0   5    0.39    0.80
   3   0   6  132.52    5.20
  -3   0  -6  131.78    5.02
  -3   0  -6  131.33    5.23
  -3   0  -7   -0.27    0.55
  -3   0  -7   -0.53    0.82
  -3   0  -8    6.42    0.75
  -3   0  -8    6.64    1.04
   3   0   8    5.76    0.97
  -3   0  -8    7.38    1.02
  -3   0  -9    0.41    0.83
   3   0   9   -1.07    0.82
  -3   0  -9    0.46    0.81
  -3   0 -10   66.90    2.98
  -3   0 -10   69.59    3.30
   3   0  10   70.17    3.33
  -3   0 -10   71.00    3.39
  -3   0 -11   -0.30    0.54
  -3   0 -11    0.75    0.96
   3   0  11    0.24    0.85
  -3   0 -11    0.23    0.85
  -3   0 -12  772.47   26.62
  -3   0 -12  763.08   26.95
   3   0  12  733.43   26.92
  -3   0 -12  723.55   26.95
  -3   0 -13    0.43    1.07
  -3   0 -13   -0.14    1.13
  -3   0 -13    1.05    1.17
   3   0  13    0.85    1.05
  -3   0 -13    0.40    0.88
  -3   0 -14  287.13   10.98
  -3   0 -14  285.16   10.62
  -3   0 -14  284.44   11.00
   3   0  14  263.93   10.89
  -3   0 -14  279.54   11.06
  -3   0 -15    0.16    1.15
  -3   0 -15   -1.35    1.27
   3   0  15    0.16    1.11
  -3   0 -15    1.02    0.96
  -3   0 -15   -0.16    1.28
  -3   0 -16   -0.67    1.21
  -3   0 -16    1.91    1.20
   3   0  16   -0.48    1.03
  -3   0 -17   -1.27    1.34
  -3   0 -17   -0.70    0.99
  -3   0 -18   41.33    2.70
  -3   0 -18   41.76    2.41
  -3   0 -19   -0.60    0.82
  -3   0 -19   -0.56    1.15
  -3   0 -20   36.16    2.07
  -3   0 -20   40.97    2.45
  -3   0 -21   -0.07    0.64
  -3   0 -21   -0.81    0.89
  -3   0 -22   21.04    1.44
   3   1 -23    5.21    1.00
   3  -1 -23    6.74    1.09
  -3   1  23    6.76    0.82
  -3   1  22   18.58    1.61
  -3  -1  22   16.73    1.59
  -3   1  22   15.32    1.36
   3   1 -22   19.18    1.64
   3  -1 -22   15.28    1.54
  -3   1  21   17.67    1.56
  -3   1  21   14.80    1.62
  -3  -1  21   17.16    1.70
  -3  -1  20    0.43    1.15
  -3   1  20    1.14    1.18
  -3   1  20    0.68    0.96
  -3  -1  20   -0.12    0.88
  -3   1  19   43.49    2.73
  -3  -1  19   40.91    2.70
  -3  -1  19   40.52    2.51
  -3   1  19   37.71    2.52
  -3   1  18    0.61    1.18
  -3  -1  18   -1.54    1.20
   3   1 -18    0.38    1.03
   3  -1 -18    0.94    0.97
   3  -1 -17    1.98    1.30
   3   1 -17    1.48    1.21
  -3  -1  17    1.06    1.14
  -3   1  17    2.42    1.24
   3   1 -17    1.12    1.07
   3  -1 -17    4.46    1.12
   3  -1 -16   91.85    4.10
   3   1 -16   87.89    4.17
  -3   1  16   92.41    4.38
  -3  -1  16  101.84    4.47
   3  -1 -16   90.02    4.46
   3   1 -16   88.19    4.44
  -3   1  16   83.68    4.00
  -3   1  15    0.21    0.83
   3  -1 -15    0.44    1.15
   3   1 -15   -0.15    1.19
  -3  -1  15    1.92    1.13
  -3   1  15    1.23    1.01
   3  -1 -15    0.10    0.83
   3   1 -15    0.98    0.99
  -3   1  14   18.09    1.49
  -3  -1  14   19.27    1.76
  -3   1  14   18.42    1.74
   3   1 -14   20.17    1.60
   3  -1 -14   18.11    1.78
  -3   1  14   19.94    1.72
  -3  -1  14   18.14    1.69
   3   1 -14   19.34    1.78
  -3   1  13  795.13   29.15
   3  -1 -13  836.13   29.51
   3   1 -13  830.30   29.50
  -3   1  13  837.73   29.41
  -3  -1  13  840.91   29.42
  -3  -1  13  827.92   29.39
   3   1 -13  815.29   29.16
  -3   1  13  810.90   29.40
  -3  -1  13  824.33   29.44
   3  -1 -13  841.42   29.51
   3   1 -13  838.32   29.50
   3  -1 -12   13.67    1.50
   3   1 -12   12.49    1.43
  -3  -1  12   12.41    1.31
  -3   1  12   14.74    1.29
  -3   1  12   13.62    1.35
  -3  -1  12   12.12    1.30
  -3   1  12   11.32    1.29
   3   1 -12   13.37    1.19
   3  -1 -12   13.40    1.46
   3   1 -12   13.13    1.39
  -3   1  11   71.16    3.29
   3  -1 -11   71.89    3.51
   3   1 -11   81.44    3.58
  -3   1  11   74.47    3.46
  -3  -1  11   74.56    3.45
   3  -1 -11   79.66    3.56
   3   1 -11   71.49    3.49
  -3   1  11   76.67    3.47
  -3  -1  11   81.07    3.49
   3   1 -11   75.64    3.30
  -3   1  10   17.68    1.41
  -3  -1  10   19.52    1.46
   3   1 -10   17.95    1.29
  -3   1  10   19.82    1.48
  -3  -1  10   17.06    1.42
   3  -1 -10   18.09    1.53
   3   1 -10   18.22    1.54
   3  -1  -9   18.12    1.44
   3   1  -9   18.31    1.46
  -3  -1   8   11.62    1.14
   3   1  -8   12.87    1.03
  -3   1   8   12.56    1.16
   3  -1  -8   12.48    1.30
   3   1  -8   14.30    1.29
   3   1  -7  226.11    8.47
  -3   1   7  237.88    8.67
  -3  -1   7  245.05    8.69
   3   1  -6   93.23    3.70
  -3   1   6  100.82    3.93
  -3  -1   6   99.58    3.93
   3   1  -5  165.22    6.08
  -3   1   5  167.06    6.30
  -3  -1   5  173.40    6.33
   3   1  -4   88.82    3.29
  -3  -1   4   83.59    3.47
  -3   1   4   86.55    3.49
   3   1  -3  239.15    8.53
  -3  -1   3  247.42    8.76
  -3   1   3  239.00    8.74
   3   1  -2  743.25   26.52
   3  -1  -2  779.05   26.43
  -3  -1   2  768.25   26.78
  -3   1   2  768.81   26.79
  -3  -1   1   49.20    2.25
  -3   1   1   53.43    2.28
  -3   1   0   25.12    1.38
  -3  -1   0   26.37    1.38
   3  -1   1  332.16   11.55
   3   1   1  319.07   11.53
  -3   1  -1  327.19   11.49
  -3   1  -1  311.57   11.53
  -3  -1  -1  322.22   11.54
   3   1   2   37.11    1.76
   3  -1   2   32.83    1.70
  -3   1  -2   34.83    1.75
  -3  -1  -2   35.77    1.77
  -3   1  -2   35.89    1.68
  -3  -1  -2   34.78    1.62
   3   1   3  191.58    6.97
   3  -1   3  184.46    6.94
  -3  -1  -3  196.06    6.82
  -3   1  -3  185.32    6.89
  -3  -1  -3  177.17    6.96
  -3   1  -3  184.41    6.97
   3   1   4   50.79    2.32
   3  -1   4   50.08    2.30
  -3   1  -4   48.32    1.81
  -3  -1  -4   50.42    2.14
  -3   1  -4   54.38    2.25
  -3  -1  -4   54.13    2.37
  -3   1  -4   49.73    2.33
   3   1   5   21.21    1.37
   3  -1   5   21.26    1.39
  -3   1  -5   20.30    0.89
  -3   1  -5   19.05    1.26
  -3  -1  -5   20.55    1.14
  -3   1  -5   20.61    1.46
  -3  -1  -5   19.84    1.43
  -3  -1  -6    4.89    0.98
  -3   1  -6    4.95    0.97
   3   1   6    6.14    0.97
   3  -1   6    4.83    0.90
  -3   1  -6    4.25    0.47
  -3   1  -6    5.13    0.77
  -3  -1  -6    4.45    0.64
  -3   1  -7  358.80   13.09
  -3  -1  -7  362.64   12.96
  -3  -1  -7  370.93   13.24
  -3   1  -7  370.31   13.23
   3   1   8  130.04    5.40
   3  -1   8  137.15    5.43
  -3  -1  -8  139.91    5.43
  -3   1  -8  135.64    5.41
  -3  -1  -8  142.17    5.14
  -3   1  -8  125.52    5.43
  -3  -1  -8  127.96    5.44
   3   1   9  185.51    7.44
   3  -1   9  189.30    7.47
  -3   1  -9  200.70    7.47
  -3  -1  -9  196.70    7.46
  -3   1  -9  196.71    7.28
  -3  -1  -9  185.63    7.08
  -3  -1  -9  190.40    7.51
  -3   1  -9  195.33    7.53
   3   1  10  106.59    4.39
   3  -1  10   94.71    4.29
  -3  -1 -10   89.77    4.33
  -3   1 -10   92.40    4.37
  -3   1 -10   99.29    4.07
  -3  -1 -10   96.26    4.30
  -3   1 -10  108.24    4.37
  -3  -1 -11   58.32    2.89
  -3   1 -11   53.83    2.84
  -3  -1 -11   46.67    2.82
  -3   1 -11   46.66    2.85
   3   1  11   51.94    2.80
   3  -1  11   54.12    2.84
  -3   1 -11   53.95    2.57
  -3   1 -11   56.90    2.69
   3  -1  12  157.19    6.32
   3   1  12  140.47    6.22
  -3   1 -12  150.45    6.02
   3   1  12  147.84    6.01
  -3   1 -12  142.22    6.32
  -3  -1 -12  144.04    6.32
  -3  -1 -12  158.14    6.33
  -3   1 -12  154.70    6.30
  -3   1 -13  121.22    5.32
  -3  -1 -13  125.37    5.35
  -3   1 -13  112.86    5.29
  -3  -1 -13  106.70    5.23
  -3   1 -13  122.10    5.04
  -3  -1 -13  126.72    5.01
  -3  -1 -13  121.33    5.31
  -3   1 -13  112.83    5.26
   3   1  13  110.75    5.22
   3  -1  13  116.35    5.28
  -3   1 -14  157.12    6.55
  -3  -1 -14  157.66    6.57
  -3  -1 -14  154.36    6.18
  -3   1 -14  167.36    6.28
   3  -1  14  144.15    6.45
   3   1  14  147.42    6.46
  -3  -1 -14  138.70    6.51
  -3   1 -14  146.86    6.54
  -3  -1 -14  150.92    6.52
  -3   1 -14  139.34    6.42
  -3  -1 -15   10.02    1.52
  -3   1 -15    8.18    1.43
  -3   1 -15   10.76    1.46
  -3  -1 -15   11.19    1.37
  -3  -1 -15    8.25    1.57
  -3   1 -15    9.74    1.51
  -3  -1 -15    9.40    1.55
  -3   1 -15    7.98    1.55
   3   1  15    8.82    1.43
   3  -1  15    6.82    1.34
  -3   1 -16  100.16    4.96
  -3  -1 -16   99.75    4.95
   3   1  16  101.64    4.83
   3  -1  16   98.81    4.82
  -3  -1 -16  111.12    5.03
  -3   1 -16  100.76    4.91
  -3   1 -17   52.66    2.91
  -3  -1 -17   53.32    2.90
  -3   1 -17   54.83    3.23
  -3  -1 -17   63.56    3.34
  -3  -1 -18    7.25    1.42
  -3   1 -18    5.08    1.38
  -3  -1 -18    5.70    1.09
  -3   1 -18    6.45    1.16
  -3  -1 -19   43.09    2.63
  -3   1 -19   36.96    2.51
  -3   1 -19   38.85    2.24
  -3  -1 -19   39.02    2.21
  -3  -1 -20    5.96    1.17
  -3   1 -20    5.53    1.22
  -3  -1 -20    5.04    0.90
  -3   1 -20    6.06    0.99
  -3  -1 -21    2.01    0.89
  -3   1 -21    4.76    1.01
  -3  -1 -21    2.34    0.68
  -3   1 -21    2.09    0.71
  -3  -1 -22   -0.08    0.64
  -3   1 -22   -0.08    0.69
  -3   2  24    1.04    0.62
  -3   2  23    0.46    0.61
   3  -2 -23    1.01    0.82
   3   2 -23    0.18    0.80
  -3  -2  22    0.11    0.91
  -3   2  22   -0.21    0.88
   3   2 -22    0.12    0.97
   3  -2 -22   -0.35    0.92
  -3   2  22    0.91    0.85
  -3  -2  21   16.67    1.66
  -3   2  21   14.56    1.59
  -3   2  21   18.93    1.62
  -3   2  20   60.37    3.28
  -3   2  19  133.62    5.90
  -3  -2  19  135.24    5.91
  -3   2  19  127.36    5.83
   3   2 -18    0.93    1.08
   3  -2 -18    0.57    0.97
  -3  -2  18    0.30    1.19
  -3   2  18    0.15    1.18
   3  -2 -17   10.14    1.61
   3   2 -17    9.63    1.60
  -3   2  17    9.54    1.28
   3   2 -17   10.30    1.48
   3  -2 -17    9.18    1.28
  -3   2  17    8.40    1.49
  -3  -2  17   10.07    1.51
  -3   2  17   11.17    1.54
   3  -2 -16   11.32    1.64
   3   2 -16   11.29    1.60
  -3   2  16   12.67    1.62
  -3   2  16   14.40    1.48
  -3  -2  16   12.75    1.55
  -3   2  16   10.11    1.50
   3   2 -16   11.50    1.51
   3  -2 -15   59.11    3.29
   3   2 -15   56.07    3.18
  -3   2  15   54.78    2.89
   3   2 -15   54.69    2.97
  -3   2  15   54.66    3.07
  -3  -2  15   55.37    3.12
   3  -2 -14    0.41    1.05
   3   2 -14    1.65    1.09
  -3   2  14    0.25    0.99
  -3  -2  14    0.13    1.00
  -3   2  14    1.39    0.83
  -3   2  14   -0.76    1.01
  -3  -2  14    0.76    1.01
   3   2 -14   -0.54    0.96
  -3   2  13  433.48   15.97
  -3  -2  13  430.26   15.95
   3  -2 -13  453.91   16.10
   3   2 -13  433.45   16.05
  -3   2  13  413.83   15.77
   3   2 -13  435.34   15.80
  -3  -2  13  448.79   16.00
  -3   2  13  430.18   15.97
  -3   2  12    6.22    1.07
  -3  -2  12    5.29    1.03
  -3   2  12    5.92    1.09
  -3  -2  12    7.75    1.13
   3  -2 -12    6.33    1.19
   3   2 -12    4.79    1.12
   3   2 -12    4.38    0.94
  -3   2  12    5.24    0.98
  -3  -2  12    5.93    1.11
  -3   2  12    5.70    1.14
  -3   2  11  192.63    7.67
  -3  -2  11  198.70    7.69
   3  -2 -11  192.79    7.73
   3   2 -11  199.59    7.77
  -3   2  11  201.12    7.58
   3   2 -11  202.29    7.55
  -3   2  11  191.64    7.65
  -3  -2  11  199.12    7.67
   3   2 -10  367.01   13.05
  -3   2  10  360.08   13.17
  -3  -2  10  365.48   13.18
   3  -2 -10  356.12   13.25
   3   2 -10  355.05   13.23
  -3   2  10  350.00   13.05
  -3   2  10  362.91   13.16
  -3  -2  10  363.69   13.17
   3  -2  -9  283.56   10.76
   3   2  -9  295.91   10.78
  -3   2   9  290.70   10.76
   3  -2  -8   14.16    1.31
   3   2  -8   13.42    1.33
   3   2  -8   15.65    1.15
  -3   2   7  247.77    8.82
  -3  -2   7  243.95    8.81
   3   2  -7  227.63    8.65
   3   2  -6    2.22    0.71
  -3   2   6    3.95    0.83
  -3  -2   6    2.13    0.81
   3   2  -5   14.43    0.99
  -3   2   5   16.25    1.13
   3   2  -4 1928.93   66.85
  -3   2   4 1947.56   67.01
  -3  -2   4 1940.97   66.99
  -3   2   3    6.06    0.77
   3   2  -3    5.35    0.61
  -3  -2   3    5.62    0.77
   3   2  -2    0.45    0.45
  -3  -2   2    0.45    0.57
  -3   2   2    0.75    0.60
  -3   2   1   34.07    1.63
  -3  -2   1   32.24    1.63
  -3  -2   0   12.80    0.95
  -3   2   0   12.49    0.94
  -3   2   0   11.88    0.90
  -3   2  -1   42.07    1.97
  -3  -2  -1   42.88    2.00
  -3   2  -1   44.36    1.96
  -3   2  -2    5.90    0.74
  -3  -2  -2    6.28    0.63
   3   2   2    6.40    0.80
   3  -2   2    6.17    0.77
  -3   2  -2    4.42    0.79
  -3  -2  -2    5.74    0.81
  -3   2  -3  408.08   14.63
  -3  -2  -3  430.58   14.49
   3   2   3  405.47   14.67
   3  -2   3  419.08   14.66
  -3   2  -3  391.19   14.66
  -3  -2  -3  405.43   14.69
  -3  -2  -4  295.37    9.33
  -3   2  -4  281.24    9.49
  -3   2  -4  286.86    9.59
  -3  -2  -4  275.09    9.57
   3   2   4  271.00    9.54
   3  -2   4  277.62    9.54
  -3   2  -5  260.30    9.36
  -3  -2  -5  260.77    9.14
   3   2   5  253.31    9.40
   3  -2   5  243.86    9.39
  -3   2  -5  261.27    9.45
  -3  -2  -5  253.52    9.44
  -3   2  -6  277.91    9.90
  -3  -2  -6  269.01    9.65
  -3  -2  -6  268.69   10.02
  -3   2  -6  282.34   10.04
   3   2   6  269.08    9.97
   3  -2   6  261.64    9.96
  -3  -2  -7    2.96    0.51
  -3   2  -7    3.62    0.85
  -3  -2  -7    2.14    0.80
  -3   2  -8  108.13    4.27
  -3   2  -8  108.56    4.31
  -3  -2  -8  106.65    4.47
  -3   2  -8  105.76    4.47
  -3   2  -8  103.55    4.37
  -3  -2  -8  103.31    4.40
   3   2   8  101.49    4.40
   3  -2   8  104.54    4.43
  -3   2  -9   23.30    1.45
  -3   2  -9   23.26    1.48
  -3  -2  -9   20.12    1.62
  -3   2  -9   23.35    1.70
  -3  -2  -9   22.35    1.58
  -3   2  -9   21.90    1.57
   3   2   9   22.54    1.60
   3  -2   9   21.53    1.58
  -3   2 -10  154.66    6.10
   3   2  10  163.97    6.37
   3  -2  10  164.99    6.37
  -3   2 -10  155.87    6.13
  -3  -2 -10  154.54    6.30
  -3   2 -10  165.58    6.33
  -3  -2 -10  144.59    6.33
  -3   2 -10  143.95    6.33
  -3   2 -11  298.50   11.57
  -3  -2 -11  293.04   11.53
   3   2  11  306.82   11.51
   3  -2  11  314.95   11.53
  -3   2 -11  302.38   11.25
  -3   2 -11  301.93   11.27
   3   2  11  291.52   11.30
  -3  -2 -11  307.60   11.48
  -3   2 -11  319.06   11.51
  -3   2 -12   22.61    1.66
   3   2  12   19.29    1.58
  -3  -2 -12   21.32    1.81
  -3   2 -12   21.38    1.77
  -3   2 -12   19.25    1.48
  -3  -2 -12   17.43    1.75
  -3   2 -12   17.64    1.77
   3   2  12   20.40    1.73
   3  -2  12   18.94    1.70
  -3   2 -13  428.36   15.33
  -3  -2 -13  393.21   15.56
  -3   2 -13  417.52   15.66
   3   2  13  396.28   15.30
  -3   2 -13  437.24   15.60
  -3  -2 -13  443.20   15.63
   3   2  13  387.40   15.51
   3  -2  13  414.61   15.59
  -3  -2 -13  429.15   15.61
  -3   2 -13  428.61   15.61
  -3   2 -14  351.35   13.13
  -3  -2 -14  354.05   13.01
  -3  -2 -14  342.41   13.43
  -3   2 -14  351.64   13.50
   3   2  14  345.49   13.38
   3  -2  14  331.07   13.36
   3   2  14  334.97   13.09
  -3  -2 -14  371.69   13.47
  -3   2 -14  344.24   13.39
  -3  -2 -14  366.35   13.45
  -3   2 -14  378.78   13.48
  -3  -2 -15    4.45    1.37
  -3   2 -15    4.55    1.39
  -3  -2 -15    5.15    1.28
  -3   2 -15    5.43    1.36
   3   2  15    2.82    1.20
   3  -2  15    4.12    1.19
  -3  -2 -15    5.94    1.34
  -3   2 -15    4.76    1.36
  -3   2 -15    3.52    1.19
  -3  -2 -15    5.00    1.09
   3   2  15    4.33    1.14
  -3   2 -16    0.52    1.06
  -3  -2 -16    0.51    1.14
   3   2  16   -0.80    1.02
   3  -2  16   -0.16    1.05
  -3  -2 -16   -0.16    1.11
  -3   2 -16   -0.48    1.09
  -3   2 -17   33.42    2.20
  -3  -2 -17   30.94    2.08
  -3   2 -17   35.43    2.44
  -3  -2 -17   34.29    2.48
  -3  -2 -18    3.01    0.98
  -3   2 -18    1.60    1.05
  -3  -2 -18    4.27    1.33
  -3   2 -18    4.34    1.28
  -3  -2 -19   45.00    2.33
  -3   2 -19   41.04    2.35
  -3  -2 -19   40.74    2.61
  -3   2 -19   42.60    2.62
  -3  -2 -20   36.86    2.22
  -3   2 -20   33.36    2.16
  -3  -2 -20   33.70    1.88
  -3   2 -20   33.55    1.97
  -3  -2 -21   30.26    1.89
  -3   2 -21   30.28    1.88
  -3   2 -21   29.18    1.67
  -3   3  24    1.33    0.75
   3   3 -23    3.70    0.84
   3  -3 -23    1.38    0.78
  -3   3  23    2.72    0.69
  -3  -3  22   47.94    2.49
  -3   3  22   46.28    2.47
   3   3 -22   45.76    2.51
   3  -3 -22   45.52    2.50
  -3   3  22   41.85    2.39
   3   3 -21    0.38    0.96
  -3   3  21    0.59    0.98
  -3  -3  21    0.93    0.92
  -3   3  21    1.10    0.89
  -3   3  20    2.68    1.07
  -3  -3  19    8.55    1.40
  -3   3  19    9.06    1.41
  -3   3  19    4.94    1.36
  -3   3  18   47.70    2.65
  -3  -3  18   49.80    3.01
  -3   3  18   52.48    3.04
  -3   3  18   49.40    3.08
  -3   3  17    0.16    1.12
   3   3 -17   -0.14    1.07
  -3   3  17   -1.36    0.94
  -3  -3  17    0.44    1.13
  -3   3  17   -0.89    1.11
  -3   3  16   36.92    2.35
  -3   3  16   39.70    2.60
   3   3 -16   35.40    2.44
   3  -3 -16   37.43    2.62
   3   3 -16   37.82    2.62
  -3   3  16   37.82    2.53
  -3  -3  16   40.52    2.57
   3   3 -15   11.25    1.41
  -3   3  15    9.43    1.30
  -3   3  15   10.52    1.43
   3  -3 -15   11.90    1.52
   3   3 -15    7.40    1.39
  -3   3  15   10.78    1.49
  -3  -3  15   10.16    1.40
  -3   3  14  138.47    5.87
  -3  -3  14  129.93    5.81
   3  -3 -14  135.21    5.98
   3   3 -14  145.51    6.06
   3   3 -14  140.22    5.62
  -3   3  14  140.57    5.78
  -3   3  14  137.54    6.02
  -3   3  14  143.69    5.94
  -3  -3  14  135.04    5.86
   3   3 -14  134.86    5.79
  -3   3  13   57.06    2.95
  -3  -3  13   55.74    2.95
   3  -3 -13   58.40    3.13
   3   3 -13   60.02    3.11
   3   3 -13   57.03    2.76
   3   3 -13   54.66    2.87
  -3   3  13   56.64    2.90
  -3   3  13   52.55    3.04
  -3   3  13   54.66    2.98
  -3  -3  13   56.57    2.99
   3   3 -12  102.28    4.46
  -3   3  12  103.38    4.53
  -3  -3  12  108.11    4.56
   3  -3 -12   97.70    4.59
   3   3 -12  107.56    4.68
  -3   3  12   98.83    4.47
  -3   3  12  108.24    4.58
  -3  -3  12  106.88    4.56
  -3   3  12   95.49    4.62
  -3   3  12  112.95    4.59
  -3  -3  12  107.12    4.54
  -3   3  11   13.41    1.23
  -3  -3  11   15.42    1.29
   3  -3 -11   15.05    1.40
   3   3 -11   13.96    1.40
  -3   3  11   14.01    1.29
  -3  -3  11   12.40    1.22
  -3   3  11   12.68    1.27
  -3   3  11   12.20    1.21
  -3   3  11   10.94    1.34
   3   3 -11   10.28    1.22
   3   3 -10  102.99    4.21
  -3   3  10  104.38    4.26
  -3  -3  10  100.07    4.22
   3  -3 -10   98.64    4.33
   3   3 -10  102.66    4.33
   3   3 -10   91.11    3.96
  -3   3  10   96.60    4.35
  -3   3  10  102.59    4.23
  -3  -3  10   95.06    4.19
  -3   3  10  107.85    4.26
  -3   3   9    0.09    0.86
  -3  -3   9    1.04    0.76
   3   3  -9    0.14    0.77
   3  -3  -9   -0.36    0.90
   3   3  -9    0.27    0.85
  -3   3   8   11.08    1.23
  -3   3   7    2.97    0.80
  -3  -3   7    3.68    0.81
   3   3  -7    4.81    0.87
  -3   3   6   19.23    1.29
  -3  -3   6   18.42    1.27
   3   3  -6   20.28    1.30
  -3   3   5    4.76    0.84
  -3  -3   5    4.83    0.81
   3   3  -5    4.87    0.86
  -3   3   4 1363.38   46.66
  -3  -3   4 1338.30   46.65
   3   3  -4 1335.83   46.59
  -3  -3   3  201.42    7.44
  -3   3   3  211.48    7.46
   3   3  -3  197.32    7.36
  -3  -3   2   36.78    1.75
  -3   3   2   35.20    1.74
  -3   3   1    8.55    0.80
  -3   3   1    5.91    0.78
  -3  -3   1    7.90    0.82
  -3   3   0   -0.10    0.56
  -3   3   0    0.15    0.62
  -3  -3   0    0.35    0.57
  -3   3  -1   10.79    0.93
  -3   3  -1    9.54    0.88
  -3  -3  -1   11.74    0.92
  -3   3  -2   85.26    3.41
   3  -3   2   85.45    3.37
   3   3   2   79.44    3.35
  -3  -3  -2   87.91    3.20
  -3  -3  -2   77.79    3.40
  -3   3  -2   81.49    3.39
  -3  -3  -3  115.34    4.23
  -3   3  -3  118.30    4.49
   3   3   3  115.01    4.47
   3  -3   3  107.41    4.44
  -3  -3  -3  114.59    4.52
  -3   3  -3  114.23    4.49
  -3  -3  -4  852.69   29.81
  -3   3  -4  886.06   30.12
   3   3   4  836.87   30.10
   3  -3   4  853.56   30.11
  -3   3  -4  877.65   30.16
  -3  -3  -4  871.90   30.16
  -3   3  -5  123.82    4.87
  -3  -3  -5  121.47    4.52
  -3   3  -5  129.21    4.96
  -3  -3  -5  129.81    4.96
   3   3   5  123.66    4.89
   3  -3   5  124.07    4.90
  -3  -3  -6  266.29    9.87
  -3   3  -6  266.93    9.86
  -3   3  -6  281.36    9.80
   3   3   6  250.34    9.87
   3  -3   6  273.61    9.91
  -3  -3  -6  266.70    9.94
  -3   3  -6  275.78    9.97
  -3   3  -7  134.40    4.99
  -3   3  -7  121.35    4.85
  -3   3  -7  123.67    4.96
  -3  -3  -7  119.04    4.95
  -3   3  -8    9.17    0.99
  -3  -3  -8    9.14    1.10
  -3   3  -8    8.71    1.07
   3  -3   8    6.40    0.97
   3   3   8    8.35    1.02
  -3  -3  -8    7.22    1.01
  -3   3  -8    7.48    1.01
  -3   3  -8    7.70    0.97
  -3   3  -9  139.69    5.38
   3   3   9  134.51    5.43
   3  -3   9  132.16    5.43
  -3   3  -9  130.52    5.27
  -3   3  -9  127.58    5.45
  -3  -3  -9  128.30    5.45
  -3   3 -10  247.13    8.90
  -3  -3 -10  240.35    8.90
  -3   3 -10  223.42    8.76
   3   3  10  227.90    8.90
   3  -3  10  234.71    8.94
  -3   3 -10  225.86    8.95
  -3  -3 -10  223.24    8.94
  -3   3 -10  224.93    8.73
  -3  -3 -11   25.99    1.96
  -3   3 -11   31.04    2.06
  -3  -3 -11   30.57    2.05
  -3   3 -11   28.63    1.97
  -3   3 -11   30.66    1.85
   3   3  11   30.03    1.99
   3  -3  11   30.20    2.03
  -3   3 -11   27.25    1.84
   3   3  11   29.28    1.94
  -3  -3 -12    5.42    1.17
  -3   3 -12    6.62    1.26
   3   3  12    7.39    1.23
   3  -3  12    7.55    1.17
  -3  -3 -12    6.45    1.20
  -3   3 -12    4.09    1.08
  -3   3 -12    4.59    1.00
   3   3  12    4.05    1.06
  -3   3 -12    5.64    1.19
  -3   3 -13   31.91    2.13
  -3  -3 -13   27.45    2.21
  -3   3 -13   32.36    2.31
  -3  -3 -13   29.89    2.17
  -3   3 -13   33.62    2.25
   3   3  13   25.23    2.00
  -3  -3 -13   32.96    2.23
  -3   3 -13   31.99    2.17
   3  -3  13   32.39    2.23
   3   3  13   33.64    2.24
  -3  -3 -14    5.84    1.36
  -3   3 -14    7.10    1.41
   3   3  14    3.30    1.20
   3  -3  14    5.15    1.26
   3   3  14    7.44    1.29
  -3  -3 -14    6.82    1.26
  -3   3 -14    7.03    1.31
  -3  -3 -14    5.61    1.31
  -3   3 -14    6.83    1.29
  -3   3 -14    5.34    1.24
   3   3  15  153.28    6.87
   3  -3  15  149.23    6.87
  -3  -3 -15  167.94    6.95
  -3   3 -15  178.31    6.98
  -3   3 -15  167.50    6.74
   3   3  15  158.73    6.68
  -3  -3 -15  165.01    6.95
  -3   3 -15  159.10    6.88
  -3   3 -15  147.71    6.92
  -3  -3 -15  159.78    6.98
  -3  -3 -15  173.71    6.60
  -3   3 -16   54.35    3.26
  -3  -3 -16   46.10    3.10
   3   3  16   56.53    2.98
   3   3  16   57.42    3.18
   3  -3  16   56.07    3.16
  -3  -3 -17    5.79    1.08
  -3   3 -17    4.17    1.17
  -3  -3 -17    3.99    1.20
  -3   3 -17    4.37    1.26
   3   3  17    5.36    1.08
  -3  -3 -18   21.82    1.63
  -3   3 -18   23.64    1.81
  -3  -3 -18   23.58    1.95
  -3   3 -18   21.80    1.89
  -3  -3 -19    0.50    1.01
  -3   3 -19   -1.60    1.04
  -3  -3 -19   -0.61    0.79
  -3   3 -19    1.13    0.88
  -3  -3 -20   35.14    2.23
  -3   3 -20   38.85    2.25
  -3  -3 -20   38.83    1.97
  -3   3 -20   39.85    2.12
  -3  -3 -21    1.37    0.78
  -3   3 -21    1.09    0.73
  -3   4  24   10.63    0.99
  -3   4  23    2.30    0.68
   3   4 -22   10.45    1.17
   3  -4 -22   10.56    1.17
  -3   4  22   10.06    1.13
  -3   4  21   31.34    2.11
  -3  -4  21   35.42    2.13
  -3   4  21   32.29    2.07
   3   4 -21   34.98    2.19
   3  -4 -21   31.21    2.09
  -3   4  20    7.84    1.32
  -3   4  20    9.38    1.32
  -3  -4  20    7.70    1.25
  -3   4  20    6.81    1.02
  -3  -4  19   -0.94    1.07
  -3   4  19   -0.82    1.07
  -3   4  19    0.62    1.10
  -3   4  18    2.59    1.12
  -3  -4  18    3.24    1.13
  -3   4  18    3.62    1.28
  -3   4  18   -0.34    0.95
  -3   4  17   36.73    2.42
  -3  -4  17   34.73    2.39
  -3   4  17   28.89    2.15
   3   4 -17   32.69    2.31
  -3   4  16   -0.51    0.98
  -3   4  16   -0.17    1.23
  -3   4  16   -0.43    1.06
  -3  -4  16   -0.70    1.01
   3   4 -16    0.69    1.08
  -3   4  15  108.20    5.20
   3   4 -15  120.31    5.10
  -3   4  15  112.27    5.07
  -3  -4  15  112.81    5.06
  -3   4  15  113.53    4.99
   3   4 -15  106.37    4.77
   3   4 -14   84.05    3.75
  -3   4  14   76.73    4.09
  -3   4  14   81.91    3.91
  -3   4  14   85.07    3.97
  -3  -4  14   80.71    3.93
   3  -4 -14   87.02    4.08
   3   4 -14   79.47    4.05
   3   4 -14   79.12    3.92
   3   4 -13  106.60    4.46
   3   4 -13  103.31    4.63
  -3   4  13  108.85    4.82
  -3   4  13  103.46    4.60
  -3  -4  13  104.87    4.61
  -3   4  13   98.85    4.53
  -3   4  13   98.62    4.57
  -3  -4  13   98.34    4.55
   3  -4 -13  108.50    4.75
   3   4 -13  100.72    4.70
  -3   4  12   16.67    1.61
   3   4 -12   13.92    1.25
  -3   4  12   15.83    1.45
  -3  -4  12   12.95    1.35
  -3   4  12   14.91    1.10
   3   4 -12   18.83    1.37
   3   4 -12   14.78    1.47
  -3   4  12   13.67    1.36
  -3  -4  12   12.27    1.29
   3  -4 -12   14.91    1.54
   3   4 -12   12.12    1.48
  -3   4  12   14.93    1.45
   3   4 -11   61.32    2.93
  -3   4  11   55.34    2.53
   3   4 -11   49.88    2.62
  -3   4  11   54.50    2.99
  -3   4  11   61.84    2.89
  -3  -4  11   55.59    2.83
   3  -4 -11   54.98    2.92
   3   4 -11   58.16    2.98
  -3  -4  11   63.14    2.91
  -3   4  11   60.21    2.90
  -3   4  11   64.63    2.93
  -3   4  11   59.51    2.90
  -3   4  10   54.42    2.46
   3   4 -10   51.14    2.54
  -3   4  10   53.24    2.86
   3   4 -10   56.63    2.78
  -3   4  10   58.11    2.76
  -3  -4  10   59.94    2.76
  -3   4  10   56.87    2.79
  -3   4  10   56.06    2.73
  -3  -4  10   59.85    2.75
   3   4  -9   57.89    2.74
  -3   4   9   63.82    3.07
   3   4  -9   58.95    2.87
  -3   4   9   64.53    2.94
  -3  -4   9   62.18    2.85
  -3   4   9   65.76    2.90
  -3  -4   9   63.74    2.88
  -3   4   8  208.73    7.95
   3   4  -8  215.79    7.89
   3   4  -8  198.70    7.74
  -3   4   8  220.37    8.12
  -3   4   7   15.74    1.39
  -3   4   7   14.64    1.16
  -3  -4   7   13.43    1.14
  -3   4   6    7.28    1.04
   3   4  -6    6.70    0.95
  -3  -4   6    4.48    0.81
  -3   4   6    8.22    0.91
  -3   4   5   53.58    2.33
  -3  -4   5   48.96    2.28
   3   4  -5   50.32    2.35
   3   4  -4   10.37    1.05
  -3   4   4   10.34    0.98
  -3  -4   4    9.80    0.93
   3   4  -3    7.51    0.92
  -3   4   3    7.55    0.85
  -3  -4   3    6.51    0.83
  -3   4   2  161.78    6.08
  -3   4   2  161.56    6.03
  -3  -4   2  161.58    6.02
  -3   4   1  139.53    5.48
  -3   4   1  145.98    5.44
  -3  -4   1  147.56    5.45
  -3   4   0    8.25    0.87
  -3  -4   0    6.80    0.84
  -3   4   0    9.20    0.92
  -3   4  -1   14.89    1.13
  -3   4  -1   13.06    1.03
  -3  -4  -1   15.68    1.10
  -3  -4  -2    5.67    0.80
  -3   4  -2    7.65    0.85
  -3  -4  -2    6.46    0.57
  -3   4  -2    6.11    0.90
   3   4   3    1.12    0.69
   3  -4   3    0.41    0.71
  -3  -4  -3   -0.19    0.70
  -3   4  -3    1.04    0.75
  -3   4  -3    1.06    0.67
  -3  -4  -3    0.61    0.35
   3   4   4  545.92   19.15
   3  -4   4  551.51   19.15
  -3   4  -4  547.06   19.20
  -3  -4  -4  518.11   19.17
   3   4   5  621.56   22.27
   3  -4   5  637.74   22.29
  -3  -4  -5  622.64   22.31
  -3   4  -5  641.17   22.33
  -3   4  -6  175.65    6.42
  -3   4  -6  167.32    6.40
  -3  -4  -6  157.64    6.39
  -3   4  -6  174.65    6.48
  -3   4  -7   17.91    1.31
  -3   4  -7   21.10    1.36
  -3  -4  -7   16.51    1.27
  -3   4  -7   17.89    1.33
  -3  -4  -8  101.30    4.36
  -3   4  -8  104.75    4.39
   3   4   8   98.93    4.29
   3  -4   8  102.43    4.30
  -3   4  -8   99.51    4.22
  -3   4  -8  104.06    4.30
  -3  -4  -8  101.86    4.24
  -3  -4  -9   42.55    2.40
  -3   4  -9   43.27    2.44
   3   4   9   42.95    2.36
   3  -4   9   43.28    2.35
  -3  -4  -9   44.38    2.33
  -3   4  -9   41.87    2.31
  -3   4  -9   44.71    2.33
  -3   4  -9   48.83    2.39
  -3   4 -10    2.39    0.86
  -3   4 -10    2.91    0.81
  -3  -4 -10    2.95    0.95
  -3   4 -10    1.43    0.87
   3   4  10    4.03    0.93
   3  -4  10    2.90    0.91
   3   4  10    2.63    0.95
  -3  -4 -10    2.93    0.87
  -3   4 -10    3.11    0.87
  -3   4 -11  183.50    7.41
  -3   4 -11  186.17    7.43
   3   4  11  189.51    7.56
   3  -4  11  188.59    7.56
  -3  -4 -11  182.32    7.49
  -3   4 -11  188.84    7.50
   3   4  11  194.31    7.55
  -3  -4 -11  189.87    7.62
  -3   4 -11  190.91    7.62
  -3   4 -12  115.86    5.17
  -3  -4 -12  110.83    5.11
  -3   4 -12  119.58    4.98
  -3  -4 -12  105.52    4.98
  -3   4 -12  112.97    5.02
  -3  -4 -12  113.24    5.06
  -3   4 -12  113.09    4.99
   3   4  12  115.62    5.10
   3  -4  12  114.80    5.07
   3   4  12  114.16    5.05
  -3   4 -12  118.28    4.97
  -3  -4 -13   -0.26    1.03
  -3   4 -13    0.92    1.06
  -3  -4 -13    0.30    0.95
  -3   4 -13    0.60    0.98
   3   4  13    1.70    0.97
   3  -4  13   -0.14    0.93
   3   4  13    3.37    1.18
  -3   4 -13    1.33    1.09
  -3  -4 -13    0.95    0.96
  -3   4 -13    1.08    0.92
  -3  -4 -14   39.38    2.53
  -3   4 -14   40.31    2.55
   3   4  14   34.96    2.45
  -3  -4 -14   35.74    2.53
  -3   4 -14   42.19    2.67
   3   4  14   40.08    2.57
   3  -4  14   41.19    2.62
  -3   4 -14   42.16    2.53
  -3  -4 -14   39.01    2.56
  -3   4 -14   40.76    2.58
  -3  -4 -15    0.90    1.05
  -3   4 -15    0.74    1.01
   3   4  15    1.33    1.10
  -3  -4 -15    0.80    1.11
  -3   4 -15    0.98    1.16
   3   4  15   -0.15    1.06
   3  -4  15    0.46    0.99
   3   4  16   21.55    1.82
  -3   4 -16   23.72    1.92
  -3  -4 -16   21.44    1.88
  -3   4 -16   21.71    1.83
  -3  -4 -16   27.84    1.82
   3   4  17   70.31    3.53
  -3   4 -17   75.41    3.73
  -3  -4 -17   67.24    3.63
  -3  -4 -17   74.99    3.42
  -3   4 -17   73.84    3.60
   3   4  18    0.11    0.88
  -3  -4 -18    0.90    0.99
  -3   4 -18    0.13    0.94
  -3  -4 -18    0.64    0.81
  -3   4 -18    0.68    0.94
   3   4  19    0.52    0.76
  -3  -4 -19    0.68    0.97
  -3   4 -19   -0.11    0.88
  -3  -4 -19    0.40    0.68
  -3   4 -19   -0.40    0.90
  -3  -4 -20    3.29    0.89
  -3   4 -20    3.72    0.91
  -3   4 -21   57.44    2.80
  -3  -4 -21   55.51    2.62
  -3   4 -21   61.00    2.64
   3  -5 -22   50.42    2.47
  -3   5  22   57.00    2.68
  -3   5  21   35.38    2.25
  -3   5  21   38.97    1.94
  -3  -5  21   35.35    2.09
   3   5 -21   39.64    2.19
   3  -5 -21   37.29    2.16
  -3   5  20   19.51    1.80
  -3  -5  20   20.95    1.67
  -3   5  20   19.76    1.66
   3   5 -20   17.55    1.61
   3  -5 -20   19.61    1.70
  -3   5  20   21.45    1.51
   3   5 -19    6.69    1.30
   3  -5 -19    5.52    1.21
  -3   5  19    7.04    1.43
  -3   5  18   24.18    1.99
  -3  -5  18   24.94    2.00
  -3   5  18   27.89    2.25
  -3   5  18   24.17    1.84
   3   5 -17    1.16    1.11
  -3   5  17   -0.14    1.04
  -3  -5  17   -0.27    1.02
  -3   5  17    1.97    1.06
  -3   5  16    1.46    1.07
   3   5 -16    3.03    1.23
  -3   5  16    1.18    1.18
  -3   5  16    2.24    1.06
  -3  -5  16    2.98    1.07
   3   5 -15   25.85    2.02
  -3   5  15   22.09    1.90
  -3  -5  15   20.47    1.81
  -3   5  15   21.94    1.88
  -3   5  15   21.27    2.05
   3   5 -14   10.92    1.35
  -3   5  14    9.15    1.54
  -3   5  14   11.22    1.41
  -3  -5  14   11.21    1.39
  -3   5  14   13.24    1.53
   3   5 -14   13.28    1.58
   3   5 -13  323.90   12.07
  -3   5  13  311.06   11.53
   3   5 -13  295.56   11.69
  -3   5  13  343.35   12.30
  -3   5  13  331.84   12.01
  -3  -5  13  311.82   11.92
  -3   5  13  322.32   11.98
   3   5 -13  312.76   11.82
  -3   5  12    1.51    0.70
   3   5 -12    1.03    0.84
  -3   5  12    1.17    0.94
  -3   5  12    1.25    1.01
  -3  -5  12    0.74    0.73
  -3   5  12    2.29    0.85
  -3   5  12    3.33    1.07
  -3  -5  12    1.19    0.89
   3   5 -12    3.30    0.94
   3   5 -12    0.24    0.99
  -3   5  11   21.37    1.71
  -3   5  11   20.91    1.54
  -3  -5  11   22.17    1.57
   3   5 -11   21.17    1.71
   3   5 -11   24.05    1.62
   3   5 -11   21.61    1.53
  -3   5  11   21.91    1.80
  -3   5  11   21.25    1.66
  -3   5  11   19.94    1.37
  -3   5  10   29.45    1.72
  -3   5  10   32.04    1.99
  -3   5  10   35.22    1.96
  -3  -5  10   32.52    1.89
   3   5 -10   34.97    2.04
  -3   5  10   34.34    1.94
  -3  -5  10   36.12    1.92
   3   5 -10   30.96    1.86
  -3   5  10   30.29    2.11
  -3   5   9  172.45    6.68
  -3  -5   9  175.26    6.79
  -3   5   9  176.06    6.93
  -3   5   9  186.34    6.85
   3   5  -9  173.29    6.90
  -3   5   9  185.24    6.85
  -3  -5   9  179.40    6.80
   3   5  -9  168.66    6.76
  -3   5   9  174.46    7.09
  -3   5   8   17.82    1.30
  -3   5   8   16.73    1.41
   3   5  -8   19.96    1.36
  -3   5   8   20.97    1.65
   3   5  -8   18.07    1.46
  -3   5   7   64.66    3.09
   3   5  -7   63.36    2.95
  -3   5   7   70.67    3.24
  -3   5   7   66.19    2.92
  -3  -5   7   70.27    2.95
   3   5  -7   69.25    3.07
  -3   5   6   20.33    1.52
   3   5  -6   19.08    1.35
  -3   5   6   21.50    1.33
  -3  -5   6   21.84    1.29
  -3   5   5   72.86    3.39
  -3  -5   5   78.10    3.13
  -3   5   5   74.78    3.14
  -3   5   4   21.43    1.51
  -3  -5   4   20.67    1.22
  -3   5   4   17.08    1.19
  -3   5   4   18.38    1.27
   3   5  -4   18.36    1.37
  -3   5   3    4.43    0.73
  -3  -5   3    3.65    0.70
  -3   5   3    2.36    0.76
  -3   5   2  373.20   13.16
  -3  -5   2  361.94   13.14
  -3   5   2  375.88   13.26
  -3   5   1  195.98    7.14
  -3  -5   1  189.88    7.13
  -3   5   1  198.63    7.25
  -3   5   0    5.56    0.79
  -3  -5   0    4.62    0.75
  -3   5   0    5.55    0.82
  -3  -5  -1  313.39   11.35
  -3   5  -1  309.85   11.33
  -3   5  -1  328.31   11.47
  -3   5  -2  184.48    6.83
  -3  -5  -2  184.62    6.85
  -3   5  -2  182.64    6.93
  -3  -5  -3    4.45    0.81
  -3   5  -3    5.16    0.81
   3   5   4  200.84    7.38
   3  -5   4  195.37    7.36
  -3   5  -4  195.79    7.27
  -3  -5  -4  196.83    7.43
  -3   5  -4  200.33    7.43
  -3   5  -5    6.95    0.76
   3   5   5    7.35    0.86
   3  -5   5    5.92    0.88
  -3  -5  -5    8.17    0.98
  -3   5  -5    6.43    0.90
  -3   5  -5    6.73    0.89
  -3   5  -5    4.90    0.86
  -3   5  -6   62.78    2.79
  -3   5  -6   63.07    2.59
  -3   5  -6   55.19    2.65
  -3  -5  -6   57.60    2.68
  -3   5  -6   64.33    2.82
  -3   5  -7   73.67    3.42
  -3  -5  -7   76.70    3.44
   3   5   7   73.70    3.35
   3  -5   7   76.16    3.36
  -3   5  -7   76.16    3.12
  -3   5  -7   79.42    3.42
  -3   5  -7   76.10    3.30
  -3  -5  -7   75.56    3.30
  -3   5  -7   79.34    3.41
  -3   5  -8    8.26    1.07
  -3   5  -8    6.01    1.01
  -3  -5  -8    6.57    1.04
   3   5   8    5.76    0.93
   3  -5   8    6.51    0.93
  -3  -5  -8    7.06    0.91
  -3   5  -8    6.19    0.91
  -3   5  -8    8.37    1.03
  -3   5  -9   92.47    4.02
   3   5   9   93.48    4.10
  -3   5  -9   92.20    4.07
  -3  -5  -9   89.99    4.03
   3   5   9   81.87    3.92
   3  -5   9   93.76    4.00
  -3   5  -9   84.40    3.91
  -3  -5  -9   90.91    3.93
  -3   5  -9   94.49    3.94
   3   5  10   -0.24    1.04
  -3  -5 -10    0.10    0.74
  -3   5 -10    0.11    0.76
  -3   5 -10    1.14    0.86
  -3   5 -10    0.84    0.88
  -3  -5 -10    0.12    0.84
   3   5  10   -0.56    0.77
   3  -5  10   -0.11    0.77
  -3   5 -10   -0.43    0.73
   3   5  11   38.20    2.38
   3  -5  11   42.60    2.40
  -3  -5 -11   37.29    2.29
  -3   5 -11   38.69    2.35
  -3   5 -11   40.63    2.38
  -3   5 -11   44.07    2.41
  -3  -5 -11   41.37    2.47
  -3   5 -11   36.99    2.43
   3   5  11   44.47    2.54
  -3  -5 -11   40.58    2.36
  -3   5 -11   42.64    2.41
  -3   5 -12    8.50    1.32
  -3   5 -12    8.43    1.23
  -3  -5 -12    9.98    1.35
  -3   5 -12    6.97    1.21
   3   5  12    7.54    1.18
   3  -5  12    9.60    1.31
  -3  -5 -12    8.68    1.24
  -3   5 -12    7.88    1.27
   3   5  12    7.39    1.33
  -3  -5 -12    8.55    1.21
  -3   5 -12    9.05    1.23
  -3  -5 -13   14.56    1.51
  -3   5 -13   14.06    1.51
  -3  -5 -13   15.13    1.66
  -3   5 -13   14.01    1.62
   3   5  13   15.36    1.59
   3  -5  13   14.84    1.58
  -3  -5 -13   17.99    1.58
  -3   5 -13   17.22    1.63
  -3   5 -13   15.76    1.60
   3   5  13   16.85    1.70
  -3   5 -14  180.89    6.80
  -3  -5 -14  163.37    6.67
  -3   5 -14  166.07    6.70
  -3  -5 -14  157.20    6.70
  -3   5 -14  167.12    6.74
  -3   5 -14  159.33    6.83
  -3  -5 -14  144.38    6.69
   3   5  14  164.27    6.75
   3  -5  14  141.53    6.62
   3   5  14  154.20    6.70
  -3  -5 -15    3.49    1.13
  -3   5 -15    4.54    1.26
   3   5  15    4.39    1.16
   3  -5  15    4.81    1.17
   3   5  15    6.06    1.28
  -3   5 -16   -0.13    0.99
  -3  -5 -16   -0.30    0.86
  -3  -5 -16   -1.84    1.06
  -3   5 -16   -0.13    1.05
   3   5  16   -1.45    1.03
  -3   5 -17   -0.49    1.03
  -3  -5 -17    0.47    0.85
  -3  -5 -17    1.12    0.95
  -3   5 -17   -0.63    0.95
   3   5  17   -0.85    1.02
  -3  -5 -18    2.52    0.82
  -3   5 -18    0.44    0.97
   3   5  18    2.77    0.98
  -3  -5 -18    2.36    0.94
  -3   5 -18    2.50    0.94
   3   5  19   57.83    2.81
  -3  -5 -19   58.93    2.88
  -3   5 -19   59.38    2.89
  -3   5 -20   45.54    2.46
  -3  -5 -20   39.26    2.12
  -3   5 -20   44.79    2.19
  -3   5 -21   -0.71    1.06
   3   5  22    5.44    0.87
  -3   6  23    6.85    1.08
  -3   6  22    1.81    0.76
  -3   6  22    2.36    0.50
  -3   6  21    6.83    1.10
  -3   6  21    5.62    0.82
  -3   6  20   61.21    3.04
   3   6 -20   51.29    2.72
   3  -6 -20   50.04    2.69
  -3   6  20   58.14    2.71
  -3  -6  20   52.35    2.70
  -3   6  19   22.25    1.92
  -3   6  19   20.46    1.66
  -3  -6  19   17.90    1.59
   3   6 -19   20.26    1.67
   3  -6 -19   21.14    1.68
  -3   6  19   18.03    1.57
  -3   6  18   10.98    1.37
  -3   6  18   12.34    1.64
   3  -6 -18   11.05    1.44
   3   6 -18   15.99    1.58
  -3   6  17    0.12    0.97
   3  -6 -17   -0.82    1.05
   3   6 -17   -0.56    1.15
  -3   6  17   -0.84    1.28
  -3   6  17   -0.26    1.00
  -3  -6  17   -0.89    0.96
  -3   6  16   21.96    1.94
   3   6 -16   19.82    1.90
  -3   6  16   26.32    1.95
  -3  -6  16   21.48    1.82
  -3   6  15   84.00    3.93
  -3  -6  15   75.48    3.80
   3   6 -15   78.07    3.95
  -3   6  15   79.94    3.86
  -3   6  15   79.37    4.14
  -3   6  15   74.09    3.42
  -3   6  14    0.08    0.73
   3   6 -14    0.23    0.95
  -3   6  14    0.13    1.02
   3   6 -14    0.86    0.91
  -3   6  14    1.96    1.33
   3   6 -14    0.58    1.19
  -3   6  14   -0.51    0.98
  -3  -6  14   -0.25    0.99
   3   6 -13   41.16    2.40
  -3   6  13   41.22    2.13
  -3   6  13   44.54    2.49
  -3  -6  13   34.24    2.29
   3   6 -13   37.71    2.30
  -3   6  13   43.09    2.77
  -3   6  13   41.89    2.52
   3   6 -13   39.22    2.64
   3   6 -12  150.02    6.00
  -3   6  12  149.86    6.03
  -3   6  12  141.34    6.11
  -3   6  12  143.95    5.74
   3   6 -12  149.72    6.23
   3   6 -12  142.20    5.94
  -3   6  12  144.11    6.29
  -3   6  11   11.31    1.42
   3   6 -11   12.57    1.31
  -3   6  11    8.69    1.39
  -3   6  11   11.99    1.15
   3   6 -11   13.40    1.36
  -3   6  11   11.62    1.38
  -3   6  11   12.46    1.22
  -3  -6  11   13.29    1.21
   3   6 -11   10.47    1.41
  -3   6  10  223.21    8.40
   3   6 -10  222.86    8.68
  -3   6  10  226.60    8.70
  -3   6  10  223.40    8.52
  -3  -6  10  227.05    8.52
   3   6 -10  213.04    8.50
  -3   6  10  222.31    8.86
   3   6 -10  228.85    8.59
  -3   6  10  227.03    8.70
  -3   6   9    0.37    0.96
   3   6  -9    0.10    0.94
  -3   6   9    0.78    0.72
  -3   6   9    0.21    0.87
   3   6  -9    0.19    0.82
   3   6  -9    1.15    0.79
  -3   6   9    1.08    0.64
  -3  -6   9   -0.08    0.61
   3   6  -9   -0.54    0.79
   3   6  -8    9.37    1.14
  -3   6   8    9.64    0.84
  -3   6   8   10.54    1.27
  -3   6   8    7.58    1.00
  -3   6   8    7.83    1.15
   3   6  -8   10.01    1.18
   3   6  -7   68.23    3.18
  -3   6   7   64.53    3.25
   3   6  -7   70.34    3.09
  -3   6   7   68.06    3.19
  -3   6   7   67.91    2.85
  -3   6   7   65.78    2.92
  -3  -6   7   67.46    2.92
  -3   6   7   66.26    3.02
  -3   6   6  154.47    6.12
   3   6  -6  180.43    6.05
  -3   6   6  157.02    6.19
   3   6  -6  161.64    6.40
  -3   6   6  159.79    6.51
   3   6  -6  155.19    6.27
  -3   6   6  164.97    6.45
  -3   6   6  173.27    6.20
  -3  -6   6  163.24    6.16
  -3   6   6  153.27    6.27
  -3   6   5    0.40    0.58
   3   6  -5    0.52    0.50
  -3   6   5    1.32    0.85
   3   6  -5    0.79    0.80
  -3   6   5    1.19    0.59
  -3  -6   5    0.72    0.54
  -3   6   5    0.58    0.54
  -3   6   5    0.37    0.86
   3   6  -4  527.82   17.40
  -3   6   4  502.41   17.82
  -3   6   4  475.49   17.57
  -3   6   4  480.54   17.50
  -3   6   4  502.52   17.48
  -3  -6   4  476.45   17.44
   3   6  -3  448.90   15.16
  -3   6   3  447.65   15.56
  -3   6   3  425.10   15.35
  -3  -6   3  422.72   15.20
  -3   6   3  420.80   15.20
  -3   6   3  417.72   15.27
  -3   6   2  203.97    7.83
  -3   6   2  220.54    8.10
   3   6  -2  230.50    7.73
  -3  -6   2  202.31    7.72
  -3   6   2  208.04    7.74
  -3   6   2  214.95    7.91
   3   6  -1   53.70    2.17
  -3   6   1   47.82    2.33
  -3   6   1   46.40    2.15
  -3  -6   1   51.70    2.19
  -3   6   1   49.73    2.29
  -3   6   0   94.97    3.68
  -3   6   0   85.09    3.52
  -3  -6   0   86.08    3.53
   3   6   0   94.85    3.52
  -3   6  -1  119.37    4.76
  -3  -6  -1  119.19    4.69
  -3   6  -1  119.04    4.66
   3   6   1  130.77    4.64
  -3   6  -2  133.32    5.19
   3   6   2  149.32    5.09
  -3  -6  -2  137.63    5.17
  -3   6  -3   48.48    2.69
   3   6   3   52.88    2.15
  -3   6  -3   46.69    2.23
  -3   6  -3   50.90    2.38
  -3   6  -3   48.84    2.24
  -3  -6  -3   46.04    2.24
  -3   6  -4  161.63    6.30
  -3   6  -4  149.05    5.84
  -3  -6  -4  154.04    5.87
  -3   6  -4  151.57    5.84
  -3   6  -4  155.58    5.80
  -3   6  -4  145.87    5.91
  -3   6  -5    5.52    0.82
   3   6   5    5.75    0.79
   3  -6   5    6.25    0.81
  -3  -6  -5    7.82    0.92
  -3   6  -5    9.11    0.98
  -3   6  -5    7.40    0.92
  -3   6  -5    6.46    0.78
  -3   6  -6   26.34    1.66
  -3   6  -6   24.32    1.41
  -3   6  -6   27.70    1.66
  -3   6  -7    3.73    0.84
  -3   6  -7    5.78    1.00
  -3  -6  -7    4.34    0.73
  -3   6  -7    5.21    0.75
   3   6   7    4.44    0.79
   3  -6   7    5.61    0.84
  -3   6  -7    5.91    0.92
  -3  -6  -7    3.56    0.84
  -3   6  -7    5.05    0.68
  -3   6  -8  124.25    4.95
   3   6   8  112.01    4.81
   3  -6   8  117.42    4.81
  -3   6  -8  115.90    4.92
  -3  -6  -8  115.79    4.73
  -3   6  -8  113.87    4.74
   3   6   8  123.52    5.03
  -3   6  -8  113.97    4.88
  -3  -6  -8  111.46    4.87
  -3  -6  -9    2.44    0.87
  -3   6  -9    3.19    0.96
   3   6   9    1.68    0.79
   3  -6   9    2.22    0.81
   3   6   9    3.35    1.08
  -3  -6  -9    1.88    0.77
  -3   6  -9    3.15    0.82
  -3   6  -9    2.01    0.91
  -3   6  -9    3.32    0.88
  -3  -6 -10   79.18    3.74
  -3   6 -10   74.30    3.65
  -3   6 -10   77.63    3.66
  -3   6 -10   76.62    3.68
  -3  -6 -10   77.11    3.56
  -3   6 -10   80.26    3.61
  -3  -6 -10   72.85    3.52
  -3   6 -10   81.67    3.62
   3   6  10   82.19    3.68
   3  -6  10   72.35    3.56
   3   6  10   76.02    3.78
  -3   6 -11    5.50    1.26
  -3   6 -11    7.67    1.24
  -3  -6 -11    8.66    1.23
   3   6  11    7.17    1.15
   3  -6  11    7.91    1.12
  -3  -6 -11    7.68    1.10
  -3   6 -11    8.61    1.13
  -3   6 -11    9.06    1.19
  -3  -6 -11    7.50    1.16
  -3   6 -11    8.77    1.19
   3   6  11    8.19    1.43
  -3   6 -12   89.09    4.44
  -3  -6 -12   92.23    4.48
  -3   6 -12  101.98    4.48
  -3   6 -12  102.80    4.54
  -3   6 -12   99.01    4.40
  -3  -6 -12   95.43    4.34
   3   6  12  100.20    4.60
   3   6  12   99.48    4.50
   3  -6  12   96.71    4.41
  -3  -6 -12   92.03    4.32
  -3   6 -12  101.59    4.42
   3   6  13    7.87    1.51
  -3  -6 -13    6.60    1.16
  -3   6 -13    7.17    1.18
  -3  -6 -13    7.31    1.27
  -3   6 -13    6.08    1.24
   3   6  13    9.26    1.29
   3  -6  13    5.38    1.07
  -3  -6 -13    7.54    1.18
  -3   6 -13    7.22    1.18
  -3   6 -13    6.68    1.34
   3   6  14   73.19    3.76
   3   6  15    0.14    1.11
  -3   6 -15    1.99    1.08
  -3  -6 -15   -0.12    0.95
  -3   6 -15   -0.38    1.02
   3   6  16    8.23    1.32
  -3   6 -16    4.22    1.21
  -3  -6 -16    7.41    1.08
  -3  -6 -16    7.91    1.22
  -3   6 -16    7.74    1.18
  -3  -6 -17   26.59    1.64
  -3  -6 -17   22.26    1.68
  -3   6 -17   21.52    1.73
  -3   6 -17   27.10    1.93
  -3   6 -18   13.85    1.26
   3   6  18   14.68    1.37
  -3   6 -19    1.10    0.98
   3   6  19    0.37    0.75
  -3   6 -20   10.71    1.20
  -3   6 -20    9.17    1.00
  -3   6 -21   31.41    1.92
  -3   7  23    1.92    0.71
  -3   7  22    1.43    0.54
  -3   7  21    2.08    0.81
  -3   7  21    2.17    0.67
  -3   7  20    3.41    1.06
  -3   7  20    0.08    0.78
  -3   7  19    4.11    1.18
  -3   7  19    3.81    0.97
  -3   7  18   11.29    1.57
  -3   7  17    3.63    1.07
  -3   7  17    5.03    1.36
  -3   7  17    6.54    1.27
  -3   7  16    8.86    1.47
  -3   7  15    4.71    1.25
  -3   7  15    2.60    0.85
   3   7 -15    3.99    1.30
   3   7 -14   38.24    2.64
   3   7 -14   41.40    2.41
  -3   7  14   39.01    2.70
  -3   7  14   42.79    2.57
  -3   7  14   36.78    2.12
   3   7 -14   37.28    2.37
   3   7 -13   29.77    2.29
   3   7 -13   26.67    2.00
  -3   7  13   34.11    2.44
  -3   7  13   28.55    2.17
  -3   7  13   29.11    1.81
   3   7 -13   31.59    2.10
   3   7 -12   41.12    2.64
   3   7 -12   40.02    2.39
  -3   7  12   39.27    2.64
  -3   7  12   40.40    2.51
  -3   7  12   37.04    2.15
   3   7 -12   43.65    2.44
   3   7 -11   72.36    3.90
  -3   7  11   82.62    3.91
   3   7 -11   83.13    3.78
  -3   7  11   82.97    4.08
  -3   7  11   76.61    3.54
   3   7 -11   84.53    3.77
   3   7 -10    3.84    1.16
   3   7 -10    2.51    0.99
   3   7 -10    2.61    0.99
  -3   7  10    3.16    1.13
  -3   7  10    2.28    0.87
  -3   7  10    2.25    1.06
  -3   7  10    2.22    1.16
   3   7  -9   35.40    2.21
  -3   7   9   32.10    2.13
  -3   7   9   33.36    2.29
   3   7  -9   30.64    2.00
  -3   7   9   30.95    1.92
   3   7  -9   35.86    2.05
  -3   7   9   38.48    2.20
   3   7  -8   17.78    1.56
   3   7  -8   18.91    1.46
  -3   7   8   17.18    1.43
  -3   7   8   16.99    1.18
  -3   7   8   21.65    1.78
   3   7  -8   20.80    1.53
  -3   7   8   20.08    1.60
  -3   7   7    1.29    0.91
  -3   7   7    0.27    0.55
   3   7  -7    1.36    0.83
  -3   7   7    0.31    0.93
  -3   7   7    1.30    0.86
   3   7  -7    1.65    0.96
   3   7  -7    1.76    0.56
  -3   7   6    0.34    0.58
  -3   7   6    1.21    0.89
   3   7  -6    0.35    0.85
  -3   7   6    0.71    0.91
  -3   7   6   -0.52    0.80
   3   7  -6    0.35    0.53
   3   7  -5  261.21    8.90
  -3   7   5  241.36    9.03
  -3   7   5  250.61    9.37
  -3   7   5  229.15    9.16
  -3   7   5  235.38    9.30
   3   7  -4  337.81   11.87
  -3   7   4  318.49   12.00
  -3   7   4  350.15   12.35
  -3   7   4  331.49   12.20
  -3   7   4  326.06   12.26
  -3   7   3  280.36   10.29
  -3   7   3  270.51   10.19
   3   7  -3  278.01    9.85
  -3   7   3  265.54   10.00
  -3   7   2  252.99    9.65
  -3   7   2  243.66    9.46
   3   7  -2  273.14    9.35
  -3   7   1  323.87   12.09
   3   7  -1  340.40   11.94
  -3   7   1  336.18   12.39
  -3   7   0    2.09    1.04
  -3   7   0    3.73    0.76
   3   7   0    2.57    0.63
  -3   7  -1   32.72    2.00
   3   7   1   27.63    1.49
  -3   7  -1   29.58    1.66
  -3   7  -1   32.53    1.72
  -3   7  -2    0.76    0.95
   3   7   2    0.69    0.55
  -3   7  -2    1.01    0.65
  -3   7  -2    0.56    0.62
  -3   7  -3  255.24    9.46
  -3   7  -3  242.78    9.10
   3   7   3  253.30    8.86
  -3   7  -3  240.52    9.01
  -3   7  -3  230.99    9.00
   3   7   4   25.24    1.44
  -3   7  -4   29.84    2.06
  -3   7  -4   29.37    1.70
  -3   7  -4   26.64    1.63
   3   7   4   28.35    1.45
  -3   7  -4   27.33    1.55
   3   7   5   22.11    1.36
  -3   7  -5   26.16    1.94
  -3   7  -5   24.42    1.59
  -3   7  -5   23.54    1.56
  -3   7  -5   24.76    1.46
   3   7   6    1.40    0.92
  -3   7  -6    3.46    1.20
  -3   7  -6    2.61    0.85
  -3   7  -6    2.70    0.67
  -3   7  -6    1.70    0.73
   3   7   7   14.27    1.47
  -3   7  -7   14.30    1.39
  -3   7  -7   13.75    1.09
  -3   7  -7   14.27    1.29
  -3   7  -8    2.90    0.85
  -3   7  -8    1.91    0.98
   3   7   8    2.91    1.09
   3   7   9   73.47    3.73
  -3   7  -9   73.34    3.58
  -3   7  -9   76.92    3.64
   3   7  10   46.66    2.75
  -3   7 -10   44.64    2.58
  -3   7 -10   45.00    2.61
  -3   7 -11    1.12    0.88
   3   7  11    1.14    1.19
  -3   7 -11    0.63    1.09
   3   7  12    1.46    1.18
  -3   7 -12    2.36    1.17
  -3   7 -13  169.26    7.15
   3   7  13  176.71    7.28
   3   7  14   12.97    1.63
   3   7  15    8.98    1.51
  -3   7 -15    9.98    1.39
   3   7  16   26.64    2.06
  -3  -7 -16   29.06    1.78
  -3   7 -17    1.37    1.22
   3   7  17    1.75    0.98
  -3   7 -18    5.95    1.28
   3   7  18   10.27    1.18
  -3   7 -18    7.11    1.17
  -3   7 -19   36.88    2.07
  -3   7 -19   38.25    2.27
  -3   7 -20    0.13    0.62
  -3   7 -20    0.24    0.98
   3   7  21    0.14    0.86
  -3   8  22    1.13    0.94
  -3   8  21   -0.49    0.65
  -3   8  21    1.11    0.68
  -3   8  20   83.08    3.65
  -3   8  20   75.82    3.38
  -3   8  19   19.21    1.49
  -3   8  19   16.50    1.58
  -3   8  18    3.39    1.03
  -3   8  18    4.74    1.23
  -3   8  17    1.34    0.98
  -3   8  17    0.91    1.06
   3   8 -16    6.38    1.12
  -3   8  16    3.52    1.19
  -3   8  16    4.79    1.27
  -3   8  16    4.48    0.87
   3   8 -15    4.69    1.07
  -3   8  15    3.19    1.11
  -3   8  15    3.63    1.19
  -3   8  14   11.26    1.46
   3   8 -14   10.02    1.61
  -3   8  14    9.32    1.13
  -3   8  13   14.29    1.34
   3   8 -13   13.11    1.77
   3   8 -13   13.75    1.56
  -3   8  13   14.84    1.66
   3   8 -13   15.03    1.55
  -3   8  13   12.11    1.66
   3   8 -12   93.26    4.49
  -3   8  12   93.18    4.50
   3   8 -12   95.10    4.28
  -3   8  12   94.44    4.39
  -3   8  12   87.98    3.99
   3   8 -12   88.46    4.22
   3   8 -11  229.51    9.20
  -3   8  11  257.00    9.25
  -3   8  11  226.88    9.28
   3   8 -11  228.02    9.01
  -3   8  11  218.68    8.77
   3   8 -11  233.43    9.00
  -3   8  10  233.34    9.14
   3   8 -10  232.62    8.99
  -3   8  10  249.91    9.22
  -3   8  10  229.87    9.29
   3   8 -10  229.76    9.01
  -3   8  10  222.18    8.81
   3   8  -9    5.52    1.08
  -3   8   9    9.43    1.39
  -3   8   9    8.84    1.19
  -3   8   9    6.47    1.24
   3   8  -9    8.09    1.23
  -3   8   9    8.52    1.30
   3   8  -8    4.68    1.14
  -3   8   8    4.45    1.03
   3   8  -8    2.79    0.97
   3   8  -8    3.80    0.66
  -3   8   8    3.87    1.13
  -3   8   8    3.89    0.97
  -3   8   8    2.83    0.99
  -3   8   7   45.27    2.46
   3   8  -7   40.09    2.43
  -3   8   7   47.28    2.66
  -3   8   7   48.09    2.28
   3   8  -7   46.03    2.47
  -3   8   7   49.05    2.63
   3   8  -7   47.01    2.16
   3   8  -6   37.06    1.75
  -3   8   6   36.18    2.20
  -3   8   6   34.44    2.23
   3   8  -6   37.18    2.05
  -3   8   6   35.49    2.08
  -3   8   6   31.52    2.05
  -3   8   6   32.27    1.84
   3   8  -5    0.17    0.56
  -3   8   5    0.34    0.85
  -3   8   5    0.23    0.62
  -3   8   5   -0.09    0.86
  -3   8   5    0.98    0.86
  -3   8   5    0.22    0.95
   3   8  -4  340.57   11.88
  -3   8   4  319.47   12.03
  -3   8   4  330.12   12.26
  -3   8   4  327.68   12.31
  -3   8   4  332.89   12.34
  -3   8   3  101.78    4.06
   3   8  -3  103.41    3.90
  -3   8   3   94.36    4.25
  -3   8   3   93.02    3.99
  -3   8   3   93.26    4.22
  -3   8   2  299.95   11.23
  -3   8   2  306.51   11.47
  -3   8   2  301.75   11.26
   3   8  -2  320.09   11.10
  -3   8   1  917.80   34.17
  -3   8   1  961.40   34.44
  -3   8   1  991.21   34.57
  -3   8   1  999.59   34.26
   3   8  -1 1012.30   34.05
  -3   8   0   35.54    2.25
   3   8   0   40.10    1.83
  -3   8   0   37.94    2.00
  -3   8   0   33.94    1.89
  -3   8  -1    1.02    0.95
   3   8   1    1.27    0.60
  -3   8  -1    0.88    0.66
  -3   8  -1    1.38    0.66
  -3   8  -2   56.57    2.97
  -3   8  -2   52.66    2.59
   3   8   2   58.85    2.45
  -3   8  -2   53.24    2.61
   3   8   3   46.27    2.17
  -3   8  -3   52.03    2.44
  -3   8  -3   48.73    2.76
   3   8   3   49.57    2.21
  -3   8  -3   48.86    2.42
   3   8   4  169.12    6.57
  -3   8  -4  171.78    6.83
  -3   8  -4  171.48    6.73
  -3   8  -4  176.51    7.23
   3   8   4  186.57    6.57
   3   8   4  175.52    6.97
   3   8   5  148.63    6.02
  -3   8  -5  154.64    6.28
  -3   8  -5  160.04    6.16
  -3   8  -5  168.23    6.79
   3   8   5  164.07    5.98
   3   8   5  159.00    6.46
   3   8   6   88.07    3.64
  -3   8  -6   87.86    3.88
  -3   8  -6   84.71    4.27
  -3   8  -6   85.90    3.67
  -3   8  -6   84.67    3.85
   3   8   6   84.70    4.01
   3   8   7  111.35    5.04
  -3   8  -7  107.92    4.87
  -3   8  -7  114.04    4.89
  -3   8  -8   12.39    1.28
  -3   8  -8   11.44    1.70
   3   8   8   13.88    1.55
  -3   8  -8    8.81    1.37
   3   8   9   46.52    2.79
  -3   8  -9   43.04    2.52
  -3   8  -9   49.60    2.77
  -3   8  -9   43.33    2.97
   3   8  10  150.79    6.34
  -3   8 -10  145.84    6.18
  -3   8 -10  144.63    6.08
  -3   8 -10  138.02    6.49
   3   8  11    1.48    1.27
  -3   8 -11    1.33    1.12
  -3   8 -11    0.51    0.84
   3   8  12    1.05    1.29
  -3   8 -12    2.84    1.25
   3   8  13   23.63    2.10
   3   8  14   21.20    1.96
  -3   8 -15   58.87    3.57
   3   8  15   70.96    3.52
  -3   8 -16   16.49    1.82
  -3   8 -17   15.95    1.51
  -3   8 -17   12.87    1.62
   3   8  17   17.41    1.53
  -3   8 -18   20.36    1.53
  -3   8 -18   20.27    1.70
  -3   8 -19    8.68    0.99
  -3   8 -19    6.87    1.09
  -3   8 -20   20.17    1.56
   3   8  20   22.52    1.46
  -3   9  21    8.70    1.06
  -3   9  21    8.68    0.94
  -3   9  20   41.35    2.13
  -3   9  20   39.10    2.06
  -3   9  20   40.34    2.03
  -3   9  19    7.46    1.02
  -3   9  19    7.38    1.10
  -3   9  18    7.28    1.09
  -3   9  18    7.66    1.24
  -3   9  17   10.83    1.36
  -3   9  17   11.05    1.41
  -3   9  16    1.50    1.03
  -3   9  16   -0.15    1.03
  -3   9  16    0.16    0.70
  -3   9  15    3.38    1.13
  -3   9  15    1.24    1.14
  -3   9  15    2.79    1.18
  -3   9  15    2.55    0.85
   3   9 -15    2.72    1.03
   3   9 -14    4.96    1.15
  -3   9  14    5.31    1.38
  -3   9  13    7.54    1.07
  -3   9  13    7.61    1.33
   3   9 -12   40.34    2.46
  -3   9  12   34.29    2.52
  -3   9  12   39.24    2.52
   3   9 -12   35.90    2.33
  -3   9  12   33.71    2.11
   3   9 -11   14.78    1.63
   3   9 -11   14.49    1.63
  -3   9  11   18.71    1.69
  -3   9  11   15.41    1.73
  -3   9  11   16.05    1.46
   3   9 -10   15.53    1.58
  -3   9  10   19.41    1.75
  -3   9  10   16.75    1.73
  -3   9  10   18.72    1.60
   3   9 -10   18.30    1.74
   3   9  -9    9.67    1.32
  -3   9   9   10.34    1.45
  -3   9   9    9.47    1.26
  -3   9   9   11.34    1.44
   3   9  -9   11.27    1.47
  -3   9   9    9.04    1.35
   3   9  -8    0.35    1.02
  -3   9   8    0.12    0.91
  -3   9   8    0.14    1.04
   3   9  -8    0.34    0.91
  -3   9   8    1.64    1.11
  -3   9   8   -0.21    0.94
   3   9  -8   -0.38    0.61
  -3   9   7    0.94    0.88
  -3   9   7    1.09    1.04
   3   9  -7   -0.32    0.96
   3   9  -7    0.76    0.62
  -3   9   7    1.23    1.02
  -3   9   7    1.61    1.02
   3   9  -6    5.40    0.81
  -3   9   6    5.95    1.23
   3   9  -6    6.18    1.09
  -3   9   6    6.89    1.15
  -3   9   6    7.71    1.18
  -3   9   6    4.54    1.10
  -3   9   6    5.30    1.19
   3   9  -5   13.55    1.02
   3   9  -5   11.86    1.24
  -3   9   5   12.07    1.33
  -3   9   5   11.10    1.40
  -3   9   5   12.16    1.42
  -3   9   5   11.53    1.13
  -3   9   5   11.95    1.42
  -3   9   4   47.93    2.38
   3   9  -4   46.59    2.16
   3   9  -4   43.39    2.37
  -3   9   4   45.37    2.51
  -3   9   4   45.44    2.55
  -3   9   4   45.08    2.56
  -3   9   3  336.62   12.61
   3   9  -3  362.23   12.42
  -3   9   3  344.59   12.73
  -3   9   3  342.82   12.85
  -3   9   3  325.51   12.78
  -3   9   2  307.57   11.17
  -3   9   2  291.82   11.33
   3   9  -2  312.25   10.95
  -3   9   2  296.47   11.32
  -3   9   2  291.68   11.23
   3   9  -1  122.82    4.64
  -3   9   1  113.08    4.93
  -3   9   1  110.49    4.71
  -3   9   1  123.28    4.88
  -3   9   1  116.50    5.08
  -3   9   0    1.33    0.92
  -3   9   0    0.60    0.97
   3   9   0    1.82    0.69
  -3   9   0    0.83    0.73
  -3   9   0    1.36    1.04
  -3   9   0    1.09    0.62
  -3   9  -1    8.73    0.95
   3   9   1    7.85    0.90
  -3   9  -1    8.67    1.31
   3   9   1    7.92    1.14
  -3   9  -1    8.97    1.06
  -3   9  -1    8.04    1.25
  -3   9  -1    6.31    1.21
   3   9   2   91.35    3.61
  -3   9  -2   85.21    3.79
  -3   9  -2   85.91    4.13
  -3   9  -2   89.22    3.82
   3   9   2   84.07    3.94
  -3   9  -2   86.30    4.01
   3   9   3  333.88   11.69
  -3   9  -3  308.97   11.91
  -3   9  -3  324.95   11.92
  -3   9  -3  333.28   12.35
  -3   9  -3  306.50   12.09
   3   9   3  327.28   12.10
  -3   9  -4   54.67    2.76
   3   9   4   56.24    2.49
   3   9   4   49.71    2.46
  -3   9  -4   54.35    2.73
  -3   9  -4   62.03    2.76
  -3   9  -4   60.91    3.21
  -3   9  -4   51.08    2.95
   3   9   4   54.17    2.90
  -3   9  -5   49.01    2.72
   3   9   5   56.28    2.45
   3   9   5   47.37    2.85
  -3   9  -5   52.56    2.72
   3   9   5   50.58    2.45
  -3   9  -5   57.19    3.19
   3   9   5   55.10    2.91
  -3   9  -5   56.00    2.64
  -3   9  -6   32.07    2.38
   3   9   6   32.38    1.81
  -3   9  -6   30.44    2.00
   3   9   6   32.85    2.19
  -3   9  -7   30.32    2.43
   3   9   7   36.31    2.33
  -3   9  -7   34.25    2.12
  -3   9  -8    4.74    1.42
   3   9   8    6.26    1.33
  -3   9  -8    6.30    1.08
  -3   9  -9    2.42    1.42
   3   9   9    1.74    1.24
  -3   9  -9    2.09    0.90
  -3   9 -10    2.47    1.31
   3   9  10    3.29    1.28
  -3   9 -10    2.80    0.94
  -3   9 -11    1.61    1.20
   3   9  11    3.93    1.30
  -3   9 -12   16.22    1.96
   3   9  12   17.81    1.86
   3   9  13   76.60    3.93
  -3   9 -14   30.09    2.19
   3   9  14   33.01    2.34
  -3   9 -14   28.75    2.36
  -3   9 -15   27.42    2.18
  -3   9 -15   24.10    1.92
  -3   9 -16    1.41    1.04
  -3   9 -16    1.64    1.14
   3   9  16   -0.23    0.98
  -3   9 -17    6.18    1.09
  -3   9 -17    9.16    1.33
  -3   9 -18    9.61    1.04
  -3   9 -18    7.76    0.83
   3   9  18   10.23    1.06
  -3   9 -18    9.88    1.15
   3   9  19   -0.12    0.82
  -3   9 -19    0.49    0.98
  -3  10  20    0.85    0.88
  -3  10  20   -0.15    0.67
  -3  10  19    1.11    0.76
  -3  10  19    0.16    0.69
  -3  10  19    0.20    0.68
  -3  10  18    7.18    1.05
  -3  10  18    8.11    1.08
  -3  10  17   65.17    3.07
  -3  10  17   56.02    3.05
  -3  10  16    7.34    1.23
  -3  10  16    7.29    1.23
  -3  10  15   18.19    1.73
  -3  10  15   19.06    1.74
  -3  10  15   19.36    1.73
  -3  10  15   16.79    1.36
  -3  10  14   19.84    1.87
  -3  10  14   20.75    1.84
  -3  10  14   21.58    1.59
  -3  10  13    6.05    1.32
  -3  10  13    7.50    1.37
  -3  10  12   64.71    3.23
  -3  10  12   72.72    3.57
  -3  10  11   61.42    3.06
  -3  10  11   63.74    3.28
  -3  10  11   55.92    3.34
  -3  10  10   45.41    2.73
   3  10 -10   51.64    2.80
  -3  10  10   43.87    2.55
  -3  10  10   47.53    2.88
  -3  10   9  293.62   11.07
  -3  10   9  282.01   11.22
  -3  10   9  292.47   10.91
   3  10  -9  281.01   10.99
   3  10  -8    1.11    0.72
   3  10  -8   -0.47    0.99
  -3  10   8    0.25    0.98
  -3  10   8    1.33    1.15
  -3  10   8   -0.23    1.03
  -3  10   8   -0.13    1.05
  -3  10   7   60.37    3.10
  -3  10   7   58.54    3.09
  -3  10   7   59.11    3.23
   3  10  -7   57.80    2.70
  -3  10   7   60.76    3.19
   3  10  -7   60.27    3.05
  -3  10   6    0.70    1.10
  -3  10   6    0.38    1.03
   3  10  -6    0.62    0.70
   3  10  -6    0.65    0.86
  -3  10   6    0.46    0.88
  -3  10   6    0.41    0.92
  -3  10   6    0.76    1.06
  -3  10   5  301.14   10.91
  -3  10   5  280.83   10.72
   3  10  -5  265.90   10.63
  -3  10   5  298.89   10.93
  -3  10   5  284.83   10.77
   3  10  -5  281.61   10.39
  -3  10   4   83.53    3.98
  -3  10   4   83.86    3.78
   3  10  -4   82.01    3.74
   3  10  -4   87.58    3.56
  -3  10   4   83.15    3.87
  -3  10   4   84.05    3.99
  -3  10   3    2.01    0.96
  -3  10   3    1.21    1.13
   3  10  -3    0.09    0.74
   3  10  -3    1.73    0.75
  -3  10   3    0.86    1.06
  -3  10   2  171.60    6.96
   3  10  -2  175.60    6.59
   3  10  -2  177.52    6.74
  -3  10   2  164.83    7.00
  -3  10   2  169.20    6.93
  -3  10   1   80.46    3.92
   3  10  -1   89.80    3.64
   3  10  -1   86.52    3.89
  -3  10   1   84.69    3.99
  -3  10   1   87.11    4.09
  -3  10   0    3.16    1.14
   3  10   0    3.83    0.85
   3  10   0    5.57    1.03
  -3  10   0    4.49    1.15
  -3  10   0    4.34    1.02
  -3  10   0    5.41    1.00
   3  10   1  122.65    4.52
  -3  10  -1  106.67    4.88
  -3  10  -1  100.84    4.57
  -3  10  -1  116.65    5.05
   3  10   1  110.15    4.78
  -3  10  -1  109.98    4.94
   3  10   2    3.12    0.78
  -3  10  -2    3.01    1.19
   3  10   2    6.37    1.11
  -3  10  -2    3.40    0.83
  -3  10  -2    2.30    1.16
  -3  10  -2    3.07    1.23
   3  10   3   13.04    1.10
  -3  10  -3   11.82    1.60
   3  10   3   10.10    1.27
  -3  10  -3   12.49    1.23
  -3  10  -3    9.79    1.50
  -3  10  -3   10.51    1.44
  -3  10  -4   17.18    1.49
  -3  10  -4   18.01    1.86
  -3  10  -4   20.99    1.93
   3  10   4   17.21    1.65
   3  10   4   21.33    1.36
   3  10   5  265.40    9.38
   3  10   5  246.38    9.85
  -3  10  -5  260.05    9.72
   3  10   5  248.96    9.41
  -3  10  -5  251.22   10.10
  -3  10  -5  244.05    9.93
  -3  10  -5  253.98    9.71
   3  10   6   36.53    2.37
  -3  10  -6   37.15    2.22
  -3  10  -6   34.25    2.55
  -3  10  -6   32.36    2.49
  -3  10  -6   36.65    2.28
   3  10   7   -0.41    1.14
   3  10   7    1.81    1.23
  -3  10  -7    1.00    1.21
  -3  10  -7    0.95    0.78
  -3  10  -7    0.12    1.05
   3  10   8  107.61    4.99
  -3  10  -8  110.54    4.77
  -3  10  -8   96.01    5.01
   3  10   8  119.05    5.10
  -3  10  -8  103.53    4.84
   3  10   9    8.31    1.49
  -3  10  -9    8.90    1.21
  -3  10  -9    9.71    1.47
  -3  10  -9    6.35    1.46
   3  10  10   27.85    2.23
  -3  10 -10   25.88    2.27
  -3  10 -11  134.49    5.89
   3  10  11  135.13    5.98
  -3  10 -12   31.07    2.22
   3  10  12   36.05    2.40
  -3  10 -12   30.63    2.47
  -3  10 -13   -0.64    1.07
  -3  10 -13    0.63    1.17
   3  10  13   -1.37    1.17
  -3  10 -14   16.26    1.76
  -3  10 -14   21.04    1.74
  -3  10 -15    3.93    1.16
   3  10  15    5.34    1.04
  -3  10 -15    4.80    1.09
  -3  10 -16   12.57    1.26
   3  10  16   11.04    1.22
  -3  10 -16    9.93    1.31
  -3  10 -16   10.57    1.17
  -3  10 -17    4.94    0.87
  -3  10 -17    5.88    0.85
   3  10  17    5.95    0.88
  -3  10 -17    5.65    1.03
  -3  10 -18    0.80    0.57
   3  10  18   -0.11    0.69
  -3  10 -18   -0.28    0.89
  -3  11  19   10.65    1.11
  -3  11  18    9.57    1.03
  -3  11  17    8.30    1.05
  -3  11  17    7.34    0.90
  -3  11  17    7.82    1.05
  -3  11  16    0.11    0.81
  -3  11  16    0.35    0.77
  -3  11  16    1.28    0.85
  -3  11  15    4.28    1.00
  -3  11  15    3.45    0.83
  -3  11  15    4.75    1.10
  -3  11  14   30.55    2.09
  -3  11  14   26.93    1.75
  -3  11  13   15.25    1.59
  -3  11  13   16.71    1.60
  -3  11  13   17.30    1.66
  -3  11  13   16.63    1.39
  -3  11  12   50.12    2.77
  -3  11  12   45.31    2.81
  -3  11  11  102.37    4.67
  -3  11  11  104.22    4.86
  -3  11  10   56.06    2.96
  -3  11  10   51.23    2.81
   3  11  -9    1.62    1.02
  -3  11   9    1.15    0.91
  -3  11   9   -0.45    1.00
  -3  11   9    0.34    1.04
  -3  11   8   32.48    2.15
   3  11  -8   30.67    2.14
  -3  11   8   29.98    2.10
   3  11  -7    1.52    0.98
   3  11  -7    2.00    0.77
  -3  11   7    2.86    1.03
  -3  11   7    3.60    1.23
  -3  11   7    2.76    1.11
  -3  11   6   15.62    1.46
   3  11  -6   17.68    1.28
   3  11  -6   14.88    1.46
  -3  11   6   17.80    1.69
  -3  11   6   18.78    1.72
  -3  11   6   13.79    1.62
  -3  11   5   -0.37    1.11
  -3  11   5    0.13    0.95
  -3  11   5    0.69    1.11
   3  11  -5   -0.64    0.82
   3  11  -5    0.37    0.72
  -3  11   4   32.80    2.33
   3  11  -4   44.83    2.10
   3  11  -4   31.60    2.10
  -3  11   4   36.28    2.34
  -3  11   4   40.07    2.39
  -3  11   3    0.13    1.11
  -3  11   3    0.12    0.91
  -3  11   3   -0.92    1.08
   3  11  -3    0.59    0.83
   3  11  -3    0.76    0.75
   3  11  -2   67.30    3.05
  -3  11   2   64.13    3.37
  -3  11   2   68.99    3.36
  -3  11   2   69.43    3.51
  -3  11   1    0.71    1.12
   3  11  -1    0.15    0.75
  -3  11   1    0.65    1.15
  -3  11   1    1.61    0.98
  -3  11   0  130.91    5.90
  -3  11   0  136.52    6.00
   3  11   0  150.09    5.59
  -3  11  -1  244.13    9.45
   3  11   1  238.04    9.19
  -3  11  -1  229.49    9.32
   3  11   1  240.52    8.90
   3  11   2   17.83    1.36
  -3  11  -2   17.93    1.85
   3  11   2   17.85    1.61
  -3  11  -2   23.42    2.00
  -3  11  -2   18.65    1.80
   3  11   3   18.72    1.34
  -3  11  -3   14.19    1.30
  -3  11  -3   12.75    1.64
   3  11   3   13.40    1.41
  -3  11  -3   14.28    1.72
  -3  11  -3   15.66    1.78
   3  11   4   12.34    1.16
  -3  11  -4   11.21    1.62
   3  11   4   12.39    1.44
  -3  11  -4   12.63    1.22
  -3  11  -4    9.82    1.56
  -3  11  -4   10.30    1.61
  -3  11  -5   85.29    3.83
   3  11   5   80.32    3.93
  -3  11  -5   82.64    4.12
  -3  11  -5   79.61    4.12
  -3  11  -5   84.17    4.21
  -3  11  -6   28.42    2.27
  -3  11  -6   27.19    2.26
  -3  11  -6   25.61    1.85
  -3  11  -6   27.71    1.96
  -3  11  -6   25.02    2.10
   3  11   6   26.04    2.03
  -3  11  -7    0.81    1.21
   3  11   7    0.54    1.02
  -3  11  -7    0.74    0.98
  -3  11  -7    1.12    1.12
  -3  11  -7   -0.84    1.38
  -3  11  -7    1.19    0.78
  -3  11  -8    3.28    1.29
  -3  11  -8    3.06    1.41
   3  11   8    4.37    1.21
  -3  11  -9    3.91    1.25
   3  11   9    2.89    1.12
  -3  11  -9    6.16    1.29
  -3  11  -9    3.29    1.28
   3  11  10   37.57    2.49
  -3  11 -10   36.62    2.53
  -3  11 -11    3.16    1.27
  -3  11 -11    4.84    1.28
  -3  11 -11    5.69    1.17
  -3  11 -11    6.41    1.28
   3  11  11    5.83    1.24
  -3  11 -12    6.71    1.39
  -3  11 -12    6.67    1.27
  -3  11 -13   -0.14    1.08
  -3  11 -13    0.11    1.05
  -3  11 -13   -0.67    0.98
   3  11  13   -0.11    0.87
  -3  11 -14   20.61    1.74
  -3  11 -14   19.23    1.59
  -3  11 -14   22.74    1.67
   3  11  14   21.07    1.60
  -3  11 -15    7.53    1.16
  -3  11 -15    6.01    1.01
  -3  11 -15    7.27    1.08
   3  11  15    7.12    1.00
  -3  11 -16    9.56    1.08
  -3  11 -16   10.62    1.01
  -3  11 -16   10.42    1.06
   3  11  16    8.93    0.95
  -3  11 -17   15.00    1.09
  -3  11 -17   15.73    1.25
   3  11  17   15.73    1.01
  -3  12  18   16.03    1.27
  -3  12  17    0.71    0.75
  -3  12  16   10.32    1.09
  -3  12  15    4.65    0.97
  -3  12  15    3.23    0.74
  -3  12  14   11.56    1.29
  -3  12  14   12.73    1.12
  -3  12  13   19.48    1.62
  -3  12  13   18.76    1.43
  -3  12  12    0.80    0.92
  -3  12  12    0.64    0.85
  -3  12  11    0.12    0.93
  -3  12  11   -0.59    0.87
  -3  12  11    0.39    0.82
  -3  12  10   35.30    2.21
  -3  12  10   32.66    2.19
  -3  12   9   25.18    1.88
  -3  12   8   24.44    1.81
  -3  12   8   22.39    1.81
  -3  12   7    9.21    1.39
  -3  12   6   77.05    3.71
   3  12  -6   72.47    3.31
  -3  12   6   78.94    3.77
  -3  12   5  106.90    4.49
  -3  12   5   88.79    4.39
  -3  12   5  102.36    4.43
   3  12  -5   89.41    3.99
   3  12  -4   43.44    2.55
  -3  12   4   54.96    2.90
  -3  12   4   51.92    2.77
  -3  12   4   44.39    2.78
   3  12  -4   53.46    2.48
  -3  12   3  207.48    8.40
   3  12  -3  203.42    7.92
  -3  12   3  220.63    8.36
  -3  12   2   50.97    2.90
  -3  12   2   49.96    2.82
   3  12  -2   44.37    2.35
   3  12  -1    9.75    1.09
  -3  12   1   12.93    1.59
   3  12   0    4.40    0.95
  -3  12   0    4.93    1.36
  -3  12   0    5.17    1.28
  -3  12  -1   39.77    2.51
   3  12   1   36.16    2.03
  -3  12  -1   37.29    2.53
  -3  12  -2   42.85    2.72
  -3  12  -2   42.36    2.71
   3  12   2   42.08    2.20
   3  12   3    8.52    1.01
  -3  12  -3    6.44    1.50
  -3  12  -3    7.86    1.45
   3  12   4    4.23    0.89
  -3  12  -4    0.97    1.27
  -3  12  -4    1.33    1.22
  -3  12  -4    1.93    1.21
   3  12   5  179.28    7.20
  -3  12  -5  174.98    7.32
  -3  12  -5  176.51    7.43
  -3  12  -5  180.48    7.43
  -3  12  -6    3.34    1.36
  -3  12  -6   -0.15    1.06
  -3  12  -6    4.77    1.28
   3  12   6    2.80    0.99
  -3  12  -7   39.87    2.42
   3  12   7   42.41    2.50
  -3  12  -7   43.42    2.72
   3  12   8   90.20    4.11
  -3  12  -8   79.27    4.16
  -3  12  -8   87.40    4.05
  -3  12  -8   89.55    3.70
  -3  12  -9    9.09    1.42
  -3  12  -9    8.50    1.44
   3  12   9   10.81    1.31
  -3  12  -9   10.22    1.37
  -3  12  -9    6.81    1.27
  -3  12 -10    0.37    1.08
  -3  12 -10    0.14    1.01
  -3  12 -10   -0.73    1.00
  -3  12 -10    0.33    0.89
  -3  12 -11   29.03    2.23
  -3  12 -11   36.65    2.20
   3  12  11   34.88    2.15
  -3  12 -12    0.12    0.94
  -3  12 -12    0.62    0.95
  -3  12 -12    0.62    0.91
   3  12  12    0.30    0.78
  -3  12 -13   20.83    1.66
  -3  12 -13   23.05    1.67
  -3  12 -13   26.40    1.68
   3  12  13   21.56    1.55
  -3  12 -14   27.51    1.76
  -3  12 -14   27.88    1.67
  -3  12 -14   25.16    1.65
  -3  12 -15    3.53    0.78
  -3  12 -15    2.69    0.75
  -3  12 -15    4.82    0.84
  -3  12 -16    1.45    0.82
  -3  13  17    2.70    0.85
  -3  13  16   28.83    1.57
  -3  13  15    0.34    0.68
  -3  13  14    0.16    0.73
  -3  13  14    0.63    0.64
  -3  13  13   11.36    1.19
  -3  13  13    9.67    1.04
  -3  13  12   -0.76    0.79
  -3  13  12   -0.57    0.78
  -3  13  11    8.16    1.11
  -3  13  11    8.78    1.10
  -3  13  10    1.04    0.86
  -3  13   9   62.26    3.07
  -3  13   8   39.14    2.13
  -3  13   8   49.62    2.54
  -3  13   7    0.42    0.76
  -3  13   6   32.14    1.89
  -3  13   5    2.32    1.12
  -3  13   5    4.62    1.25
   3  13  -5    2.61    0.81
  -3  13   4    0.35    1.10
  -3  13   4   -1.25    1.11
  -3  13   3  120.01    5.40
  -3  13   3  128.46    5.39
  -3  13   2   26.28    2.05
  -3  13   2   28.52    2.11
  -3  13   1    9.58    1.50
  -3  13   1    7.12    1.38
  -3  13   0   11.06    1.58
  -3  13   0   13.60    1.59
  -3  13  -1    0.39    1.16
  -3  13  -1    0.27    1.06
  -3  13  -2    5.25    1.38
  -3  13  -2    4.24    1.18
  -3  13  -3   11.91    1.65
  -3  13  -3   12.48    1.52
  -3  13  -4    0.93    1.23
  -3  13  -5   24.85    2.06
  -3  13  -6    3.11    1.31
  -3  13  -6    1.77    1.03
  -3  13  -6    1.00    0.75
  -3  13  -6    0.50    1.02
  -3  13  -7    5.00    1.28
  -3  13  -7    4.80    1.18
  -3  13  -7    7.05    0.96
  -3  13  -7    6.09    1.24
  -3  13  -8    5.54    1.27
  -3  13  -8    4.64    1.17
  -3  13  -8    6.32    0.82
  -3  13  -8    5.16    1.04
  -3  13  -9   46.53    2.73
  -3  13  -9   51.33    2.62
  -3  13  -9   49.56    2.57
  -3  13 -10   17.51    1.58
  -3  13 -10   19.13    1.53
  -3  13 -10   17.57    1.60
  -3  13 -11   36.72    2.23
  -3  13 -11   37.84    2.12
  -3  13 -11   40.72    2.28
  -3  13 -12   36.80    1.92
  -3  13 -12   35.17    2.02
  -3  13 -13    2.87    0.74
  -3  13 -13    4.53    0.76
  -3  13 -13    5.84    0.91
  -3  13 -14    0.35    0.82
  -3  13 -15    2.75    0.88
  -3  14  14   23.78    1.29
  -3  14  13    1.48    0.59
  -3  14  12   -0.20    0.64
  -3  14  11    9.05    1.02
  -3  14  10    3.86    0.87
  -3  14   9   -0.26    0.79
  -3  14   8   44.12    2.18
  -3  14   8   51.11    2.54
  -3  14   7   28.93    1.71
  -3  14   7   31.70    1.98
  -3  14   6    0.10    0.94
  -3  14   6   -0.40    0.74
  -3  14   5    0.33    0.93
  -3  14   5    0.86    0.79
  -3  14   4   58.89    2.99
  -3  14   4   67.88    3.10
  -3  14   3   11.31    1.41
  -3  14   3   13.79    1.49
  -3  14   3    9.17    1.17
   3  14  -3   11.24    1.12
  -3  14   2   -0.48    1.00
   3  14  -2    0.24    0.74
  -3  14   2    0.95    0.88
  -3  14   2   -0.90    1.06
   3  14  -1   91.69    3.94
  -3  14   1   90.60    4.24
  -3  14   1   97.90    4.31
  -3  14   0   16.20    1.57
  -3  14   0   15.63    1.63
   3  14   0   15.84    1.31
  -3  14  -1    9.24    1.32
  -3  14  -1    7.97    1.10
  -3  14  -1    7.72    1.32
  -3  14  -2  147.11    6.10
  -3  14  -2  157.82    6.43
  -3  14  -2  159.72    6.39
  -3  14  -3    1.05    0.98
  -3  14  -3   -0.48    1.07
  -3  14  -3   -0.27    0.77
  -3  14  -4   -1.13    0.94
  -3  14  -4    0.77    0.76
  -3  14  -4   -0.24    1.08
  -3  14  -5   40.11    2.13
  -3  14  -5   42.24    2.39
  -3  14  -6    7.64    1.12
  -3  14  -6    6.36    0.89
  -3  14  -7    6.62    1.05
  -3  14  -7    4.53    0.77
  -3  14  -7    4.19    1.11
  -3  14  -8   11.11    0.89
  -3  14  -8   10.01    1.30
  -3  14  -9    0.38    0.93
  -3  14 -10    4.18    0.96
  -3  14 -11   -0.15    0.75
  -3  14 -12   17.60    1.29
  -3  14 -13    3.24    0.91
  -3  14 -14    7.73    0.95
  -3  15  12    7.55    0.85
  -3  15  11    7.54    0.81
  -3  15  10    9.97    0.96
  -3  15   9    2.51    0.75
  -3  15   8   18.88    1.35
  -3  15   7   27.34    1.53
  -3  15   7   31.38    1.79
  -3  15   6   14.79    1.13
  -3  15   6   16.85    1.35
  -3  15   5   28.45    1.69
  -3  15   5   33.92    1.93
  -3  15   4   -0.62    0.74
  -3  15   4    1.32    0.86
  -3  15   3    1.71    0.78
  -3  15   3    0.49    0.89
  -3  15   2   -0.08    0.77
  -3  15   2    0.20    0.92
  -3  15   1    0.18    0.82
  -3  15   1   -0.20    0.88
  -3  15   0  129.47    5.26
  -3  15   0  128.64    5.36
  -3  15  -1   13.33    1.27
  -3  15  -1   14.80    1.36
  -3  15  -2    6.98    0.99
  -3  15  -2    8.16    1.12
  -3  15  -3   60.57    2.81
  -3  15  -3   62.00    3.06
  -3  15  -3   61.72    2.98
  -3  15  -4   37.16    1.93
  -3  15  -4   32.18    2.11
  -3  15  -4   39.22    2.10
  -3  15  -5   24.98    1.55
  -3  15  -5   27.51    1.85
  -3  15  -6   57.67    2.55
  -3  15  -6   60.48    2.88
  -3  15  -7   20.60    1.20
  -3  15  -7   20.46    1.53
  -3  15  -8    4.64    0.95
  -3  15  -9   13.01    1.14
  -3  15 -10    6.04    0.97
  -3  15 -11    0.76    0.84
  -3  15 -12    0.47    0.86
  -3  16  11   17.85    1.13
  -3  16  10    5.91    0.77
  -3  16   9    8.26    0.82
  -3  16   8   15.16    1.07
  -3  16   7   16.78    1.16
  -3  16   6    2.42    0.55
  -3  16   6    4.58    0.77
  -3  16   5   24.17    1.40
  -3  16   5   27.29    1.57
  -3  16   4    1.64    0.65
  -3  16   4    2.14    0.72
  -3  16   3    0.45    0.58
  -3  16   3    1.99    0.75
  -3  16   2    0.55    0.63
  -3  16   2   -0.37    0.69
  -3  16   1   21.09    1.37
  -3  16   1   20.11    1.49
  -3  16   1   19.44    1.37
  -3  16   0    1.49    0.72
  -3  16   0    1.17    0.73
  -3  16   0    2.18    0.91
  -3  16  -1   39.26    1.98
  -3  16  -1   40.19    2.13
  -3  16  -1   38.02    2.01
  -3  16  -2    9.43    0.97
  -3  16  -2   10.72    1.13
  -3  16  -2    8.44    0.90
  -3  16  -3    8.83    0.92
  -3  16  -3    7.49    0.86
  -3  16  -3    8.82    1.06
  -3  16  -4    1.84    0.61
  -3  16  -4    2.08    0.82
  -3  16  -5   19.55    1.18
  -3  16  -5   22.33    1.43
  -3  16  -6    1.77    0.51
  -3  16  -6    1.85    0.77
  -3  16  -7    0.62    0.76
  -3  16  -8    4.59    0.95
  -3  16  -9    1.05    0.87
  -3  16 -10    4.62    0.87
  -3  17   7   -0.04    0.61
  -3  17   6   23.23    1.26
  -3  17   5    8.84    0.78
  -3  17   4    1.62    0.49
  -3  17   4    2.54    0.55
  -3  17   3    1.47    0.50
  -3  17   3    2.32    0.57
  -3  17   2   17.08    1.12
  -3  17   2   22.63    1.19
  -3  17   1    0.15    0.53
  -3  17   1    0.38    0.48
  -3  17   0   10.74    0.90
  -3  17   0   12.96    0.88
  -3  17  -1   -0.19    0.51
  -3  17  -2    6.94    0.70
  -3  17  -2    8.63    0.94
  -3  17  -3    0.25    0.43
  -3  17  -3    1.33    0.77
  -3  17  -4  101.49    4.00
  -3  17  -5   20.57    1.32
  -3  17  -6   16.07    1.24
  -3  17  -7    5.34    0.88
   4   0 -23   -0.71    0.82
  -4   0  23    1.26    0.94
   4   0 -22   15.16    1.49
  -4   0  22   15.10    1.45
  -4   0  21    0.36    1.01
   4   0 -21    0.40    1.10
   4   0 -20    4.50    1.32
  -4   0  19   -1.32    1.27
  -4   0  18   66.63    3.58
  -4   0  17   -1.37    1.28
   4   0 -17    0.60    0.98
   4   0 -16   13.52    1.47
  -4   0  16   12.58    1.57
  -4   0  16   11.52    1.62
  -4   0  16   11.35    1.41
   4   0 -15    1.21    1.00
  -4   0  15    0.77    0.89
  -4   0  15    1.15    1.07
  -4   0  15    0.86    1.08
   4   0 -14   78.51    3.57
  -4   0  14   74.59    3.79
  -4   0  14   82.39    3.91
  -4   0  14   83.45    3.89
  -4   0  13   -0.57    0.83
  -4   0  13    1.02    1.13
   4   0 -13   -0.47    0.85
  -4   0  13    1.02    1.03
  -4   0  13   -0.64    0.99
  -4   0  13    0.57    0.72
   4   0 -12  348.82   12.65
  -4   0  12  360.78   12.97
  -4   0  12  344.43   12.95
  -4   0  12  342.70   12.79
  -4   0  12  356.40   12.98
  -4   0  12  328.72   12.64
   4   0 -11    1.00    0.72
  -4   0  11    0.55    0.95
  -4   0  11   -0.22    0.94
  -4   0  11    0.38    0.71
  -4   0  11   -0.44    0.87
  -4   0  10  143.47    5.91
  -4   0  10  137.82    5.74
  -4   0  10  148.72    5.94
   4   0 -10  151.42    5.65
  -4   0   9    0.24    0.69
  -4   0   9   -0.38    0.82
   4   0  -8   51.87    2.22
   4   0  -8   45.44    2.61
  -4   0   8   49.59    2.53
   4   0  -7   -0.18    0.94
   4   0  -7   -0.36    0.58
   4   0  -6  107.88    4.46
   4   0  -6  105.20    4.02
   4   0  -5    0.03    0.53
  -4   0   5   -0.07    0.81
   4   0  -4  210.84    7.42
  -4   0   4  200.08    7.80
  -4   0   3    0.70    0.85
   4   0  -3    0.71    0.43
  -4   0   2   50.43    2.44
  -4   0   1   -0.55    0.82
  -4   0   0  427.38   15.32
  -4   0  -1    0.22    0.87
  -4   0  -1   -0.48    0.68
  -4   0  -2  171.99    6.84
  -4   0  -2  184.28    6.72
   4   0   3   -0.72    0.86
  -4   0  -3    0.57    0.94
  -4   0  -3    0.63    0.69
  -4   0  -4 1029.75   35.95
  -4   0  -5   -0.59    0.80
  -4   0  -5   -0.13    0.61
  -4   0  -6  445.81   15.93
   4   0   6  447.26   15.94
  -4   0  -6  424.69   15.97
  -4   0  -7   -0.19    0.80
  -4   0  -7    0.11    0.93
   4   0   7   -0.50    0.80
  -4   0  -8  121.42    4.88
  -4   0  -8  113.31    5.16
   4   0   8  128.37    5.19
  -4   0  -8  128.54    5.19
  -4   0  -9   -0.08    0.58
  -4   0  -9    0.11    0.93
   4   0   9    0.23    0.80
  -4   0  -9   -0.62    0.91
  -4   0 -10  385.98   13.91
  -4   0 -10  370.65   14.32
   4   0  10  379.06   14.28
  -4   0 -10  395.60   14.30
  -4   0 -11    0.58    1.05
   4   0  11   -0.54    1.03
  -4   0 -11    0.13    0.95
   4   0  12   24.72    1.97
  -4   0 -12   23.10    1.67
  -4   0 -12   21.06    2.01
  -4   0 -12   20.34    1.90
  -4   0 -13    0.16    1.20
   4   0  13   -0.15    1.02
  -4   0 -13    0.16    1.10
  -4   0 -13    0.11    0.98
  -4   0 -14   -0.17    1.15
   4   0  14    1.75    1.00
  -4   0 -14    1.57    1.20
  -4   0 -14    0.98    1.20
  -4   0 -14    0.34    0.99
  -4   0 -15    0.50    1.13
   4   0  15    0.16    1.03
  -4   0 -15    0.52    1.17
  -4   0 -16  500.24   18.37
  -4   0 -16  510.08   18.76
  -4   0 -17   -0.15    1.18
  -4   0 -17    0.22    0.98
  -4   0 -18   37.88    2.46
  -4   0 -18   34.81    2.14
  -4   0 -19    0.18    0.80
  -4   0 -19   -0.84    1.09
  -4   0 -20   44.56    2.16
  -4   0 -20   39.46    2.31
  -4   0 -21   -0.76    0.73
  -4   1  23    7.04    1.09
  -4  -1  23    8.33    1.15
   4   1 -23    9.49    1.09
   4  -1 -23    9.84    1.10
  -4   1  22   10.29    1.26
  -4  -1  22    9.18    1.22
   4  -1 -22   12.51    1.36
   4   1 -22   12.83    1.37
  -4  -1  21   15.60    1.59
   4   1 -21   19.44    1.75
   4  -1 -21   19.32    1.75
  -4   1  21   18.36    1.68
  -4   1  21   15.09    1.36
   4  -1 -20   18.64    1.90
   4   1 -20   20.05    1.90
  -4   1  20   17.12    1.54
  -4   1  19   20.71    1.73
  -4   1  19   16.43    1.85
   4   1 -19   18.99    1.96
   4  -1 -19   21.19    2.05
  -4  -1  19   21.10    1.95
  -4  -1  18   -1.66    1.27
  -4   1  18    1.06    1.18
  -4   1  18    0.14    0.97
  -4   1  17   39.42    2.58
  -4  -1  17   34.33    2.51
   4  -1 -17   37.68    2.31
   4   1 -17   34.38    2.34
   4   1 -16    1.10    1.03
   4  -1 -16    2.10    0.97
  -4   1  16    2.24    1.08
  -4   1  16    0.30    1.10
  -4  -1  16    0.30    1.09
  -4  -1  16    0.15    1.16
  -4   1  16    0.45    1.15
   4  -1 -15  290.64   10.91
   4   1 -15  287.99   11.02
  -4   1  15  301.21   11.31
  -4  -1  15  303.06   11.30
  -4   1  15  285.52   10.92
  -4   1  15  294.99   11.29
  -4  -1  15  289.13   11.26
  -4   1  15  271.77   11.12
   4  -1 -14   57.11    2.77
   4   1 -14   54.72    2.85
  -4   1  14   50.25    2.94
  -4  -1  14   50.23    2.93
  -4   1  14   56.21    3.09
  -4  -1  14   55.26    3.04
  -4   1  14   53.53    2.81
  -4   1  14   54.97    3.04
  -4  -1  14   54.71    3.02
  -4   1  14   52.97    2.96
   4  -1 -13  202.64    8.08
   4   1 -13  206.00    8.19
  -4   1  13  223.74    8.47
  -4  -1  13  217.39    8.44
  -4   1  13  209.69    8.44
  -4  -1  13  215.33    8.48
  -4   1  13  206.88    8.21
  -4   1  13  204.51    8.36
  -4   1  13  231.19    8.52
  -4  -1  13  219.49    8.46
  -4   1  12   12.70    1.37
  -4  -1  12   15.33    1.44
  -4  -1  12   10.89    1.34
  -4   1  12   12.89    1.40
  -4   1  12   12.65    1.35
  -4  -1  12   11.14    1.33
  -4   1  12   12.42    1.31
   4   1 -12   13.10    1.27
   4  -1 -12   12.47    1.15
   4   1 -11    1.92    0.81
  -4   1  11    2.43    0.80
  -4   1  11    0.44    0.88
  -4  -1  11    2.11    0.97
  -4   1  11    1.42    0.86
  -4  -1  11    0.44    0.87
  -4   1  11    1.77    0.87
  -4   1  11    1.76    0.97
  -4  -1  11    1.99    0.88
  -4  -1  10    3.80    0.96
  -4   1  10    5.64    1.04
  -4   1  10    4.12    0.97
  -4   1  10    4.28    0.97
  -4  -1  10    5.10    1.01
  -4   1  10    5.86    0.87
   4   1 -10    3.85    0.83
  -4   1   9    6.24    0.98
  -4   1   9    7.16    1.06
  -4  -1   9    5.54    1.03
  -4   1   9    5.10    0.94
  -4  -1   9    5.96    1.03
   4   1  -9    5.15    0.83
   4  -1  -8   43.34    2.45
   4   1  -8   42.96    2.45
  -4   1   8   46.38    2.28
  -4   1   8   43.82    2.34
  -4  -1   8   47.75    2.38
   4   1  -7  118.69    4.59
   4   1  -7  122.99    4.96
   4  -1  -7  117.32    4.94
   4  -1  -6   70.59    2.74
   4   1  -6   69.28    2.83
   4  -1  -6   72.45    3.21
   4   1  -6   63.45    3.14
  -4  -1   5  208.93    7.68
  -4   1   5  214.23    7.70
   4  -1  -5  197.93    7.24
   4   1  -5  200.93    7.34
  -4   1   4  567.99   20.09
  -4  -1   4  569.92   20.08
   4   1  -4  559.36   19.72
   4  -1  -4  566.94   19.63
  -4   1   3  302.59   10.58
  -4  -1   3  310.22   10.60
   4   1  -3  283.04   10.18
   4  -1  -3  283.98   10.07
  -4   1   2  139.42    5.30
  -4  -1   2  128.42    5.24
  -4   1   1    9.11    1.08
  -4  -1   1    8.05    1.07
  -4  -1   0  208.61    7.82
  -4   1   0  214.57    7.83
  -4   1   0  203.52    7.72
  -4   1  -1  845.45   30.09
  -4   1  -1  851.68   30.18
  -4  -1  -1  841.65   30.18
  -4  -1  -1  895.23   30.06
  -4   1  -2  211.07    7.84
  -4  -1  -2  224.25    7.81
  -4  -1  -2  207.84    7.96
  -4   1  -2  197.10    7.92
  -4  -1  -3  122.98    4.66
  -4   1  -3  121.77    4.76
   4   1   3  122.23    4.86
   4  -1   3  119.39    4.83
  -4  -1  -3  111.50    4.81
  -4   1  -3  114.25    4.83
  -4   1  -4  456.49   16.65
  -4  -1  -4  475.34   16.58
   4   1   5   10.27    1.13
   4  -1   5    8.09    1.07
  -4  -1  -5    6.76    1.11
  -4  -1  -5    7.55    1.07
  -4   1  -5    9.78    1.12
  -4  -1  -5    8.01    0.82
  -4  -1  -6    1.39    0.89
   4   1   6    1.13    0.80
   4  -1   6    0.85    0.79
  -4   1  -6    0.89    0.86
  -4  -1  -6    1.05    0.56
  -4  -1  -6    0.90    0.83
  -4   1  -6    0.62    0.82
  -4  -1  -7   12.73    1.34
   4   1   7   16.47    1.37
   4  -1   7   16.27    1.40
  -4   1  -7   15.53    1.19
  -4   1  -7   16.62    1.46
  -4  -1  -7   18.03    1.42
  -4   1  -7   17.04    1.39
   4   1   8   18.63    1.50
   4  -1   8   21.00    1.55
  -4   1  -8   17.08    1.30
  -4  -1  -8   19.48    1.59
  -4   1  -8   18.80    1.60
  -4  -1  -8   21.06    1.58
  -4   1  -8   21.11    1.58
   4   1   9   80.40    3.88
   4  -1   9   76.00    3.85
  -4   1  -9   87.34    3.70
  -4   1  -9   85.20    3.98
  -4  -1  -9   85.42    3.99
  -4  -1  -9   92.03    3.95
  -4   1  -9   87.01    3.92
   4   1  10   77.88    3.81
   4  -1  10   77.30    3.81
  -4   1 -10   79.00    3.87
  -4  -1 -10   79.83    3.86
  -4   1 -10   75.78    3.52
  -4   1 -10   84.98    3.61
   4   1  10   80.90    3.61
  -4  -1 -11  216.63    8.36
  -4   1 -11  212.38    8.32
   4   1  11  209.10    8.30
   4  -1  11  208.53    8.30
  -4   1 -11  206.17    8.01
  -4   1 -11  208.52    7.97
  -4  -1 -11  197.46    8.36
  -4   1 -11  195.40    8.35
  -4  -1 -12   53.21    3.03
  -4   1 -12   58.02    3.09
   4   1  12   52.16    3.02
   4  -1  12   51.02    2.98
  -4   1 -12   51.60    2.76
  -4   1 -12   50.83    2.62
  -4   1 -12   52.69    3.06
  -4  -1 -12   51.61    3.05
  -4  -1 -13   81.71    3.60
  -4   1 -13   71.69    3.54
  -4   1 -13   79.52    3.98
  -4  -1 -13   72.42    3.89
   4   1  13   69.95    3.78
   4  -1  13   69.92    3.80
  -4  -1 -13   71.95    3.84
  -4   1 -13   79.27    3.90
  -4  -1 -14   -0.16    1.10
  -4   1 -14    0.16    1.12
  -4   1 -14    0.94    1.06
  -4  -1 -14    0.22    0.98
  -4  -1 -14   -0.51    1.08
  -4   1 -14    1.37    1.17
   4   1  14   -0.16    1.05
   4  -1  14    0.80    1.12
  -4   1 -14    0.47    1.17
  -4  -1 -14    1.41    1.28
  -4  -1 -15  168.36    7.44
  -4   1 -15  166.88    7.45
  -4  -1 -15  182.02    7.47
  -4   1 -15  189.09    7.50
   4   1  15  168.90    7.35
   4  -1  15  172.31    7.37
  -4  -1 -16    1.59    0.99
  -4   1 -16    2.38    1.08
  -4  -1 -16    2.81    1.25
  -4   1 -16    3.08    1.20
  -4   1 -17   74.19    3.70
  -4  -1 -17   82.74    3.75
  -4   1 -17   83.02    4.02
  -4  -1 -17   78.60    4.02
  -4  -1 -18    4.00    1.01
  -4   1 -18    2.59    1.00
  -4  -1 -18    4.62    1.21
  -4   1 -18    5.11    1.23
  -4  -1 -19    0.96    0.80
  -4   1 -19    0.99    0.80
  -4  -1 -19   -0.12    0.97
  -4   1 -19    0.12    0.94
  -4  -1 -20    2.12    0.71
  -4   1 -20    2.97    0.77
  -4   1 -20    2.15    0.71
  -4  -1 -20    2.27    0.91
  -4   1 -20    0.78    0.86
   4   1  21    0.04    0.44
  -4  -1 -21    0.52    0.70
  -4   1 -21    0.59    0.64
  -4   2  23   18.09    1.37
  -4  -2  23   16.09    1.42
   4   2 -23   18.54    1.37
   4  -2 -23   16.68    1.30
  -4   2  22    7.06    1.07
  -4  -2  22    7.87    1.12
  -4   2  22    7.10    0.90
   4   2 -22    7.30    1.16
   4  -2 -22    7.01    1.13
  -4   2  21   14.44    1.34
  -4   2  21   12.66    1.47
  -4  -2  21   13.06    1.45
   4   2 -21   15.74    1.60
   4  -2 -20   17.33    1.85
   4   2 -20   16.96    1.80
  -4   2  20   17.95    1.61
  -4   2  19    2.71    1.03
   4   2 -19    2.96    1.35
   4  -2 -19    2.33    1.31
  -4   2  19    0.85    1.11
  -4  -2  19    2.13    1.19
  -4   2  18   24.64    2.08
  -4  -2  18   23.71    2.08
  -4   2  18   19.94    1.83
  -4   2  17   -0.75    1.13
  -4  -2  17    0.60    1.17
  -4   2  17    1.15    0.88
   4   2 -17    0.66    1.06
   4  -2 -17    0.67    0.90
  -4   2  16   12.98    1.59
  -4   2  16   19.20    1.84
  -4  -2  16   17.70    1.81
  -4   2  16   14.93    1.48
   4   2 -16   16.96    1.70
   4  -2 -16   15.84    1.49
   4   2 -15    1.61    1.11
   4  -2 -15    0.20    0.89
  -4   2  15   -0.94    0.91
  -4   2  15    0.86    1.03
  -4  -2  15   -1.42    1.13
  -4   2  15    0.14    1.03
  -4   2  15   -0.14    1.11
  -4  -2  15    1.14    1.21
  -4   2  14   15.57    1.63
  -4   2  14   10.44    1.43
  -4  -2  14    7.05    1.34
  -4   2  14   13.82    1.49
  -4  -2  14   10.33    1.43
   4   2 -14    8.93    1.36
  -4   2  14   10.99    1.33
  -4   2  14   10.74    1.47
  -4  -2  14   13.46    1.60
   4   2 -13  279.16   10.58
  -4   2  13  295.10   10.93
  -4  -2  13  289.89   10.91
  -4   2  13  285.59   10.92
  -4  -2  13  285.38   10.91
  -4   2  13  294.71   10.95
  -4  -2  13  289.48   10.93
  -4   2  13  280.14   10.76
  -4   2  13  268.06   10.88
   4   2 -13  279.12   10.73
   4   2 -12   52.84    2.64
  -4   2  12   59.18    2.95
  -4  -2  12   55.83    2.91
  -4   2  12   53.17    2.89
  -4   2  12   49.14    2.81
  -4  -2  12   54.68    2.88
   4   2 -12   57.05    2.79
  -4   2  12   53.63    2.89
  -4  -2  12   54.44    2.92
  -4  -2  11   70.29    3.36
  -4   2  11   67.37    3.31
  -4   2  11   66.82    3.14
  -4   2  11   65.37    3.30
  -4  -2  11   69.64    3.35
   4   2 -11   70.46    3.18
  -4   2  11   66.23    3.31
  -4   2  11   69.06    3.34
  -4  -2  11   67.01    3.33
  -4   2  10    4.63    1.02
  -4  -2  10    5.86    1.06
  -4   2  10    5.19    0.93
  -4   2  10    4.18    1.01
  -4   2  10    3.78    0.96
  -4  -2  10    4.29    0.94
   4   2 -10    4.67    0.89
  -4   2   9   77.61    3.54
  -4   2   9   82.49    3.68
  -4  -2   9   81.77    3.66
  -4   2   9   85.58    3.70
   4   2  -9   80.45    3.46
  -4   2   9   83.52    3.70
  -4  -2   9   81.45    3.67
  -4   2   8   70.67    3.22
   4   2  -8   69.00    3.28
   4  -2  -8   68.36    3.33
  -4   2   8   68.96    3.23
  -4  -2   8   71.93    3.27
  -4   2   7   34.80    2.02
   4  -2  -7   38.61    2.16
   4   2  -7   36.51    2.16
   4   2  -7   38.21    1.88
   4   2  -6  434.86   15.84
   4  -2  -6  436.94   15.86
   4   2  -6  441.99   15.55
  -4   2   5   51.32    2.51
  -4  -2   5   50.73    2.49
   4   2  -5   50.26    2.23
  -4   2   4    1.39    0.91
  -4  -2   4    1.81    0.91
   4   2  -4    1.74    0.65
  -4   2   3   18.51    1.35
  -4  -2   3   16.84    1.28
   4   2  -3   14.35    0.98
  -4   2   2  118.29    4.70
  -4  -2   2  115.94    4.67
  -4   2   1   34.21    1.86
  -4  -2   1   33.30    1.86
  -4   2   0  401.79   14.57
  -4  -2   0  404.34   14.58
  -4   2   0  412.20   14.55
  -4   2  -1   37.37    2.03
  -4  -2  -1   37.52    2.03
  -4   2  -1   40.90    2.02
  -4   2  -2   46.51    2.35
  -4  -2  -2   46.97    2.13
  -4   2  -2   50.82    2.31
   4  -2   3  592.03   21.88
   4   2   3  596.16   21.90
  -4  -2  -3  665.35   21.72
  -4   2  -3  595.73   21.89
  -4  -2  -4   63.09    2.68
   4   2   5    0.36    0.87
   4  -2   5    1.70    0.82
  -4  -2  -5   -0.09    0.85
  -4   2  -5   -0.09    0.85
  -4  -2  -5    2.72    0.86
  -4   2  -5    0.75    0.80
  -4   2  -5    0.76    0.69
  -4  -2  -5    0.90    0.51
   4   2   6    3.72    0.90
   4  -2   6    6.38    1.02
  -4  -2  -6    4.66    1.04
  -4   2  -6    5.13    1.03
  -4   2  -6    5.60    0.83
  -4  -2  -6    6.13    1.02
  -4   2  -6    6.00    0.95
   4   2   7  156.85    6.48
   4  -2   7  167.65    6.53
  -4   2  -7  161.86    6.47
  -4  -2  -7  171.34    6.53
  -4   2  -7  168.01    6.40
  -4   2  -7  164.97    6.59
  -4  -2  -7  153.50    6.54
  -4  -2  -8   -0.10    0.76
  -4   2  -8   -0.30    0.80
  -4   2  -8   -0.12    0.88
   4   2   8   -0.43    0.80
   4  -2   8   -0.43    0.79
  -4  -2  -8    0.35    0.96
  -4   2  -8    0.62    0.72
  -4   2  -8    0.39    0.73
  -4  -2  -9   53.60    3.05
  -4   2  -9   60.81    3.13
   4   2   9   61.91    3.10
   4  -2   9   56.12    3.03
  -4   2  -9   66.26    2.92
  -4  -2  -9   67.97    3.14
  -4   2  -9   60.90    3.08
  -4   2  -9   58.59    2.91
  -4   2 -10  160.21    6.33
   4   2  10  165.86    6.44
   4   2  10  152.11    6.55
   4  -2  10  151.97    6.56
  -4   2 -10  158.35    6.63
  -4  -2 -10  158.11    6.63
  -4   2 -10  163.95    6.39
  -4   2 -11  169.34    6.51
   4   2  11  159.19    6.52
  -4   2 -11  162.25    6.47
   4   2  11  164.86    6.75
   4  -2  11  162.40    6.74
  -4   2 -11  155.55    6.80
  -4  -2 -11  161.80    6.82
  -4  -2 -11  158.82    6.70
  -4   2 -11  152.06    6.64
  -4   2 -12    2.17    0.86
  -4   2 -12    1.87    0.97
  -4  -2 -12    3.40    1.21
  -4   2 -12    3.75    1.19
   4   2  12    4.22    1.14
   4  -2  12    1.46    1.03
   4   2  12    2.99    1.01
  -4  -2 -12    1.88    1.02
  -4   2 -12    3.55    1.16
  -4  -2 -13   52.61    3.12
  -4   2 -13   54.62    3.06
  -4   2 -13   55.07    2.86
   4   2  13   48.66    2.77
   4   2  13   46.92    2.95
   4  -2  13   54.42    3.10
  -4   2 -13   55.30    3.15
  -4  -2 -13   48.40    3.06
  -4  -2 -14    3.70    1.21
  -4   2 -14    4.25    1.26
  -4   2 -14    1.94    1.07
  -4  -2 -14    3.01    1.07
  -4  -2 -14    0.84    1.12
  -4   2 -14    1.37    1.18
   4   2  14    3.96    1.22
   4  -2  14    1.76    1.11
  -4  -2 -14    2.02    1.26
  -4   2 -14    4.41    1.29
  -4   2 -15   86.62    4.51
  -4  -2 -15   84.25    4.44
  -4  -2 -15   98.98    4.58
  -4   2 -15   98.89    4.53
   4   2  15   85.66    4.38
   4  -2  15   85.97    4.41
  -4  -2 -16    9.01    1.25
  -4   2 -16    8.06    1.31
  -4  -2 -16    8.25    1.50
  -4   2 -16    6.73    1.36
  -4  -2 -17    7.53    1.17
  -4   2 -17    7.76    1.21
  -4  -2 -17   11.84    1.56
  -4   2 -17    8.76    1.39
  -4   2 -18   31.92    2.20
  -4  -2 -18   31.70    2.19
  -4  -2 -18   31.87    1.97
  -4   2 -18   31.49    2.02
  -4  -2 -19   81.75    3.69
  -4   2 -19   78.91    3.65
  -4   2 -19   68.90    3.50
  -4  -2 -19   78.94    3.40
  -4   2 -19   73.16    3.42
  -4  -2 -20   54.85    2.68
  -4   2 -20   53.95    2.64
  -4  -2 -20   56.29    2.44
  -4   2 -20   53.35    2.48
   4   2  21    1.56    0.63
   4   3 -22    5.08    1.03
   4  -3 -22    5.69    1.01
  -4   3  22    4.83    0.86
  -4   3  22    5.68    0.97
  -4  -3  22    5.37    0.98
   4  -3 -21    3.87    1.10
   4   3 -21    4.12    1.11
  -4   3  21    4.73    0.96
  -4  -3  21    3.31    1.01
  -4   3  21    5.40    1.12
  -4  -3  20   66.81    3.57
  -4   3  20   74.29    3.64
   4  -3 -20   78.60    3.75
   4   3 -20   79.56    3.76
  -4   3  20   68.93    3.55
  -4   3  19   56.84    3.01
  -4  -3  19   49.57    2.91
   4  -3 -19   51.73    3.06
   4   3 -19   51.18    3.05
  -4   3  18    7.74    1.39
  -4   3  18    8.96    1.46
  -4  -3  18    9.73    1.50
  -4   3  18    8.76    1.24
   4  -3 -18   12.65    1.65
   4   3 -18   11.63    1.55
   4   3 -17    6.98    1.33
   4  -3 -17    8.87    1.20
  -4   3  17    8.77    1.22
  -4   3  17    7.65    1.38
  -4  -3  17    9.03    1.46
   4   3 -16   12.19    1.51
   4  -3 -16   14.75    1.41
  -4   3  16   11.89    1.55
  -4  -3  16   11.98    1.59
  -4   3  16   14.14    1.71
  -4   3  16   11.57    1.36
   4   3 -15   14.27    1.61
  -4   3  15   16.16    1.65
  -4  -3  15   12.21    1.55
  -4   3  15   15.91    1.71
  -4   3  15   14.17    1.65
  -4  -3  15   16.83    1.74
  -4   3  15   14.07    1.50
   4   3 -14    9.72    1.43
   4   3 -14    8.71    1.22
  -4   3  14   12.80    1.46
  -4  -3  14   10.27    1.38
  -4   3  14   12.42    1.58
  -4   3  14   12.20    1.53
  -4  -3  14   12.08    1.46
  -4   3  14   12.67    1.42
  -4   3  13    2.38    1.05
  -4   3  13    1.11    1.01
  -4  -3  13    2.14    0.98
  -4   3  13    0.51    0.99
   4   3 -13    1.40    1.04
   4   3 -13    1.39    0.87
  -4   3  13    0.89    1.02
  -4  -3  13    1.88    1.06
  -4   3  13    1.54    1.07
  -4  -3  13    1.78    1.03
   4   3 -12   80.24    3.73
  -4   3  12   89.30    4.09
  -4   3  12   82.56    3.84
  -4   3  12   88.73    4.00
  -4  -3  12   86.84    3.96
  -4   3  12   80.14    3.93
  -4  -3  12   85.48    3.96
  -4   3  12   84.13    3.88
  -4   3  12   82.19    3.94
  -4  -3  12   84.24    3.94
   4   3 -12   88.13    3.92
   4   3 -11   42.65    2.30
  -4   3  11   39.99    2.33
  -4   3  11   43.13    2.41
  -4  -3  11   48.23    2.50
  -4   3  11   43.79    2.41
  -4  -3  11   44.80    2.42
   4   3 -11   42.97    2.36
  -4   3  11   45.11    2.51
  -4   3  11   43.08    2.46
  -4  -3  11   40.41    2.39
   4   3 -10   -0.26    0.81
  -4   3  10    0.19    0.80
  -4   3  10   -0.23    0.89
  -4   3  10    0.93    0.80
  -4  -3  10    0.10    0.81
  -4   3  10    1.34    0.87
  -4  -3  10    1.22    0.80
  -4   3   9   40.24    2.25
  -4  -3   9   39.85    2.20
  -4   3   9   38.24    2.19
  -4  -3   9   41.94    2.24
  -4   3   9   42.99    2.28
   4   3  -9   38.50    2.11
  -4   3   9   43.08    2.34
   4   3  -9   42.35    2.37
   4  -3  -9   41.66    2.38
  -4   3   8   78.86    3.63
  -4  -3   8   85.12    3.65
  -4   3   8   82.16    3.62
   4  -3  -8   82.53    3.76
   4   3  -8   82.13    3.70
  -4   3   8   80.40    3.69
   4   3  -8   81.25    3.49
  -4   3   7    2.03    0.85
  -4  -3   7    1.92    0.79
   4  -3  -7    2.13    0.93
   4   3  -7    2.02    0.94
  -4   3   6  313.79   11.41
   4   3  -6  308.22   11.40
   4  -3  -6  313.19   11.41
   4   3  -6  303.29   11.18
   4   3  -5  294.74   10.85
   4   3  -5  287.72   10.61
  -4   3   5  299.42   10.81
  -4   3   5  297.45   10.85
   4   3  -4  357.90   12.87
  -4   3   4  368.79   13.09
  -4  -3   4  358.55   13.06
  -4   3   3  160.33    6.11
  -4  -3   3  155.58    6.10
  -4   3   2  150.02    5.77
  -4  -3   2  147.43    5.75
  -4   3   1  212.44    7.95
  -4   3   1  218.02    7.98
  -4  -3   1  209.07    7.97
  -4   3   0   13.92    1.19
  -4   3   0   12.76    1.16
  -4  -3   0   12.33    1.15
  -4   3  -1    1.09    0.82
  -4  -3  -1    0.51    0.80
  -4   3  -2  131.43    5.34
  -4  -3  -2  138.00    5.38
  -4  -3  -2  136.26    5.12
  -4  -3  -3   59.48    2.50
  -4  -3  -4   54.51    2.69
  -4   3  -4   58.49    2.70
  -4   3  -4   58.33    2.51
  -4   3  -4   56.55    2.66
   4   3   5  115.21    4.76
   4  -3   5  115.22    4.76
  -4   3  -5  109.50    4.48
  -4  -3  -5  117.76    4.71
  -4   3  -5  115.58    4.69
  -4   3  -5  113.04    4.67
  -4  -3  -5  112.60    4.78
  -4   3  -5  119.71    4.82
  -4   3  -6    3.15    0.82
  -4  -3  -6    0.81    0.76
   4   3   6    2.13    0.81
   4  -3   6    1.94    0.79
  -4  -3  -6    1.33    0.84
  -4   3  -6    1.33    0.84
  -4   3  -6    1.11    0.69
  -4   3  -6    1.28    0.69
  -4  -3  -7   64.20    3.17
  -4   3  -7   68.12    3.22
   4   3   7   65.17    3.11
   4  -3   7   65.03    3.12
  -4   3  -7   60.98    2.88
  -4  -3  -7   65.96    3.10
  -4   3  -7   63.10    3.05
  -4   3  -7   66.63    3.05
  -4  -3  -8  226.76    8.89
  -4   3  -8  227.35    8.89
   4   3   8  214.49    8.78
   4  -3   8  225.92    8.83
  -4   3  -8  229.71    8.62
  -4  -3  -8  238.54    8.82
  -4   3  -8  235.01    8.80
  -4   3  -8  230.72    8.72
  -4   3  -9  124.62    4.90
  -4  -3  -9  105.17    4.97
  -4   3  -9  107.50    5.01
   4   3   9  108.38    4.93
   4  -3   9  117.39    4.98
   4   3   9  117.66    4.89
  -4   3  -9  119.63    4.93
  -4  -3  -9  112.87    4.91
  -4   3  -9  116.04    4.79
  -4   3 -10   72.90    3.35
   4   3  10   68.65    3.39
  -4   3 -10   71.10    3.30
   4   3  10   69.74    3.47
   4  -3  10   69.61    3.47
  -4   3 -10   66.83    3.52
  -4  -3 -10   65.11    3.50
  -4   3 -10   69.59    3.43
  -4   3 -11    0.68    0.78
  -4  -3 -11   -0.13    0.92
  -4   3 -11   -0.13    0.93
  -4  -3 -11   -0.29    0.96
  -4   3 -11   -0.30    0.97
   4   3  11   -0.69    0.91
   4  -3  11    0.14    0.93
   4   3  11    0.95    0.97
  -4   3 -11   -0.97    0.97
  -4   3 -12   84.30    3.82
   4   3  12   73.02    3.72
   4   3  12   84.19    3.99
   4  -3  12   76.11    3.93
  -4   3 -12   81.67    3.73
  -4  -3 -12   81.93    3.95
  -4   3 -12   77.20    3.86
  -4  -3 -12   71.65    3.91
  -4   3 -12   77.38    3.98
  -4  -3 -13   15.76    1.68
  -4   3 -13   17.22    1.77
  -4  -3 -13   14.08    1.67
  -4   3 -13   15.63    1.77
   4   3  13   15.16    1.64
   4  -3  13   15.36    1.69
  -4  -3 -13   17.32    1.78
  -4   3 -13   16.70    1.76
  -4   3 -13   17.34    1.72
   4   3  13   15.14    1.58
  -4  -3 -14   31.90    2.34
  -4   3 -14   33.05    2.24
  -4   3 -14   28.29    2.10
   4   3  14   27.45    2.00
  -4  -3 -14   25.71    2.20
  -4   3 -14   26.59    2.24
   4   3  14   29.02    2.22
   4  -3  14   26.66    2.17
  -4  -3 -14   29.80    2.22
  -4   3 -14   26.68    2.10
  -4  -3 -15   29.64    2.22
  -4   3 -15   24.91    2.09
   4   3  15   23.99    1.89
  -4   3 -15   25.82    2.01
  -4  -3 -15   29.93    1.97
  -4  -3 -16   23.90    2.10
  -4   3 -16   26.96    2.09
  -4  -3 -16   30.12    1.93
  -4   3 -16   26.96    2.00
  -4  -3 -17    1.78    1.08
  -4   3 -17   -0.13    1.07
  -4  -3 -17   -0.10    0.86
  -4   3 -17    0.34    0.98
  -4  -3 -18   84.90    3.77
  -4   3 -18   84.06    3.83
  -4  -3 -18   87.23    4.03
  -4   3 -18   82.47    3.94
  -4  -3 -19    0.63    0.87
  -4   3 -19    1.13    0.88
  -4  -3 -19    1.40    0.73
  -4   3 -19    1.40    0.83
  -4   3 -19    2.06    0.92
  -4  -3 -20    0.25    0.73
  -4   3 -20    0.49    0.71
  -4   3 -20   -0.81    0.73
  -4  -3 -20   -0.47    0.57
  -4   3 -20   -0.43    0.71
   4   3  21    1.12    0.70
  -4   4  22    8.02    0.97
  -4  -4  22    9.21    1.00
   4   4 -22    8.26    0.98
   4  -4 -22    7.53    0.99
  -4   4  22    9.28    0.97
  -4   4  21   31.00    1.98
   4   4 -21   31.20    2.02
   4  -4 -21   32.26    2.04
  -4   4  21   34.25    2.04
  -4  -4  21   33.01    1.97
  -4   4  20    0.17    0.73
   4   4 -20   -0.62    1.00
   4  -4 -20   -0.25    0.95
  -4  -4  20    1.25    0.99
  -4   4  20    0.12    0.88
  -4   4  20   -0.74    0.92
   4  -4 -19   10.81    1.48
   4   4 -19    9.88    1.46
  -4   4  19   10.52    1.40
  -4   4  18    5.68    1.29
  -4  -4  18    3.53    1.15
  -4   4  18    2.12    1.15
  -4   4  18    3.09    0.99
   4   4 -18    1.79    1.23
   4  -4 -18    4.22    1.40
  -4  -4  17   17.31    1.75
   4  -4 -17   16.41    1.85
   4   4 -17   16.17    1.84
  -4   4  17   14.24    1.73
  -4   4  17   19.28    1.82
  -4   4  16   11.02    1.42
   4   4 -16   11.97    1.56
   4   4 -16    9.53    1.26
  -4   4  16    7.29    1.37
  -4  -4  16   10.19    1.38
  -4   4  15    9.82    1.48
   4   4 -15    6.20    1.33
   4   4 -15   11.18    1.52
   4   4 -15    7.60    1.20
  -4  -4  15    7.66    1.36
  -4   4  15    8.54    1.43
  -4   4  15    8.09    1.29
  -4   4  14   34.40    2.29
  -4  -4  14   33.62    2.32
   4   4 -14   36.06    2.18
  -4   4  14   35.64    2.34
  -4   4  14   38.18    2.41
  -4  -4  14   37.94    2.42
  -4   4  14   35.54    2.51
   4   4 -14   33.53    2.31
  -4   4  13  336.11   12.67
  -4  -4  13  336.14   12.63
   4   4 -13  332.44   12.47
   4   4 -13  335.91   12.66
  -4   4  13  331.16   12.63
  -4  -4  13  329.00   12.60
  -4   4  13  352.59   12.72
  -4  -4  13  347.94   12.67
  -4   4  13  319.24   12.79
  -4   4  13  330.65   12.63
  -4   4  12  199.90    8.16
  -4   4  12  226.48    8.30
  -4  -4  12  200.88    8.15
  -4   4  12  205.94    8.19
  -4   4  12  208.67    8.17
  -4  -4  12  207.93    8.16
   4   4 -12  200.02    8.15
   4   4 -12  209.88    8.03
   4  -4 -12  202.34    8.29
   4   4 -12  202.88    8.32
  -4   4  12  207.84    8.37
  -4   4  12  208.39    8.21
  -4  -4  12  212.80    8.19
  -4   4  11  147.27    5.97
  -4  -4  11  148.71    5.92
   4  -4 -11  132.95    5.99
   4   4 -11  140.73    6.03
   4   4 -11  141.04    5.77
  -4   4  11  153.26    5.97
  -4   4  11  140.09    5.89
  -4  -4  11  141.58    5.87
   4   4 -11  141.14    5.87
  -4   4  11  155.30    5.99
  -4  -4  11  139.00    5.86
  -4   4  11  140.66    6.05
   4   4 -10  169.84    6.90
   4  -4 -10  167.67    6.91
  -4   4  10  174.71    6.80
  -4  -4  10  167.72    6.75
  -4   4  10  168.61    6.78
   4   4 -10  166.91    6.72
  -4   4  10  172.12    6.79
  -4  -4  10  171.31    6.78
  -4   4  10  173.22    6.99
   4   4  -9  104.14    4.50
   4  -4  -9   99.74    4.46
   4   4  -9   97.91    4.27
  -4  -4   9   98.12    4.31
  -4   4   9  104.35    4.41
  -4   4   9  101.62    4.34
  -4   4   9   96.67    4.45
  -4   4   9  104.13    4.36
  -4  -4   9  102.57    4.34
  -4  -4   8    1.52    0.73
  -4   4   8    3.29    0.83
   4   4  -8   -0.20    0.91
   4  -4  -8    1.72    0.91
   4   4  -8    0.25    0.80
  -4   4   8    1.90    0.78
  -4  -4   8    1.50    0.73
  -4   4   8    0.68    0.84
  -4   4   8    0.43    0.87
  -4   4   8    0.63    0.50
   4   4  -7   17.34    1.35
  -4   4   7   17.26    1.42
  -4   4   7   16.88    1.47
   4   4  -7   17.96    1.48
   4  -4  -7   16.42    1.48
  -4   4   7   19.50    1.42
  -4  -4   7   20.50    1.39
   4   4  -6   78.16    3.58
   4  -4  -6   79.32    3.56
  -4   4   6   82.61    3.64
   4   4  -5   23.19    1.47
   4   4  -5   21.92    1.57
   4  -4  -5   21.07    1.56
  -4   4   5   24.71    1.62
  -4  -4   4  116.25    4.74
  -4   4   4  119.47    4.74
  -4   4   4  119.15    4.87
  -4   4   3  800.94   28.82
  -4  -4   3  826.80   28.83
  -4   4   3  837.10   28.96
  -4   4   2    7.33    0.96
  -4  -4   2    8.82    1.00
  -4   4   1    3.27    0.78
  -4  -4   1    3.36    0.87
  -4   4   0   -1.15    0.71
  -4  -4   0    0.15    0.74
  -4   4  -1   27.46    1.62
  -4  -4  -1   26.27    1.60
  -4   4  -2   14.11    1.23
  -4  -4  -2   16.24    1.26
  -4   4  -2   14.05    1.22
  -4   4  -3    0.66    0.71
  -4   4  -4    1.59    1.00
  -4  -4  -4    0.86    0.72
  -4   4  -4    1.31    0.75
  -4   4  -4    2.64    0.71
  -4   4  -4    1.92    0.77
  -4   4  -5    8.12    1.24
  -4   4  -5    8.97    0.98
   4   4   5    7.21    0.99
   4  -4   5    5.84    1.00
  -4  -4  -5    7.27    1.05
  -4   4  -5    7.66    1.09
  -4   4  -5    8.63    0.97
  -4  -4  -5    6.12    0.95
  -4   4  -5    9.31    1.03
  -4  -4  -6   62.57    3.09
  -4   4  -6   70.09    3.17
   4   4   6   66.40    3.05
   4  -4   6   63.44    3.04
  -4   4  -6   61.32    2.97
  -4   4  -6   62.87    2.74
  -4   4  -6   60.95    2.85
  -4   4  -6   65.08    2.96
  -4  -4  -6   62.64    2.97
  -4  -4  -7   10.44    1.10
  -4   4  -7    9.94    1.09
  -4   4  -7    7.68    1.03
   4   4   7    9.47    1.16
   4  -4   7    9.00    1.11
  -4  -4  -7   10.18    1.24
  -4   4  -7    8.24    1.20
  -4   4  -7   10.47    0.86
  -4   4  -7    8.68    1.00
  -4   4  -8    0.53    0.75
   4   4   8    1.19    0.95
   4   4   8    0.68    0.75
   4  -4   8    0.57    0.82
  -4  -4  -8    0.48    0.86
  -4   4  -8    0.36    0.86
  -4   4  -8    0.51    0.74
  -4   4  -8    1.30    0.78
  -4  -4  -8    0.30    0.79
  -4   4  -9   79.37    3.65
  -4   4  -9   76.94    3.78
  -4  -4  -9   70.97    3.70
   4   4   9   84.84    3.79
   4  -4   9   78.85    3.70
  -4   4  -9   76.64    3.54
   4   4   9   76.43    3.67
  -4   4 -10    3.77    1.00
   4   4  10    1.57    0.99
   4   4  10    3.01    0.97
   4  -4  10    3.26    0.98
  -4  -4 -10    2.07    1.06
  -4   4 -10    2.36    1.11
  -4   4 -10    2.41    0.88
  -4  -4 -10    2.42    0.93
  -4   4 -10    2.27    0.92
   4   4  11   71.60    3.63
  -4  -4 -11   76.46    3.83
  -4   4 -11   74.79    3.80
   4   4  11   75.25    3.75
   4  -4  11   71.57    3.67
  -4   4 -11   77.70    3.63
  -4   4 -11   69.58    3.57
  -4  -4 -11   76.17    3.65
  -4   4 -11   72.75    3.62
   4   4  12   13.26    1.52
  -4  -4 -12    9.07    1.40
  -4   4 -12   10.36    1.34
  -4   4 -12    6.98    1.28
   4   4  12   12.44    1.50
   4  -4  12   10.59    1.38
  -4  -4 -12    8.99    1.40
  -4   4 -12    7.99    1.42
  -4   4 -12   10.30    1.25
  -4   4 -13  117.16    5.47
  -4  -4 -13  110.21    5.37
  -4   4 -13  123.18    5.26
   4   4  13  123.95    5.45
   4  -4  13  113.04    5.34
  -4  -4 -13  122.57    5.37
  -4   4 -13  121.38    5.35
  -4  -4 -13  121.51    5.35
  -4   4 -13  115.66    5.29
   4   4  13  120.45    5.27
   4   4  14    2.02    1.03
   4  -4  14    4.19    1.13
  -4  -4 -14    3.74    1.17
  -4   4 -14    2.16    1.10
  -4  -4 -14    3.12    1.15
  -4   4 -14    3.08    1.08
   4   4  14    5.73    1.16
  -4  -4 -15    7.06    1.35
  -4   4 -15    6.98    1.28
  -4   4 -15    7.84    1.29
  -4  -4 -15    7.20    1.17
   4   4  15    6.38    1.24
  -4  -4 -16    8.11    1.34
  -4   4 -16   10.95    1.41
  -4   4 -16    9.20    1.33
  -4  -4 -16    8.45    1.21
   4   4  16   10.76    1.31
  -4  -4 -17    0.58    0.85
  -4   4 -17    0.56    0.95
  -4  -4 -17   -1.13    1.02
  -4   4 -17    0.25    0.95
  -4   4 -18   21.96    1.65
  -4  -4 -18   20.51    1.50
  -4   4 -18   19.62    1.80
  -4   4 -18   21.55    1.67
  -4  -4 -18   21.45    1.66
  -4  -4 -19   49.96    2.30
  -4   4 -19   42.87    2.54
  -4   4 -19   46.76    2.40
  -4  -4 -19   47.67    2.45
  -4   4 -19   47.49    2.43
  -4   4 -20    0.86    0.73
   4   4  21   11.56    1.01
  -4   5  22   12.61    1.08
  -4   5  21   18.93    1.38
  -4  -5  21   20.38    1.41
  -4   5  21   16.90    1.22
  -4   5  21   19.53    1.50
   4   5 -21   20.45    1.47
   4  -5 -21   19.37    1.48
  -4   5  20   34.12    2.06
  -4  -5  20   33.25    2.05
  -4   5  20   34.76    2.17
   4  -5 -20   35.50    2.15
   4   5 -20   32.43    2.08
  -4   5  20   30.18    1.85
  -4   5  19    3.12    0.92
  -4  -5  19    3.57    0.98
  -4   5  19    3.64    1.05
  -4   5  19    4.02    1.16
   4  -5 -19    2.53    1.08
   4   5 -19    2.52    0.97
  -4  -5  18    3.90    1.18
  -4   5  18    5.69    1.20
  -4   5  18    6.98    1.31
   4  -5 -18    5.57    1.28
   4   5 -18    6.96    1.33
  -4   5  18    4.55    1.14
  -4  -5  17   14.12    1.59
  -4   5  17   13.31    1.58
   4  -5 -17   10.72    1.59
   4   5 -17   15.94    1.69
  -4   5  17   16.35    1.72
  -4   5  16    5.60    1.28
   4   5 -16    5.52    1.31
  -4   5  16    5.80    1.29
  -4  -5  16    7.09    1.26
   4   5 -15    8.52    1.45
   4   5 -15    7.02    1.20
   4  -5 -15    6.27    1.36
   4   5 -15    7.61    1.44
  -4   5  15    6.77    1.34
  -4   5  15   10.39    1.40
  -4  -5  15    8.20    1.36
  -4   5  15    6.39    1.43
  -4   5  14    1.29    1.16
   4   5 -14    1.84    1.19
   4   5 -14    2.51    1.00
  -4   5  14    1.22    1.06
  -4  -5  14    1.67    1.04
  -4   5  14    3.85    1.19
  -4  -5  14    3.60    1.01
  -4   5  14    3.58    1.05
   4   5 -14    2.69    1.22
   4  -5 -14    3.50    1.23
  -4   5  13   19.94    1.76
  -4   5  13   20.61    1.88
  -4  -5  13   17.23    1.64
  -4   5  13   18.07    1.69
   4   5 -13   21.29    1.88
   4  -5 -13   19.40    1.85
   4   5 -13   15.38    1.74
   4   5 -13   22.14    1.70
  -4   5  13   16.57    1.59
  -4  -5  13   18.13    1.62
  -4   5  12  186.58    7.74
  -4   5  12  206.51    7.77
  -4  -5  12  187.45    7.64
   4  -5 -12  189.14    7.79
   4   5 -12  183.71    7.79
   4   5 -12  190.76    7.74
  -4  -5  12  193.93    7.65
  -4   5  12  207.95    7.81
  -4   5  12  196.50    7.68
   4   5 -12  197.04    7.59
  -4   5  12  193.50    7.69
  -4  -5  12  178.36    7.60
  -4   5  12  191.69    7.90
  -4  -5  11    4.98    0.96
  -4   5  11    5.04    1.06
  -4  -5  11    3.51    0.97
  -4   5  11    3.97    1.03
  -4   5  11    4.21    1.17
   4  -5 -11    3.86    1.11
   4   5 -11    3.67    1.06
  -4   5  11    4.02    0.93
  -4  -5  11    2.16    0.88
  -4   5  11    4.38    1.15
   4   5 -11    3.24    1.08
   4   5 -11    5.69    1.05
  -4   5  10   43.36    2.51
   4  -5 -10   34.79    2.32
   4   5 -10   41.61    2.42
   4   5 -10   38.65    2.31
   4   5 -10   39.39    2.22
  -4   5  10   38.49    2.25
  -4  -5  10   35.05    2.18
  -4   5  10   40.71    2.25
  -4  -5  10   37.91    2.23
  -4   5  10   42.62    2.27
  -4   5  10   46.00    2.45
  -4  -5  10   37.52    2.20
  -4   5  10   37.70    1.98
   4   5  -9   23.77    1.71
  -4   5   9   24.69    1.89
  -4   5   9   22.89    1.49
  -4   5   9   25.20    1.67
  -4  -5   9   24.98    1.63
  -4  -5   9   26.22    1.66
  -4   5   9   22.53    1.71
  -4   5   9   26.05    1.68
   4   5  -9   23.05    1.73
   4  -5  -9   20.51    1.72
   4   5  -8   15.81    1.38
   4  -5  -8   15.70    1.37
   4   5  -8   15.41    1.43
  -4   5   8   14.72    1.22
  -4   5   8   12.81    1.19
  -4   5   8   15.81    1.28
  -4  -5   8   16.38    1.28
  -4  -5   8   16.13    1.30
  -4   5   8   18.90    1.50
  -4   5   8   13.74    1.02
  -4   5   8   14.09    1.51
  -4   5   7   -0.25    0.52
  -4   5   7   -0.45    0.90
  -4   5   7   -0.62    0.87
  -4   5   7   -0.45    0.70
  -4   5   7    0.26    0.69
  -4  -5   7    0.33    0.65
   4   5  -7    0.35    0.84
   4   5  -7   -0.19    0.83
   4  -5  -7   -0.38    0.84
   4   5  -6   27.27    1.79
   4  -5  -6   28.97    1.77
  -4   5   6   28.43    1.54
  -4   5   6   29.07    1.88
  -4   5   6   28.42    1.68
  -4   5   6   27.33    1.86
   4   5  -6   29.71    1.78
  -4   5   5   14.49    1.05
  -4   5   5   13.77    1.32
   4  -5  -5   12.10    1.18
   4   5  -5   14.68    1.27
  -4   5   4   80.71    3.50
  -4  -5   4   82.34    3.51
  -4   5   4   81.21    3.53
  -4   5   4   82.33    3.69
  -4   5   4   85.33    3.42
  -4  -5   3   22.23    1.41
  -4   5   3   21.80    1.40
  -4   5   3   22.11    1.48
  -4   5   2   15.20    1.22
  -4  -5   2   18.39    1.28
  -4   5   2   16.69    1.31
  -4   5   1   44.99    2.22
  -4  -5   1   48.66    2.27
  -4   5   1   45.70    2.30
  -4   5   1   45.44    2.49
  -4   5   0    2.16    0.74
  -4  -5   0    1.77    0.72
  -4   5   0    1.87    0.73
  -4   5   0    2.21    0.98
  -4   5  -1    3.73    0.77
  -4  -5  -1    1.99    0.74
  -4   5  -1    2.99    1.02
  -4   5  -1    3.84    0.83
  -4   5  -2   27.24    1.85
  -4   5  -2   26.50    1.65
  -4   5  -3   28.37    1.95
  -4   5  -3   30.81    1.59
  -4   5  -3   29.29    1.55
  -4  -5  -3   24.71    1.59
  -4   5  -3   26.66    1.62
  -4   5  -3   30.89    1.75
  -4   5  -4  113.46    4.85
  -4  -5  -4  109.94    4.59
  -4   5  -4  113.48    4.36
  -4   5  -4  103.90    4.34
  -4   5  -4  110.61    4.45
  -4  -5  -4  107.64    4.44
  -4   5  -4  107.68    4.54
  -4   5  -5   76.39    3.12
  -4   5  -5   75.94    3.23
  -4  -5  -5   71.40    3.22
  -4   5  -5   64.02    3.16
  -4   5  -5   73.83    3.67
   4  -5   5   75.94    3.36
   4   5   5   75.92    3.36
  -4   5  -5   69.25    3.31
  -4  -5  -5   72.36    3.36
  -4   5  -5   77.86    3.39
  -4   5  -6   25.84    1.41
  -4   5  -6   21.81    1.55
   4   5   6   25.15    1.64
   4  -5   6   21.78    1.60
   4   5   6   22.24    1.69
  -4   5  -6   19.75    1.48
  -4  -5  -6   22.59    1.49
  -4   5  -6   23.74    1.99
  -4  -5  -6   23.51    1.66
  -4   5  -6   24.16    1.69
  -4   5  -6   21.38    1.57
  -4   5  -7    3.12    0.91
   4   5   7    2.87    0.95
  -4  -5  -7    5.41    0.85
  -4   5  -7    3.78    0.89
   4   5   7    4.20    0.94
   4  -5   7    3.45    0.89
  -4  -5  -7    5.55    1.02
  -4   5  -7    4.35    1.00
  -4   5  -7    3.75    0.66
  -4   5  -7    3.37    0.88
  -4   5  -8    4.65    1.01
  -4   5  -8    4.43    0.93
  -4  -5  -8    4.02    1.03
  -4   5  -8    4.91    1.04
   4   5   8    5.89    1.10
   4  -5   8    4.25    0.98
   4   5   8    4.30    1.11
  -4  -5  -8    5.24    0.98
   4   5   9   59.18    3.09
  -4   5  -9   57.65    2.93
  -4  -5  -9   55.40    2.91
  -4   5  -9   54.46    2.88
   4   5   9   60.16    3.03
   4  -5   9   59.56    3.02
  -4  -5  -9   53.63    3.04
  -4   5  -9   58.81    3.12
  -4   5  -9   60.49    3.01
  -4  -5 -10   15.50    1.47
  -4   5 -10   16.38    1.48
  -4   5 -10   16.67    1.52
  -4   5 -10   17.94    1.56
   4   5  10   16.93    1.66
   4   5  10   18.07    1.62
   4  -5  10   14.08    1.51
  -4  -5 -10   15.17    1.59
  -4   5 -10   15.61    1.63
  -4   5 -11  187.46    7.24
  -4   5 -11  183.44    7.17
  -4  -5 -11  174.30    7.16
  -4   5 -11  170.43    7.16
  -4  -5 -11  178.76    7.38
  -4   5 -11  181.57    7.38
   4   5  11  168.43    7.26
   4  -5  11  174.57    7.28
   4   5  11  171.14    7.24
  -4   5 -12    1.87    1.11
  -4  -5 -12    1.93    1.08
  -4   5 -12   -0.65    1.00
   4   5  12    1.64    1.14
  -4   5 -12   -0.13    0.89
   4   5  12    2.36    1.08
   4  -5  12    0.87    0.99
  -4  -5 -12    0.61    1.07
  -4   5 -12   -1.23    1.09
  -4  -5 -12    1.07    0.94
  -4   5 -12   -0.13    0.87
   4   5  13    2.74    1.18
   4   5  13    5.12    1.19
   4  -5  13    3.10    1.07
  -4  -5 -13    5.75    1.29
  -4   5 -13    6.29    1.23
  -4  -5 -13    5.62    1.12
  -4   5 -13    5.25    1.17
  -4   5 -13    3.47    1.23
  -4  -5 -13    6.47    1.22
  -4   5 -13    2.66    1.10
  -4  -5 -14   25.53    2.01
  -4   5 -14   24.16    2.00
   4   5  15   16.24    1.67
  -4   5 -15   18.40    1.65
  -4   5 -15   20.02    1.74
  -4  -5 -15   16.45    1.60
  -4   5 -16    0.36    0.97
  -4  -5 -16    2.28    0.89
  -4  -5 -16    0.73    0.92
  -4   5 -16    1.46    0.91
  -4  -5 -17   14.87    1.43
  -4   5 -17   15.05    1.45
  -4  -5 -17   17.27    1.43
  -4   5 -17   15.86    1.76
  -4   5 -17   18.20    1.54
  -4  -5 -18   20.96    1.53
  -4  -5 -18   23.25    1.49
  -4   5 -18   23.12    1.89
  -4   5 -18   20.52    1.58
  -4   5 -18   22.48    1.58
  -4   5 -19    0.40    0.86
  -4  -5 -19   -0.66    0.69
  -4  -5 -19    0.18    0.57
  -4   5 -20   10.25    1.21
  -4   5 -20   12.07    0.98
   4   5  20    9.44    1.13
   4   5  21    2.90    0.75
  -4   6  23    0.35    0.73
  -4   6  21    3.12    0.88
  -4   6  21    2.15    0.64
  -4   6  20   23.46    1.50
  -4   6  20   21.09    1.66
  -4   6  19    7.68    1.11
  -4  -6  19    6.55    1.06
  -4   6  19    8.77    1.17
   4   6 -19    7.04    1.14
   4  -6 -19    8.45    1.16
  -4   6  19    9.84    1.32
  -4   6  18   37.59    2.46
  -4   6  18   30.54    2.15
  -4  -6  18   34.73    2.21
  -4   6  18   36.98    2.24
   4  -6 -18   33.21    2.22
   4   6 -18   33.00    2.23
  -4   6  17    1.28    0.98
  -4  -6  17    0.97    0.91
  -4   6  17    0.37    0.92
   4  -6 -17    0.39    0.99
   4   6 -17   -0.14    1.01
  -4   6  17    0.32    1.02
  -4  -6  16   13.35    1.46
  -4   6  16   16.28    1.59
   4  -6 -16   10.84    1.47
   4   6 -16   15.45    1.70
  -4   6  16   13.71    1.69
  -4   6  15    1.80    1.11
   4   6 -15    2.12    1.02
  -4  -6  15    1.64    1.03
  -4   6  15    2.73    1.08
   4   6 -15    3.28    1.24
   4   6 -14    6.67    1.40
  -4   6  14    6.47    1.39
  -4   6  14    6.42    1.28
   4  -6 -14    5.68    1.25
   4   6 -14    5.24    1.30
  -4   6  14    4.48    1.14
  -4  -6  14    3.98    1.12
   4   6 -14    4.61    1.18
   4   6 -13   13.47    1.41
  -4   6  13   15.06    1.62
  -4   6  13   13.07    1.70
   4  -6 -13   11.90    1.45
   4   6 -13   13.88    1.57
  -4   6  13   12.97    1.38
  -4  -6  13   12.35    1.36
   4   6 -13   13.23    1.61
  -4   6  13   14.25    1.45
  -4  -6  13   14.18    1.44
  -4   6  12  228.36    9.09
  -4   6  12  227.46    8.88
  -4   6  12  238.95    8.81
  -4  -6  12  222.66    8.70
   4   6 -12  219.83    8.87
   4  -6 -12  223.12    8.81
   4   6 -12  224.64    8.90
   4   6 -12  226.34    8.70
  -4   6  12  220.44    8.73
  -4  -6  12  207.33    8.63
  -4   6  12  227.52    8.93
  -4   6  12  218.24    8.37
  -4   6  11    6.27    0.90
   4   6 -11    8.47    1.18
  -4  -6  11    6.20    1.01
  -4   6  11    6.40    1.07
  -4   6  11    6.67    1.32
  -4   6  11    5.82    1.30
   4  -6 -11    4.25    1.14
   4   6 -11    8.65    1.26
  -4   6  11    7.64    1.08
  -4  -6  11    6.35    1.09
  -4   6  11    6.73    1.09
  -4  -6  11    6.53    1.12
  -4   6  11    8.50    1.31
   4   6 -11    5.81    1.23
  -4   6  10   26.12    1.91
  -4   6  10   22.86    1.61
  -4  -6  10   19.43    1.53
   4   6 -10   22.32    1.72
   4  -6 -10   17.69    1.62
   4   6 -10   18.89    1.69
   4   6 -10   17.96    1.59
  -4   6  10   27.29    1.71
  -4  -6  10   21.78    1.60
  -4   6  10   25.64    2.03
  -4   6  10   21.42    1.47
  -4  -6   9    0.37    0.68
  -4   6   9    0.67    0.72
   4   6  -9    1.35    0.98
  -4   6   9   -0.14    1.02
  -4  -6   9    0.66    0.71
  -4   6   9   -0.10    0.71
  -4   6   9    1.19    1.06
  -4   6   9    0.25    0.72
   4  -6  -9   -0.43    0.90
   4   6  -9    1.21    0.92
   4   6  -9    0.40    0.86
   4   6  -8    0.92    0.84
   4  -6  -8    0.40    0.78
  -4   6   8    1.45    0.68
  -4  -6   8    0.71    0.65
   4   6  -8    1.37    0.91
  -4   6   8    0.99    0.57
  -4   6   8    0.51    0.99
  -4   6   8    0.81    1.01
  -4   6   8    0.76    0.75
  -4   6   7   33.01    1.80
   4   6  -7   34.00    2.02
  -4   6   7   33.84    2.23
  -4   6   7   32.82    2.12
  -4   6   7   32.62    1.95
  -4   6   7   38.84    1.98
  -4  -6   7   34.40    1.93
   4   6  -7   38.46    2.16
  -4   6   7   36.10    1.98
  -4   6   6  146.62    5.91
  -4   6   6  147.27    6.12
  -4   6   6  149.99    5.92
  -4   6   6  154.05    5.79
  -4   6   6  152.54    6.20
  -4   6   6  143.68    5.84
  -4  -6   6  153.66    5.87
  -4   6   5   -0.35    0.83
  -4   6   5    0.44    0.73
  -4   6   5    0.98    0.61
  -4   6   5   -0.66    0.84
  -4   6   4   24.35    1.76
  -4   6   4   23.10    1.54
  -4   6   4   23.78    1.63
  -4   6   4   22.85    1.44
  -4  -6   3    2.00    0.64
  -4   6   3    2.00    0.69
  -4   6   3    1.98    0.79
  -4   6   3    4.36    1.00
  -4   6   3    2.90    0.70
  -4  -6   2   14.40    1.15
  -4   6   2   16.22    1.19
  -4   6   2   13.06    1.18
  -4   6   2   17.36    1.22
  -4   6   1   64.02    3.17
  -4   6   1   62.24    2.86
  -4  -6   1   65.99    2.90
  -4   6   1   65.91    3.01
  -4   6   1   69.40    2.96
  -4   6   0  212.42    8.21
  -4   6   0  209.59    7.86
  -4  -6   0  201.78    7.86
  -4   6   0  211.02    8.01
  -4   6   0  218.44    7.91
  -4   6  -1   15.74    1.48
  -4   6  -1   15.86    1.18
  -4  -6  -1   14.19    1.19
  -4   6  -1   16.01    1.32
  -4   6  -1   17.25    1.20
  -4   6  -2   30.37    1.70
  -4   6  -2   31.64    2.07
  -4   6  -2   31.07    1.83
  -4   6  -3    9.79    1.08
  -4   6  -3    9.81    0.96
  -4   6  -3    9.49    1.36
  -4  -6  -3    8.66    0.91
  -4  -6  -4  273.84   10.53
  -4   6  -4  298.64   10.79
  -4   6  -4  308.70   11.15
  -4   6  -4  291.73   10.58
  -4   6  -4  297.13   10.73
  -4  -6  -4  297.44   10.75
  -4   6  -4  271.53   10.53
  -4   6  -5    0.52    0.56
  -4   6  -5    1.54    0.75
  -4  -6  -5    1.58    0.81
  -4   6  -5    0.10    0.68
  -4   6  -5    0.55    1.12
  -4   6  -5    1.10    0.76
  -4  -6  -5    1.24    0.64
   4   6   5    0.44    0.94
  -4   6  -6   30.84    1.89
  -4  -6  -6   27.40    1.71
  -4   6  -6   27.77    1.73
   4   6   6   30.20    1.99
  -4   6  -6   33.70    2.37
  -4  -6  -6   28.65    1.89
  -4   6  -6   31.05    1.96
  -4   6  -6   31.34    1.93
  -4   6  -6   31.85    1.70
  -4   6  -7   38.66    1.94
  -4   6  -7   42.44    2.29
   4  -6   7   35.26    2.12
   4   6   7   38.41    2.20
  -4  -6  -7   37.06    2.24
  -4   6  -7   38.41    2.26
   4   6   7   38.23    2.34
  -4   6  -7   39.46    2.25
  -4  -6  -7   31.16    1.96
  -4   6  -7   38.59    2.60
  -4   6  -8   20.20    1.62
  -4   6  -8   20.32    1.62
   4  -6   8   21.87    1.62
   4   6   8   18.92    1.59
  -4  -6  -8   18.92    1.62
  -4   6  -8   17.04    1.56
   4   6   8   18.53    1.74
  -4   6  -8   22.13    2.03
  -4  -6  -8   17.34    1.43
  -4   6  -8   21.78    1.56
   4   6   9   -0.25    0.80
   4  -6   9    0.12    0.78
  -4  -6  -9    0.78    0.93
  -4   6  -9    0.13    0.83
   4   6   9    0.13    1.07
  -4   6  -9   -0.67    0.91
  -4   6  -9   -0.36    0.85
  -4  -6  -9   -0.95    0.72
  -4   6  -9    0.86    0.79
   4   6  10  150.36    6.13
   4  -6  10  135.64    6.00
  -4   6 -10  150.49    6.11
  -4  -6 -10  136.13    6.10
  -4   6 -10  141.85    6.11
  -4   6 -10  143.35    6.01
   4   6  10  160.77    6.29
  -4  -6 -10  137.90    5.90
  -4   6 -10  144.36    5.99
  -4  -6 -11   36.73    2.30
  -4   6 -11   38.75    2.37
   4   6  11   40.96    2.49
   4  -6  11   44.49    2.52
  -4   6 -11   44.54    2.50
  -4  -6 -11   35.95    2.49
  -4   6 -11   43.19    2.59
  -4   6 -11   40.54    2.44
   4   6  11   41.48    2.60
  -4   6 -11   40.79    2.44
  -4  -6 -11   35.85    2.32
  -4  -6 -12   28.37    1.98
  -4  -6 -12   28.41    2.17
   4   6  12   32.43    2.28
  -4   6 -12   33.42    2.17
  -4  -6 -12   22.44    1.87
  -4   6 -12   29.79    2.05
   4   6  12   29.81    2.12
  -4   6 -12   28.73    2.06
   4   6  13   74.79    3.79
  -4  -6 -14    2.60    0.98
  -4   6 -14    3.68    1.06
  -4   6 -14    2.44    1.22
   4   6  14    4.51    1.21
  -4   6 -15  107.84    5.13
   4   6  15  103.80    4.78
  -4   6 -15  118.38    4.85
  -4  -6 -15  102.33    4.61
  -4   6 -15  100.35    4.63
  -4   6 -16   27.58    1.87
  -4  -6 -16   23.90    1.79
  -4   6 -16   30.67    2.04
  -4  -6 -16   34.41    1.92
  -4   6 -16   25.90    2.20
  -4  -6 -17   14.68    1.30
  -4  -6 -17   17.20    1.32
  -4   6 -17   19.99    1.78
  -4   6 -17   17.37    1.50
  -4  -6 -18   12.02    1.06
  -4   6 -18   12.92    1.44
  -4   6 -19    0.58    0.69
  -4   6 -19    0.09    0.90
   4   6  20   43.11    2.13
  -4   7  21   20.45    1.26
  -4   7  21   21.59    1.43
  -4   7  20   -0.68    0.73
  -4   7  20    0.41    0.81
  -4   7  19    5.88    1.01
  -4   7  19    9.65    1.28
  -4   7  18   -0.98    0.95
  -4   7  18    0.28    1.08
  -4   7  17   19.25    1.85
  -4   7  17   19.23    1.72
  -4   7  16   -0.81    1.14
  -4   7  15  101.32    4.55
  -4   7  15   95.35    4.70
   4   7 -15   90.77    4.30
  -4   7  14    4.39    1.23
   4   7 -14    1.69    1.04
   4   7 -14    3.26    1.33
   4   7 -13    9.43    1.59
  -4   7  13    9.25    1.59
  -4   7  13    9.55    1.49
   4   7 -13    7.92    1.35
  -4   7  13   10.62    1.12
   4   7 -12    0.29    1.19
   4   7 -12   -0.24    0.95
  -4   7  12    2.41    1.21
  -4   7  12    0.52    0.77
  -4   7  12    1.13    1.21
   4   7 -11  251.02   10.44
  -4   7  11  284.90   10.57
   4   7 -11  279.33   10.35
  -4   7  11  259.98   10.08
  -4   7  11  285.37   10.56
  -4   7  11  269.09   10.67
   4   7 -10   10.82    1.32
   4   7 -10    8.78    1.35
  -4   7  10    7.50    1.44
  -4   7  10    8.77    1.42
  -4   7  10    7.95    1.12
  -4   7   9   62.60    3.37
   4   7  -9   61.56    3.07
  -4   7   9   58.94    2.94
  -4   7   9   60.72    3.25
  -4   7   8   35.64    2.20
  -4   7   8   31.50    2.24
  -4   7   8   29.50    1.92
   4   7  -8   31.64    2.02
  -4   7   8   31.35    1.77
  -4   7   7   21.49    1.42
  -4   7   7   20.40    1.49
  -4   7   7   18.79    1.70
  -4   7   7   21.24    1.78
  -4   7   7   21.96    1.60
   4   7  -7   20.88    1.59
  -4   7   6   13.76    1.34
  -4   7   6   11.12    1.43
  -4   7   6   13.48    1.18
  -4   7   6   16.06    1.56
  -4   7   6   12.23    1.11
  -4   7   6   15.18    1.36
  -4   7   5   75.22    3.37
  -4   7   5   72.95    3.59
  -4   7   5   72.32    3.34
  -4   7   5   75.90    3.60
  -4   7   5   74.50    3.24
  -4   7   5   72.42    3.41
  -4   7   4    9.21    1.02
  -4   7   4   10.74    1.03
  -4   7   3   47.33    2.59
  -4   7   3   51.60    2.44
  -4   7   3   50.73    2.50
  -4   7   2   19.54    1.64
  -4   7   2   20.06    1.39
  -4   7   2   21.17    1.51
  -4   7   1  457.27   16.83
  -4   7   1  470.20   16.76
  -4   7   1  471.31   17.06
  -4   7   0    1.03    0.70
  -4   7   0    1.16    0.72
  -4   7   0    1.17    1.02
  -4   7  -1   53.37    2.67
  -4   7  -1   56.23    2.63
  -4   7  -1   54.65    2.95
  -4   7  -2    4.70    0.89
  -4   7  -2    2.52    1.14
  -4   7  -2    2.84    0.72
  -4   7  -3    1.98    0.77
  -4   7  -3    3.07    1.22
   4   7   3    2.11    0.93
  -4   7  -3    2.11    0.72
  -4   7  -4   11.20    1.11
  -4   7  -4   13.82    1.14
  -4   7  -4   12.49    1.25
  -4   7  -4   12.47    1.36
   4   7   4    9.40    1.31
  -4   7  -4   16.24    1.77
  -4   7  -5   48.29    2.75
  -4   7  -5   61.84    2.86
  -4   7  -5   54.01    2.59
  -4   7  -5   52.06    2.63
  -4   7  -5   60.36    3.27
  -4   7  -6    1.21    0.80
  -4   7  -6    2.37    0.75
   4   7   6    1.98    1.09
  -4   7  -6    1.73    0.89
  -4   7  -6    1.57    1.24
   4   7   7   26.22    2.02
  -4   7  -7   28.65    1.90
  -4   7  -7   26.56    1.63
  -4   7  -7   23.33    1.80
  -4   7  -7   30.38    2.35
   4   7   8   97.62    4.39
  -4   7  -8   94.67    4.26
  -4   7  -8   82.34    4.56
  -4   7  -8   92.59    4.24
   4   7   9   37.22    2.49
  -4   7  -9   36.10    2.30
  -4   7  -9   36.08    2.30
  -4   7  -9   37.97    2.76
  -4   7 -10   12.97    1.42
  -4   7 -10   13.08    1.44
  -4   7 -10   11.35    1.77
   4   7  10   12.41    1.75
  -4   7 -11    8.62    1.35
  -4   7 -11   10.47    1.31
  -4   7 -11   10.28    1.75
   4   7  11    9.50    1.57
  -4   7 -12    1.86    0.94
  -4   7 -12    0.55    1.29
   4   7  12    1.60    1.18
  -4   7 -13    0.39    1.08
   4   7  13    0.86    1.21
  -4   7 -14    5.28    1.25
  -4   7 -14    3.62    1.29
   4   7  14    4.76    1.23
  -4   7 -15    9.37    1.31
  -4   7 -15   11.14    1.63
  -4  -7 -16   11.93    1.16
  -4   7 -16   11.25    1.59
  -4   7 -17   18.47    1.68
  -4  -7 -17   18.80    1.30
  -4   7 -18    3.30    1.04
  -4   7 -18    3.49    0.86
   4   7  19    5.17    1.00
  -4   7 -19    3.94    1.13
  -4   7 -19    4.19    0.77
   4   7  20    0.60    0.82
  -4   8  21   11.35    1.00
  -4   8  20    5.03    0.91
  -4   8  20    6.20    0.88
  -4   8  19    1.55    0.88
  -4   8  19    1.79    0.82
  -4   8  18   52.22    2.67
  -4   8  18   48.10    2.79
  -4   8  17    7.22    1.23
  -4   8  17    6.67    1.34
  -4   8  16   15.94    1.57
  -4   8  16   15.74    1.76
  -4   8  15   63.85    3.54
   4   8 -14   13.65    1.50
  -4   8  14   15.64    1.64
  -4   8  14   11.74    1.65
  -4   8  13   26.86    2.09
  -4   8  13   24.91    1.67
   4   8 -13   26.57    1.94
  -4   8  12   27.73    2.19
   4   8 -12   23.85    1.89
  -4   8  12   23.51    1.67
  -4   8  12   29.35    2.17
  -4   8  11    4.21    1.31
  -4   8  11    8.01    1.39
  -4   8  11    6.23    1.06
  -4   8  11    6.74    1.44
   4   8 -11    7.74    1.38
  -4   8  10    5.99    1.33
   4   8 -10    7.83    1.24
  -4   8  10    4.07    1.29
  -4   8  10    8.08    1.14
  -4   8  10    9.36    1.48
  -4   8   9   66.26    3.59
   4   8  -9   64.16    3.28
  -4   8   9   68.18    3.22
  -4   8   9   63.49    3.44
  -4   8   8   22.55    1.91
  -4   8   8   21.94    1.96
  -4   8   8   21.84    1.48
   4   8  -8   20.67    1.69
  -4   8   8   22.53    1.74
   4   8  -7    0.22    0.90
  -4   8   7    1.41    1.07
  -4   8   7    0.96    0.64
  -4   8   7    0.13    1.03
  -4   8   7    1.71    1.02
  -4   8   6  215.73    8.35
  -4   8   6  239.68    8.60
  -4   8   6  216.01    8.70
  -4   8   6  224.95    8.81
  -4   8   6  219.01    8.55
   4   8  -6  212.82    8.50
  -4   8   5   45.72    2.59
  -4   8   5   39.16    2.24
  -4   8   5   44.54    2.40
  -4   8   5   42.38    2.46
   4   8  -5   44.95    2.37
  -4   8   5   42.61    2.25
  -4   8   4    4.84    1.14
  -4   8   4    4.95    0.85
  -4   8   4    4.03    1.10
  -4   8   4    5.48    1.19
  -4   8   4    3.97    0.87
  -4   8   3   20.46    1.73
  -4   8   3   18.99    1.46
  -4   8   3   23.22    1.68
  -4   8   3   21.11    1.47
  -4   8   2  152.76    6.05
  -4   8   2  151.65    6.08
  -4   8   2  148.13    6.21
   4   8  -2  154.14    6.18
  -4   8   2  150.73    6.03
  -4   8   1    1.06    0.93
  -4   8   1    1.15    0.72
  -4   8   1   -0.79    1.02
   4   8  -1    0.21    0.85
  -4   8   1    0.75    0.73
  -4   8   0   77.85    3.39
  -4   8   0   73.75    3.37
  -4   8   0   71.66    3.44
   4   8   0   69.43    3.48
  -4   8   0   77.50    3.74
  -4   8  -1  171.00    6.76
  -4   8  -1  175.39    6.85
  -4   8  -1  167.27    6.86
   4   8   1  176.34    6.99
  -4   8  -1  177.69    7.16
  -4   8  -2   10.25    1.11
  -4   8  -2   11.28    1.17
  -4   8  -2   10.84    1.35
   4   8   2   10.55    1.32
  -4   8  -2   10.97    1.49
  -4   8  -3    2.72    0.79
  -4   8  -3    1.06    0.75
  -4   8  -3    2.66    1.13
   4   8   3    1.07    0.96
  -4   8  -3    3.17    1.23
  -4   8  -4  140.68    5.58
  -4   8  -4  133.62    5.69
  -4   8  -4  135.74    5.76
   4   8   4  136.37    5.87
  -4   8  -4  146.52    6.18
  -4   8  -5   13.42    1.28
  -4   8  -5   12.39    1.17
  -4   8  -5   11.68    1.27
  -4   8  -5   13.62    1.50
   4   8   5   13.27    1.59
  -4   8  -5   12.79    1.74
  -4   8  -6   -0.10    0.83
  -4   8  -6    0.45    0.69
  -4   8  -6   -0.12    0.82
  -4   8  -6    0.82    1.11
  -4   8  -6   -0.83    1.32
   4   8   6   -0.41    1.07
  -4   8  -7   48.86    2.70
  -4   8  -7   50.92    2.45
  -4   8  -7   44.55    2.61
  -4   8  -7   45.26    3.12
  -4   8  -8    4.04    1.02
   4   8   8    1.13    1.25
  -4   8  -8    1.10    0.98
  -4   8  -8    2.48    1.50
   4   8   9   40.14    2.67
  -4   8  -9   37.60    2.47
  -4   8  -9   41.27    2.91
  -4   8  -9   42.20    2.47
   4   8  10   94.78    4.34
  -4   8 -10   84.37    4.04
  -4   8 -10   80.00    4.02
  -4   8 -10   83.21    4.50
   4   8  11    0.45    1.20
  -4   8 -11    3.66    1.56
  -4   8 -11    1.32    0.89
   4   8  12   42.44    2.67
  -4   8 -12   37.31    2.46
   4   8  13  221.92    8.73
  -4   8 -13  209.76    8.94
  -4   8 -14   -0.81    1.16
  -4   8 -15    5.77    1.37
  -4  -8 -16   23.78    1.50
  -4   8 -16   26.05    2.00
  -4   8 -16   25.13    1.78
  -4   8 -17    2.76    0.99
  -4  -8 -17    4.63    0.69
  -4   8 -17    3.62    0.90
   4   8  17    2.71    0.91
  -4   8 -18    2.40    0.74
  -4   8 -18   -0.09    0.96
   4   8  18    1.26    0.87
   4   8  19   53.26    2.46
  -4   9  21    1.92    0.69
  -4   9  20    9.54    1.09
  -4   9  19    0.19    0.72
  -4   9  19   -0.07    0.70
  -4   9  18    6.37    1.13
  -4   9  18    6.04    1.03
  -4   9  17    2.54    1.09
  -4   9  17   -0.21    0.86
  -4   9  16    0.14    1.00
  -4   9  16    0.48    0.91
  -4   9  15    0.13    0.96
  -4   9  15    0.15    1.04
  -4   9  15    0.23    0.66
  -4   9  14   54.15    2.68
  -4   9  14   56.90    3.24
   4   9 -13  134.49    5.76
  -4   9  13  137.14    6.06
   4   9 -12  123.65    5.42
  -4   9  12  121.15    5.15
  -4   9  12  131.34    5.62
  -4   9  11   11.45    1.48
  -4   9  11    8.07    1.50
   4   9 -11    8.12    1.40
  -4   9  11    8.98    1.19
  -4   9  10   51.82    3.13
  -4   9  10   55.49    3.10
   4   9 -10   57.61    2.98
  -4   9  10   49.89    2.75
  -4   9  10   52.75    3.05
  -4   9   9    7.92    1.31
  -4   9   9    5.62    1.27
  -4   9   9    6.88    1.16
  -4   9   9    6.62    1.41
   4   9  -9    5.12    1.24
  -4   9   8  106.89    5.21
   4   9  -8  118.01    5.02
  -4   9   8  119.37    5.15
  -4   9   8  111.09    4.92
  -4   9   8  115.03    5.18
   4   9  -7    5.98    1.17
  -4   9   7    6.88    1.40
  -4   9   7    6.01    0.98
  -4   9   7    5.33    1.29
  -4   9   7    8.71    1.31
  -4   9   6   34.05    2.34
  -4   9   6   33.33    2.21
  -4   9   6   39.39    2.31
  -4   9   6   33.74    2.02
   4   9  -6   32.98    2.15
  -4   9   5   50.16    2.83
  -4   9   5   42.55    2.59
  -4   9   5   46.41    2.43
   4   9  -5   44.93    2.49
  -4   9   5   47.14    2.60
  -4   9   4   -0.48    1.03
  -4   9   4   -0.91    1.18
  -4   9   4    0.42    1.02
  -4   9   4   -0.29    0.84
   4   9  -4   -0.10    0.86
  -4   9   3   15.62    1.57
  -4   9   3   14.52    1.52
  -4   9   3   13.81    1.43
  -4   9   3   11.57    1.18
  -4   9   3   12.14    1.25
   4   9  -3   12.08    1.28
  -4   9   2  263.29    9.86
  -4   9   2  266.13    9.98
  -4   9   2  266.71   10.13
  -4   9   2  267.42    9.91
   4   9  -2  250.07    9.79
  -4   9   1    2.76    1.09
  -4   9   1    3.39    0.81
  -4   9   1    2.34    1.09
  -4   9   1    1.77    0.84
   4   9  -1    3.44    0.88
   4   9  -1    2.17    0.98
  -4   9   0    1.62    1.07
  -4   9   0    1.53    0.75
  -4   9   0    0.75    1.12
  -4   9   0    0.14    1.09
  -4   9   0    1.66    0.89
   4   9   0    1.62    0.94
   4   9   1  197.66    8.16
  -4   9  -1  208.06    8.06
  -4   9  -1  206.18    8.16
  -4   9  -1  214.16    8.07
  -4   9  -1  212.42    8.46
   4   9   2   52.30    2.82
  -4   9  -2   50.56    2.65
  -4   9  -2   52.92    2.85
  -4   9  -2   46.14    2.57
  -4   9  -2   58.60    3.16
   4   9   3   43.71    2.62
  -4   9  -3   40.03    2.38
  -4   9  -3   40.15    2.55
  -4   9  -3   46.75    2.40
  -4   9  -3   49.01    2.94
   4   9   4   71.07    3.60
  -4   9  -4   71.30    3.41
  -4   9  -4   70.34    3.56
  -4   9  -4   69.19    3.30
  -4   9  -4   73.39    3.85
   4   9   5  172.41    7.23
  -4   9  -5  175.94    7.07
  -4   9  -5  167.93    7.13
  -4   9  -5  180.23    6.92
  -4   9  -5  177.40    7.52
   4   9   6   84.38    4.21
  -4   9  -6   87.02    4.02
  -4   9  -6   82.18    4.08
  -4   9  -6   84.86    3.80
  -4   9  -6   89.54    4.50
   4   9   7   30.27    2.25
  -4   9  -7   31.23    2.11
  -4   9  -7   31.30    2.47
  -4   9  -7   28.80    2.17
   4   9   8   41.99    2.78
  -4   9  -8   49.39    2.66
  -4   9  -8   44.96    3.02
  -4   9  -8   39.79    2.64
   4   9   9    2.15    1.21
  -4   9  -9    2.68    1.31
  -4   9  -9    1.80    1.28
  -4   9  -9    2.33    0.94
  -4   9 -10    1.13    1.12
  -4   9 -10    0.36    1.28
  -4   9 -10    0.65    0.81
  -4   9 -11    1.46    1.16
  -4   9 -12    2.29    1.12
  -4   9 -12    2.54    1.36
  -4   9 -13   18.42    1.66
  -4   9 -13   19.82    1.95
   4   9  14    5.37    1.19
  -4   9 -14    5.38    1.11
  -4   9 -14    6.10    1.05
  -4   9 -14    6.12    1.37
   4   9  15    1.99    0.98
  -4   9 -15    0.13    1.05
  -4   9 -15   -0.38    0.80
  -4   9 -15   -0.81    0.88
   4   9  16   13.35    1.34
  -4   9 -16   15.70    1.52
  -4  -9 -16   16.89    1.10
  -4   9 -16   16.83    1.36
  -4   9 -17   11.09    1.09
   4   9  17   13.68    1.18
  -4   9 -17   11.28    1.24
   4   9  18   19.63    1.41
  -4   9 -18   17.97    1.47
  -4  10  20    1.91    0.86
  -4  10  19   32.63    1.70
  -4  10  19   25.20    1.41
  -4  10  18    5.14    0.91
  -4  10  17   -0.18    0.86
  -4  10  17    0.22    0.82
  -4  10  16    3.84    1.02
  -4  10  16    2.57    0.97
  -4  10  15   -0.13    0.97
  -4  10  15    0.21    0.67
  -4  10  15    0.59    0.90
  -4  10  14    2.27    1.09
  -4  10  14   -0.29    1.08
  -4  10  14    1.62    0.77
  -4  10  13   12.17    1.49
  -4  10  13   13.50    1.63
  -4  10  13   12.66    1.21
  -4  10  12    7.62    1.38
   4  10 -12    7.63    1.27
  -4  10  11   29.47    2.14
  -4  10  11   30.38    1.93
   4  10 -11   26.09    1.99
  -4  10  10   10.01    1.25
   4  10 -10   11.10    1.44
  -4  10  10   10.54    1.47
  -4  10   9   16.49    1.71
   4  10  -9   19.87    1.70
  -4  10   9   18.75    1.91
  -4  10   9   16.85    1.58
  -4  10   9   17.22    1.78
  -4  10   8   -0.85    1.12
  -4  10   8    2.23    1.07
   4  10  -8   -1.10    1.11
  -4  10   8    1.21    1.02
  -4  10   7    4.07    1.27
  -4  10   7    3.88    1.21
  -4  10   7    5.63    1.26
   4  10  -7    4.77    1.20
  -4  10   6   25.96    2.06
  -4  10   6   31.98    2.14
   4  10  -6   26.65    1.95
  -4  10   6   31.38    2.10
  -4  10   6   29.85    2.21
  -4  10   5  373.19   13.54
  -4  10   5  340.55   13.33
  -4  10   5  371.87   13.33
  -4  10   5  356.67   13.19
   4  10  -5  342.61   13.22
  -4  10   4   56.10    3.11
  -4  10   4   57.55    3.05
  -4  10   4   58.17    2.98
  -4  10   4   53.78    2.81
   4  10  -4   51.16    2.76
  -4  10   3  161.87    6.86
  -4  10   3  162.10    6.84
  -4  10   3  166.75    6.65
   4  10  -3  164.24    6.58
  -4  10   3  172.00    6.76
  -4  10   2   13.80    1.60
  -4  10   2   12.03    1.47
  -4  10   2   11.71    1.46
  -4  10   2   13.57    1.36
   4  10  -2    9.23    1.15
  -4  10   1   13.71    1.24
  -4  10   1   13.48    1.53
  -4  10   1   14.22    1.41
  -4  10   1   14.06    1.53
  -4  10   1   11.99    1.57
  -4  10   0    5.11    1.32
  -4  10   0    4.82    1.29
  -4  10   0    4.93    0.95
  -4  10   0    3.87    0.97
   4  10   0    3.28    1.09
   4  10   1  165.07    6.75
  -4  10  -1  163.36    6.77
  -4  10  -1  155.73    6.56
  -4  10  -1  169.10    6.92
  -4  10  -1  166.28    6.66
  -4  10  -1  172.55    7.07
  -4  10  -2    3.47    1.21
  -4  10  -2    1.44    0.79
  -4  10  -2    2.41    0.91
   4  10   2    4.44    1.09
  -4  10  -2    3.04    1.30
  -4  10  -2    3.23    1.29
  -4  10  -3   -0.65    0.84
   4  10   3    0.52    0.99
  -4  10  -3    0.11    0.79
  -4  10  -3    0.25    1.14
  -4  10  -3   -1.27    1.25
  -4  10  -4   64.40    3.13
  -4  10  -4   64.95    3.20
   4  10   4   59.83    3.30
  -4  10  -4   64.99    3.59
  -4  10  -4   59.60    3.33
  -4  10  -5    2.33    0.96
   4  10   5    3.21    1.22
  -4  10  -5    2.71    1.32
  -4  10  -5    4.33    1.39
  -4  10  -6    1.37    0.82
   4  10   6    1.44    1.11
  -4  10  -6    2.24    1.28
  -4  10  -6    0.40    1.20
  -4  10  -7  155.58    6.27
   4  10   7  154.47    6.47
  -4  10  -7  145.95    6.64
  -4  10  -7  138.79    6.28
  -4  10  -8   11.69    1.32
  -4  10  -8   10.29    1.71
   4  10   8   10.86    1.54
  -4  10  -8    8.50    1.42
  -4  10  -9   66.81    3.84
   4  10   9   73.00    3.77
  -4  10  -9   71.72    3.63
  -4  10  -9   72.38    3.60
   4  10  10    6.20    1.39
  -4  10 -10    4.49    1.14
  -4  10 -10    4.57    1.32
  -4  10 -11   21.08    2.08
   4  10  11   26.12    2.03
  -4  10 -11   21.72    1.81
  -4  10 -11   23.91    1.85
  -4  10 -12   19.86    1.89
  -4  10 -12   14.21    1.51
  -4  10 -13   46.10    2.75
   4  10  13   44.90    2.59
  -4  10 -13   44.29    2.48
  -4  10 -13   42.00    2.39
  -4  10 -14    4.01    1.17
   4  10  14    2.46    0.91
  -4  10 -14    1.74    0.89
  -4  10 -14    1.53    0.84
  -4  10 -15   -0.32    0.68
  -4 -10 -15   -0.43    0.56
   4  10  15    0.64    0.79
  -4  10 -15   -0.11    0.88
  -4  10 -15   -0.67    0.78
   4  10  16    0.82    0.67
  -4  10 -16   -0.27    0.79
  -4  10 -16    1.18    0.72
  -4  10 -16    0.70    0.53
   4  10  17    6.35    0.94
  -4  10 -17    4.97    1.09
  -4  11  19    2.41    0.86
  -4  11  18   13.42    1.20
  -4  11  17    2.41    0.79
  -4  11  16    0.17    0.81
  -4  11  15    3.56    0.97
  -4  11  15    2.35    0.68
  -4  11  14    3.25    0.95
  -4  11  14    1.66    0.92
  -4  11  14    2.29    0.75
  -4  11  13    5.09    1.11
  -4  11  13    4.06    0.88
  -4  11  12    1.20    0.91
  -4  11  12    3.60    1.04
  -4  11  12    2.80    0.87
  -4  11  11   76.55    3.78
  -4  11  11   78.81    3.58
   4  11 -10    2.96    1.11
   4  11  -9    9.89    1.37
  -4  11   9    9.89    1.35
  -4  11   9    9.36    1.29
   4  11  -8   85.02    3.96
  -4  11   8   81.79    4.14
  -4  11   8   87.04    4.03
  -4  11   8   81.62    3.94
  -4  11   7   12.88    1.39
  -4  11   7   10.42    1.44
  -4  11   7   11.80    1.50
   4  11  -7    9.07    1.32
  -4  11   6    0.74    0.93
   4  11  -6    0.58    0.94
  -4  11   6    0.55    1.05
  -4  11   6   -0.38    1.09
   4  11  -5   -0.56    0.87
  -4  11   5    0.23    1.10
  -4  11   5    0.27    1.02
  -4  11   5   -0.78    1.15
   4  11  -4   46.09    2.53
  -4  11   4   51.43    2.79
  -4  11   4   45.63    2.76
  -4  11   4   42.83    2.71
   4  11  -3  159.60    6.59
  -4  11   3  166.46    6.80
  -4  11   3  170.04    6.90
  -4  11   3  169.49    6.92
  -4  11   2    4.89    1.27
  -4  11   2    3.11    1.25
  -4  11   2    4.26    1.14
  -4  11   1   95.84    4.42
  -4  11   1   94.20    4.43
  -4  11   1   94.58    4.51
  -4  11   0    8.62    1.49
  -4  11   0    8.83    1.32
  -4  11   0    8.91    1.45
   4  11   1   14.71    1.59
  -4  11  -1   18.24    1.80
  -4  11  -1   15.94    1.60
  -4  11  -1   17.80    1.83
  -4  11  -2   87.63    4.25
  -4  11  -2   83.15    3.90
  -4  11  -2   87.13    4.17
   4  11   2   85.91    4.07
   4  11   3  176.37    7.04
  -4  11  -3  165.09    6.83
  -4  11  -3  169.42    7.14
  -4  11  -3  177.03    7.31
  -4  11  -3  164.28    7.02
   4  11   4   16.05    1.65
  -4  11  -4   21.31    1.61
  -4  11  -4   15.52    1.78
  -4  11  -4   19.83    2.00
  -4  11  -4   16.29    1.83
   4  11   5   30.78    2.15
  -4  11  -5   30.02    1.99
  -4  11  -5   27.46    2.25
  -4  11  -5   32.33    2.40
  -4  11  -5   32.53    2.31
  -4  11  -6    0.24    0.82
   4  11   6    0.28    1.05
  -4  11  -6   -0.99    1.25
  -4  11  -6   -0.80    1.19
  -4  11  -6    0.43    1.17
  -4  11  -7    3.27    1.20
   4  11   7    5.72    1.30
  -4  11  -7    2.64    1.21
  -4  11  -8    2.91    1.18
   4  11   8    4.86    1.22
  -4  11  -9    7.21    1.37
  -4  11  -9    8.45    1.23
   4  11   9    9.86    1.44
  -4  11  -9    9.30    1.48
  -4  11 -10   57.94    3.35
  -4  11 -10   64.19    3.18
  -4  11 -11   14.16    1.45
  -4  11 -11   13.22    1.38
  -4  11 -11   11.80    1.56
  -4  11 -11   11.08    1.36
  -4  11 -12   44.78    2.53
   4  11  12   58.39    2.81
  -4  11 -12   54.32    2.64
  -4  11 -12   48.68    2.82
  -4  11 -12   45.37    2.54
  -4  11 -13    0.89    0.80
   4  11  13   -0.10    0.79
  -4  11 -13    0.09    0.75
  -4  11 -13   -0.12    0.94
  -4  11 -13   -0.16    0.72
  -4  11 -14    8.49    0.95
  -4  11 -14    7.49    1.12
   4  11  14   11.61    1.10
  -4  11 -14    8.90    1.03
  -4  11 -15   11.60    0.91
  -4  11 -15   13.96    1.21
   4  11  15   11.61    1.02
  -4  11 -15   13.22    1.04
  -4  11 -16    0.26    0.90
   4  11  16    0.40    0.65
  -4  12  18   11.63    1.00
  -4  12  17   -0.52    0.79
  -4  12  16   20.58    1.35
  -4  12  15    8.63    1.02
  -4  12  15    7.56    0.78
  -4  12  14    8.10    1.05
  -4  12  14    7.36    0.86
  -4  12  13   55.92    2.73
  -4  12  13   50.90    2.70
  -4  12  13   52.82    2.52
  -4  12  12    5.31    1.06
  -4  12  12    5.40    0.94
  -4  12  12    3.93    0.94
  -4  12  11   21.75    1.60
  -4  12  11   24.01    1.73
  -4  12  10    1.60    0.89
  -4  12  10   -0.20    0.86
  -4  12   9    1.16    0.85
  -4  12   9    0.33    0.87
  -4  12   9    0.10    0.92
  -4  12   8   81.91    3.87
   4  12  -8   86.96    3.96
   4  12  -7   24.00    1.81
  -4  12   6    1.31    1.03
  -4  12   6    1.60    1.02
   4  12  -6    1.68    0.85
  -4  12   5    2.59    1.26
  -4  12   5    0.91    1.03
  -4  12   5   -0.13    1.06
   4  12  -5    1.42    0.97
   4  12  -4  125.48    5.41
  -4  12   4  138.95    5.66
  -4  12   4  132.09    5.68
  -4  12   4  130.17    5.68
  -4  12   3   10.14    1.49
  -4  12   3   10.60    1.36
  -4  12   3    8.95    1.47
  -4  12   2  220.53    8.59
  -4  12   2  220.01    8.57
  -4  12   2  207.44    8.60
  -4  12   1   25.94    1.98
  -4  12   1   21.65    1.98
  -4  12   0   14.44    1.69
  -4  12   0   17.80    1.79
  -4  12  -1   27.68    2.11
  -4  12  -1   24.50    2.05
  -4  12  -2   11.74    1.62
  -4  12  -2   13.70    1.59
   4  12   2   10.36    1.33
  -4  12  -3   39.56    2.57
   4  12   3   41.58    2.48
  -4  12  -3   41.23    2.63
   4  12   4    4.88    1.16
  -4  12  -4    3.65    1.27
  -4  12  -4    6.79    1.42
  -4  12  -5    2.21    1.21
   4  12   5    2.38    1.03
  -4  12  -6    5.93    1.36
   4  12   6   10.56    1.33
  -4  12  -7    6.66    1.33
   4  12   7    5.47    1.15
  -4  12  -7    7.16    1.34
  -4  12  -7    8.92    1.45
  -4  12  -8    9.59    1.44
  -4  12  -8    7.50    1.35
  -4  12  -8    7.98    1.35
  -4  12  -9   22.08    1.89
  -4  12  -9   23.51    1.83
   4  12  10   50.62    2.65
  -4  12 -10   47.98    2.59
  -4  12 -10   46.09    2.46
  -4  12 -10   47.48    2.76
  -4  12 -10   45.86    2.56
   4  12  11   15.85    1.42
  -4  12 -11   19.41    1.50
  -4  12 -11   18.15    1.38
  -4  12 -11   18.14    1.62
  -4  12 -11   17.64    1.42
  -4  12 -12   10.88    1.16
  -4  12 -12   12.86    1.30
   4  12  12   13.53    1.20
  -4  12 -12    9.66    1.01
  -4  12 -13    4.42    0.84
  -4  12 -13    5.50    0.94
   4  12  13    4.34    0.78
  -4  12 -13    5.18    0.79
  -4  12 -14    5.89    0.75
   4  12  14    8.73    0.80
  -4  12 -14    6.54    0.90
  -4  13  16    1.78    0.74
  -4  13  15   46.52    2.12
  -4  13  14    0.50    0.53
  -4  13  14    0.13    0.61
  -4  13  13   15.29    1.11
  -4  13  13   16.69    1.25
  -4  13  12    0.07    0.64
  -4  13  12    1.54    0.73
  -4  13  11    4.41    0.86
  -4  13  11    3.98    0.85
  -4  13  10   15.29    1.31
  -4  13  10   14.79    1.30
  -4  13  10   17.72    1.37
  -4  13   9    1.57    0.92
  -4  13   8   19.72    1.55
  -4  13   8   18.23    1.31
  -4  13   7    1.06    0.96
  -4  13   6    6.39    1.18
  -4  13   5    5.87    1.10
  -4  13   4   46.56    2.68
  -4  13   3   22.38    1.91
  -4  13   2    1.53    1.08
  -4  13   1    0.83    1.17
  -4  13   0    0.36    1.13
  -4  13  -1  127.20    5.50
  -4  13  -2   23.99    1.98
  -4  13  -3   53.27    2.93
[truncated: 254,971 more chars]
