# Supplementary material for: Tandem Reactivity of Metal−Carbon and Carbon−Silicon Bonds in Mononuclear α‐Silyl Organolithium or Organosodium Complexes Towards CO, CO2 and Heteroallenes
Source: Angew Chem Int Ed Engl. 2026 Apr 11;65(21):e8906317. doi: 10.1002/anie.8906317 (PMC13182206; doi:10.1002/anie.8906317)
Supplement: Supplementary file 2 — Supporting File 2: anie72186‐sup‐0002‐CIF.zip. [file ANIE-65-e8906317-s001.zip › anie72186-sup-0002-CIF/4.cif]

data_elu230022_fa
_audit_creation_date               2024-01-08
_audit_creation_method
;
Olex2 1.5-ac5-023
(compiled 2022.04.12 svn.rca3783a0 for Rigaku Oxford Diffraction, GUI svn.r6498)
;
_publ_contact_author_address       ?
_publ_contact_author_email         ?
_publ_contact_author_id_orcid      ?
_publ_contact_author_name          ''
_publ_contact_author_phone         ?
_publ_section_references
;
Dolomanov, O.V., Bourhis, L.J., Gildea, R.J, Howard, J.A.K. & Puschmann, H.
 (2009), J. Appl. Cryst. 42, 339-341.

Sheldrick, G.M. (2015). Acta Cryst. A71, 3-8.

Sheldrick, G.M. (2015). Acta Cryst. C71, 3-8.
;
_chemical_name_common              ?
_chemical_name_systematic          ?
_chemical_formula_moiety           'C31 H51 N4 Na O Si'
_chemical_formula_sum              'C31 H51 N4 Na O Si'
_chemical_formula_weight           546.83
_chemical_melting_point            ?
_chemical_oxdiff_formula           'C29 H47 Na1 N4 Si1 O1'
loop_
  _atom_type_symbol
  _atom_type_description
  _atom_type_scat_dispersion_real
  _atom_type_scat_dispersion_imag
  _atom_type_scat_source
 'C' 'C' 0.0181 0.0091 'International Tables Vol C Tables 4.2.6.8 and 6.1.1.4'
 'H' 'H' 0.0000 0.0000 'International Tables Vol C Tables 4.2.6.8 and 6.1.1.4'
 'N' 'N' 0.0311 0.0180 'International Tables Vol C Tables 4.2.6.8 and 6.1.1.4'
 'Na' 'Na' 0.1353 0.1239 'International Tables Vol C Tables 4.2.6.8 and 6.1.1.4'
 'O' 'O' 0.0492 0.0322 'International Tables Vol C Tables 4.2.6.8 and 6.1.1.4'
 'Si' 'Si' 0.2541 0.3302 'International Tables Vol C Tables 4.2.6.8 and 6.1.1.4'

_shelx_space_group_comment
;
The symmetry employed for this shelxl refinement is uniquely defined
by the following loop, which should always be used as a source of
symmetry information in preference to the above space-group names.
They are only intended as comments.
;
_space_group_crystal_system        'monoclinic'
_space_group_IT_number             14
_space_group_name_H-M_alt          'P 1 21/n 1'
_space_group_name_Hall             '-P 2yn'
loop_
  _space_group_symop_operation_xyz
 'x, y, z'
 '-x+1/2, y+1/2, -z+1/2'
 '-x, -y, -z'
 'x-1/2, -y-1/2, z-1/2'

_cell_length_a                     10.5547(3)
_cell_length_b                     18.8179(6)
_cell_length_c                     16.9275(7)
_cell_angle_alpha                  90
_cell_angle_beta                   98.233(4)
_cell_angle_gamma                  90
_cell_volume                       3327.4(2)
_cell_formula_units_Z              4
_cell_measurement_reflns_used      11228
_cell_measurement_temperature      150.0(2)
_cell_measurement_theta_max        67.8870
_cell_measurement_theta_min        3.5020
_shelx_estimated_absorpt_T_max     0.954
_shelx_estimated_absorpt_T_min     0.894
_exptl_absorpt_coefficient_mu      0.953
_exptl_absorpt_correction_T_max    0.965
_exptl_absorpt_correction_T_min    0.922
_exptl_absorpt_correction_type     analytical
_exptl_absorpt_process_details
;
CrysAlisPro 1.171.42.90a (Rigaku Oxford Diffraction, 2023)
Analytical numeric absorption correction using a multifaceted crystal
model based on expressions derived by R.C. Clark & J.S. Reid.
(Clark, R. C. & Reid, J. S. (1995). Acta Cryst. A51, 887-897)
Empirical absorption correction using spherical harmonics,
implemented in SCALE3 ABSPACK scaling algorithm.
;
_exptl_absorpt_special_details     ?
_exptl_crystal_colour              yellow
_exptl_crystal_colour_primary      yellow
_exptl_crystal_density_diffrn      1.092
_exptl_crystal_density_meas        ?
_exptl_crystal_density_method      ?
_exptl_crystal_description         block
_exptl_crystal_F_000               1192
loop_
  _exptl_crystal_face_index_h
  _exptl_crystal_face_index_k
  _exptl_crystal_face_index_l
  _exptl_crystal_face_perp_dist
 3 11 1 0.0350
 -6 4 4 0.0423
 -7 0 4 0.0413
 -2 -12 -2 0.0611
 7 0 -4 0.0230
 -3 1 -9 0.0210
 -5 -5 7 0.0505
 2 -3 10 0.0243
 2 5 -10 0.0184

_exptl_crystal_size_max            0.12
_exptl_crystal_size_mid            0.07
_exptl_crystal_size_min            0.05
loop_
  _exptl_oxdiff_crystal_face_indexfrac_h
  _exptl_oxdiff_crystal_face_indexfrac_k
  _exptl_oxdiff_crystal_face_indexfrac_l
  _exptl_oxdiff_crystal_face_x
  _exptl_oxdiff_crystal_face_y
  _exptl_oxdiff_crystal_face_z
 3.0820 10.8157 0.5152 0.4610 0.4901 0.7398
 -6.2786 3.6197 4.3943 0.4517 0.4739 -0.7559
 -6.6843 0.3545 3.9357 0.2912 0.3037 -0.9072
 -1.5701 -11.6823 -1.5723 -0.5695 -0.6039 -0.5576
 6.7050 0.4831 -3.7699 -0.2467 -0.2565 0.9345
 -3.4051 1.0800 -8.6023 0.6861 -0.6509 -0.3249
 -4.8598 -5.4655 7.0491 -0.3432 0.3212 -0.8826
 1.7415 -2.5359 9.8707 -0.7253 0.6868 0.0476
 1.8802 4.7508 -9.9986 0.6303 -0.5946 0.4991

_exptl_transmission_factor_max     ?
_exptl_transmission_factor_min     ?
_diffrn_reflns_av_R_equivalents    0.0325
_diffrn_reflns_av_unetI/netI       0.0207
_diffrn_reflns_Laue_measured_fraction_full  1.000
_diffrn_reflns_Laue_measured_fraction_max  0.956
_diffrn_reflns_limit_h_max         13
_diffrn_reflns_limit_h_min         -11
_diffrn_reflns_limit_k_max         23
_diffrn_reflns_limit_k_min         -23
_diffrn_reflns_limit_l_max         21
_diffrn_reflns_limit_l_min         -21
_diffrn_reflns_number              40885
_diffrn_reflns_point_group_measured_fraction_full  1.000
_diffrn_reflns_point_group_measured_fraction_max  0.956
_diffrn_reflns_theta_full          67.684
_diffrn_reflns_theta_max           77.461
_diffrn_reflns_theta_min           3.532
_diffrn_ambient_environment        N~2~
_diffrn_ambient_temperature        150.0(2)
_diffrn_detector                   'Hybrid Pixel Array Detector'
_diffrn_detector_area_resol_mean   10.0000
_diffrn_detector_type              'HyPix-Arc 100'
_diffrn_measured_fraction_theta_full  1.000
_diffrn_measured_fraction_theta_max  0.956
_diffrn_measurement_details
;
List of Runs (angles in degrees, time in seconds):

  # Type    Start    End  Width  t~exp~   \w     \q     \k     \f   Frames
--------------------------------------------------------------------------
  1  \w    -20.00  72.00   0.50   11.95    --   46.10 -92.00 156.00  184
  2  \w    -56.00 -30.00   0.50   11.95    --  -47.35  92.00 -90.00   52
  3  \w    -25.00  24.00   0.50   11.95    --  -47.35  92.00 -90.00   98
  4  \w   -131.00-105.00   0.50   11.95    --  -92.45 -92.00 156.00   52
  5  \w   -104.00 -21.00   0.50   11.95    --  -92.45  92.00 -90.00  166
  6  \w    101.00 126.00   0.50   11.95    --   97.10  92.00 -90.00   50
  7  \w     56.00  82.00   0.50   11.95    --  108.07 -92.00 156.00   52
  8  \w    108.00 143.00   0.50   11.95    --  108.07  92.00 -90.00   70
  9  \w     78.00 105.00   0.50   11.95    --   46.10 125.00  30.00   54
 10  \w     75.00 122.00   0.50   11.95    --   46.10 125.00-150.00   94
 11  \w     22.00 122.00   0.50   11.95    --   46.10  57.00-120.00  200
 12  \w    -25.00  34.00   0.50   11.95    --  -47.35  19.00  30.00  118
 13  \w    -58.00 -24.00   0.50   11.95    --  -47.35 -57.00-180.00   68
 14  \w   -122.00 -94.00   0.50   11.95    --  -47.35 -57.00-180.00   56
 15  \w   -123.00 -97.00   0.50   11.95    --  -47.35-125.00-120.00   52
 16  \w    -71.00 -15.00   0.50   11.95    --  -92.45  61.00 120.00  112
 17  \w    -51.00 -26.00   0.50   11.95    --  -92.45  45.00  30.00   50
 18  \w    -89.00 -45.00   0.50   11.95    --  -92.45 125.00 -90.00   88
 19  \w    -40.00 -11.00   0.50   11.95    --  -92.45  45.00 120.00   58
 20  \w   -173.00 -72.00   0.50   11.95    --  -92.45 -45.00   0.00  202
 21  \w    -44.00 -11.00   0.50   11.95    --  -92.45  45.00-120.00   66
 22  \w    -44.00 -19.00   0.50   11.95    --  -92.45  45.00 -90.00   50
 23  \w   -157.00 -61.00   0.50   11.95    --  -92.45 -77.00 120.00  192
 24  \w    -51.00 -16.00   0.50   11.95    --  -92.45  45.00  90.00   70
 25  \w    -51.00 -16.00   0.50   11.95    --  -92.45  45.00-150.00   70
 26  \w     22.00 112.00   0.50   11.95    --   97.10-125.00 120.00  180
 27  \w     78.00 103.00   0.50   11.95    --   97.10 -77.00 -60.00   50
 28  \w     29.00  96.00   0.50   11.95    --   97.10 -92.00 156.00  134
 29  \w   -107.00 -26.00   0.50   11.95    --  -99.00 108.00 -59.45  162
 30  \w   -107.00 -69.00   0.50   11.95    --  -99.00 103.00  49.72   76
 31  \w     35.00 103.00   0.50   11.95    --  108.07 -95.00-180.00  136
 32  \w    153.00 178.00   0.50   11.95    --  108.07  77.00  30.00   50
 33  \w     77.00 137.00   0.50   11.95    --  108.07  77.00  30.00  120
 34  \w     37.00 101.00   0.50   11.95    --  108.07 -95.00   0.00  128
 35  \w    116.00 178.00   0.50   11.95    --  108.07  45.00  90.00  124
 36  \w     38.00  63.00   0.50   11.95    --  108.07 -61.00-180.00   50
 37  \w     43.00  69.00   0.50   11.95    --  108.07 -61.00-150.00   52
 38  \w     97.00 177.00   0.50   11.95    --  108.07  45.00-180.00  160
;
_diffrn_measurement_device         'four-circle diffractometer'
_diffrn_measurement_device_type   
 'XtaLAB Synergy, Single source at home/near, HyPix-Arc 100'
_diffrn_measurement_method         '\w scans'
_diffrn_orient_matrix_type        
 'CrysAlisPro convention (1999,Acta A55,543-557)'
_diffrn_orient_matrix_UB_11        -0.0668482000
_diffrn_orient_matrix_UB_12        0.0638253000
_diffrn_orient_matrix_UB_13        -0.0452863000
_diffrn_orient_matrix_UB_21        0.0034576000
_diffrn_orient_matrix_UB_22        0.0405481000
_diffrn_orient_matrix_UB_23        0.0793878000
_diffrn_orient_matrix_UB_31        0.1313397000
_diffrn_orient_matrix_UB_32        0.0314639000
_diffrn_orient_matrix_UB_33        -0.0102682000
_diffrn_oxdiff_digest_frames
;
011eed56f283fca4609d1143afc70440f003746cff2
;
_diffrn_oxdiff_digest_hkl
;
01fc6a4e49a106eabd29001daa80482cac8e0c
;
_diffrn_radiation_monochromator    graphite
_diffrn_radiation_probe            x-ray
_diffrn_radiation_type             CuK\a
_diffrn_radiation_wavelength       1.54184
_diffrn_source                     'fine-focus sealed X-ray tube'
_diffrn_source_type                'Enhance (Cu) X-ray Source'
_reflns_Friedel_coverage           0.000
_reflns_Friedel_fraction_full      .
_reflns_Friedel_fraction_max       .
_reflns_number_gt                  5846
_reflns_number_total               6773
_reflns_special_details
;
 Reflections were merged by SHELXL according to the crystal
 class for the calculation of statistics and refinement.
 
 _reflns_Friedel_fraction is defined as the number of unique
 Friedel pairs measured divided by the number that would be
 possible theoretically, ignoring centric projections and
 systematic absences.
;
_reflns_threshold_expression       'I > 2\s(I)'
_computing_cell_refinement         'CrysAlisPro 1.171.42.90a (Rigaku OD, 2023)'
_computing_data_collection         'CrysAlisPro 1.171.42.90a (Rigaku OD, 2023)'
_computing_data_reduction          'CrysAlisPro 1.171.42.90a (Rigaku OD, 2023)'
_computing_molecular_graphics      'Olex2 1.5-ac5-023 (Dolomanov et al., 2009)'
_computing_publication_material    'Olex2 1.5-ac5-023 (Dolomanov et al., 2009)'
_computing_structure_refinement    'SHELXL 2019/1 (Sheldrick, 2015)'
_computing_structure_solution      'SHELXT 2018/2 (Sheldrick, 2018)'
_refine_diff_density_max           0.332
_refine_diff_density_min           -0.334
_refine_diff_density_rms           0.040
_refine_ls_extinction_coef         .
_refine_ls_extinction_method       none
_refine_ls_goodness_of_fit_ref     1.112
_refine_ls_hydrogen_treatment      constr
_refine_ls_matrix_type             full
_refine_ls_number_parameters       352
_refine_ls_number_reflns           6773
_refine_ls_number_restraints       0
_refine_ls_R_factor_all            0.0869
_refine_ls_R_factor_gt             0.0747
_refine_ls_restrained_S_all        1.112
_refine_ls_shift/su_max            0.000
_refine_ls_shift/su_mean           0.000
_refine_ls_structure_factor_coef   Fsqd
_refine_ls_weighting_details      
 'w=1/[\s^2^(Fo^2^)+(0.0564P)^2^+2.5963P] where P=(Fo^2^+2Fc^2^)/3'
_refine_ls_weighting_scheme        calc
_refine_ls_wR_factor_gt            0.1650
_refine_ls_wR_factor_ref           0.1717
_refine_special_details            ?
_olex2_refinement_description
;
1. Fixed Uiso
 At 1.2 times of:
  All C(H) groups, All C(H,H) groups
 At 1.5 times of:
  All C(H,H,H) groups
2.a Secondary CH2 refined with riding coordinates:
 C1(H1A,H1B), C2(H2A,H2B), C3(H3A,H3B), C4(H4A,H4B), C5(H5A,H5B), C6(H6A,H6B)
2.b Aromatic/amide H refined with riding coordinates:
 C15(H15), C17(H17), C18(H18), C19(H19), C20(H20), C21(H21), C22(H22),
 C24(H24), C25(H25), C26(H26), C27(H27), C28(H28)
2.c Idealised Me refined as rotating group:
 C7(H7A,H7B,H7C), C8(H8A,H8B,H8C), C9(H9A,H9B,H9C), C10(H10A,H10B,H10C),
 C11(H11A,H11B,H11C), C12(H12A,H12B,H12C), C29(H29A,H29B,H29C), C30(H30A,H30B,
 H30C), C31(H31A,H31B,H31C)
;
_atom_sites_solution_hydrogens     geom
_atom_sites_solution_primary       dual
_atom_sites_solution_secondary     ?
loop_
  _atom_site_label
  _atom_site_type_symbol
  _atom_site_fract_x
  _atom_site_fract_y
  _atom_site_fract_z
  _atom_site_U_iso_or_equiv
  _atom_site_adp_type
  _atom_site_occupancy
  _atom_site_site_symmetry_order
  _atom_site_calc_flag
  _atom_site_refinement_flags_posn
  _atom_site_refinement_flags_adp
  _atom_site_refinement_flags_occupancy
  _atom_site_disorder_assembly
  _atom_site_disorder_group
 Si1 Si 0.17041(7) 0.61911(4) 0.55257(5) 0.0518(2) Uani 1 1 d . . . . .
 Na1 Na 0.16517(9) 0.62818(5) 0.25640(6) 0.0478(3) Uani 1 1 d . . . . .
 O1 O 0.16981(17) 0.69795(10) 0.35881(10) 0.0529(4) Uani 1 1 d . . . . .
 N1 N 0.1411(3) 0.55644(16) 0.12741(17) 0.0796(8) Uani 1 1 d . . . . .
 N2 N -0.0660(2) 0.63141(14) 0.19519(16) 0.0672(7) Uani 1 1 d . . . . .
 N3 N 0.3052(3) 0.68278(15) 0.17018(18) 0.0737(8) Uani 1 1 d . . . . .
 N4 N 0.2434(3) 0.50543(14) 0.2900(2) 0.0800(9) Uani 1 1 d . . . . .
 C1 C 0.0089(4) 0.5712(3) 0.0845(3) 0.1159(18) Uani 1 1 d . . . . .
 H1A H 0.010065 0.616808 0.055410 0.139 Uiso 1 1 calc R U . . .
 H1B H -0.014934 0.533325 0.044576 0.139 Uiso 1 1 calc R U . . .
 C2 C -0.0908(4) 0.5751(2) 0.1392(3) 0.1076(16) Uani 1 1 d . . . . .
 H2A H -0.175907 0.582327 0.107078 0.129 Uiso 1 1 calc R U . . .
 H2B H -0.092843 0.529540 0.168136 0.129 Uiso 1 1 calc R U . . .
 C3 C 0.2404(5) 0.5794(2) 0.0821(2) 0.0972(13) Uani 1 1 d . . . . .
 H3A H 0.215522 0.566238 0.025408 0.117 Uiso 1 1 calc R U . . .
 H3B H 0.320887 0.554098 0.102071 0.117 Uiso 1 1 calc R U . . .
 C4 C 0.2642(4) 0.6586(2) 0.0877(2) 0.0965(13) Uani 1 1 d . . . . .
 H4A H 0.330971 0.671203 0.054611 0.116 Uiso 1 1 calc R U . . .
 H4B H 0.184688 0.683888 0.065730 0.116 Uiso 1 1 calc R U . . .
 C5 C 0.1558(4) 0.4819(2) 0.1475(3) 0.0996(14) Uani 1 1 d . . . . .
 H5A H 0.174715 0.455392 0.100001 0.120 Uiso 1 1 calc R U . . .
 H5B H 0.073947 0.463610 0.161559 0.120 Uiso 1 1 calc R U . . .
 C6 C 0.2604(4) 0.46797(17) 0.2157(3) 0.0816(11) Uani 1 1 d . . . . .
 H6A H 0.264662 0.416251 0.226448 0.098 Uiso 1 1 calc R U . . .
 H6B H 0.343189 0.482505 0.199668 0.098 Uiso 1 1 calc R U . . .
 C7 C -0.0855(4) 0.70045(18) 0.1563(2) 0.0784(10) Uani 1 1 d . . . . .
 H7A H -0.072180 0.738126 0.196596 0.118 Uiso 1 1 calc R U . . .
 H7B H -0.173067 0.703332 0.127873 0.118 Uiso 1 1 calc R U . . .
 H7C H -0.024518 0.706316 0.118254 0.118 Uiso 1 1 calc R U . . .
 C8 C -0.1509(4) 0.6259(3) 0.2570(3) 0.134(2) Uani 1 1 d . . . . .
 H8A H -0.134700 0.580834 0.285752 0.201 Uiso 1 1 calc R U . . .
 H8B H -0.240373 0.627531 0.231701 0.201 Uiso 1 1 calc R U . . .
 H8C H -0.133975 0.665514 0.294530 0.201 Uiso 1 1 calc R U . . .
 C9 C 0.4362(4) 0.6609(2) 0.2005(3) 0.1093(16) Uani 1 1 d . . . . .
 H9A H 0.459492 0.678588 0.255160 0.164 Uiso 1 1 calc R U . . .
 H9B H 0.495031 0.680631 0.166400 0.164 Uiso 1 1 calc R U . . .
 H9C H 0.441692 0.608951 0.200427 0.164 Uiso 1 1 calc R U . . .
 C10 C 0.2951(4) 0.7601(2) 0.1758(3) 0.0990(14) Uani 1 1 d . . . . .
 H10A H 0.348914 0.782432 0.140210 0.148 Uiso 1 1 calc R U . . .
 H10B H 0.323851 0.775083 0.230880 0.148 Uiso 1 1 calc R U . . .
 H10C H 0.205844 0.774447 0.160058 0.148 Uiso 1 1 calc R U . . .
 C11 C 0.1411(5) 0.4742(3) 0.3271(4) 0.152(3) Uani 1 1 d . . . . .
 H11A H 0.124067 0.504058 0.371852 0.229 Uiso 1 1 calc R U . . .
 H11B H 0.166549 0.426577 0.346808 0.229 Uiso 1 1 calc R U . . .
 H11C H 0.063561 0.470840 0.287836 0.229 Uiso 1 1 calc R U . . .
 C12 C 0.3613(5) 0.5044(3) 0.3462(3) 0.1153(17) Uani 1 1 d . . . . .
 H12A H 0.430960 0.524712 0.320938 0.173 Uiso 1 1 calc R U . . .
 H12B H 0.382463 0.455248 0.362206 0.173 Uiso 1 1 calc R U . . .
 H12C H 0.349888 0.532458 0.393454 0.173 Uiso 1 1 calc R U . . .
 C13 C 0.1865(2) 0.72204(13) 0.42991(15) 0.0443(5) Uani 1 1 d . . . . .
 C14 C 0.2654(2) 0.67524(13) 0.49072(15) 0.0449(6) Uani 1 1 d . . . . .
 C15 C 0.3935(3) 0.66898(14) 0.49694(16) 0.0512(6) Uani 1 1 d . . . . .
 H15 H 0.430262 0.634430 0.534290 0.061 Uiso 1 1 calc R U . . .
 C16 C 0.4856(2) 0.70726(15) 0.45499(16) 0.0511(6) Uani 1 1 d . . . . .
 C17 C 0.4601(3) 0.77098(16) 0.41412(19) 0.0614(7) Uani 1 1 d . . . . .
 H17 H 0.377777 0.791948 0.411516 0.074 Uiso 1 1 calc R U . . .
 C18 C 0.5526(3) 0.80423(18) 0.3773(2) 0.0680(8) Uani 1 1 d . . . . .
 H18 H 0.532355 0.847424 0.349249 0.082 Uiso 1 1 calc R U . . .
 C19 C 0.6736(3) 0.7759(2) 0.38049(19) 0.0700(9) Uani 1 1 d . . . . .
 H19 H 0.737195 0.799343 0.355631 0.084 Uiso 1 1 calc R U . . .
 C20 C 0.6999(3) 0.7131(2) 0.4204(2) 0.0778(10) Uani 1 1 d . . . . .
 H20 H 0.782409 0.692461 0.422393 0.093 Uiso 1 1 calc R U . . .
 C21 C 0.6088(3) 0.67932(19) 0.45782(19) 0.0679(8) Uani 1 1 d . . . . .
 H21 H 0.630177 0.636313 0.485977 0.081 Uiso 1 1 calc R U . . .
 C22 C 0.1356(2) 0.78372(13) 0.45670(15) 0.0457(6) Uani 1 1 d . . . . .
 H22 H 0.155410 0.793506 0.512147 0.055 Uiso 1 1 calc R U . . .
 C23 C 0.0557(2) 0.83474(13) 0.40968(15) 0.0428(5) Uani 1 1 d . . . . .
 C24 C 0.0209(2) 0.83010(14) 0.32711(16) 0.0482(6) Uani 1 1 d . . . . .
 H24 H 0.050962 0.791130 0.299343 0.058 Uiso 1 1 calc R U . . .
 C25 C -0.0559(3) 0.88033(16) 0.28469(18) 0.0579(7) Uani 1 1 d . . . . .
 H25 H -0.077186 0.875470 0.228494 0.069 Uiso 1 1 calc R U . . .
 C26 C -0.1024(3) 0.93777(16) 0.3228(2) 0.0651(8) Uani 1 1 d . . . . .
 H26 H -0.155973 0.972084 0.293505 0.078 Uiso 1 1 calc R U . . .
 C27 C -0.0691(3) 0.94395(16) 0.4039(2) 0.0639(8) Uani 1 1 d . . . . .
 H27 H -0.099985 0.983126 0.430936 0.077 Uiso 1 1 calc R U . . .
 C28 C 0.0081(3) 0.89442(14) 0.44651(18) 0.0555(7) Uani 1 1 d . . . . .
 H28 H 0.030162 0.900507 0.502507 0.067 Uiso 1 1 calc R U . . .
 C29 C 0.0114(3) 0.60161(18) 0.4928(2) 0.0723(9) Uani 1 1 d . . . . .
 H29A H 0.022953 0.575238 0.444393 0.108 Uiso 1 1 calc R U . . .
 H29B H -0.031494 0.646856 0.477876 0.108 Uiso 1 1 calc R U . . .
 H29C H -0.041093 0.573528 0.524536 0.108 Uiso 1 1 calc R U . . .
 C30 C 0.1419(3) 0.66683(18) 0.6447(2) 0.0684(8) Uani 1 1 d . . . . .
 H30A H 0.092574 0.636358 0.676044 0.103 Uiso 1 1 calc R U . . .
 H30B H 0.093965 0.710610 0.630084 0.103 Uiso 1 1 calc R U . . .
 H30C H 0.224234 0.678647 0.676544 0.103 Uiso 1 1 calc R U . . .
 C31 C 0.2559(3) 0.53397(15) 0.58216(18) 0.0615(7) Uani 1 1 d . . . . .
 H31A H 0.204082 0.505177 0.613638 0.092 Uiso 1 1 calc R U . . .
 H31B H 0.338695 0.544448 0.614190 0.092 Uiso 1 1 calc R U . . .
 H31C H 0.269777 0.507700 0.534143 0.092 Uiso 1 1 calc R U . . .

loop_
  _atom_site_aniso_label
  _atom_site_aniso_U_11
  _atom_site_aniso_U_22
  _atom_site_aniso_U_33
  _atom_site_aniso_U_23
  _atom_site_aniso_U_13
  _atom_site_aniso_U_12
 Si1 0.0447(4) 0.0505(4) 0.0582(4) 0.0052(3) 0.0003(3) -0.0022(3)
 Na1 0.0488(5) 0.0454(5) 0.0498(5) -0.0051(4) 0.0096(4) 0.0011(4)
 O1 0.0572(11) 0.0535(10) 0.0465(10) -0.0113(8) 0.0026(8) 0.0053(8)
 N1 0.0838(19) 0.0808(19) 0.0732(18) -0.0333(15) 0.0074(15) 0.0151(15)
 N2 0.0525(14) 0.0701(17) 0.0773(17) -0.0058(14) 0.0034(12) 0.0024(12)
 N3 0.0669(17) 0.0666(17) 0.092(2) 0.0103(15) 0.0261(15) -0.0039(13)
 N4 0.089(2) 0.0567(15) 0.103(2) 0.0167(15) 0.0453(18) 0.0217(14)
 C1 0.109(3) 0.127(4) 0.096(3) -0.073(3) -0.038(3) 0.026(3)
 C2 0.064(2) 0.083(3) 0.168(4) -0.044(3) -0.012(3) -0.002(2)
 C3 0.125(3) 0.107(3) 0.062(2) -0.015(2) 0.020(2) 0.041(3)
 C4 0.113(3) 0.114(3) 0.073(2) 0.014(2) 0.048(2) 0.032(3)
 C5 0.083(3) 0.070(2) 0.143(4) -0.049(2) 0.007(3) 0.011(2)
 C6 0.080(2) 0.0429(16) 0.130(3) -0.0060(18) 0.044(2) 0.0102(15)
 C7 0.081(2) 0.071(2) 0.077(2) -0.0093(17) -0.0108(18) 0.0132(18)
 C8 0.082(3) 0.170(5) 0.162(5) 0.048(4) 0.060(3) 0.030(3)
 C9 0.067(2) 0.078(3) 0.183(5) 0.031(3) 0.021(3) -0.0052(19)
 C10 0.079(2) 0.067(2) 0.156(4) 0.020(2) 0.035(3) -0.0054(19)
 C11 0.156(5) 0.097(3) 0.237(7) 0.071(4) 0.139(5) 0.043(3)
 C12 0.143(4) 0.110(3) 0.094(3) 0.031(3) 0.021(3) 0.056(3)
 C13 0.0405(12) 0.0444(13) 0.0470(13) -0.0014(11) 0.0031(10) -0.0010(10)
 C14 0.0450(13) 0.0412(12) 0.0470(13) -0.0046(10) 0.0016(11) 0.0025(10)
 C15 0.0500(15) 0.0484(14) 0.0539(15) 0.0028(12) 0.0034(12) 0.0071(11)
 C16 0.0450(14) 0.0564(15) 0.0515(15) -0.0010(12) 0.0058(11) 0.0085(12)
 C17 0.0467(15) 0.0590(17) 0.080(2) 0.0071(15) 0.0134(14) 0.0067(13)
 C18 0.0580(17) 0.0682(19) 0.080(2) 0.0112(16) 0.0181(15) 0.0027(15)
 C19 0.0525(17) 0.097(2) 0.0636(18) 0.0042(18) 0.0180(14) 0.0030(16)
 C20 0.0495(17) 0.115(3) 0.071(2) 0.015(2) 0.0181(15) 0.0235(18)
 C21 0.0549(17) 0.084(2) 0.0654(19) 0.0127(16) 0.0109(14) 0.0225(16)
 C22 0.0493(14) 0.0469(13) 0.0399(12) -0.0049(10) 0.0027(10) 0.0036(11)
 C23 0.0396(12) 0.0421(12) 0.0468(13) -0.0002(10) 0.0068(10) -0.0032(10)
 C24 0.0419(13) 0.0477(14) 0.0537(15) 0.0029(11) 0.0020(11) -0.0033(11)
 C25 0.0540(16) 0.0601(17) 0.0577(16) 0.0103(13) 0.0012(13) 0.0005(13)
 C26 0.0544(17) 0.0570(17) 0.083(2) 0.0173(16) 0.0060(15) 0.0116(14)
 C27 0.0627(18) 0.0484(15) 0.083(2) 0.0045(14) 0.0187(16) 0.0109(13)
 C28 0.0612(16) 0.0486(15) 0.0577(16) -0.0030(12) 0.0119(13) 0.0060(12)
 C29 0.0540(17) 0.071(2) 0.087(2) 0.0176(17) -0.0087(16) -0.0099(15)
 C30 0.0581(17) 0.073(2) 0.078(2) 0.0026(16) 0.0209(16) 0.0002(15)
 C31 0.0639(18) 0.0522(16) 0.0649(18) 0.0075(13) -0.0037(14) -0.0036(13)

_geom_special_details
;
 All esds (except the esd in the dihedral angle between two l.s. planes)
 are estimated using the full covariance matrix.  The cell esds are taken
 into account individually in the estimation of esds in distances, angles
 and torsion angles; correlations between esds in cell parameters are only
 used when they are defined by crystal symmetry.  An approximate (isotropic)
 treatment of cell esds is used for estimating esds involving l.s. planes.
;
loop_
  _geom_bond_atom_site_label_1
  _geom_bond_atom_site_label_2
  _geom_bond_distance
  _geom_bond_site_symmetry_2
  _geom_bond_publ_flag
 Si1 C14 1.876(3) . ?
 Si1 C29 1.861(3) . ?
 Si1 C30 1.861(3) . ?
 Si1 C31 1.872(3) . ?
 Na1 O1 2.1696(19) . ?
 Na1 N1 2.549(3) . ?
 Na1 N2 2.511(3) . ?
 Na1 N3 2.447(3) . ?
 Na1 N4 2.491(3) . ?
 O1 C13 1.274(3) . ?
 N1 C1 1.503(5) . ?
 N1 C3 1.451(5) . ?
 N1 C5 1.447(5) . ?
 N2 C2 1.421(5) . ?
 N2 C7 1.458(4) . ?
 N2 C8 1.475(5) . ?
 N3 C4 1.473(5) . ?
 N3 C9 1.463(5) . ?
 N3 C10 1.462(5) . ?
 N4 C6 1.474(5) . ?
 N4 C11 1.450(5) . ?
 N4 C12 1.455(6) . ?
 C1 C2 1.499(6) . ?
 C3 C4 1.512(6) . ?
 C5 C6 1.502(6) . ?
 C13 C14 1.511(3) . ?
 C13 C22 1.383(3) . ?
 C14 C15 1.346(4) . ?
 C15 C16 1.472(4) . ?
 C16 C17 1.391(4) . ?
 C16 C21 1.396(4) . ?
 C17 C18 1.381(4) . ?
 C18 C19 1.378(4) . ?
 C19 C20 1.370(5) . ?
 C20 C21 1.380(5) . ?
 C22 C23 1.440(3) . ?
 C23 C24 1.396(4) . ?
 C23 C28 1.411(4) . ?
 C24 C25 1.378(4) . ?
 C25 C26 1.384(4) . ?
 C26 C27 1.372(5) . ?
 C27 C28 1.373(4) . ?

loop_
  _geom_angle_atom_site_label_1
  _geom_angle_atom_site_label_2
  _geom_angle_atom_site_label_3
  _geom_angle
  _geom_angle_site_symmetry_1
  _geom_angle_site_symmetry_3
  _geom_angle_publ_flag
 C29 Si1 C14 107.98(13) . . ?
 C29 Si1 C31 110.91(15) . . ?
 C30 Si1 C14 111.07(13) . . ?
 C30 Si1 C29 107.45(16) . . ?
 C30 Si1 C31 108.56(15) . . ?
 C31 Si1 C14 110.82(13) . . ?
 O1 Na1 N1 173.29(10) . . ?
 O1 Na1 N2 102.97(9) . . ?
 O1 Na1 N3 106.02(10) . . ?
 O1 Na1 N4 114.21(10) . . ?
 N2 Na1 N1 71.78(9) . . ?
 N3 Na1 N1 72.92(11) . . ?
 N3 Na1 N2 112.21(10) . . ?
 N3 Na1 N4 108.44(10) . . ?
 N4 Na1 N1 72.14(11) . . ?
 N4 Na1 N2 112.79(11) . . ?
 C13 O1 Na1 162.55(17) . . ?
 C1 N1 Na1 106.73(19) . . ?
 C3 N1 Na1 107.7(2) . . ?
 C3 N1 C1 112.4(4) . . ?
 C5 N1 Na1 108.6(2) . . ?
 C5 N1 C1 110.7(3) . . ?
 C5 N1 C3 110.6(3) . . ?
 C2 N2 Na1 109.4(2) . . ?
 C2 N2 C7 111.2(3) . . ?
 C2 N2 C8 110.4(4) . . ?
 C7 N2 Na1 105.9(2) . . ?
 C7 N2 C8 108.8(3) . . ?
 C8 N2 Na1 111.0(3) . . ?
 C4 N3 Na1 108.3(2) . . ?
 C9 N3 Na1 107.1(2) . . ?
 C9 N3 C4 112.4(3) . . ?
 C10 N3 Na1 108.8(2) . . ?
 C10 N3 C4 110.8(3) . . ?
 C10 N3 C9 109.3(3) . . ?
 C6 N4 Na1 109.0(2) . . ?
 C11 N4 Na1 103.4(2) . . ?
 C11 N4 C6 111.4(4) . . ?
 C11 N4 C12 109.3(4) . . ?
 C12 N4 Na1 112.7(3) . . ?
 C12 N4 C6 110.8(3) . . ?
 C2 C1 N1 113.3(4) . . ?
 N2 C2 C1 111.7(3) . . ?
 N1 C3 C4 112.8(3) . . ?
 N3 C4 C3 112.8(3) . . ?
 N1 C5 C6 113.1(3) . . ?
 N4 C6 C5 114.0(3) . . ?
 O1 C13 C14 115.1(2) . . ?
 O1 C13 C22 126.9(2) . . ?
 C22 C13 C14 117.9(2) . . ?
 C13 C14 Si1 114.95(17) . . ?
 C15 C14 Si1 121.2(2) . . ?
 C15 C14 C13 123.6(2) . . ?
 C14 C15 C16 130.2(2) . . ?
 C17 C16 C15 124.6(2) . . ?
 C17 C16 C21 117.0(3) . . ?
 C21 C16 C15 118.4(3) . . ?
 C18 C17 C16 121.1(3) . . ?
 C19 C18 C17 121.2(3) . . ?
 C20 C19 C18 118.3(3) . . ?
 C19 C20 C21 121.2(3) . . ?
 C20 C21 C16 121.1(3) . . ?
 C13 C22 C23 127.1(2) . . ?
 C24 C23 C22 124.1(2) . . ?
 C24 C23 C28 115.6(2) . . ?
 C28 C23 C22 120.2(2) . . ?
 C25 C24 C23 122.0(3) . . ?
 C24 C25 C26 120.9(3) . . ?
 C27 C26 C25 118.4(3) . . ?
 C26 C27 C28 121.1(3) . . ?
 C27 C28 C23 122.0(3) . . ?

_shelx_res_file
;
TITL elu230022_fa_a.res in P2(1)/n
    elu230022_fa.res
    created by SHELXL-2019/1 at 10:49:18 on 08-Jan-2024
REM Old TITL elu230022_fa in P2(1)/n
REM SHELXT solution in P2(1)/n: R1 0.176, Rweak 0.094, Alpha 0.064
REM <I/s> 1.380 for 225 systematic absences, Orientation as input
REM Formula found by SHELXT: C31 N4 O Na Si
CELL 1.54184 10.5547 18.8179 16.9275 90 98.233 90
ZERR 4 0.0003 0.0006 0.0007 0 0.004 0
LATT 1
SYMM 0.5-X,0.5+Y,0.5-Z
SFAC C H N Na O Si
UNIT 124 204 16 4 4 4

L.S. 4 0 0
PLAN  13
SIZE 0.05 0.07 0.12
TEMP -123.1(2)
BOND
list 4
fmap 2 53
ACTA
REM <olex2.extras>
REM <HklSrc "%.\\elu230022_fa.hkl">
REM </olex2.extras>

WGHT    0.056400    2.596300
FVAR       0.55130
SI1   6    0.170406    0.619110    0.552570    11.00000    0.04465    0.05053 =
         0.05823    0.00516    0.00027   -0.00225
NA1   4    0.165170    0.628185    0.256395    11.00000    0.04880    0.04539 =
         0.04980   -0.00510    0.00958    0.00113
O1    5    0.169807    0.697954    0.358810    11.00000    0.05722    0.05350 =
         0.04646   -0.01128    0.00263    0.00533
N1    3    0.141053    0.556440    0.127413    11.00000    0.08383    0.08078 =
         0.07319   -0.03328    0.00739    0.01505
N2    3   -0.066016    0.631407    0.195187    11.00000    0.05252    0.07013 =
         0.07730   -0.00581    0.00344    0.00243
N3    3    0.305219    0.682782    0.170179    11.00000    0.06690    0.06663 =
         0.09190    0.01034    0.02611   -0.00394
N4    3    0.243448    0.505430    0.289957    11.00000    0.08939    0.05670 =
         0.10315    0.01668    0.04525    0.02172
C1    1    0.008918    0.571226    0.084501    11.00000    0.10944    0.12727 =
         0.09574   -0.07290   -0.03773    0.02564
AFIX  23
H1A   2    0.010065    0.616808    0.055410    11.00000   -1.20000
H1B   2   -0.014934    0.533325    0.044576    11.00000   -1.20000
AFIX   0
C2    1   -0.090818    0.575130    0.139157    11.00000    0.06418    0.08293 =
         0.16752   -0.04387   -0.01174   -0.00168
AFIX  23
H2A   2   -0.175907    0.582327    0.107078    11.00000   -1.20000
H2B   2   -0.092843    0.529540    0.168136    11.00000   -1.20000
AFIX   0
C3    1    0.240420    0.579413    0.082128    11.00000    0.12472    0.10669 =
         0.06211   -0.01470    0.01990    0.04122
AFIX  23
H3A   2    0.215522    0.566238    0.025408    11.00000   -1.20000
H3B   2    0.320887    0.554098    0.102071    11.00000   -1.20000
AFIX   0
C4    1    0.264209    0.658595    0.087723    11.00000    0.11268    0.11422 =
         0.07292    0.01420    0.04810    0.03166
AFIX  23
H4A   2    0.330971    0.671203    0.054611    11.00000   -1.20000
H4B   2    0.184688    0.683888    0.065730    11.00000   -1.20000
AFIX   0
C5    1    0.155790    0.481874    0.147478    11.00000    0.08334    0.07003 =
         0.14262   -0.04941    0.00672    0.01134
AFIX  23
H5A   2    0.174715    0.455392    0.100001    11.00000   -1.20000
H5B   2    0.073947    0.463610    0.161559    11.00000   -1.20000
AFIX   0
C6    1    0.260396    0.467975    0.215711    11.00000    0.08024    0.04287 =
         0.13001   -0.00599    0.04384    0.01017
AFIX  23
H6A   2    0.264662    0.416251    0.226448    11.00000   -1.20000
H6B   2    0.343189    0.482505    0.199668    11.00000   -1.20000
AFIX   0
C7    1   -0.085546    0.700453    0.156290    11.00000    0.08099    0.07059 =
         0.07719   -0.00934   -0.01084    0.01321
AFIX 137
H7A   2   -0.072180    0.738126    0.196596    11.00000   -1.50000
H7B   2   -0.173067    0.703332    0.127873    11.00000   -1.50000
H7C   2   -0.024518    0.706316    0.118254    11.00000   -1.50000
AFIX   0
C8    1   -0.150887    0.625856    0.256977    11.00000    0.08203    0.16981 =
         0.16217    0.04770    0.05966    0.03035
AFIX 137
H8A   2   -0.134700    0.580834    0.285752    11.00000   -1.50000
H8B   2   -0.240373    0.627531    0.231701    11.00000   -1.50000
H8C   2   -0.133975    0.665514    0.294530    11.00000   -1.50000
AFIX   0
C9    1    0.436164    0.660935    0.200548    11.00000    0.06741    0.07799 =
         0.18330    0.03117    0.02068   -0.00521
AFIX 137
H9A   2    0.459492    0.678588    0.255160    11.00000   -1.50000
H9B   2    0.495031    0.680631    0.166400    11.00000   -1.50000
H9C   2    0.441692    0.608951    0.200427    11.00000   -1.50000
AFIX   0
C10   1    0.295125    0.760056    0.175795    11.00000    0.07930    0.06672 =
         0.15624    0.02013    0.03522   -0.00540
AFIX 137
H10A  2    0.348914    0.782432    0.140210    11.00000   -1.50000
H10B  2    0.323851    0.775083    0.230880    11.00000   -1.50000
H10C  2    0.205844    0.774447    0.160058    11.00000   -1.50000
AFIX   0
C11   1    0.141113    0.474195    0.327125    11.00000    0.15579    0.09720 =
         0.23680    0.07125    0.13889    0.04324
AFIX 137
H11A  2    0.124067    0.504058    0.371852    11.00000   -1.50000
H11B  2    0.166549    0.426577    0.346808    11.00000   -1.50000
H11C  2    0.063561    0.470840    0.287836    11.00000   -1.50000
AFIX   0
C12   1    0.361302    0.504376    0.346229    11.00000    0.14282    0.11000 =
         0.09417    0.03065    0.02099    0.05613
AFIX 137
H12A  2    0.430960    0.524712    0.320938    11.00000   -1.50000
H12B  2    0.382463    0.455248    0.362206    11.00000   -1.50000
H12C  2    0.349888    0.532458    0.393454    11.00000   -1.50000
AFIX   0
C13   1    0.186539    0.722039    0.429910    11.00000    0.04055    0.04438 =
         0.04696   -0.00136    0.00307   -0.00101
C14   1    0.265431    0.675239    0.490722    11.00000    0.04502    0.04116 =
         0.04696   -0.00456    0.00159    0.00255
C15   1    0.393540    0.668985    0.496944    11.00000    0.05004    0.04845 =
         0.05390    0.00279    0.00343    0.00711
AFIX  43
H15   2    0.430262    0.634430    0.534290    11.00000   -1.20000
AFIX   0
C16   1    0.485641    0.707262    0.454987    11.00000    0.04504    0.05637 =
         0.05153   -0.00096    0.00578    0.00849
C17   1    0.460144    0.770976    0.414125    11.00000    0.04671    0.05895 =
         0.07994    0.00712    0.01343    0.00675
AFIX  43
H17   2    0.377777    0.791948    0.411516    11.00000   -1.20000
AFIX   0
C18   1    0.552565    0.804234    0.377298    11.00000    0.05799    0.06818 =
         0.08031    0.01117    0.01809    0.00270
AFIX  43
H18   2    0.532355    0.847424    0.349249    11.00000   -1.20000
AFIX   0
C19   1    0.673620    0.775916    0.380487    11.00000    0.05253    0.09658 =
         0.06358    0.00423    0.01797    0.00297
AFIX  43
H19   2    0.737195    0.799343    0.355631    11.00000   -1.20000
AFIX   0
C20   1    0.699899    0.713134    0.420409    11.00000    0.04951    0.11508 =
         0.07143    0.01496    0.01812    0.02348
AFIX  43
H20   2    0.782409    0.692461    0.422393    11.00000   -1.20000
AFIX   0
C21   1    0.608761    0.679324    0.457821    11.00000    0.05487    0.08403 =
         0.06545    0.01267    0.01089    0.02251
AFIX  43
H21   2    0.630177    0.636313    0.485977    11.00000   -1.20000
AFIX   0
C22   1    0.135572    0.783722    0.456696    11.00000    0.04930    0.04686 =
         0.03991   -0.00485    0.00273    0.00362
AFIX  43
H22   2    0.155410    0.793506    0.512147    11.00000   -1.20000
AFIX   0
C23   1    0.055690    0.834742    0.409675    11.00000    0.03958    0.04211 =
         0.04676   -0.00018    0.00685   -0.00321
C24   1    0.020855    0.830099    0.327115    11.00000    0.04188    0.04772 =
         0.05372    0.00295    0.00198   -0.00330
AFIX  43
H24   2    0.050962    0.791130    0.299343    11.00000   -1.20000
AFIX   0
C25   1   -0.055882    0.880334    0.284688    11.00000    0.05397    0.06006 =
         0.05771    0.01031    0.00124    0.00049
AFIX  43
H25   2   -0.077186    0.875470    0.228494    11.00000   -1.20000
AFIX   0
C26   1   -0.102354    0.937771    0.322781    11.00000    0.05440    0.05701 =
         0.08274    0.01729    0.00604    0.01160
AFIX  43
H26   2   -0.155973    0.972084    0.293505    11.00000   -1.20000
AFIX   0
C27   1   -0.069098    0.943950    0.403867    11.00000    0.06274    0.04839 =
         0.08296    0.00447    0.01871    0.01090
AFIX  43
H27   2   -0.099985    0.983126    0.430936    11.00000   -1.20000
AFIX   0
C28   1    0.008108    0.894420    0.446514    11.00000    0.06124    0.04858 =
         0.05769   -0.00299    0.01188    0.00602
AFIX  43
H28   2    0.030162    0.900507    0.502507    11.00000   -1.20000
AFIX   0
C29   1    0.011368    0.601612    0.492764    11.00000    0.05401    0.07071 =
         0.08672    0.01763   -0.00873   -0.00990
AFIX 137
H29A  2    0.022953    0.575238    0.444393    11.00000   -1.50000
H29B  2   -0.031494    0.646856    0.477876    11.00000   -1.50000
H29C  2   -0.041093    0.573528    0.524536    11.00000   -1.50000
AFIX   0
C30   1    0.141924    0.666830    0.644718    11.00000    0.05814    0.07281 =
         0.07762    0.00260    0.02093    0.00022
AFIX 137
H30A  2    0.092574    0.636358    0.676044    11.00000   -1.50000
H30B  2    0.093965    0.710610    0.630084    11.00000   -1.50000
H30C  2    0.224234    0.678647    0.676544    11.00000   -1.50000
AFIX   0
C31   1    0.255925    0.533968    0.582159    11.00000    0.06385    0.05218 =
         0.06486    0.00752   -0.00366   -0.00360
AFIX 137
H31A  2    0.204082    0.505177    0.613638    11.00000   -1.50000
H31B  2    0.338695    0.544448    0.614190    11.00000   -1.50000
H31C  2    0.269777    0.507700    0.534143    11.00000   -1.50000
AFIX   0
HKLF 4


REM  elu230022_fa_a.res in P2(1)/n
REM wR2 = 0.1717, GooF = S = 1.112, Restrained GooF = 1.112 for all data
REM R1 = 0.0747 for 5846 Fo > 4sig(Fo) and 0.0869 for all 6773 data
REM 352 parameters refined using 0 restraints

END

WGHT      0.0564      2.5962

REM Highest difference peak  0.332,  deepest hole -0.334,  1-sigma level  0.040
Q1    1  -0.1654  0.6081  0.2002  11.00000  0.05    0.33
Q2    1   0.0742  0.5966  0.0630  11.00000  0.05    0.33
Q3    1  -0.0431  0.5867  0.0944  11.00000  0.05    0.32
Q4    1  -0.1363  0.6409  0.2646  11.00000  0.05    0.29
Q5    1   0.3175  0.6023  0.1015  11.00000  0.05    0.25
Q6    1   0.0266  0.5427  0.1074  11.00000  0.05    0.24
Q7    1   0.2739  0.4964  0.3418  11.00000  0.05    0.22
Q8    1   0.3314  0.6796  0.1142  11.00000  0.05    0.22
Q9    1   0.2026  0.6035  0.3040  11.00000  0.05    0.21
Q10   1  -0.0587  0.5402  0.1655  11.00000  0.05    0.21
Q11   1  -0.0582  0.6219  0.1549  11.00000  0.05    0.21
Q12   1   0.0713  0.9001  0.5053  11.00000  0.05    0.21
Q13   1   0.1960  0.5837  0.1154  11.00000  0.05    0.20
;
_shelx_res_checksum                25431
_shelx_hkl_file
;
   0   0  -1    1.37    0.36
   0   0  -1    1.00    0.37
   0   0   1    1.34    0.27
   0   0  -2   26.21    0.95
   0   0   2   24.76    0.87
   0   0  -2   23.37    0.94
   0   0  -3    3.02    1.04
   0   0  -3    3.99    1.08
   0   0   3    2.58    0.96
   0   0  -4 1928.72   38.05
   0   0   4 1916.39   38.06
   0   0  -4 1955.52   38.06
   0   0  -5    0.25    0.68
   0   0  -5    0.42    1.40
   0   0   5    0.29    1.45
   0   0  -6   49.31    1.33
   0   0   6   49.85    2.23
   0   0  -7    2.66    0.67
   0   0   7    0.99    1.83
   0   0  -9    2.22    1.72
   0   0  -9    4.21    1.43
   0   0 -10  296.83    7.11
   0   0  10  290.84    7.61
   0   0 -11    1.73    2.15
   0   0  11   -2.09    3.13
   0   0 -11    0.15    1.55
   0   0 -11    3.73    2.02
   0   0 -12   77.03    3.42
   0   0 -12   68.78    3.16
   0   0 -12   75.52    3.54
   0   0 -13    0.21    2.68
   0   0 -13    1.46    2.07
   0   0 -13    3.72    2.41
   0   0  13    4.30    3.29
   0   0 -14   23.30    3.28
   0   0  14   20.59    3.86
   0   0 -14   23.45    2.60
   0   0 -14   19.80    2.88
   0   0 -15    5.76    2.36
   0   0 -15   -1.16    2.63
   0   0 -15   -0.77    3.09
   0   0 -15    0.45    2.78
   0   0 -16   18.85    3.22
   0   0 -16   15.92    2.85
   0   0 -17    1.92    2.87
   0   0 -17   -0.59    2.68
   0   0 -18    0.20    2.64
   0   0 -18    1.58    2.46
   0   0  18    8.89    3.85
   0   0 -19    0.27    2.35
   0   0 -19   -0.99    2.14
   0   0  19    1.84    3.43
   0   0  19    4.66    3.47
   0   0 -20   28.75    2.63
   0   0 -20   27.05    2.11
   0   0  20   23.89    3.52
   0   0  20   32.10    3.46
   0   0 -21   -4.22    2.30
   0   0  21    3.43    3.19
   0   1   0    0.66    0.23
   0   1   1  221.81    4.58
   0   1  -1  230.71    4.57
   0   1   2  302.74    6.16
   0   1  -2  295.44    6.01
   0   1  -2  316.85    6.15
   0   1  -2  306.26    6.12
   0   1   3 4718.62   92.41
   0   1  -3 4782.48   92.38
   0   1  -3 4681.46   92.35
   0   1   4 3535.23   69.39
   0   1  -4 3511.49   69.31
   0   1  -4 3572.10   69.35
   0   1  -5  817.95   16.72
   0   1  -5  837.93   16.76
   0   1   5  843.04   16.83
   0   1  -6   38.69    1.47
   0   1   6   38.22    2.16
   0   1  -6   36.41    2.04
   0   1  -7  174.35    3.85
   0   1  -7  176.08    4.01
   0   1   7  187.11    4.65
   0   1  -8   70.40    1.94
   0   1   8   74.36    3.02
   0  -1  -9   27.01    2.06
   0   1  -9   24.78    1.61
   0   1 -10  251.19    5.91
   0  -1  10  244.99    6.94
   0   1  10  273.11    6.94
   0   1 -10  274.34    6.52
   0  -1 -10  289.22    6.57
   0  -1 -10  260.17    6.47
   0   1 -10  265.15    6.34
   0   1  11  225.57    6.45
   0  -1  11  207.60    6.52
   0  -1 -11  224.07    5.39
   0  -1 -11  229.29    5.91
   0   1 -11  227.44    5.89
   0   1 -11  210.13    5.62
   0  -1 -11  220.20    5.81
   0  -1 -12    4.27    2.33
   0   1 -12    1.71    2.29
   0  -1 -12    3.27    1.65
   0  -1  12    1.78    3.29
   0   1  12    2.91    3.19
   0  -1 -12    3.18    2.61
   0   1 -12    5.23    2.62
   0   1 -12    5.15    2.09
   0  -1 -12    5.38    2.24
   0   1  12    4.99    2.29
   0   1  13   31.09    3.64
   0  -1  13   28.15    3.78
   0   1 -13   38.91    2.93
   0  -1 -13   37.26    2.91
   0   1 -13   34.89    2.57
   0  -1 -13   38.09    2.81
   0  -1 -13   33.51    3.11
   0   1 -13   34.71    3.15
   0   1 -14   14.02    3.14
   0  -1 -14    4.61    3.05
   0   1  14   11.56    3.72
   0  -1  14   13.61    3.85
   0  -1 -14   15.28    2.65
   0   1 -14    9.99    2.37
   0  -1 -14   16.28    2.74
   0   1 -14    8.97    2.73
   0  -1 -15    4.02    2.41
   0   1 -15    4.66    3.16
   0  -1 -15    3.10    3.12
   0  -1 -15    2.62    2.80
   0   1 -15    8.87    2.90
   0   1 -15   -0.33    2.62
   0   1  15    0.94    3.78
   0  -1 -15   -0.08    2.61
   0  -1  15    2.31    3.83
   0  -1 -16   -0.81    2.70
   0   1 -16    6.26    2.74
   0  -1 -16    2.43    2.31
   0   1 -16    4.88    3.07
   0  -1 -16    4.18    3.04
   0  -1 -17   19.37    2.86
   0   1 -17   26.53    3.06
   0  -1 -17   21.07    3.12
   0   1 -17   20.81    3.11
   0  -1 -17   20.58    2.48
   0  -1 -18   11.27    2.56
   0   1 -18    8.57    2.54
   0   1  18   17.28    3.90
   0  -1  18   12.69    3.93
   0  -1 -18   15.34    2.75
   0   1 -18   12.10    2.77
   0   1 -19    3.11    2.13
   0  -1 -19    6.71    2.17
   0   1  19    5.05    3.39
   0   1  19   13.00    3.47
   0  -1  19    7.80    3.50
   0  -1  19    7.99    3.47
   0  -1 -19    3.23    2.37
   0   1 -19    8.30    2.44
   0  -1 -20   11.19    1.76
   0  -1  20   10.87    3.58
   0   1  20   12.53    3.17
   0   1  20   15.86    3.35
   0  -1  20    6.89    3.35
   0   1 -20    5.37    2.45
   0  -1 -20    7.29    2.45
   0   1  21    3.94    3.01
   0  -1  21    9.68    3.19
   0   1 -21    6.02    2.31
   0  -1 -21    8.71    2.35
   0   2   0 1199.84   23.10
   0   2   0 1159.03   23.10
   0   2  -1 1253.93   24.63
   0   2   1 1279.50   24.75
   0   2  -2 2302.89   44.73
   0   2   2 2260.77   44.77
   0   2  -3  747.68   14.87
   0   2  -3  760.55   14.90
   0   2   3  742.05   14.94
   0   2  -3  740.58   14.69
   0   2   4   18.15    1.58
   0   2  -4   17.65    1.52
   0   2  -4   18.80    1.48
   0   2  -4   15.60    0.89
   0   2  -5  146.00    3.62
   0   2   5  147.84    3.76
   0   2  -5  142.96    3.62
   0   2  -5  144.40    3.18
   0   2  -6   91.00    2.77
   0   2   6   81.11    2.87
   0   2  -6   90.22    2.77
   0   2  -6   83.88    2.15
   0   2   7  475.74   10.06
   0   2  -7  467.42    9.89
   0   2  -7  477.13    9.87
   0   2  -7  449.04    9.43
   0   2  -8    3.12    1.16
   0   2   8    1.47    2.08
   0   2  -8    2.44    1.12
   0   2  -9  200.22    4.88
   0  -2  -9  199.92    5.08
   0   2  -9  182.46    4.40
   0  -2   9  187.68    5.33
   0   2   9  203.30    5.45
   0   2  10  131.72    4.60
   0   2 -10  133.99    4.05
   0  -2 -10  138.75    4.11
   0   2 -10  128.23    3.75
   0  -2 -10  134.39    4.08
   0  -2 -11   15.42    1.93
   0   2 -11   17.29    2.41
   0  -2 -11   12.57    2.30
   0   2  11   11.79    3.09
   0  -2  11   13.86    3.42
   0   2 -11   16.41    2.02
   0  -2 -11   15.45    2.38
   0   2 -11   16.81    2.69
   0   2 -12    3.42    2.41
   0  -2 -12    6.67    2.41
   0  -2 -12    5.15    1.82
   0   2  12    5.50    3.10
   0  -2  12    6.17    3.47
   0  -2 -12    4.68    2.27
   0   2 -12    1.48    1.86
   0   2  12    5.80    2.27
   0   2 -12    2.50    2.60
   0   2  13  198.16    5.77
   0  -2 -13  195.87    5.24
   0  -2  13  184.68    6.57
   0   2  13  196.91    6.34
   0   2 -13  221.78    5.95
   0  -2 -13  215.74    5.94
   0  -2 -13  208.64    5.94
   0  -2 -13  206.24    5.94
   0   2 -13  215.16    6.01
   0  -2 -14    3.90    3.05
   0   2 -14    7.39    3.07
   0  -2  14    3.22    3.83
   0   2  14   -0.56    3.39
   0   2 -14    3.22    2.63
   0  -2 -14    3.80    2.62
   0  -2 -14    1.22    2.50
   0   2 -15   31.39    3.24
   0  -2 -15   28.76    3.16
   0   2 -15   32.32    3.09
   0   2 -15   28.06    3.42
   0  -2 -15   32.69    3.47
   0  -2 -15   27.28    3.04
   0   2  15   29.04    4.18
   0  -2  15   24.79    4.24
   0  -2 -15   28.75    2.98
   0   2 -16    6.59    3.06
   0  -2 -16    8.22    3.07
   0  -2 -16    9.50    2.79
   0   2 -16    7.77    2.75
   0  -2 -16    5.96    2.47
   0   2 -17  119.29    4.55
   0  -2 -17  127.51    4.58
   0   2 -17  121.12    4.48
   0  -2 -17  119.03    4.50
   0  -2  18    7.12    3.84
   0   2  18    7.00    3.74
   0   2 -18    2.47    2.58
   0  -2 -18    1.87    2.51
   0  -2 -18    2.23    1.99
   0   2 -18    2.91    2.36
   0  -2 -18    4.81    2.35
   0  -2  19    9.27    3.53
   0   2  19   15.71    3.42
   0  -2  19   12.40    3.54
   0   2  19    5.09    3.27
   0  -2 -19    7.80    2.43
   0   2 -19   10.34    2.45
   0   2 -19    9.42    2.20
   0  -2 -19    7.05    2.16
   0   2  20    5.26    2.97
   0   2  20    3.71    2.87
   0  -2  20    8.88    3.41
   0  -2  20   -0.32    3.50
   0  -2 -20    1.01    2.41
   0   2 -20    3.44    2.45
   0   2  21   -0.44    2.57
   0  -2  21    3.70    2.91
   0   2 -21    3.77    2.15
   0  -2 -21    5.01    2.12
   0   3   0    0.80    0.70
   0   3   0    1.35    0.64
   0   3   0    0.21    0.67
   0   3  -1  287.90    5.79
   0   3  -1  294.79    5.83
   0   3   1  286.40    5.96
   0   3   1  290.92    5.87
   0   3   2 5157.74  100.87
   0   3  -2 5162.02  100.84
   0   3   3 5621.17  109.73
   0   3  -3 5593.65  109.65
   0   3  -3 5615.84  109.66
   0   3   4 6422.42  125.34
   0   3  -4 6401.65  125.23
   0   3  -4 6394.29  125.26
   0   3  -5   24.51    1.79
   0   3  -5   24.47    1.83
   0   3   5   25.85    1.94
   0   3   6   49.15    2.35
   0   3  -6   50.65    2.27
   0   3  -6   48.12    2.22
   0   3   7  541.23   11.35
   0   3  -7  523.99   11.13
   0   3  -7  517.96   11.16
   0  -3  -8    1.64    1.79
   0   3  -8    1.04    1.29
   0   3  -9    9.67    1.95
   0  -3  -9   12.75    2.00
   0  -3   9   13.16    2.52
   0   3   9   13.66    2.66
   0   3  -9   11.49    2.13
   0   3  -9    9.90    2.23
   0  -3  -9   14.20    2.09
   0   3   9    8.50    2.33
   0  -3 -10   15.01    2.16
   0   3 -10   13.58    2.20
   0   3 -10   13.27    2.29
   0  -3  10   12.72    2.97
   0   3  10   14.19    2.92
   0   3  10   13.94    2.51
   0  -3 -10   11.70    2.20
   0  -3 -11  374.60    8.96
   0   3  11  362.43    8.88
   0  -3  11  358.49    9.41
   0   3  11  380.93    9.29
   0   3 -11  385.78    8.96
   0  -3 -11  400.56    8.90
   0   3 -11  377.81    8.82
   0   3 -12   37.84    2.73
   0  -3 -12   37.36    2.78
   0  -3 -12   27.31    2.20
   0  -3  12   33.51    3.80
   0   3  12   26.27    3.36
   0  -3 -12   36.18    2.83
   0   3  12   28.60    2.71
   0   3 -12   34.40    3.05
   0  -3 -13   30.68    2.32
   0   3  13   36.67    2.93
   0  -3  13   33.15    4.04
   0   3  13   27.05    3.48
   0  -3 -13   31.39    3.16
   0   3 -13   32.97    3.24
   0  -3 -13   28.66    2.88
   0  -3 -13   31.16    2.75
   0   3 -13   34.64    2.85
   0   3 -14  116.44    4.32
   0  -3 -14  112.29    4.31
   0  -3  14  111.43    5.52
   0  -3 -14  101.41    3.63
   0  -3 -14  104.92    4.34
   0   3 -14  103.43    4.57
   0  -3 -14  102.58    4.50
   0   3  15   31.61    4.18
   0  -3  15   31.49    4.32
   0   3 -15   34.86    3.56
   0  -3 -15   31.65    3.51
   0  -3 -15   44.51    3.39
   0  -3 -15   30.51    3.05
   0   3 -15   35.35    3.06
   0  -3 -16    9.37    2.67
   0  -3 -16   14.97    2.90
   0   3 -16   15.08    2.81
   0  -3 -16   16.02    3.16
   0   3 -16   13.11    3.07
   0  -3 -17   29.56    2.74
   0   3 -17   27.32    3.14
   0  -3 -17   32.56    3.25
   0  -3 -17   26.39    2.97
   0   3 -17   33.87    3.01
   0  -3  17   37.96    4.53
   0   3  17   37.01    4.29
   0  -3 -18    4.58    2.09
   0  -3 -18    5.17    2.54
   0   3 -18    2.17    2.52
   0   3 -18   -2.39    2.30
   0  -3 -18    3.88    2.36
   0   3  18   -0.94    3.42
   0  -3  18    1.01    3.78
   0   3 -19   -1.81    2.32
   0  -3 -19    1.78    2.30
   0  -3 -19    2.25    2.06
   0   3 -19    0.23    1.99
   0   3  19    3.66    3.04
   0  -3  19    0.50    3.35
   0  -3  19    6.63    3.42
   0   3  19   -0.77    3.00
   0   3  20    6.55    2.69
   0   3  20    4.20    2.67
   0  -3  20    4.64    3.47
   0  -3  20    5.36    3.68
   0   3 -20    2.06    2.47
   0  -3 -20    3.47    2.45
   0  -3 -21   15.12    1.95
   0   3 -21   12.04    2.01
   0   4   0  336.98    6.68
   0   4   0  321.26    6.71
   0   4   1 1016.26   19.88
   0  -4  -1  985.23   19.73
   0   4  -1 1010.16   19.74
   0   4  -1 1032.82   19.82
   0   4  -1 1021.33   19.85
   0   4   1 1014.17   19.98
   0   4   2   69.84    2.10
   0   4  -2   64.46    1.63
   0   4   3  127.36    3.25
   0   4  -3  128.78    3.24
   0   4   4 5962.21  108.12
   0   4  -4 5783.35  108.02
   0   4  -4 5831.74  107.99
   0   4   5  520.18   10.81
   0   4  -5  508.27   10.67
   0   4  -5  508.51   10.65
   0   4   6  352.39    7.95
   0   4  -6  359.05    7.78
   0   4  -6  357.54    7.79
   0   4  -7  911.38   18.52
   0   4   7  908.65   18.74
   0   4  -7  899.98   18.57
   0  -4  -8    8.87    1.98
   0   4  -8    8.35    1.96
   0  -4  -9    4.44    1.86
   0   4  -9    3.27    1.82
   0   4   9    1.39    2.56
   0  -4   9    5.86    2.50
   0   4  -9    3.26    2.07
   0  -4  -9    2.55    1.99
   0   4   9    3.63    2.28
   0   4  -9    4.06    2.22
   0   4  -9    3.51    1.41
   0   4 -10   77.69    3.17
   0  -4 -10   78.65    3.08
   0   4 -10   73.76    3.17
   0  -4 -10   77.50    3.31
   0   4  10   73.93    3.74
   0  -4  10   79.11    3.78
   0   4  10   72.80    3.59
   0   4 -10   74.75    3.41
   0   4 -11   70.90    3.17
   0  -4 -11   71.82    3.18
   0  -4 -11   68.76    3.38
   0   4  11   65.87    3.40
   0   4 -11   72.54    3.27
   0   4 -11   74.16    3.54
   0  -4  11   65.60    4.04
   0   4  11   67.86    3.90
   0   4 -12   24.12    2.48
   0  -4 -12   18.35    2.36
   0  -4 -12   18.89    2.11
   0   4  12   17.80    2.76
   0   4  12   15.25    3.16
   0  -4  12   17.83    3.49
   0  -4 -12   23.94    2.71
   0   4 -12   21.20    2.86
   0   4 -13    0.36    2.38
   0  -4 -13    2.06    2.38
   0  -4 -13    2.95    1.91
   0   4  13    1.80    2.55
   0  -4  13    0.71    3.65
   0   4 -13    5.48    2.94
   0  -4 -13    1.40    2.57
   0  -4 -14   22.90    3.11
   0  -4 -14   26.94    2.92
   0   4 -14   25.42    2.86
   0  -4 -14   24.24    2.36
   0  -4  14   25.60    4.33
   0   4  14   27.24    3.15
   0  -4 -14   25.78    3.43
   0   4 -14   27.44    3.52
   0   4 -14   28.58    3.02
   0  -4 -14   29.45    3.08
   0   4  15    3.08    3.63
   0  -4  15    4.43    3.94
   0   4 -15    3.60    2.49
   0  -4 -15    8.51    2.62
   0  -4 -15    7.86    3.22
   0   4 -15    0.48    3.11
   0   4 -16   70.94    3.91
   0  -4 -16   80.95    4.05
   0   4 -16   73.03    3.74
   0  -4 -16   71.09    3.76
   0  -4 -16   66.49    3.66
   0  -4  17    3.35    3.94
   0   4  17    2.13    3.58
   0  -4 -17    1.63    2.74
   0  -4 -17    2.79    2.47
   0   4 -17    4.42    2.44
   0  -4 -17    0.78    2.41
   0  -4  18    8.24    3.71
   0   4  18    8.13    3.34
   0   4 -18    8.75    2.66
   0  -4 -18    9.93    2.54
   0  -4 -18   10.67    2.37
   0   4 -18    5.59    2.27
   0  -4 -18    8.43    2.23
   0  -4  19    0.16    3.18
   0  -4  19    3.61    3.28
   0   4  19    0.49    2.88
   0   4  19    6.84    2.91
   0  -4 -19    2.58    2.20
   0   4 -19    1.19    2.26
   0  -4 -19    3.55    1.94
   0   4 -19    0.84    1.85
   0  -4 -19    2.02    1.74
   0   4 -20   22.09    2.67
   0  -4 -20   21.86    2.59
   0  -4  20   18.97    3.45
   0   4  20   21.01    2.47
   0   4  20   18.91    2.57
   0  -4  20   30.74    3.62
   0   5   0    1.49    1.06
   0   5   0    1.52    0.95
   0   5   1  502.57   10.16
   0   5  -1  503.77    9.98
   0   5  -1  491.40   10.01
   0   5   1  499.88   10.04
   0   5  -2  181.16    3.78
   0   5   2  175.94    4.14
   0  -5  -2  171.93    3.75
   0   5  -2  181.82    3.73
   0   5   2  179.00    3.89
   0   5   3   31.76    1.81
   0   5  -3   29.20    1.12
   0  -5  -3   30.45    1.35
   0   5  -3   35.09    1.92
   0   5   4   11.43    1.81
   0   5   4   10.87    1.00
   0   5  -4   13.34    1.83
   0   5  -4    9.96    1.61
   0   5   5   11.66    1.85
   0   5  -5    8.03    1.80
   0   5  -5    9.62    1.74
   0   5  -6  420.36    9.24
   0   5  -6  435.89    9.24
   0   5   6  427.15    9.43
   0  -5  -6  433.02    9.09
   0  -5  -7   36.19    2.03
   0   5  -7   36.87    1.98
   0  -5  -7   33.82    2.34
   0  -5   8    3.23    2.25
   0   5  -8    3.77    2.04
   0   5  -8    1.13    2.01
   0   5  -8    3.50    2.07
   0  -5  -8    2.96    2.00
   0   5   8    2.43    2.20
   0  -5  -9    8.35    1.89
   0   5  -9    5.12    1.83
   0  -5   9    7.61    2.52
   0   5  -9    7.16    2.35
   0   5  -9    6.71    2.29
   0   5   9    6.38    2.38
   0   5  -9    7.64    2.20
   0  -5  -9    6.77    2.21
   0  -5 -10  121.31    3.84
   0   5 -10  115.43    3.78
   0   5 -10  119.43    3.94
   0  -5  10  112.60    4.47
   0  -5 -10  115.75    4.11
   0   5 -10  115.78    4.11
   0   5  10  110.22    4.29
   0  -5 -11   16.19    2.63
   0   5  11   11.34    2.71
   0   5 -11   15.88    2.56
   0  -5  11   14.11    3.36
   0   5 -11   18.77    2.83
   0  -5 -11   12.60    2.26
   0   5 -11   16.88    2.28
   0  -5 -12    2.70    2.58
   0   5 -12    5.76    2.17
   0  -5 -12    2.49    2.14
   0   5  12    4.13    2.56
   0   5 -12    5.45    2.42
   0  -5  12    3.21    3.37
   0   5 -12    5.65    2.78
   0   5  13   41.79    3.41
   0  -5 -13   47.70    2.71
   0  -5 -13   45.98    3.01
   0   5 -13   43.69    3.02
   0   5 -13   50.65    3.62
   0  -5  13   47.22    4.47
   0  -5 -13   46.41    3.44
   0  -5  14  101.03    5.50
   0  -5 -14  107.97    4.17
   0   5 -14   95.69    4.09
   0   5 -14  109.76    4.30
   0  -5 -14  110.00    4.35
   0  -5 -14   98.68    4.48
   0   5  14  101.00    5.18
   0  -5  14  105.02    5.54
   0   5  14  104.32    4.50
   0  -5 -14   97.28    3.75
   0   5 -14  110.86    4.67
   0   5  15   56.75    4.38
   0  -5  15   63.03    4.84
   0   5 -15   66.11    3.96
   0  -5 -15   69.39    3.91
   0  -5 -15   65.31    3.37
   0   5 -15   58.37    3.34
   0   5  15   67.28    3.75
   0  -5 -15   56.58    2.90
   0  -5 -16   -2.19    2.94
   0   5 -16    1.61    2.98
   0   5 -16    1.21    2.29
   0  -5 -16   -0.09    2.61
   0  -5 -16    2.68    2.56
   0   5 -16   -0.08    2.45
   0  -5 -17   49.85    3.24
   0   5 -17   52.40    3.11
   0  -5 -17   51.48    3.17
   0  -5  17   64.04    4.67
   0   5  17   68.14    4.31
   0  -5 -18   10.31    2.52
   0   5 -18   13.60    2.62
   0  -5  18   11.55    3.63
   0   5  18    7.53    3.09
   0  -5  18   12.89    3.70
   0   5  18   14.29    3.16
   0  -5 -18   14.17    2.30
   0  -5 -18    9.84    2.25
   0   5 -18    9.92    2.17
   0  -5 -19   -0.69    2.13
   0   5 -19    4.85    2.19
   0   5  19    0.98    2.56
   0  -5  19    5.71    3.00
   0  -5  19    4.82    3.05
   0   5  19    2.16    2.60
   0   5  19    8.12    2.17
   0  -5 -19    1.87    1.74
   0  -5 -19    1.93    1.71
   0  -5 -20    3.75    2.47
   0   5 -20    1.24    2.50
   0  -5  20    1.07    3.18
   0   6   0 2110.43   41.91
   0   6   0 2152.37   41.89
   0   6   1  970.63   19.16
   0   6  -1  972.00   19.15
   0   6   1  965.38   19.24
   0   6   1  966.44   19.28
   0   6  -1  956.07   19.11
   0   6   2  825.62   16.08
   0   6  -2  830.21   16.01
   0   6   2  828.18   16.30
   0   6   2  796.14   15.91
   0  -6   2  800.23   15.90
   0   6  -2  811.97   15.90
   0  -6  -2  789.43   15.90
   0   6  -3 2540.12   49.11
   0   6   3 2454.23   48.85
   0   6  -3 2497.12   48.72
   0   6   3 2564.54   49.13
   0   6  -3 2474.58   48.77
   0  -6  -3 2459.61   48.79
   0   6  -4   12.65    1.85
   0   6  -4   10.40    1.67
   0  -6  -4   10.27    1.32
   0   6  -4   11.48    1.21
   0   6  -4    9.91    0.89
   0   6   4   11.47    1.82
   0   6  -5    4.78    1.84
   0   6   5    3.88    0.84
   0   6  -5    3.01    1.69
   0   6  -5    2.62    1.26
   0  -6  -5    2.55    1.40
   0   6   5    2.25    1.93
   0   6  -6  998.68   20.24
   0  -6  -6 1007.70   20.30
   0   6  -6 1024.20   20.48
   0   6  -6  989.46   20.47
   0   6   6 1016.82   20.68
   0  -6  -7  899.47   17.89
   0   6  -7  880.54   17.81
   0  -6  -7  873.26   18.19
   0  -6   7  835.65   18.11
   0   6  -8   62.55    2.91
   0   6   8   62.05    3.17
   0   6  -8   63.55    2.85
   0  -6   8   57.50    3.05
   0  -6  -8   61.07    2.91
   0  -6  -9   44.96    2.39
   0   6  -9   41.61    2.38
   0   6  -9   44.22    2.74
   0   6  -9   43.14    2.24
   0   6   9   38.32    3.00
   0   6  -9   41.15    2.75
   0   6  -9   43.99    2.86
   0  -6   9   43.47    3.09
   0  -6  -9   47.81    2.88
   0  -6 -10    0.96    2.39
   0   6 -10    1.05    1.88
   0  -6 -10    2.05    1.98
   0   6 -10   -1.60    2.42
   0  -6  10    2.34    2.80
   0   6 -10    2.49    2.52
   0   6  10   -0.52    2.61
   0   6  10    3.85    2.51
   0   6 -10    3.31    2.57
   0  -6 -11   17.08    2.72
   0  -6 -11   21.23    2.23
   0   6 -11   17.90    2.22
   0   6 -11   19.42    2.64
   0  -6  11   23.17    3.27
   0   6 -11   20.95    2.80
   0   6 -11   17.02    2.89
   0   6  11   16.50    2.81
   0   6  11   20.19    2.88
   0  -6 -12   41.61    3.27
   0   6  12   45.18    3.36
   0  -6  12   42.36    3.88
   0   6 -12   38.18    2.70
   0  -6 -12   43.44    2.80
   0   6 -12   46.50    3.37
   0   6 -12   37.90    2.99
   0  -6 -13  372.28    8.79
   0   6 -13  367.49    8.91
   0  -6 -13  368.07    8.96
   0   6 -13  359.83    8.75
   0   6  13  342.59    9.55
   0  -6  13  369.71   10.09
   0  -6 -13  373.02    9.25
   0  -6 -13  363.11    8.55
   0   6  13  350.49    9.16
   0   6 -13  356.94    9.11
   0  -6 -14    4.79    2.67
   0   6 -14    2.04    2.55
   0  -6 -14    0.84    2.41
   0   6 -14    0.15    2.39
   0  -6  14    3.81    3.87
   0   6  14    5.99    3.39
   0  -6 -14    6.23    2.25
   0  -6  14    4.69    4.06
   0  -6 -14    5.32    2.93
   0   6  14    7.97    3.01
   0   6 -14    2.59    3.26
   0  -6 -15    3.35    2.96
   0   6 -15    7.88    3.16
   0  -6 -15   11.01    2.62
   0   6 -15    4.98    2.48
   0  -6 -15    6.25    2.81
   0  -6 -16    8.93    2.97
   0   6 -16    5.52    3.03
   0  -6  16   13.93    4.22
   0   6  16   12.03    3.56
   0   6 -16   10.24    2.49
   0  -6 -16    9.04    2.53
   0  -6 -16    6.96    2.77
   0  -6  17   29.86    4.08
   0   6  17   29.47    3.55
   0   6 -17   26.19    2.42
   0  -6 -17   22.83    2.51
   0   6 -17   27.65    2.51
   0  -6 -17   28.45    2.85
   0   6 -18    4.15    2.45
   0  -6 -18    3.20    2.37
   0   6  18    4.96    2.43
   0   6  18    6.45    2.83
   0  -6  18   -0.26    3.30
   0  -6  18    4.19    3.33
   0   6  18    2.44    2.80
   0   6 -18    2.32    1.90
   0  -6 -18    3.13    1.96
   0  -6 -18    5.78    2.16
   0  -6  19    7.67    2.74
   0  -6  19    3.30    2.76
   0  -6 -19    1.88    1.76
   0  -6 -19    3.74    2.08
   0   6 -19    7.29    2.12
   0   6  19    8.80    2.03
   0  -6 -20    3.66    2.56
   0   7   0    1.34    1.13
   0   7   0    2.32    1.22
   0   7  -1 1335.22   26.51
   0   7   1 1369.43   26.63
   0   7   1 1340.34   26.66
   0   7  -1 1328.36   26.49
   0   7  -2  133.73    2.69
   0   7   2  133.02    3.17
   0   7   2  138.75    3.08
   0   7   2  138.56    2.81
   0   7  -3  105.85    2.46
   0  -7  -3  102.41    2.49
   0   7   3   99.39    2.46
   0  -7   3  105.51    2.47
   0   7   3  105.73    2.95
   0   7   3  104.60    3.10
   0   7  -3  102.56    2.42
   0   7  -3  106.91    3.23
   0   7   3  106.35    2.63
   0  -7  -4   67.01    2.10
   0   7  -4   65.13    1.97
   0   7   4   73.93    2.68
   0   7  -4   63.99    1.69
   0   7   4   66.01    2.07
   0   7  -4   68.60    2.47
   0   7  -4   73.38    2.66
   0  -7  -5   92.45    2.63
   0   7  -5   85.11    2.47
   0   7   5   88.83    3.12
   0   7  -5   82.45    3.00
   0   7  -5   83.50    2.91
   0  -7   6  190.62    5.15
   0   7  -6  191.33    4.54
   0  -7  -6  195.56    4.65
   0  -7  -6  195.71    5.12
   0  -7   7   37.73    2.86
   0   7  -7   46.98    2.08
   0  -7  -7   48.37    2.22
   0  -7  -7   46.06    2.69
   0   7   7   46.89    2.82
   0   7  -7   50.12    2.58
   0   7  -7   45.60    2.61
   0   7   8  101.19    3.86
   0   7  -8   99.42    3.61
   0   7  -8   99.33    3.61
   0   7   8  103.91    3.73
   0  -7   8  100.03    3.85
   0  -7  -8  109.51    3.78
   0  -7  -9   45.46    2.90
   0   7   9   44.52    3.04
   0   7  -9   40.63    2.81
   0   7   9   36.44    3.05
   0   7  -9   40.19    2.85
   0   7  -9   37.88    2.80
   0   7  -9   35.04    2.34
   0  -7   9   31.07    3.08
   0   7  -9   40.13    2.32
   0  -7  -9   44.46    2.33
   0  -7 -10   -0.66    2.48
   0   7  10   -0.86    2.58
   0   7  10    2.47    2.63
   0   7 -10    2.63    1.91
   0  -7 -10   -0.38    1.93
   0   7 -10    0.53    2.44
   0   7 -10   -0.26    2.62
   0   7 -10   -0.06    2.49
   0   7 -10   -0.48    1.79
   0  -7  10   -1.51    2.74
   0   7 -11   31.51    2.39
   0  -7 -11   37.10    2.44
   0  -7 -11   41.86    3.12
   0   7  11   38.10    3.21
   0   7  11   32.38    3.11
   0   7 -11   33.77    2.96
   0   7 -11   34.92    3.17
   0  -7  11   35.79    3.40
   0   7 -11   40.34    2.93
   0   7 -12   12.89    3.11
   0   7  12    6.11    2.90
   0  -7  12   13.06    3.58
   0  -7 -12   11.47    2.16
   0   7 -12    6.25    2.16
   0  -7 -12    7.44    2.81
   0   7  12   10.01    2.93
   0  -7 -12    6.45    2.33
   0   7 -12   12.74    2.38
   0   7 -12   10.93    2.71
   0  -7  12   14.61    3.61
   0   7 -13    2.01    3.22
   0  -7  13    2.08    3.70
   0   7 -13    0.42    2.26
   0  -7 -13   -3.34    2.31
   0   7  13    2.47    3.15
   0  -7 -13    1.86    2.89
   0   7  13   -1.70    2.94
   0  -7 -13    1.50    2.41
   0   7 -13    1.60    2.34
   0   7 -13    3.65    2.83
   0  -7  13    5.24    3.88
   0  -7 -13    3.02    2.25
   0   7 -14   39.83    3.72
   0   7  14   37.56    3.82
   0  -7  14   39.39    4.51
   0   7  14   47.59    3.58
   0  -7 -14   41.97    2.82
   0   7 -14   41.18    2.87
   0  -7 -14   42.03    2.80
   0  -7 -15   15.30    3.12
   0   7 -15   20.16    3.28
   0  -7 -15    9.00    2.90
   0  -7 -15   18.50    2.62
   0   7 -15   19.83    2.60
   0  -7 -16    2.78    2.29
   0   7 -16    4.90    2.22
   0  -7 -16   -1.64    2.73
   0   7 -16    1.54    2.83
   0   7 -16    3.26    2.35
   0   7  16    6.20    3.14
   0  -7  16    6.44    4.01
   0  -7 -16    6.12    2.77
   0  -7 -17   28.70    2.87
   0   7 -17   27.49    2.36
   0  -7 -17   25.25    2.36
   0   7  17   33.32    3.29
   0  -7  17   26.98    3.95
   0  -7  17   31.47    3.91
   0   7  17   26.58    3.15
   0   7 -17   22.88    2.41
   0   7  17   35.09    2.99
   0  -7 -17   33.35    2.87
   0   7 -17   30.95    2.92
   0   7 -18    2.81    2.33
   0  -7 -18    5.91    2.28
   0  -7  18    4.86    3.11
   0  -7  18    0.99    3.08
   0  -7 -18    2.69    2.18
   0   7  18    9.41    2.27
   0   7 -18    4.55    1.73
   0  -7  19    2.31    2.23
   0  -7 -19    3.10    1.68
   0  -7 -19    2.86    2.22
   0   7 -19    4.31    2.24
   0  -7 -20    1.43    2.39
   0   8   0  108.76    2.84
   0   8   0  108.72    2.84
   0   8  -1  159.24    3.76
   0   8   1  165.71    4.00
   0   8   1  169.12    3.98
   0   8  -1  167.13    3.77
   0   8  -2  903.56   18.18
   0   8   2  922.78   18.54
   0   8   2  927.93   18.50
   0   8   3  192.60    4.59
   0   8   3  185.87    4.66
   0   8  -3  182.74    4.00
   0   8  -3  196.25    4.80
   0   8   3  188.39    4.19
   0   8   4 2585.81   49.98
   0   8   4 2599.23   49.87
   0   8  -4 2617.19   49.83
   0   8  -4 2598.83   49.91
   0   8   4 2419.51   49.49
   0   8   4 2441.10   49.58
   0  -8   5  133.02    4.14
   0   8  -5  131.00    3.74
   0   8   5  127.96    4.10
   0   8   6  584.20   12.29
   0   8   6  571.31   12.43
   0   8  -6  576.25   12.25
   0  -8   6  570.91   12.47
   0  -8  -6  576.63   12.48
   0   8   6  560.72   12.30
   0   8   6  569.95   12.52
   0   8  -7   10.35    2.10
   0   8  -7    7.67    2.27
   0   8   7    5.35    2.29
   0  -8   7   10.82    2.62
   0  -8  -7   13.93    2.34
   0   8   7   11.63    2.31
   0   8   7   12.40    2.18
   0   8  -8  117.16    3.97
   0   8  -8  108.07    3.84
   0   8   8  113.55    4.18
   0   8   8  107.90    4.01
   0  -8   8  120.63    4.25
   0  -8  -8  116.43    4.07
   0   8   8  120.13    4.09
   0   8   9   63.68    3.43
   0   8  -9   62.94    3.40
   0   8  -9   60.81    3.16
   0   8   9   59.78    3.48
   0   8  -9   62.99    3.29
   0  -8   9   61.40    3.48
   0   8  -9   57.12    2.78
   0   8   9   62.92    3.26
   0  -8  -9   63.83    3.36
   0   8  10  201.59    5.72
   0   8 -10  186.39    5.15
   0   8 -10  200.93    5.53
   0  -8 -10  213.42    5.93
   0   8  10  208.57    5.96
   0   8  10  190.90    5.95
   0   8 -10  199.62    5.68
   0  -8  10  208.99    6.02
   0   8 -10  185.23    5.10
   0  -8 -10  185.36    5.14
   0   8 -10  205.97    5.79
   0   8  11  108.45    4.12
   0   8 -11  115.99    4.12
   0  -8 -11  111.99    4.40
   0   8  11  114.58    4.47
   0   8  11  114.47    4.59
   0   8 -11  114.16    4.26
   0  -8  11  117.74    4.72
   0   8 -11  106.09    3.68
   0   8 -11  108.18    4.41
   0  -8 -11  102.22    3.59
   0   8 -12   33.72    3.25
   0  -8  12   37.54    3.91
   0   8 -12   29.83    3.53
   0  -8 -12   34.29    3.38
   0   8 -12   31.28    3.10
   0   8  12   26.06    2.87
   0   8  12   34.07    3.46
   0  -8  13   10.06    3.96
   0   8 -13   11.68    3.40
   0  -8 -13   12.83    2.42
   0  -8 -13    4.49    2.98
   0   8 -13    8.13    2.90
   0   8  13   12.03    2.64
   0   8  13   11.90    3.23
   0  -8 -14    6.32    2.24
   0   8  14    3.93    2.95
   0   8 -14    7.19    3.22
   0   8  15   99.30    4.46
   0   8 -15  105.68    4.51
   0  -8  15   95.00    5.21
   0  -8 -15  108.45    4.50
   0   8  16   27.85    2.98
   0   8 -16   17.30    2.59
   0  -8 -16   23.54    2.97
   0  -8  16   23.94    4.08
   0   8  17    3.87    2.37
   0  -8 -17    6.59    2.46
   0   8 -17    9.62    2.55
   0   8 -17    5.95    2.09
   0  -8 -17    6.84    2.46
   0  -8  17    9.31    3.21
   0  -8  17    7.01    3.36
   0  -8 -18    6.12    2.11
   0  -8 -18    7.83    2.23
   0   8 -18    6.71    2.21
   0   8 -18    5.84    1.72
   0   8  18    5.40    2.07
   0  -8 -19    2.81    2.35
   0   9   0    3.49    1.34
   0   9   0    2.76    1.35
   0   9  -1  598.28   12.06
   0   9   1  602.00   12.27
   0   9  -1  568.17   12.06
   0   9   1  612.77   12.28
   0   9  -2  137.63    3.22
   0   9   2  139.27    3.73
   0   9   2  143.19    3.71
   0   9  -3  665.19   13.85
   0   9  -3  679.07   14.20
   0   9   3  669.36   13.99
   0   9   3  673.10   13.94
   0   9   3  669.16   14.21
   0   9  -4  200.37    5.38
   0   9  -4  210.82    5.04
   0   9   4  196.49    4.83
   0   9   4  215.58    5.46
   0   9   5   49.71    2.45
   0  -9   5   45.86    3.03
   0   9  -5   53.98    2.71
   0  -9  -5   44.52    2.73
   0   9   5   47.65    2.62
   0   9   5   47.16    2.88
   0   9   6   90.50    3.24
   0  -9   6   79.25    3.71
   0   9  -6   86.17    3.15
   0   9   6   88.52    3.39
   0   9  -6   78.99    3.26
   0  -9  -6   90.67    3.53
   0   9   6   85.26    3.38
   0   9   6   85.89    3.60
   0   9   7  266.58    6.55
   0  -9   7  241.50    6.72
   0   9  -7  238.88    6.33
   0   9  -7  256.08    6.46
   0   9   7  276.00    6.74
   0  -9  -7  260.78    6.72
   0   9   7  259.69    6.58
   0   9   7  262.72    6.81
   0   9  -8  175.34    5.27
   0  -9  -8  181.45    5.34
   0   9   8  189.79    5.34
   0  -9   8  161.89    5.42
   0   9   8  181.84    5.42
   0   9  -8  163.84    4.99
   0   9  -8  171.12    5.10
   0   9   8  184.84    5.28
   0   9   8  185.67    5.58
   0   9  -9  148.85    4.87
   0   9   9  148.23    5.13
   0  -9  -9  152.79    4.95
   0   9   9  154.15    4.96
   0  -9   9  149.14    5.07
   0   9  -9  149.49    4.75
   0   9  -9  143.09    4.68
   0   9   9  154.44    5.10
   0   9   9  152.73    4.83
   0   9  -9  138.27    4.41
   0  -9  -9  152.38    4.41
   0   9  10    2.41    2.64
   0   9  10    5.42    2.72
   0  -9 -10    4.36    2.01
   0  -9  10    4.08    2.84
   0   9  10    4.47    2.74
   0  -9 -10    5.13    2.59
   0   9 -10    5.42    2.02
   0   9 -10    2.29    2.55
   0   9  10    3.44    2.38
   0   9 -10    2.40    2.52
   0   9 -10    5.90    2.69
   0   9  11    8.35    3.01
   0   9  11   14.07    3.12
   0  -9 -11    4.99    2.12
   0   9 -11    5.11    3.03
   0   9  11    6.23    2.85
   0  -9  11    4.32    3.18
   0   9 -11    7.97    2.78
   0   9  11   10.39    2.56
   0   9 -11    7.22    2.07
   0   9 -11   12.55    2.87
   0  -9 -11    6.14    2.80
   0  -9 -12   10.15    3.05
   0  -9  12   13.32    3.64
   0   9  12    5.09    2.97
   0   9 -12    8.26    3.31
   0   9  12   11.20    3.20
   0   9  12    3.73    2.55
   0   9 -12   12.59    3.01
   0   9 -12    8.79    2.94
   0  -9 -13   13.98    2.45
   0   9  13   11.78    3.19
   0  -9  13    5.21    3.78
   0   9 -13   11.05    3.32
   0   9  14   75.63    3.98
   0  -9 -14   84.03    4.12
   0   9 -14   78.29    4.20
   0   9 -15   30.73    3.29
   0   9  15   29.63    3.08
   0  -9  15   33.06    4.11
   0  -9 -15   34.75    3.27
   0   9  16    6.36    2.54
   0  -9 -16   -1.55    2.51
   0   9 -16    4.57    2.35
   0   9 -17    6.39    2.39
   0  -9 -17    5.33    2.35
   0   9  17    7.89    2.25
   0  -9 -17    5.25    2.32
   0   9 -17    6.23    2.10
   0   9 -18    2.47    1.60
   0  -9 -18    2.90    1.97
   0  -9 -18    5.31    2.06
   0  -9 -19    2.64    2.46
   0  10   0  365.09    8.17
   0  10   0  358.77    8.14
   0  10   0  342.41    7.53
   0  10   0  344.78    7.50
   0  10   1  122.09    3.91
   0  10  -1  125.55    3.99
   0  10   1  116.32    3.31
   0  10   1  119.97    3.29
   0  10   2  255.99    6.00
   0  10   2  259.91    6.00
   0  10  -2  258.40    6.43
   0  10   2  262.90    6.40
   0  10   2  252.03    6.44
   0  10  -3 1232.56   24.94
   0  10  -3 1225.78   24.70
   0  10  -3 1228.20   25.10
   0  10   3 1217.79   25.01
   0  10   3 1221.26   25.13
   0  10   4   22.23    2.38
   0  10  -4   24.76    2.64
   0  10   4   20.12    2.01
   0  10   4   21.02    2.49
   0  10  -4   25.73    2.39
   0 -10  -5   51.69    2.96
   0  10   5   53.38    2.81
   0  10  -5   51.91    2.86
   0  10  -5   50.62    2.53
   0 -10   5   61.72    3.46
   0  10   5   52.78    2.59
   0  10   5   52.47    3.11
   0  10   5   51.38    2.90
   0 -10  -6   59.31    3.18
   0  10   6   65.33    2.94
   0  10  -6   55.97    3.07
   0  10   6   63.92    3.11
   0  10  -6   57.33    2.84
   0 -10   6   59.40    3.59
   0  10   6   58.63    3.34
   0  10   6   61.59    3.08
   0  10  -7  235.72    6.34
   0  10   7  238.72    6.27
   0  10   7  242.81    6.85
   0 -10  -7  240.48    6.45
   0  10   7  236.89    6.20
   0  10  -7  234.94    6.17
   0  10   7  241.48    6.38
   0  10  -7  219.80    6.03
   0  10   7  238.19    6.55
   0 -10   7  223.51    6.50
   0  10  -8   12.02    2.77
   0  10   8   13.48    2.89
   0  10   8    9.49    2.58
   0  10   8   13.88    3.06
   0 -10  -8   15.80    2.68
   0  10   8   14.32    2.59
   0  10   8   16.41    2.74
   0  10  -8   15.43    2.55
   0  10  -8   13.25    2.28
   0  10  -8   16.26    2.43
   0 -10  -8   12.59    2.34
   0 -10   8   11.24    3.00
   0  10  -9    2.22    2.75
   0  10   9   -0.08    2.59
   0  10   9    1.37    2.33
   0  10   9   -0.27    2.82
   0 -10  -9    2.28    2.44
   0  10   9   -1.40    2.56
   0  10   9    2.18    2.48
   0 -10  -9    1.42    2.09
   0 -10   9    1.02    2.85
   0  10  -9    1.94    2.12
   0  10  -9    2.03    2.21
   0  10  -9    3.69    2.51
   0  10 -10  225.37    6.40
   0  10  10  245.15    6.85
   0 -10 -10  251.70    6.76
   0  10  10  242.82    6.79
   0  10  10  241.40    6.78
   0 -10 -10  233.02    6.06
   0  10 -10  222.11    6.52
   0  10  10  229.96    6.41
   0  10 -10  217.63    6.09
   0  10 -10  230.09    6.31
   0 -10  10  236.65    6.84
   0  10 -11   39.93    3.33
   0 -10 -11   42.64    3.47
   0  10  11   45.50    3.66
   0  10  11   33.43    3.39
   0  10  11   42.02    3.42
   0 -10 -11   44.60    2.77
   0  10 -11   35.85    2.70
   0  10  11   40.08    3.10
   0  10 -11   40.49    3.32
   0  10 -11   38.47    3.61
   0 -10  11   39.85    3.80
   0  10  12  127.76    4.98
   0  10 -12  128.60    5.11
   0  10  12  134.31    5.22
   0  10 -12  141.27    4.94
   0 -10  12  130.07    5.46
   0  10 -12  130.98    4.74
   0 -10 -12  143.68    5.13
   0  10 -13   88.15    4.34
   0 -10 -13   97.12    3.76
   0  10  13   91.16    4.46
   0  10 -14   24.45    3.31
   0  10  14   22.73    2.99
   0 -10  14   22.00    4.02
   0 -10 -14   27.61    3.16
   0  10  14   24.88    3.08
   0  10  15    6.65    2.54
   0 -10  15    5.71    3.64
   0  10  15    2.22    2.37
   0 -10 -15    5.11    2.73
   0  10  16    4.56    2.34
   0 -10 -16    1.86    2.47
   0 -10 -16    3.43    2.44
   0  10 -16    1.32    2.25
   0  10  17   22.17    2.31
   0  10 -17   19.82    2.18
   0 -10 -17   25.57    2.46
   0 -10 -17   22.68    2.43
   0  10 -18    8.27    1.55
   0 -10 -18    9.89    1.83
   0 -10 -18    8.07    2.24
   0 -10 -19    5.21    2.31
   0  11   0    2.29    2.53
   0  11   0    1.02    2.20
   0  11  -1   19.26    2.76
   0  11   1   21.70    2.75
   0  11   1   20.54    2.51
   0  11   1   19.47    1.71
   0  11   1   17.11    1.75
   0  11   2  243.86    6.37
   0  11  -2  244.97    6.39
   0  11  -2  241.69    5.72
   0  11   3    0.91    2.40
   0  11  -3    4.21    2.37
   0  11   3    3.44    1.83
   0  11   3    0.89    2.20
   0  11  -3    0.23    2.54
   0  11   4   49.54    2.52
   0  11   4   47.08    2.84
   0  11   4   52.59    2.65
   0  11  -4   52.33    2.94
   0  11  -4   47.94    2.43
   0  11   4   51.38    3.05
   0 -11  -5  120.96    4.41
   0  11   5  132.85    4.02
   0  11   5  126.09    4.42
   0 -11   5  134.92    4.75
   0  11   5  122.15    4.18
   0  11  -5  117.24    3.81
   0  11   5  134.09    4.14
   0  11  -5  130.75    4.19
   0  11  -6   42.36    2.61
   0  11   6   46.19    2.95
   0  11  -6   50.81    2.98
   0 -11  -6   47.42    3.13
   0 -11   6   52.09    3.62
   0  11   6   42.32    3.15
   0 -11  -6   49.74    3.09
   0  11   6   45.48    3.60
   0  11   6   46.38    2.82
   0  11   6   45.02    2.99
   0  11   7  187.61    5.48
   0  11  -7  180.62    5.30
   0  11  -7  169.92    5.07
   0 -11  -7  197.86    5.69
   0 -11   7  188.08    5.81
   0  11   7  191.44    5.73
   0 -11  -7  188.50    5.27
   0  11   7  178.30    5.97
   0  11  -7  179.42    5.20
   0  11   7  183.26    5.32
   0  11   7  183.06    5.38
   0  11  -8   24.19    2.54
   0  11  -8   22.96    2.72
   0  11   8   26.36    3.35
   0  11  -8   26.98    2.38
   0 -11  -8   27.16    2.80
   0  11   8   28.35    2.87
   0  11   8   22.53    2.70
   0  11   8   24.32    2.98
   0 -11  -8   23.14    2.59
   0  11   8   29.28    2.72
   0  11  -8   26.96    2.54
   0 -11   8   20.36    3.18
   0  11   9  148.42    5.17
   0  11  -9  146.50    4.93
   0  11   9  148.26    5.52
   0 -11  -9  160.26    5.23
   0  11   9  164.61    5.19
   0  11   9  159.22    5.31
   0  11  -9  151.22    5.12
   0 -11  -9  168.77    4.77
   0 -11   9  161.38    5.45
   0  11   9  147.21    4.94
   0  11  -9  140.52    4.70
   0  11 -10  129.07    4.65
   0  11  10  127.09    4.62
   0  11 -10  121.86    4.32
   0 -11 -10  128.20    4.28
   0  11  10  134.00    4.97
   0 -11 -10  135.30    4.97
   0  11  10  135.63    4.99
   0  11  10  139.27    5.03
   0  11 -10  125.41    4.65
   0 -11  10  128.35    5.12
   0  11 -10  120.40    4.87
   0 -11 -11    2.24    2.92
   0  11  11    3.36    3.01
   0 -11  11    4.90    3.42
   0  11  11   -2.12    2.84
   0 -11 -11    1.27    2.22
   0  11 -11    5.42    2.87
   0  11 -11   -0.41    2.27
   0  11 -11    1.08    2.88
   0  11 -11    1.58    3.15
   0  11 -12   42.92    3.68
   0  11 -12   38.29    3.20
   0  11  12   42.13    3.61
   0  11 -13   21.99    2.90
   0 -11 -13   20.90    2.98
   0  11  13   19.26    2.91
   0 -11  13   15.51    3.79
   0  11  14    2.41    2.57
   0 -11  14    1.51    3.60
   0  11  14    3.92    2.64
   0 -11 -14    1.60    2.61
   0  11 -15    0.51    2.46
   0  11  15    2.08    2.37
   0 -11  15   -0.65    3.47
   0  11  15    0.90    2.38
   0 -11 -15    6.04    2.56
   0 -11 -16   12.58    2.42
   0  11 -16    6.90    2.31
   0  11  16   12.29    2.24
   0  11  16    9.13    2.05
   0 -11 -16   16.25    2.43
   0  11  17   10.79    1.90
   0  11 -17   15.23    2.00
   0 -11 -17   17.42    2.12
   0 -11 -18    0.65    2.35
   0  12   0  477.98   11.10
   0  12   0  493.80   10.78
   0  12   0  495.14   11.07
   0  12   0  496.00   11.22
   0  12   1    8.88    2.49
   0  12   1   10.01    2.52
   0  12  -1    9.91    2.39
   0  12   1    6.46    2.68
   0  12  -1    7.26    2.70
   0  12   2   33.63    3.06
   0  12  -2   27.86    3.09
   0  12   2   26.78    2.44
   0  12   2   31.86    2.75
   0  12  -2   28.14    2.54
   0  12   2   27.77    2.92
   0  12  -2   31.37    2.86
   0  12   2   31.75    2.18
   0  12  -3    3.52    2.69
   0  12   3    4.62    2.96
   0  12  -3    4.36    2.51
   0  12   3    4.48    2.33
   0  12   3    2.17    1.86
   0  12   3    8.19    1.87
   0  12   4   91.57    3.37
   0 -12   4  101.06    4.47
   0 -12  -4  107.92    3.90
   0  12  -4   95.08    3.73
   0  12  -4   83.77    3.16
   0  12   4   92.24    3.38
   0  12   4   95.48    4.01
   0  12   4  101.19    3.79
   0  12   4  105.94    4.36
   0  12   5  137.13    4.13
   0 -12   5  132.32    4.99
   0 -12  -5  121.02    4.35
   0  12  -5  131.86    4.33
   0  12  -5  124.82    3.93
   0  12   5  130.82    4.17
   0  12   5  119.46    4.52
   0  12   5  128.37    4.35
   0  12   5  128.68    4.93
   0  12  -5  129.11    4.46
   0  12  -6  388.52    9.39
   0  12   6  408.22   10.04
   0 -12  -6  381.99    9.65
   0  12   6  407.16    9.32
   0 -12  -6  401.71    9.35
   0  12  -6  404.68    9.34
   0  12   6  387.47    9.36
   0  12  -6  376.00    9.06
   0  12   6  410.56    9.70
   0  12   6  409.66    9.46
   0 -12   6  411.31    9.84
   0  12  -7   16.40    2.40
   0  12   7    8.87    3.04
   0 -12  -7   21.14    2.82
   0  12   7   11.34    2.43
   0  12   7   16.61    2.50
   0 -12  -7   13.31    2.58
   0  12  -7   12.95    2.56
   0  12  -7   15.56    2.48
   0  12  -7   15.87    2.25
   0  12   7   15.78    2.78
   0  12   7   13.78    2.44
   0 -12   7   11.33    3.14
   0  12  -8   11.88    2.30
   0  12   8    7.58    3.19
   0 -12  -8    7.38    2.70
   0  12   8    6.29    2.54
   0  12   8    7.01    2.47
   0 -12  -8    6.02    2.53
   0  12  -8    5.53    2.50
   0  12  -8    7.59    2.32
   0  12  -8   10.09    2.44
   0  12   8    8.51    2.82
   0  12   8    5.66    2.48
   0 -12   8    3.56    3.16
   0  12   9    0.40    3.16
   0 -12  -9    6.97    2.75
   0  12   9    2.12    2.71
   0  12   9    5.07    2.75
   0 -12  -9    5.22    2.45
   0  12   9    4.66    2.55
   0  12  -9    6.27    2.52
   0  12  -9    3.62    2.71
   0  12   9    0.18    2.86
   0 -12   9    2.16    3.24
   0 -12 -10  300.87    7.90
   0  12  10  298.26    7.94
   0 -12 -10  300.86    7.32
   0  12 -10  265.88    7.36
   0  12 -10  284.26    7.53
   0  12  10  279.83    7.88
   0  12 -10  287.19    7.62
   0 -12  10  302.80    8.18
   0  12  10  296.95    7.98
   0  12 -11   27.33    3.05
   0  12 -11   21.64    2.57
   0  12  11   22.33    3.25
   0 -12 -11   24.77    2.63
   0 -12  12   79.85    4.44
   0 -12 -12   70.17    3.79
   0  12 -12   74.94    3.67
   0  12  12   73.04    3.80
   0  12 -13   25.73    2.90
   0 -12 -13   24.52    2.94
   0 -12  13   21.12    3.76
   0  12  13   25.39    2.89
   0  12  13   23.79    3.13
   0 -12 -14   13.22    2.63
   0  12  14    9.79    2.69
   0 -12  14   15.67    3.71
   0  12  14    9.02    2.49
   0  12 -15    6.94    2.41
   0 -12 -15    8.34    2.45
   0  12  15    6.70    2.29
   0 -12  15   10.51    3.40
   0  12  15    5.31    2.21
   0  12  16    5.75    1.99
   0 -12 -16    6.34    2.16
   0  12  16    6.22    1.90
   0 -12 -16    4.76    2.08
   0  12 -16    7.97    2.12
   0  12 -17    1.18    1.63
   0 -12 -17    4.23    1.71
   0 -12 -17    3.57    2.22
   0 -12 -18    3.97    2.37
   0  13   0    0.08    2.94
   0  13   0   -2.90    2.89
   0  13   0    0.11    1.76
   0  13   0   -1.20    2.42
   0  13   1  279.23    7.17
   0  13   1  268.57    7.47
   0  13  -1  276.50    7.49
   0  13   1  288.91    7.26
   0  13  -1  285.79    7.07
   0  13   1  286.08    7.33
   0  13  -1  273.61    7.34
   0  13  -2   10.97    2.99
   0  13   2   11.08    2.96
   0  13   2   11.21    2.44
   0  13  -2   11.65    2.92
   0  13   2   11.76    3.04
   0  13  -2    9.88    2.42
   0  13  -2   10.85    2.61
   0  13   2   10.96    2.37
   0  13   3  130.09    4.06
   0  13  -3  135.84    4.82
   0  13   3  133.21    5.02
   0  13  -3  133.44    4.80
   0  13   3  135.21    4.76
   0  13   3  128.47    4.44
   0  13  -3  137.52    4.47
   0  13  -3  136.19    4.35
   0  13  -4    4.94    2.44
   0 -13   4    4.87    3.40
   0 -13  -4    3.72    2.57
   0  13   4    3.15    1.88
   0  13   4    3.72    2.03
   0  13   4    4.46    2.39
   0  13   4    1.07    2.92
   0  13  -4    3.98    2.55
   0  13  -4    3.94    2.17
   0  13   5  200.59    5.60
   0 -13   5  223.97    6.49
   0 -13  -5  197.62    5.80
   0  13  -5  211.45    5.75
   0  13   5  199.15    5.59
   0  13   5  208.56    5.85
   0  13  -5  210.70    5.96
   0  13   5  206.21    6.41
   0  13   6    0.56    2.10
   0  13   6    2.15    2.15
   0 -13   6    2.91    3.25
   0 -13  -6    4.34    2.64
   0  13  -6    1.23    2.35
   0  13  -6    3.29    1.95
   0  13  -6    0.20    2.38
   0  13   6    2.50    2.62
   0  13   6    3.87    2.38
   0  13  -6    2.19    2.31
   0  13   6    0.10    3.02
   0  13   7   31.16    2.73
   0 -13   7   29.45    3.65
   0 -13  -7   29.63    3.02
   0  13   7   30.12    2.74
   0  13  -7   35.24    2.95
   0  13  -7   30.64    2.55
   0  13   7   39.86    3.29
   0  13   7   33.13    2.85
   0  13  -7   29.10    2.82
   0  13  -7   33.12    2.80
   0  13   7   25.07    3.54
   0  13   8    3.29    3.34
   0  13  -8   11.41    2.45
   0 -13  -8    7.05    2.82
   0  13   8    9.34    2.69
   0  13   8    7.04    2.57
   0 -13  -8    5.75    2.69
   0  13  -8    8.19    2.63
   0  13  -8    7.33    2.72
   0  13   8    8.71    3.00
   0  13   8    7.94    2.57
   0 -13   8    9.39    3.51
   0 -13  -9   13.63    2.79
   0 -13   9   13.94    3.58
   0 -13  -9   16.40    2.69
   0  13   9    6.97    3.02
   0  13   9   13.45    2.88
   0  13   9   15.62    2.89
   0  13   9   10.95    3.41
   0  13  -9   13.68    2.84
   0  13  -9   14.06    2.69
   0  13 -10    5.30    2.64
   0  13 -10    7.23    2.49
   0 -13 -10   11.40    2.51
   0  13 -11    4.48    2.78
   0 -13  11    5.74    3.33
   0  13  11    0.64    2.65
   0 -13 -11    3.04    2.52
   0 -13 -11    5.81    2.23
   0  13 -12   21.64    2.89
   0  13  12   27.28    3.38
   0 -13 -12   26.30    2.83
   0  13  12   22.53    2.90
   0 -13  12   26.27    3.68
   0  13 -13    4.96    2.55
   0 -13 -13    5.59    2.52
   0  13  13    9.26    2.86
   0 -13  13    6.91    3.48
   0  13  13    1.89    2.40
   0  13  14   -0.26    2.48
   0  13  14    5.26    2.27
   0 -13  14    7.83    3.43
   0 -13 -14    7.88    2.34
   0  13 -14    5.56    2.44
   0  13  15    1.72    2.12
   0  13  15   -2.51    2.00
   0 -13 -15    2.31    2.10
   0  13 -15    2.17    2.14
   0 -13 -16    8.12    2.02
   0  13  16    4.73    1.68
   0 -13 -16    6.37    1.85
   0  13 -16    6.94    1.94
   0  13 -16    5.71    1.55
   0 -13 -17   -0.92    2.39
   0  13 -17    2.30    1.36
   0  14   0   32.31    3.33
   0  14   0   21.80    3.01
   0  14   0   23.49    2.57
   0  14   0   31.10    2.80
   0  14   1  228.62    6.74
   0  14  -1  225.46    6.68
   0  14  -1  230.35    6.53
   0  14   1  234.55    6.49
   0  14  -1  219.78    6.12
   0  14  -1  211.35    6.04
   0  14   1  208.64    5.99
   0  14   1  235.16    6.04
   0  14  -1  232.61    6.20
   0  14  -2   43.29    3.42
   0  14   2   38.23    3.51
   0  14   2   41.51    3.42
   0  14  -2   38.69    3.32
   0  14  -2   48.93    3.11
   0  14   2   47.24    3.07
   0  14  -2   42.95    2.93
   0  14   2   39.08    2.68
   0  14  -2   44.85    2.83
   0  14   2   43.20    2.75
   0  14  -3  105.34    4.29
   0  14   3   99.98    4.58
   0  14  -3  100.32    3.85
   0  14   3   95.97    3.90
   0  14  -3   99.48    4.23
   0  14   3   89.17    4.10
   0  14  -3   92.69    3.82
   0  14  -3   98.50    3.74
   0  14   4   70.30    3.76
   0  14   4   65.37    3.08
   0  14  -4   65.55    3.32
   0 -14  -4   73.27    3.62
   0 -14   4   74.77    4.36
   0  14  -4   68.96    3.71
   0  14   4   67.20    4.06
   0  14  -4   63.24    3.29
   0  14   4   68.64    3.41
   0  14   5  128.46    4.38
   0  14  -5  142.92    4.62
   0  14   5  135.54    4.37
   0 -14  -5  143.22    4.89
   0 -14   5  147.23    5.56
   0  14   5  143.87    5.39
   0  14  -5  143.06    4.88
   0  14   5  141.16    4.71
   0  14  -5  131.22    4.66
   0  14   6   77.96    3.44
   0  14  -6   67.24    3.52
   0  14   6   72.88    3.35
   0 -14  -6   78.77    3.89
   0 -14   6   81.39    4.57
   0  14   6   72.50    4.42
   0  14  -6   72.89    3.67
   0  14  -6   74.57    3.64
   0  14   6   77.36    3.65
   0  14   7   40.54    3.05
   0 -14   7   49.57    4.17
   0  14  -7   48.28    3.22
   0  14   7   40.84    3.10
   0 -14  -7   55.02    3.47
   0  14   7   50.19    3.33
   0  14  -7   49.71    3.28
   0  14   7   50.33    4.14
   0  14  -7   42.27    3.09
   0  14   8    3.78    2.53
   0  14   8    7.12    2.63
   0 -14   8    5.86    3.56
   0  14   8    6.80    3.00
   0 -14  -8    5.82    2.75
   0  14  -8    6.72    2.67
   0  14  -8    6.41    2.67
   0  14   8    3.27    3.40
   0  14  -9   82.16    3.85
   0  14  -9   80.47    3.78
   0 -14  -9   90.39    3.75
   0  14   9   79.24    3.88
   0  14  10    4.65    2.74
   0 -14  10    6.15    3.36
   0 -14 -10    5.21    2.32
   0  14 -10    5.27    2.73
   0 -14 -10    6.86    2.53
   0  14  11   11.95    2.72
   0 -14  11   19.36    3.54
   0 -14 -11   19.48    2.62
   0 -14 -11   20.13    2.43
   0  14 -11   18.50    2.88
   0 -14 -12    3.59    2.29
   0  14 -12    4.30    2.57
   0 -14  12    4.50    3.36
   0  14  12    0.40    2.45
   0  14  12    4.00    2.87
   0 -14  13   26.67    3.66
   0  14 -13   31.61    2.73
   0 -14 -13   33.70    2.67
   0  14  13   33.93    3.16
   0  14 -13   33.66    2.87
   0 -14 -14    1.60    1.99
   0  14  14    3.08    2.33
   0  14 -14    6.21    2.30
   0 -14  14    6.52    3.18
   0  14  15    1.66    2.00
   0  14 -15    0.41    2.00
   0 -14 -15    2.83    1.75
   0 -14 -16    3.30    2.26
   0  14 -16    4.53    1.63
   0 -14 -17   -0.62    1.94
   0  14 -17   -0.21    1.80
   0  15   0    1.63    2.43
   0  15   0    1.52    2.38
   0  15   0    1.62    2.99
   0  15   0   -1.76    2.83
   0  15  -1    5.13    2.44
   0  15  -1    3.37    2.86
   0  15   1    4.01    2.96
   0  15   1    1.73    2.05
   0  15   1    3.34    2.45
   0  15  -1    1.94    2.55
   0  15  -1    1.32    2.42
   0  15   1    6.55    3.15
   0  15  -1    3.18    2.90
   0  15   2   63.56    3.17
   0  15  -2   62.54    3.27
   0  15  -2   56.62    3.32
   0  15   2   60.33    3.75
   0  15  -2   60.38    3.86
   0  15   2   66.88    4.09
   0  15  -2   59.21    3.83
   0  15  -2   67.10    3.43
   0 -15   3   12.00    3.86
   0 -15  -3    6.82    2.87
   0  15   3    8.90    2.55
   0  15   3   12.41    2.41
   0  15   3    7.02    3.07
   0  15  -3    8.12    2.58
   0  15  -3   10.07    2.67
   0  15  -3    9.38    2.96
   0  15   3    9.17    3.39
   0  15  -4   55.23    3.58
   0  15   4   52.94    4.07
   0 -15   4   54.08    4.32
   0 -15  -4   55.31    3.63
   0  15  -4   49.98    3.28
   0  15   4   51.83    3.27
   0  15   4   53.02    3.72
   0  15  -4   48.47    3.23
   0  15   4   52.41    3.23
   0  15   5    7.03    2.27
   0 -15   5    8.23    3.77
   0 -15  -5   -1.74    2.95
   0  15   5    1.92    2.49
   0  15   5    4.44    3.19
   0  15  -5    2.63    2.63
   0  15  -5    2.47    2.62
   0  15  -5    6.54    2.71
   0  15   5    4.68    3.44
   0 -15   6   39.41    4.12
   0  15  -6   36.46    3.11
   0  15   6   32.31    3.88
   0  15   6   30.69    2.75
   0  15  -6   36.66    3.14
   0  15   6   32.95    3.00
   0  15  -6   34.65    3.03
   0  15   6   30.90    2.69
   0 -15  -6   33.63    3.34
   0 -15   7   81.83    4.74
   0  15   7   79.77    4.74
   0  15  -7   80.83    3.70
   0  15   7   82.70    3.66
   0  15  -7   80.52    3.85
   0  15   7   81.76    3.61
   0  15  -7   77.53    3.76
   0 -15  -7   84.30    4.03
   0 -15  -8   39.47    3.14
   0  15  -8   39.41    3.14
   0  15   8   48.92    3.53
   0  15  -8   34.54    3.00
   0  15   8   37.60    2.94
   0  15   8   41.08    3.84
   0 -15  -9   15.31    2.59
   0 -15   9   14.56    3.50
   0  15 -10    6.03    2.69
   0 -15  10    5.66    3.28
   0 -15 -10    8.51    2.42
   0  15 -11   42.17    3.09
   0  15  11   46.82    3.49
   0 -15 -11   39.60    2.76
   0 -15  11   43.71    3.83
   0  15  12   10.49    2.81
   0 -15  12   13.45    3.33
   0 -15 -12   14.13    1.97
   0  15 -12   12.49    2.59
   0  15 -12   14.48    2.53
   0 -15 -12   11.20    2.16
   0  15  13    1.70    2.43
   0 -15 -13   -1.33    1.82
   0 -15  13    1.38    3.13
   0  15 -13    1.40    2.26
   0  15 -13    2.36    2.17
   0 -15  14   22.42    3.14
   0  15 -14   24.24    2.31
   0 -15 -14   22.19    1.97
   0  15  14   23.37    2.43
   0 -15 -15   12.77    2.21
   0  15  15   14.93    1.96
   0  15  15   11.76    2.09
   0  15 -15   12.96    2.37
   0  15 -15   12.37    1.80
   0 -15 -16    4.88    2.46
   0  15 -16    2.58    2.29
   0  16   0   90.00    3.90
   0  16   0   91.01    4.44
   0  16   0   87.00    4.01
   0  16   0   98.05    4.67
   0  16  -1  183.98    5.62
   0  16   1  172.79    5.49
   0  16  -1  185.94    6.09
   0  16   1  182.16    6.07
   0  16  -1  187.98    5.64
   0  16   1  202.00    6.39
   0  16  -1  186.20    6.17
   0 -16  -2  101.96    4.49
   0  16   2   96.81    3.94
   0  16  -2   94.44    4.13
   0  16  -2  110.34    4.77
   0  16   2  106.91    4.61
   0  16  -2  102.56    4.15
   0  16  -2  107.92    4.76
   0  16   2  108.33    5.06
   0  16  -3   58.21    3.78
   0  16   3   57.87    4.24
   0 -16  -3   65.29    3.89
   0  16   3   54.36    3.30
   0  16  -3   56.50    3.43
   0  16   3   58.07    3.94
   0  16  -3   63.02    3.49
   0 -16   4   19.69    4.04
   0  16   4   10.50    2.57
   0  16   4    8.01    3.21
   0  16  -4   12.27    2.98
   0  16   4   10.43    3.62
   0 -16  -4   13.47    3.25
   0  16  -4   15.92    2.71
   0  16  -4   11.86    2.69
   0 -16   5   26.08    3.91
   0  16   5   18.29    3.25
   0  16   5   20.00    2.76
   0  16   5   19.06    2.72
   0  16  -5   19.34    2.84
   0  16  -5   23.97    2.83
   0  16   5   17.25    3.68
   0  16  -5   19.11    2.93
   0 -16  -5   19.54    3.16
   0  16   6    2.95    2.50
   0  16   6    1.95    2.20
   0  16  -6    2.39    2.43
   0  16   6   -2.35    3.40
   0  16  -6    0.17    2.52
   0  16  -6   -1.72    2.48
   0 -16  -6    3.59    2.88
   0  16  -6    3.14    2.68
   0  16  -7    4.62    2.62
   0  16   7   -1.38    3.21
   0  16  -7    0.82    2.22
   0  16   7    3.50    2.58
   0 -16  -7    4.05    2.74
   0  16   8   21.58    3.26
   0 -16  -8   28.33    2.87
   0  16   8   22.96    3.42
   0 -16   8   24.98    3.69
   0  16   9    3.67    2.67
   0  16   9    6.83    2.91
   0  16  -9    3.69    2.68
   0 -16   9    4.30    3.28
   0 -16  -9    9.39    2.43
   0  16 -10   28.08    2.68
   0  16  10   32.31    3.18
   0 -16  10   30.72    3.63
   0  16 -10   26.05    2.85
   0  16 -11   22.40    2.54
   0 -16 -11   18.66    2.12
   0  16 -11   20.49    2.60
   0 -16  11   20.21    3.32
   0  16  11   22.11    2.93
   0  16 -12    7.67    2.19
   0 -16 -12    5.61    1.69
   0  16 -12    3.67    2.24
   0 -16  12    9.65    3.09
   0  16  12   10.34    2.45
   0  16  12    6.11    2.49
   0  16 -13    2.64    2.00
   0  16 -13    2.12    1.97
   0  16 -13    2.79    1.96
   0 -16  13    2.19    2.97
   0  16  13    5.08    2.31
   0  16  13    3.55    2.09
   0  16 -14    9.03    1.75
   0  16 -14    9.14    2.08
   0  16  14   12.52    2.21
   0  16  14   14.36    1.93
   0  16 -15    0.98    2.16
   0 -16 -15    2.59    2.40
   0  17   0   -1.34    2.99
   0  17   0   -0.46    2.43
   0  17   0    2.90    2.59
   0  17   0    0.40    3.19
   0  17   1   22.55    3.53
   0  17  -1   23.31    3.41
   0 -17  -1   20.80    3.19
   0  17   1   20.30    3.28
   0  17  -1   15.19    3.26
   0  17  -1   21.98    2.80
   0  17  -1   16.02    2.73
   0  17   1   24.22    2.96
   0  17   2   26.37    3.66
   0  17  -2   29.25    3.32
   0  17  -2   24.20    2.83
   0  17  -2   21.55    2.75
   0 -17  -2   25.96    3.35
   0 -17  -3   68.58    3.88
   0  17   3   70.79    4.38
   0  17  -3   68.93    3.86
   0  17   3   58.64    3.28
   0  17  -3   64.94    3.50
   0  17  -3   72.28    3.50
   0 -17  -4   81.80    4.07
   0  17   4   78.93    4.52
   0  17  -4   80.74    3.87
   0  17   4   75.68    3.62
   0  17  -4   85.26    3.71
   0  17  -4   75.64    3.70
   0  17   5   49.53    3.22
   0  17  -5   47.66    3.16
   0  17   5   49.65    4.11
   0 -17  -5   61.43    3.61
   0 -17   5   50.99    4.27
   0  17   5   49.49    3.70
   0  17  -6   26.83    2.68
   0  17   6   23.80    3.56
   0 -17  -6   24.50    3.04
   0 -17   6   27.72    3.79
   0  17   6   25.60    3.31
   0  17   7   -1.52    3.08
   0  17  -7    8.01    2.16
   0  17   7    4.41    2.49
   0  17   7    2.04    2.95
   0 -17   7    1.67    3.43
   0 -17  -7   -2.32    2.57
   0 -17   8    1.04    3.28
   0 -17  -8    5.34    2.36
   0  17   8    4.67    2.53
   0  17   8    4.17    2.82
   0  17  -8    1.37    2.07
   0  17  -9    5.69    2.16
   0  17  -9    5.55    2.28
   0  17   9    5.02    2.55
   0  17   9    7.75    2.72
   0 -17   9   11.81    3.25
   0  17  -9    3.96    2.55
   0  17  10   48.01    3.19
   0 -17  10   46.34    3.64
   0 -17 -10   56.42    2.68
   0  17 -10   48.12    2.95
   0  17 -10   43.59    2.68
   0  17  10   51.50    3.16
   0  17 -10   43.18    2.76
   0  17  11   32.36    2.66
   0  17 -11   27.74    2.51
   0  17 -11   27.79    2.32
   0 -17  11   28.33    3.28
   0 -17 -11   28.22    2.07
   0  17 -11   24.82    2.36
   0  17  11   26.53    2.80
   0  17 -12    7.69    2.05
   0  17  12    4.12    2.21
   0  17  12    5.43    2.06
   0 -17  12    1.51    2.84
   0 -17 -12    6.80    1.49
   0  17 -12    9.21    1.93
   0  17 -12    6.87    1.87
   0  17  13    2.21    1.81
   0  17  13    5.18    2.16
   0  17 -13    4.27    1.75
   0  17 -13    0.28    1.55
   0  17 -14    0.76    2.03
   0 -17 -14    1.47    2.32
   0  18   0  141.83    5.21
   0  18   0  125.29    4.92
   0 -18   0  135.48    4.89
   0  18   1    3.94    2.94
   0 -18  -1    9.69    3.01
   0 -18   1    9.22    3.97
   0  18   1    6.77    3.22
   0  18  -1   10.96    3.01
   0  18   2  120.10    4.85
   0 -18  -2  122.44    4.77
   0 -18   2  135.38    5.69
   0  18  -2  127.30    4.77
   0  18   2  127.55    5.25
   0  18   3   41.18    3.49
   0 -18  -3   49.61    3.54
   0 -18   3   56.47    4.42
   0  18   3   51.27    3.87
   0  18  -3   48.01    3.30
   0  18   4    6.35    2.27
   0  18   4    2.98    2.82
   0 -18  -4    8.12    2.85
   0 -18   4    5.57    3.57
   0  18  -4    5.84    2.52
   0  18   4    6.53    3.28
   0  18   5   10.67    3.01
   0  18   5    7.84    2.29
   0 -18  -5    8.34    2.79
   0 -18   5    4.79    3.57
   0  18  -5   11.11    2.39
   0  18   5    7.55    3.18
   0  18   6    2.56    2.29
   0  18   6    4.07    2.73
   0 -18  -6    0.07    2.58
   0 -18   6    2.88    3.34
   0  18   6    1.37    3.00
   0  18   7   41.03    2.91
   0 -18   7   41.51    3.80
   0  18   7   39.66    3.25
   0 -18  -8   22.97    2.37
   0  18   8   20.50    2.58
   0  18   8   16.26    2.76
   0 -18   8   23.34    3.39
   0  18   9    2.60    2.25
   0  18   9   -0.28    2.35
   0 -18   9    2.08    2.92
   0  18  -9    1.56    2.32
   0 -18  -9    5.21    2.02
   0  18  -9    2.21    1.83
   0  18  10   -0.87    2.19
   0  18  10    4.86    2.20
   0 -18  10    7.91    2.84
   0  18 -10    6.41    2.18
   0  18 -10    2.63    1.81
   0 -18 -10    5.25    1.82
   0  18  11    4.17    1.98
   0  18  11    3.27    2.02
   0 -18  11    4.89    2.66
   0 -18 -11    0.65    1.51
   0  18 -11    3.69    1.66
   0  18 -11    2.50    1.94
   0 -18 -12    1.78    1.12
   0  18 -12    2.23    1.46
   0  18 -12    3.33    1.70
   0  18  12    4.55    2.26
   0  18  12    2.47    1.71
   0  18  13   11.48    2.71
   0 -19   0    0.11    3.80
   0 -19   0    5.16    2.72
   0  19   0   -2.70    2.76
   0  19   1    7.93    2.81
   0 -19   1    8.85    3.78
   0 -19  -1    6.06    2.77
   0 -19   1   13.23    2.81
   0  19  -1    6.48    2.67
   0  19   1   10.67    2.99
   0  19   2    5.81    2.84
   0 -19   2   12.22    3.86
   0  19  -2    9.35    2.63
   0  19   2    6.51    2.96
   0 -19  -2   10.42    2.79
   0 -19   2    7.72    2.73
   0  19   3    6.85    2.72
   0 -19   3    3.99    3.64
   0  19   3    4.65    2.96
   0  19  -3    4.32    2.44
   0 -19  -3    7.86    2.71
   0  19   4    7.79    2.12
   0  19   4    5.48    2.72
   0 -19   4   12.94    3.56
   0 -19   5   13.74    3.41
   0  19  -5    9.89    2.09
   0  19   5   13.46    2.81
   0  19   5   10.70    2.17
   0  19   6    1.74    2.53
   0  19   6    6.38    2.08
   0 -19   6    0.43    3.14
   0  19   6    3.31    2.75
   0  19  -6    8.49    1.97
   0 -19  -6    1.59    2.33
   0 -19  -7    7.62    2.18
   0  19   7    6.08    2.11
   0  19   7    0.50    2.37
   0 -19   7    7.47    3.01
   0  19   8   15.38    2.45
   0  19   8   17.86    2.27
   0 -19   8   11.30    2.93
   0  19  -8   13.84    2.33
   0 -19  -8   16.36    2.08
   0  19   9    3.81    2.00
   0  19   9   -0.40    2.04
   0 -19   9    2.11    2.69
   0  19  -9   -2.16    2.05
   0 -19  -9    0.64    1.71
   0  19  10   14.43    2.02
   0  19  10    9.29    1.95
   0 -19  10   12.98    2.59
   0 -19 -10   12.01    1.60
   0  19 -10    6.39    1.40
   0  19 -10   10.46    1.94
   0  19 -11    0.97    1.09
   0 -19 -11    0.96    1.26
   0  19  11    2.32    1.59
   0  19  11    2.38    2.11
   0  19 -11    4.19    1.60
   0 -20   0  120.95    5.23
   0  20  -1   14.06    2.61
   0 -20   1   16.78    3.69
   0 -20  -1   16.06    3.63
   0  20   2    4.57    2.49
   0  20  -2   -0.85    2.25
   0  20   2    1.25    2.60
   0 -20  -2    7.70    3.53
   0 -20   2    1.95    3.48
   0 -20   2    3.91    2.47
   0  20   3    8.90    2.50
   0 -20   3   11.37    2.55
   0 -20  -3    9.37    2.49
   0 -20   3   10.47    3.39
   0  20   3    5.83    2.73
   0  20  -3    7.93    2.20
   0 -20  -4   30.57    2.66
   0 -20   4   33.21    2.80
   0 -20   4   30.48    3.54
   0  20  -4   30.32    2.40
   0  20   4   35.08    3.08
   0  20   4   32.13    2.81
   0 -20  -5    5.35    2.23
   0 -20   5   13.62    2.59
   0 -20   5    4.49    3.03
   0  20   5    6.41    2.63
   0  20  -5    7.07    1.82
   0  20   5    8.08    2.38
   0  20   5    3.26    1.76
   0  20   6   16.53    2.40
   0  20   6   17.64    2.00
   0 -20   6   12.06    2.92
   0 -20   6   20.33    2.65
   0 -20  -6   20.59    2.27
   0  20   7    7.67    1.77
   0 -20  -7   10.16    1.99
   0 -20   7    5.18    2.70
   0  20  -7    8.41    2.10
   0  20   8    3.45    1.90
   0  20   8    5.68    1.72
   0 -20   8    3.75    2.48
   0  20  -8    5.44    1.92
   0 -20  -8    5.98    1.75
   0  20   9    6.69    1.74
   0  20   9   10.55    1.68
   0 -20  -9    5.39    1.58
   0  20  -9    7.46    1.75
   0 -20 -10    2.97    1.52
   0  20  10    1.44    2.02
   0  21   0    1.44    2.14
   0 -21   0    4.55    3.07
   0 -21   0    1.17    2.19
   0  21  -1   10.41    2.18
   0  21   1   10.54    2.38
   0 -21  -1   13.37    3.08
   0 -21   1   10.76    3.17
   0 -21  -1    6.32    2.23
   0 -21   1   14.73    2.36
   0  21  -2   12.26    2.12
   0  21   2    9.61    2.39
   0 -21   2   12.81    3.12
   0 -21  -2    6.01    2.91
   0 -21   2   14.24    2.31
   0 -21  -2   10.35    2.28
   0  21   3   34.56    2.79
   0  21  -3   33.87    2.29
   0 -21   3   38.23    3.38
   0 -21  -3   41.60    3.13
   0 -21  -3   34.12    2.57
   0 -21   3   36.52    2.64
   0  21   4    1.71    2.00
   0  21  -4    0.66    1.64
   0  21   4   -0.53    2.24
   0 -21   4    2.42    2.19
   0 -21  -4    0.73    2.00
   0 -21  -4    4.67    2.46
   0 -21   4    0.85    2.72
   0 -21   5    7.26    2.25
   0 -21  -5    4.14    1.93
   0  21   5    3.96    2.01
   0 -21  -5    4.07    2.14
   0 -21   5    4.48    2.60
   0 -21  -6    4.68    1.76
   0  21  -6    0.58    1.83
   0 -21   6    3.54    2.43
   0 -21  -6    2.95    1.84
   0  21   6    4.01    1.85
   0  21   7   -2.07    1.66
   0 -21  -7    1.22    1.79
   0  21  -7   -1.89    1.65
   0 -21   7    0.27    2.23
   0 -21  -8    0.79    1.90
   0 -21  -9    5.48    1.80
   0  22   0    9.12    1.86
   0 -22   0   11.80    1.94
   0 -22   1    1.62    2.54
   0 -22  -1    3.94    2.46
   0  22   1   -0.77    1.85
   0  22  -1   -1.68    1.69
   0 -22   1    2.30    1.88
   0 -22  -1    0.77    1.85
   0 -22   2    2.88    2.48
   0 -22  -2    8.95    2.33
   0  22  -2    3.73    1.63
   0  22   2    2.28    1.91
   0 -22   2    6.61    1.94
   0 -22  -2    2.59    1.90
   0 -22  -3    5.01    2.08
   0 -22   3    2.87    2.38
   0  22  -3    1.14    1.43
   0  22   3    1.68    1.96
   0 -22  -3    5.32    1.86
   0 -22   3    1.73    1.85
   0 -22   4    7.08    2.31
   0 -22  -4    4.65    1.79
   0 -22   4    5.37    1.83
   0 -22  -4    4.93    1.97
   0 -22   5    5.15    2.08
   0  22  -5   -0.16    1.49
   0 -22  -5    1.13    2.08
   0 -22  -6    3.19    2.11
   0 -22  -7    6.83    2.07
   0 -23   0    1.79    2.02
   0  23   0    0.13    1.80
   0 -23  -1    6.69    2.12
   0 -23   1    2.27    1.98
   0  23  -1    2.01    1.64
   0 -23  -2   13.03    2.16
   0 -23   2    8.32    1.98
   0 -23  -3   -1.78    2.13
   0 -23   3   -0.55    1.86
   0 -23  -4   16.35    2.21
   0 -23  -5   -1.11    1.63
   1   0 -21    5.00    2.57
  -1   0  21    3.97    3.52
   1   0 -20    0.94    2.12
  -1   0  20    3.01    2.96
  -1   0  20    0.88    3.07
   1   0 -19    0.95    2.42
   1   0 -19    2.94    2.22
  -1   0  19    5.94    3.45
   1   0 -18    3.38    2.45
   1   0 -17    5.80    2.93
   1   0 -17    2.93    2.64
   1   0 -16    1.49    2.47
   1   0 -16    0.23    3.05
   1   0 -15  112.34    4.65
   1   0 -15  113.06    4.37
   1   0 -15  108.57    4.59
   1   0 -15  101.85    4.05
   1   0 -14    3.84    2.96
   1   0 -14    4.38    2.81
   1   0 -14    0.55    2.61
   1   0 -14    1.56    2.31
   1   0 -13   49.21    3.28
   1   0 -13   41.47    2.99
   1   0 -13   48.06    3.22
   1   0 -13   42.18    2.82
   1   0 -12    0.14    1.74
   1   0 -12    1.73    2.55
   1   0 -12    0.78    2.34
   1   0 -12    1.00    2.07
   1   0 -11   36.95    2.52
  -1   0  11   32.18    3.16
   1   0 -11   32.12    2.59
   1   0 -11   35.62    2.13
   1   0 -10   -0.90    2.03
   1   0 -10   -0.10    1.85
   1   0  -9  215.91    5.03
  -1   0   9  210.81    5.53
   1   0  -8    4.83    1.43
   1   0  -8    5.15    1.85
  -1   0   8    2.63    1.97
   1   0  -7  405.16    8.48
   1   0  -7  409.05    8.74
  -1   0   7  399.51    8.74
  -1   0   6    2.34    1.59
   1   0  -6   -0.51    1.61
   1   0  -6    0.37    1.21
   1   0  -5 3093.55   59.97
  -1   0   5 3062.83   60.07
   1   0  -5 3004.77   60.10
  -1   0   4    2.13    1.21
   1   0  -4    1.22    1.46
   1   0  -4    2.31    1.01
   1   0  -3  511.68   10.05
  -1   0   3  490.63   10.05
   1   0  -3  500.14   10.15
   1   0  -2    0.49    0.71
   1   0  -2    0.71    0.95
  -1   0   2    1.19    0.70
   1   0  -1 4106.04   79.79
   1   0  -1 4069.77   79.82
  -1   0   1 4081.05   79.75
   1   0   0   -0.23    0.68
   1   0   0    0.60    0.71
   1   0   1 4726.67   90.12
   1   0   1 4553.64   90.20
  -1   0  -1 4600.55   90.14
  -1   0  -1 4585.30   90.07
  -1   0  -2    2.24    0.79
   1   0   2    1.97    0.72
  -1   0  -3  780.34   15.17
   1   0   3  748.57   15.11
  -1   0  -4    2.17    1.29
  -1   0  -4    1.28    1.25
   1   0   4    2.49    0.97
  -1   0  -5  553.48   10.98
  -1   0  -5  536.32   10.98
   1   0   5  520.22   10.83
  -1   0  -6   -0.13    1.51
   1   0   6    1.88    1.27
  -1   0  -7  912.49   17.81
   1   0   7  844.92   17.64
   1   0   8    2.77    1.61
  -1   0  -9    3.27    1.83
   1   0   9    0.43    2.85
   1   0   9    3.47    1.69
   1   0  10    2.66    3.16
  -1   0 -10    0.51    1.89
   1   0  11   39.96    3.99
  -1   0 -11   42.16    2.64
  -1   0 -11   50.07    3.03
  -1   0 -12    2.54    2.54
  -1   0 -12    3.44    2.32
   1   0  12    3.01    3.56
  -1   0 -12    3.51    2.14
   1   0  13  179.55    6.53
  -1   0 -13  184.01    5.57
  -1   0 -13  189.04    5.47
   1   0  13  187.71    6.70
  -1   0 -13  171.23    5.27
  -1   0 -14   -5.51    3.07
   1   0  14    1.87    4.15
  -1   0 -14    0.91    2.35
   1   0  14   -0.66    3.90
  -1   0 -14    1.94    2.62
  -1   0 -15   13.30    3.12
  -1   0 -15   10.09    2.71
   1   0  15    6.17    4.02
  -1   0 -16    0.62    2.69
  -1   0 -16    4.18    2.93
   1   0  16    2.84    3.80
  -1   0 -16   -0.30    2.14
  -1   0 -17   85.26    4.02
  -1   0 -17   87.79    4.06
  -1   0 -18    3.10    2.48
   1   0  18    7.23    3.77
   1   0  18    5.90    3.85
  -1   0 -18    1.87    2.35
  -1   0 -19    3.42    2.27
   1   0  19    2.75    3.30
   1   0  19    0.90    3.32
  -1   0 -19   -0.29    2.02
  -1   0 -20    0.62    2.43
   1   0  20    3.60    3.53
   1   0  20    2.17    3.35
  -1   0 -20    2.54    1.60
   1   1 -21   11.44    2.59
   1  -1 -21   13.78    2.64
  -1  -1  21   15.51    3.83
  -1   1  21   14.28    3.46
   1  -1 -20    1.60    2.08
   1   1 -20    2.59    2.15
  -1  -1  20    2.25    3.16
  -1   1  20    7.71    2.98
  -1  -1  20    2.96    2.99
  -1   1  20    2.02    2.79
   1  -1 -20   -0.14    1.56
   1   1 -19    4.10    2.48
   1  -1 -19    4.94    2.45
  -1   1  19    6.50    3.41
  -1  -1  19    9.13    3.58
   1  -1 -19    2.48    2.23
   1   1 -19    3.66    2.20
   1  -1 -18   11.04    2.62
   1   1 -18   12.39    2.60
   1  -1 -17   12.30    2.92
   1   1 -17    8.28    2.78
   1  -1 -17   12.45    2.94
   1   1 -17   14.81    3.07
   1  -1 -17   10.22    2.32
   1  -1 -16   13.69    2.65
   1   1 -16   11.07    2.68
   1  -1 -16   11.98    3.10
   1   1 -16    9.46    3.17
   1  -1 -16   11.83    2.42
   1   1 -15   68.45    3.56
   1  -1 -15   60.94    3.52
   1  -1 -15   63.45    3.81
   1   1 -15   62.29    3.73
   1  -1 -15   54.83    3.33
   1   1 -15   59.13    3.89
   1  -1 -15   67.37    3.99
   1  -1 -14    8.77    2.79
   1   1 -14    7.79    2.78
   1  -1 -14    3.83    2.56
   1   1 -14    6.24    2.66
   1  -1 -14    6.14    2.48
   1   1 -14    5.80    3.06
   1  -1 -14    8.20    3.04
   1   1 -13  104.18    4.15
   1  -1 -13  100.35    4.08
   1  -1 -13   97.49    3.34
   1   1 -13  109.37    4.18
   1  -1 -13   98.93    3.94
   1  -1 -13  102.47    4.15
   1   1 -13  103.98    3.94
   1   1 -13   93.57    3.63
   1  -1 -13   97.22    3.90
   1  -1 -12   16.69    1.92
   1  -1 -12   16.52    2.50
   1   1 -12   15.21    2.40
   1   1 -12   21.57    2.27
   1  -1 -12   18.51    2.45
   1   1 -12   18.90    2.80
   1  -1 -12   17.51    2.69
   1   1 -11  417.43    9.15
   1  -1 -11  433.42    9.29
   1   1 -11  406.13    9.46
   1  -1 -11  426.01    9.65
   1  -1 -11  432.01    9.66
   1   1 -11  427.62    9.64
  -1  -1  11  404.55    9.87
   1  -1 -10  335.08    7.27
  -1   1  10  316.19    7.78
  -1  -1  10  305.32    7.75
   1  -1 -10  322.16    7.59
   1   1 -10  310.58    7.38
   1  -1 -10  331.09    7.60
   1   1 -10  326.06    7.57
   1   1  -9   82.48    2.55
  -1   1   9   73.42    3.14
   1  -1  -9   73.68    2.92
   1   1  -8  188.14    4.36
   1   1  -8  188.81    4.74
   1  -1  -8  183.16    4.70
  -1   1   8  178.73    4.79
  -1  -1   8  181.76    4.74
   1  -1  -8  184.40    4.45
   1   1  -7   59.55    2.02
   1  -1  -7   61.00    2.48
   1   1  -7   57.36    2.39
  -1  -1   7   56.39    2.36
  -1   1   7   60.58    2.52
   1  -1  -7   65.14    2.16
   1   1  -6   29.76    1.90
   1  -1  -6   33.19    1.92
   1   1  -6   32.51    1.37
  -1  -1   6   31.39    1.80
   1   1  -6   28.37    1.50
   1   1  -5  260.13    5.72
   1  -1  -5  268.38    5.75
   1   1  -5  256.75    5.45
   1   1  -5  256.59    5.69
  -1  -1   5  250.16    5.60
  -1   1   5  263.29    5.75
   1   1  -5  266.22    5.51
   1  -1  -4 2060.73   41.46
   1   1  -4 2088.85   41.45
   1   1  -4 2120.77   41.33
   1   1  -4 2100.64   41.41
  -1  -1   4 2115.23   41.34
  -1   1   4 2095.23   41.45
   1   1  -4 2136.60   41.33
   1   1  -3   74.04    2.16
   1  -1  -3   76.46    2.18
   1   1  -3   78.52    2.00
   1   1  -3   77.13    2.06
  -1  -1   3   77.72    1.89
  -1   1   3   76.39    2.11
   1   1  -3   79.12    1.97
   1   1  -2  397.41    7.95
   1  -1  -2  392.98    7.95
   1   1  -2  395.18    7.86
  -1   1   2  398.59    7.94
  -1  -1   2  388.05    7.78
   1   1  -2  388.94    7.93
   1  -1  -1 2510.37   49.44
   1  -1  -1 2507.17   49.48
   1  -1  -1 2512.01   49.50
   1   1  -1 2567.70   49.51
   1   1  -1 2525.51   49.47
   1   1  -1 2546.80   49.38
   1   1  -1 2566.02   49.51
  -1   1   1 2495.61   49.48
   1   1   0  662.28   12.91
   1   1   0  654.37   12.88
   1  -1   0  665.49   12.91
   1  -1   0  661.17   12.89
  -1   1   0  644.00   12.93
   1   1   0  667.56   12.89
   1  -1   0  629.53   12.81
   1  -1   1   12.80    0.87
   1   1   1   12.03    0.84
   1   1   1   11.25    0.75
  -1   1  -1   12.43    0.87
   1   1   2  975.02   18.72
   1  -1   2  927.66   18.61
  -1   1  -2  959.51   18.71
   1   1   3 2714.21   53.76
   1  -1   3 2679.42   53.65
  -1  -1  -3 2812.62   53.73
  -1   1  -3 2812.25   53.78
   1   1   4 4194.39   83.39
   1  -1   4 4145.90   83.27
  -1   1  -4 4362.54   83.46
  -1   1  -4 4313.64   83.43
  -1  -1  -4 4377.46   83.38
   1   1   5  242.04    5.38
   1  -1   5  234.59    5.19
  -1  -1  -5  259.47    5.41
  -1   1  -5  253.94    5.52
  -1   1  -5  253.77    5.49
   1   1   6   51.89    1.98
   1  -1   6   49.35    1.77
  -1  -1  -6   56.05    2.07
  -1   1  -6   54.62    2.20
  -1   1  -6   55.95    2.24
   1  -1   7  148.59    3.64
  -1   1  -7  157.26    4.00
  -1   1  -7  160.13    4.06
   1  -1   8  335.28    7.31
   1   1   8  333.10    7.49
  -1   1  -8  344.32    7.65
   1  -1   9    4.55    1.59
   1   1   9    5.69    1.88
  -1   1  -9    2.28    1.23
   1   1   9    2.68    2.80
   1  -1   9    1.97    2.87
  -1   1  -9    0.90    1.67
  -1  -1  -9    3.20    1.87
   1   1  10    3.18    3.12
   1  -1  10    3.94    3.31
  -1   1 -10    2.01    1.86
  -1  -1 -10    4.40    2.10
  -1  -1 -11   44.82    2.97
  -1   1 -11   45.82    3.06
  -1   1 -11   43.12    2.54
  -1  -1 -11   44.80    2.76
   1   1  11   44.11    3.96
   1  -1  11   42.64    4.10
  -1  -1 -12    6.18    2.59
  -1   1 -12    5.44    2.58
  -1   1 -12    7.82    2.43
  -1  -1 -12    8.86    2.34
   1  -1  12    9.65    3.66
   1   1  12    4.04    3.45
  -1  -1 -12    7.62    2.35
  -1   1 -12    4.91    2.07
  -1  -1 -13   -1.26    2.76
  -1   1 -13   -0.07    2.69
   1  -1  13    5.51    3.71
   1   1  13    0.72    3.39
  -1  -1 -13    5.10    2.51
  -1   1 -13    6.35    2.52
   1   1  13   -0.60    3.68
   1  -1  13    4.37    3.87
  -1   1 -13    6.12    2.14
  -1  -1 -13    4.25    2.32
  -1  -1 -14   56.57    3.32
  -1   1 -14   45.68    2.97
   1  -1  14   56.11    4.82
  -1   1 -14   57.81    3.73
  -1  -1 -14   52.00    3.71
  -1   1 -14   59.19    3.42
  -1  -1 -14   54.51    3.45
   1   1  14   46.89    4.56
   1   1  14   44.46    4.51
   1  -1  14   53.54    4.68
   1   1  15   10.12    3.96
  -1   1 -15    4.90    2.58
  -1  -1 -15    3.42    2.64
   1  -1  15    3.11    3.94
  -1   1 -15    4.84    3.03
  -1  -1 -15    1.63    3.03
  -1   1 -16   33.08    3.13
  -1  -1 -16   22.67    2.99
  -1   1 -16   30.76    3.31
  -1  -1 -16   26.62    3.23
   1  -1  16   19.83    4.13
   1   1  16   29.71    4.05
  -1  -1 -16   25.27    2.67
  -1   1 -17    1.31    2.54
  -1  -1 -17    3.96    2.59
  -1  -1 -17    3.04    2.20
   1  -1  17   -2.07    4.08
   1   1  17    0.67    4.02
  -1  -1 -17    1.14    2.76
  -1   1 -18    4.05    2.34
  -1  -1 -18    0.64    2.31
   1   1  18    1.80    3.59
   1  -1  18    2.12    3.66
   1   1  18    3.84    3.66
   1  -1  18    5.41    3.77
  -1   1 -18   -0.06    2.44
  -1  -1 -18    0.25    2.53
  -1  -1 -19    8.60    2.09
  -1   1 -19   10.40    2.14
   1   1  19   17.64    3.35
   1  -1  19   15.34    3.42
   1   1  19   17.04    3.37
   1  -1  19   20.03    3.50
  -1  -1 -19   13.33    2.35
  -1   1 -19   11.44    2.38
   1   1  20    7.59    3.35
   1   1  20    0.22    3.47
   1  -1  20    4.07    3.63
   1  -1  20    1.88    3.79
  -1   1 -20    7.42    2.45
  -1  -1 -20    3.41    2.40
  -1  -2  21    2.96    3.51
  -1   2  21    3.24    3.32
   1   2 -21   -3.26    2.47
   1  -2 -21    0.75    2.45
   1   2 -20    2.66    1.55
   1  -2 -20    4.06    1.57
  -1   2  20    7.63    2.92
  -1  -2  20    1.34    3.26
  -1  -2  20    1.92    3.07
  -1   2  20   11.76    2.84
   1   2 -20    3.67    2.22
   1  -2 -20    3.92    2.12
   1   2 -19    3.06    2.11
   1  -2 -19    2.24    2.10
  -1  -2  19   -0.26    3.34
  -1   2  19    5.52    3.23
   1  -2 -19    1.47    2.38
   1   2 -19    5.37    2.47
   1   2 -18   33.91    2.88
   1  -2 -18   26.55    2.81
   1  -2 -18   29.64    2.42
   1   2 -17   10.20    3.01
   1  -2 -17   14.65    2.91
   1   2 -17    7.90    2.74
   1  -2 -17    8.45    2.70
   1  -2 -17    7.42    2.38
   1   2 -16   97.82    4.48
   1  -2 -16  102.70    4.41
   1  -2 -16   94.12    4.00
   1  -2 -16  102.89    4.37
   1   2 -16  102.75    4.31
   1   2 -15   -0.16    3.11
   1  -2 -15   -3.01    3.10
   1   2 -15    2.78    2.57
   1  -2 -15    0.74    2.52
   1  -2 -15    0.92    2.51
   1   2 -15    2.85    2.76
   1  -2 -15    0.63    2.79
   1  -2 -14   46.51    2.67
   1  -2 -14   43.24    3.54
   1   2 -14   43.11    3.52
   1  -2 -14   41.04    3.17
   1  -2 -14   50.20    3.31
   1   2 -14   50.33    3.32
   1   2 -14   55.98    3.56
   1  -2 -14   50.23    3.45
   1  -2 -13   -0.08    2.43
   1   2 -13    4.03    2.47
   1  -2 -13    3.69    2.29
   1   2 -13    0.43    2.29
   1  -2 -13    2.75    2.70
   1   2 -13    3.02    2.70
   1  -2 -13    4.93    2.41
   1  -2 -13    5.92    1.93
   1  -2 -12   52.29    3.06
   1  -2 -12   45.65    3.16
   1   2 -12   49.94    3.26
   1  -2 -12   57.65    2.67
   1  -2 -12   55.23    3.04
   1   2 -12   57.26    3.02
   1  -2 -11   36.25    2.31
  -1  -2  11   35.02    3.26
  -1   2  11   32.87    2.80
   1   2 -11   31.62    2.59
   1  -2 -11   30.99    2.63
   1  -2 -11   34.01    2.59
   1   2 -11   33.05    2.27
  -1   2  10    0.61    2.53
  -1  -2  10    1.05    2.58
  -1   2  10    0.47    2.28
   1   2 -10    4.77    1.75
   1  -2 -10    3.03    2.03
   1  -2 -10    2.17    1.79
   1  -2 -10    3.14    2.02
   1   2 -10    2.32    2.02
   1   2  -9    1.23    1.40
   1   2  -9    0.09    1.91
   1   2  -9    0.67    2.04
   1  -2  -9    0.19    1.88
   1   2  -8    1.95    1.18
  -1   2   8    3.59    2.03
   1  -2  -8    1.03    1.81
   1   2  -8    3.00    1.80
   1   2  -8    1.93    1.31
   1   2  -7    6.27    1.81
   1   2  -7    5.40    1.22
  -1   2   7    6.83    1.96
   1   2  -7    6.15    1.76
   1  -2  -7    4.64    1.72
   1   2  -7    6.97    1.25
   1   2  -6 1430.69   28.63
  -1   2   6 1434.89   28.76
   1   2  -6 1476.45   28.44
   1   2  -6 1472.21   28.45
   1   2  -6 1477.04   28.67
   1  -2  -6 1455.07   28.69
   1   2  -5  444.20    9.11
  -1  -2   5  409.25    8.90
  -1   2   5  448.68    9.23
   1   2  -5  446.48    8.93
   1   2  -5  448.13    8.97
   1   2  -5  441.14    9.15
   1  -2  -5  437.11    9.16
  -1  -2   4  603.29   12.50
   1   2  -4  639.74   12.69
  -1   2   4  633.48   12.79
   1   2  -4  648.44   12.66
   1   2  -4  650.30   12.75
   1  -2  -4  621.66   12.76
   1   2  -3 2241.97   43.13
  -1  -2   3 2122.89   42.96
  -1   2   3 2226.39   43.23
   1   2  -3 2250.44   43.17
   1   2  -3 2271.33   43.19
   1  -2  -3 2222.75   43.20
   1   2  -2 1608.29   31.62
  -1   2   2 1601.75   31.73
   1  -2  -2 1627.25   31.69
   1   2  -2 1629.80   31.68
   1   2  -2 1592.05   31.71
   1   2  -1   87.91    1.90
  -1   2   1   85.80    2.09
   1   2  -1   86.11    2.14
   1   2  -1   82.07    1.98
   1  -2  -1   86.15    2.07
   1   2  -1   87.11    2.05
  -1   2   0 7975.05  157.83
   1   2   0 8241.03  157.78
   1   2   0 8316.55  157.82
   1   2   0 8043.77  157.75
   1  -2   0 7914.51  157.75
   1   2   1 1374.02   27.53
  -1   2  -1 1383.48   27.58
   1   2   1 1428.18   27.50
   1   2   1 1413.79   27.52
   1  -2   1 1394.91   27.52
   1   2   2 8237.27  160.89
  -1   2  -2 8313.27  160.89
   1   2   2 8514.32  160.92
  -1  -2  -2 8063.46  160.73
   1   2   2 8281.49  160.92
   1  -2   2 8350.42  160.92
   1  -2   3  154.20    3.22
   1   2   3  155.27    3.56
  -1  -2  -3  156.96    3.39
   1   2   3  156.63    3.69
   1   2   4  106.12    2.77
   1  -2   4  105.21    2.35
  -1   2  -4  110.19    2.85
   1   2   4  111.42    2.96
   1  -2   5  230.41    4.95
   1   2   5  242.04    5.30
  -1   2  -5  247.37    5.44
  -1   2  -5  240.12    5.35
   1   2   5  246.91    5.54
   1  -2   6  192.94    4.26
   1   2   6  195.54    4.60
  -1   2  -6  196.75    4.16
  -1   2  -6  198.80    4.70
  -1   2  -6  206.84    4.76
   1   2   6  194.49    4.87
   1   2   7  382.51    8.29
   1  -2   7  368.90    7.95
  -1   2  -7  410.92    8.42
  -1   2  -7  406.29    8.41
  -1   2  -7  375.54    7.83
   1  -2   8  160.90    4.02
  -1   2  -8  168.15    3.85
   1   2   8  176.04    4.52
   1   2   8  191.77    5.13
   1  -2   8  176.07    5.00
  -1  -2  -8  178.93    4.63
  -1   2  -9  125.97    3.91
  -1   2  -9  121.49    3.59
  -1  -2  -9  125.92    3.93
   1  -2   9  126.17    4.60
   1   2   9  130.06    4.52
  -1   2  -9  132.34    3.66
  -1  -2 -10  448.00    9.93
  -1   2 -10  424.60    9.62
   1   2  10  445.24    9.83
   1   2  10  437.59   10.39
   1  -2  10  430.85   10.57
  -1  -2 -11  105.90    3.88
  -1   2 -11   99.40    3.46
  -1   2 -11  108.85    4.02
   1   2  11  103.16    4.75
   1  -2  11   96.11    4.91
   1   2  11  105.29    3.77
  -1   2 -12   26.93    2.58
  -1  -2 -12   24.18    2.62
  -1  -2 -12   23.43    2.81
  -1   2 -12   20.58    2.81
  -1   2 -12   23.62    2.23
  -1  -2 -12   26.31    2.59
   1  -2  12   21.73    3.97
   1   2  12   26.22    3.59
   1   2  12   24.46    2.55
  -1  -2 -13   58.91    3.34
  -1   2 -13   59.92    3.59
  -1  -2 -13   57.33    3.49
  -1   2 -13   61.74    3.37
  -1  -2 -13   68.06    3.36
   1  -2  13   57.62    4.81
   1   2  13   67.08    4.45
   1  -2  13   58.92    4.64
   1   2  13   52.40    4.33
  -1   2 -14   20.87    3.26
  -1  -2 -14   16.75    3.19
   1   2  14   23.06    4.23
   1  -2  14   25.92    4.67
  -1  -2 -14   22.59    2.89
   1   2  14   20.32    3.98
   1  -2  14   19.12    4.24
  -1   2 -14   20.08    2.94
  -1  -2 -14   16.81    2.82
  -1   2 -15    1.31    3.04
  -1  -2 -15    0.62    3.05
   1   2  15   -3.95    3.80
  -1  -2 -15    0.08    2.56
   1  -2  15    1.70    3.94
  -1   2 -15    1.81    2.54
   1  -2  16   23.09    4.11
  -1  -2 -16   26.35    3.25
  -1   2 -16   16.92    3.16
  -1  -2 -16   20.97    2.75
  -1  -2 -16   24.56    3.03
  -1   2 -16   30.63    3.05
   1  -2  17    4.43    3.60
   1   2  17    0.44    3.94
   1  -2  17    3.54    4.17
  -1  -2 -17    0.82    2.54
  -1   2 -17   -0.16    2.45
  -1  -2 -17    2.39    2.24
  -1   2 -18   19.90    2.67
  -1  -2 -18   16.24    2.68
  -1  -2 -18   19.95    2.20
  -1  -2 -18   18.58    2.47
  -1   2 -18   18.24    2.51
   1   2  18   24.32    3.69
   1  -2  18   23.35    3.92
   1  -2  18   22.74    3.95
   1   2  18   28.27    3.86
   1  -2  19   13.48    3.48
   1  -2  19    4.71    3.33
   1   2  19    8.78    3.18
   1   2  19   10.50    3.30
  -1  -2 -19    4.92    2.02
  -1   2 -19    4.62    2.01
  -1   2 -19    8.83    2.27
  -1  -2 -19    6.79    2.23
   1   2  19    6.55    2.27
   1   2  20   10.78    3.35
   1  -2  20   13.03    3.73
   1  -2  20    9.03    3.55
   1   2  20    7.65    3.16
  -1   2 -20   13.96    2.49
  -1  -2 -20    8.26    2.51
  -1   3  21    3.23    2.77
  -1  -3  21    3.00    3.10
   1  -3 -21    3.63    2.27
   1   3 -21    3.72    2.34
   1   3 -20    1.80    1.52
   1  -3 -20    3.21    1.48
  -1  -3  20   -0.76    3.16
  -1   3  20    4.09    2.67
  -1   3  20    4.90    2.64
  -1  -3  20    6.04    3.42
   1   3 -20    3.41    2.35
   1  -3 -20    0.58    2.18
   1  -3 -19    2.03    2.09
   1   3 -19    5.25    2.09
  -1   3  19    4.43    3.12
  -1  -3  19    6.95    3.42
   1  -3 -19    6.83    2.38
   1   3 -19    3.35    2.38
   1  -3 -18   65.61    3.37
   1   3 -18   62.87    3.48
   1  -3 -18   66.65    3.37
   1   3 -18   65.87    3.30
   1  -3 -18   57.74    3.00
   1  -3 -17   41.73    3.28
   1   3 -17   35.67    3.29
   1  -3 -17   33.59    3.14
   1   3 -17   27.36    3.04
   1  -3 -17   28.08    2.81
   1   3 -16    6.53    3.11
   1  -3 -16    7.84    3.09
   1   3 -16    1.31    2.58
   1  -3 -16    3.21    2.71
   1  -3 -16   10.25    2.66
   1  -3 -15    6.07    2.65
   1  -3 -15    2.32    3.09
   1   3 -15    3.66    3.20
   1  -3 -15    4.98    2.11
   1   3 -15    3.88    2.73
   1  -3 -15    2.25    2.79
   1  -3 -15    3.67    2.48
   1   3 -15    6.70    2.65
   1   3 -14    0.31    2.58
   1  -3 -14   -1.33    2.62
   1  -3 -14    1.18    2.62
   1   3 -14    3.22    3.08
   1  -3 -14   -1.05    3.00
   1  -3 -14    3.88    2.79
   1   3 -14    5.78    2.75
   1  -3 -14    1.99    2.13
  -1   3  14    7.27    2.75
   1  -3 -13    4.95    1.94
   1   3 -13    3.09    2.80
   1  -3 -13    2.91    2.71
   1  -3 -13    1.82    2.42
   1  -3 -13    4.32    2.50
   1   3 -13    4.02    2.43
   1  -3 -13    2.98    2.31
   1   3 -13    1.59    2.28
   1  -3 -12    2.43    1.95
   1  -3 -12    2.16    2.35
   1   3 -12    1.24    2.57
   1   3 -12    0.21    2.26
   1  -3 -12    0.65    2.32
   1   3 -12    1.69    2.18
   1  -3 -12    3.34    2.25
   1  -3 -11    6.53    2.33
  -1  -3  11    2.82    2.89
   1   3 -11    9.67    2.60
  -1   3  11    3.21    2.48
   1  -3 -11    4.90    2.27
   1   3 -11    2.08    2.18
   1  -3 -11    6.82    1.93
   1   3 -10  683.23   14.58
   1  -3 -10  704.86   14.62
   1  -3 -10  718.80   14.43
  -1   3  10  676.90   14.87
  -1   3  10  692.21   14.79
   1  -3 -10  691.14   14.76
   1   3 -10  685.73   14.49
   1  -3  -9   46.30    2.67
   1   3  -9   46.48    1.94
   1   3  -9   53.97    2.66
   1   3  -9   50.86    2.51
   1  -3  -9   50.60    2.55
  -1   3   8  315.34    7.39
   1  -3  -8  305.93    7.29
   1  -3  -8  327.32    7.20
   1   3  -8  318.45    7.15
   1   3  -8  307.66    6.80
   1   3  -8  315.47    7.06
   1   3  -7  699.90   14.47
   1   3  -7  683.59   14.22
  -1   3   7  712.32   14.68
   1  -3  -7  712.87   14.51
   1   3  -7  710.38   14.47
   1   3  -6  363.56    7.96
   1   3  -6  378.19    7.79
  -1   3   6  360.13    8.11
   1  -3  -6  371.22    8.00
   1   3  -6  370.49    7.96
   1   3  -5  686.45   14.20
   1   3  -5  700.02   14.14
   1   3  -5  692.80   14.07
  -1   3   5  714.63   14.31
   1  -3  -5  694.82   14.20
   1   3  -5  695.55   14.15
   1   3  -4  214.91    4.91
   1   3  -4  226.31    4.85
   1   3  -4  217.54    4.82
  -1   3   4  214.09    4.99
   1  -3  -4  210.96    4.90
   1   3  -4  228.17    4.87
   1   3  -3  274.27    5.82
   1   3  -3  277.68    5.76
   1   3  -3  275.32    5.83
  -1   3   3  270.14    5.91
   1  -3  -3  268.03    5.80
   1   3  -3  272.75    5.78
   1   3  -2    1.84    1.21
   1   3  -2    3.05    1.07
   1   3  -2    1.57    1.09
  -1   3   2    0.95    1.31
   1  -3  -2    1.09    1.04
   1   3  -2    1.68    1.03
   1   3  -1 3885.69   75.44
  -1   3   1 3794.32   75.57
   1   3  -1 3906.32   75.59
   1  -3  -1 3870.99   75.45
   1   3  -1 3853.87   75.47
   1  -3  -1 3850.88   75.48
  -1   3   0  122.81    2.90
   1   3   0  128.10    2.60
  -1   3   0  119.67    2.81
   1   3   0  125.84    2.78
   1   3   0  118.35    2.87
   1   3   0  114.71    2.65
   1  -3   0  118.17    2.67
   1   3   1 2903.72   56.02
  -1   3  -1 2837.07   56.12
   1   3   1 2861.83   56.07
   1   3   1 2900.05   56.06
   1  -3   1 2829.08   56.01
   1   3   1 2844.71   56.01
  -1   3  -2 1752.90   35.06
   1   3   2 1780.26   35.04
   1   3   2 1801.84   35.01
   1  -3   2 1778.81   35.02
   1   3   2 1784.27   35.04
   1   3   3  741.48   14.93
  -1   3  -3  731.67   14.93
   1   3   3  757.43   14.98
   1   3   4 1000.40   15.58
   1   3   4  989.89   15.70
  -1   3  -4  986.80   15.57
   1  -3   5   52.85    1.37
   1   3   5   60.25    2.16
  -1   3  -5   63.94    2.25
  -1   3  -5   62.79    2.31
   1   3   5   53.15    2.38
   1   3   6 1064.89   20.21
  -1   3  -6  970.56   19.64
  -1   3  -6 1099.88   20.28
   1   3   6 1098.37   20.43
  -1   3  -6 1093.40   20.23
  -1   3  -7   34.80    1.21
   1   3   7   39.23    2.20
   1   3   7   35.68    2.50
  -1   3  -7   38.40    2.26
  -1   3  -7   40.34    2.28
   1   3   8   75.05    3.00
   1  -3   8   73.66    3.48
  -1  -3  -8   84.21    3.05
  -1   3  -9    3.05    2.18
  -1   3  -9    0.10    2.20
  -1   3  -9    5.17    1.96
  -1  -3  -9    2.04    1.99
   1  -3   9    3.47    2.85
   1   3   9    4.66    2.85
  -1   3 -10   47.73    2.66
   1   3  10   55.91    2.88
  -1  -3 -10   47.99    2.86
  -1   3 -10   43.25    2.32
   1   3  10   44.81    3.55
   1  -3  10   46.10    3.83
  -1  -3 -11  101.56    3.87
   1   3  11  102.91    4.64
   1  -3  11   94.38    4.86
   1   3  11   94.30    3.79
  -1   3 -11  104.97    4.02
  -1  -3 -12    5.81    2.23
  -1   3 -12    4.95    2.29
   1  -3  12    5.84    3.47
   1   3  12    3.19    2.41
  -1  -3 -12    2.60    2.36
   1  -3  12    8.44    3.73
   1   3  12    3.19    3.29
  -1   3 -12    4.47    2.61
   1   3  13   54.74    3.32
  -1  -3 -13   52.72    3.33
   1   3  13   43.28    4.17
   1  -3  13   48.56    4.58
  -1   3 -13   53.64    3.17
  -1  -3 -13   57.29    3.29
  -1  -3 -13   61.11    3.65
  -1   3 -13   57.61    3.60
   1  -3  13   55.29    4.82
   1   3  13   50.72    4.23
  -1   3 -14   23.94    2.93
   1  -3  14   22.76    4.37
  -1  -3 -14   25.82    2.94
   1   3  14   20.65    4.11
  -1  -3 -14   22.40    3.29
  -1   3 -14   23.80    3.35
  -1  -3 -14   27.98    3.04
   1  -3  14   21.73    4.67
   1   3  14   20.10    3.99
  -1   3 -15    2.69    2.53
   1  -3  15    9.93    4.03
  -1  -3 -15    5.61    2.56
   1   3  15   -0.80    3.67
  -1  -3 -15    3.21    3.05
  -1   3 -15    7.43    3.03
  -1   3 -16   95.36    4.09
  -1  -3 -16   87.37    4.05
  -1  -3 -16   81.97    3.90
   1  -3  16   90.00    5.25
  -1   3 -16   92.43    4.19
  -1  -3 -16  102.42    4.24
  -1  -3 -17    8.06    2.44
   1  -3  17    5.49    3.58
  -1  -3 -17    4.22    2.56
  -1   3 -17    7.10    2.54
   1   3  17   10.21    3.93
   1  -3  17    6.87    4.08
  -1  -3 -18    7.48    2.08
   1  -3  18   12.42    3.68
   1  -3  18    7.21    3.73
   1   3  18    3.26    3.38
   1   3  18   11.54    3.54
  -1  -3 -18    8.49    2.48
  -1   3 -18    6.63    2.51
  -1   3 -18    4.40    2.30
  -1  -3 -18    9.25    2.38
   1   3  19    5.51    2.09
   1  -3  19    4.31    3.24
   1   3  19    9.55    2.95
   1   3  19    9.16    3.00
   1  -3  19   12.13    3.32
  -1  -3 -19    4.37    2.15
  -1   3 -19    7.67    2.20
  -1  -3 -19    6.82    1.97
  -1   3 -19    5.10    1.92
   1   3  20    6.95    2.89
   1  -3  20    5.74    3.56
  -1   3 -20    1.57    2.41
  -1  -3 -20    2.08    2.46
   1  -4 -21    7.42    1.96
  -1  -4  20    4.30    3.48
  -1  -4  20   -1.50    3.23
  -1   4  20    4.11    2.35
  -1   4  20    2.77    2.30
   1  -4 -20    4.14    2.27
   1   4 -20    3.06    2.44
  -1   4  19    7.81    2.14
   1   4 -19    6.30    2.35
   1  -4 -19    5.11    2.25
  -1   4  19    5.97    2.87
  -1  -4  19    6.87    3.34
   1  -4 -19    8.33    1.84
  -1   4  18   24.73    3.53
  -1  -4  18   21.75    3.86
   1  -4 -18   19.50    2.38
   1   4 -18   15.97    2.40
   1  -4 -18   15.95    2.46
   1  -4 -18   22.43    2.72
   1   4 -18   19.61    2.75
   1  -4 -17   13.87    2.62
   1  -4 -17   13.95    2.73
   1   4 -17   17.04    2.75
   1  -4 -17   19.14    2.89
   1   4 -17   20.85    3.12
   1  -4 -16   26.67    2.97
   1   4 -16   32.54    3.37
   1  -4 -16   32.70    3.34
   1   4 -16   29.44    3.01
   1  -4 -16   30.39    3.07
   1   4 -15   20.36    2.72
   1  -4 -15   17.87    2.66
   1  -4 -15   14.51    2.27
  -1   4  15   17.49    2.90
   1   4 -15   16.86    2.57
   1   4 -15   21.73    3.50
   1  -4 -15   16.03    3.24
   1   4 -14   13.82    2.66
   1  -4 -14   12.28    2.59
   1   4 -14   13.74    2.80
   1  -4 -14   14.75    2.88
   1  -4 -14   11.73    3.14
   1   4 -14   17.01    3.41
   1  -4 -14   12.88    2.89
  -1   4  14   15.51    2.95
   1  -4 -14   12.96    2.32
   1  -4 -13  214.83    5.98
   1   4 -13  197.53    5.75
   1  -4 -13  208.16    5.78
   1   4 -13  206.42    5.92
   1  -4 -13  188.33    5.93
   1  -4 -13  197.89    5.41
  -1   4  13  192.15    5.89
   1   4 -13  197.01    6.02
   1   4 -12    3.47    2.21
   1  -4 -12    1.79    2.22
   1  -4 -12   -0.53    2.44
   1   4 -12   -0.21    2.22
   1  -4 -12    1.69    2.35
   1  -4 -12    0.94    1.98
   1   4 -12    3.71    2.62
  -1   4  12    0.49    2.60
  -1  -4  12    6.01    3.06
   1  -4 -11   30.61    2.75
   1  -4 -11   31.12    2.54
   1   4 -11   31.07    2.50
   1  -4 -11   32.76    2.35
  -1  -4  11   24.24    3.14
   1   4 -11   35.83    2.89
   1   4 -11   37.53    2.98
  -1   4  11   29.63    2.84
  -1  -4  10    7.57    2.50
  -1   4  10    3.09    2.41
   1   4 -10    2.16    2.34
   1  -4 -10    4.39    2.06
   1   4 -10    0.97    2.03
   1  -4 -10    1.95    2.18
   1   4  -9    4.94    1.92
   1  -4  -9    4.44    1.93
  -1  -4   9    7.81    2.21
   1   4  -9    2.88    2.14
   1  -4  -9    2.48    2.06
   1   4  -9    5.44    1.53
   1   4  -9    5.36    2.22
  -1   4   9    3.06    2.26
   1   4  -8   11.34    2.02
   1  -4  -8   10.68    2.05
   1  -4  -8   11.72    1.94
   1   4  -8    8.74    1.50
   1   4  -7 1139.79   23.29
  -1   4   7 1174.42   23.70
   1   4  -7 1161.74   23.47
   1  -4  -7 1173.68   23.49
   1   4  -7 1174.77   23.44
   1   4  -6  157.41    3.83
  -1   4   6  150.24    4.22
   1   4  -6  157.79    3.99
   1   4  -6  158.40    4.04
   1   4  -6  155.66    3.90
   1  -4  -6  149.25    3.99
   1   4  -5  173.34    4.06
   1   4  -5  170.29    4.12
   1   4  -5  173.95    4.17
   1   4  -5  167.91    4.09
   1  -4  -5  169.35    4.17
  -1   4   5  172.25    4.41
   1   4  -4   21.48    1.61
   1   4  -4   21.64    1.58
   1  -4  -4   21.40    1.58
   1   4  -4   21.33    1.50
  -1   4   4   21.40    1.86
   1   4  -3   73.84    2.20
   1   4  -3   74.23    2.21
   1  -4  -3   75.94    2.17
   1   4  -3   73.88    2.11
  -1   4   3   73.62    2.43
  -1   4   2   48.58    1.92
   1   4  -2   53.28    1.57
   1  -4  -2   50.13    1.59
   1   4  -2   46.15    1.63
   1   4  -2   47.41    1.74
  -1   4   1 7813.30  150.11
   1   4  -1 7946.13  150.01
  -1   4   1 7699.05  150.12
   1   4  -1 7743.07  149.93
   1   4  -1 7824.10  149.83
   1   4  -1 7443.41  149.88
   1  -4  -1 7441.34  149.90
   1   4   0  354.86    7.38
   1   4   0  355.15    7.28
  -1   4   0  357.96    7.32
   1  -4   0  348.71    7.12
   1   4   0  347.04    7.11
  -1   4   0  353.46    7.39
   1   4   0  364.73    7.13
   1   4   0  351.31    7.03
   1   4   1    7.30    1.05
   1   4   1    7.68    1.23
  -1   4  -1    7.32    1.18
   1   4   1    7.02    1.35
   1  -4   1    8.71    0.99
   1   4   1    9.45    0.97
   1   4   2 3005.66   59.03
   1   4   2 2996.40   59.11
   1  -4   2 3016.55   59.04
   1   4   2 3036.17   59.04
   1   4   2 3007.44   59.13
   1   4   3   10.84    1.31
   1  -4   3    9.49    1.30
   1   4   3   11.84    1.37
   1   4   3   13.88    1.53
   1   4   4   52.26    2.18
  -1   4  -4   50.06    2.22
   1   4   4   54.24    2.09
  -1   4  -5    7.82    1.77
   1   4   5    7.19    1.76
   1   4   5    6.38    1.59
   1   4   6 2229.56   44.84
  -1   4  -6 2282.49   44.73
  -1   4  -6 2298.98   44.67
   1   4   6 2203.71   44.67
  -1  -4  -7 1430.61   29.68
   1   4   7 1514.22   29.65
   1   4   7 1475.74   29.81
  -1  -4  -8 1115.88   22.31
  -1   4  -8 1102.26   21.95
   1   4   8 1104.69   22.52
   1  -4   8 1065.55   22.39
  -1   4  -8 1074.89   22.14
  -1   4  -8 1063.45   22.19
   1   4   8 1061.43   22.40
  -1  -4  -9    5.71    2.06
   1  -4   9    8.47    2.82
   1   4   9    2.36    2.80
  -1   4  -9    5.12    2.25
  -1   4  -9    4.37    2.26
  -1   4  -9    7.89    2.08
   1   4   9    5.15    2.19
   1  -4   9    6.28    2.31
  -1   4 -10   19.03    2.40
   1   4  10   17.69    3.30
   1  -4  10   15.72    3.39
   1   4  10   18.80    2.52
  -1  -4 -10   21.56    2.54
  -1   4 -10   19.77    2.53
  -1   4 -10   19.15    2.68
   1   4  11   68.50    3.43
  -1   4 -11   73.00    3.17
  -1  -4 -11   70.91    3.13
  -1   4 -11   65.97    3.11
  -1   4 -11   72.48    3.44
  -1  -4 -11   66.09    3.38
   1   4  11   64.97    3.99
   1  -4  11   63.80    4.41
  -1  -4 -12   12.83    2.34
  -1   4 -12   13.66    2.39
   1  -4  12    7.81    3.49
   1   4  12   10.16    3.29
   1   4  12   10.08    2.65
  -1   4 -12   12.99    2.75
   1   4  12    9.83    3.35
   1  -4  12    9.75    3.72
  -1  -4 -12   12.23    2.62
  -1  -4 -13  417.49    9.48
   1   4  13  396.71   10.11
   1   4  13  419.28   10.61
   1  -4  13  401.45   11.10
  -1   4 -13  425.94    9.99
  -1  -4 -13  448.13   10.08
  -1   4 -13  428.15   10.14
  -1  -4 -13  427.26   10.23
   1  -4  13  408.21   11.21
   1   4  13  404.54   10.94
   1  -4  14   78.12    5.50
  -1  -4 -14   90.14    3.85
  -1   4 -14   79.29    3.81
  -1  -4 -14   72.52    3.96
  -1  -4 -14   91.18    4.30
  -1   4 -14   81.77    4.16
   1   4  14   80.14    4.98
   1  -4  14   84.27    5.32
  -1  -4 -15    3.45    3.03
  -1   4 -15    0.31    2.95
   1  -4  15    1.27    3.79
  -1  -4 -15    4.54    2.51
  -1   4 -15    1.20    2.42
   1   4  15   -0.78    3.51
   1   4  15    5.26    3.86
   1  -4  15    2.95    4.18
   1   4  16    6.13    3.84
   1  -4  16    1.68    4.30
  -1  -4 -16    2.98    2.60
  -1  -4 -16    0.45    2.85
  -1   4 -16    3.20    2.91
  -1   4 -16    0.91    2.53
  -1  -4 -16    5.17    2.61
   1  -4  16    3.68    4.01
  -1  -4 -17   90.21    3.79
  -1   4 -17   90.84    3.79
  -1  -4 -17   92.53    3.89
   1  -4  17  104.83    5.37
   1   4  17   99.17    4.99
  -1   4 -18    6.05    2.43
  -1  -4 -18    1.32    2.36
  -1  -4 -18    5.49    2.08
   1   4  18    7.14    2.53
  -1   4 -18    0.94    2.09
  -1  -4 -18    3.93    2.20
   1  -4  18    6.93    3.69
   1  -4  18    3.59    3.55
   1   4  18    8.08    3.24
   1   4  18    0.17    3.18
   1   4  19    1.97    2.61
   1  -4  19    0.43    3.01
   1   4  19    5.79    2.67
   1  -4  19    0.50    3.05
  -1  -4 -19    1.85    2.08
  -1   4 -19    5.45    2.11
  -1   4 -19    2.63    1.78
  -1  -4 -19   -0.29    1.79
   1   4  19    6.91    2.38
  -1  -4 -19    0.72    1.63
   1   4  20    1.03    2.50
   1  -4  20   -0.81    3.39
  -1   4 -20    2.35    2.39
  -1  -4 -20    2.20    2.44
  -1  -5  20   25.81    3.39
  -1   5  20   26.22    2.27
   1   5 -20   22.88    2.65
   1  -5 -20   28.84    2.53
   1  -5 -19    4.56    1.63
   1   5 -19    1.13    2.25
   1  -5 -19    1.80    2.14
   1  -5 -19    1.89    1.82
  -1   5  19    2.18    2.63
  -1  -5  19    2.17    3.12
  -1  -5  19    5.59    3.17
  -1   5  19   -1.17    2.64
  -1  -5  18    4.42    3.50
  -1   5  18   10.89    3.10
   1   5 -18    5.46    2.13
   1  -5 -18    3.28    2.16
   1   5 -18    7.48    2.63
   1  -5 -18    8.97    2.46
  -1   5  18   12.51    2.44
   1  -5 -18    5.05    2.24
   1  -5 -17   36.71    2.98
   1   5 -17   41.98    3.00
   1  -5 -17   39.55    3.03
   1   5 -17   34.44    2.56
   1  -5 -16   13.91    2.73
   1   5 -16   15.79    2.71
   1  -5 -16   12.36    2.77
   1   5 -16    8.64    3.17
   1  -5 -16   12.17    3.01
  -1   5  15   11.71    2.85
   1  -5 -15    3.37    2.12
   1   5 -15    7.76    2.55
   1   5 -15    6.03    2.42
   1  -5 -15   12.52    2.55
   1  -5 -15    7.49    3.04
   1   5 -15    4.80    3.32
   1  -5 -14  170.25    5.07
  -1   5  14  171.44    5.73
   1  -5 -14  176.87    5.68
   1   5 -14  171.06    5.82
   1  -5 -14  189.57    5.45
   1  -5 -14  180.30    5.65
   1   5 -14  171.08    5.50
   1   5 -14  164.65    5.33
   1  -5 -14  173.22    5.75
   1   5 -13   20.37    2.70
   1  -5 -13   19.33    2.77
  -1   5  13   23.10    3.03
   1  -5 -13   18.34    2.96
   1   5 -13   18.25    3.20
   1  -5 -13   18.87    2.39
   1  -5 -13   19.64    2.59
   1   5 -13   18.66    2.57
   1  -5 -12   11.06    2.47
   1   5 -12    7.52    2.26
  -1   5  12    5.91    2.70
   1  -5 -12   10.67    2.67
   1   5 -12   11.25    2.81
  -1  -5  12   10.17    3.13
   1   5 -12   11.69    2.65
   1  -5 -12    6.90    1.99
   1  -5 -12   11.87    2.21
   1  -5 -12   10.09    2.23
   1   5 -12   10.23    2.25
  -1   5  11   11.29    2.81
   1  -5 -11   14.10    2.59
   1   5 -11   18.87    2.81
  -1  -5  11   14.11    3.03
   1  -5 -11   18.07    2.18
   1   5 -11   15.50    2.71
   1  -5 -11   12.77    2.39
   1   5 -11   11.47    2.34
   1   5 -11   14.68    2.23
   1  -5 -11   15.54    2.27
   1  -5 -10    4.81    2.04
   1   5 -10    2.89    1.97
  -1  -5  10    7.14    2.52
  -1   5  10    5.80    2.50
   1   5 -10    4.73    2.43
   1  -5 -10    3.38    2.32
   1   5 -10    9.08    2.45
   1   5  -9    7.05    1.86
   1  -5  -9    5.52    1.94
  -1  -5   9    7.95    2.25
   1   5  -9    3.39    2.23
   1  -5  -9    4.64    2.20
  -1   5   9    4.90    2.39
   1   5  -9    6.02    2.24
   1   5  -8    3.75    2.03
   1  -5  -8    0.41    1.98
   1   5  -8    0.85    1.53
   1   5  -7   95.75    2.97
   1  -5  -7   94.62    3.04
   1   5  -7   93.16    2.88
   1  -5  -7   88.69    3.33
   1   5  -7   96.61    3.14
  -1   5   7   90.01    3.37
   1   5  -6   34.06    1.90
  -1   5   6   37.48    2.42
   1   5  -6   34.00    1.93
   1  -5  -6   35.02    2.10
   1   5  -6   34.98    2.15
   1   5  -6   38.24    2.15
  -1   5   5  187.90    4.77
   1  -5  -5  186.30    4.52
   1   5  -5  196.53    4.45
   1   5  -5  191.87    4.58
   1   5  -5  185.55    4.55
  -1   5   4 1918.21   38.02
   1  -5  -4 1888.62   37.81
   1   5  -4 1916.80   37.77
   1   5  -4 1912.11   37.86
   1   5  -4 1943.86   37.85
  -1   5   3 1074.89   21.80
   1  -5  -3 1082.84   21.57
   1   5  -3 1100.74   21.54
   1   5  -3 1087.33   21.65
   1   5  -3 1080.35   21.62
  -1   5   2 1540.71   30.38
   1   5  -2 1517.73   30.09
   1   5  -2 1521.44   30.27
   1   5  -2 1542.90   30.20
  -1   5   2 1550.47   30.35
   1   5  -1  540.44   10.70
  -1   5   1  547.45   10.85
   1  -5  -1  522.62   10.51
   1   5  -1  516.35   10.47
  -1   5   1  542.74   10.84
   1   5  -1  533.18   10.48
   1   5  -1  527.84   10.59
   1   5   0  693.71   13.65
  -1   5   0  681.12   13.70
   1   5   0  699.63   13.50
   1   5   0  668.32   13.40
  -1   5   0  695.53   13.76
   1  -5   0  672.55   13.42
   1   5   0  671.17   13.41
  -1   5  -1  223.53    4.63
   1   5   1  222.08    4.66
   1   5   1  229.11    4.55
   1   5   1  221.19    4.37
   1  -5   1  212.90    4.37
   1   5   1  211.87    4.69
  -1   5  -2   51.18    1.79
   1   5   2   57.37    1.99
   1   5   2   56.06    1.95
   1   5   2   58.75    1.73
   1  -5   2   57.28    1.73
   1   5   2   58.06    1.95
   1   5   3  530.71   10.90
   1   5   3  529.39   10.91
  -1   5  -3  532.60   10.97
   1  -5   3  527.02   10.77
   1   5   3  528.31   10.76
   1   5   3  520.79   10.68
   1   5   4 1254.98   24.69
   1   5   4 1215.11   24.59
   1  -5   4 1224.74   24.63
  -1   5  -4 1249.01   24.70
   1   5   4 1229.44   24.74
   1   5   5    3.00    1.81
   1   5   5    1.30    1.63
  -1   5  -5    2.02    1.80
   1   5   6    7.71    1.97
   1   5   6    8.19    1.89
  -1   5  -6    7.59    1.99
  -1   5  -6    5.29    1.96
  -1  -5  -7  497.87   10.88
   1  -5   7  495.57   10.95
   1   5   7  503.16   11.14
   1  -5   8  340.69    8.35
   1   5   8  363.17    8.57
  -1   5  -8  361.26    7.91
  -1   5  -8  363.32    8.13
  -1   5  -8  338.04    8.10
   1   5   8  355.96    8.41
  -1  -5  -8  356.44    8.23
   1   5   8  348.48    8.17
   1   5   9   45.11    3.46
   1  -5   9   33.64    3.18
  -1   5  -9   35.69    2.49
  -1   5  -9   37.51    2.75
  -1   5  -9   40.49    2.75
   1   5   9   35.43    2.69
  -1  -5  -9   37.47    2.64
  -1  -5 -10   46.71    3.03
   1   5  10   46.64    3.02
  -1  -5 -10   51.13    2.68
  -1   5 -10   44.94    2.75
   1  -5  10   48.96    3.71
   1   5  10   42.28    3.59
  -1   5 -10   46.24    3.10
  -1   5 -10   46.21    3.11
  -1  -5 -11    5.49    2.46
   1  -5  11    3.91    3.20
  -1  -5 -11    2.91    2.12
  -1   5 -11    4.24    2.10
   1   5  11   -2.10    2.80
   1  -5  11    4.88    3.44
  -1   5 -11    4.70    2.28
   1   5  11   -0.96    2.47
  -1   5 -11    4.84    2.57
  -1   5 -11    2.79    2.61
   1  -5  12   96.05    5.10
   1   5  12   86.44    4.62
   1  -5  12  103.22    5.14
   1   5  12   86.97    4.07
  -1   5 -12   97.48    3.72
  -1  -5 -12  100.22    3.77
  -1   5 -12   99.88    4.16
  -1  -5 -12   95.10    4.11
  -1  -5 -13   26.44    3.17
  -1  -5 -13   23.76    2.79
   1   5  13   28.98    3.99
   1  -5  13   28.02    4.25
   1  -5  13   19.36    4.40
   1   5  13   30.69    3.20
  -1   5 -13   30.71    2.86
  -1  -5 -13   32.21    2.50
  -1   5 -13   30.52    3.39
  -1   5 -14    0.08    2.46
   1  -5  14   10.29    4.12
  -1  -5 -14    1.18    2.47
   1   5  14    1.86    3.48
  -1   5 -14    5.03    3.17
   1  -5  14    5.19    4.48
  -1  -5 -14    3.92    2.82
   1   5  14    1.72    2.88
   1   5  14    5.41    3.76
   1  -5  14    6.16    4.42
  -1  -5 -14    3.03    2.03
   1  -5  15    1.20    4.28
  -1   5 -15    0.78    2.99
  -1  -5 -15   -1.72    3.01
  -1  -5 -15   10.49    2.65
  -1   5 -15    5.78    2.55
  -1  -5 -15    2.10    2.71
   1   5  15    2.38    3.70
   1  -5  15   -2.09    4.13
   1  -5  16   -3.09    3.96
  -1  -5 -16    4.59    2.86
  -1   5 -16    4.62    2.92
  -1   5 -16    2.77    2.43
  -1  -5 -16    3.42    2.51
   1  -5  16    2.37    4.12
   1   5  16    2.39    3.66
  -1  -5 -16    2.84    2.61
  -1  -5 -17   11.81    2.57
   1  -5  17   22.24    3.76
  -1   5 -17   15.55    2.47
  -1  -5 -17   15.67    2.47
  -1   5 -17   14.97    2.78
   1   5  17   14.39    2.78
   1   5  17   20.27    3.63
   1   5  17   19.34    3.52
   1  -5  17   16.62    4.09
   1  -5  17   18.14    3.99
  -1  -5 -18    3.36    2.09
  -1   5 -18    3.19    2.34
  -1  -5 -18    1.36    2.30
  -1  -5 -18    3.92    2.04
  -1   5 -18    3.35    1.98
   1   5  18    9.42    2.27
   1   5  18    3.61    2.96
   1   5  18    4.81    3.02
   1  -5  18    4.94    3.49
   1  -5  18    4.17    3.44
  -1  -5 -19    1.94    2.04
  -1   5 -19    3.25    2.00
   1   5  19    5.36    2.41
   1   5  19    4.26    2.42
   1  -5  19    0.26    2.79
   1  -5  19    0.71    2.79
  -1  -5 -19    2.13    1.67
  -1   5 -19    1.39    1.60
  -1  -5 -19    5.18    1.69
   1   5  19    7.09    2.17
  -1  -5 -20    4.62    2.52
   1  -5  20    1.32    3.07
   1  -6 -20    2.57    2.41
  -1  -6  20    2.64    2.58
   1   6 -19   13.39    1.64
   1  -6 -19   14.37    1.57
  -1  -6  19   18.04    2.97
  -1  -6  19   12.41    2.94
   1  -6 -19   14.41    1.98
   1  -6 -19   16.68    2.15
   1   6 -19   15.73    2.32
   1  -6 -18    7.97    2.36
   1   6 -18    2.41    2.48
  -1   6  18    4.41    2.85
  -1  -6  18    4.91    3.44
  -1   6  18    6.04    2.19
   1  -6 -18    1.66    2.19
   1   6 -18    6.25    1.77
   1   6 -17    8.96    2.32
   1  -6 -17    6.46    2.35
  -1   6  17   11.90    3.23
  -1  -6  17    5.90    3.74
  -1   6  17   13.62    2.68
   1   6 -17    6.08    2.21
   1  -6 -17    4.70    2.53
   1  -6 -16   13.14    2.85
   1   6 -16   11.15    2.56
   1  -6 -16   10.23    2.59
   1   6 -16   10.08    2.49
   1  -6 -16   10.95    2.96
   1   6 -16    6.82    3.04
  -1   6  15   26.30    3.14
   1  -6 -15   13.86    2.30
   1   6 -15   18.31    2.77
  -1   6  15   20.19    3.55
  -1  -6  15   13.20    3.85
   1   6 -15   17.00    2.57
   1  -6 -15   18.79    2.52
   1   6 -15   16.89    3.43
   1  -6 -15   17.10    3.15
   1  -6 -14    0.68    2.55
   1   6 -14    4.97    2.53
   1  -6 -14   -0.47    2.90
  -1   6  14    5.80    2.94
   1  -6 -14    5.93    2.40
   1   6 -14    3.52    2.37
   1  -6 -14    6.72    2.29
   1   6 -14    2.21    3.38
   1   6 -13    0.08    2.48
   1  -6 -13   -2.18    2.53
  -1   6  13    2.95    2.86
   1  -6 -13   -2.15    2.89
   1   6 -13    2.75    3.15
   1  -6 -13    2.07    2.22
   1  -6 -13    4.57    2.37
   1   6 -13    0.85    2.27
   1   6 -12   18.77    2.45
   1  -6 -12   20.00    2.55
  -1   6  12   16.77    2.96
   1  -6 -12   18.60    2.83
   1   6 -12   13.89    3.00
  -1  -6  12   15.09    3.17
   1   6 -12   16.21    2.75
   1  -6 -12   12.68    2.09
   1  -6 -12   18.69    2.37
   1  -6 -12   19.18    2.32
   1   6 -12   16.98    2.23
  -1   6  11    1.46    2.70
   1  -6 -11    3.30    2.53
   1   6 -11    2.47    2.63
  -1  -6  11    5.25    2.78
   1   6 -11    4.91    2.56
   1   6 -11    3.29    2.00
   1  -6 -11    3.60    2.06
   1  -6 -11    0.36    1.96
   1   6 -11    1.41    2.11
   1  -6 -11    3.95    2.21
   1  -6 -10  224.02    6.17
   1   6 -10  233.90    6.12
   1   6 -10  213.55    5.45
   1   6 -10  222.24    5.89
   1   6 -10  219.66    5.66
   1   6 -10  223.47    5.79
   1  -6 -10  224.70    5.92
   1  -6 -10  238.93    5.79
  -1  -6  10  210.35    6.04
   1   6 -10  216.88    5.93
  -1   6  10  217.37    6.31
   1  -6  -9    2.32    2.27
   1   6  -9    2.04    1.81
   1  -6  -9    1.61    1.92
  -1  -6   9   -1.18    2.31
   1   6  -9   -0.32    2.30
   1  -6  -9   -0.44    2.00
   1   6  -9    1.90    1.87
  -1   6   9    3.81    2.57
   1   6  -9    0.21    1.71
   1   6  -9    2.24    2.25
   1   6  -8   27.14    2.39
   1  -6  -8   29.50    2.55
   1   6  -8   27.54    2.10
   1  -6  -8   31.23    2.26
  -1  -6   8   32.00    2.46
   1   6  -8   31.37    2.39
  -1   6   8   33.15    2.72
   1   6  -7   90.15    2.92
   1  -6  -7   87.06    3.00
   1  -6  -7   91.88    3.43
   1   6  -7   95.29    2.96
   1   6  -6  229.77    5.41
  -1   6   6  233.02    5.78
   1   6  -6  228.04    5.47
   1   6  -6  230.95    5.46
   1   6  -6  228.23    5.29
   1  -6  -6  225.04    5.39
  -1   6   5  114.74    3.57
   1   6  -5  112.99    3.29
   1   6  -5  112.96    3.24
   1  -6  -5  115.79    3.21
   1   6  -5  113.21    3.05
  -1   6   4 1040.86   21.01
   1   6  -4 1046.92   20.83
   1   6  -4 1042.45   20.81
   1  -6  -4 1034.51   20.74
   1   6  -4 1026.12   20.67
  -1   6   3  595.84   12.18
   1   6  -3  585.51   11.80
   1  -6  -3  585.88   11.84
   1   6  -3  594.82   11.96
   1   6  -3  574.16   12.02
  -1   6   2    7.32    1.67
   1  -6  -2    7.35    0.95
   1   6  -2    9.36    0.51
  -1   6   2    8.67    1.57
   1   6  -2   12.19    1.66
   1   6  -2    7.71    1.23
   1   6  -1 1065.97   20.77
  -1   6   1 1057.15   21.11
   1   6  -1 1039.15   20.86
   1   6  -1 1047.28   20.97
  -1   6   1 1061.92   21.11
  -1   6   0  253.36    5.64
   1   6   0  260.86    5.33
   1   6   0  247.26    5.21
   1   6   0  258.78    5.52
  -1   6   0  258.24    5.58
  -1   6  -1  368.85    7.28
   1   6   1  383.45    7.64
  -1   6  -1  383.97    7.59
   1  -6   1  347.26    7.25
   1   6   1  352.40    7.24
   1   6   1  355.46    7.16
   1   6   1  380.78    7.51
   1   6   1  359.67    7.68
   1   6   2   55.42    1.99
  -1   6  -2   50.78    1.77
   1  -6   2   47.80    1.53
   1   6   2   45.66    1.53
   1   6   2   58.05    1.93
   1   6   2   53.68    2.00
  -1   6  -3 1788.55   35.86
   1   6   3 1870.68   36.07
   1   6   3 1838.26   35.86
   1  -6   3 1823.65   35.87
  -1   6  -3 1820.13   36.12
   1   6   3 1827.65   36.06
   1   6   3 1780.10   35.87
  -1   6  -4 1605.65   31.41
   1   6   4 1546.74   31.41
   1   6   4 1572.06   31.37
   1  -6   4 1565.85   31.24
   1   6   4 1577.97   31.23
   1   6   5  779.88   16.34
  -1   6  -5  803.11   16.27
   1   6   5  795.91   16.26
   1   6   5  783.42   16.13
   1  -6   5  788.99   16.18
   1  -6   6  161.27    4.67
   1  -6   6  171.05    4.45
  -1  -6  -7   21.39    2.21
   1  -6   7   13.48    2.51
  -1   6  -7   18.49    2.27
  -1   6  -7   16.55    2.18
   1   6   7   19.77    2.44
   1   6   7   20.62    2.23
   1  -6   7   17.77    2.26
   1   6   8  252.03    6.31
   1  -6   8  246.36    6.50
  -1  -6  -8  248.81    6.29
  -1   6  -8  245.36    6.24
  -1   6  -8  251.35    6.22
   1   6   8  233.72    6.43
  -1  -6  -9   16.96    1.98
   1  -6   9   16.37    2.83
   1   6   9   13.44    2.47
   1  -6   9   13.80    3.02
   1   6   9   12.79    2.51
  -1   6  -9   15.70    2.55
  -1   6  -9   16.66    2.53
  -1   6  -9   13.24    2.32
  -1  -6  -9   14.49    2.40
  -1   6 -10  365.27    8.67
  -1  -6 -10  364.03    8.81
   1   6  10  355.42    8.82
  -1   6 -10  371.33    8.42
  -1   6 -10  368.43    8.73
  -1   6 -10  346.71    8.65
  -1   6 -10  365.40    8.40
  -1  -6 -10  383.68    8.45
   1  -6  10  357.49    9.14
   1  -6  10  335.98    9.17
   1   6  10  348.20    8.99
  -1   6 -11   54.67    3.28
  -1   6 -11   45.20    3.17
   1   6  11   50.39    3.30
  -1   6 -11   49.18    2.76
  -1  -6 -11   57.63    2.82
  -1  -6 -11   54.75    3.30
  -1   6 -11   48.91    2.90
   1  -6  11   40.51    3.84
   1   6  11   41.69    3.34
   1  -6  11   48.95    3.89
  -1  -6 -12   18.47    2.87
   1   6  12   20.08    3.03
   1  -6  12   25.12    4.11
  -1   6 -12   22.12    2.71
   1  -6  12   22.42    3.80
   1   6  12   20.02    3.25
  -1   6 -12   19.37    2.48
  -1  -6 -12   24.75    2.54
  -1   6 -12   26.17    3.16
   1   6  13   19.43    3.54
   1  -6  13   25.75    4.29
  -1   6 -13   21.89    2.72
  -1  -6 -13   21.18    2.68
   1   6  13   18.79    3.15
   1  -6  13   24.67    4.57
  -1   6 -13   20.27    3.37
  -1  -6 -13   21.30    3.10
   1  -6  14  183.13    6.93
   1   6  14  166.89    6.36
  -1   6 -14  168.66    5.28
  -1  -6 -14  178.80    5.35
   1   6  14  162.95    5.73
  -1  -6 -14  171.68    5.01
   1  -6  14  186.21    7.05
   1   6  14  184.60    6.33
  -1   6 -14  178.24    5.78
  -1  -6 -15    3.32    3.01
  -1   6 -15    6.50    2.99
  -1  -6 -15   -1.66    2.75
  -1   6 -15    6.10    2.47
  -1  -6 -15    4.78    2.51
   1  -6  15    3.69    4.22
   1  -6  16   19.13    4.13
   1   6  16   21.51    3.73
   1  -6  16   20.17    4.25
  -1   6 -16   14.95    2.90
  -1  -6 -16   19.79    2.98
  -1  -6 -16   15.91    2.85
  -1   6 -16   17.58    2.56
  -1  -6 -16   17.37    2.54
   1   6  16   18.42    2.95
   1  -6  17   11.79    3.46
   1  -6  17   10.25    3.75
   1   6  17   11.14    3.17
   1  -6  17   14.20    3.95
   1   6  17   11.33    3.14
  -1   6 -17   12.16    2.64
  -1  -6 -17    8.48    2.60
  -1  -6 -17   10.23    2.52
  -1   6 -17    6.56    2.04
  -1  -6 -17    8.49    2.26
  -1   6 -17    7.03    2.20
   1   6  17   11.86    2.52
   1   6  18   13.92    2.63
   1  -6  18   14.45    3.31
   1   6  18   12.99    2.79
   1   6  18   12.44    2.79
   1  -6  18   15.73    3.42
  -1  -6 -18   10.89    2.36
  -1   6 -18   12.01    2.34
  -1  -6 -18    8.54    2.14
  -1  -6 -18    7.09    1.92
  -1   6 -18   12.43    1.93
   1   6  18   10.80    2.15
  -1  -6 -19    7.47    1.69
   1   6  19   13.18    2.15
  -1  -6 -19    8.33    2.35
  -1   6 -19    8.92    2.16
   1  -6  19   12.20    2.66
  -1  -6 -20   34.59    2.51
   1  -7 -20   10.74    2.49
   1  -7 -19    4.20    1.96
   1   7 -19    3.45    2.14
   1  -7 -19    2.72    1.78
  -1  -7  19   -0.98    2.34
   1   7 -18    2.63    2.35
   1  -7 -18   -0.47    2.21
   1   7 -18    2.01    1.74
   1   7 -18    5.21    1.65
   1  -7 -18    1.95    1.53
   1  -7 -18    2.12    2.10
  -1  -7  18    6.99    3.15
  -1  -7  18    0.47    3.05
   1  -7 -17   25.82    2.87
   1   7 -17   32.09    3.01
   1  -7 -17   33.28    2.86
  -1  -7  17   36.50    4.00
  -1   7  17   28.17    3.27
  -1   7  17   31.02    2.77
   1  -7 -17   27.30    2.43
   1   7 -17   29.44    2.50
  -1   7  16   13.78    2.78
   1   7 -16    9.95    2.52
   1  -7 -16   14.68    2.85
   1   7 -16   12.98    2.39
   1  -7 -16   10.88    2.43
   1  -7 -16   12.39    2.82
   1   7 -16   11.88    3.02
   1  -7 -15   31.55    3.18
   1  -7 -15   28.37    2.83
   1   7 -15   26.63    2.72
   1   7 -15   23.61    3.44
   1  -7 -15   29.23    3.21
   1  -7 -14  151.81    4.74
  -1   7  14  148.38    5.45
   1  -7 -14  158.14    5.50
   1   7 -14  155.43    5.55
   1  -7 -14  148.87    5.04
   1  -7 -14  151.27    4.79
   1   7 -14  146.96    4.78
   1   7 -14  155.28    5.00
  -1  -7  14  151.02    6.27
   1  -7 -13  144.96    5.22
   1   7 -13  131.83    5.16
   1   7 -13  129.24    4.78
   1  -7 -13  126.55    4.26
   1  -7 -13  145.02    4.51
   1  -7 -13  142.96    4.76
   1   7 -13  127.99    4.58
   1   7 -13  133.73    4.46
   1  -7 -13  138.17    4.48
  -1   7  13  141.27    5.23
   1  -7 -12   57.98    3.00
   1  -7 -12   55.14    2.92
   1  -7 -12   56.27    3.10
   1   7 -12   50.08    2.78
   1   7 -12   52.50    2.95
  -1   7  12   47.44    3.56
   1  -7 -12   48.38    3.45
  -1   7  12   56.50    3.67
   1  -7 -12   54.29    2.85
   1   7 -12   53.74    3.38
   1   7 -12   52.22    3.63
  -1  -7  12   47.24    3.72
   1  -7 -11   34.79    3.05
   1   7 -11   33.75    3.11
  -1  -7  11   30.76    3.18
   1   7 -11   37.73    2.93
   1   7 -11   29.22    2.33
   1  -7 -11   28.49    2.36
   1  -7 -11   32.07    2.66
   1   7 -11   27.64    2.42
   1  -7 -11   29.53    2.42
   1   7 -11   31.78    2.82
  -1   7  11   32.88    3.07
   1  -7 -10  127.11    4.50
   1   7 -10  129.64    4.49
   1  -7 -10  132.29    3.94
   1   7 -10  123.00    4.20
   1   7 -10  111.40    3.71
   1   7 -10  123.56    4.25
  -1   7  10  123.97    4.59
  -1  -7  10  120.93    4.36
   1   7 -10  119.68    3.92
   1   7 -10  126.48    3.83
   1  -7 -10  121.56    3.94
   1  -7 -10  128.96    4.13
   1   7  -9   39.69    2.42
   1   7  -9   40.13    2.29
   1  -7  -9   44.01    2.45
   1  -7  -9   39.47    2.55
   1   7  -9   45.49    2.85
   1   7  -9   38.71    2.32
  -1   7   9   32.75    2.61
   1   7  -9   43.61    2.81
  -1   7   9   39.72    3.11
  -1  -7   9   38.50    2.87
   1  -7  -9   39.67    2.96
  -1   7   8    9.02    2.53
   1  -7  -8    6.71    2.02
   1   7  -8    2.02    1.72
  -1   7   8    4.60    2.02
   1   7  -8    5.07    2.12
   1   7  -8    4.27    1.83
  -1  -7   8    1.03    2.29
   1  -7  -8    3.89    2.31
   1  -7  -7  130.97    3.78
   1   7  -7  134.10    3.60
   1   7  -7  131.10    3.94
  -1  -7   7  131.57    4.07
  -1   7   7  135.13    4.30
   1  -7  -7  130.34    4.25
   1   7  -6  226.03    5.58
   1   7  -6  235.73    5.36
   1  -7  -6  239.16    5.52
   1  -7  -6  228.48    5.99
  -1   7   5   67.19    2.87
   1   7  -5   57.51    2.13
   1  -7  -5   62.61    2.34
   1   7  -5   61.24    2.45
   1   7  -5   58.33    2.52
   1   7  -4 1035.62   20.53
   1   7  -4 1027.76   20.58
  -1   7   4 1043.89   20.79
   1   7  -4 1007.71   20.31
   1  -7  -4 1003.59   20.38
  -1   7   3  103.90    2.98
   1   7  -3  108.65    3.06
   1   7  -3  105.72    2.82
  -1   7   3  108.91    3.17
  -1   7   2  212.71    4.58
   1   7  -2  207.48    4.34
  -1   7   2  213.96    4.68
  -1   7   1  194.63    4.54
   1   7  -1  193.35    4.06
   1   7  -1  188.93    4.19
  -1   7   1  196.77    4.56
   1   7  -1  189.17    4.35
   1   7   0  211.76    4.60
   1   7   0  225.93    4.73
   1   7   0  226.23    4.95
  -1   7   0  223.33    5.03
   1   7   1  230.97    5.23
   1   7   1  240.73    4.98
   1   7   1  234.94    5.14
  -1   7  -1  229.15    4.73
  -1   7  -1  232.08    5.05
   1   7   2  456.55    8.82
   1   7   2  464.55    8.77
   1  -7   2  418.22    8.34
   1   7   2  409.91    8.34
   1   7   2  466.88    8.85
  -1   7  -2  468.98    8.67
   1   7   3  750.53   14.96
   1   7   3  754.36   15.12
  -1   7  -3  766.21   15.25
   1  -7   3  701.51   14.78
   1   7   3  717.29   14.80
   1   7   3  766.98   15.15
  -1   7  -3  754.22   14.89
   1   7   4  548.60   11.49
   1  -7   4  556.79   11.60
   1   7   4  568.49   11.61
  -1   7  -4  582.04   11.95
   1   7   4  577.88   11.91
  -1   7  -4  559.19   11.50
   1   7   4  582.51   11.88
   1   7   5  413.38    9.03
   1   7   5  410.26    8.73
   1  -7   5  401.27    8.75
  -1   7  -5  403.35    8.47
   1  -7   5  416.20    9.19
   1  -7   6   71.90    3.27
  -1  -7  -6   69.81    2.90
   1  -7   6   72.28    2.72
   1   7   6   72.72    2.65
   1   7   7  435.76    9.62
  -1   7  -7  426.78    9.54
   1   7   7  443.10    9.76
  -1   7  -7  435.92    9.54
   1  -7   7  422.87    9.75
  -1  -7  -7  438.08    9.66
   1  -7   7  411.79    9.56
   1   7   7  404.29    9.41
   1  -7   8  416.12    9.89
   1   7   8  425.41    9.89
  -1   7  -8  415.14    9.62
  -1   7  -8  425.66    9.65
   1   7   8  426.88    9.77
  -1  -7  -8  433.62    9.76
  -1  -7  -9  458.52   10.56
   1   7   9  462.57   10.63
  -1   7  -9  459.17   10.10
  -1  -7  -9  484.54   10.14
  -1   7  -9  458.17   10.20
   1   7   9  452.02   10.71
  -1   7  -9  438.80   10.43
  -1   7  -9  456.46   10.43
   1  -7   9  457.88   10.78
   1   7   9  451.02   10.50
   1  -7   9  450.61   10.77
  -1   7 -10   33.99    2.99
  -1  -7 -10   35.82    2.93
   1   7  10   34.07    3.03
  -1   7 -10   34.63    2.39
  -1  -7 -10   38.64    2.44
  -1   7 -10   35.61    2.77
  -1   7 -10   35.18    2.97
  -1   7 -10   36.19    3.03
   1  -7  10   36.72    3.53
   1  -7  10   31.98    3.25
   1   7  10   32.94    2.85
  -1   7 -11  142.40    4.78
  -1   7 -11  131.24    4.21
  -1  -7 -11  134.77    4.23
  -1   7 -11  135.78    4.70
  -1  -7 -11  133.87    4.80
   1   7  11  135.57    4.87
  -1   7 -11  138.33    4.39
   1  -7  11  129.80    5.28
   1   7  11  129.17    4.89
   1  -7  11  134.12    5.28
  -1  -7 -12    0.88    2.78
  -1  -7 -12    4.60    2.10
  -1   7 -12    2.86    2.23
   1  -7  12    6.60    3.55
   1   7  12    4.43    3.00
   1   7  12    1.55    3.05
   1  -7  12   10.39    3.90
   1   7  12   -1.27    2.85
   1  -7  12    1.97    3.88
  -1   7 -12    7.15    2.65
  -1   7 -12    0.46    3.04
   1  -7  13    6.71    3.99
  -1   7 -13   13.32    2.48
   1   7  13   16.22    3.37
  -1  -7 -13   17.25    2.45
   1   7  13   17.91    3.46
   1  -7  13   26.52    4.47
   1   7  13   10.78    3.08
   1  -7  13   14.85    4.45
  -1  -7 -13   12.03    3.07
  -1   7 -13    7.54    3.24
   1   7  14   12.96    3.01
   1  -7  14   19.97    4.12
  -1  -7 -14   12.78    2.36
  -1   7 -14   16.62    2.44
   1   7  14   17.36    3.42
   1   7  14   11.92    3.38
  -1  -7 -14   17.38    2.29
   1  -7  14   14.10    4.39
  -1   7 -14   18.45    3.28
  -1  -7 -15   15.93    2.96
  -1   7 -15   16.64    3.08
   1  -7  15   19.75    4.35
   1  -7  15   18.78    4.34
   1   7  15   16.82    3.49
   1   7  15   10.45    3.45
  -1  -7 -15   15.61    2.50
  -1   7 -15   17.56    2.49
  -1  -7 -15   15.57    2.93
   1   7  15   16.39    2.97
   1  -7  15   17.86    4.36
   1   7  16    8.32    3.13
   1  -7  16   -0.11    3.96
  -1  -7 -16    2.54    2.69
  -1  -7 -16    3.99    2.18
  -1   7 -16    3.81    2.13
   1   7  16    7.60    2.62
   1  -7  16    7.42    3.87
   1   7  17    9.15    2.31
  -1  -7 -17    9.79    2.50
  -1   7 -17   10.10    2.00
  -1  -7 -17   10.41    2.04
   1  -7  17   12.70    3.53
   1  -7  17   11.06    3.57
   1   7  17   15.06    2.83
   1   7  17   10.96    2.82
  -1   7 -17   10.82    2.10
  -1  -7 -17   16.11    2.58
  -1   7 -17   10.59    2.52
   1  -7  17   12.62    3.46
   1   7  17   12.43    2.78
  -1  -7 -18    5.08    2.08
  -1  -7 -18    3.83    1.62
   1   7  18    4.51    2.33
  -1   7 -18    1.02    1.57
  -1  -7 -18    5.36    2.20
  -1   7 -18    5.57    2.12
   1  -7  18    1.24    2.83
   1  -7  18    0.97    2.90
  -1  -7 -19   -1.06    2.38
   1  -7  19    1.19    2.00
   1  -8 -20    2.61    2.01
   1  -8 -19   14.28    1.80
   1  -8 -19   19.88    2.24
   1   8 -19   15.91    1.76
   1  -8 -18   16.59    2.27
   1   8 -18   13.19    1.87
   1   8 -18   11.00    2.36
   1  -8 -18   15.15    2.26
   1   8 -17    7.26    2.62
   1  -8 -17    8.96    2.45
   1   8 -17   13.22    2.23
  -1  -8  17   16.88    3.47
  -1  -8  17   14.10    3.38
   1  -8 -17   12.81    2.62
  -1   8  17   11.55    2.24
   1  -8 -16   27.04    3.00
  -1   8  16   34.27    2.90
  -1  -8  16   33.47    4.12
   1   8 -16   27.78    2.84
   1   8 -15    3.74    3.08
   1  -8 -15    2.07    2.80
  -1   8  15    1.65    2.65
   1   8 -14   36.36    3.64
   1  -8 -14   33.75    2.74
  -1   8  14   34.64    3.46
   1  -8 -13   69.75    4.03
  -1   8  13   68.66    4.09
   1  -8 -13   68.65    3.34
   1  -8 -13   62.33    3.13
   1   8 -13   64.50    4.15
   1   8 -13   68.69    3.74
   1  -8 -12    5.23    2.88
  -1   8  12    9.17    3.01
  -1   8  12   -2.39    2.96
  -1  -8  12    8.79    3.25
   1  -8 -12    6.90    2.33
   1   8 -12    0.13    2.81
   1   8 -12    4.16    3.09
   1  -8 -12    3.93    2.24
   1  -8 -11   59.34    2.90
   1   8 -11   56.23    3.32
   1   8 -11   50.86    2.63
   1  -8 -11   53.16    3.51
  -1   8  11   63.07    3.64
   1   8 -11   54.50    2.66
   1   8 -11   58.35    3.57
   1   8 -11   57.21    3.24
  -1   8  11   56.48    3.57
  -1  -8  11   53.97    3.53
  -1  -8  10   50.70    3.23
   1   8 -10   54.01    3.12
  -1   8  10   53.39    3.44
   1   8 -10   52.41    2.66
   1   8 -10   53.90    3.15
   1  -8 -10   50.32    3.34
   1  -8 -10   46.59    2.75
   1   8 -10   47.18    3.25
   1   8  -9    0.31    2.01
   1   8  -9    1.20    2.39
   1   8  -9   -0.52    2.51
  -1   8   9    1.62    2.55
   1  -8  -9    0.66    2.45
   1   8  -9    2.74    2.63
  -1  -8   9    4.61    2.54
  -1   8   8  105.07    3.69
   1   8  -8  103.30    3.54
  -1  -8   8  101.13    3.90
  -1   8   8  113.45    4.15
   1   8  -8  107.52    3.70
   1  -8  -8  110.22    4.09
   1  -8  -7   68.44    3.28
  -1   8   7   65.44    3.16
   1   8  -7   61.80    2.73
  -1   8   7   64.20    2.83
  -1   8   7   64.11    3.16
   1   8  -7   59.35    2.86
   1   8  -7   62.34    2.80
  -1  -8   7   61.97    3.14
  -1   8   6  248.76    6.34
  -1   8   6  264.37    6.49
  -1  -8   6  258.45    6.37
   1  -8  -6  243.26    6.50
   1   8  -6  262.44    6.17
   1   8  -5   39.43    2.15
  -1   8   5   41.09    2.14
  -1  -8   5   45.24    2.75
  -1   8   4   91.75    3.17
   1   8  -4   90.45    2.99
   1   8  -4   91.99    2.79
  -1   8   4   82.93    2.80
  -1   8   3 2225.13   43.19
  -1   8   3 2116.98   42.97
   1   8  -3 2174.83   42.90
   1   8  -3 2188.11   43.05
  -1   8   2    3.28    1.77
   1   8  -2    2.66    0.61
   1   8  -2    3.83    1.28
  -1   8   2    3.46    1.56
   1   8  -1   47.42    1.89
  -1   8   1   51.29    2.16
   1   8  -1   48.43    1.48
  -1   8   1   50.75    2.11
   1   8  -1   47.62    1.66
   1   8   0  171.16    4.01
  -1   8   0  164.61    3.75
  -1   8   0  163.40    4.01
   1   8   0  170.63    3.72
   1   8   0  155.10    3.58
   1   8   1  684.51   13.13
  -1   8  -1  700.39   13.06
   1   8   1  662.85   13.20
   1   8   1  675.79   12.96
  -1   8  -2  253.84    5.56
   1   8   2  252.89    5.77
   1   8   2  246.39    5.77
   1   8   2  250.94    5.66
  -1   8  -3    4.58    2.09
   1   8   3    3.11    1.59
   1   8   3    6.60    1.62
  -1   8  -3    4.14    1.26
   1   8   3   -0.52    1.68
   1   8   4    4.31    2.17
  -1   8  -4    4.18    1.19
   1   8   4    4.89    1.77
   1   8   4    5.69    1.48
   1  -8   4    6.68    2.46
   1   8   5   79.95    3.24
   1  -8   5   72.57    3.39
   1   8   5   75.87    3.31
  -1  -8  -6  167.10    4.61
   1   8   6  171.59    4.91
   1   8   6  171.96    4.60
   1   8   6  160.05    4.65
  -1   8  -6  151.77    4.53
  -1   8  -6  161.32    4.62
   1  -8   6  158.95    4.91
  -1  -8  -7  234.21    6.12
   1   8   7  234.86    6.29
   1   8   7  234.01    6.11
  -1   8  -7  243.38    6.11
   1   8   7  238.38    6.24
  -1   8  -7  226.78    5.99
   1  -8   7  240.06    6.38
  -1  -8  -8    4.04    2.27
   1   8   8    4.38    2.39
   1   8   8    2.97    2.53
   1   8   8    1.99    2.57
   1  -8   8    4.58    2.87
  -1   8  -8    2.50    2.38
  -1   8  -8    0.28    2.48
  -1  -8  -9   16.05    2.61
   1   8   9   14.57    2.82
   1   8   9   17.14    2.79
  -1   8  -9   18.20    1.94
   1  -8   9   11.47    3.15
   1   8   9   19.62    2.79
  -1   8  -9   18.96    2.67
  -1   8  -9   17.19    2.75
  -1   8  -9   12.35    2.68
  -1  -8 -10    4.09    2.49
   1   8  10    5.54    2.72
  -1   8 -10    6.56    1.89
   1  -8  10    6.14    3.11
   1   8  10    4.56    2.55
  -1   8 -10    2.86    2.42
  -1   8 -10    4.04    2.47
  -1   8 -10    4.41    2.54
  -1   8 -10    0.74    2.61
  -1  -8 -11  340.90    8.42
   1   8  11  316.58    8.40
  -1   8 -11  306.75    7.65
  -1   8 -11  314.87    8.15
   1  -8  11  313.76    8.71
   1   8  11  318.84    8.27
  -1   8 -11  323.92    7.85
  -1   8 -11  332.41    8.24
   1   8  12  127.84    5.07
  -1   8 -12  123.69    4.82
  -1   8 -12  136.59    4.57
   1   8  12  127.52    4.86
  -1   8 -12  125.39    4.95
  -1  -8 -12  128.04    4.95
   1  -8  12  123.32    5.64
  -1  -8 -13   89.96    4.30
   1   8  13   83.35    4.35
   1   8  13   78.68    4.03
  -1   8 -13   85.03    4.33
   1  -8  13   76.40    5.20
  -1   8 -13   90.88    3.83
   1   8  13   88.00    4.17
   1   8  14   28.90    3.11
   1  -8  14   28.15    4.49
  -1   8 -14   29.49    3.35
  -1  -8 -14   30.82    3.31
   1   8  15    9.84    2.66
   1  -8  15    0.91    4.05
   1   8  15   10.37    3.16
  -1   8 -15    9.93    2.91
  -1  -8 -15    2.90    2.72
  -1  -8 -16    9.66    2.62
   1   8  16    6.00    2.39
   1   8  16   10.37    2.81
   1  -8  16   10.06    3.79
   1  -8  16    4.14    3.69
   1  -8  16    9.78    3.70
  -1  -8 -17   22.45    2.61
  -1  -8 -17   26.68    2.62
  -1   8 -17   29.06    2.63
   1  -8  17   20.36    3.35
   1   8  17   24.31    2.76
   1  -8  17   23.19    3.46
  -1   8 -17   17.60    2.21
  -1  -8 -18    2.13    1.92
   1   8  18    2.55    2.11
  -1   8 -18    2.97    1.56
  -1  -8 -18    0.39    2.03
  -1  -8 -19   -0.75    2.50
   1  -9 -19    5.26    2.26
   1  -9 -18    0.62    1.96
   1   9 -18    2.07    1.64
   1  -9 -18    6.23    2.02
   1  -9 -17    2.06    2.36
   1   9 -17    6.24    2.06
   1  -9 -17    4.01    2.30
   1   9 -17    5.70    2.48
  -1   9  16    7.47    2.39
   1  -9 -16    0.75    2.58
   1   9 -16    3.60    2.28
   1  -9 -15   16.49    3.05
  -1   9  15   16.87    2.71
   1   9 -15   19.59    2.82
   1   9 -15   13.85    3.17
   1   9 -14   53.89    3.78
  -1   9  14   50.69    3.39
   1  -9 -14   54.65    3.66
   1  -9 -13    4.20    2.95
   1  -9 -13    4.52    2.40
   1   9 -13    1.16    3.33
  -1   9  13    2.51    2.69
   1  -9 -13    4.47    2.23
   1   9 -13    7.42    2.99
  -1   9  13    3.96    3.05
  -1   9  12  160.50    5.77
  -1  -9  12  155.98    5.68
   1  -9 -12  181.50    5.79
   1  -9 -12  173.38    5.06
  -1   9  12  166.74    5.52
   1   9 -12  166.92    5.34
   1  -9 -12  153.14    4.85
   1   9 -12  157.93    5.64
  -1   9  12  165.43    5.71
   1  -9 -11   29.58    3.19
   1   9 -11   28.04    2.93
  -1  -9  11   29.26    3.19
  -1   9  11   34.54    3.14
   1   9 -11   29.54    2.42
   1   9 -11   30.86    3.10
   1  -9 -11   30.49    2.62
   1   9 -11   28.79    3.32
  -1   9  11   22.46    3.19
  -1   9  11   30.68    3.26
   1  -9 -10   18.95    2.93
   1   9 -10   15.91    2.18
   1   9 -10   16.25    2.54
  -1  -9  10   17.86    2.82
  -1   9  10   18.36    2.70
   1   9 -10   16.21    2.73
   1  -9 -10   17.97    2.32
  -1   9  10   22.27    2.92
  -1   9  10   18.92    2.87
   1   9 -10   19.65    2.97
   1   9  -9    0.63    2.03
   1   9  -9    5.18    2.40
  -1   9   9    2.97    2.67
   1  -9  -9    0.32    2.61
  -1   9   9    2.74    2.69
  -1   9   9    5.31    2.67
   1  -9  -9    5.65    2.18
  -1  -9   9    1.35    2.59
   1   9  -9    3.52    2.73
   1   9  -8   93.15    3.62
  -1   9   8  103.18    4.10
  -1   9   8   99.70    3.95
   1   9  -8  113.63    4.16
   1   9  -8   86.76    3.47
  -1  -9   8   94.73    3.93
   1  -9  -8   99.13    4.04
  -1   9   7  795.04   16.12
  -1   9   7  741.93   15.94
   1  -9  -7  773.72   16.21
   1   9  -7  735.55   15.69
  -1   9   7  740.67   15.70
  -1  -9   7  732.66   15.90
   1   9  -7  740.58   15.67
   1   9  -7  713.60   15.62
  -1   9   6   81.17    3.38
  -1   9   6   71.39    3.26
   1  -9  -6   71.05    3.43
   1   9  -6   67.30    2.96
  -1   9   6   79.14    3.00
  -1  -9   6   77.41    3.46
   1   9  -6   72.81    3.03
   1   9  -6   72.84    2.84
  -1   9   5  161.63    4.52
   1  -9  -5  157.24    4.77
   1   9  -5  150.90    4.34
  -1  -9   5  150.41    4.67
  -1   9   5  157.68    4.55
  -1   9   4  583.69   12.33
   1   9  -4  575.81   12.42
  -1   9   4  565.87   11.96
   1   9  -4  569.35   11.96
   1   9  -3  280.40    6.39
  -1   9   3  275.51    6.22
   1   9  -3  270.77    6.10
  -1   9   3  279.67    6.49
   1   9  -3  266.77    6.60
  -1   9   2  523.52   11.06
   1   9  -2  522.68   10.88
   1   9  -2  515.03   11.19
  -1   9   2  537.75   11.05
  -1   9   2  533.77   11.24
   1   9  -2  533.03   11.44
   1   9  -2  545.19   11.53
  -1   9   1   90.88    2.88
  -1   9   1   94.71    2.63
   1   9  -1   89.00    2.64
   1   9  -1   85.29    2.20
   1   9  -1   86.79    2.38
   1   9   0 1122.78   22.71
   1   9   0 1095.47   22.26
   1   9   0 1133.26   22.52
  -1   9   0 1120.19   22.31
  -1   9   0 1139.76   22.53
   1   9   1  123.04    3.68
   1   9   1  130.21    3.25
   1   9   1  132.94    3.99
  -1   9  -1  132.41    3.35
  -1   9  -1  120.72    2.99
   1   9   1  132.14    3.53
   1   9   2  462.34   10.34
   1   9   2  466.31   10.09
   1   9   2  470.69    9.93
   1   9   2  466.51   10.38
   1   9   2  482.17   10.11
  -1   9  -2  474.94    9.83
   1   9   3  230.11    5.92
   1   9   3  231.79    5.47
   1   9   3  239.18    5.84
   1   9   3  233.60    5.47
  -1   9  -3  223.76    5.14
  -1   9  -3  234.80    5.77
   1   9   4  534.57   11.71
  -1   9  -4  538.53   11.64
   1  -9   4  538.27   11.89
   1   9   4  539.26   11.81
  -1  -9  -5  296.26    7.23
   1   9   5  304.45    7.55
   1   9   5  320.61    7.22
   1   9   5  308.83    7.42
   1  -9   5  310.13    7.58
  -1   9  -5  301.22    7.15
  -1   9  -5  308.31    7.27
   1   9   5  294.62    7.17
  -1  -9  -6  136.22    4.26
   1   9   6  130.34    4.57
   1   9   6  131.74    4.17
   1   9   6  132.97    4.37
   1  -9   6  141.20    4.69
   1   9   6  134.52    4.24
  -1   9  -6  138.01    4.28
  -1   9  -6  135.51    4.18
  -1  -9  -7  186.74    5.28
   1   9   7  192.78    5.32
   1   9   7  199.06    5.75
   1   9   7  186.14    5.47
   1  -9   7  175.58    5.61
  -1   9  -7  175.15    5.14
   1   9   7  191.62    5.40
  -1   9  -7  176.85    5.21
  -1   9  -8  140.88    4.60
  -1   9  -8  137.30    4.53
   1   9   8  143.63    4.74
  -1  -9  -8  142.84    4.65
   1  -9   8  139.57    5.04
   1   9   8  151.76    5.08
  -1   9  -8  141.70    4.64
   1   9   8  143.34    4.82
   1   9   8  133.69    4.67
   1   9   8  145.28    5.22
   1   9   9   11.09    2.70
   1   9   9    7.93    2.55
   1  -9   9   10.96    3.05
  -1   9  -9   10.99    2.70
  -1   9  -9   13.84    2.50
  -1   9  -9   10.18    2.64
  -1  -9  -9   17.39    2.60
  -1  -9 -10   41.62    3.15
   1   9  10   48.69    3.38
  -1   9 -10   44.89    3.04
   1   9  10   45.52    3.20
  -1   9 -10   43.05    2.58
  -1   9 -10   45.51    3.28
  -1   9 -10   43.93    3.10
  -1   9 -10   45.72    3.26
   1  -9  10   44.55    3.65
   1   9  11    8.44    3.03
   1   9  11   12.96    2.80
  -1   9 -11    7.81    2.74
   1  -9  11    9.38    3.57
  -1   9 -11    9.15    3.10
  -1   9 -11   12.61    2.91
  -1  -9 -11    7.64    2.80
  -1   9 -12   73.57    3.93
  -1  -9 -12   84.20    4.09
   1   9  12   72.53    4.28
  -1   9 -12   73.70    4.15
   1   9  12   75.01    4.24
   1   9  12   72.42    4.05
  -1   9 -12   78.94    3.74
   1   9  12   75.56    3.89
   1  -9  12   80.98    4.87
   1   9  13    4.60    3.09
  -1   9 -13    3.98    3.06
   1   9  13   12.75    2.87
   1   9  14   17.12    3.09
   1  -9  14    9.95    4.19
  -1   9 -14   14.18    3.02
   1   9  14   13.87    2.73
  -1  -9 -14   15.94    3.01
   1  -9  15   13.34    4.08
   1   9  15    4.68    2.87
   1   9  15    9.26    2.51
  -1  -9 -15   11.22    2.88
   1   9  16   36.36    3.06
   1  -9  16   29.04    3.86
  -1  -9 -16   37.12    3.00
  -1  -9 -16   34.53    2.86
  -1   9 -16   34.27    2.84
   1   9  16   29.68    2.56
   1   9  17    4.56    2.33
  -1  -9 -17    6.39    2.23
  -1  -9 -17    7.02    2.32
  -1   9 -17    3.70    1.96
   1   9  18    3.79    1.92
  -1  -9 -18    4.48    1.77
  -1   9 -18    3.71    1.50
  -1  -9 -18   -0.42    2.19
  -1  -9 -19    2.98    2.45
   1 -10 -19    1.19    2.38
   1  10 -19    4.82    2.03
   1  10 -18    8.52    1.65
   1  10 -18    8.69    1.78
   1 -10 -18    9.45    1.95
   1 -10 -18    7.11    1.85
   1  10 -17    4.15    2.01
   1 -10 -17    1.49    2.17
   1 -10 -17    3.25    2.22
   1 -10 -16   21.77    2.79
  -1  10  16   17.75    2.42
  -1  10  16   24.98    2.43
   1 -10 -16   25.81    2.67
   1  10 -16   19.73    2.55
   1  10 -15    0.44    2.84
  -1  10  15    4.04    2.43
   1  10 -15    3.65    2.50
   1 -10 -15    3.89    2.64
  -1  10  14   33.64    3.00
   1  10 -14   30.17    3.47
   1 -10 -14   32.03    3.29
   1 -10 -13    5.43    2.37
   1  10 -13    2.62    3.18
  -1  10  13    4.80    2.99
   1 -10 -13    2.84    2.13
   1 -10 -12    4.27    3.01
   1 -10 -12    0.77    2.44
  -1  10  12    4.00    2.81
  -1 -10  12   10.13    3.32
   1  10 -12    4.15    3.04
   1 -10 -12    0.06    2.36
   1  10 -12    5.69    3.31
  -1  10  12    4.96    2.91
  -1  10  12    2.25    3.02
   1 -10 -11   -0.19    2.93
   1  10 -11    6.11    2.71
   1  10 -11    4.12    2.25
  -1  10  11    4.52    2.77
  -1 -10  11    6.41    3.15
   1  10 -11    1.61    2.91
   1 -10 -11    7.21    2.47
   1  10 -11    2.36    3.17
  -1  10  11    0.67    2.95
  -1  10  11    6.44    2.96
  -1 -10  10  326.72    8.41
   1 -10 -10  359.51    8.74
   1  10 -10  325.32    8.16
  -1  10  10  339.85    8.69
  -1  10  10  341.93    8.51
   1  10 -10  333.19    8.16
   1  10 -10  304.11    7.90
   1 -10 -10  326.92    7.97
  -1  10  10  340.85    8.57
   1  10 -10  324.09    8.39
   1  10  -9    2.04    2.37
   1  10  -9    5.86    2.14
  -1  10   9    3.00    2.70
   1 -10  -9    6.88    2.70
  -1  10   9    6.77    2.59
  -1  10   9    6.62    2.61
  -1  10   9    4.05    2.50
   1 -10  -9    4.18    2.21
   1  10  -9    7.55    2.79
  -1 -10   9    5.35    2.74
   1  10  -8   45.30    2.84
  -1  10   8   47.41    3.23
  -1  10   8   43.36    3.45
   1 -10  -8   49.19    3.30
  -1  10   8   52.55    3.06
  -1  10   8   47.81    3.18
   1  10  -8   47.98    2.82
   1 -10  -8   44.19    2.87
  -1 -10   8   44.50    3.27
   1  10  -8   49.82    3.32
   1  10  -7    9.61    2.86
   1 -10  -7    5.62    2.73
  -1  10   7    8.96    2.65
  -1  10   7    9.02    2.28
  -1  10   7    8.37    2.22
   1 -10  -7    6.58    2.35
  -1  10   7    9.23    2.62
   1  10  -7    5.55    2.29
   1  10  -7    3.78    2.28
  -1 -10   7    8.64    2.83
  -1  10   6 1830.96   35.98
  -1  10   6 1816.22   35.73
   1  10  -6 1802.27   35.77
  -1  10   6 1722.81   35.64
   1  10  -6 1760.53   35.62
   1  10  -6 1685.79   35.52
  -1  10   6 1782.35   35.90
   1 -10  -6 1833.47   36.18
  -1 -10   6 1766.03   35.92
  -1  10   5  258.56    6.50
  -1  10   5  263.91    6.20
  -1  10   5  249.12    6.23
   1  10  -5  244.85    6.29
   1  10  -5  258.32    6.21
  -1  10   5  252.54    6.44
  -1 -10   5  259.24    6.66
   1 -10  -5  243.74    6.71
  -1  10   4  175.92    4.84
  -1  10   4  181.24    4.71
   1  10  -4  169.27    4.78
   1  10  -4  164.53    5.00
  -1  10   4  171.79    4.91
   1 -10  -4  175.10    5.10
   1  10  -4  168.32    4.36
   1  10  -4  174.63    4.63
  -1  10   3  235.96    5.97
   1  10  -3  228.98    5.37
   1  10  -3  238.96    5.89
   1  10  -3  233.94    6.07
  -1  10   2  135.90    3.91
  -1  10   2  138.58    3.68
   1  10  -2  143.52    4.13
   1  10  -2  131.43    4.26
  -1  10   1    6.78    1.70
   1  10  -1    5.85    1.44
  -1  10   1    8.36    1.47
   1  10  -1    5.26    2.34
  -1  10   1    7.30    2.29
   1  10  -1    6.08    2.30
  -1  10   0   47.12    1.86
  -1  10   0   47.63    2.10
   1  10   0   45.06    2.10
   1  10   0   49.93    2.88
   1  10   0   47.10    2.87
  -1  10   0   46.51    2.81
   1  10   1   24.52    2.51
  -1  10  -1   26.45    2.52
   1  10   1   26.11    1.94
  -1  10  -1   23.56    1.69
   1  10   1   22.79    1.53
   1  10   2   20.93    2.51
  -1  10  -2   17.56    2.43
   1  10   2   18.73    1.62
   1  10   2   17.27    2.11
   1  10   2   20.12    2.40
   1  10   3   85.38    3.51
   1  10   3   93.17    3.12
  -1  10  -3   90.21    3.52
   1  10   3   96.87    3.85
  -1  10  -3   95.34    3.55
   1  10   3   96.98    3.68
  -1 -10  -4    3.99    2.12
   1  10   4    2.26    2.45
   1  10   4    2.91    1.90
  -1  10  -4    5.22    2.35
   1  10   4    2.64    2.35
   1 -10   4    6.94    2.86
  -1 -10  -5    6.52    2.22
   1  10   5    7.10    2.70
   1  10   5    5.81    1.94
   1  10   5    5.89    2.04
  -1  10  -5   10.24    2.43
  -1  10  -5    2.97    1.99
   1  10   5    6.19    2.46
   1 -10   5    9.48    2.98
  -1 -10  -6   72.79    3.28
   1  10   6   69.14    3.17
   1  10   6   71.60    3.56
   1  10   6   62.50    3.15
  -1  10  -6   63.59    3.06
  -1  10  -6   68.89    3.30
   1  10   6   67.19    3.37
   1 -10   6   74.78    3.90
   1  10   7   23.83    3.33
  -1  10  -7   20.06    2.71
  -1  10  -7   24.12    2.48
  -1 -10  -7   22.87    2.54
   1  10   7   18.76    2.60
   1  10   7   21.85    2.61
  -1  10  -7   21.54    2.80
   1  10   7   20.51    3.04
   1 -10   7   19.96    3.20
   1  10   7   17.90    2.85
   1  10   8    0.92    3.00
  -1  10  -8    2.39    2.20
  -1  10  -8    3.58    2.52
  -1  10  -8    2.25    2.38
  -1 -10  -8    6.03    2.27
   1  10   8    0.37    2.37
   1  10   8    3.72    2.38
   1  10   8    5.58    2.82
  -1  10  -8    4.82    2.65
  -1 -10  -8    2.45    2.11
   1 -10   8    4.20    3.06
   1  10   8    3.75    2.62
  -1  10  -9    4.43    2.58
  -1  10  -9    6.18    2.48
  -1 -10  -9    6.77    2.44
   1  10   9    8.75    2.72
   1 -10   9    6.07    3.07
   1  10   9    9.37    2.94
  -1  10  -9    7.02    2.71
  -1 -10  -9   11.07    2.13
  -1  10  -9    6.91    2.22
   1  10   9    4.36    2.52
  -1  10 -10   91.82    3.92
  -1  10 -10   90.39    3.99
  -1 -10 -10   92.81    4.04
   1 -10  10   93.41    4.56
   1  10  10   87.67    4.30
  -1  10 -10   87.11    3.69
  -1  10 -10   84.71    4.03
   1  10  10   88.33    4.01
  -1  10 -10   82.71    3.55
  -1  10 -10   89.83    3.84
   1  10  10   89.80    4.22
   1  10  11   11.24    3.23
   1  10  11   16.95    2.87
  -1  10 -11   12.43    2.87
  -1  10 -11   11.40    2.36
  -1  10 -11   19.77    3.14
  -1  10 -11    7.55    3.17
   1  10  11   15.61    3.23
   1 -10  11   16.43    3.76
  -1 -10 -11   12.08    2.92
  -1 -10 -12   42.39    3.44
   1  10  12   37.68    3.61
  -1  10 -12   32.34    3.55
  -1  10 -12   38.86    3.36
  -1  10 -12   39.55    3.16
   1  10  12   34.47    3.17
   1 -10  12   31.03    4.18
   1  10  12   33.08    3.45
   1  10  12   36.82    3.51
  -1  10 -13    8.10    2.63
   1  10  13   11.66    2.68
  -1  10 -13    4.82    3.03
   1  10  13    9.37    2.88
   1 -10  13    9.29    3.97
  -1 -10 -13    7.83    2.88
  -1 -10 -14  115.41    4.54
   1  10  14   97.26    4.35
   1  10  14  102.21    4.12
  -1  10 -14  114.42    4.40
   1  10  14  113.18    4.57
   1 -10  14   95.94    5.39
  -1 -10 -15   51.77    3.28
   1  10  15   46.94    2.91
   1  10  15   48.81    3.38
   1 -10  15   44.20    4.39
  -1 -10 -16    7.25    2.36
  -1 -10 -16    3.42    2.36
   1 -10  16    9.29    3.48
   1  10  16   10.41    2.52
  -1 -10 -17    3.72    2.06
  -1  10 -17    3.27    1.87
  -1 -10 -17    0.55    2.09
   1  10  17   -0.64    2.13
  -1 -10 -18    9.48    2.47
   1  11 -18    5.64    1.42
   1 -11 -18    3.29    2.08
   1 -11 -17    1.44    1.99
   1 -11 -17    0.53    2.00
   1  11 -17    2.97    1.90
   1  11 -17    5.59    1.86
   1 -11 -16   21.54    2.58
   1  11 -16   18.22    2.42
  -1  11  16   20.26    2.35
   1 -11 -16   26.86    2.54
   1 -11 -15    7.45    2.69
   1  11 -15    9.15    2.62
  -1  11  15   10.06    2.52
  -1  11  15    7.02    2.29
  -1  11  14    7.55    2.54
   1  11 -14   14.15    2.81
   1 -11 -14   14.27    2.91
  -1  11  13   21.33    2.89
   1 -11 -13   21.15    3.06
   1  11 -13   17.38    2.95
   1 -11 -13   24.12    2.41
   1  11 -12   13.93    2.76
   1 -11 -12   16.78    2.58
   1 -11 -12   12.85    2.40
   1  11 -12   11.59    3.32
  -1  11  12    4.27    2.93
  -1  11  12   10.25    3.15
  -1 -11  11   78.17    4.16
   1 -11 -11   88.25    4.22
  -1  11  11   74.43    4.14
   1  11 -11   77.95    3.72
  -1  11  11   72.71    3.92
   1  11 -11   77.18    3.88
   1 -11 -11   78.90    3.54
   1  11 -11   76.26    4.19
  -1  11  11   83.21    4.18
   1 -11 -10   13.92    2.97
   1  11 -10   14.08    2.73
   1  11 -10   10.42    2.45
  -1 -11  10   11.98    3.09
  -1  11  10   11.71    2.84
   1  11 -10    9.09    2.97
   1 -11 -10   11.08    2.50
  -1  11  10    8.75    2.91
  -1  11  10    8.41    3.02
   1  11 -10   11.68    3.22
  -1  11   9   21.19    3.14
  -1  11   9   21.03    2.77
  -1  11   9   18.90    2.90
   1 -11  -9   21.49    2.57
   1 -11  -9   20.49    2.94
  -1  11   9   16.56    2.86
   1  11  -9   18.86    2.62
   1  11  -9   20.37    2.47
  -1 -11   9   28.77    3.14
  -1  11   8    5.86    2.89
   1 -11  -8    4.25    2.68
  -1  11   8    6.74    2.56
  -1  11   8    7.03    2.37
   1 -11  -8    2.70    2.37
  -1  11   8    4.46    2.49
   1  11  -8    7.35    2.33
   1  11  -8    9.86    2.28
  -1 -11   8    6.47    2.84
  -1  11   7  136.81    4.94
   1 -11  -7  138.23    4.88
  -1  11   7  140.01    4.39
   1  11  -7  126.87    4.36
   1 -11  -7  128.97    4.38
  -1  11   7  130.68    4.57
   1  11  -7  130.28    4.25
  -1  11   7  133.69    4.60
  -1 -11   7  131.52    4.76
  -1  11   6    7.17    2.92
   1 -11  -6    4.81    2.85
  -1  11   6    5.70    2.47
  -1  11   6    3.81    2.14
  -1  11   6    5.02    2.18
   1 -11  -6    4.01    2.46
  -1  11   6   -0.33    2.38
   1  11  -6    4.19    2.27
   1  11  -6    4.34    2.35
   1  11  -6    4.53    1.89
  -1 -11   6    1.38    2.92
  -1  11   5    7.60    1.96
  -1  11   5    4.42    2.39
  -1  11   5   10.51    2.17
   1  11  -5    5.22    2.33
   1  11  -5    5.88    2.19
   1  11  -5   10.23    1.86
  -1  11   5    7.78    2.52
  -1 -11   5   11.59    3.03
   1 -11  -5   10.09    2.68
   1  11  -4  120.94    4.06
  -1  11   4  115.47    3.84
   1  11  -4  119.23    3.82
  -1  11   4  122.12    4.13
  -1  11   4  124.81    3.68
  -1  11   4  122.21    4.00
   1  11  -3  750.02   15.97
  -1  11   3  760.78   16.09
   1  11  -3  770.98   16.18
   1  11  -3  769.68   16.37
  -1  11   3  772.41   16.08
   1  11  -2   49.12    2.63
   1  11  -2   40.03    3.02
  -1  11   2   48.55    2.69
   1  11  -2   46.66    2.75
   1  11  -1  499.90   11.05
  -1  11   1  500.57   11.03
   1  11  -1  481.60   11.03
   1  11  -1  492.81   11.12
  -1  11   1  483.73   10.82
   1  11  -1  490.26   10.83
   1  11   0  386.13    8.84
   1  11   0  395.78    8.84
   1  11   0  366.18    8.50
   1  11   0  376.54    8.80
  -1  11   0  373.45    8.72
   1  11   0  356.74    8.12
  -1  11   0  360.87    8.12
   1  11   1  552.81   12.47
   1  11   1  584.20   12.22
   1  11   1  577.38   12.44
   1  11   1  529.03   12.08
   1  11   1  568.84   12.43
  -1  11  -1  558.14   12.31
  -1  11  -2   27.37    2.66
   1  11   2   31.06    2.75
   1  11   2   30.31    2.87
   1  11   2   27.69    1.78
   1  11   2   26.20    2.16
  -1  11  -3  148.21    4.62
   1  11   3  146.83    4.61
  -1  11  -3  152.03    4.64
   1  11   3  141.74    4.94
   1  11   3  142.93    4.72
   1  11   3  149.04    4.26
   1  11   4    2.76    2.43
   1 -11   4    1.58    3.00
  -1  11  -4    7.05    2.50
  -1  11  -4    1.69    1.95
   1  11   4    0.20    2.60
   1  11   4    1.96    1.76
   1  11   4    1.66    2.01
   1  11   5   27.59    3.22
  -1 -11  -5   24.84    2.66
   1  11   5   25.60    2.44
   1  11   5   26.31    2.78
  -1  11  -5   25.33    2.74
   1  11   5   23.68    2.36
  -1  11  -5   24.29    2.43
   1  11   5   29.31    2.95
   1 -11   5   31.87    3.38
   1  11   6   18.53    3.32
  -1  11  -6   19.61    2.61
  -1 -11  -6   20.85    2.57
   1  11   6   21.81    2.43
   1  11   6   19.18    2.52
   1  11   6   19.80    2.88
  -1 -11  -6   23.02    2.63
  -1  11  -6   22.15    2.76
  -1  11  -6   19.59    2.45
   1  11   6   19.36    3.03
   1 -11   6   22.87    3.28
   1  11   7  134.52    5.11
  -1  11  -7  121.29    4.30
  -1 -11  -7  127.43    4.35
   1  11   7  131.16    4.38
   1  11   7  127.83    4.57
  -1 -11  -7  128.55    4.15
   1  11   7  119.43    4.27
  -1  11  -7  127.61    4.42
  -1  11  -7  116.10    4.16
   1  11   7  129.21    4.78
   1 -11   7  126.41    4.88
  -1  11  -8   33.78    2.71
   1  11   8   28.63    3.48
  -1 -11  -8   35.01    2.89
   1  11   8   34.39    2.96
   1  11   8   35.35    3.01
  -1 -11  -8   34.43    2.62
  -1  11  -8   31.95    2.80
  -1  11  -8   29.19    2.92
   1  11   8   33.27    2.89
   1  11   8   32.58    3.24
   1 -11   8   36.52    3.58
  -1  11  -9  164.52    5.18
  -1 -11  -9  183.77    5.51
   1  11   9  174.46    5.60
   1  11   9  173.84    5.50
  -1 -11  -9  176.04    4.97
   1  11   9  171.38    5.74
   1 -11   9  179.91    5.96
  -1  11  -9  173.89    5.38
  -1  11  -9  161.38    5.26
  -1 -11 -10   36.77    3.17
   1  11  10   31.06    3.39
   1  11  10   37.27    3.54
   1 -11  10   43.49    4.03
   1  11  10   34.90    3.25
  -1  11 -10   37.50    3.18
  -1  11 -10   34.85    2.80
  -1  11 -10   35.51    2.81
  -1  11 -10   41.17    3.19
  -1  11 -10   35.49    3.27
  -1  11 -11   75.07    3.88
  -1 -11 -11   83.58    3.99
   1  11  11   71.05    4.13
   1  11  11   76.25    4.11
  -1  11 -11   68.56    3.92
   1  11  11   71.84    4.20
   1  11  11   68.60    3.69
  -1  11 -11   62.18    3.25
  -1  11 -11   63.66    3.58
   1 -11  11   84.67    4.73
   1  11  12   21.25    3.17
   1  11  12   25.55    3.36
  -1  11 -12   19.91    2.97
   1 -11  13    1.95    3.80
   1  11  13    2.94    2.72
  -1 -11 -13    4.27    2.72
   1  11  13    4.35    2.42
  -1  11 -13    4.92    2.54
   1  11  14    3.25    2.67
   1 -11  14    6.14    3.84
   1  11  14   -1.09    2.55
  -1 -11 -14    5.03    2.57
   1  11  14    4.07    2.24
   1  11  15    6.55    2.45
   1 -11  15    9.15    3.67
   1  11  15    4.03    2.23
  -1 -11 -15   14.66    2.58
  -1 -11 -16    1.86    2.22
   1 -11  16    5.02    3.27
   1  11  16    2.11    2.26
  -1 -11 -16    3.36    2.19
  -1  11 -16    2.13    2.11
  -1 -11 -17    0.40    2.12
   1  11  17   -0.24    1.86
  -1  11 -17    2.57    1.75
  -1 -11 -17    0.45    1.78
  -1 -11 -18   -0.16    2.54
   1  12 -18    0.58    2.28
   1 -12 -18    3.06    2.30
   1  12 -17    0.93    1.53
   1 -12 -17    1.49    1.83
   1  12 -17    1.99    1.71
   1 -12 -17    0.39    1.73
   1 -12 -16   -0.06    2.12
   1  12 -16    4.60    1.90
  -1  12  16    5.41    2.02
   1  12 -16    1.52    2.07
   1 -12 -16   -0.83    2.12
   1  12 -15   21.36    2.67
   1 -12 -15   20.70    2.61
  -1  12  15   20.40    2.59
  -1  12  14   13.06    2.42
   1  12 -14   11.73    2.70
   1 -12 -14   10.04    2.68
   1 -12 -13    5.06    2.09
   1  12 -13    6.52    2.75
  -1 -12  13    1.65    3.28
  -1  12  13    4.31    2.48
   1  12 -13    3.90    2.74
   1 -12 -13    6.93    2.73
   1 -12 -12    2.60    2.29
  -1  12  12    0.09    2.55
  -1 -12  12    9.93    3.17
   1  12 -12    4.76    2.80
   1 -12 -12    5.41    2.74
  -1  12  11   17.80    3.12
  -1  12  11   20.03    3.13
   1 -12 -11   14.34    2.60
  -1  12  11   19.31    2.93
  -1 -12  11   15.04    3.33
   1  12 -11   15.93    2.50
   1  12 -11   20.06    2.80
   1 -12 -11   18.46    3.03
   1 -12 -10    3.83    2.88
  -1  12  10    0.76    2.83
  -1  12  10    0.54    2.78
   1  12 -10   -0.34    2.91
   1 -12 -10    3.95    2.59
  -1  12  10    0.09    2.74
   1  12 -10   -0.36    2.45
   1  12 -10    4.27    2.62
  -1 -12  10    0.44    3.10
  -1  12   9  101.57    4.67
   1 -12  -9   94.22    4.40
  -1  12   9  100.09    4.19
   1  12  -9   93.87    3.91
   1 -12  -9  100.31    3.99
  -1  12   9  111.47    4.42
   1  12  -9   98.49    3.97
  -1  12   9  104.53    4.40
  -1 -12   9  102.47    4.49
  -1  12   8   11.56    3.02
  -1  12   8   13.90    2.76
  -1  12   8   14.18    2.61
   1 -12  -8    7.32    2.58
   1 -12  -8   14.68    2.94
  -1  12   8   12.38    2.71
   1  12  -8   12.34    2.47
   1  12  -8   15.70    2.50
  -1 -12   8   14.35    3.11
  -1  12   7   20.90    3.12
  -1  12   7   21.35    2.69
  -1  12   7   19.31    2.40
   1 -12  -7   21.29    2.71
   1 -12  -7   20.53    2.98
  -1  12   7   18.89    2.74
   1  12  -7   17.10    2.46
   1  12  -7   20.26    2.57
  -1 -12   7   20.23    3.14
  -1  12   6   23.58    3.16
   1 -12  -6   25.34    3.12
  -1 -12   6   27.17    3.28
   1 -12  -6   23.55    2.76
  -1  12   6   22.23    2.75
   1  12  -6   24.04    2.48
   1  12  -6   20.62    2.52
  -1  12   6   25.51    2.65
  -1  12   6   25.48    2.35
  -1 -12   5   24.03    3.30
  -1  12   5   22.55    2.37
   1  12  -5   17.82    2.40
   1  12  -5   19.85    2.56
   1 -12  -5   21.27    2.75
  -1  12   5   23.91    3.22
  -1  12   5   23.55    2.57
  -1  12   5   26.10    2.31
  -1  12   4   17.62    2.40
  -1  12   4   18.59    2.14
  -1  12   4   19.45    2.33
   1  12  -4   17.84    2.34
   1  12  -4   17.59    2.56
   1 -12  -4   18.76    2.63
  -1  12   4   17.42    3.08
   1  12  -4   17.33    2.95
  -1  12   3  883.38   18.08
  -1  12   3  878.20   18.24
   1  12  -3  882.71   18.40
  -1  12   3  862.78   18.30
   1  12  -3  847.14   18.15
   1 -12  -3  866.20   18.32
   1  12  -3  891.98   18.62
  -1  12   3  858.40   18.82
   1  12  -2   86.59    3.56
  -1  12   2   87.49    3.47
   1  12  -2   87.41    3.93
  -1  12   2   87.50    3.83
   1  12  -2   79.06    3.71
   1  12  -2   93.62    3.48
  -1  12   2   92.46    3.19
   1  12  -1   25.49    2.08
   1  12  -1   27.58    2.88
   1  12  -1   27.61    3.06
  -1  12   1   26.58    2.97
   1  12  -1   25.85    2.85
   1  12  -1   26.87    2.64
  -1  12   1   28.36    2.09
   1  12   0   13.47    2.73
  -1  12   0   12.05    2.20
   1  12   0    9.33    2.42
  -1  12   0    7.08    2.78
   1  12   0    8.39    2.72
   1  12   0   11.71    1.99
   1  12   0   11.72    2.71
   1  12   1    9.76    2.55
  -1  12  -1    9.57    2.71
   1  12   1    6.09    2.80
   1  12   1    5.95    1.93
   1  12   1    9.90    2.81
   1  12   1   10.42    2.36
   1  12   1   10.19    1.84
   1  12   2    6.28    2.60
  -1  12  -2    5.20    2.62
   1  12   2    6.63    2.86
   1  12   2    6.37    2.00
   1  12   2    4.35    2.20
   1  12   2    3.75    1.95
   1  12   2    4.31    2.91
   1  12   3   17.52    3.18
  -1  12  -3   15.52    2.95
   1  12   3   15.38    1.84
   1  12   3   17.61    2.19
   1  12   3   20.41    2.80
  -1  12  -3   15.64    2.78
  -1  12  -3   22.21    2.81
  -1  12  -3   17.76    2.09
   1 -12   3   19.06    3.39
   1  12   4  111.06    3.82
   1 -12   4  122.64    4.82
   1  12   4  114.43    4.20
   1  12   4  115.31    4.39
   1  12   4  110.73    3.61
  -1  12  -4  114.44    4.19
  -1  12  -4  111.81    3.75
   1  12   4  107.92    4.61
  -1  12  -4  114.47    4.34
   1  12   5    9.16    2.09
   1  12   5    9.17    2.17
   1 -12   5   13.19    3.36
   1  12   5    8.61    2.62
  -1 -12  -5   11.34    2.55
   1  12   5   13.73    2.79
  -1  12  -5    7.99    2.19
  -1  12  -5   12.02    2.66
   1  12   5    9.25    3.11
  -1  12  -5   12.77    2.64
   1  12   6  263.23    6.73
   1 -12   6  265.07    7.34
   1  12   6  273.13    7.00
  -1 -12  -6  259.56    6.68
   1  12   6  260.61    7.09
  -1  12  -6  254.59    6.77
   1  12   6  256.96    6.66
  -1  12  -6  244.05    6.52
   1  12   6  262.85    7.46
  -1  12  -6  245.31    6.83
  -1  12  -7  155.84    4.97
   1  12   7  158.07    5.75
  -1 -12  -7  150.70    5.03
   1  12   7  148.93    4.94
   1  12   7  158.89    5.14
  -1 -12  -7  163.42    4.86
   1  12   7  173.52    5.49
   1  12   7  146.93    4.90
  -1  12  -7  149.62    4.78
  -1  12  -7  153.96    4.98
   1 -12   7  165.76    5.63
   1  12   8   -0.72    3.33
  -1  12  -8    7.78    2.43
  -1 -12  -8    5.44    2.50
   1  12   8    6.35    2.56
   1  12   8    4.50    2.71
  -1 -12  -8    2.00    2.40
   1  12   8    4.02    3.00
  -1  12  -8    5.20    2.65
  -1  12  -8    9.58    2.52
   1 -12   8    7.82    3.35
  -1  12  -9  146.66    4.92
  -1 -12  -9  158.85    5.21
   1  12   9  157.88    5.37
   1  12   9  156.68    5.26
  -1  12  -9  154.69    5.02
  -1 -12  -9  155.29    4.75
   1  12   9  170.92    5.71
  -1  12  -9  156.50    5.21
  -1  12  -9  149.95    5.05
   1 -12   9  155.05    5.84
   1  12  10   15.54    3.27
  -1 -12 -10   14.78    2.81
   1  12  10   12.33    3.02
   1  12  10    8.12    2.77
  -1  12 -10   10.62    2.86
  -1 -12 -10   14.17    2.40
  -1  12 -10   16.58    2.52
   1  12  10   12.53    3.17
   1 -12  10   19.59    3.78
  -1  12 -10   13.34    3.00
  -1  12 -10   11.66    2.62
   1  12  11   56.39    3.88
  -1  12 -11   57.52    3.60
  -1  12 -11   55.17    3.12
   1  12  11   61.97    3.81
  -1 -12 -12   37.70    3.18
   1  12  12   38.38    3.34
  -1  12 -12   44.88    3.05
   1  12  12   32.80    2.91
   1 -12  12   46.88    4.21
  -1 -12 -13   14.18    2.68
  -1  12 -13   15.04    2.53
   1  12  13    6.61    2.37
   1  12  13    8.81    2.83
   1 -12  13   19.37    4.01
   1  12  13    8.41    2.77
   1  12  14    4.92    2.48
   1 -12  14   -0.60    3.66
   1  12  14   -0.47    2.46
  -1 -12 -14    1.95    2.41
   1  12  15    2.27    2.08
  -1 -12 -15    4.15    2.24
   1 -12  15    3.88    3.47
   1  12  15   -1.29    2.28
   1 -12  16    7.29    2.99
   1  12  16    6.30    2.06
  -1 -12 -16    5.62    1.99
  -1 -12 -16    6.78    2.15
  -1  12 -16    3.90    2.00
  -1 -12 -17   15.26    2.52
  -1  12 -17    9.71    1.62
  -1 -12 -18    4.49    1.79
   1 -13 -17    0.95    2.04
   1  13 -17    4.23    2.36
   1  13 -17    1.74    1.46
   1 -13 -16    2.53    1.93
   1 -13 -16    0.42    1.82
   1  13 -16    1.79    1.59
   1  13 -16    0.98    1.92
  -1  13  16    0.91    1.76
   1 -13 -15    2.14    2.06
  -1  13  15    5.50    2.25
   1  13 -15    4.17    1.91
   1  13 -15    3.45    2.28
   1 -13 -14   29.83    2.78
  -1  13  14   29.32    3.00
   1  13 -14   27.15    2.75
   1  13 -13    2.33    2.63
  -1  13  13    0.53    2.32
  -1 -13  13   -2.47    3.19
   1 -13 -13    3.76    2.43
   1  13 -13    5.61    2.64
   1 -13 -12    3.47    2.20
  -1  13  12    0.74    2.46
  -1 -13  12    3.53    3.15
   1 -13 -12    1.25    2.57
   1  13 -12    6.28    2.78
   1 -13 -11   38.54    2.82
  -1  13  11   35.58    3.14
  -1 -13  11   40.43    3.62
   1 -13 -11   36.51    3.26
   1 -13 -10   54.58    3.60
  -1  13  10   49.52    3.47
   1  13 -10   45.91    3.14
   1 -13 -10   53.18    3.20
   1  13 -10   46.63    3.22
  -1  13  10   48.77    3.52
  -1  13  10   49.69    3.45
  -1 -13  10   52.39    3.89
  -1  13   9   31.23    3.58
   1 -13  -9   36.70    3.39
  -1  13   9   32.13    3.06
   1  13  -9   32.00    2.99
   1 -13  -9   35.67    3.05
   1  13  -9   28.07    2.91
  -1  13   9   39.96    3.35
  -1  13   9   37.07    3.31
  -1 -13   9   37.10    3.69
  -1  13   8   17.25    3.37
   1 -13  -8   19.63    3.19
  -1  13   8   14.48    2.61
  -1  13   8   13.55    2.80
   1 -13  -8   13.04    2.88
   1  13  -8   15.66    2.55
   1  13  -8   20.53    2.81
  -1  13   8   18.83    2.92
  -1 -13   8   18.52    3.43
  -1  13   7   97.69    4.53
   1 -13  -7   90.26    4.35
  -1 -13   7   94.20    4.44
   1  13  -7   89.43    3.83
   1 -13  -7   90.92    3.99
  -1  13   7   90.61    3.73
  -1  13   7   97.42    4.09
   1  13  -7   88.18    3.66
  -1  13   7   92.96    3.99
  -1  13   6  294.21    7.13
   1  13  -6  281.97    7.28
   1 -13  -6  289.58    7.35
  -1 -13   6  293.61    7.80
  -1  13   6  275.15    7.31
   1  13  -6  274.24    7.07
   1  13  -6  270.16    7.15
  -1  13   6  292.60    7.91
  -1  13   5   25.97    2.34
  -1 -13   5   33.25    3.49
   1  13  -5   26.72    2.60
  -1  13   5   23.87    3.29
  -1  13   5   27.41    2.52
   1  13  -5   22.22    2.67
   1  13  -5   28.12    2.49
   1 -13  -5   26.74    2.86
  -1  13   4   30.26    2.28
  -1  13   4   26.75    2.45
  -1  13   4   28.18    3.29
   1  13  -4   30.63    2.78
  -1  13   4   27.82    2.50
   1 -13  -4   26.87    2.87
   1  13  -4   26.73    2.74
   1  13  -4   26.43    2.47
   1  13  -3   56.35    3.54
  -1  13   3   46.64    3.36
  -1  13   3   49.76    2.69
  -1  13   3   56.49    3.73
   1  13  -3   51.95    3.28
   1  13  -3   45.21    3.05
  -1  13   3   44.68    2.78
   1  13  -3   49.99    3.18
   1  13  -3   46.97    2.75
   1 -13  -3   54.25    3.23
   1  13  -3   47.01    3.35
   1  13  -2   17.98    2.81
  -1  13   2   15.39    3.22
   1  13  -2   11.80    2.97
  -1  13   2   14.27    2.93
  -1  13   2   20.12    2.05
   1  13  -2   16.62    2.70
   1  13  -2   14.74    2.57
   1  13  -2   17.77    2.44
   1  13  -1  163.61    5.35
  -1  13   1  160.22    5.17
   1  13  -1  157.06    4.89
   1  13  -1  159.83    5.15
   1  13  -1  159.19    4.75
  -1  13   1  164.32    5.59
   1  13  -1  166.75    5.36
   1  13   0   29.94    2.76
   1  13   0   30.94    3.10
   1  13   0   35.75    3.15
   1  13   0   37.72    2.48
   1  13   0   35.10    3.32
  -1  13   0   33.59    3.13
   1  13   0   42.25    3.32
  -1  13   0   32.38    3.28
   1  13   1  278.52    7.19
   1  13   1  291.46    7.48
   1  13   1  288.76    7.60
   1  13   1  294.49    7.21
   1  13   1  283.61    7.54
  -1  13  -1  292.64    7.52
  -1  13  -1  285.92    7.81
   1  13   1  292.57    7.76
   1  13   2   92.98    4.29
  -1  13  -2  103.42    4.35
  -1  13  -2   97.29    4.05
   1  13   2  100.98    4.21
   1  13   2   91.37    3.57
   1  13   2   92.50    4.00
   1  13   2   93.65    3.39
  -1  13  -2   99.92    4.05
   1  13   2   99.91    3.68
   1  13   2   94.25    4.26
   1  13   3   57.11    3.10
  -1  13  -3   60.31    3.41
   1  13   3   52.95    3.55
   1  13   3   58.95    2.82
   1  13   3   58.58    3.32
   1 -13   3   64.65    4.06
  -1  13  -3   53.95    2.68
  -1  13  -3   60.20    3.39
   1  13   3   54.32    3.68
  -1  13  -3   57.40    3.59
   1  13   4    9.11    2.25
   1  13   4   10.65    2.26
   1 -13   4   10.19    3.35
   1  13   4   10.35    2.58
   1  13   4   10.88    3.06
  -1  13  -4    8.86    2.67
  -1  13  -4    7.73    2.06
  -1  13  -4   12.40    2.62
   1  13   5   28.65    2.50
   1 -13   5   32.69    3.65
  -1 -13  -5   32.31    2.90
   1  13   5   24.34    2.99
   1  13   5   34.78    2.90
  -1  13  -5   27.92    2.91
   1  13   5   21.41    3.38
  -1  13  -5   27.55    2.82
  -1  13  -5   27.89    2.44
   1  13   5   27.93    2.29
   1  13   6   29.92    2.64
   1 -13   6   32.21    3.78
  -1 -13  -6   29.45    2.94
   1  13   6   29.80    3.26
   1  13   6   26.27    2.94
   1  13   6   30.00    3.61
  -1  13  -6   33.59    2.96
   1  13   6   23.07    2.43
  -1  13  -6   30.98    2.93
  -1  13  -6   27.98    2.62
   1  13   7   14.97    2.60
   1 -13   7   12.93    3.65
  -1 -13  -7   13.77    2.78
   1  13   7   11.39    3.09
   1  13   7   16.16    2.85
  -1  13  -7   14.74    2.81
  -1  13  -7   15.57    2.54
   1  13   7   13.49    3.55
  -1  13  -7   16.63    2.70
  -1  13  -8    8.67    2.51
  -1  13  -8    6.38    2.61
  -1  13  -8   -2.99    2.80
   1  13   8    5.71    2.87
  -1 -13  -8    3.48    2.53
   1 -13   8    4.78    3.59
  -1 -13  -8    0.07    2.60
   1  13   8    4.08    3.02
   1  13   8    1.38    2.77
   1  13   8    2.36    2.56
  -1  13  -8    2.14    2.50
   1  13   8   -5.45    3.50
   1  13   9  216.55    6.75
  -1  13  -9  216.54    6.09
  -1 -13  -9  217.70    6.27
   1  13   9  220.52    6.38
  -1 -13  -9  215.81    5.86
   1 -13   9  213.35    6.92
   1  13   9  212.70    6.58
  -1  13  -9  202.75    6.20
  -1  13  -9  205.28    6.12
   1  13   9  212.46    6.36
  -1  13  -9  207.76    6.12
  -1 -13 -10    2.83    2.21
   1  13  10    0.87    3.01
  -1  13 -10    3.60    2.70
  -1  13 -10    3.56    2.46
   1  13  10   -1.88    2.72
  -1  13 -11   23.37    2.85
   1  13  11   22.11    2.69
  -1 -13 -11   24.68    2.78
   1  13  11   17.81    3.00
  -1  13 -12    8.18    2.57
   1  13  12    8.12    2.35
   1  13  12    6.21    2.95
  -1 -13 -12    6.11    2.46
   1  13  12    4.55    2.67
   1 -13  12    4.72    3.63
  -1  13 -13    4.56    2.32
   1  13  13    5.91    2.71
  -1 -13 -13    9.76    2.47
   1  13  13    2.49    2.52
   1 -13  13    8.88    3.80
   1  13  14    3.26    2.38
  -1 -13 -14    3.50    2.20
   1 -13  14    4.08    3.58
   1  13  14    3.81    2.34
  -1 -13 -15   12.17    2.09
   1 -13  15   13.30    3.40
   1  13  15    8.28    2.18
   1  13  15    6.77    2.02
  -1  13 -15   11.71    2.25
  -1 -13 -16   16.79    2.43
  -1  13 -16   13.75    1.89
  -1 -13 -16   14.65    1.79
  -1 -13 -17    1.66    2.56
   1 -14 -17    2.75    2.05
   1  14 -17    1.10    2.10
   1  14 -16    6.72    2.42
  -1  14  16    1.60    1.79
   1  14 -16    2.26    1.62
   1 -14 -16    4.14    1.87
   1 -14 -15    2.01    1.82
   1 -14 -15    3.24    1.98
  -1  14  15    3.17    2.06
   1  14 -15    2.07    2.08
   1  14 -14    4.76    2.29
   1  14 -14    6.57    1.84
  -1  14  14    5.70    2.44
   1 -14 -14    0.51    2.04
   1  14 -13   14.97    2.65
   1  14 -13   13.00    2.09
  -1 -14  13    6.96    3.17
   1  14 -13   13.69    2.54
   1 -14 -13   15.10    2.08
  -1  14  13   15.70    2.87
   1 -14 -13   16.59    2.41
   1  14 -12    8.04    2.69
  -1 -14  12    9.97    3.23
   1  14 -12    8.39    2.13
   1 -14 -12    9.38    2.43
   1  14 -12    8.54    2.60
   1 -14 -11   19.42    2.53
   1  14 -11   15.69    2.91
   1 -14 -11   18.22    2.76
  -1 -14  11   21.05    3.43
   1  14 -10   69.51    3.75
  -1 -14  10   75.25    4.21
   1 -14 -10   77.73    3.81
   1 -14 -10   81.88    3.59
  -1  14   9    2.09    3.05
   1  14  -9    2.76    2.50
   1  14  -9    6.39    2.49
  -1  14   9    4.29    2.65
  -1  14   9    3.45    2.58
   1 -14  -9    4.46    2.58
  -1  14   8    7.43    2.69
  -1  14   8    8.94    2.51
  -1 -14   8    5.51    3.48
   1  14  -8   10.85    2.74
   1  14  -8    8.60    2.53
  -1  14   8   12.46    3.39
   1 -14  -8    9.47    2.80
  -1  14   7    4.64    2.57
  -1  14   7    4.58    2.32
   1 -14  -7    4.16    2.85
  -1 -14   7   -0.09    3.38
   1  14  -7    6.51    2.67
   1  14  -7    5.84    2.44
  -1  14   7    6.94    3.38
  -1  14   6  106.20    3.98
   1 -14  -6  109.03    4.45
  -1 -14   6  121.16    5.06
   1  14  -6  115.93    4.30
   1  14  -6  113.31    4.05
  -1  14   6  107.44    4.12
  -1  14   6  113.55    4.91
   1  14  -6  109.29    4.07
  -1  14   5  108.78    3.94
  -1 -14   5  123.85    5.05
   1  14  -5  118.75    4.31
   1 -14  -5  110.99    4.41
   1  14  -5  120.86    4.29
  -1  14   5  114.19    4.92
  -1  14   5  114.68    4.08
   1  14  -5  118.52    4.07
  -1  14   4   14.09    2.17
   1  14  -4    9.91    2.51
   1 -14  -4   12.15    2.84
   1  14  -4   15.10    2.95
  -1  14   4   15.35    3.19
   1  14  -4   13.59    2.56
   1  14  -4   17.33    2.56
   1  14  -4   10.96    2.36
  -1  14   4   14.76    2.83
  -1  14   3   11.04    2.82
   1  14  -3    9.98    2.94
  -1  14   3    6.64    3.06
   1  14  -3    8.69    2.60
   1  14  -3    9.13    2.76
   1 -14  -3    9.38    2.70
   1  14  -3   11.18    2.55
   1  14  -3   10.10    2.25
   1  14  -3    9.74    2.48
  -1  14   2  122.10    4.91
   1  14  -2  125.64    4.61
   1  14  -2  112.42    4.29
   1  14  -2  122.89    4.30
   1  14  -2  120.03    4.69
  -1  14   2  125.33    4.64
   1  14  -2  117.20    4.04
   1  14  -2  120.49    4.44
   1  14  -1   99.08    4.15
   1  14  -1  109.08    4.00
  -1  14   1   96.75    4.26
   1  14  -1  104.54    4.46
   1  14  -1  107.71    3.83
   1  14  -1  102.35    4.35
  -1  14   1  106.54    4.62
   1  14   0  286.33    7.46
   1  14   0  304.60    7.91
  -1  14   0  309.64    7.84
   1  14   0  277.73    7.30
   1  14   0  304.31    7.83
  -1  14   0  307.60    8.15
   1  14   0  308.13    8.03
   1  14   1   71.48    3.66
   1  14   1   67.89    3.22
   1  14   1   66.42    3.84
  -1  14  -1   67.73    3.69
   1  14   1   63.38    3.10
   1  14   1   69.84    3.73
   1  14   1   71.19    3.89
  -1  14  -1   73.17    4.01
  -1  14  -2    4.34    2.68
   1  14   2    1.11    2.85
   1  14   2    3.84    2.17
   1  14   2    6.28    2.49
   1  14   2    2.83    2.90
  -1  14  -2    5.34    2.96
  -1  14  -2    4.27    2.66
   1  14   3  134.28    4.64
   1  14   3  135.70    4.31
   1 -14   3  149.97    5.48
   1  14   3  137.62    5.02
   1  14   3  145.76    4.83
  -1  14  -3  139.28    4.79
  -1  14  -3  141.04    5.12
   1  14   3  144.60    5.33
   1  14   4   10.84    2.33
   1 -14   4   14.51    3.58
  -1 -14  -4   15.91    2.89
   1  14   4   12.13    3.11
   1  14   4   15.18    2.55
   1  14   4   16.67    2.71
  -1  14  -4   11.08    2.71
  -1  14  -4   13.14    2.88
   1  14   4   10.80    3.19
   1  14   5  154.69    4.90
   1 -14   5  160.05    5.85
  -1 -14  -5  156.74    5.13
  -1  14  -5  150.99    4.66
  -1  14  -5  153.26    5.10
   1  14   5  152.69    5.21
   1  14   5  167.22    5.88
  -1  14  -5  159.42    5.29
   1  14   5  161.80    5.26
   1  14   6    8.39    2.69
   1  14   6    5.86    2.38
   1 -14   6    8.29    3.71
  -1  14  -6    4.45    2.77
  -1  14  -6    8.08    2.29
   1  14   6    5.47    2.80
  -1 -14  -6   10.17    2.87
   1  14   6    5.49    3.50
  -1  14  -6    9.28    2.72
   1  14   7    0.10    2.67
   1  14   7    2.93    2.54
   1 -14   7    4.80    3.67
   1  14   7    4.48    3.04
  -1  14  -7    4.11    2.39
  -1  14  -7    4.33    2.72
  -1  14  -7    3.72    2.65
   1  14   7    5.04    2.80
  -1 -14  -7    1.91    2.85
  -1  14  -7    2.24    2.56
   1  14   7    0.11    3.48
   1  14   8    3.06    2.92
   1  14   8    1.37    2.53
   1 -14   8    3.35    3.59
   1  14   8    5.13    3.06
   1  14   8    4.26    2.78
  -1  14  -8   -1.02    2.77
  -1  14  -8    3.38    2.46
  -1  14  -8    7.28    2.69
  -1  14  -8    2.42    2.49
   1  14   8    1.74    3.48
  -1 -14  -8    2.67    2.63
  -1 -14  -9   13.44    2.47
   1  14   9    9.54    2.72
  -1  14  -9   11.53    2.79
  -1  14  -9   12.26    2.66
   1  14   9   12.27    3.03
  -1  14  -9   10.46    2.50
   1  14  10  121.65    4.80
  -1 -14 -10  121.87    4.37
  -1  14 -10  117.27    4.39
   1  14  10  121.61    4.44
   1 -14  10  131.92    5.41
  -1 -14 -10  130.94    4.12
  -1 -14 -11    9.82    2.37
   1  14  11    8.26    3.02
   1  14  11   12.82    2.36
  -1  14 -11    6.63    2.61
   1  14  11    4.49    2.73
   1 -14  11    6.47    3.60
  -1 -14 -12    1.33    2.16
   1  14  12    1.56    2.71
  -1  14 -12    3.90    2.38
   1  14  12    0.32    2.50
   1 -14  12    3.74    3.56
  -1 -14 -13   15.74    2.27
  -1  14 -13   19.27    2.34
   1  14  13   18.47    2.75
   1 -14  13   14.29    3.69
   1  14  13   11.80    2.46
  -1 -14 -14   27.79    2.27
   1 -14  14   24.17    3.62
  -1  14 -14   29.74    2.53
   1  14  14   22.03    2.51
  -1 -14 -15    6.46    1.71
   1 -14  15   11.26    2.96
   1  14  15    6.90    1.85
  -1 -14 -15    8.41    2.14
  -1  14 -15    8.47    1.94
  -1 -14 -16   -0.90    2.48
  -1  14 -16    2.18    1.46
   1  15 -16   -1.37    2.40
   1 -15 -16    6.90    2.14
   1 -15 -15    3.25    1.76
  -1  15  15    6.15    1.78
  -1  15  15    3.95    1.93
   1  15 -15    5.45    2.27
   1  15 -15    4.71    1.75
   1  15 -14    9.35    2.16
   1 -15 -14   13.23    1.87
  -1  15  14   14.74    2.37
   1  15 -13   10.11    2.35
   1 -15 -13    6.66    1.78
  -1 -15  13    8.22    3.01
   1  15 -13    6.69    2.32
   1 -15 -13    8.92    2.00
  -1  15  13    9.56    2.57
   1  15 -12   29.06    2.75
   1 -15 -12   23.96    2.30
  -1 -15  12   23.11    3.20
   1  15 -12   21.71    2.65
   1 -15 -12   21.20    2.36
  -1  15  12   22.70    2.99
   1  15 -11    6.23    2.48
  -1 -15  11    1.65    2.98
   1  15 -11   -4.12    2.62
   1 -15 -11    1.76    2.23
   1  15 -10    9.94    2.76
   1  15 -10    3.97    2.53
  -1 -15  10    9.09    3.20
   1 -15 -10    6.24    2.45
   1 -15  -9   -0.21    2.46
  -1  15   9   -0.59    2.95
   1  15  -9    2.75    2.73
  -1 -15   9    7.61    3.22
  -1  15   8   16.64    3.34
   1 -15  -8   19.75    2.91
   1  15  -8   18.52    2.65
  -1  15   8   15.08    2.67
  -1  15   8   14.99    2.58
   1  15  -8   20.43    2.63
   1  15  -8   18.81    2.80
   1  15  -7   60.33    3.25
  -1  15   7   52.54    3.21
  -1  15   7   57.49    3.19
  -1 -15   7   62.01    4.23
   1 -15  -7   63.60    3.72
   1  15  -7   57.29    3.48
  -1  15   7   63.66    4.16
   1  15  -7   54.99    3.29
   1  15  -6    4.90    2.44
   1  15  -6    3.70    2.45
  -1  15   6    2.16    2.17
  -1  15   6    7.07    2.31
  -1 -15   6    6.51    3.65
  -1  15   6    0.31    3.31
   1 -15  -6    0.53    2.96
  -1  15   6    3.27    3.12
   1  15  -6    2.54    2.41
   1  15  -6   -0.80    2.57
  -1  15   5   32.44    3.49
  -1  15   5   32.35    3.77
   1  15  -5   30.91    2.92
   1  15  -5   33.33    2.96
   1  15  -5   33.12    3.04
   1 -15  -5   29.36    3.36
   1  15  -5   30.57    3.40
   1  15  -5   34.94    2.81
  -1  15   5   33.89    2.66
  -1 -15   5   38.70    4.09
  -1  15   4   48.04    3.66
  -1  15   4   52.24    3.98
   1  15  -4   51.49    3.40
  -1 -15   4   52.12    4.31
   1  15  -4   46.09    3.25
   1  15  -4   48.83    3.59
   1  15  -4   50.80    3.29
   1  15  -4   49.84    3.01
   1 -15  -4   52.52    3.63
   1  15  -3   14.45    3.23
   1  15  -3   14.71    2.73
   1 -15  -3   16.98    3.06
   1  15  -3   12.32    2.90
  -1  15   3   14.28    2.98
   1  15  -3   20.16    2.74
   1  15  -3   12.85    2.41
   1  15  -3   18.13    2.94
  -1  15   3   14.32    3.42
   1  15  -2  176.22    5.53
   1 -15  -2  182.23    5.53
   1  15  -2  165.90    5.30
  -1  15   2  161.62    5.13
   1  15  -2  176.62    5.15
   1  15  -2  185.26    5.74
  -1  15   2  178.36    6.10
  -1  15   2  173.90    5.65
   1  15  -2  178.56    5.82
   1  15  -1   71.02    4.03
  -1  15   1   75.78    3.92
   1  15  -1   70.60    3.54
   1  15  -1   72.19    3.78
   1  15  -1   82.87    4.05
  -1  15   1   81.46    4.34
   1  15  -1   69.59    3.39
  -1  15   0  142.25    5.08
   1  15   0  141.53    5.15
   1  15   0  137.17    4.69
   1  15   0  140.44    4.59
  -1  15   0  138.28    5.35
   1  15   0  142.21    5.21
   1  15   0  149.47    5.06
   1  15   1    9.35    3.04
  -1  15  -1    5.05    2.89
   1  15   1   12.19    2.32
   1  15   1    8.95    2.85
  -1  15  -1   15.14    3.32
   1  15   1    9.21    3.08
   1  15   1   10.52    2.51
  -1  15  -1    9.08    2.88
  -1  15  -2   42.15    3.64
   1  15   2   37.02    3.61
   1  15   2   34.11    3.45
  -1  15  -2   34.48    3.38
   1  15   2   32.70    3.08
   1  15   2   37.98    2.87
   1 -15   2   44.59    4.21
  -1  15  -2   37.09    3.21
  -1  15  -3  200.14    6.36
   1  15   3  205.05    6.59
   1  15   3  194.89    6.24
   1  15   3  192.16    6.00
  -1  15  -3  206.15    6.02
   1  15   3  192.94    5.89
   1  15   4   68.16    3.57
   1  15   4   68.89    4.14
   1 -15   4   78.74    4.70
  -1 -15  -4   71.67    3.89
   1  15   4   69.33    3.26
  -1  15  -4   72.20    3.71
   1  15   4   66.35    4.37
  -1  15  -4   72.45    4.02
   1  15   4   70.56    3.79
   1  15   5   20.22    2.84
   1  15   5   21.03    3.50
   1 -15   5   20.04    3.92
  -1 -15  -5   24.20    3.25
   1  15   5   22.08    2.62
  -1  15  -5   24.02    3.08
   1  15   5   22.13    3.76
  -1  15  -5   23.38    3.17
   1  15   5   25.58    3.00
   1  15   6    6.25    2.69
   1  15   6    3.54    3.20
   1 -15   6    6.04    3.79
  -1 -15  -6    0.30    2.85
   1  15   6    4.23    3.49
  -1  15  -6   -0.09    2.70
  -1  15  -6    7.34    2.71
  -1  15  -6    8.83    2.72
   1  15   6    4.34    2.36
   1  15   6    5.70    2.82
  -1 -15  -7    0.36    2.75
   1  15   7    3.84    2.72
  -1  15  -7   -2.08    2.63
  -1  15  -7    1.02    2.65
  -1  15  -7   -2.00    2.58
   1  15   7   -2.62    3.47
   1  15   7    1.88    2.42
  -1 -15  -8   -2.74    2.59
   1  15   8    2.74    2.76
  -1  15  -8    0.32    2.60
  -1  15  -8    1.65    2.57
   1  15   8    7.34    2.52
  -1  15  -8    2.62    2.36
   1  15   9    0.24    2.40
   1 -15   9    4.48    3.43
  -1  15  -9    0.45    2.19
  -1 -15  -9    1.59    2.29
  -1  15 -10    1.91    2.60
   1  15  10    3.53    2.28
   1 -15  10    5.29    3.54
   1  15  10    4.39    2.77
  -1 -15 -10    4.02    2.11
   1  15  11    4.10    2.78
  -1  15 -11    2.23    2.44
   1 -15  11    8.68    3.49
  -1  15 -12    6.69    2.28
   1  15  12    4.90    2.65
  -1 -15 -12    5.50    1.92
   1 -15  12    6.23    3.43
  -1 -15 -13   -0.21    1.72
  -1  15 -13    4.68    2.01
  -1  15 -13    4.13    2.21
   1  15  13    1.68    2.34
   1 -15  13    4.39    3.37
  -1 -15 -14    8.83    1.63
   1 -15  14    4.61    3.12
   1  15  14    5.30    2.05
  -1  15 -14   10.52    2.07
  -1 -15 -15    0.38    2.42
  -1  15 -15    1.75    1.57
  -1 -15 -16    1.03    2.01
   1 -16 -15   -0.08    2.01
   1  16 -15    1.83    2.33
   1  16 -15    0.54    1.30
   1  16 -14    4.90    1.73
   1  16 -14    4.86    2.03
  -1  16  14    7.53    1.80
  -1  16  14    1.26    2.03
   1 -16 -13    6.82    1.61
   1  16 -13    2.75    2.08
  -1  16  13    5.34    2.28
  -1  16  13    3.79    2.06
   1  16 -13    5.01    2.00
   1  16 -13    7.39    2.05
   1  16 -12    1.95    2.23
   1 -16 -12    4.67    1.83
  -1  16  12    2.86    2.50
  -1  16  12    6.19    2.29
  -1 -16  12    8.40    2.93
   1  16 -12    2.28    2.05
   1  16 -12    4.47    2.31
   1  16 -11    0.65    2.31
   1 -16 -11    3.66    2.11
  -1  16  11    5.88    2.55
  -1  16  11    5.97    2.63
   1  16 -11    3.31    2.20
  -1 -16  11    4.87    2.93
   1  16 -11    5.86    2.52
  -1  16  10    5.39    2.76
  -1  16  10    5.51    2.63
  -1 -16  10    0.43    3.05
   1  16 -10    3.56    2.58
   1  16 -10    1.78    2.29
  -1  16   9   28.49    3.23
   1 -16  -9   34.08    2.82
   1  16  -9   24.16    2.95
   1  16  -9   26.07    2.67
   1  16  -9   27.58    3.00
  -1  16   9   27.21    3.22
  -1 -16   9   30.90    3.54
  -1 -16   8   -1.43    3.28
   1 -16  -8    2.06    2.53
   1  16  -8    4.46    2.71
  -1  16   8    2.49    3.05
  -1  16   8    3.37    2.98
   1  16  -7   43.47    3.32
  -1  16   7   47.00    3.91
   1  16  -7   45.99    3.20
   1 -16  -6    7.60    3.00
   1  16  -6   12.91    2.92
   1  16  -6    8.73    2.40
   1  16  -6   10.83    2.71
  -1  16   6   15.41    3.44
  -1  16   5   40.11    3.45
   1  16  -5   41.16    2.99
  -1  16   5   38.60    3.91
   1  16  -5   38.41    2.99
   1  16  -5   35.60    3.08
   1  16  -5   34.92    3.26
   1  16  -5   37.83    2.85
  -1 -16   5   41.43    4.10
   1 -16  -5   36.20    3.43
   1  16  -4    2.86    2.59
  -1  16   4    6.24    3.43
  -1  16   4    7.06    3.03
   1 -16  -4    6.59    3.09
   1  16  -4    5.22    2.85
   1  16  -4    4.08    2.54
   1  16  -4    2.73    2.64
   1  16  -4    2.31    2.33
  -1 -16   4    2.96    3.75
  -1  16   3   65.35    4.28
   1  16  -3   65.73    3.72
   1 -16  -3   68.32    3.88
  -1  16   3   56.66    3.21
   1  16  -3   59.16    3.48
   1  16  -3   55.94    3.40
   1  16  -3   64.65    3.26
  -1  16   3   57.37    3.75
   1  16  -2   16.72    3.27
  -1  16   2   16.87    3.62
   1  16  -2   16.06    3.04
   1  16  -2   13.71    2.83
   1  16  -2   19.55    2.82
   1  16  -2   15.24    2.60
   1 -16  -2   19.75    3.22
  -1  16   2   17.08    3.14
   1  16  -1   10.44    3.10
  -1  16   1    8.18    3.52
   1 -16  -1    7.49    3.05
   1  16  -1    6.24    3.24
  -1  16   1    9.69    3.14
   1  16  -1    4.24    2.64
  -1  16   1    9.22    2.57
   1  16  -1    9.49    2.49
   1  16  -1    6.00    2.89
   1  16   0   49.50    3.51
   1  16   0   50.69    3.13
  -1  16   0   47.27    3.54
   1  16   0   46.49    3.23
  -1  16   0   44.02    3.19
   1  16   0   42.96    3.73
  -1  16   0   39.97    3.48
  -1  16   0   52.19    4.06
   1  16   0   52.71    3.83
   1 -16   1    5.75    3.92
  -1  16  -1    1.46    2.52
  -1  16  -1    3.36    2.89
   1  16   1    3.99    2.53
   1  16   1    7.18    2.61
  -1  16  -1    1.81    3.01
   1  16   1    7.00    2.31
   1  16   1    0.45    3.13
  -1  16  -1    6.90    3.35
   1  16   1    6.65    3.33
   1 -16   2  156.06    5.97
  -1  16  -2  123.98    4.68
   1  16   2  139.76    5.23
   1  16   2  131.34    4.67
  -1  16  -2  139.25    4.96
   1  16   2  137.16    5.52
  -1  16  -2  143.05    5.42
  -1  16  -3   66.35    4.02
   1  16   3   69.38    4.34
  -1 -16  -3   65.55    3.85
   1  16   3   60.66    3.65
  -1  16  -3   61.55    3.52
   1  16   3   61.80    4.03
   1  16   3   62.72    3.47
   1 -16   3   68.53    4.69
  -1  16  -3   65.04    3.66
   1 -16   4    4.90    3.75
   1  16   4    1.14    2.62
   1  16   4    2.78    2.44
   1  16   4    3.40    3.19
  -1  16  -4    0.73    2.55
  -1  16  -4   -1.49    2.67
  -1 -16  -4    4.48    3.02
   1  16   4    3.73    3.47
  -1  16  -4    3.14    2.90
  -1  16  -5   46.85    3.46
   1  16   5   48.40    4.16
   1  16   5   49.93    3.40
  -1  16  -5   48.23    3.31
   1  16   5   49.16    3.33
  -1  16  -5   54.47    3.42
   1  16   5   49.74    3.02
  -1 -16  -5   48.90    3.52
   1  16   6   18.27    2.83
  -1  16  -6   16.38    2.79
  -1  16  -6   16.09    2.79
   1  16   6   13.16    2.41
  -1  16  -6   11.15    2.79
   1  16   6   14.31    3.69
  -1 -16  -6   15.59    2.99
   1  16   7  144.41    5.37
  -1  16  -7  143.91    4.84
   1  16   7  151.58    5.72
   1 -16   7  150.31    5.80
   1  16   7  145.74    4.93
  -1 -16  -7  145.16    4.87
   1  16   8    3.45    2.93
  -1  16  -8    8.23    2.33
  -1 -16  -8    9.79    2.47
   1  16   8    8.49    2.46
   1 -16   8    2.02    3.44
   1  16   9   22.71    3.01
   1  16   9   20.34    3.17
   1  16   9   21.05    2.50
   1 -16   9   12.19    3.54
  -1 -16 -10    4.06    1.98
   1  16  10   -1.21    2.71
   1  16  10    2.26    2.65
  -1  16 -10    1.12    2.45
   1 -16  10   -0.66    3.33
   1  16  11    5.52    2.52
   1  16  11    3.68    2.60
  -1  16 -11    5.17    2.32
   1 -16  11    5.27    3.35
  -1  16 -12    5.40    2.15
   1  16  12    3.13    2.32
   1  16  12   -0.31    2.40
  -1  16 -12    5.01    2.07
   1 -16  12    8.35    3.26
  -1  16 -13   20.09    2.14
   1 -16  13   24.16    3.34
   1  16  13   22.16    2.42
   1  16  13   26.14    2.38
  -1  16 -13   27.80    2.03
   1  16  14    2.06    1.79
   1  16  14    3.46    2.34
  -1  16 -14    1.31    1.56
  -1  16 -14    2.56    1.92
  -1 -16 -15    0.64    2.39
  -1  17  14   24.12    2.83
   1 -17 -14   26.26    2.08
   1  17 -13   -0.60    1.81
  -1  17  13   -0.58    1.99
  -1  17  13    2.84    1.70
   1  17 -13    2.95    1.59
   1  17 -12   28.85    2.32
  -1 -17  12   19.39    2.86
   1 -17 -12   23.94    1.93
   1  17 -12   19.54    2.20
  -1  17  12   27.44    2.54
  -1  17  12   20.06    2.23
   1  17 -12   22.30    2.06
   1  17 -11   15.16    2.36
  -1 -17  11   11.58    2.83
  -1  17  11   13.73    2.53
  -1  17  11   10.89    2.35
   1  17 -11   11.68    2.04
   1  17 -11    9.86    2.19
   1 -17 -11    8.99    1.98
   1  17 -10    4.07    2.41
  -1 -17  10    6.98    2.93
   1  17 -10    4.20    2.01
   1  17 -10    3.21    2.23
   1 -17 -10    5.29    2.09
  -1  17  10    4.99    2.46
  -1  17  10    4.42    2.48
   1  17  -9    6.43    2.11
  -1 -17   9    7.26    3.11
  -1  17   9    6.70    2.66
  -1  17   9    7.17    2.53
   1  17  -9    7.96    2.60
  -1  17   8   30.52    3.31
  -1  17   8   37.48    3.03
  -1  17   8   39.68    3.27
  -1 -17   8   31.73    3.57
   1 -17  -8   43.78    2.99
  -1  17   7    2.18    3.00
   1 -17  -7    4.13    2.58
   1  17  -7    4.20    2.52
  -1  17   7    5.80    2.43
  -1  17   7    3.52    2.79
  -1 -17   7    2.38    3.28
  -1  17   6   71.07    4.25
   1 -17  -6   69.79    3.76
  -1  17   6   68.51    3.90
  -1 -17   6   76.58    4.36
   1  17  -6   63.82    3.48
  -1 -17   5    8.44    3.57
  -1  17   5    0.17    2.28
  -1  17   5    1.49    2.82
   1  17  -5    5.87    2.33
  -1  17   5    5.38    3.29
   1 -17  -5   -0.15    2.85
   1  17  -5    5.57    2.54
   1  17  -4   75.12    3.63
   1  17  -4   73.44    3.35
  -1  17   4   69.69    3.48
   1  17  -4   78.05    3.65
  -1  17   4   73.68    4.46
   1 -17  -4   75.04    4.02
   1  17  -3  145.95    5.03
   1  17  -3  151.05    4.77
   1  17  -3  162.92    5.12
   1  17  -3  160.37    5.19
  -1  17   3  156.74    5.82
   1 -17  -3  162.33    5.35
   1  17  -2   33.18    3.01
   1  17  -2   31.20    3.04
   1  17  -2   32.00    2.66
   1 -17  -2   31.82    3.34
   1  17  -2   30.10    3.15
  -1  17   2   32.82    3.73
  -1  17   1    4.68    2.85
   1  17  -1   -1.03    2.48
   1 -17  -1    1.34    2.96
  -1  17   1   -0.87    2.96
   1  17  -1    0.84    2.94
  -1  17   1    7.01    3.43
   1  17   0   18.97    3.30
  -1  17   0   12.72    3.41
   1  17   0    9.60    3.13
   1  17   0    9.72    2.55
  -1  17   0   15.56    2.62
  -1  17   0   10.70    2.92
  -1  17   0   12.06    3.08
   1 -17   0   14.07    3.08
  -1  17  -1   33.05    2.93
  -1  17  -1   32.53    3.60
   1  17   1   34.44    3.62
   1 -17   1   36.01    3.24
  -1  17  -1   36.47    3.16
   1  17   2    6.36    2.29
   1  17   2   10.50    3.40
  -1  17  -2    4.08    3.06
  -1 -17  -2   12.81    3.16
  -1  17  -2   10.16    2.56
  -1  17  -2   10.71    2.68
   1  17   3    7.24    2.42
  -1  17  -3    7.31    3.00
   1  17   3    4.72    3.24
  -1 -17  -3   10.20    3.12
  -1  17  -3    9.90    2.60
  -1  17  -3    5.71    2.64
   1  17   4    6.64    2.44
  -1  17  -4    5.69    2.59
  -1  17  -4    4.33    2.55
   1  17   4    9.65    3.40
  -1  17  -4    9.79    2.92
  -1 -17  -4   10.45    3.07
  -1 -17  -5    9.04    2.82
  -1  17  -5    3.93    2.62
   1  17   5   -1.49    3.31
   1  17   5    0.18    2.94
   1  17   5    2.12    2.46
   1 -17   5   -1.46    3.71
  -1 -17  -6   10.08    2.74
   1  17   6   13.80    3.41
  -1  17  -6   13.37    2.60
   1  17   6    7.46    2.98
   1  17   6   10.75    2.56
   1 -17   6   12.14    3.71
  -1 -17  -7   22.64    2.74
   1  17   7   18.93    3.12
   1  17   7   14.01    2.72
   1  17   7   19.89    3.31
  -1  17  -7   13.12    2.45
   1  17   7   19.65    2.57
   1 -17   7   16.77    3.71
   1  17   8   57.65    3.07
   1 -17   8   53.98    4.20
   1  17   8   60.84    3.71
   1  17   8   57.68    3.48
  -1  17  -9    0.06    2.43
  -1  17  -9    3.34    2.02
  -1 -17  -9    1.03    2.03
   1 -17   9    0.09    3.28
   1  17   9    3.38    2.65
   1  17   9    1.58    2.52
  -1  17 -10    5.35    2.32
  -1  17 -10    9.06    2.04
  -1 -17 -10    8.08    1.85
  -1  17 -10    8.20    2.04
   1 -17  10   10.08    3.15
   1  17  10   11.52    2.57
   1  17  10    6.71    2.47
  -1  17 -11   11.35    2.17
  -1  17 -11   10.66    1.94
  -1  17 -11   10.59    2.02
   1 -17  11   13.04    3.16
   1  17  11   14.15    2.37
   1  17  11   14.84    2.54
  -1  17 -12    6.21    1.85
  -1  17 -12    3.51    1.67
   1 -17  12   -1.92    2.96
   1  17  12   -1.04    2.08
   1  17  12    3.59    2.05
  -1  17 -12    2.43    1.74
  -1  17 -13    2.70    1.57
   1  17  13    2.49    1.76
   1  17  13    0.36    2.43
  -1  17 -13    1.27    1.49
  -1 -17 -14   11.94    2.55
   1  18 -13    5.09    2.00
  -1  18  13    3.18    2.57
   1 -18 -12   -0.44    1.40
   1  18 -12    3.93    1.72
  -1  18  12    5.27    2.03
  -1  18  12    1.86    1.65
   1  18 -12    7.26    1.77
   1 -18 -11    4.05    1.70
   1  18 -11    3.11    1.80
  -1  18  11    2.81    2.06
  -1  18  11    3.35    1.88
   1  18 -11    5.90    2.03
   1 -18 -10    0.43    1.87
   1  18 -10   -0.80    1.87
  -1  18  10    0.96    2.08
  -1  18  10    0.42    2.08
  -1 -18  10    0.97    2.65
   1  18 -10    2.68    2.16
   1  18  -9    2.88    1.99
   1 -18  -9   -0.65    2.04
   1  18  -9    1.08    2.25
  -1  18   9    3.93    2.35
  -1  18   9    3.31    2.23
  -1 -18   9    1.83    2.88
   1 -18  -8   -0.90    2.16
   1  18  -8    3.34    2.05
  -1 -18   8   -3.22    2.94
  -1  18   8    0.17    2.57
   1  18  -8    2.32    2.43
  -1  18   8    3.75    2.23
  -1  18   8    2.51    2.47
  -1 -18   7    5.89    3.19
  -1  18   7   13.20    2.74
  -1  18   7    9.48    2.38
   1  18  -7    7.05    2.19
  -1  18   6   26.70    2.61
  -1  18   6   28.18    3.38
   1 -18  -6   25.59    2.91
  -1  18   6   27.26    3.03
  -1 -18   6   26.36    3.54
  -1  18   5   -0.10    3.01
   1  18  -5    4.04    2.17
  -1 -18   5    2.68    3.37
  -1  18   5    6.25    2.76
  -1  18   5    3.59    2.21
   1 -18  -5    1.24    2.65
   1  18  -4  107.02    3.93
  -1  18   4  101.28    4.76
   1 -18  -4  115.88    4.32
  -1  18   4  105.78    4.33
  -1 -18   4  106.69    4.97
   1  18  -3   20.04    2.74
  -1  18   3   21.35    3.39
   1 -18  -3   17.93    3.02
  -1  18   3   20.71    3.06
  -1 -18   3   21.79    3.79
   1  18  -2    8.03    2.73
  -1  18   2   10.81    3.21
   1 -18  -2    6.43    2.87
  -1  18   2   -1.85    2.83
  -1 -18   2    7.89    3.71
   1  18  -1  102.06    4.51
  -1  18   1  116.53    4.89
   1 -18  -1  113.89    4.48
  -1  18   1  109.54    4.47
   1  18  -1  101.73    4.53
  -1  18   0   97.08    4.57
   1  18   0   90.85    4.38
   1 -18   0   87.91    4.06
  -1  18   0   86.84    4.10
   1  18   0   84.64    4.24
   1 -18   0  101.96    5.32
   1  18   1   31.89    3.42
  -1  18  -1   34.35    3.39
   1 -18   1   28.24    3.12
  -1 -18  -1   27.78    3.23
   1  18   1   23.80    3.20
   1 -18   1   31.35    4.23
  -1  18  -2    9.42    2.95
   1  18   2   -0.20    3.00
  -1 -18  -2    7.90    2.91
   1 -18   2    4.44    2.79
   1  18   2   -0.27    2.85
   1 -18   2    7.83    3.71
  -1  18  -3    1.32    2.68
   1  18   3    4.86    3.20
   1 -18   3    0.97    2.73
  -1 -18  -3    3.74    2.83
   1  18   3    1.16    2.90
   1 -18   3    2.77    3.67
   1  18   4   22.01    3.41
  -1  18  -4   20.53    2.88
   1 -18   4   22.58    2.98
  -1 -18  -4   28.75    3.12
   1  18   4   22.48    2.59
   1  18   4   26.24    3.24
   1 -18   4   23.52    3.97
  -1  18  -5    3.31    2.39
   1  18   5   -0.30    3.05
  -1 -18  -5   -2.20    2.60
   1 -18   5    7.62    2.75
   1 -18   5    0.51    3.63
   1  18   5    2.53    2.89
   1  18   5    1.59    2.28
   1  18   6    4.74    2.99
   1  18   6    0.51    2.82
   1  18   6    1.66    2.27
   1 -18   6    5.45    3.48
  -1  18  -7   30.78    2.52
   1 -18   7   29.88    3.69
   1  18   7   30.38    2.78
   1  18   7   36.92    3.17
  -1 -18  -8    0.05    2.01
  -1  18  -8    1.27    1.89
   1 -18   8   -3.94    3.08
   1  18   8    2.10    2.54
   1  18   8    2.93    2.29
   1 -18   9   42.52    3.61
  -1  18  -9   40.45    2.73
   1  18   9   48.91    2.99
   1  18   9   38.46    2.91
  -1 -18  -9   46.14    2.38
  -1 -18 -10    6.30    1.62
   1 -18  10   10.53    3.01
  -1  18 -10    8.85    2.11
   1  18  10   10.62    2.24
   1  18  10    6.80    2.27
  -1  18 -11    6.44    1.47
   1 -18  11   12.09    2.89
   1  18  11    6.93    2.01
   1  18  11    4.84    2.03
  -1  18 -11    7.90    1.86
  -1  18 -12    2.32    1.16
   1  18  12    3.67    1.67
   1  18  12    2.36    2.49
  -1  19  12    3.25    2.35
   1  19 -11    2.92    1.44
   1 -19 -11    0.96    1.62
   1  19 -11    3.40    1.65
  -1  19  11    3.15    1.94
   1  19 -10    7.79    1.60
   1 -19 -10   11.06    1.74
  -1 -19  10   12.99    2.43
   1  19 -10   10.39    1.96
  -1  19  10    7.96    1.85
  -1  19  10    6.71    1.93
   1  19  -9   25.48    1.93
  -1  19   9   27.23    2.30
   1  19  -9   29.88    2.35
  -1  19   9   28.40    2.35
  -1 -19   9   27.23    2.83
   1 -19  -9   32.56    2.22
  -1  19   8   11.93    2.32
  -1  19   8   13.48    2.11
   1  19  -8   15.41    2.30
  -1 -19   8   11.67    2.82
   1  19  -8   15.00    1.86
   1 -19  -8   12.27    2.09
   1 -19  -7   11.53    2.20
  -1  19   7    8.72    2.40
  -1  19   7   11.09    2.15
   1  19  -7    6.29    2.28
  -1  19   7   14.21    2.70
  -1 -19   7   13.17    2.99
  -1  19   6    8.24    2.50
  -1  19   6    6.53    2.00
  -1 -19   6    5.63    3.03
  -1  19   6    8.74    2.79
   1 -19  -6    8.10    2.35
  -1 -19   5    3.50    3.10
  -1  19   5    6.26    2.02
  -1  19   5    7.88    2.57
  -1 -19   4    6.04    3.32
  -1  19   4    2.68    2.58
  -1  19   3   15.89    2.76
  -1  19   3   13.41    3.04
   1 -19  -3   12.16    2.73
  -1 -19   3   16.81    3.54
   1 -19  -2   -0.07    2.64
  -1 -19   2    5.01    3.55
   1 -19  -2    3.23    3.72
  -1  19   2    2.25    2.53
   1  19  -2    1.87    2.38
  -1  19   2    3.94    2.85
  -1  19   1   73.91    3.70
   1 -19  -1   82.05    4.88
  -1 -19   1   76.78    4.61
  -1  19   1   75.05    4.05
   1  19  -1   71.44    3.65
   1 -19  -1   74.19    3.69
   1  19   0   90.15    4.09
  -1  19   0   85.79    4.18
   1  19   0   91.57    4.09
   1 -19   0   88.38    3.92
  -1 -19   0   92.62    4.01
   1 -19   0   92.25    5.15
  -1 -19  -1   27.95    3.03
   1 -19   1   21.25    2.83
   1 -19   1   24.41    4.05
   1  19   1   14.45    2.96
  -1  19  -1   21.51    2.99
   1  19   1   20.75    3.01
   1  19   2    2.49    2.77
  -1 -19  -2    4.88    2.79
   1 -19   2    3.06    2.58
   1 -19   2    4.27    3.80
  -1  19  -2    0.59    2.58
   1  19   2    6.00    2.90
   1 -19   3   77.84    4.59
   1  19   3   68.17    3.78
  -1 -19  -3   68.90    3.59
   1  19   3   73.82    3.96
   1  19   3   62.21    3.05
   1  19   4    1.54    2.68
   1  19   4    3.64    2.04
   1 -19   4   -2.04    3.54
   1  19   5    7.15    2.17
   1  19   5    5.28    2.67
  -1  19  -5    6.88    2.19
   1 -19   5    1.58    3.45
   1 -19   5   10.14    2.69
   1  19   6   17.88    2.76
   1  19   6   15.18    2.25
  -1  19  -6   21.81    2.33
   1 -19   6   27.33    3.54
  -1 -19  -6   21.88    2.46
   1  19   7    2.87    2.41
   1  19   7    3.40    2.06
  -1 -19  -7    3.41    2.00
  -1  19  -7    2.24    1.80
   1 -19   7    0.83    3.00
   1  19   8    3.38    2.26
   1  19   8    7.44    2.07
  -1 -19  -8    5.53    1.86
  -1  19  -8    2.79    2.14
   1 -19   8    5.97    2.98
   1  19   9    1.02    2.05
   1  19   9    0.91    1.96
  -1 -19  -9   -0.11    1.54
  -1  19  -9   -1.32    1.89
   1 -19   9    2.58    2.74
   1  19  10    1.52    1.80
   1  19  10    4.74    1.86
  -1 -19 -10    2.61    1.26
  -1  19 -10    5.18    1.76
   1 -19  10    5.71    2.60
   1  19  11    9.36    2.46
  -1  20  10    2.67    1.83
   1 -20 -10    2.44    1.87
  -1  20   9    1.86    1.56
  -1  20   9    4.65    1.60
   1 -20  -9    3.50    1.74
   1  20  -9    3.31    1.70
  -1 -20   9    1.10    2.13
  -1  20   8   12.73    1.96
  -1  20   8   12.86    1.79
  -1 -20   8   11.74    2.45
   1  20  -8   12.10    1.98
   1 -20  -8   13.31    1.84
   1 -20  -7    3.68    1.90
   1  20  -7   -0.76    2.02
  -1 -20   7    3.29    2.45
   1 -20  -7    1.79    1.81
  -1  20   7    2.08    2.00
  -1  20   7    1.38    1.68
   1 -20  -6    2.29    2.04
  -1  20   6    1.72    2.35
   1 -20  -6    5.06    2.11
  -1 -20   6    0.99    2.66
  -1  20   6    2.93    2.12
  -1  20   6    1.43    1.69
   1 -20  -5    3.70    2.17
  -1  20   5    1.93    2.49
  -1  20   5    1.72    2.17
  -1 -20   5   -0.76    2.79
   1 -20  -5    3.06    2.42
  -1  20   4    4.03    2.27
   1 -20  -4    3.75    2.81
  -1 -20   4   10.29    3.00
   1 -20  -4    7.61    2.32
   1  20  -4    6.12    1.83
  -1  20   4    8.85    2.66
  -1  20   3    6.27    2.29
   1 -20  -3    3.53    2.33
  -1 -20   3    6.07    2.47
   1  20  -3    3.92    1.98
  -1  20   3    5.35    2.67
   1 -20  -3    8.34    3.08
  -1 -20   3    6.07    3.10
   1 -20  -2   31.13    2.80
  -1 -20   2   33.47    2.87
   1  20  -2   34.14    2.60
  -1  20   2   39.09    3.16
  -1 -20   2   40.68    3.73
   1 -20  -2   45.21    3.75
   1 -20  -1    4.31    2.40
   1  20  -1    6.31    2.32
   1 -20  -1    5.56    3.47
  -1 -20   1    7.29    3.39
   1 -20   0   17.82    2.61
   1  20   0   18.26    2.59
  -1 -20   0   20.13    3.60
   1 -20   0   15.75    3.72
   1 -20   1    4.22    2.41
   1  20   1    1.81    2.46
  -1  20  -1    5.13    2.38
  -1 -20  -1    4.05    3.40
   1 -20   1    2.98    3.47
   1 -20   2   41.52    2.96
  -1 -20  -2   42.21    3.03
   1  20   2   41.84    3.17
  -1  20  -2   48.47    3.00
   1  20   2   46.92    3.13
   1 -20   2   52.01    4.09
   1  20   3   28.58    2.81
   1  20   3   24.74    2.85
  -1  20  -3   30.01    2.60
   1 -20   3   37.14    3.83
  -1 -20  -3   26.21    2.67
   1 -20   3   28.13    2.66
   1  20   4   19.29    2.03
   1  20   4   29.68    2.80
   1  20   4   22.83    2.82
  -1  20  -4   27.32    2.38
   1 -20   4   30.18    3.57
  -1 -20  -4   26.61    2.58
   1 -20   4   28.22    2.68
   1  20   5    8.27    2.43
   1  20   5    4.83    1.84
  -1  20  -5    8.63    1.94
   1 -20   5   -0.16    3.13
  -1 -20  -5    3.01    2.14
   1  20   6    8.95    1.84
   1  20   6    8.98    2.28
  -1 -20  -6   12.39    2.07
  -1  20  -6    7.82    1.76
   1 -20   6    8.54    2.95
   1  20   7   14.87    2.25
   1  20   7   14.96    1.86
  -1 -20  -7   17.16    1.92
   1 -20   7   17.65    2.92
  -1  20  -7   12.41    2.07
   1  20   8    4.55    1.91
   1  20   8    3.79    1.65
  -1 -20  -8    4.37    1.53
   1 -20   8    5.57    2.61
  -1  20  -8    4.18    1.81
   1  20   9    2.37    1.68
   1  20   9    1.58    1.66
  -1 -20  -9    2.76    1.33
   1 -20   9    2.51    2.34
  -1  20  -9    4.50    1.59
   1  20  10    1.67    2.29
   1 -21  -9   11.35    2.09
   1 -21  -8   -0.55    2.01
   1 -21  -7    8.93    1.94
   1  21  -7   10.91    1.68
  -1 -21   7    6.88    2.14
  -1 -21   6    0.76    2.12
   1 -21  -6    1.97    1.76
  -1  21   6    3.61    1.72
   1  21  -6    2.99    1.72
  -1 -21   6    3.64    2.24
   1 -21  -6    3.52    1.65
  -1  21   5    0.61    2.14
   1 -21  -5    0.85    1.87
  -1 -21   5    4.12    2.18
  -1  21   5    3.70    1.86
   1  21  -5   -0.85    1.84
   1 -21  -5    2.44    1.94
  -1 -21   5    1.23    2.44
  -1  21   4    2.09    2.26
   1 -21  -4    4.42    2.23
  -1 -21   4    1.73    2.57
   1 -21  -4    3.99    1.98
  -1 -21   4    4.06    2.23
  -1  21   3    0.14    2.31
   1  21  -3    2.54    1.68
   1 -21  -3    6.77    2.52
  -1 -21   3    3.24    2.75
   1 -21  -3    0.91    1.98
  -1 -21   3    5.68    2.22
  -1  21   2   23.28    2.60
   1  21  -2   20.30    2.07
  -1 -21   2   23.33    3.10
   1 -21  -2   28.51    3.14
  -1 -21   2   21.11    2.46
   1 -21  -2   23.58    2.32
  -1  21   1   10.81    2.37
   1  21  -1    6.06    1.98
  -1 -21   1    9.37    2.96
   1 -21  -1   14.45    3.08
   1 -21  -1    7.66    2.18
  -1 -21   1    9.91    2.27
  -1  21   0   14.07    2.37
   1  21   0    7.24    2.10
   1 -21   0    6.77    3.09
  -1 -21   0    7.75    2.95
  -1 -21   0   10.71    2.31
   1 -21   0    9.03    2.20
  -1  21  -1    7.17    2.14
   1  21   1    5.18    2.21
   1 -21   1    8.28    3.18
  -1 -21  -1    3.90    2.87
  -1 -21  -1    3.10    2.28
   1 -21   1    4.46    2.12
  -1  21  -2   18.17    2.17
   1  21   2   16.34    2.34
   1 -21   2   18.99    3.30
  -1 -21  -2   23.98    3.03
  -1 -21  -2   17.33    2.41
   1 -21   2   16.50    2.24
  -1  21  -3   20.10    2.15
   1  21   3   23.52    2.49
  -1 -21  -3   23.98    2.39
   1 -21   3   17.76    2.34
  -1 -21  -3   24.95    2.93
   1 -21   3   26.28    3.23
  -1  21  -4   12.82    1.90
  -1 -21  -4    9.60    2.09
   1 -21   4   17.99    3.03
  -1 -21  -4   17.51    2.56
   1  21   4   14.30    2.23
  -1  21  -5    6.71    1.65
   1  21   5    4.17    1.99
  -1 -21  -5    5.52    1.86
   1 -21   5    5.01    2.78
   1  21   6   14.05    2.00
  -1  21  -6   12.19    1.86
  -1 -21  -6   13.38    1.79
   1 -21   6   12.76    2.65
   1 -21   7    2.44    2.32
   1  21   7    5.00    1.68
  -1  21  -7    4.00    1.58
   1  21   7    5.09    1.37
  -1 -21  -7    4.24    1.72
  -1 -21  -8    4.49    1.58
   1 -22  -7    1.21    2.11
   1 -22  -6    7.69    2.16
  -1 -22   5   12.95    1.94
   1 -22  -5   10.98    2.13
  -1 -22   4    2.87    2.13
   1  22  -4    4.06    1.53
   1 -22  -4    8.00    1.95
  -1 -22   4    9.74    1.93
  -1  22   4    0.58    2.27
   1 -22  -3    2.79    1.73
  -1 -22   3    2.35    1.91
   1 -22  -3    1.28    1.88
  -1 -22   3    1.24    2.18
  -1  22   3   -2.39    2.02
  -1 -22   2    0.65    1.86
   1 -22  -2    3.22    1.71
  -1 -22   2    4.72    2.33
   1 -22  -2    1.87    2.11
  -1  22   2    2.13    1.94
  -1 -22   1   13.62    2.08
   1 -22  -1   13.64    1.92
  -1 -22   1   18.62    2.54
   1 -22  -1   15.82    2.44
   1  22  -1   13.62    1.71
  -1  22   1   16.82    2.06
   1 -22   0    3.18    1.81
  -1 -22   0    6.76    2.02
   1 -22   0    8.63    2.51
  -1 -22   0    4.48    2.41
  -1  22   0    8.80    1.88
   1  22   0    9.02    1.76
   1 -22   1    0.53    1.79
  -1 -22  -1   -0.56    1.92
   1 -22   1    2.18    2.58
  -1 -22  -1    3.62    2.31
  -1  22  -1    3.49    1.72
   1  22   1    1.46    1.69
  -1 -22  -2   17.64    2.07
   1 -22   2   14.35    1.93
  -1 -22  -2   19.23    2.36
   1 -22   2   16.32    2.68
  -1  22  -2   18.09    1.85
  -1 -22  -3    1.66    1.94
  -1 -22  -3    2.70    2.01
   1 -22   3    2.26    2.44
  -1  22  -3    3.45    1.56
  -1 -22  -4    9.32    2.14
  -1 -22  -4    7.60    1.84
   1 -22   4   10.27    2.39
  -1  22  -4    7.57    1.43
  -1 -22  -5    8.97    2.09
  -1 -22  -6    1.59    1.94
   1 -23  -5    3.53    1.74
   1 -23  -4    2.04    2.13
  -1 -23   4   -0.07    2.16
  -1 -23   3    0.16    2.22
   1 -23  -3    3.35    2.13
  -1  23   2    4.85    2.41
  -1 -23   2    0.64    2.16
   1 -23  -2    3.30    2.04
  -1  23   1   20.04    2.39
   1 -23  -1   18.42    2.00
  -1  23   0    1.82    2.14
   1 -23   0    3.77    1.80
  -1 -23   0   -1.30    2.20
  -1  23  -1    9.15    2.06
   1 -23   1    8.02    1.69
  -1 -23  -1    7.91    2.30
  -1  23  -2    4.78    1.87
  -1 -23  -2    9.95    2.24
  -1  23  -3   -2.00    1.68
  -1 -23  -3    1.58    2.17
  -1 -23  -4    3.48    1.98
   2   0 -21   -5.30    2.45
  -2   0  21    0.52    3.78
   2   0 -20   18.13    2.19
   2   0 -20   21.00    1.87
  -2   0  20   19.35    3.04
   2   0 -19   -0.82    2.31
   2   0 -18    6.28    2.52
   2   0 -17    2.64    2.82
   2   0 -17    1.63    2.67
   2   0 -16    6.92    3.03
   2   0 -16   15.46    2.62
   2   0 -15   -1.91    2.90
   2   0 -15   -0.25    2.52
   2   0 -15    2.22    3.11
   2   0 -14   83.54    3.65
   2   0 -14   95.23    3.87
   2   0 -14   89.22    4.08
   2   0 -14   89.02    4.08
   2   0 -13    1.83    2.05
   2   0 -13   -0.27    2.60
   2   0 -13    0.98    2.11
   2   0 -13    3.12    2.40
   2   0 -13   -0.48    2.43
   2   0 -12   85.03    3.42
   2   0 -12   88.36    3.69
   2   0 -12   82.59    3.28
   2   0 -12   91.64    3.64
   2   0 -12   89.65    3.81
   2   0 -12   85.26    3.13
   2   0 -11    0.69    2.02
   2   0 -11    2.38    1.87
   2   0 -11   -2.41    2.25
   2   0 -11   -0.91    2.45
   2   0 -11   -0.35    1.93
  -2   0  11   -0.18    2.16
   2   0 -10   71.23    3.33
   2   0 -10   79.62    3.24
   2   0 -10   81.09    2.89
   2   0  -9    0.92    2.08
   2   0  -9    1.18    1.82
  -2   0   9    0.13    1.91
   2   0  -9    1.80    2.05
  -2   0   8   23.94    2.07
   2   0  -8   23.97    1.75
   2   0  -7    3.21    1.44
  -2   0   7    1.16    1.69
   2   0  -7    2.84    1.83
   2   0  -6  178.47    4.43
  -2   0   6  173.26    4.22
   2   0  -6  175.12    4.11
   2   0  -5    0.65    1.29
   2   0  -5   -1.24    1.82
  -2   0   5   -0.29    1.39
   2   0  -4  662.25   13.43
   2   0  -4  667.90   13.28
  -2   0   4  645.28   13.24
   2   0  -3   14.97    1.61
  -2   0   3   40.89    1.58
  -2   0   2  129.14    2.97
   2   0  -2  126.47    3.29
   2   0  -2  129.76    3.16
   2   0  -1    1.31    1.18
   2   0  -1    1.45    1.35
   2   0   0  864.56   17.26
  -2   0  -1    2.04    1.14
  -2   0  -1    3.35    0.70
   2   0   1    2.15    1.39
  -2   0  -2 2352.75   46.17
   2   0   2 2372.87   46.28
   2   0   2 2352.91   46.46
  -2   0  -3    0.29    1.08
   2   0   3    1.19    1.06
   2   0   3    1.20    1.58
  -2   0  -4  162.69    3.72
   2   0   4  158.81    3.68
   2   0   4  160.65    4.14
  -2   0  -5    1.16    1.45
  -2   0  -5    0.22    1.48
   2   0   5    1.14    1.25
   2   0   5   -0.11    1.91
  -2   0  -6  540.63   11.15
   2   0   6  528.68   11.03
   2   0   6  539.38   11.56
  -2   0  -7    2.65    1.72
   2   0   7    0.09    1.51
   2   0   7   -0.41    2.22
   2   0   8   76.80    3.90
   2   0   8   77.63    3.60
  -2   0  -8   75.43    2.77
   2   0   8   69.95    2.63
   2   0   9   -0.80    3.32
  -2   0  -9    1.37    1.92
   2   0   9    3.31    2.70
  -2   0 -10  195.04    5.38
   2   0  10  197.11    6.49
   2   0  10  197.34    6.31
   2   0  11    0.19    3.83
  -2   0 -11    0.47    2.45
  -2   0 -11    1.39    2.11
   2   0  11    3.25    3.34
   2   0  12    9.63    3.96
  -2   0 -12   11.41    2.63
  -2   0 -12   12.96    2.34
   2   0  12    7.19    3.65
   2   0  13    1.16    3.67
  -2   0 -13    6.79    2.68
  -2   0 -13    2.25    2.84
   2   0  13    2.55    4.31
  -2   0 -13    1.19    2.34
   2   0  13    8.05    4.16
   2   0  14   -3.58    3.87
  -2   0 -14    4.05    2.70
  -2   0 -14    7.16    3.07
   2   0  14    7.50    4.52
  -2   0 -14    5.91    2.45
   2   0  14    3.48    4.40
  -2   0 -15    0.37    2.84
   2   0  15    8.41    4.31
  -2   0 -15    5.06    2.61
   2   0  15   -2.55    3.80
  -2   0 -16    6.86    2.86
   2   0  16    7.41    4.14
  -2   0 -16    5.32    2.29
   2   0  16    9.01    4.37
   2   0  16    9.01    4.38
   2   0  17    3.61    3.98
  -2   0 -17   -0.16    2.51
  -2   0 -18    6.63    2.36
   2   0  18    7.78    3.70
   2   0  18    7.08    3.63
  -2   0 -18    8.45    2.32
  -2   0 -19   -2.01    1.98
   2   0  19    0.07    3.06
   2   0  19   -0.21    3.02
  -2   0 -19   -0.10    1.87
   2   0  20    6.07    3.69
  -2   0 -20    7.77    2.23
  -2  -1  21    4.58    3.51
  -2   1  21    5.11    3.52
   2   1 -21    0.72    2.46
   2  -1 -21    2.60    2.42
   2   1 -20    4.65    2.01
   2  -1 -20    2.17    1.98
   2   1 -20   -0.18    1.62
   2  -1 -20    0.23    1.59
  -2   1  20    3.67    2.80
  -2  -1  20    5.25    2.96
   2   1 -19    4.46    1.68
   2   1 -19    1.49    2.34
   2  -1 -19    1.90    2.28
   2   1 -18   34.29    2.97
   2  -1 -18   31.82    2.94
   2   1 -17   25.43    3.15
   2  -1 -17   31.65    3.18
   2   1 -17   26.52    3.00
   2  -1 -17   26.62    3.06
   2  -1 -16    3.59    2.34
   2  -1 -16   -1.16    2.50
   2  -1 -16    7.30    2.98
   2   1 -16    3.40    2.92
   2   1 -16   -1.17    2.73
   2  -1 -15    3.05    2.39
   2  -1 -15    1.63    2.80
   2   1 -15    0.09    2.82
   2  -1 -15    2.06    2.57
   2   1 -15    0.41    2.56
   2  -1 -15    3.80    3.01
   2   1 -15    1.47    3.07
   2  -1 -14    8.42    2.56
   2   1 -14    9.67    2.64
   2   1 -14    9.70    3.04
   2  -1 -14    8.91    2.96
   2  -1 -14   11.02    2.56
   2   1 -14   14.55    2.94
   2  -1 -14   14.17    2.91
   2  -1 -14   12.97    2.33
   2  -1 -13   54.38    2.67
   2   1 -13   52.57    3.33
   2  -1 -13   56.81    3.34
   2   1 -13   50.53    2.79
   2  -1 -13   48.88    2.99
   2   1 -13   49.20    3.22
   2   1 -13   58.84    3.18
   2  -1 -13   55.44    3.13
   2  -1 -13   53.80    3.33
   2   1 -13   48.20    2.70
   2  -1 -13   48.58    2.72
   2   1 -12   48.11    2.96
   2  -1 -12   49.49    2.97
   2   1 -12   49.68    3.10
   2  -1 -12   48.06    3.09
   2   1 -12   40.66    2.58
   2  -1 -12   47.08    2.85
   2  -1 -12   44.25    3.07
   2   1 -12   44.20    3.06
   2   1 -12   43.49    2.60
   2   1 -12   39.67    2.55
   2  -1 -12   47.98    2.55
   2  -1 -11    5.44    2.25
   2   1 -11    4.95    2.32
   2  -1 -11    7.26    1.96
   2   1 -11    5.95    1.99
   2  -1 -11    6.14    2.19
   2   1 -11    5.33    2.05
   2  -1 -11    4.66    2.47
   2   1 -11    2.68    2.38
  -2   1  11    6.10    2.36
   2   1 -10 1722.45   34.71
   2   1 -10 1722.20   34.59
   2  -1 -10 1760.42   34.62
   2  -1 -10 1723.27   34.72
   2  -1 -10 1742.50   34.32
   2   1 -10 1657.63   34.45
   2  -1 -10 1672.24   34.59
  -2   1   9    7.70    2.04
  -2  -1   9    4.84    1.96
   2   1  -9    5.22    2.17
   2  -1  -9    5.03    2.15
   2  -1  -9    6.46    1.99
   2  -1  -9    6.06    2.04
   2   1  -9    6.13    2.05
   2   1  -8  157.78    4.07
   2  -1  -8  175.98    4.21
  -2   1   8  169.92    4.45
  -2  -1   8  160.27    4.30
   2  -1  -7 1420.39   28.02
   2   1  -7 1428.63   27.98
  -2   1   7 1386.84   28.16
   2   1  -7 1400.68   28.22
   2  -1  -7 1416.77   28.23
  -2  -1   7 1373.42   28.04
   2  -1  -6  278.77    6.33
   2   1  -6  273.84    6.32
  -2   1   6  281.46    6.24
   2  -1  -6  286.98    6.12
   2   1  -6  284.74    6.07
  -2  -1   6  267.12    6.06
   2   1  -5   11.76    1.79
   2  -1  -5   12.62    1.89
   2   1  -5   12.75    1.48
   2  -1  -5   13.14    1.42
  -2  -1   5   13.68    1.36
  -2   1   5   16.00    1.63
   2   1  -4    5.31    1.66
   2  -1  -4    4.95    1.72
   2  -1  -4    4.15    1.34
  -2  -1   4    4.80    1.11
  -2   1   4    3.37    1.39
   2  -1  -3  959.97   19.21
   2   1  -3  958.17   19.20
  -2   1   3  955.69   19.14
   2  -1  -3  958.54   19.10
  -2  -1   3  965.50   18.99
   2  -1  -2 6983.10  137.50
   2   1  -2 6982.82  137.49
  -2  -1   2 7032.81  137.28
  -2   1   2 7121.88  137.40
   2  -1  -2 7027.42  137.37
   2   1  -1 2053.89   40.32
   2  -1  -1 2039.98   40.37
   2   1  -1 2043.94   40.37
   2  -1  -1 2066.70   40.34
   2   1   0  628.26   12.67
   2  -1   0  626.29   12.69
  -2   1   0  631.25   12.68
   2   1   1 1282.10   25.19
   2  -1   1 1280.79   25.28
   2   1   1 1278.14   25.28
  -2   1  -1 1268.04   25.24
  -2  -1  -1 1269.63   25.11
   2   1   2  131.86    3.14
   2  -1   2  133.92    3.39
   2   1   2  134.87    3.35
  -2   1  -2  132.60    3.03
   2   1   3  257.89    5.58
   2  -1   3  256.93    5.46
   2  -1   3  265.74    5.88
   2   1   3  271.48    5.85
  -2   1  -3  264.96    5.55
   2   1   4 1030.44   20.32
   2  -1   4  984.24   20.18
   2  -1   4 1024.09   20.58
   2   1   4 1031.36   20.56
  -2   1  -4 1039.52   20.30
   2  -1   5   21.51    1.30
   2   1   5   20.78    1.51
   2  -1   5   23.93    2.10
   2   1   5   21.51    1.97
  -2  -1  -5   24.16    1.50
  -2   1  -5   24.63    1.71
   2  -1   6 1380.61   28.35
   2   1   6 1424.27   28.51
   2   1   6 1415.63   28.88
   2  -1   6 1424.91   28.90
  -2   1  -6 1449.02   28.54
  -2   1  -6 1466.46   28.61
  -2  -1  -6 1468.56   28.48
   2  -1   7    7.84    1.40
   2   1   7    5.65    1.67
   2   1   7    6.13    2.28
   2  -1   7    8.30    2.22
  -2   1  -7    9.16    1.87
  -2  -1  -7    9.16    1.66
  -2   1  -7    5.74    1.86
   2  -1   8    2.52    1.49
   2   1   8    6.73    1.76
  -2  -1  -8    5.64    1.73
   2   1   8    6.13    2.93
   2  -1   8    6.34    2.99
   2  -1   8    6.97    2.48
   2  -1   9   86.51    4.38
   2   1   9   82.31    4.24
  -2   1  -9   85.61    3.14
   2  -1   9   83.28    3.94
   2  -1   9   83.28    3.98
   2   1   9   78.25    3.92
  -2   1  -9   81.03    3.08
  -2  -1  -9   86.51    3.26
   2   1  10  266.26    7.72
   2  -1  10  286.35    7.86
  -2  -1 -10  282.85    7.01
  -2   1 -10  283.00    6.86
   2  -1  10  279.98    8.06
   2   1  10  291.03    7.98
   2  -1  11    7.74    3.37
   2   1  11    5.33    3.24
  -2   1 -11    5.63    2.04
  -2  -1 -11    5.73    2.22
  -2  -1 -11    9.57    2.49
  -2   1 -11    7.01    2.53
   2   1  11    2.25    3.82
   2  -1  11    7.65    4.04
   2   1  12  119.42    5.43
   2  -1  12  112.97    5.44
  -2   1 -12  123.83    4.32
  -2  -1 -12  126.50    4.36
  -2   1 -12  119.10    4.09
  -2  -1 -12  119.43    4.25
   2   1  12  120.11    5.57
   2  -1  12  121.84    5.74
  -2  -1 -13   13.76    2.97
  -2   1 -13    9.57    2.86
  -2   1 -13   16.60    2.41
  -2  -1 -13   13.75    2.63
  -2  -1 -13   18.70    2.80
  -2   1 -13   20.72    2.81
   2  -1  13   15.80    4.04
   2   1  13   14.77    3.97
   2  -1  13    9.51    4.53
   2   1  13   14.91    4.39
   2   1  13   20.42    4.21
   2  -1  13   17.48    4.42
  -2   1 -14    2.06    2.91
  -2  -1 -14    1.64    2.97
  -2   1 -14    4.22    2.32
  -2  -1 -14    4.38    2.55
  -2   1 -14    2.14    2.69
   2  -1  14    7.52    4.23
  -2  -1 -14    3.56    2.66
   2   1  14    9.79    4.03
   2   1  14    2.73    4.28
   2  -1  14    1.58    4.41
   2   1  14   10.23    4.46
   2  -1  14    0.25    4.55
   2  -1  15    5.57    3.98
  -2   1 -15    1.17    2.53
   2   1  15    8.26    3.85
  -2  -1 -15    5.90    2.61
  -2   1 -15    2.01    2.87
  -2  -1 -15    0.83    2.91
   2  -1  15    5.62    4.39
   2   1  15    9.63    4.29
   2  -1  16   97.01    5.55
   2   1  16   94.56    5.37
  -2  -1 -16  105.75    4.29
  -2   1 -16  103.69    4.27
  -2  -1 -16   88.77    3.86
   2   1  16  113.05    5.71
   2  -1  16  118.93    5.90
   2  -1  16  122.17    5.95
   2   1  16  110.43    5.81
  -2   1 -17   13.02    2.64
  -2  -1 -17   11.40    2.66
   2  -1  17   14.85    4.16
   2   1  17    7.74    4.05
   2  -1  17   17.04    3.78
  -2  -1 -17   11.92    2.25
  -2   1 -18    0.98    2.31
  -2  -1 -18   -0.22    2.30
  -2   1 -18    2.61    2.24
  -2  -1 -18    4.61    2.29
   2  -1  18    4.83    3.59
   2   1  18   -0.18    3.44
   2  -1  18    1.03    3.56
   2   1  18    4.93    3.43
  -2   1 -19    1.82    1.98
  -2  -1 -19    3.55    1.95
  -2   1 -19    1.26    1.82
  -2  -1 -19    2.89    1.85
   2  -1  19    6.47    3.07
   2   1  19    3.26    2.96
   2  -1  19    1.85    3.02
   2   1  19    1.80    2.99
  -2  -1 -20    3.05    2.24
  -2   1 -20    6.33    2.13
   2  -1  20   10.05    3.79
   2   1  20   -0.70    3.38
   2  -2 -21   12.64    2.45
   2   2 -21   13.66    2.50
  -2   2  21   16.17    3.53
  -2  -2  21   15.19    3.74
   2  -2 -20    2.58    1.95
   2   2 -20    3.03    2.01
   2   2 -20    4.88    1.58
   2  -2 -20    1.53    1.56
  -2  -2  20    3.66    2.95
  -2   2  20    5.94    2.68
   2   2 -19    0.33    2.34
   2  -2 -19   -0.05    2.26
   2   2 -19    4.91    1.77
   2   2 -18   -1.26    2.37
   2  -2 -18   -3.32    2.46
   2  -2 -18   -0.76    2.50
   2  -2 -18    0.68    1.95
   2  -2 -17    7.49    2.79
   2   2 -17    7.47    2.68
   2   2 -17   14.65    3.03
   2  -2 -17   13.73    2.87
   2  -2 -17   10.30    2.39
   2  -2 -16    2.71    2.71
   2   2 -16    2.32    2.72
   2  -2 -16    6.11    2.94
   2   2 -16    4.45    3.05
   2  -2 -16    6.20    2.50
   2   2 -15   30.79    3.21
   2  -2 -15   28.87    2.93
   2  -2 -15   29.45    3.25
   2   2 -15   33.19    3.00
   2  -2 -15   31.98    2.96
   2   2 -15   33.00    3.51
   2  -2 -15   28.09    3.30
   2  -2 -14    5.20    2.51
   2   2 -14    7.38    2.55
   2  -2 -14    5.83    2.72
   2   2 -14    6.39    2.76
   2  -2 -14    6.46    2.52
   2  -2 -14    6.12    2.92
   2   2 -14    6.46    2.96
   2  -2 -14    8.23    2.21
   2  -2 -14    5.52    2.30
   2   2 -14    7.70    2.34
   2   2 -13   99.69    4.11
   2   2 -13   95.74    3.84
   2  -2 -13   97.85    4.09
   2  -2 -13  101.59    3.93
   2  -2 -13  102.70    3.98
   2  -2 -13  109.54    4.07
   2   2 -13  100.92    4.15
   2   2 -13   95.27    3.68
   2  -2 -13  102.83    3.56
   2   2 -13   92.55    3.51
   2  -2 -12   13.24    2.44
   2   2 -12   11.43    2.35
   2  -2 -12   13.43    2.60
   2   2 -12   15.11    2.66
   2  -2 -12   17.51    2.48
  -2   2  12   12.24    2.48
   2  -2 -12   12.31    2.57
   2  -2 -12   16.36    2.61
   2   2 -12    9.74    2.62
   2  -2 -12   13.89    2.04
   2   2 -12    8.31    2.14
   2   2 -12   12.92    2.16
   2   2 -11   30.25    2.64
   2  -2 -11   38.85    2.88
   2  -2 -11   34.97    2.73
   2   2 -11   33.09    2.78
  -2   2  11   28.75    2.81
   2  -2 -11   32.58    2.66
   2  -2 -11   35.62    2.33
   2  -2 -10   15.57    2.33
   2   2 -10   15.11    2.28
   2  -2 -10   12.87    1.97
  -2   2  10   17.69    2.42
   2  -2 -10   12.78    2.39
   2   2 -10   14.16    2.38
   2   2 -10   17.23    1.94
   2  -2 -10   17.83    2.36
   2  -2  -9  317.74    7.23
   2   2  -9  316.73    7.22
   2  -2  -9  310.05    7.36
   2   2  -9  304.25    7.29
  -2  -2   8  268.07    6.34
   2   2  -8  278.67    6.45
   2   2  -8  278.42    6.67
   2  -2  -8  277.64    6.69
  -2   2   8  286.62    6.69
  -2  -2   7   60.35    2.23
   2  -2  -7   65.78    2.31
  -2   2   7   62.23    2.67
   2  -2  -7   60.39    2.65
   2   2  -7   62.52    2.63
   2  -2  -6    2.58    1.42
   2   2  -6    7.48    1.76
   2  -2  -6    3.57    1.83
  -2   2   6    4.44    1.79
  -2  -2   6    5.06    1.36
   2   2  -5   55.91    2.38
   2  -2  -5   58.66    2.50
   2  -2  -5   62.54    2.12
  -2   2   5   61.92    2.32
  -2  -2   5   55.56    1.83
   2   2  -4   54.67    1.93
   2  -2  -4   59.44    2.31
   2   2  -4   58.99    2.23
  -2  -2   4   54.25    1.60
  -2   2   4   60.81    2.16
   2  -2  -4   56.30    1.97
  -2  -2   3 2350.22   46.51
  -2   2   3 2372.09   46.77
   2  -2  -3 2394.02   46.78
   2   2  -3 2430.16   46.78
   2   2  -3 2383.83   46.61
   2  -2  -3 2367.40   46.69
   2  -2  -2 9999.00  193.08
  -2   2   2 9845.88  193.17
   2   2  -2 9785.32  192.96
   2  -2  -2 9963.74  193.22
   2   2  -2 9980.70  193.21
  -2   2   1  106.10    2.70
   2  -2  -1  105.83    2.52
   2   2  -1  104.36    2.23
   2   2  -1  105.16    2.64
   2  -2  -1  104.54    2.67
   2   2  -1  107.18    2.76
   2  -2  -1  100.96    2.76
  -2   2   0  212.94    4.78
   2   2   0  211.39    4.68
   2  -2   0  212.34    4.70
   2   2   1 3678.16   71.37
  -2   2  -1 3663.39   71.45
  -2  -2  -1 3602.53   71.17
   2   2   1 3667.81   71.41
   2  -2   1 3661.60   71.42
   2   2   2 2793.87   54.27
  -2   2  -2 2741.93   54.20
   2  -2   2 2772.16   54.35
   2   2   2 2753.33   54.35
   2   2   3  878.87   17.78
  -2   2  -3  887.53   17.72
   2   2   3  894.36   17.94
   2  -2   3  895.49   17.95
   2   2   4   21.29    1.54
  -2  -2  -4   19.89    1.22
  -2   2  -4   21.33    1.63
   2   2   4   22.94    1.87
   2  -2   4   22.79    1.87
   2   2   5   92.99    2.73
   2  -2   5   85.88    2.25
  -2   2  -5   93.89    2.76
  -2  -2  -5   95.54    2.46
   2   2   5   92.16    3.04
   2  -2   5   92.12    3.07
   2  -2   6  277.72    6.13
   2   2   6  293.98    6.50
  -2   2  -6  309.72    6.63
  -2   2  -6  311.01    6.58
  -2  -2  -6  285.37    6.30
   2  -2   6  288.71    6.89
   2   2   6  297.33    6.93
   2   2   7 1140.11   22.81
   2  -2   7 1120.64   22.82
  -2   2  -7 1163.63   22.44
  -2   2  -7 1150.54   22.49
   2   2   7 1116.68   22.40
   2   2   7 1149.95   22.87
   2  -2   7 1127.45   22.80
   2   2   8   47.47    3.03
   2  -2   8   40.92    3.05
   2  -2   8   46.99    3.39
   2   2   8   48.76    3.40
   2   2   8   42.05    2.36
   2  -2   8   44.65    2.96
   2  -2   9  395.83    9.47
   2   2   9  375.56    9.32
   2  -2   9  383.42    9.30
  -2  -2  -9  386.16    8.84
  -2   2  -9  372.40    8.61
   2  -2   9  368.64    9.49
   2   2   9  383.49    9.40
  -2   2  -9  395.44    8.76
  -2  -2 -10    4.14    2.28
  -2   2 -10    4.87    1.97
   2   2  10    5.91    2.92
   2  -2  10    2.61    3.13
   2  -2  10    1.90    3.02
  -2   2 -10    6.17    2.26
   2   2  10    4.18    2.22
   2   2  10    8.19    3.53
   2  -2  10    3.19    3.75
  -2   2 -11  300.75    7.12
  -2  -2 -11  287.27    7.18
  -2   2 -11  258.72    6.77
   2  -2  11  270.55    8.06
   2   2  11  277.11    7.98
   2   2  11  265.04    6.94
   2  -2  11  276.28    8.30
   2   2  11  290.48    8.07
  -2  -2 -12   77.67    3.58
  -2   2 -12   70.09    3.52
   2   2  12   69.77    4.69
   2  -2  12   66.43    5.01
   2  -2  12   67.49    4.64
   2   2  12   74.60    4.49
  -2   2 -12   64.86    3.01
  -2  -2 -12   76.37    3.52
   2   2  13   89.01    5.16
   2  -2  13   92.74    5.30
   2  -2  13   91.53    5.66
   2   2  13   81.33    5.23
  -2   2 -13   94.03    3.99
  -2  -2 -13   91.99    3.99
  -2  -2 -13   87.26    3.88
  -2   2 -13   86.93    4.05
  -2  -2 -13   88.05    4.12
   2  -2  13   94.82    5.56
   2   2  13   96.58    5.32
   2  -2  14   25.12    4.94
   2   2  14   20.55    4.42
  -2  -2 -14   21.49    2.90
  -2  -2 -14   22.84    2.95
   2  -2  14   20.51    4.33
   2   2  14   19.46    4.20
  -2   2 -14   25.86    3.02
  -2  -2 -14   28.18    3.25
  -2   2 -14   22.16    3.22
   2   2  14   23.59    4.50
   2  -2  14   25.22    4.72
   2   2  15    5.32    3.96
  -2  -2 -15    6.87    2.57
   2   2  15   14.18    3.89
  -2  -2 -15   10.38    2.71
   2  -2  15   14.94    4.52
   2   2  15   11.00    4.14
  -2   2 -15   15.53    2.94
  -2  -2 -15    9.35    3.01
   2  -2  16   14.54    4.38
  -2  -2 -16   21.90    3.01
  -2   2 -16   15.79    2.95
   2  -2  16   25.73    4.52
   2   2  16   18.73    4.21
   2  -2  16   23.23    4.52
   2   2  16   31.43    4.36
  -2  -2 -16   15.75    2.63
  -2  -2 -17    9.81    2.27
   2  -2  17    8.61    3.70
   2  -2  17   16.04    4.15
   2   2  17   21.69    4.02
  -2   2 -17    9.64    2.56
  -2  -2 -17   10.40    2.57
  -2   2 -17    8.58    2.63
  -2  -2 -17   11.40    2.71
  -2   2 -18    5.40    2.20
  -2  -2 -18    4.52    2.21
   2   2  18    3.07    3.34
   2   2  18   -0.17    3.37
   2  -2  18    1.28    3.50
   2  -2  18    0.55    3.47
  -2   2 -18    5.84    2.33
  -2  -2 -18    3.07    2.32
  -2  -2 -18    4.39    1.84
  -2   2 -19    8.37    1.89
  -2  -2 -19    5.95    1.86
   2   2  19    7.23    2.78
   2  -2  19   10.55    3.24
   2  -2  19    5.42    3.12
   2   2  19    6.69    2.84
  -2   2 -19    7.44    1.96
  -2  -2 -19    6.59    2.02
   2   2  19    8.10    2.26
  -2  -2 -20   -0.07    2.23
  -2   2 -20    4.39    2.06
   2  -2  20    0.82    3.76
   2   2  20    2.44    3.48
   2  -3 -21    4.67    2.20
   2   3 -21    0.19    2.30
  -2   3  21    3.50    2.95
  -2  -3  21    2.28    3.24
   2   3 -20   10.30    2.16
   2  -3 -20   10.40    1.99
  -2   3  20   17.16    2.68
  -2  -3  20    8.22    3.14
   2   3 -20   11.18    1.60
   2  -3 -20    9.64    1.59
   2   3 -19    3.69    2.34
   2  -3 -19    7.75    2.29
   2  -3 -19    5.97    1.94
   2   3 -19    6.19    1.89
   2   3 -18    8.34    2.63
   2  -3 -18    4.28    2.48
   2   3 -18    7.45    2.40
   2  -3 -18    7.48    2.42
   2  -3 -18    5.04    2.14
   2   3 -17   41.97    3.35
   2  -3 -17   33.37    3.13
   2  -3 -17   40.07    3.19
   2   3 -17   33.03    3.07
   2  -3 -17   28.58    2.77
   2  -3 -16   37.14    3.37
   2   3 -16   38.00    3.50
   2  -3 -16   43.44    3.30
   2   3 -16   42.75    3.25
   2  -3 -16   40.13    3.06
   2   3 -15   33.92    3.24
   2  -3 -15   29.41    3.17
   2   3 -15   32.53    2.97
   2  -3 -15   30.06    3.05
  -2   3  15   32.57    3.12
   2   3 -15   29.38    3.46
   2  -3 -15   36.78    3.38
   2  -3 -15   31.02    2.91
   2   3 -15   35.57    2.80
   2   3 -14   32.48    2.91
   2  -3 -14   36.41    3.22
   2   3 -14   30.90    3.14
   2   3 -14   34.93    3.44
   2  -3 -14   37.26    3.32
   2  -3 -14   29.09    3.05
   2  -3 -14   28.83    2.58
   2   3 -14   29.47    2.73
   2  -3 -14   27.26    2.88
   2  -3 -13   24.94    2.77
   2   3 -13   31.38    3.12
   2  -3 -13   29.40    2.98
   2  -3 -13   33.41    2.49
   2   3 -13   29.71    2.43
   2   3 -13   30.63    2.66
   2   3 -13   29.38    2.73
   2  -3 -13   28.34    2.68
   2   3 -13   28.13    2.87
   2  -3 -13   29.97    2.90
   2   3 -12    5.26    2.42
   2  -3 -12    7.60    2.47
   2  -3 -12    4.44    2.41
   2   3 -12    4.67    2.06
   2  -3 -12    5.16    2.21
   2   3 -12    5.35    2.25
   2  -3 -12    3.70    2.41
   2  -3 -12    6.44    2.01
   2   3 -12    3.31    2.58
  -2   3  12    7.94    2.51
   2  -3 -11   89.65    3.66
   2  -3 -11   85.31    3.51
   2   3 -11   81.56    3.44
   2   3 -11   80.91    3.56
   2  -3 -11   78.76    3.59
  -2   3  11   87.48    3.71
   2   3 -11   87.97    3.66
   2  -3 -11   93.06    3.28
   2   3 -10  245.13    6.13
   2   3 -10  242.63    6.26
   2  -3 -10  242.72    6.31
   2   3 -10  248.30    6.15
   2  -3 -10  247.12    6.17
   2  -3 -10  246.98    5.92
   2  -3 -10  235.57    6.31
  -2   3  10  228.33    6.32
   2  -3  -9   71.94    2.66
   2  -3  -9   65.80    3.05
   2   3  -9   59.15    2.90
   2   3  -9   63.99    2.84
   2   3  -9   68.60    3.02
   2  -3  -9   73.19    2.94
   2  -3  -9   66.88    3.07
   2   3  -8   20.18    2.12
  -2   3   8   18.98    2.25
   2  -3  -8   17.25    2.20
   2   3  -8   16.77    2.16
   2  -3  -8   16.50    2.24
   2  -3  -7  348.57    7.53
  -2   3   7  342.78    7.83
   2   3  -7  344.52    7.68
   2  -3  -7  340.81    7.75
   2   3  -6  134.52    3.27
   2  -3  -6  121.80    3.56
   2   3  -6  127.01    3.50
   2  -3  -6  134.97    3.30
  -2   3   6  136.44    3.66
   2   3  -6  128.31    3.36
   2  -3  -5 1205.96   22.82
   2   3  -5 1229.88   22.80
   2   3  -5 1196.98   22.64
  -2   3   5 1209.03   22.85
   2   3  -5 1211.96   22.70
   2   3  -4 3839.12   72.40
  -2   3   4 3887.41   72.61
   2  -3  -4 3807.13   72.58
   2   3  -4 3855.32   72.55
   2   3  -4 3840.28   72.53
   2   3  -3 2316.51   44.85
   2  -3  -3 2353.53   44.74
   2   3  -3 2313.76   44.64
   2  -3  -3 2343.32   44.82
   2   3  -3 2357.70   44.79
  -2   3   3 2365.19   44.89
  -2  -3   3 2190.08   44.43
   2   3  -2  974.79   19.51
   2   3  -2  980.85   19.22
   2  -3  -2  961.12   19.49
   2   3  -2  958.21   19.48
  -2   3   2  983.28   19.50
   2  -3  -2  980.58   19.35
   2   3  -1  768.06   15.31
  -2   3   1  782.75   15.64
   2  -3  -1  782.26   15.46
   2  -3  -1  778.81   15.61
   2   3  -1  778.82   15.59
   2   3  -1  783.55   15.52
   2  -3  -1  786.56   15.57
  -2   3   0 1122.90   21.91
   2  -3   0 1078.56   21.60
   2   3   0 1111.07   21.80
   2  -3   0 1102.84   21.79
   2   3   0 1091.09   21.78
  -2   3  -1 3660.79   72.14
   2   3   1 3702.29   72.06
   2   3   1 3671.00   72.04
   2  -3   1 3666.96   72.05
  -2   3  -2   44.84    1.91
  -2  -3  -2   40.60    1.05
   2   3   2   44.78    1.79
   2  -3   2   43.60    1.90
   2   3   2   44.97    1.86
  -2  -3  -3    2.81    0.74
  -2   3  -3    3.64    1.53
   2   3   3    1.40    1.37
   2   3   3    3.46    1.54
   2  -3   3    6.34    1.56
  -2  -3  -4  212.11    4.67
  -2   3  -4  228.99    5.07
   2   3   4  237.99    5.11
   2  -3   4  221.15    5.26
   2   3   4  225.26    5.24
  -2   3  -5   73.87    2.52
   2   3   5   70.68    2.48
   2  -3   5   70.91    2.77
   2   3   5   69.35    2.72
  -2   3  -6   85.10    2.85
   2   3   6   82.89    2.83
   2   3   6   88.07    3.20
   2  -3   6   86.46    3.24
   2   3   7  257.21    6.54
   2  -3   7  271.85    6.69
   2   3   7  273.38    6.88
   2   3   7  271.01    6.28
  -2   3  -7  257.11    6.23
   2   3   8    1.88    2.85
   2  -3   8    3.06    2.83
  -2   3  -8    3.11    2.08
  -2   3  -8    1.21    2.03
  -2  -3  -8    2.68    1.97
   2  -3   8    0.32    2.54
   2   3   8    0.43    2.31
   2  -3   8    3.32    2.32
   2  -3   9   65.12    3.49
   2   3   9   62.64    3.03
  -2   3  -9   67.52    3.05
  -2   3  -9   62.48    3.03
  -2   3  -9   61.35    2.58
  -2  -3  -9   69.28    3.14
  -2   3  -9   66.56    2.68
   2   3   9   74.20    3.97
   2  -3   9   59.32    4.00
   2  -3   9   69.53    3.76
   2   3   9   61.74    3.46
  -2  -3 -10   59.11    3.16
  -2   3 -10   50.00    2.58
   2   3  10   52.38    2.99
   2  -3  10   53.48    3.74
  -2   3 -10   56.97    3.05
   2   3  10   59.74    4.08
   2  -3  10   56.94    4.43
   2   3  10   53.23    3.69
   2  -3  10   45.57    3.76
   2   3  11    5.67    2.36
   2  -3  11    4.59    3.36
   2   3  11    0.69    3.19
  -2   3 -11   11.23    2.64
   2  -3  11    5.62    3.97
   2   3  11    9.93    3.65
  -2   3 -11    6.53    1.90
  -2  -3 -11    6.74    2.46
  -2  -3 -12   88.39    3.76
   2   3  12   74.40    3.54
   2  -3  12   73.09    4.82
   2   3  12   74.94    4.49
   2  -3  12   79.52    5.22
   2   3  12   80.74    4.78
  -2   3 -12   76.95    3.71
  -2   3 -13    3.45    2.85
  -2  -3 -13    6.01    2.97
   2   3  13    0.86    4.00
   2  -3  13    5.41    4.58
  -2  -3 -13    2.27    2.72
   2   3  13    0.12    3.67
  -2  -3 -13    3.83    2.57
   2  -3  13   -0.80    3.81
  -2   3 -13    1.24    2.59
   2  -3  13    4.21    4.17
   2   3  13    4.95    3.96
  -2   3 -14   -1.78    3.02
  -2  -3 -14    4.59    3.07
   2   3  14    6.78    4.17
   2  -3  14    1.79    4.65
  -2  -3 -14    7.75    2.75
  -2  -3 -14    5.85    2.71
  -2   3 -14    2.43    2.59
   2  -3  14    6.50    3.94
   2   3  14    8.33    3.86
   2  -3  14   14.26    4.57
   2   3  14   -0.23    4.04
  -2  -3 -15    0.08    2.89
  -2   3 -15    1.11    2.87
  -2  -3 -15    1.47    2.48
   2  -3  15    6.88    4.48
   2  -3  15    1.76    4.37
   2   3  15    0.93    4.02
   2   3  15    4.50    4.07
   2  -3  15    3.90    4.44
  -2  -3 -16   11.27    2.86
  -2   3 -16   10.47    2.77
   2  -3  16    5.29    4.19
  -2  -3 -16    4.04    2.51
   2  -3  16    2.76    4.19
   2  -3  16    4.13    4.27
   2   3  16    3.80    3.95
   2   3  16   13.47    4.00
  -2   3 -17    0.22    2.33
  -2  -3 -17    0.67    2.43
  -2  -3 -17    4.04    2.50
  -2   3 -17    4.19    2.51
   2  -3  17    6.75    3.69
  -2  -3 -17    1.76    2.21
   2  -3  17    1.73    3.83
   2   3  17    5.75    3.55
   2   3  17   -0.20    3.57
   2  -3  17    0.54    3.87
  -2   3 -18    2.43    2.07
  -2  -3 -18    5.71    2.19
  -2  -3 -18    4.71    2.28
  -2   3 -18    2.87    2.20
   2  -3  18    9.29    3.04
   2  -3  18    4.90    3.44
   2   3  18    2.55    3.24
   2  -3  18    0.71    3.47
   2   3  18    4.62    3.16
  -2  -3 -18    3.46    1.91
  -2   3 -19    0.92    1.84
  -2  -3 -19    1.53    1.97
   2   3  19    5.11    2.03
   2  -3  19   -3.49    3.03
   2   3  19   -0.06    2.59
  -2  -3 -19    1.25    1.68
  -2   3 -19    2.72    1.67
   2  -3  20   -0.74    3.52
   2   3  20    1.46    3.04
  -2  -3 -20    0.95    2.21
  -2   4  20    5.47    2.38
  -2  -4  20    3.33    3.42
  -2   4  20    2.18    2.26
  -2  -4  20    4.45    3.21
   2  -4 -20    0.49    1.88
   2   4 -20    4.90    2.22
   2   4 -19   12.77    2.41
   2  -4 -19   11.93    2.25
  -2   4  19   15.58    3.00
  -2  -4  19   12.52    3.30
   2  -4 -19   13.13    1.89
   2   4 -19   11.89    1.98
   2   4 -19   10.48    1.87
   2  -4 -19   12.75    1.85
   2   4 -18    2.68    2.59
   2  -4 -18   -0.66    2.40
   2  -4 -18   -0.13    2.14
   2  -4 -17   45.82    3.13
   2  -4 -17   53.04    3.32
   2   4 -17   56.13    3.52
   2  -4 -17   51.87    3.29
   2   4 -17   49.27    3.23
   2  -4 -16   16.38    2.80
   2   4 -16   10.55    3.05
   2  -4 -16   17.95    2.99
   2  -4 -16   18.36    2.87
   2   4 -16    9.04    2.70
  -2   4  15   12.37    2.89
   2   4 -15   12.42    2.52
   2  -4 -15   10.74    2.57
   2   4 -15   15.80    2.67
   2  -4 -15   11.27    2.32
   2   4 -15   10.58    3.21
   2  -4 -15   12.91    3.06
   2  -4 -14    2.93    2.94
   2   4 -14    3.67    3.15
   2   4 -14    6.71    2.70
   2  -4 -14    5.31    2.74
   2   4 -14    3.42    2.52
   2  -4 -14    8.29    2.82
   2  -4 -14    3.51    2.26
   2   4 -14    4.33    2.48
   2  -4 -14    2.12    2.51
   2   4 -13    6.97    2.34
   2  -4 -13    4.05    2.29
   2  -4 -13    8.02    2.66
   2   4 -13    2.79    2.48
   2  -4 -13    5.58    2.58
  -2   4  13    2.93    2.65
   2   4 -13    7.78    2.45
   2  -4 -13   10.18    2.20
   2  -4 -13    6.75    2.64
   2   4 -13    5.95    2.90
   2  -4 -12  119.66    4.42
   2  -4 -12  127.26    4.24
   2  -4 -12  130.09    4.43
   2   4 -12  132.73    4.24
   2   4 -12  131.61    4.34
   2   4 -12  119.43    4.41
  -2   4  12  124.70    4.50
   2   4 -12  109.36    3.89
   2  -4 -12  126.76    3.97
   2   4 -11    8.80    2.31
   2  -4 -11    5.53    2.31
   2  -4 -11    8.16    2.58
   2   4 -11    9.16    2.38
   2  -4 -11   12.62    2.54
   2   4 -11   11.98    2.64
  -2   4  11    8.66    2.62
   2  -4 -11   11.04    2.20
   2  -4 -11   13.33    2.17
   2   4 -11   11.72    2.66
   2   4 -10  192.78    5.26
   2  -4 -10  194.72    5.06
   2  -4 -10  200.70    5.51
  -2   4  10  182.32    5.51
   2  -4 -10  192.46    5.44
   2   4 -10  192.87    5.21
   2  -4 -10  189.13    5.25
   2   4 -10  191.48    5.35
   2   4  -9    5.06    2.12
   2  -4  -9    6.00    2.28
   2   4  -9    6.21    2.27
   2  -4  -9    4.45    1.86
   2  -4  -9    5.17    2.24
   2   4  -9    7.22    2.02
   2  -4  -9    3.23    2.07
  -2   4   9    9.63    2.40
   2  -4  -8   10.64    2.20
   2  -4  -8   11.59    2.16
   2   4  -8   12.40    2.10
   2   4  -8   10.44    1.63
   2   4  -8   10.21    2.11
   2  -4  -7  120.15    3.65
   2   4  -7  126.24    3.59
  -2   4   7  122.49    3.83
   2   4  -7  114.56    3.48
   2   4  -7  121.16    3.36
   2   4  -6 1310.04   26.15
   2  -4  -6 1298.81   26.23
   2   4  -6 1292.08   26.06
   2   4  -6 1304.50   26.08
  -2   4   6 1314.63   26.31
   2   4  -5    1.07    1.49
   2   4  -5    3.58    1.62
   2   4  -5    1.28    1.63
   2  -4  -5    0.33    1.69
  -2   4   5    2.67    1.86
   2   4  -4  286.44    6.29
   2  -4  -4  287.88    6.35
   2   4  -4  290.21    6.16
   2   4  -4  289.01    6.37
  -2   4   4  282.85    6.46
   2  -4  -3 2567.38   50.71
   2   4  -3 2606.75   50.68
   2   4  -3 2585.22   50.57
   2   4  -3 2528.56   50.81
  -2   4   3 2590.63   50.83
   2  -4  -2   48.43    1.77
   2   4  -2   46.89    1.70
  -2   4   2   52.12    2.08
   2   4  -2   46.14    1.53
   2   4  -2   47.11    2.13
   2   4  -1  608.76   12.15
   2  -4  -1  607.61   12.11
   2   4  -1  607.52   12.06
   2  -4  -1  604.48   12.16
   2  -4  -1  589.21   12.01
   2   4  -1  601.09   12.29
  -2   4   1  607.51   12.36
   2   4  -1  582.88   11.92
  -2   4   1  609.22   12.26
  -2   4   0 2700.83   52.41
   2   4   0 2642.22   52.22
   2  -4   0 2706.96   52.24
   2   4   0 2668.83   52.34
   2  -4   0 2607.10   52.06
  -2   4   0 2693.29   52.32
   2   4   0 2663.99   52.28
   2   4   1  758.51   15.18
   2   4   1  745.00   15.10
   2  -4   1  747.49   15.12
  -2   4  -1  759.83   15.30
   2   4   2  588.73   12.02
   2  -4   2  591.95   12.05
   2   4   2  586.08   12.05
   2   4   3    5.19    1.49
   2   4   3    5.28    1.55
   2  -4   3    6.97    1.56
  -2   4  -3    5.72    1.79
   2   4   4  475.84    9.86
   2   4   4  460.01    9.94
   2  -4   4  456.30    9.92
  -2   4  -4  478.82    9.85
   2   4   5   90.01    2.92
   2  -4   5   89.18    3.11
   2   4   5   88.18    3.02
  -2   4  -5   94.60    2.96
   2   4   6    6.81    1.85
   2   4   6    8.45    2.02
   2  -4   6    9.41    2.10
  -2   4  -6    5.98    1.89
   2  -4   7    5.37    2.48
   2   4   7    3.08    2.70
  -2  -4  -8  277.78    6.99
   2   4   8  270.80    6.85
   2   4   8  297.13    7.42
   2  -4   8  293.11    7.38
  -2   4  -8  285.79    6.82
  -2   4  -8  285.83    6.90
   2  -4   8  300.37    7.16
   2   4   8  281.61    7.24
   2  -4   8  282.67    7.31
  -2   4  -8  283.29    6.47
  -2   4  -9  216.93    5.23
   2  -4   9  208.86    6.00
  -2  -4  -9  220.42    5.78
   2   4   9  198.66    5.62
   2  -4   9  224.37    6.43
   2   4   9  205.20    6.24
   2   4   9  203.13    5.62
   2   4   9  201.61    6.07
   2  -4   9  206.92    6.24
  -2   4  -9  216.40    5.64
  -2   4  -9  212.79    5.67
  -2   4 -10  163.34    4.89
  -2   4 -10  162.95    4.51
  -2   4 -10  168.42    4.98
  -2   4 -10  164.23    4.99
   2   4  10  157.97    4.98
   2  -4  10  157.56    5.44
  -2  -4 -10  170.23    5.06
   2  -4  10  171.43    5.90
   2   4  10  165.67    5.62
   2   4  10  169.41    5.73
   2  -4  10  149.54    5.92
  -2   4 -11  163.61    5.03
   2  -4  11  151.35    5.56
   2   4  11  165.16    5.08
   2  -4  11  162.94    6.00
   2   4  11  164.39    5.76
   2  -4  11  150.59    6.07
   2   4  11  167.44    5.87
  -2   4 -11  165.67    5.03
  -2  -4 -11  166.31    5.18
   2  -4  12   22.53    4.39
   2   4  12   22.39    3.83
   2   4  12   17.55    3.53
   2  -4  12   17.43    3.88
   2   4  12   20.25    2.84
  -2   4 -12   23.89    3.03
   2  -4  12   23.91    4.18
   2   4  12   27.74    3.75
  -2  -4 -12   21.76    2.91
   2  -4  13   90.97    5.90
   2   4  13   86.89    5.13
  -2  -4 -13   91.30    4.22
   2   4  13   88.11    4.99
   2  -4  13   89.69    5.36
  -2   4 -13   95.26    4.23
   2  -4  13  103.26    5.72
   2   4  13  100.55    5.17
  -2  -4 -13   94.13    3.95
  -2   4 -13   94.12    3.97
   2  -4  14  229.42    8.22
  -2  -4 -14  220.07    6.68
   2  -4  14  231.64    8.00
   2   4  14  211.96    7.54
  -2   4 -14  229.55    6.52
  -2  -4 -14  244.34    6.60
   2   4  14  246.52    7.77
   2  -4  14  234.53    8.04
  -2  -4 -14  239.79    6.72
  -2   4 -14  226.37    6.58
   2  -4  15   66.76    5.29
   2   4  15   76.02    4.94
  -2  -4 -15   69.56    3.77
   2  -4  15   68.94    5.45
  -2   4 -15   70.07    3.79
  -2  -4 -15   84.37    3.99
   2  -4  16    4.60    4.14
   2  -4  16    4.77    4.10
   2   4  16    5.23    3.81
   2   4  16    3.67    3.68
  -2  -4 -16    2.93    2.75
  -2   4 -16    2.48    2.68
  -2  -4 -16   -2.68    2.52
  -2   4 -16    0.48    2.50
   2  -4  16    4.23    4.21
  -2  -4 -16    2.79    2.54
   2   4  17   -1.41    3.43
   2  -4  17    4.71    3.78
   2   4  17    5.02    3.41
   2  -4  17    1.04    3.85
  -2  -4 -17   -0.75    2.41
  -2   4 -17   -0.36    2.42
  -2   4 -17    1.12    2.26
  -2  -4 -17    2.00    2.28
   2  -4  17    5.79    3.66
  -2  -4 -17   -0.43    2.25
  -2  -4 -18    2.49    1.95
   2   4  18    0.76    3.01
   2  -4  18    4.39    3.40
   2  -4  18    6.17    3.40
   2   4  18   -0.15    2.91
  -2  -4 -18    4.56    2.25
  -2   4 -18    2.18    2.16
  -2   4 -18    6.54    2.05
  -2  -4 -18    1.92    2.02
   2  -4  18    6.69    2.94
   2   4  18    5.56    2.53
  -2  -4 -19    1.39    1.57
  -2   4 -19    3.52    1.59
   2   4  19    5.35    2.26
   2  -4  19    0.97    3.11
   2   4  19    1.11    2.27
  -2   4 -19    3.14    1.84
  -2  -4 -19    3.00    2.08
  -2  -5  20   15.86    3.30
  -2  -5  20   16.94    3.10
  -2   5  20   19.57    2.22
   2  -5 -20   14.48    2.07
   2   5 -20   14.54    2.42
   2   5 -19   18.52    2.40
   2  -5 -19   18.79    2.22
   2   5 -19   12.45    1.80
   2  -5 -19   15.96    1.77
   2   5 -19   18.73    2.03
  -2  -5  19   18.05    3.23
  -2   5  19   16.75    2.76
   2  -5 -19   12.92    1.91
   2  -5 -18   11.76    2.42
   2   5 -18    8.19    2.64
   2  -5 -18   11.11    1.97
   2  -5 -18    7.65    2.21
   2   5 -17   14.40    2.27
   2  -5 -17   12.06    2.56
   2  -5 -17   14.72    2.65
   2   5 -17    8.65    2.50
   2  -5 -16    9.77    2.74
   2  -5 -16   11.35    2.88
   2   5 -16    9.97    3.09
   2   5 -16   10.91    2.68
   2  -5 -16    5.84    2.60
   2   5 -15   20.15    3.41
   2  -5 -15   22.98    3.04
  -2   5  15   22.37    3.10
   2  -5 -15   20.97    2.62
   2   5 -15   23.69    2.65
   2  -5 -15   22.03    2.49
   2   5 -15   24.90    2.82
   2  -5 -14   88.07    4.04
   2   5 -14   85.78    4.31
   2   5 -14   76.30    3.79
   2  -5 -14   73.17    3.86
   2  -5 -14   76.34    3.62
   2   5 -14   67.31    3.52
   2  -5 -14   75.10    3.96
   2   5 -14   78.85    3.81
   2  -5 -14   71.91    3.38
   2   5 -13    0.29    2.25
   2  -5 -13   -3.11    2.25
   2  -5 -13   -0.99    2.49
   2   5 -13   -0.79    2.42
   2  -5 -13   -2.18    2.69
   2  -5 -13   -1.91    2.14
   2   5 -13    3.48    3.00
  -2   5  13   -3.24    2.71
   2   5 -12    7.02    2.20
   2  -5 -12    9.66    2.23
   2  -5 -12    5.70    2.64
   2   5 -12   10.73    2.37
   2  -5 -12    8.73    2.38
   2   5 -12   10.67    2.76
   2  -5 -12    8.57    2.13
  -2   5  12    7.57    2.72
   2  -5 -12    8.63    2.16
   2  -5 -11  128.01    4.45
   2   5 -11  122.70    4.29
   2   5 -11  122.54    4.17
   2  -5 -11  129.37    4.34
   2  -5 -11  119.45    4.10
   2   5 -11  118.69    4.07
   2   5 -11  122.60    4.35
  -2   5  11  119.85    4.46
   2  -5 -11  120.54    3.95
   2  -5 -11  128.03    4.03
   2  -5 -10  289.39    7.30
   2   5 -10  289.25    7.05
   2  -5 -10  301.11    7.18
   2   5 -10  292.03    7.21
   2  -5 -10  305.87    7.04
   2   5 -10  285.02    7.12
   2  -5 -10  290.46    7.44
  -2   5  10  282.05    7.51
   2  -5  -9   53.96    2.77
   2   5  -9   59.93    2.85
   2  -5  -9   56.07    2.97
   2   5  -9   54.46    2.63
  -2   5   9   58.15    3.14
   2  -5  -9   57.15    2.57
   2   5  -9   54.25    2.96
   2  -5  -9   54.98    3.09
   2   5  -9   55.53    2.77
   2   5  -8   24.93    2.32
   2  -5  -8   29.93    2.41
   2   5  -8   28.81    2.22
   2  -5  -8   26.06    2.58
  -2   5   8   27.45    2.54
   2   5  -7  473.98   10.01
   2   5  -7  466.28    9.98
   2   5  -7  467.46   10.01
   2  -5  -7  472.61   10.44
   2  -5  -7  453.68   10.14
   2   5  -7  466.57   10.04
   2   5  -6   19.71    1.81
   2   5  -6   20.46    1.93
   2   5  -6   17.21    1.87
   2  -5  -6   22.28    2.13
  -2   5   6   20.92    2.26
   2   5  -5   34.28    1.84
   2   5  -5   38.21    2.05
   2   5  -5   35.25    2.00
   2  -5  -5   37.38    2.16
  -2   5   5   35.48    2.31
   2   5  -4   93.52    2.69
   2   5  -4  102.94    2.98
   2   5  -4   98.56    2.77
   2  -5  -4   96.80    2.88
  -2   5   4   94.12    3.11
   2   5  -3   55.73    2.35
  -2   5   3   57.02    2.40
   2   5  -3   58.66    1.95
  -2   5   2    5.87    1.70
   2   5  -2    7.59    1.21
   2  -5  -2    8.04    1.33
  -2   5   2    8.98    1.93
   2   5  -2    6.53    1.18
   2   5  -2    7.45    1.75
  -2   5   1    8.48    1.60
   2  -5  -1   12.40    1.40
   2   5  -1    9.90    1.36
   2   5  -1   10.42    1.82
  -2   5   1   12.78    1.89
   2   5  -1   10.51    1.18
  -2   5   0  858.55   17.41
   2   5   0  875.75   17.25
  -2   5   0  870.13   17.30
   2  -5   0  838.27   16.98
   2  -5   0  871.76   17.14
   2   5   0  855.26   17.12
   2   5   0  846.84   17.34
   2   5   1  694.90   13.50
  -2   5  -1  670.69   13.46
   2   5   1  696.65   13.48
  -2   5  -1  679.29   13.61
   2  -5   1  678.84   13.34
   2   5   1  680.86   13.33
   2   5   2  234.47    5.27
   2  -5   2  230.29    5.14
   2   5   2  227.55    5.13
   2   5   3  993.53   20.27
  -2   5  -3 1020.49   20.29
   2   5   3 1019.64   20.22
   2  -5   3  988.50   20.21
   2   5   4  328.47    7.48
  -2   5  -4  344.75    7.50
   2  -5   4  342.69    7.49
   2   5   4  344.84    7.47
   2   5   5  323.69    7.42
   2  -5   5  334.26    7.52
   2   5   5  333.22    7.49
  -2   5  -5  338.70    7.45
   2  -5   6  116.40    3.77
   2   5   6  112.68    3.74
   2  -5   6  121.94    3.96
  -2   5  -7    8.96    2.11
  -2   5  -7   12.44    2.25
   2  -5   7   12.29    2.18
   2  -5   7   10.58    2.59
   2   5   7   16.76    2.96
  -2  -5  -7   16.26    2.18
  -2  -5  -8   18.66    2.34
   2  -5   8   14.82    2.65
   2   5   8   16.85    2.43
  -2   5  -8   19.82    2.49
  -2   5  -8   21.00    2.39
   2   5   8   19.22    3.12
   2  -5   8   19.97    3.05
  -2   5  -8   17.07    2.09
   2  -5   8   19.46    2.46
   2   5   8   19.46    2.37
  -2   5  -9  235.02    6.10
  -2   5  -9  235.44    6.19
   2  -5   9  225.81    6.36
  -2  -5  -9  240.43    6.25
   2   5   9  237.67    6.22
  -2   5  -9  230.15    5.71
   2  -5   9  233.01    6.61
   2   5   9  219.31    6.41
   2  -5   9  223.44    6.70
   2   5   9  237.91    6.72
   2   5  10  111.56    4.93
   2  -5  10  118.52    5.22
   2   5  10  110.27    4.18
   2  -5  10  122.36    4.68
  -2  -5 -10  125.07    4.39
  -2   5 -10  120.60    4.21
   2  -5  10  122.26    5.02
   2   5  10  130.19    4.69
  -2   5 -10  123.16    3.85
  -2   5 -10  125.86    4.33
  -2   5 -10  124.60    4.30
   2   5  10  119.89    4.35
   2   5  10  117.86    4.75
   2  -5  10  127.79    5.07
   2   5  11  284.90    7.94
   2  -5  11  288.51    8.27
  -2  -5 -11  286.89    7.51
   2   5  11  266.01    7.40
   2   5  11  308.51    7.88
   2  -5  11  287.77    8.21
  -2   5 -11  289.79    6.88
   2  -5  11  272.84    8.23
   2   5  11  275.26    7.91
  -2   5 -11  293.64    7.35
  -2   5 -11  270.92    7.33
  -2   5 -11  286.21    7.30
   2   5  12  100.96    4.92
   2  -5  12  103.56    5.36
   2   5  12   98.30    4.28
   2  -5  12   92.99    5.59
   2  -5  12  105.43    5.46
   2   5  12  106.20    4.99
  -2  -5 -12  101.53    4.32
  -2  -5 -12  116.99    4.08
  -2   5 -12  108.55    4.04
  -2   5 -12  104.70    4.25
   2  -5  13  402.13   11.04
   2   5  13  394.57   10.61
   2   5  13  371.39    9.79
  -2   5 -13  398.27    9.71
  -2  -5 -13  422.46    9.66
  -2   5 -13  387.87    9.56
   2  -5  13  366.81   11.00
   2   5  13  403.05   10.52
   2  -5  13  412.82   11.06
  -2  -5 -13  411.05    9.99
  -2  -5 -14   13.41    2.63
  -2   5 -14   11.15    2.58
   2  -5  14   17.13    4.15
   2   5  14   14.68    3.73
  -2   5 -14   10.81    2.95
  -2  -5 -14   12.92    3.12
   2   5  14   10.85    4.02
   2   5  14   18.54    4.05
   2  -5  14   12.92    4.43
   2  -5  14   14.88    4.49
  -2  -5 -15    5.54    2.79
   2  -5  15    3.12    4.43
   2   5  15    1.42    3.66
   2  -5  15    6.02    4.33
  -2   5 -15    4.16    2.87
  -2  -5 -15    9.32    2.97
   2   5  16    2.81    3.61
   2  -5  16    2.53    4.03
  -2  -5 -16    1.24    2.49
  -2   5 -16    0.15    2.35
  -2  -5 -16   -1.31    2.38
   2  -5  16    4.83    4.12
   2  -5  17    9.05    3.64
   2  -5  17   18.15    3.83
   2  -5  17   15.89    3.83
   2   5  17   19.16    3.44
   2   5  17   15.09    3.29
  -2   5 -17   13.00    2.47
  -2  -5 -17   17.38    2.56
  -2  -5 -17   14.19    2.46
  -2   5 -17   10.24    2.32
  -2  -5 -17   11.88    2.35
   2   5  17   15.65    2.91
   2   5  18    3.62    2.61
   2  -5  18    5.11    2.88
   2   5  18    5.56    2.68
   2  -5  18   -2.11    3.08
   2   5  18    0.40    2.70
   2  -5  18   10.22    3.19
  -2   5 -18    1.89    2.06
  -2  -5 -18    3.41    2.11
  -2  -5 -18    3.26    1.96
   2   5  18    4.95    2.35
  -2   5 -18    3.04    1.84
  -2  -5 -18    3.96    1.91
   2   5  19   11.62    2.13
  -2  -5 -19    8.70    2.30
  -2   5 -19   11.46    1.92
   2  -5  19    8.17    3.20
   2   5  19    7.12    2.05
   2  -6 -20    3.54    2.05
  -2  -6  20    8.72    2.61
   2  -6 -19   10.84    1.88
  -2  -6  19   15.29    2.88
   2  -6 -19   12.75    2.07
   2   6 -19   14.34    2.27
   2   6 -19   13.26    1.91
   2   6 -19    9.14    1.56
   2  -6 -19   12.11    1.55
   2   6 -18    1.58    2.46
   2  -6 -18    6.42    2.31
   2   6 -18    2.37    1.75
   2  -6 -18    2.83    2.12
  -2  -6  18    3.05    3.19
  -2   6  18    0.36    2.70
   2   6 -18    4.19    1.80
   2  -6 -18    1.87    1.73
   2  -6 -17   71.56    3.52
   2   6 -17   58.84    3.01
   2  -6 -16   22.13    2.72
   2   6 -16   26.77    2.71
   2   6 -16   23.11    2.66
   2  -6 -16   20.63    2.96
   2   6 -16   18.28    3.22
   2  -6 -16   22.38    2.97
   2  -6 -15    6.31    2.22
   2  -6 -15    2.42    2.26
   2   6 -15    5.26    2.56
  -2   6  15    1.59    2.86
   2  -6 -15    6.12    2.80
   2   6 -15    7.06    3.24
   2  -6 -14   17.59    3.02
   2   6 -14   16.46    2.70
   2  -6 -14   16.96    2.83
   2  -6 -14   11.45    2.48
   2   6 -14   10.70    2.85
   2   6 -14   17.66    3.42
   2  -6 -14   18.66    2.61
   2   6 -14   14.47    2.53
  -2   6  14   16.73    3.12
   2  -6 -13  180.86    5.75
   2  -6 -13  181.25    5.52
   2   6 -13  169.99    5.35
   2  -6 -13  180.77    5.17
  -2   6  13  165.90    5.70
   2   6 -13  176.30    5.75
   2   6 -13  166.86    5.18
   2  -6 -13  172.52    5.23
   2  -6 -12   46.31    2.77
   2  -6 -12   46.24    3.30
   2  -6 -12   41.35    2.76
   2   6 -12   51.04    3.26
   2   6 -12   46.46    2.98
   2  -6 -12   48.35    3.05
   2   6 -12   41.93    2.70
  -2   6  12   43.43    3.29
   2   6 -12   45.64    3.31
   2  -6 -12   41.26    2.70
   2  -6 -11  134.87    4.72
   2  -6 -11  122.57    4.09
   2   6 -11  131.27    4.44
   2   6 -11  124.17    4.15
   2  -6 -11  130.27    4.43
   2   6 -11  129.81    4.30
   2  -6 -11  142.62    4.35
  -2   6  11  127.37    4.74
   2  -6 -11  145.22    4.25
   2   6 -11  125.08    4.53
   2   6 -10    2.37    2.48
   2  -6 -10    3.07    2.17
   2   6 -10   -0.54    2.55
   2  -6 -10   -0.88    2.14
   2   6 -10    1.72    1.92
   2  -6 -10    3.65    2.52
   2  -6 -10    4.26    2.31
   2   6 -10    1.79    2.09
   2  -6 -10    1.08    2.11
  -2   6  10    1.25    2.58
   2  -6  -9   12.06    2.24
   2   6  -9   11.28    2.07
   2  -6  -9   14.57    2.65
   2   6  -9   12.38    2.15
   2  -6  -9   15.92    2.38
   2   6  -9   14.35    2.08
  -2   6   9   12.34    2.69
   2   6  -9   13.15    1.90
   2   6  -9   13.66    2.30
  -2  -6   9   12.41    2.22
   2   6  -9   13.13    2.47
   2   6  -8    2.82    2.01
  -2   6   8    0.59    2.29
   2   6  -8    3.12    2.14
   2  -6  -8    0.43    2.34
   2   6  -8    3.53    1.91
   2  -6  -8    2.61    2.15
   2  -6  -7   27.29    2.19
   2   6  -7   23.60    2.02
   2  -6  -7   27.38    2.62
   2  -6  -6  159.93    4.29
   2   6  -6  164.80    4.15
   2   6  -6  157.00    4.13
   2   6  -6  162.26    4.22
   2  -6  -5    8.71    1.81
   2   6  -5   10.02    1.58
   2   6  -5    7.91    1.68
   2   6  -5    9.34    1.81
  -2   6   5   11.52    2.04
   2   6  -4  163.06    4.25
   2  -6  -4  165.15    4.07
   2   6  -4  164.61    3.95
   2   6  -4  165.39    3.98
  -2   6   4  164.18    4.38
   2   6  -3 1262.94   24.83
   2   6  -3 1230.21   24.51
   2  -6  -3 1238.89   24.58
   2   6  -3 1210.87   24.55
  -2   6   3 1250.92   24.85
   2   6  -2  478.79   10.15
   2  -6  -2  475.22    9.80
   2   6  -2  472.99    9.73
  -2   6   2  497.99   10.15
   2   6  -2  473.60    9.80
  -2   6   2  487.25   10.18
   2   6  -1   -1.36    1.23
   2  -6  -1   -0.20    1.27
   2   6  -1    1.90    1.84
  -2   6   1    2.66    1.73
  -2   6   1    0.14    1.63
   2   6   0  459.20    9.68
   2  -6   0  450.42    9.33
   2   6   0  454.07    9.32
  -2   6   0  464.29    9.76
  -2   6   0  454.37    9.60
   2   6   0  460.38    9.54
   2   6   1  399.69    8.17
   2  -6   1  387.98    7.89
   2   6   1  385.70    7.87
   2   6   1  409.56    8.15
  -2   6  -1  405.00    8.14
   2  -6   2    5.42    1.31
   2   6   2    5.85    1.35
  -2   6  -2    3.60    1.46
   2   6   3   93.12    2.91
   2  -6   3   90.03    2.71
   2   6   3   89.30    2.70
  -2   6  -3   93.42    3.08
   2   6   4   48.94    2.39
   2  -6   4   50.73    2.28
   2   6   4   49.97    2.22
  -2   6  -5  571.45   12.17
   2  -6   5  575.97   12.38
   2   6   5  566.29   12.14
   2  -6   5  589.79   12.21
   2  -6   6   49.61    2.99
   2  -6   6   56.98    2.72
   2   6   6   53.94    2.61
  -2  -6  -6   54.78    2.65
   2   6   7  477.06   10.87
  -2  -6  -7  508.26   10.97
   2  -6   7  504.33   10.90
   2  -6   7  492.12   11.16
  -2   6  -7  487.46   10.80
  -2   6  -7  492.85   10.90
  -2   6  -8  169.24    4.90
  -2   6  -8  163.89    4.94
  -2  -6  -8  171.38    4.96
   2   6   8  176.11    5.04
   2  -6   8  168.91    5.16
   2   6   8  175.16    4.95
   2  -6   8  164.07    4.95
   2  -6   8  175.28    5.39
   2   6   8  170.88    4.94
   2  -6   8  174.84    5.23
  -2   6  -9  130.20    4.53
  -2   6  -9  139.34    4.52
   2  -6   9  138.13    4.65
  -2  -6  -9  143.26    4.57
   2   6   9  136.98    4.58
   2   6   9  139.86    4.57
   2  -6   9  137.57    5.00
  -2   6  -9  137.89    4.12
   2   6   9  129.75    4.58
   2  -6   9  134.85    4.92
   2  -6   9  137.55    5.16
   2  -6  10   61.29    4.11
   2   6  10   53.31    3.17
   2  -6  10   51.33    3.43
  -2  -6 -10   61.10    3.36
   2   6  10   60.54    3.44
  -2   6 -10   55.38    2.86
   2  -6  10   56.26    3.92
   2   6  10   53.03    3.51
  -2   6 -10   55.71    3.19
   2  -6  10   53.63    3.73
   2   6  10   53.50    3.49
  -2   6 -10   57.80    3.26
  -2   6 -10   49.85    3.20
   2  -6  11  174.11    6.38
  -2   6 -11  183.03    5.39
   2   6  11  156.80    5.33
   2  -6  11  180.10    6.24
   2   6  11  172.16    5.78
  -2  -6 -11  178.61    5.57
  -2  -6 -11  185.84    5.09
  -2   6 -11  184.67    5.40
  -2   6 -11  166.60    5.36
   2   6  11  167.49    5.53
   2   6  11  178.14    5.74
   2  -6  11  166.26    6.19
  -2   6 -11  171.34    4.89
  -2   6 -12   10.83    3.01
   2   6  12   16.57    3.50
   2  -6  12    7.98    4.05
   2  -6  12    8.59    3.81
  -2   6 -12    8.32    2.41
   2   6  12    9.04    3.28
  -2  -6 -12    9.14    2.41
   2   6  12   11.31    2.97
   2  -6  12    9.05    4.27
  -2  -6 -12   11.58    2.96
  -2  -6 -13   39.89    3.48
  -2   6 -13   42.50    3.03
  -2  -6 -13   47.13    3.05
   2  -6  13   44.56    4.89
   2   6  13   43.74    4.12
   2  -6  13   50.31    4.97
   2   6  13   43.43    4.13
   2  -6  13   41.35    4.54
   2   6  13   37.04    3.97
   2   6  13   37.34    3.47
   2  -6  13   31.15    4.96
  -2   6 -13   40.16    3.50
  -2   6 -14   43.31    3.03
  -2  -6 -14   50.30    3.05
   2   6  14   38.82    3.98
   2  -6  14   43.69    4.57
   2  -6  14   46.69    4.88
   2   6  14   44.73    4.22
   2  -6  14   47.77    4.87
   2   6  14   53.10    4.21
  -2   6 -14   44.52    3.47
   2   6  14   40.66    3.40
  -2  -6 -15    3.22    2.74
   2  -6  15    2.95    4.41
   2   6  15    2.77    3.51
   2  -6  15    6.46    4.20
   2   6  15    3.65    3.52
   2  -6  15    3.45    4.11
  -2   6 -15    1.15    2.75
  -2  -6 -15   -1.49    2.80
   2  -6  16    2.95    4.05
   2   6  16    7.11    2.96
  -2  -6 -16    2.62    2.63
  -2   6 -16   -0.42    2.18
  -2  -6 -16    3.74    2.25
   2  -6  16    2.99    4.03
   2   6  16    6.26    3.36
   2  -6  17   11.43    3.55
   2  -6  17   14.32    3.72
   2  -6  17   15.71    3.60
   2   6  17    8.97    2.93
   2   6  17    9.66    2.93
  -2   6 -17   11.41    2.41
  -2  -6 -17    7.45    2.37
  -2  -6 -17    5.38    2.35
  -2  -6 -17    5.98    2.05
  -2   6 -17   11.02    2.06
   2   6  17   11.70    2.62
   2   6  18    4.54    2.49
   2  -6  18    7.61    2.82
   2  -6  18    5.60    2.91
  -2  -6 -18    1.97    1.90
  -2   6 -18    6.66    2.00
  -2  -6 -18    3.81    2.05
  -2   6 -18    1.55    1.64
  -2  -6 -18    2.65    1.70
   2   6  18    6.63    2.15
   2  -6  19    0.04    2.65
  -2  -6 -19    1.11    2.31
   2  -7 -20   16.14    2.21
   2  -7 -19    1.61    1.71
   2  -7 -19    0.08    1.80
   2   7 -19    4.90    1.73
  -2  -7  19    4.88    2.35
  -2  -7  19    1.74    2.36
  -2  -7  18    7.19    3.08
   2  -7 -18    9.01    2.23
   2   7 -18    9.98    2.46
   2   7 -18    6.57    1.80
   2   7 -18    7.73    1.69
   2  -7 -18    8.96    1.60
   2  -7 -18    8.29    2.20
   2   7 -17    2.73    2.70
   2  -7 -17    3.93    2.39
   2  -7 -17   -3.33    2.49
   2   7 -17    3.03    2.06
   2   7 -17    2.52    1.83
   2  -7 -17    7.70    1.87
   2  -7 -16   49.61    3.40
   2   7 -16   40.42    3.00
   2  -7 -16   43.22    3.20
   2   7 -16   53.90    3.58
   2  -7 -15   44.28    3.24
   2   7 -15   35.44    3.52
   2   7 -15   34.77    2.86
   2  -7 -15   28.83    2.83
   2  -7 -15   42.60    3.36
  -2   7  14   78.85    4.10
   2  -7 -14   76.83    3.44
   2  -7 -14   79.06    4.12
   2   7 -14   74.02    3.88
   2  -7 -14   71.56    3.64
   2   7 -14   74.42    4.19
   2  -7 -14   71.64    3.39
   2   7 -14   65.59    3.25
   2  -7 -13   10.23    2.39
   2   7 -13    7.94    2.28
   2  -7 -13   12.94    3.04
   2  -7 -13    8.75    2.58
   2   7 -13    9.26    2.46
  -2   7  13   10.71    3.00
   2  -7 -13   12.47    2.54
   2  -7 -13    8.18    2.41
   2   7 -13   12.85    3.31
   2  -7 -12    5.55    2.17
   2   7 -12    4.67    2.06
   2  -7 -12    7.42    2.85
   2  -7 -12    6.42    2.33
   2   7 -12    7.01    2.95
  -2   7  12    5.30    2.87
   2  -7 -12    7.97    2.43
   2   7 -12    9.33    2.27
   2   7 -12    7.10    2.84
   2  -7 -12    2.96    2.28
   2   7 -11   45.12    2.62
   2  -7 -11   44.55    2.71
   2  -7 -11   45.35    3.28
   2  -7 -11   48.82    2.78
   2   7 -11   44.01    3.25
   2  -7 -11   44.33    2.89
   2   7 -11   44.48    2.70
  -2   7  11   46.20    3.40
   2   7 -11   46.35    3.14
   2  -7 -11   45.99    2.80
   2   7 -10    7.64    2.64
   2  -7 -10    8.39    2.17
   2  -7 -10    7.64    2.18
   2   7 -10    8.05    2.02
   2  -7 -10    7.65    2.66
   2  -7 -10    8.01    2.34
   2   7 -10    8.56    2.12
  -2   7  10    8.49    2.81
   2   7 -10    6.99    2.66
   2   7 -10    6.10    1.95
   2   7 -10    6.90    2.35
   2  -7 -10    8.31    2.23
   2   7  -9  311.48    7.67
   2  -7  -9  346.72    8.25
  -2   7   9  335.01    8.22
   2   7  -9  321.89    7.54
   2   7  -9  327.80    7.75
  -2  -7   9  309.16    7.68
   2  -7  -9  338.04    7.75
   2   7  -9  323.51    7.54
   2   7  -9  320.63    7.52
   2   7  -9  331.61    7.68
   2  -7  -9  326.23    7.89
  -2   7   8   12.68    2.53
  -2  -7   8    4.80    2.14
   2   7  -8   11.73    2.17
   2   7  -8    6.50    1.87
   2   7  -8    5.73    2.35
   2  -7  -8   11.76    2.53
   2  -7  -8   13.05    2.27
   2   7  -8   13.59    2.00
   2   7  -7  258.52    6.18
  -2   7   7  273.35    6.67
   2  -7  -7  253.06    6.25
   2   7  -7  250.00    6.04
   2  -7  -7  272.80    6.80
   2   7  -6  316.30    7.22
   2   7  -6  324.19    7.16
   2  -7  -6  333.35    7.37
   2  -7  -6  320.84    7.84
   2   7  -5  831.59   17.12
   2  -7  -5  856.87   17.27
   2   7  -5  850.64   17.21
   2   7  -4  308.79    6.68
  -2   7   4  302.32    7.04
   2   7  -4  300.06    6.94
  -2   7   3  324.19    7.10
   2   7  -3  313.73    6.74
  -2   7   3  317.81    7.08
   2  -7  -3  308.69    6.63
   2   7  -3  305.39    6.55
   2   7  -3  310.49    7.06
  -2   7   2    3.32    1.85
  -2   7   2    8.12    1.84
   2   7  -2    4.28    1.85
   2   7  -2    6.14    1.45
  -2   7   1  115.72    3.39
  -2   7   1  114.47    3.28
   2   7  -1  106.47    3.37
  -2   7   0  454.76    9.35
   2   7   0  450.19    9.28
   2   7   0  444.82    9.41
  -2   7   0  456.82    9.47
   2  -7   0  428.90    8.95
   2   7   0  424.38    8.92
   2   7   1  143.73    3.77
   2  -7   1  129.34    3.02
   2  -7   1  138.34    3.26
   2   7   1  135.62    3.22
   2   7   1  146.47    3.70
  -2   7  -1  149.05    3.65
   2   7   2  247.45    5.63
   2   7   2  251.73    5.46
   2  -7   2  235.45    5.33
   2   7   2  231.20    5.32
  -2   7  -2  252.15    5.61
   2   7   2  260.36    5.75
  -2   7  -3  534.74   11.26
   2   7   3  532.06   11.03
   2   7   3  511.20   10.88
   2  -7   3  517.43   10.89
   2   7   3  545.46   11.19
  -2   7  -3  532.02   10.98
   2   7   4  207.93    5.37
   2   7   4  207.03    5.05
   2  -7   4  213.25    5.45
   2  -7   4  206.86    4.95
   2   7   4  203.00    4.91
   2   7   5  307.43    7.24
  -2  -7  -5  301.02    6.98
   2   7   5  298.30    6.82
   2  -7   5  295.11    6.84
   2  -7   5  297.14    7.27
   2  -7   6  219.01    5.85
  -2   7  -6  219.11    5.51
  -2  -7  -6  208.01    5.48
   2   7   6  206.88    5.32
   2  -7   6  207.47    5.39
   2   7   6  218.16    5.54
   2  -7   7   16.81    2.85
  -2  -7  -7   17.38    2.27
   2   7   7   17.12    2.38
  -2   7  -7   18.60    2.48
  -2   7  -7   17.00    2.41
  -2   7  -8   84.91    3.67
  -2   7  -8   94.42    3.68
   2  -7   8   91.58    3.63
  -2  -7  -8   95.66    3.66
   2   7   8   95.69    3.76
   2  -7   8  105.06    4.26
   2  -7   8   94.92    3.78
   2   7   8   88.27    3.52
   2   7   8   90.99    3.55
   2  -7   8   89.51    3.81
  -2   7  -9  187.77    5.52
  -2   7  -9  186.64    5.54
   2  -7   9  190.97    5.61
  -2  -7  -9  197.80    5.64
   2   7   9  194.05    5.69
  -2   7  -9  193.59    5.19
  -2   7  -9  190.92    5.44
   2  -7   9  185.51    5.86
   2   7   9  193.81    5.52
   2  -7   9  203.22    6.20
   2   7   9  187.72    5.55
   2  -7   9  201.01    5.93
   2   7  10  213.90    6.20
  -2   7 -10  223.31    6.04
  -2   7 -10  209.90    6.02
  -2  -7 -10  219.35    6.14
   2   7  10  210.05    6.19
  -2   7 -10  224.95    5.66
  -2   7 -10  212.86    5.96
   2  -7  10  195.87    6.43
   2   7  10  212.85    6.08
   2  -7  10  211.95    6.72
   2   7  10  208.41    6.12
   2  -7  10  202.20    6.49
   2  -7  11   45.02    4.35
   2   7  11   45.79    3.22
  -2   7 -11   46.96    3.30
  -2   7 -11   44.69    3.28
  -2  -7 -11   44.62    3.29
  -2  -7 -11   49.24    2.79
  -2   7 -11   47.96    2.79
   2   7  11   46.54    3.49
   2  -7  11   41.77    4.09
   2   7  11   42.03    3.41
   2  -7  11   39.73    4.12
  -2   7 -11   45.08    2.86
   2   7  11   42.43    3.44
  -2   7 -11   44.30    3.28
   2  -7  11   41.48    3.91
   2   7  11   46.72    3.40
  -2   7 -12  107.36    4.44
   2   7  12   99.91    4.70
   2  -7  12  106.79    5.44
  -2  -7 -12  117.15    4.58
   2   7  12  102.01    4.49
   2  -7  12   95.40    5.47
   2  -7  12  109.33    5.56
   2   7  12  103.25    4.74
   2   7  12  103.07    4.76
  -2   7 -12  103.75    3.92
   2  -7  12   91.11    5.62
  -2  -7 -12  109.27    3.92
  -2   7 -12   99.82    3.90
   2   7  12   94.76    4.31
   2  -7  13   57.53    4.75
   2   7  13   56.62    4.02
   2   7  13   56.00    3.81
   2  -7  13   71.23    5.18
   2   7  13   62.02    4.21
   2   7  13   62.80    4.18
   2  -7  13   71.26    5.20
  -2  -7 -13   63.66    3.83
  -2   7 -13   55.96    3.76
   2  -7  13   63.41    5.27
  -2   7 -13   61.03    3.23
  -2  -7 -13   57.25    3.12
  -2   7 -14    2.17    2.84
   2  -7  14   14.50    4.57
   2   7  14    9.06    3.13
   2   7  14    4.03    3.31
   2  -7  14    3.51    4.05
  -2  -7 -14    4.75    2.78
  -2  -7 -15    0.27    2.68
  -2   7 -15    6.52    2.71
  -2  -7 -15    0.36    2.70
  -2   7 -15    4.18    2.30
  -2  -7 -15    3.98    2.29
   2   7  15    8.50    3.02
   2  -7  15    1.92    4.31
   2   7  15    6.38    3.31
   2  -7  15    7.47    4.19
   2   7  15    5.41    3.22
   2  -7  15    1.19    3.99
  -2  -7 -16   11.73    2.65
  -2  -7 -16   14.83    2.69
  -2   7 -16   12.63    2.53
  -2  -7 -16   14.65    2.26
  -2   7 -16   11.49    2.20
   2   7  16   16.95    2.90
   2  -7  16   15.67    4.07
   2   7  16   19.87    3.30
   2  -7  16   20.01    4.02
   2   7  16   13.45    2.99
   2   7  16   13.01    3.04
   2  -7  16   14.58    3.81
  -2  -7 -17   23.19    2.54
  -2   7 -17   26.50    2.41
  -2  -7 -17   23.30    2.51
  -2  -7 -17   20.32    2.02
   2   7  17   20.05    2.60
   2  -7  17   19.49    3.59
   2   7  17   21.13    2.98
   2  -7  17   20.41    3.47
  -2  -7 -18   28.24    2.23
  -2  -7 -18   23.51    2.17
   2  -7  18   27.90    2.80
   2   7  18   31.70    2.65
  -2  -7 -19    7.09    2.38
   2   8 -19    0.78    1.58
   2  -8 -19    2.29    1.61
   2  -8 -19    2.26    1.73
   2  -8 -18   25.00    2.41
   2   8 -18   28.60    2.34
   2   8 -18   24.57    2.06
   2  -8 -18   28.78    2.32
   2   8 -18   22.79    2.51
   2   8 -17   11.57    2.22
   2  -8 -17   15.01    2.43
   2   8 -17   14.39    2.72
   2  -8 -17   10.09    2.49
   2   8 -16   11.13    2.46
   2  -8 -16    8.19    2.77
   2   8 -16    7.11    1.92
   2  -8 -15    2.12    2.69
   2   8 -15   -1.34    3.06
   2  -8 -15    2.91    2.88
  -2   8  14   10.23    3.05
   2  -8 -14    2.51    2.29
   2   8 -14    6.30    3.23
   2   8 -14   11.40    2.83
  -2   8  13  176.37    6.08
   2  -8 -13  193.68    6.10
   2   8 -13  179.64    6.02
   2  -8 -13  196.43    5.51
  -2   8  13  195.41    6.15
   2   8 -13  182.45    5.89
   2  -8 -13  183.08    5.37
   2   8 -13  182.96    5.73
  -2   8  12   54.51    3.82
   2   8 -12   59.59    3.86
   2  -8 -12   66.95    3.90
   2  -8 -12   59.63    3.22
   2  -8 -12   67.56    3.27
   2   8 -12   58.35    3.60
  -2   8  11   61.73    3.64
   2   8 -11   55.90    3.52
  -2   8  11   63.34    3.38
   2  -8 -11   65.39    3.71
   2  -8 -11   62.00    3.12
   2  -8 -11   61.98    3.00
   2   8 -11   58.39    3.41
   2   8 -10   63.51    3.12
  -2   8  10   62.51    3.63
   2  -8 -10   68.18    3.12
  -2   8  10   55.53    3.26
   2  -8 -10   59.90    3.59
   2   8 -10   67.32    3.57
   2   8 -10   63.78    3.35
   2   8 -10   57.73    2.79
   2  -8 -10   70.49    3.03
   2   8  -9   97.84    3.62
   2  -8  -9   97.74    3.60
   2  -8  -9  109.48    4.27
  -2   8   9  104.24    4.19
   2   8  -9  103.76    4.02
  -2  -8   9   97.66    3.72
   2   8  -9   98.22    3.40
   2   8  -9   92.01    3.46
   2   8  -9   94.97    3.78
  -2   8   9   96.70    3.82
   2  -8  -8  270.09    6.94
  -2   8   8  248.97    6.75
   2   8  -8  247.57    6.22
  -2  -8   8  244.81    6.32
   2   8  -8  244.40    6.11
  -2   8   8  255.46    6.48
   2   8  -8  253.97    6.24
  -2   8   7   15.14    2.28
   2  -8  -7   16.16    2.76
  -2   8   7   13.99    2.60
   2   8  -7   11.90    2.10
   2   8  -7   13.48    2.08
  -2  -8   7   11.40    2.34
   2  -8  -6  180.24    5.33
   2   8  -6  178.00    4.79
  -2  -8   6  178.97    4.86
  -2   8   6  185.14    5.17
   2   8  -5   84.33    2.85
  -2   8   5   85.53    3.13
   2  -8  -5   85.51    3.60
  -2   8   4  165.31    4.56
   2   8  -4  174.15    4.29
   2   8  -4  178.05    4.75
  -2   8   3   -1.25    1.92
  -2   8   3   -0.23    1.83
   2   8  -3    1.39    1.52
  -2   8   2  633.17   13.13
   2   8  -2  638.59   13.18
   2   8  -2  608.15   12.82
  -2   8   2  628.74   13.11
  -2   8   1   11.90    1.89
  -2   8   1    9.93    1.97
   2   8  -1   10.53    2.03
   2   8   0  295.91    6.68
  -2   8   0  302.08    6.78
   2   8   0  305.32    6.94
   2   8   1  168.57    4.04
  -2   8  -1  167.44    3.98
   2   8   1  162.15    4.18
   2   8   2   55.42    2.46
  -2   8  -2   60.29    2.32
   2   8   2   58.80    2.11
   2   8   2   59.19    2.49
   2  -8   3   14.89    2.43
   2   8   3   10.27    1.56
  -2   8  -3   10.30    1.56
   2   8   3    8.30    2.16
   2   8   3   10.76    2.25
   2   8   4  160.17    4.52
   2   8   4  159.06    4.50
   2  -8   4  152.92    4.58
   2   8   4  149.16    4.02
   2   8   5    1.27    2.03
  -2   8  -5    1.20    1.36
   2   8   5    5.11    2.43
   2  -8   5    2.33    2.56
   2   8   5    6.45    2.38
  -2   8  -5    4.04    2.22
  -2  -8  -5    3.34    1.89
  -2  -8  -6   76.31    3.05
   2  -8   6   64.79    3.55
   2   8   6   73.81    3.18
  -2   8  -6   69.49    3.17
   2   8   6   78.16    3.51
  -2  -8  -7   27.77    2.48
   2  -8   7   34.85    3.27
   2   8   7   31.38    2.72
   2   8   7   29.24    3.04
  -2   8  -7   28.46    2.70
  -2   8  -7   25.83    2.68
   2  -8   8  110.21    4.00
  -2  -8  -8  116.81    4.10
   2   8   8  109.85    4.15
   2  -8   8  116.55    4.65
   2   8   8  120.71    4.46
  -2   8  -8  113.02    4.09
  -2   8  -8  115.76    4.15
   2  -8   9   31.01    2.83
  -2  -8  -9   33.60    2.81
   2   8   9   29.33    2.93
  -2   8  -9   27.18    2.83
   2  -8   9   32.64    3.55
  -2   8  -9   28.96    2.89
  -2   8  -9   31.85    2.90
   2   8   9   27.72    3.07
   2   8   9   30.12    2.83
   2  -8  10  123.28    5.14
   2   8  10  103.44    4.46
   2   8  10  110.59    4.45
  -2   8 -10  107.61    3.87
  -2   8 -10  108.22    4.21
  -2  -8 -10  119.87    4.39
  -2   8 -10  109.81    3.72
   2   8  10  108.14    4.42
  -2   8 -10  108.41    4.23
  -2   8 -10  112.21    4.30
  -2   8 -11    8.63    2.87
  -2   8 -11    6.72    2.86
   2   8  11    6.21    2.72
  -2  -8 -11    1.66    2.76
   2   8  11    6.40    2.93
   2  -8  11    5.45    3.59
   2  -8  11    6.81    3.87
   2   8  11    5.48    2.85
  -2   8 -11    3.02    2.51
  -2   8 -11    0.88    2.92
  -2   8 -11    5.97    2.13
   2  -8  12   71.87    4.97
  -2  -8 -12   78.57    4.02
   2   8  12   77.30    4.15
   2   8  12   74.37    4.06
   2  -8  12   73.85    5.23
  -2   8 -12   81.54    4.02
  -2   8 -12   73.44    4.03
   2   8  12   78.99    4.17
  -2   8 -12   78.95    3.52
  -2   8 -13    4.04    3.00
   2  -8  13   12.47    4.17
   2   8  13    9.96    3.01
  -2  -8 -14   95.07    4.28
  -2   8 -14   87.54    4.02
   2   8  14   86.39    4.19
   2   8  15   37.68    3.63
   2  -8  15   27.21    4.55
  -2  -8 -15   27.37    3.14
   2   8  15   34.43    3.25
   2  -8  15   33.59    4.30
   2  -8  16    3.67    3.52
   2  -8  16    0.09    3.34
   2  -8  16    2.30    3.82
   2   8  16   10.14    3.01
  -2  -8 -16    2.98    2.49
  -2   8 -16    6.91    2.33
  -2  -8 -16   -0.36    2.43
   2   8  16    2.39    2.47
  -2  -8 -17    6.54    2.21
   2  -8  17    8.68    2.92
   2   8  17    4.73    2.56
   2  -8  17    6.97    3.27
   2   8  17    2.60    2.14
  -2   8 -17    0.58    1.87
  -2  -8 -17    4.30    2.21
   2   8  18   10.81    2.20
  -2  -8 -18    8.15    2.21
  -2  -8 -18   15.03    1.89
  -2  -8 -19    1.52    2.20
   2  -9 -19    0.42    1.81
   2   9 -18    2.41    1.71
   2  -9 -18    1.83    1.87
   2  -9 -18   -3.02    1.98
   2   9 -18    0.35    1.87
   2  -9 -17   21.60    2.64
   2   9 -17   23.08    2.32
   2  -9 -17   29.64    2.50
   2  -9 -16   40.36    3.19
   2   9 -16   31.85    2.79
   2  -9 -15  141.27    5.22
   2   9 -15  139.92    4.92
   2   9 -15  149.58    5.16
   2   9 -14    4.92    3.17
   2   9 -14    2.47    2.69
   2  -9 -14   -1.26    2.83
  -2   9  13   73.96    4.15
  -2   9  13   84.22    4.29
   2  -9 -13   81.87    3.59
   2   9 -13   84.40    4.07
   2   9 -13   78.93    4.04
   2  -9 -13   81.77    3.53
   2  -9 -13   94.62    4.36
   2   9 -13   94.24    4.40
   2  -9 -12    4.64    3.16
   2  -9 -12    6.88    2.48
   2   9 -12    5.58    3.22
   2   9 -12   10.73    3.09
   2  -9 -12    2.88    2.45
  -2   9  12    3.03    3.06
  -2   9  12    7.13    3.10
   2  -9 -11  296.50    7.85
   2  -9 -11  300.83    7.23
   2   9 -11  269.17    7.52
  -2   9  11  289.59    7.49
  -2   9  11  274.28    7.75
   2   9 -11  267.91    7.27
   2  -9 -11  277.86    7.13
  -2  -9  10  111.51    4.18
   2  -9 -10  127.20    4.79
   2  -9 -10  129.76    4.06
  -2   9  10  121.62    4.31
   2   9 -10  118.08    4.50
   2  -9 -10  111.27    4.01
   2   9 -10  109.75    3.86
   2   9 -10  117.32    4.22
  -2   9  10  134.46    4.78
   2   9 -10  116.81    4.10
  -2   9   9  114.57    4.42
   2   9  -9  110.78    3.84
  -2   9   9  102.63    4.15
   2  -9  -9  116.90    4.51
  -2  -9   9  115.18    4.06
  -2   9   9  110.80    4.09
   2  -9  -9  109.29    3.85
   2   9  -9  107.86    3.76
   2   9  -9  111.72    4.08
   2   9  -9  106.86    4.22
   2   9  -8   30.18    2.52
   2   9  -8   31.62    3.13
   2  -9  -8   29.81    3.14
  -2   9   8   29.40    3.09
   2   9  -8   27.09    2.30
   2  -9  -8   36.01    2.61
   2   9  -8   31.16    2.55
  -2   9   8   31.43    2.68
  -2  -9   8   28.38    2.74
   2  -9  -7 1080.87   22.17
  -2   9   7 1080.25   21.97
  -2   9   7 1045.99   21.64
   2   9  -7 1052.08   21.59
   2   9  -7 1048.29   21.41
   2   9  -7 1015.35   21.41
  -2  -9   7 1013.05   21.60
  -2   9   6  382.52    8.58
   2   9  -6  364.88    8.27
  -2   9   6  358.90    8.23
   2   9  -6  335.86    7.95
   2  -9  -6  364.53    8.79
  -2  -9   6  345.19    8.28
  -2   9   5   10.40    2.02
   2   9  -5   14.34    2.13
  -2   9   5   13.89    2.06
  -2   9   5   14.18    2.36
   2  -9  -5   11.70    2.63
  -2   9   4  536.90   11.71
   2   9  -4  544.64   11.50
   2   9  -4  562.99   11.84
   2  -9  -4  531.30   12.07
   2   9  -4  557.21   11.93
   2   9  -3  445.89    9.79
  -2   9   3  436.53    9.62
   2   9  -3  436.63    9.36
   2   9  -2    0.30    2.15
  -2   9   2    2.31    1.94
   2   9  -2    0.70    2.16
   2   9  -2    1.63    1.64
  -2   9   2    0.72    1.85
   2   9  -1  153.96    4.49
  -2   9   1  154.26    4.20
   2   9  -1  157.75    4.42
  -2   9   1  150.99    4.25
   2   9   0   83.60    3.09
   2   9   0   85.11    3.30
   2   9   0   81.11    2.76
  -2   9   0   82.00    2.83
  -2   9   0   76.05    2.24
   2   9   0   82.44    3.18
   2   9   1    9.63    2.25
   2   9   1    7.24    2.24
   2   9   1   10.71    2.06
  -2   9  -1   10.42    1.72
   2   9   1    9.01    1.82
  -2   9  -2   14.46    1.71
   2   9   2   11.54    2.31
   2   9   2   12.59    2.33
   2   9   2   13.72    1.98
   2  -9   2   16.51    2.60
  -2   9  -3  197.80    4.77
   2   9   3  199.08    5.38
   2   9   3  210.06    5.72
   2   9   3  193.07    5.33
  -2   9  -3  199.55    5.33
   2   9   3  192.27    4.80
   2  -9   3  203.98    5.52
   2   9   4    0.19    1.88
  -2   9  -4    2.45    1.44
   2   9   4   -0.57    2.31
  -2   9  -4    3.93    2.32
   2   9   4   -1.50    2.30
  -2  -9  -4    2.24    1.79
   2  -9   4    4.07    1.91
   2  -9   4    3.42    2.62
   2   9   5   19.66    2.33
   2   9   5   22.79    2.76
  -2   9  -5   18.35    2.48
   2   9   5   20.58    2.70
  -2  -9  -5   19.80    2.13
   2  -9   5   17.47    2.99
   2  -9   5   19.79    2.15
   2   9   6    2.48    2.25
   2   9   6    1.07    2.57
  -2   9  -6    3.69    2.47
  -2   9  -6    2.10    2.30
   2   9   6    2.50    2.76
  -2  -9  -6    6.47    2.07
   2  -9   6    4.76    2.04
   2  -9   6    1.41    2.96
   2   9   7   36.94    2.85
   2   9   7   35.76    3.08
  -2   9  -7   39.49    2.96
  -2   9  -7   33.31    2.92
   2   9   7   34.24    3.29
   2  -9   7   36.86    3.45
  -2  -9  -7   33.39    2.66
  -2  -9  -8    4.07    2.28
   2   9   8    0.73    2.54
   2   9   8    2.64    2.83
  -2   9  -8    0.95    2.38
  -2   9  -8    1.35    2.50
   2  -9   8    3.94    3.19
   2   9   8    0.33    2.98
   2   9   8    6.03    2.54
   2  -9   8    1.61    2.26
  -2   9  -8    3.84    2.53
  -2  -9  -9   21.10    2.57
   2   9   9   19.52    2.84
   2   9   9   20.75    2.97
  -2   9  -9   21.33    2.69
  -2   9  -9   17.90    2.75
   2  -9   9   18.14    3.38
   2   9   9   12.68    2.72
  -2   9  -9   21.97    2.78
  -2  -9 -10    3.35    2.55
   2   9  10    5.59    2.89
  -2   9 -10    1.98    2.42
   2   9  10    0.09    2.70
  -2   9 -10    2.85    2.66
  -2   9 -10    2.86    2.76
   2  -9  10    3.42    3.58
   2   9  10    4.24    2.75
  -2   9 -10    4.73    2.78
  -2  -9 -11   43.11    3.34
   2   9  11   42.27    3.57
  -2   9 -11   34.89    2.95
   2   9  11   39.60    3.40
  -2   9 -11   37.17    3.34
  -2   9 -11   36.08    3.34
   2   9  11   34.01    3.37
   2  -9  11   40.16    4.46
  -2   9 -11   34.71    3.38
   2   9  12   86.24    4.50
  -2  -9 -12   86.19    4.20
   2   9  12   82.66    4.29
   2   9  12   75.53    4.14
  -2   9 -12   80.81    4.02
  -2   9 -12   79.12    4.05
  -2   9 -12   85.84    3.64
   2   9  12   86.97    4.18
   2  -9  12   75.00    5.23
  -2  -9 -13   30.39    3.25
  -2   9 -13   31.04    3.26
   2   9  13   30.71    3.23
   2   9  13   26.62    3.48
  -2  -9 -14   43.97    3.44
  -2   9 -14   44.87    3.21
   2   9  14   40.21    3.27
   2   9  14   47.60    3.72
   2  -9  14   33.54    4.69
  -2  -9 -15   31.53    3.07
  -2   9 -15   31.53    2.81
   2   9  15   31.25    3.00
   2   9  15   34.16    3.39
   2  -9  15   37.07    4.54
  -2  -9 -16    2.43    2.34
   2  -9  16    6.54    3.65
   2   9  16    8.23    2.72
  -2  -9 -16    2.58    2.30
   2   9  16   -0.94    2.27
  -2  -9 -17   17.14    2.25
  -2   9 -17   14.50    1.95
   2   9  17   13.60    2.47
   2  -9  17   16.06    3.16
  -2  -9 -17   21.33    2.23
   2   9  17   12.77    2.03
  -2  -9 -18    4.84    2.35
   2 -10 -19    1.46    2.00
   2  10 -18    3.34    1.69
   2 -10 -18    6.15    1.82
   2  10 -18   -0.69    1.55
   2 -10 -18    3.15    1.72
   2  10 -17    5.47    2.09
   2 -10 -17    2.53    2.20
   2  10 -17    1.55    1.98
   2 -10 -17    3.56    2.07
   2 -10 -16    0.62    2.49
   2  10 -16    2.00    2.27
   2 -10 -16    1.48    2.28
   2 -10 -15    2.74    2.74
   2  10 -15    5.47    2.56
   2  10 -15    2.76    2.85
   2  10 -14    3.44    3.07
   2 -10 -14    2.57    2.88
   2  10 -13   58.65    3.65
   2  10 -13   61.23    3.94
   2 -10 -13   66.06    3.27
  -2  10  13   56.77    3.85
   2 -10 -13   60.18    3.20
  -2  10  13   58.17    3.81
   2 -10 -12   -1.49    2.36
   2  10 -12    0.64    3.15
   2  10 -12    1.12    2.91
   2 -10 -12    0.89    2.92
  -2  10  12    2.60    3.07
  -2  10  12    1.69    2.88
   2 -10 -12    0.87    2.44
  -2  10  11   19.92    3.17
  -2  10  11   17.69    3.15
   2 -10 -11   20.05    3.19
   2 -10 -11   15.44    2.46
   2  10 -11   17.31    3.33
   2  10 -11   18.91    3.08
   2  10 -11   18.59    2.73
   2 -10 -11   18.97    2.69
  -2 -10  10   45.18    3.19
   2 -10 -10   44.48    3.54
   2 -10 -10   51.52    2.87
  -2  10  10   50.88    3.19
   2  10 -10   53.40    2.99
  -2  10  10   54.04    3.58
   2 -10 -10   43.75    2.93
   2  10 -10   41.61    2.79
   2  10 -10   48.61    3.26
   2  10 -10   48.04    3.52
   2  10  -9    0.54    2.48
   2  10  -9    4.30    2.74
  -2  10   9    1.01    2.30
   2 -10  -9    6.41    2.81
  -2 -10   9    3.16    2.48
  -2  10   9    0.56    2.55
   2  10  -9    1.97    2.10
   2  10  -9    4.13    2.21
   2 -10  -9    3.61    2.26
  -2  10   9    3.73    2.59
   2  10  -8    6.49    2.84
   2  10  -8    2.10    2.10
   2  10  -8    2.65    2.23
   2 -10  -8    1.47    2.79
  -2 -10   8   -0.20    2.46
   2 -10  -8    6.70    2.26
  -2  10   8    4.84    2.59
  -2  10   8    2.00    2.32
  -2  10   8    3.53    2.77
  -2  10   7    5.26    2.34
   2  10  -7    2.46    1.98
   2 -10  -7    4.67    2.89
  -2  10   7    5.47    2.56
   2 -10  -7   -3.33    2.44
   2  10  -7    2.57    2.07
   2  10  -7    4.18    2.29
  -2 -10   7    7.95    2.66
   2 -10  -6  109.46    4.38
  -2  10   6  109.35    4.12
   2  10  -6   98.09    3.49
  -2  10   6  102.20    3.74
   2  10  -6  104.50    3.79
   2  10  -6  103.64    3.44
  -2 -10   6  110.17    4.05
  -2  10   5   92.93    3.60
   2  10  -5   85.33    3.22
   2  10  -5   92.63    3.46
   2  10  -5   87.16    3.06
   2 -10  -5   87.59    3.89
  -2  10   5   82.88    3.36
  -2  10   4   94.38    3.53
   2  10  -4   87.26    3.39
   2  10  -4   94.34    3.45
   2 -10  -4   89.79    3.71
   2  10  -4   85.34    3.61
   2  10  -3  838.61   17.57
  -2  10   3  813.73   17.41
   2  10  -3  859.17   17.71
  -2  10   3  855.59   17.57
   2  10  -2   39.09    2.81
   2  10  -2   32.58    2.55
  -2  10   2   35.63    2.28
   2  10  -2   36.86    2.15
   2  10  -2   33.24    2.75
   2  10  -1  355.22    8.07
   2  10  -1  325.55    7.76
   2  10  -1  313.79    7.36
  -2  10   1  334.88    7.73
   2  10  -1  342.50    7.88
   2  10   0   12.22    2.52
  -2  10   0   12.26    1.86
  -2  10   0   13.55    2.20
   2  10   0   10.33    2.45
   2  10   0   10.18    2.35
   2  10   1    1.74    2.55
   2  10   1    5.03    2.41
  -2  10  -1    2.85    1.68
  -2  10  -1    2.68    2.14
   2  10   1    3.34    2.37
  -2  10  -2  568.79   12.39
   2  10   2  599.70   12.66
   2  10   2  570.00   12.90
   2  10   2  618.06   13.21
   2  10   2  627.83   12.92
   2  10   2  596.55   12.93
  -2  10  -2  577.07   12.71
   2 -10   2  600.70   13.02
   2 -10   3    6.21    2.76
   2 -10   3    5.25    2.06
   2  10   3    4.45    1.94
   2  10   3    3.18    2.36
   2  10   3    3.43    2.75
   2  10   3    4.26    2.45
  -2  10  -3    5.27    2.48
   2  10   3    2.53    1.97
  -2 -10  -4   28.68    2.29
   2  10   4   27.53    2.38
   2  10   4   27.77    2.85
  -2  10  -4   30.33    2.81
   2  10   4   30.00    2.56
   2 -10   4   28.59    3.17
   2 -10   4   28.62    2.32
   2  10   4   26.76    2.74
  -2 -10  -5   60.39    2.85
   2  10   5   56.13    2.91
   2  10   5   60.65    3.37
  -2  10  -5   55.29    3.13
   2  10   5   60.39    3.02
   2 -10   5   51.69    3.62
   2  10   5   62.08    3.36
   2  10   6  151.17    4.93
  -2  10  -6  140.80    4.52
  -2  10  -6  142.84    4.66
  -2 -10  -6  140.10    4.40
   2 -10   6  142.27    5.13
   2  10   6  144.41    4.99
   2  10   6  149.34    4.83
   2  10   6  145.50    4.56
   2  10   6  140.20    5.25
   2  10   7  640.78   13.98
  -2 -10  -7  598.47   13.24
   2  10   7  638.39   14.00
  -2  10  -7  599.56   13.56
  -2  10  -7  602.03   13.59
  -2 -10  -7  613.64   13.60
   2 -10   7  637.61   14.08
   2  10   7  626.32   14.03
   2  10   7  629.00   13.75
   2  10   7  624.54   14.28
  -2  10  -8   41.06    3.05
  -2  10  -8   43.36    3.00
  -2 -10  -8   38.79    2.85
   2  10   8   42.80    3.16
   2  10   8   43.37    3.45
   2  10   8   39.60    3.23
  -2  10  -8   40.18    2.99
   2 -10   8   43.44    3.66
   2  10   8   38.75    3.17
  -2 -10  -9   17.99    2.66
  -2  10  -9   15.64    2.79
   2  10   9   17.57    3.06
   2  10   9   17.53    2.96
  -2  10  -9   21.33    2.82
  -2  10  -9   16.74    2.86
   2  10   9   20.92    2.90
   2  10   9   17.40    3.05
   2 -10   9   18.14    3.62
  -2 -10 -10    4.38    2.64
  -2  10 -10    2.39    2.91
  -2  10 -10   -2.67    2.59
   2  10  10   -0.62    2.85
   2  10  10    2.03    2.88
  -2  10 -10    0.41    2.70
  -2  10 -10    0.62    2.77
   2  10  10    4.73    2.91
   2 -10  10    4.25    3.78
   2  10  10    1.54    3.15
  -2 -10 -11    4.87    2.77
   2 -10  11    5.12    4.02
   2  10  11    4.06    3.06
   2  10  11    3.46    2.86
  -2  10 -11    2.84    2.59
  -2  10 -11    8.64    2.83
  -2  10 -11   -0.48    2.82
   2  10  11    3.55    3.07
   2  10  11    3.97    3.00
  -2  10 -11    5.61    2.99
   2  10  12    7.27    3.06
  -2  10 -12    6.67    2.83
  -2  10 -12    6.52    2.46
   2  10  12    4.89    2.85
  -2  10 -12    6.14    2.89
   2  10  13   18.52    2.95
  -2  10 -13   20.49    2.55
  -2  10 -13   14.87    2.95
   2 -10  13   12.16    4.29
   2  10  13   17.87    3.14
  -2 -10 -13   20.01    2.94
   2  10  14    6.96    2.47
  -2 -10 -14    3.27    2.67
   2  10  14    6.35    2.65
   2  10  14   10.14    3.03
   2 -10  14    1.03    4.11
   2  10  15   23.87    2.61
  -2 -10 -15   25.68    2.71
  -2 -10 -15   19.29    2.66
   2 -10  15   20.15    4.15
   2  10  15   22.85    3.04
   2  10  16    5.50    2.14
  -2 -10 -16   12.80    2.35
  -2 -10 -16   11.23    2.31
   2  10  16   12.76    2.58
   2 -10  16   11.07    3.62
  -2 -10 -17   29.12    2.23
   2  10  17   24.90    2.39
  -2 -10 -17   31.24    2.29
  -2  10 -17   24.65    2.00
  -2 -10 -18    3.90    2.46
   2  11 -18   -1.02    1.37
   2  11 -18    2.82    1.87
   2 -11 -18    1.93    1.61
   2 -11 -17    3.67    1.87
  -2  11  17    4.26    1.69
   2  11 -17    1.49    1.81
   2 -11 -17    3.36    2.02
   2  11 -17    4.71    1.87
   2 -11 -16    4.94    2.16
   2  11 -16    7.23    2.16
   2  11 -16    3.02    2.21
   2 -11 -16    3.28    2.29
  -2  11  16    5.86    2.19
   2 -11 -15    0.91    2.53
   2  11 -15    2.77    2.45
   2  11 -14   66.80    3.60
   2 -11 -14   68.90    3.12
   2 -11 -14   68.22    3.79
   2 -11 -13  124.63    4.28
   2 -11 -13  137.41    5.01
   2  11 -13  125.94    4.64
   2  11 -12   16.43    3.03
  -2  11  12   14.62    3.06
  -2  11  12   16.89    3.10
   2 -11 -12   15.87    2.52
   2 -11 -12   12.38    2.61
   2  11 -11    8.82    3.00
   2 -11 -11    5.64    2.62
   2  11 -11    8.53    2.55
  -2  11  11    7.39    2.92
  -2  11  11    4.16    2.99
   2 -11 -11    7.68    2.39
   2 -11 -11    4.07    3.02
   2  11 -10    3.45    2.83
   2 -11 -10    8.63    2.61
  -2  11  10    8.14    2.80
   2 -11 -10    6.84    3.01
  -2  11  10   12.31    2.90
  -2  11  10    8.24    3.02
   2  11 -10   11.02    2.49
   2  11 -10    8.39    2.40
   2 -11 -10    6.97    2.34
  -2 -11  10    7.75    2.79
   2  11  -9   19.91    2.50
   2  11  -9   19.65    2.49
   2 -11  -9   22.84    3.13
  -2 -11   9   18.93    2.90
   2 -11  -9   15.66    2.57
  -2  11   9   20.92    2.91
  -2  11   9   22.52    2.73
  -2  11   9   22.65    2.72
  -2  11   9   21.08    3.06
   2  11  -9   16.08    2.80
   2  11  -8   18.16    2.30
   2  11  -8   19.37    2.50
   2 -11  -8   20.53    3.08
  -2 -11   8   19.31    2.81
   2 -11  -8   21.57    2.54
  -2  11   8   19.79    2.91
  -2  11   8   25.18    2.88
  -2  11   8   23.45    2.61
   2  11  -7  298.61    7.28
  -2  11   7  279.46    7.86
   2 -11  -7  311.80    8.18
  -2  11   7  316.47    7.90
   2 -11  -7  306.86    7.54
  -2  11   7  311.91    7.63
   2  11  -7  301.28    7.57
  -2 -11   7  314.07    7.79
   2  11  -6   21.66    2.25
   2  11  -6   23.49    2.54
  -2  11   6   29.16    3.05
   2 -11  -6   28.39    3.29
  -2  11   6   28.03    2.93
   2 -11  -6   23.93    2.68
   2  11  -6   22.79    2.27
  -2 -11   6   26.77    3.10
  -2  11   6   21.69    2.54
   2 -11  -5   97.74    4.13
  -2  11   5   98.24    3.90
   2 -11  -5   87.84    3.59
   2  11  -5   92.83    3.60
   2  11  -5   95.38    3.66
   2  11  -5   87.11    3.20
   2  11  -5   97.29    3.37
   2  11  -4  568.06   12.42
   2 -11  -4  561.39   12.67
   2  11  -4  550.81   12.02
   2  11  -4  561.78   12.59
  -2  11   4  583.90   12.49
   2  11  -3   27.35    2.11
  -2  11   3   26.24    2.44
  -2  11   3   25.58    1.96
   2  11  -3   27.93    2.90
   2  11  -3   26.76    2.61
   2  11  -2    9.71    2.58
   2 -11  -2    9.94    2.30
   2  11  -2   10.45    2.40
  -2  11   2    9.86    2.53
   2  11  -2    5.86    2.60
  -2  11   2    9.79    2.11
   2  11  -1  464.85   10.74
   2  11  -1  488.42   11.07
  -2  11   1  480.48   10.56
   2  11  -1  502.17   10.70
   2  11  -1  482.79   10.92
  -2  11   1  492.50   10.84
   2 -11  -1  471.77   10.83
   2  11   0  313.48    7.16
   2  11   0  289.61    7.52
   2  11   0  297.64    7.45
   2  11   0  282.87    7.14
   2  11   0  296.85    7.41
  -2  11   0  297.51    7.27
   2 -11   0  286.87    7.19
   2 -11   1  104.65    3.78
   2  11   1  108.87    3.78
   2  11   1  121.09    4.18
   2  11   1  113.09    3.77
   2  11   1  119.64    4.34
   2  11   1  112.62    3.59
  -2  11  -1  116.82    4.01
   2  11   1  115.53    4.19
   2 -11   2  314.46    7.83
   2  11   2  287.72    7.18
   2  11   2  317.56    7.67
   2  11   2  308.18    7.47
   2  11   2  313.71    7.91
   2  11   2  293.08    7.62
  -2  11  -2  297.98    7.42
   2  11   2  316.40    7.26
   2 -11   3   37.35    3.36
   2 -11   3   32.25    2.53
   2  11   3   31.61    2.96
   2  11   3   32.39    3.28
   2  11   3   30.95    2.49
   2  11   3   28.82    3.03
  -2  11  -3   32.70    3.03
   2  11   3   28.38    2.35
   2  11   4    5.76    2.14
   2 -11   4    7.07    3.16
   2  11   4    7.03    2.79
   2  11   4    6.61    2.25
   2  11   4    6.06    2.68
  -2  11  -4    5.12    2.70
   2  11   4    6.15    3.02
  -2  11  -4   11.70    2.73
  -2  11  -5    4.71    2.62
   2  11   5    3.89    2.24
  -2 -11  -5    3.87    2.23
   2 -11   5    4.26    3.14
   2  11   5    4.81    2.71
   2  11   5    3.16    2.80
   2  11   5    5.52    2.16
  -2  11  -5    4.38    2.64
   2  11   5    5.38    3.07
   2  11   6  190.41    5.67
   2  11   6  182.32    6.14
  -2  11  -6  178.60    5.54
  -2 -11  -6  181.03    5.29
   2  11   6  194.24    5.43
   2  11   6  190.59    5.72
  -2 -11  -6  181.13    5.16
   2  11   6  182.21    5.84
  -2  11  -6  180.37    5.31
  -2  11  -6  190.78    5.48
   2 -11   6  192.45    6.01
  -2  11  -7   10.45    2.60
  -2  11  -7    3.68    2.45
   2  11   7    7.28    2.60
  -2 -11  -7    7.46    2.22
   2 -11   7    6.12    3.22
   2  11   7    5.34    2.79
  -2 -11  -7   10.43    2.28
   2  11   7    8.45    2.91
   2  11   7    8.75    2.50
  -2  11  -7    8.41    2.51
   2  11   7    3.33    3.09
  -2  11  -8   42.64    3.15
  -2  11  -8   39.16    3.07
  -2 -11  -8   50.35    3.00
   2 -11   8   46.69    3.92
   2  11   8   48.87    3.60
   2  11   8   40.34    3.42
   2  11   8   48.37    3.42
   2  11   8   46.17    3.27
  -2  11  -8   41.59    3.07
  -2 -11  -9    8.46    2.58
   2  11   9    6.69    2.87
   2 -11   9    4.22    3.64
   2  11   9   10.18    3.21
  -2  11  -9    6.31    2.69
  -2  11  -9    3.28    2.70
   2  11   9    7.29    2.87
  -2  11  -9    6.86    2.57
   2  11   9    7.48    2.93
  -2  11 -10   82.85    4.07
  -2  11 -10   85.24    4.08
  -2 -11 -10   93.25    4.08
   2 -11  10   89.93    4.97
   2  11  10   81.54    4.23
  -2  11 -10   90.70    3.86
   2  11  10   86.35    4.43
   2  11  10   94.46    4.39
  -2  11 -10   88.46    3.96
   2  11  10   88.82    4.46
   2  11  11   83.43    4.32
   2  11  11   80.70    4.31
  -2  11 -11   78.64    3.76
  -2  11 -11   79.88    3.97
  -2  11 -11   87.61    4.06
  -2  11 -12    6.35    2.43
   2  11  12    3.51    2.63
   2  11  12    7.85    2.93
   2 -11  12    7.17    4.07
  -2 -11 -12    3.05    2.66
   2  11  13   16.96    2.93
   2  11  13   21.96    2.81
  -2  11 -13   23.58    2.53
   2 -11  13   19.00    4.40
   2  11  13   16.04    3.11
  -2 -11 -13   20.62    2.89
   2  11  14   12.64    2.55
  -2 -11 -14   14.23    2.67
   2  11  14   12.35    2.57
   2  11  14   15.91    2.89
   2 -11  14   17.10    4.18
   2  11  15    7.61    2.22
  -2 -11 -15   11.19    2.46
  -2 -11 -15   10.08    2.35
   2 -11  15    8.41    3.83
   2  11  15    9.12    2.58
   2  11  16   27.81    2.22
  -2 -11 -16   41.48    2.54
  -2 -11 -16   38.02    2.49
   2 -11  16   31.82    3.62
   2  11  16   31.05    2.64
  -2 -11 -17    5.31    2.38
  -2 -11 -17    7.35    1.67
  -2  11 -17    5.82    1.55
   2 -12 -18    2.65    1.83
   2  12 -18    3.27    2.18
   2  12 -17    2.46    1.58
   2 -12 -17    2.75    1.75
   2  12 -17    1.76    1.70
   2  12 -17    2.63    1.93
   2 -12 -17    1.38    1.62
   2 -12 -16   26.96    2.51
  -2  12  16   19.63    2.26
   2  12 -16   23.30    2.36
   2  12 -16   23.80    2.21
   2 -12 -16   30.44    2.30
   2  12 -15    2.51    2.14
   2  12 -15    4.12    2.36
   2 -12 -15   -0.71    2.18
   2 -12 -15   -0.67    2.28
   2  12 -14    3.08    2.48
   2  12 -14    2.17    2.25
   2 -12 -14    2.71    2.55
   2 -12 -13    4.11    2.18
   2  12 -13    7.34    2.78
   2 -12 -13    1.20    2.62
   2  12 -13   10.05    2.79
   2 -12 -12    8.68    2.48
   2  12 -12   12.99    2.89
   2  12 -12   10.27    2.84
   2 -12 -12    8.61    2.76
   2  12 -11  178.90    5.57
  -2  12  11  189.37    6.18
   2  12 -11  198.58    6.11
   2 -12 -11  215.70    5.72
   2 -12 -11  196.99    5.68
  -2  12  11  197.98    6.16
   2  12 -10    3.68    2.91
   2 -12 -10    4.08    2.56
   2  12 -10    6.26    2.47
   2  12 -10    0.29    2.39
  -2  12  10    2.86    2.85
   2 -12 -10    9.20    3.11
  -2  12  10    9.93    2.98
  -2  12  10    6.47    2.78
   2  12 -10    7.13    2.92
   2 -12 -10    6.17    2.33
  -2 -12  10    6.94    2.97
   2  12  -9   25.63    2.72
   2  12  -9   22.47    2.61
   2 -12  -9   21.83    3.31
  -2 -12   9   22.10    3.17
   2 -12  -9   25.88    2.90
  -2  12   9   17.12    3.08
   2  12  -9   24.92    3.08
  -2  12   9   27.63    2.92
  -2  12   9   22.39    3.17
  -2  12   9   25.15    2.91
   2  12  -8    1.66    2.33
   2  12  -8    0.80    2.14
  -2 -12   8   -1.65    2.83
   2 -12  -8    0.33    2.41
   2 -12  -8   -1.57    2.87
  -2  12   8    1.59    2.79
  -2  12   8    3.56    2.70
  -2  12   8    4.59    2.41
  -2  12   8    3.89    2.39
  -2 -12   7    2.52    2.81
   2 -12  -7    0.59    2.44
   2 -12  -7    1.53    2.91
   2  12  -7    0.70    2.25
   2  12  -7    1.21    2.02
  -2  12   7   -1.55    2.68
  -2  12   7    1.28    2.11
  -2  12   7   -1.14    2.50
  -2  12   6  263.86    7.41
   2 -12  -6  270.97    7.59
  -2 -12   6  287.94    7.36
   2 -12  -6  274.86    7.01
  -2  12   6  285.14    7.23
  -2  12   6  279.30    6.83
   2  12  -6  271.03    7.00
   2  12  -6  256.80    6.61
  -2  12   5   72.54    3.90
   2 -12  -5   72.25    3.46
  -2  12   5   78.86    3.52
  -2  12   5   75.98    3.00
   2  12  -5   68.98    3.02
   2  12  -5   74.87    3.46
   2  12  -5   75.47    3.46
   2  12  -5   72.24    3.01
   2  12  -4   88.05    3.90
  -2  12   4   90.81    3.59
  -2  12   4   82.94    3.06
  -2  12   4   78.50    4.03
   2 -12  -4   80.65    3.53
   2  12  -4   82.88    3.61
   2  12  -4   93.27    3.64
   2  12  -4   81.41    3.12
  -2  12   3   47.79    2.78
  -2  12   3   44.19    3.58
   2  12  -3   43.15    3.05
   2 -12  -3   45.09    2.92
   2  12  -3   43.38    3.48
  -2  12   3   47.72    3.16
   2  12  -3   41.06    3.23
   2  12  -3   42.10    2.42
  -2  12   2    0.99    2.03
   2 -12  -2    3.65    2.29
   2  12  -2    1.04    2.38
   2  12  -2    5.96    1.95
   2 -12  -2    6.28    2.31
  -2  12   2    8.68    2.62
   2  12  -2   -0.74    2.66
   2  12  -2    1.09    1.76
  -2  12   2    2.24    2.90
  -2  12   1   20.16    2.13
   2  12  -1   17.32    2.83
  -2  12   1   18.52    2.83
   2  12  -1   16.76    2.08
   2  12  -1   16.77    2.91
   2  12  -1   15.86    2.93
   2  12  -1   18.22    2.62
   2  12  -1   21.71    2.18
  -2  12   1   15.60    3.27
   2  12   0   34.09    2.76
   2  12   0   38.14    3.15
   2  12   0   43.01    3.15
  -2  12   0   36.63    3.02
   2  12   0   40.72    3.40
   2  12   0   36.86    2.55
  -2  12   0   39.52    2.27
  -2  12   0   44.76    3.52
   2  12   1   43.13    2.82
   2  12   1   47.63    3.26
   2  12   1   40.78    3.27
  -2  12  -1   42.27    3.05
   2  12   1   45.74    3.44
   2  12   1   41.09    2.65
   2  12   1   43.64    2.49
  -2  12  -1   43.16    3.45
  -2  12  -2    2.47    2.89
   2  12   2    3.91    2.72
   2  12   2    3.49    2.79
   2  12   2    3.13    2.16
  -2  12  -2    0.87    2.46
   2 -12   2    8.97    3.15
   2 -12   2    1.84    2.24
   2  12   2    3.18    2.67
   2  12   2    3.08    2.02
   2  12   2    5.41    3.02
  -2  12  -2    4.06    2.79
   2  12   2    6.64    2.25
  -2  12  -3   27.91    3.03
   2 -12   3   26.87    3.39
   2  12   3   27.47    2.90
   2  12   3   23.87    2.42
   2  12   3   19.68    2.97
   2  12   3   25.89    2.53
   2  12   3   23.38    3.40
   2  12   3   27.91    3.31
  -2  12  -3   28.89    3.13
  -2  12  -4   96.82    3.96
   2  12   4   96.94    3.60
   2 -12   4  101.28    4.48
   2  12   4  100.92    4.11
   2  12   4   88.77    4.14
   2  12   4   97.43    4.44
  -2  12  -4   86.74    4.10
   2  12   4   91.43    3.87
  -2  12  -5   90.90    3.61
  -2  12  -5   93.58    3.88
   2  12   5   97.56    3.73
   2 -12   5   96.76    4.56
   2  12   5   96.65    4.09
  -2 -12  -5   85.82    3.65
   2  12   5   95.05    4.14
   2  12   5   89.16    4.44
  -2  12  -5   94.26    4.06
   2  12   5   91.61    3.90
   2  12   6   14.79    2.68
   2  12   6   12.41    2.44
   2 -12   6   12.84    3.33
   2  12   6   12.92    2.84
  -2 -12  -6   16.45    2.56
   2  12   6   13.06    3.03
  -2  12  -6   10.61    2.59
   2  12   6    7.82    3.18
  -2  12  -6    7.74    2.57
  -2  12  -6   10.55    2.51
   2  12   7   61.45    3.68
  -2  12  -7   58.50    3.49
   2  12   7   65.06    4.24
  -2 -12  -7   67.37    3.31
   2  12   7   63.39    3.49
   2  12   7   67.91    3.80
  -2 -12  -7   63.13    3.22
  -2  12  -7   60.67    3.50
  -2  12  -7   71.90    3.44
   2  12   7   72.11    3.92
   2 -12   7   66.22    4.22
   2  12   8    9.67    2.98
  -2 -12  -8   10.40    2.52
   2 -12   8    6.05    3.51
   2  12   8   17.36    3.10
   2  12   8   16.16    3.28
  -2  12  -8   11.08    2.70
  -2  12  -8   11.19    2.87
   2  12   8   11.62    2.87
  -2  12  -8    8.23    2.65
  -2 -12  -9   -2.08    2.45
   2  12   9   -2.66    2.79
   2  12   9   -2.18    2.89
   2  12   9    3.68    2.94
  -2  12  -9    2.21    2.76
  -2  12  -9    1.18    2.78
  -2  12  -9    4.25    2.57
   2  12   9   -1.36    3.09
   2 -12   9    0.72    3.63
  -2  12 -10   65.94    3.43
  -2  12 -10   74.90    3.88
  -2  12 -10   69.94    3.70
   2  12  10   73.79    4.22
  -2  12 -10   76.26    3.69
   2  12  10   70.73    4.05
   2  12  11   21.71    3.21
  -2 -12 -11   20.31    2.81
  -2  12 -11   25.86    2.71
   2  12  11   18.92    2.96
  -2  12 -11   19.90    2.70
   2  12  11   19.90    3.11
   2 -12  11   24.20    4.13
  -2  12 -12   22.48    2.61
   2  12  12   24.18    2.92
   2 -12  12   22.15    4.22
   2  12  12   27.52    3.16
   2  12  12   27.04    3.29
  -2 -12 -12   26.24    2.93
  -2  12 -13   18.65    2.33
   2  12  13   15.26    2.58
   2  12  13   18.02    2.94
   2 -12  13   14.23    4.20
   2  12  13   17.58    2.80
  -2 -12 -13   18.41    2.68
   2  12  14   14.12    2.38
   2  12  14   16.13    2.73
   2 -12  14   20.06    3.97
   2  12  14   20.40    2.57
  -2 -12 -14   22.19    2.58
   2  12  15    1.59    1.82
  -2 -12 -15    4.88    2.26
  -2 -12 -15    5.84    2.07
   2 -12  15    4.56    3.51
   2  12  15    2.27    2.33
   2  12  15   11.02    1.98
  -2 -12 -16    0.12    2.08
  -2  12 -16    1.40    1.77
  -2 -12 -16    2.24    1.73
   2  12  16    0.69    1.95
   2 -12  16    6.45    3.08
  -2 -12 -17    2.17    2.48
   2  13 -17    8.86    2.31
   2  13 -17    6.73    1.50
   2 -13 -17    6.95    1.59
  -2  13  16   20.61    2.11
   2  13 -16   23.00    1.91
   2 -13 -16   24.27    2.02
   2 -13 -16   25.87    2.11
   2  13 -16   20.97    2.13
   2  13 -16   18.88    2.28
  -2  13  15   17.82    2.44
   2 -13 -15   18.47    2.37
   2 -13 -15   13.99    2.20
   2  13 -15   17.02    2.05
   2  13 -15   17.93    2.40
   2  13 -14    9.49    2.49
   2 -13 -14   11.81    2.46
   2  13 -14    9.43    2.17
   2  13 -13    7.86    2.70
   2  13 -13    0.32    2.48
   2 -13 -13    4.22    2.48
   2  13 -13    3.28    2.15
   2 -13 -12    6.69    2.38
   2  13 -12    4.86    2.72
   2 -13 -12    7.75    2.64
   2  13 -12    5.96    2.37
   2 -13 -11   18.85    2.67
   2  13 -11   22.94    2.92
   2  13 -11   18.88    2.95
   2  13 -11   16.04    2.52
   2 -13 -11   23.45    3.04
  -2  13  10   -2.08    2.84
   2  13 -10    1.33    2.35
   2  13 -10    2.34    2.35
   2 -13 -10   -0.28    2.58
   2  13 -10   -2.83    2.70
   2 -13 -10    2.88    2.29
  -2  13  10    0.35    2.64
  -2  13  10   -2.39    2.73
   2 -13  -9   26.12    2.98
   2 -13  -9   28.98    2.59
   2  13  -9   20.28    3.07
   2  13  -9   26.04    2.83
   2  13  -9   26.57    2.71
  -2  13   9   19.78    3.25
   2 -13  -9   22.20    3.35
  -2  13   9   26.82    3.13
  -2  13   9   23.35    2.89
   2  13  -9   27.52    3.11
   2  13  -9   22.07    2.76
  -2 -13   9   27.30    3.34
   2  13  -8   30.92    2.98
   2 -13  -8   25.07    3.34
  -2 -13   8   31.41    3.49
   2 -13  -8   37.64    3.10
  -2  13   8   26.05    3.40
   2  13  -8   30.00    2.62
  -2  13   8   38.71    3.29
   2  13  -8   31.99    3.13
  -2  13   8   33.65    2.87
   2  13  -7   39.39    3.01
   2 -13  -7   41.95    3.64
  -2 -13   7   46.17    3.65
   2 -13  -7   39.27    3.17
  -2  13   7   40.85    2.79
  -2  13   7   40.32    3.47
   2  13  -7   37.73    2.67
  -2  13   7   42.90    3.23
   2  13  -7   43.19    3.19
  -2  13   6   -2.39    2.53
  -2  13   6    1.24    2.00
  -2 -13   6    6.56    3.13
   2 -13  -6    3.97    2.59
  -2  13   6    5.52    2.94
   2  13  -6    3.97    2.49
   2  13  -6    2.60    2.03
   2  13  -6    5.58    2.48
  -2  13   5  241.77    6.99
  -2  13   5  241.52    6.18
  -2  13   5  245.78    6.53
   2  13  -5  242.52    6.51
   2  13  -5  243.87    6.56
   2 -13  -5  242.30    6.51
   2  13  -5  236.70    6.11
  -2 -13   5  254.84    7.03
   2  13  -4   33.98    2.61
  -2  13   4   29.80    3.20
  -2  13   4   33.19    2.63
   2  13  -4   29.67    2.68
   2 -13  -4   35.44    2.91
   2  13  -4   35.50    3.38
   2  13  -4   29.14    2.32
  -2  13   4   30.87    2.91
  -2  13   3    3.75    2.56
   2  13  -3    4.73    2.74
  -2  13   3    3.24    2.11
  -2  13   3    4.40    2.99
   2  13  -3    6.17    2.38
   2 -13  -3    4.30    2.47
   2  13  -3   -0.65    2.84
   2  13  -3    2.66    2.36
   2  13  -3    4.09    1.92
  -2  13   2   60.43    3.41
   2  13  -2   60.72    3.54
  -2  13   2   62.33    2.83
  -2  13   2   48.93    3.70
   2  13  -2   59.65    3.29
   2  13  -2   55.37    3.15
   2 -13  -2   59.14    3.20
   2  13  -2   55.51    3.53
   2  13  -2   58.96    3.60
   2  13  -2   58.02    2.68
  -2  13   1   99.97    3.43
   2  13  -1  116.40    4.23
  -2  13   1   98.40    4.51
   2  13  -1   98.23    4.24
   2  13  -1   97.18    3.93
   2 -13  -1   97.88    3.83
   2  13  -1   96.59    3.58
   2  13  -1  104.61    4.26
   2  13  -1   99.84    4.18
   2  13  -1  107.45    4.29
  -2  13   1  108.66    4.10
  -2  13   0  213.94    6.64
   2  13   0  222.18    6.31
   2  13   0  222.36    6.30
   2  13   0  217.22    5.99
   2  13   0  219.19    5.89
   2  13   0  219.36    6.49
   2  13   0  220.44    6.31
  -2  13   0  225.77    6.15
   2  13   0  207.66    6.07
  -2  13  -1    4.48    2.97
   2  13   1    7.52    2.83
   2  13   1   -1.00    2.59
  -2  13  -1    0.90    2.54
   2  13   1    2.69    2.10
   2  13   1    1.78    2.83
   2  13   1    3.59    2.48
   2  13   1    2.94    2.29
   2  13   1    1.84    2.91
   2  13   2   79.36    3.48
   2  13   2   76.89    4.15
   2 -13   2   92.93    4.34
   2  13   2   81.58    3.78
   2  13   2   78.81    3.25
  -2  13  -2   78.50    3.65
   2  13   2   75.69    3.85
  -2  13  -2   80.38    3.87
   2  13   2   76.30    3.99
  -2  13  -2   80.15    4.06
   2  13   3  204.73    5.96
   2  13   3  208.30    6.19
   2 -13   3  220.03    6.45
   2  13   3  211.20    6.18
   2  13   3  205.10    5.67
  -2  13  -3  209.82    6.11
  -2  13  -3  205.83    6.33
   2  13   3  219.29    6.50
   2  13   4   10.70    2.51
   2  13   4   12.42    2.27
   2 -13   4   10.34    3.26
   2  13   4   12.97    2.84
   2  13   4   10.89    2.91
  -2  13  -4    7.84    2.83
   2  13   4   10.25    3.08
  -2  13  -4   15.00    2.79
  -2  13  -4   12.06    2.26
   2  13   5    2.52    2.48
   2  13   5    2.22    2.21
   2 -13   5    3.35    3.36
   2  13   5    4.92    2.76
  -2 -13  -5    4.72    2.58
   2  13   5    4.57    2.85
  -2  13  -5    4.20    2.60
   2  13   5    0.50    3.12
  -2  13  -5    4.09    2.68
  -2  13  -5    0.42    2.29
   2  13   6   15.14    2.82
   2  13   6   15.24    2.64
   2 -13   6   21.32    3.75
   2  13   6   19.36    3.14
  -2 -13  -6   17.67    2.73
   2  13   6   20.52    3.22
  -2  13  -6   15.01    2.86
   2  13   6   12.20    3.49
  -2  13  -6   17.26    2.53
  -2  13  -6   15.45    2.90
  -2  13  -7   41.35    3.33
  -2  13  -7   46.71    3.17
   2  13   7   46.27    3.27
   2 -13   7   51.63    4.18
   2  13   7   50.85    3.64
  -2 -13  -7   50.48    3.20
   2  13   7   49.68    3.78
   2  13   7   47.09    3.60
   2  13   7   47.09    4.14
  -2  13  -7   42.81    3.35
  -2  13  -8   61.39    3.70
  -2  13  -8   68.26    3.65
   2  13   8   74.38    3.85
   2 -13   8   73.63    4.64
   2  13   8   69.71    3.96
   2  13   8   64.21    4.09
  -2 -13  -8   68.82    3.36
  -2  13  -8   62.96    3.63
   2  13   8   75.50    4.08
   2  13   9   56.97    3.57
   2  13   9   49.42    3.82
  -2  13  -9   44.04    3.46
  -2  13  -9   48.98    3.29
  -2  13  -9   45.87    3.25
   2 -13  10  127.23    5.59
  -2  13 -10  124.43    4.38
   2  13  10  123.74    4.74
   2  13  10  126.12    5.00
   2  13  10  129.31    5.19
  -2 -13 -10  128.61    4.57
  -2  13 -10  139.15    4.63
  -2  13 -11   53.28    3.15
  -2  13 -11   59.49    3.16
   2  13  11   53.14    3.36
   2  13  11   54.31    3.66
  -2 -13 -11   56.61    3.30
   2  13  12    2.56    2.80
  -2  13 -12    5.05    2.32
   2  13  12   -6.31    2.49
   2 -13  12   -1.93    3.89
   2  13  12   -0.87    2.69
  -2 -13 -12    1.87    2.34
   2  13  13   16.69    2.72
  -2  13 -13   18.13    2.20
   2  13  13   18.36    2.39
   2  13  13   10.24    2.66
   2 -13  13    9.07    3.89
  -2 -13 -13   17.14    2.38
   2  13  14   14.01    2.29
   2  13  14   19.06    2.13
   2  13  14   11.73    2.46
   2 -13  14   12.40    3.70
  -2 -13 -14   14.17    2.18
   2  13  15    6.30    1.73
  -2 -13 -15    7.56    1.91
  -2 -13 -15    5.64    2.10
   2  13  15    1.77    2.08
  -2 -13 -16   14.15    2.47
  -2  13 -16    8.16    1.65
   2  14 -17   -1.14    2.12
   2  14 -16    3.44    2.33
  -2  14  16    4.97    2.07
   2  14 -16    7.70    1.65
   2 -14 -16    8.09    1.54
   2 -14 -15    4.86    1.83
  -2  14  15    4.34    2.11
   2  14 -15    2.97    1.58
   2  14 -15    4.27    2.15
   2 -14 -15    5.35    1.83
   2  14 -15    6.25    1.99
   2 -14 -14    5.94    2.04
   2  14 -14    3.81    1.79
   2  14 -14    0.50    2.21
  -2  14  14    4.10    2.42
   2 -14 -13    3.93    2.23
   2  14 -13    5.62    2.48
   2 -14 -13    6.82    2.03
   2  14 -13    0.95    1.92
   2  14 -13    4.15    2.48
   2  14 -12   19.22    2.80
   2  14 -12   14.26    2.62
   2  14 -12   15.01    2.23
   2 -14 -12   16.10    2.59
   2 -14 -11    8.22    2.68
   2 -14 -11   10.61    2.46
   2  14 -11    6.85    2.16
   2  14 -11   12.72    2.77
   2 -14 -10    9.13    2.84
   2  14 -10   10.32    2.85
   2  14 -10    1.91    2.63
  -2 -14  10   10.91    3.03
   2 -14 -10    4.62    2.52
   2 -14  -9  127.64    4.12
  -2  14   9  115.76    4.33
   2 -14  -9  119.95    4.40
   2  14  -9  109.52    4.04
  -2  14   9  119.83    4.59
   2  14  -9  110.29    4.28
   2  14  -9  118.37    4.51
   2  14  -8   22.33    2.52
   2  14  -8   26.69    2.86
  -2 -14   8   21.35    3.47
   2 -14  -8   23.51    3.00
   2 -14  -8   26.57    2.50
   2  14  -8   18.04    2.91
  -2  14   8   26.05    3.37
  -2  14   8   22.21    3.03
  -2  14   8   22.49    2.64
  -2  14   7    5.26    2.66
  -2  14   7    5.45    2.33
   2 -14  -7   -0.80    2.84
  -2 -14   7    6.71    3.33
   2  14  -7    0.40    2.65
   2  14  -7    5.19    2.61
   2  14  -7    1.96    2.23
  -2  14   7   -2.61    3.11
  -2  14   6    5.34    2.55
  -2  14   6    0.88    2.16
  -2 -14   6    6.38    3.36
   2  14  -6   -5.71    3.29
   2 -14  -6    0.29    2.81
   2  14  -6    1.83    2.59
   2  14  -6    1.47    2.53
   2  14  -6    5.17    2.23
  -2  14   6    6.24    3.16
  -2  14   5  160.27    5.35
  -2  14   5  166.43    5.17
  -2 -14   5  170.52    5.79
   2  14  -5  165.44    5.23
   2 -14  -5  167.68    5.28
   2  14  -5  158.74    4.73
  -2  14   5  173.15    5.81
   2  14  -5  156.18    5.66
  -2  14   4   43.58    2.85
   2  14  -4   43.29    2.88
  -2  14   4   48.40    3.72
   2  14  -4   48.86    3.11
   2 -14  -4   43.34    3.19
   2  14  -4   42.88    2.55
  -2  14   4   44.80    3.27
   2  14  -4   39.97    3.58
  -2  14   3   91.78    3.57
   2  14  -3   93.92    4.32
   2  14  -3   98.67    3.90
   2 -14  -3   97.16    4.00
   2  14  -3   98.94    4.28
  -2  14   3   95.44    4.01
   2  14  -3   94.46    4.21
   2  14  -3   97.25    3.89
  -2  14   3  102.93    4.61
   2  14  -2    0.50    2.72
  -2  14   2    5.54    2.68
   2  14  -2    2.83    2.84
   2  14  -2    6.51    2.79
   2 -14  -2    3.78    2.51
   2  14  -2    2.12    2.41
   2  14  -2    2.67    2.46
  -2  14   2    4.74    3.13
   2  14  -1   25.73    2.75
   2  14  -1   24.69    3.09
  -2  14   1   25.21    2.92
   2  14  -1   27.14    2.95
   2 -14  -1   32.53    2.83
   2  14  -1   25.87    3.11
   2  14  -1   28.57    2.38
  -2  14   1   28.21    3.43
   2  14  -1   26.39    2.88
   2  14   0    2.45    2.76
   2  14   0    2.83    2.63
   2  14   0    3.03    2.05
  -2  14   0    1.13    2.64
   2  14   0    2.02    2.77
   2 -14   0    3.10    2.39
   2  14   0    4.87    2.51
   2  14   0    3.71    2.38
   2  14   0    4.25    2.72
  -2  14   0    1.14    3.03
   2  14   1  280.24    7.50
   2  14   1  307.16    8.00
   2  14   1  304.56    8.17
  -2  14  -1  316.64    8.38
  -2  14  -1  312.92    7.88
   2  14   1  308.22    8.07
   2  14   1  299.90    8.20
   2  14   1  310.08    7.76
   2 -14   1  335.22    8.41
   2  14   2    8.57    3.14
   2 -14   2   14.21    3.38
   2  14   2   10.85    2.74
   2  14   2    9.40    2.17
   2  14   2   10.17    2.94
   2  14   2    7.06    2.39
  -2  14  -2   11.67    2.96
   2  14   2   10.63    3.02
  -2  14  -2    8.64    3.04
   2  14   3  132.31    4.64
   2  14   3  132.06    4.91
   2  14   3  129.97    4.79
   2 -14   3  143.10    5.32
   2  14   3  121.72    4.25
  -2  14  -3  131.44    4.78
  -2  14  -3  119.29    4.15
  -2  14  -3  135.10    5.03
   2  14   3  141.45    5.24
   2  14   4   25.34    3.23
   2  14   4   18.39    2.73
   2 -14   4   20.13    3.67
   2  14   4   17.49    3.02
   2  14   4   13.37    2.38
  -2  14  -4   20.71    3.01
  -2  14  -4   13.72    2.46
   2  14   4   18.76    3.47
  -2  14  -4   18.66    3.12
   2  14   5   -0.37    2.53
   2  14   5   -0.77    2.34
   2 -14   5    1.74    3.64
   2  14   5    2.23    2.85
  -2 -14  -5    4.85    2.75
  -2  14  -5    4.24    2.87
   2  14   5   -1.47    3.38
  -2  14  -5    1.63    2.77
  -2  14  -5    0.64    2.39
  -2  14  -6   32.35    3.28
  -2  14  -6   34.39    2.87
   2  14   6   30.11    2.88
   2 -14   6   35.78    4.14
   2  14   6   36.43    3.43
  -2 -14  -6   34.98    3.14
   2  14   6   37.80    3.66
  -2  14  -6   29.73    3.21
   2  14   6   31.19    3.97
   2  14   6   38.33    3.31
  -2  14  -7   87.44    4.07
  -2  14  -7   84.07    3.86
   2  14   7   88.87    4.00
   2 -14   7   85.78    4.90
   2  14   7   93.15    4.50
   2  14   7   82.71    4.28
  -2 -14  -7   88.78    3.85
  -2  14  -7   90.28    4.14
   2  14   7   89.92    4.29
  -2  14  -8    4.06    2.48
  -2  14  -8   -0.97    2.75
  -2  14  -8    2.49    2.60
   2  14   8    1.85    2.60
   2  14   8    3.97    2.89
  -2 -14  -8    3.71    2.46
  -2  14  -9   13.44    2.61
   2 -14   9   12.57    3.67
   2  14   9    7.47    2.98
   2  14   9   14.38    3.06
   2  14   9   15.00    2.85
  -2  14 -10    3.71    2.43
   2 -14  10   10.38    3.70
   2  14  10    0.47    2.87
  -2  14 -10    1.67    2.51
   2  14  10    2.43    2.50
  -2 -14 -11    0.44    2.14
   2  14  11    1.05    2.71
   2 -14  11    6.05    3.74
   2  14  11   -0.71    2.75
  -2  14 -11   -1.54    2.35
   2  14  11   -0.93    2.30
  -2 -14 -12   13.76    2.20
   2  14  12   10.72    2.62
   2 -14  12    9.70    3.73
   2  14  12   10.17    2.75
  -2  14 -12   13.89    2.26
   2  14  12   16.87    2.35
  -2 -14 -13    8.17    1.99
   2 -14  13    5.21    3.73
   2  14  13   -0.07    2.31
   2  14  13    2.97    2.31
  -2  14 -13    5.99    1.90
   2  14  13    6.31    1.94
  -2 -14 -14    3.70    1.79
   2  14  14    6.07    1.67
   2 -14  14    3.98    3.50
   2  14  14    6.89    2.02
  -2 -14 -15    5.17    2.41
  -2  14 -15    3.58    1.70
   2  14  15    5.37    1.94
  -2 -14 -16    3.43    2.46
   2  15 -16    2.50    2.42
   2  15 -15    3.20    2.26
   2 -15 -15    3.27    1.53
   2  15 -15    0.38    1.69
  -2  15  15    3.35    2.14
   2  15 -14   18.28    2.33
  -2  15  14   11.80    2.06
  -2  15  14   10.76    2.37
   2 -15 -14   15.52    1.85
   2  15 -14   12.29    2.10
   2  15 -13   17.62    2.54
   2 -15 -13   20.81    2.11
  -2  15  13   20.88    2.69
   2  15 -13   21.56    2.48
   2  15 -13   19.84    2.38
   2 -15 -13   20.73    2.19
   2  15 -12   23.51    2.64
   2  15 -12   26.49    2.70
   2  15 -12   24.46    2.73
   2 -15 -12   27.11    2.43
   2 -15 -12   22.94    2.43
   2 -15 -11   14.85    2.53
   2  15 -11   17.56    2.76
   2  15 -11   19.72    2.58
   2  15 -10   99.04    4.04
   2  15 -10   98.48    4.03
  -2 -15  10  101.57    4.42
   2 -15 -10  107.12    4.00
  -2 -15   9   99.56    4.57
   2  15  -9  108.63    4.21
  -2  15   9  102.63    4.54
   2 -15  -9  115.63    4.26
   2  15  -8    9.27    2.56
   2 -15  -8   13.71    2.22
  -2  15   8    7.98    2.59
  -2  15   8   10.51    2.32
  -2  15   8   12.84    3.10
   2 -15  -8   14.08    2.77
   2  15  -8    6.91    3.07
   2  15  -8    6.04    2.57
   2  15  -7   40.15    3.10
   2 -15  -7   45.75    2.68
  -2  15   7   37.24    3.10
  -2  15   7   40.28    2.77
  -2 -15   7   35.89    3.75
   2 -15  -7   45.55    3.33
  -2  15   7   44.61    3.48
   2  15  -7   39.32    3.71
   2  15  -7   36.02    2.98
  -2  15   7   41.10    3.76
  -2  15   6   11.45    2.58
  -2 -15   6    6.21    3.44
  -2  15   6    9.93    2.99
   2  15  -6    8.41    2.67
   2 -15  -6    5.11    2.95
   2  15  -6    8.89    3.30
  -2  15   6    8.67    3.31
  -2  15   5   34.31    3.75
  -2 -15   5   40.52    3.98
   2  15  -5   35.85    3.09
   2  15  -5   29.69    3.13
  -2  15   5   37.97    2.85
   2  15  -5   31.12    3.53
   2 -15  -5   41.43    3.40
  -2  15   5   39.47    3.37
  -2  15   4   -0.97    2.80
  -2  15   4    2.01    2.22
   2  15  -4    4.60    3.13
   2 -15  -4   -2.39    2.88
   2  15  -4    3.06    2.71
   2  15  -4    1.74    2.60
  -2  15   4    2.39    3.29
   2  15  -4    1.71    2.39
   2  15  -3   77.45    4.14
   2 -15  -3   80.00    3.92
   2  15  -3   78.84    3.75
   2  15  -3   78.19    3.97
   2  15  -3   77.32    3.67
  -2  15   3   78.35    4.42
   2  15  -3   80.93    4.22
  -2  15   3   76.21    3.90
   2  15  -2  106.34    4.44
   2 -15  -2  114.31    4.37
   2  15  -2  112.59    4.67
  -2  15   2  101.73    4.38
   2  15  -2  107.12    4.18
   2  15  -2  115.66    4.63
  -2  15   2  100.82    4.84
   2  15  -2  112.63    4.40
   2  15  -1   13.56    3.16
   2 -15  -1   17.59    2.86
   2  15  -1   15.68    2.87
   2  15  -1   11.21    3.17
  -2  15   1   11.55    2.95
   2  15  -1   13.71    2.69
   2  15  -1   14.49    2.95
  -2  15   1   12.47    3.34
   2 -15   0   42.95    3.17
  -2  15   0   36.83    3.29
   2  15   0   31.58    3.41
   2  15   0   38.48    3.04
   2  15   0   40.90    3.52
   2  15   0   37.91    2.78
  -2  15   0   35.73    3.76
   2  15   0   39.93    3.44
  -2  15  -1   97.57    4.74
   2  15   1   93.00    4.46
   2  15   1   94.17    4.49
   2  15   1   86.29    3.76
   2 -15   1   97.40    3.96
   2  15   1   92.57    4.21
   2 -15   1   96.64    4.86
  -2  15  -1   97.66    4.21
   2  15   1   93.48    4.38
  -2  15  -1   93.97    4.31
   2 -15   2   72.15    4.39
   2  15   2   54.12    3.82
   2  15   2   59.29    3.76
   2  15   2   63.78    3.44
  -2  15  -2   61.32    4.17
   2  15   2   68.05    4.14
  -2  15  -2   66.44    3.85
   2  15   3    4.20    2.27
   2 -15   3    9.57    3.70
   2  15   3    1.14    2.43
   2  15   3    5.69    3.32
   2  15   3    5.54    2.94
  -2  15  -3   10.42    3.03
   2  15   3    2.13    3.25
  -2  15  -3    4.07    3.20
   2  15   4    3.25    2.32
   2 -15   4    5.97    3.75
  -2 -15  -4    6.24    2.95
   2  15   4    1.27    2.53
   2  15   4   -0.27    3.14
   2  15   4    8.18    3.07
  -2  15  -4    3.38    2.94
   2  15   4   -0.94    3.40
  -2  15  -4    0.85    3.07
   2  15   5    6.35    2.40
   2 -15   5    5.48    3.71
  -2 -15  -5    9.02    2.99
   2  15   5    8.20    2.70
   2  15   5    8.21    3.22
   2  15   5    9.14    2.94
  -2  15  -5   10.85    2.42
  -2  15  -5   11.98    3.05
   2  15   5    8.62    3.55
  -2  15  -5    5.37    2.89
   2  15   6   37.35    3.27
   2  15   6   30.14    2.82
   2 -15   6   35.71    4.10
  -2 -15  -6   33.63    3.14
   2  15   6   39.95    4.03
  -2  15  -6   36.10    3.26
  -2  15  -6   38.66    3.25
  -2  15  -6   32.30    2.75
   2  15   6   30.52    3.60
   2  15   6   36.29    3.37
   2  15   7   79.47    3.72
   2  15   7   85.86    4.14
  -2  15  -7   78.93    3.89
  -2  15  -7   81.14    3.60
  -2 -15  -7   85.72    3.79
  -2  15  -7   80.29    3.94
   2 -15   8    2.30    3.60
  -2 -15  -8    0.44    2.34
  -2  15  -8   -2.43    2.49
   2  15   8    1.51    2.58
  -2  15  -9   -0.94    2.40
   2  15   9   -0.25    2.41
   2 -15   9   -0.21    3.53
   2  15  10   21.28    3.12
  -2  15 -10   23.84    2.69
   2  15  10   21.95    2.67
   2 -15  10   30.51    3.96
   2  15  11   16.34    2.87
  -2  15 -11   22.00    2.46
   2  15  11   17.08    2.36
   2 -15  11   19.39    3.74
   2  15  12    0.99    2.41
  -2  15 -12    3.04    2.01
   2  15  12    0.82    1.88
   2 -15  12    0.93    3.58
  -2 -15 -13    6.30    1.67
   2 -15  13    9.06    3.52
   2  15  13    6.80    2.33
   2  15  13    8.71    2.22
   2  15  13    6.73    1.73
  -2  15 -14    9.42    1.86
   2  15  14    6.37    1.79
   2  15  14   11.00    2.07
   2 -15  14   11.11    3.14
  -2  15 -15    0.98    1.37
  -2 -15 -15    6.19    2.54
  -2  15 -15    1.92    2.00
   2  16 -15    3.75    1.33
   2  16 -15   10.25    2.44
   2  16 -14    4.32    1.68
  -2  16  14    3.00    2.12
   2 -16 -14    2.35    1.57
   2  16 -14    3.70    2.10
   2  16 -13   20.15    2.08
   2  16 -13   18.54    2.29
   2 -16 -13   19.69    1.91
   2 -16 -13   17.22    1.75
  -2  16  13   19.36    2.16
  -2  16  13   18.95    2.41
   2 -16 -12   -0.60    1.88
   2  16 -12    2.15    2.16
   2  16 -12    1.94    2.23
   2  16 -12    1.66    1.99
  -2  16  12    1.43    2.38
  -2  16  12    2.50    2.13
   2 -16 -11    6.01    2.19
   2  16 -11    6.82    2.44
  -2  16  11    7.21    2.39
   2  16 -11    6.91    2.44
   2  16 -11    6.18    2.20
  -2  16  10    8.37    2.60
  -2 -16  10    6.15    2.90
   2  16 -10    8.28    2.59
   2  16 -10    4.41    2.14
  -2  16   9    2.67    2.70
  -2 -16   9    1.71    2.96
   2 -16  -9    3.25    2.47
   2  16  -9    4.90    2.72
  -2  16   9    0.44    2.68
   2  16  -9    1.91    2.56
   2  16  -9    6.19    2.18
   2  16  -9    0.57    2.23
  -2 -16   8    4.70    3.14
   2  16  -8    3.74    2.56
   2  16  -8    3.38    2.79
   2 -16  -8    4.27    2.59
  -2  16   8    2.84    2.90
  -2  16   8    8.20    2.82
  -2 -16   7   98.09    4.69
   2 -16  -7  109.72    4.23
   2  16  -7   91.90    4.26
  -2  16   7   99.31    4.31
  -2  16   7   97.47    4.60
   2 -16  -6    4.01    2.91
   2  16  -6    2.52    2.87
   2  16  -6    9.22    2.59
   2  16  -6    4.32    2.50
  -2  16   6    6.44    3.23
  -2  16   6   10.84    2.31
   2  16  -5    2.34    2.58
  -2  16   5    8.14    3.35
   2 -16  -5   -3.15    2.95
   2  16  -5    4.41    2.98
   2  16  -5    3.63    2.53
  -2 -16   4   25.78    3.82
   2 -16  -4   19.97    3.16
   2  16  -4   20.65    3.28
  -2  16   4   23.43    3.06
   2  16  -4   18.99    3.01
   2  16  -4   19.73    2.85
  -2  16   4   23.43    3.59
   2  16  -4   24.22    2.69
   2 -16  -3    1.00    2.89
   2  16  -3    2.73    2.86
  -2  16   3    4.36    2.86
   2  16  -3    1.14    2.75
   2  16  -3    4.57    2.62
  -2  16   3   -3.49    3.28
   2  16  -3    4.17    2.52
  -2  16   2   41.51    3.96
   2  16  -2   33.73    3.17
   2 -16  -2   34.07    3.30
   2  16  -2   29.90    3.16
   2  16  -2   32.27    3.46
   2  16  -2   34.79    3.44
   2  16  -2   26.73    3.02
  -2  16   2   25.79    3.18
   2 -16  -1    1.58    2.78
   2  16  -1   -2.60    3.09
  -2  16   1    1.81    2.82
   2  16  -1    2.39    2.94
   2  16  -1    1.40    2.61
   2  16  -1    2.24    2.80
  -2  16   1    6.42    3.57
   2  16   0   24.03    3.42
   2 -16   0   27.26    4.05
   2 -16   0   23.42    3.03
  -2  16   0   21.94    3.05
   2  16   0   20.49    3.35
  -2  16   0   20.23    3.70
   2  16   0   23.90    3.34
  -2  16   0   28.95    3.36
   2 -16   1   14.90    3.87
   2  16   1    6.06    3.22
   2  16   1    9.33    2.45
  -2  16  -1    8.74    3.17
   2 -16   1    8.37    2.81
  -2  16  -1    8.37    3.42
   2  16   1    7.22    3.23
  -2  16  -2   62.32    4.17
   2  16   2   46.18    3.97
   2 -16   2   62.41    3.54
   2  16   2   59.68    3.73
   2  16   2   49.62    3.81
   2  16   2   55.16    3.30
  -2  16  -2   62.96    3.80
   2 -16   2   61.64    4.47
   2  16   3   69.78    4.37
  -2  16  -3   69.17    4.22
   2 -16   3   75.68    3.69
   2  16   3   60.10    3.73
   2  16   3   73.32    3.69
  -2  16  -3   77.15    3.93
   2 -16   3   75.50    4.74
   2  16   3   71.00    4.06
   2  16   4  174.37    5.63
  -2  16  -4  193.74    5.77
  -2 -16  -4  180.79    5.66
   2 -16   4  166.42    5.38
   2  16   4  176.62    6.26
  -2  16  -4  176.19    5.96
  -2  16  -5    5.24    2.89
   2  16   5    8.82    3.43
   2  16   5    3.76    2.57
  -2  16  -5    0.81    2.69
   2  16   5    3.78    2.29
  -2 -16  -5    2.44    2.75
   2 -16   6   56.17    4.29
   2  16   6   53.01    3.43
   2  16   6   51.02    3.72
  -2 -16  -6   49.53    3.33
   2  16   6   50.35    4.11
  -2  16  -6   43.79    3.34
   2  16   6   54.77    3.55
   2  16   7   22.51    2.91
   2  16   7   23.93    3.29
  -2 -16  -7   20.21    2.74
  -2  16  -7   22.23    2.85
   2 -16   7   22.86    3.84
   2  16   8    0.74    2.46
   2  16   8    2.13    2.61
   2  16   8    1.31    2.81
  -2 -16  -8    7.32    2.26
  -2  16  -8    5.84    2.39
   2 -16   8    7.60    3.63
   2 -16   9   40.93    4.04
   2  16   9   33.24    2.77
  -2  16  -9   34.98    2.88
   2  16   9   31.04    3.15
   2  16   9   26.17    3.06
   2  16  10   40.69    3.05
   2 -16  10   39.01    3.91
   2  16  10   34.52    3.15
  -2  16 -10   40.55    2.59
   2  16  10   33.49    2.60
  -2  16 -10   38.34    2.70
   2  16  11    6.57    2.52
   2  16  11    7.76    2.44
   2 -16  11   10.63    3.47
   2  16  11   10.10    1.98
  -2  16 -11    9.23    2.14
   2  16  12    1.49    2.20
   2  16  12    4.03    2.22
  -2  16 -12    3.56    1.84
   2  16  12    2.35    1.65
   2 -16  12   -3.33    3.36
   2  16  13    4.53    1.98
   2  16  13   -0.06    1.88
  -2  16 -13    2.94    1.75
   2 -16  13    3.96    3.10
  -2 -16 -14   21.45    2.61
  -2  16 -14   17.09    1.52
   2  17 -14    5.77    2.30
  -2  17  14    5.55    2.53
   2  17 -13    2.82    1.55
  -2  17  13   -0.23    2.07
   2  17 -13    3.37    2.00
   2  17 -12    2.43    1.74
   2  17 -12    4.63    2.04
  -2  17  12    0.13    2.10
  -2  17  12    0.69    1.80
   2 -17 -12    2.69    1.74
   2  17 -12    4.58    2.03
   2  17 -11    2.70    1.85
   2  17 -11    5.26    2.20
  -2  17  11    6.55    2.35
  -2  17  11    4.82    2.12
   2 -17 -11    4.53    1.98
   2  17 -11    4.52    2.18
   2 -17 -10    4.30    2.13
   2  17 -10    4.54    2.22
   2  17 -10    4.65    2.29
  -2 -17  10    5.34    2.69
   2  17 -10    1.09    1.88
  -2  17  10    4.79    2.35
  -2  17  10    4.47    2.30
  -2 -17   9    6.03    2.87
   2  17  -9    2.65    1.94
  -2  17   9    1.17    2.40
   2  17  -9    1.76    2.43
   2  17  -8   33.32    2.56
   2  17  -8   32.57    2.89
  -2  17   8   36.75    3.05
  -2 -17   8   40.44    3.50
   2 -17  -8   35.97    2.87
  -2 -17   7  142.43    5.39
   2  17  -7  139.84    4.69
  -2  17   7  153.19    5.06
   2  17  -7  144.30    5.00
  -2  17   7  151.41    5.39
  -2  17   6   31.52    3.45
  -2  17   6   31.56    3.07
   2  17  -6   34.31    3.08
  -2 -17   6   35.58    3.67
   2 -17  -6   32.16    3.02
  -2  17   5   30.91    3.09
  -2  17   5   28.97    3.41
  -2 -17   5   32.32    3.67
   2  17  -5   26.75    2.97
   2 -17  -5   30.00    3.16
   2  17  -4   25.34    2.88
   2 -17  -4   26.51    3.19
  -2  17   4   24.70    2.55
   2  17  -4   30.68    3.03
  -2  17   4   29.79    3.57
   2  17  -3    8.91    2.51
   2  17  -3    6.51    2.68
   2 -17  -3    6.33    2.95
   2  17  -3   14.56    2.71
  -2  17   3   12.20    3.41
   2  17  -3   11.94    2.49
   2  17  -2   32.61    3.17
  -2  17   2   41.13    3.82
   2  17  -2   37.80    3.16
   2 -17  -2   39.71    3.28
  -2  17   1  115.43    4.55
  -2  17   1  118.10    5.08
   2  17  -1  110.68    4.48
   2 -17  -1  119.58    4.48
   2  17  -1  102.95    4.52
  -2  17   0    6.05    2.50
  -2  17   0    6.92    2.88
  -2  17   0    6.66    3.28
   2  17   0    8.61    2.95
   2 -17   0   11.98    2.91
  -2  17  -1   39.95    2.99
   2  17   1   39.09    2.88
  -2  17  -1   43.18    3.37
   2  17   1   45.65    3.65
  -2  17  -1   52.13    3.92
   2 -17   1   44.99    3.28
  -2  17  -2    4.42    2.73
   2  17   2    0.51    2.23
  -2  17  -2    9.16    3.17
   2  17   2    3.53    3.12
   2 -17   2   11.20    2.86
  -2  17  -3   27.26    2.83
  -2  17  -3   34.98    3.17
   2  17   3   36.60    3.64
  -2  17  -3   35.89    3.46
   2  17   3   36.59    2.92
   2 -17   3   31.64    3.03
  -2 -17  -3   39.91    3.40
   2  17   4   52.98    3.75
  -2 -17  -4   56.43    3.48
   2  17   4   57.13    3.55
   2  17   4   47.18    3.99
  -2  17  -4   46.80    3.53
   2 -17   4   50.44    4.26
   2  17   5   40.98    3.57
  -2 -17  -5   41.48    3.20
   2  17   5   37.80    3.16
   2  17   5   35.88    3.71
  -2  17  -5   37.51    3.24
   2 -17   5   40.27    4.09
   2  17   6   15.92    2.67
   2  17   6   18.85    3.11
  -2 -17  -6   17.45    2.72
   2 -17   6   12.54    3.67
  -2  17  -6   11.88    2.68
   2  17   6   15.78    2.74
   2 -17   7   -4.44    3.55
   2  17   7   -0.56    2.36
   2  17   7   -0.45    2.42
   2  17   7    0.09    2.79
  -2  17  -7    0.39    2.33
   2  17   8   15.08    2.38
   2  17   8   17.04    2.72
   2  17   8   12.97    2.86
  -2 -17  -8   20.97    2.22
   2 -17   8   12.68    3.62
   2 -17   9   -0.27    3.33
   2  17   9    0.84    2.47
   2  17   9   -0.59    2.45
  -2  17  -9    4.15    2.02
   2  17   9    0.85    2.00
  -2  17  -9    0.70    2.28
   2 -17  10    5.68    3.28
   2  17  10   -0.39    2.38
   2  17  10   -2.06    2.25
  -2  17 -10    0.57    2.10
   2  17  10    1.06    1.83
  -2  17 -11   14.73    1.98
   2  17  11   11.36    1.73
   2 -17  11   13.19    3.35
   2  17  11   16.54    2.39
   2  17  11   14.50    2.32
  -2  17 -11   10.51    1.69
  -2  17 -11   10.74    1.92
   2 -17  12    5.22    3.01
  -2  17 -12    3.72    1.35
  -2  17 -12    7.08    1.69
   2  17  12    3.40    2.03
   2  17  12    7.90    1.95
   2  17  13    2.51    2.36
  -2  18  13   10.18    2.54
   2  18 -13   10.61    2.22
  -2  18  12    9.70    2.08
   2  18 -12    9.99    1.96
   2 -18 -12   10.96    1.75
   2  18 -11   38.14    2.32
   2 -18 -11   37.07    2.13
  -2  18  11   34.28    2.48
  -2  18  11   34.53    2.19
   2  18 -11   30.41    2.20
  -2  18  10    9.93    2.16
  -2  18  10    6.00    2.03
  -2 -18  10   10.07    2.50
   2  18 -10   11.78    2.14
   2 -18 -10   10.99    2.01
   2  18 -10    9.18    2.03
  -2  18   9   10.72    2.23
  -2  18   9   13.78    2.30
   2  18  -9    9.67    2.12
   2 -18  -9   10.45    2.20
  -2 -18   9    9.29    2.69
   2  18  -9   11.14    2.25
  -2  18   8    2.69    2.53
   2  18  -8    4.57    2.20
   2 -18  -8    6.79    2.29
  -2  18   8    8.92    2.27
  -2  18   8    6.75    2.34
  -2 -18   8    2.15    2.78
   2  18  -8    3.81    2.30
   2  18  -7    8.25    2.12
   2  18  -7   10.06    2.36
  -2  18   7   13.57    2.32
  -2  18   7   13.98    2.56
  -2 -18   7   14.01    3.14
   2  18  -7    8.36    2.41
   2  18  -6   11.61    2.28
  -2  18   6   11.11    2.62
  -2  18   6    9.99    2.21
  -2  18   6    8.50    2.90
  -2 -18   6   15.56    3.24
   2 -18  -6   15.38    2.59
   2  18  -5    0.07    2.23
  -2  18   5    3.60    2.59
  -2  18   5    1.66    2.09
  -2  18   5   -0.28    2.86
  -2 -18   5    8.12    3.24
   2 -18  -5   -3.19    2.67
   2  18  -4   11.61    2.49
  -2  18   4   14.55    2.71
  -2  18   4    9.71    3.08
  -2 -18   4   10.12    3.37
   2 -18  -4   11.59    2.80
   2  18  -3   28.91    2.85
  -2  18   3   27.55    2.89
  -2 -18   3   33.03    3.76
   2 -18  -3   31.86    3.72
   2 -18  -3   29.42    3.05
   2  18  -3   25.66    2.58
  -2  18   3   29.02    3.42
   2  18  -2   15.08    2.63
  -2  18   2   13.15    3.22
   2 -18  -2    7.31    2.75
   2 -18  -2   17.42    3.69
  -2  18   2   14.14    2.71
   2  18  -1    4.49    2.65
  -2  18   1    7.29    3.13
   2 -18  -1    7.08    2.80
   2 -18  -1    8.16    3.69
   2  18  -1    6.11    2.94
  -2  18   1    5.35    2.56
   2  18   0   21.47    3.00
  -2  18   0   19.31    3.27
   2  18   0   18.82    3.13
   2 -18   0   24.51    3.91
   2 -18   0   21.08    2.97
   2  18   1   82.81    4.12
   2  18   1   84.31    4.15
  -2  18  -1   80.35    4.19
   2 -18   1   81.11    4.81
   2 -18   1   81.81    3.81
   2  18   2   77.94    3.53
   2  18   2   82.79    4.08
   2 -18   2   90.60    4.88
   2  18   2   84.02    4.25
  -2  18  -2   87.44    4.21
   2 -18   2   83.95    3.87
  -2 -18  -2   81.73    3.98
   2  18   3   11.20    2.41
   2  18   3   12.07    3.05
   2 -18   3    6.16    3.56
   2  18   3   10.94    3.07
  -2  18  -3    8.29    2.79
   2 -18   3   11.77    2.75
  -2 -18  -3   16.72    2.92
   2  18   4    3.47    2.27
   2  18   4    5.91    2.88
   2 -18   4   -1.01    3.55
   2  18   4    3.61    3.02
  -2  18  -4    3.48    2.65
  -2 -18  -4    6.87    2.72
   2  18   5    7.92    2.37
   2  18   5    7.20    2.84
   2 -18   5    9.15    3.64
   2  18   5    3.54    2.86
  -2  18  -5    3.37    2.50
   2  18   6    4.55    2.79
   2  18   6    0.49    2.24
   2 -18   6   -3.14    3.44
  -2 -18  -7   35.98    2.50
   2  18   7   33.87    3.00
  -2  18  -7   34.58    2.62
   2  18   7   35.08    2.83
   2 -18   7   32.57    3.74
  -2  18  -8   11.89    2.13
   2  18   8   10.43    2.54
   2  18   8   12.64    2.42
  -2 -18  -8   17.01    1.97
   2 -18   8   12.63    3.33
  -2  18  -9    6.15    1.80
   2  18   9    4.35    2.21
   2  18   9    5.97    2.27
  -2  18  -9    3.65    2.06
  -2 -18  -9    3.91    1.57
   2 -18   9   10.41    3.18
   2  18  10    0.65    2.05
   2  18  10    4.35    2.08
   2 -18  10    6.42    3.00
  -2  18 -10    2.44    1.85
   2  18  11    6.50    1.86
   2  18  11    3.54    2.13
   2 -18  11    0.80    2.81
   2  18  12   16.10    2.77
   2  19 -12    5.29    1.83
   2  19 -11    2.52    1.73
   2 -19 -11    6.68    1.94
   2  19 -11    7.12    1.61
  -2  19  11    2.00    1.93
   2 -19 -10   26.08    1.99
  -2  19  10   21.75    1.89
   2  19 -10   24.82    2.04
  -2  19  10   20.72    2.04
  -2  19   9   16.17    2.04
  -2  19   9   16.39    2.04
   2 -19  -9   17.19    2.03
   2  19  -9   13.02    1.87
  -2 -19   9   15.39    2.45
   2  19  -9   19.35    2.09
   2  19  -8   12.73    1.94
   2 -19  -8   17.64    2.20
  -2  19   8   17.13    2.18
  -2  19   8   14.38    2.08
   2  19  -8   14.91    2.21
  -2 -19   8   16.50    2.67
  -2  19   7    2.46    2.36
   2  19  -7    3.77    1.88
   2 -19  -7    9.93    2.19
  -2  19   7    6.25    2.23
  -2  19   7    1.28    1.83
   2  19  -7    3.69    2.14
  -2 -19   7    3.89    2.68
  -2  19   6   13.59    2.75
   2 -19  -6   22.45    2.43
   2  19  -6   16.73    2.09
  -2  19   6   12.33    2.03
  -2  19   6   14.06    2.39
  -2 -19   6   14.07    2.95
   2 -19  -6   15.06    2.35
   2  19  -6   14.18    2.33
  -2  19   5   15.01    2.46
  -2 -19   5   20.81    3.22
   2 -19  -5   21.32    2.80
   2  19  -5   12.21    2.21
  -2  19   4    2.90    2.30
   2 -19  -4    5.17    2.90
  -2 -19   4    7.19    3.11
  -2  19   3    3.70    2.35
   2 -19  -3    4.06    3.10
  -2 -19   3    6.30    3.17
  -2  19   2   36.27    2.90
  -2 -19   2   39.36    3.78
   2 -19  -2   41.71    3.79
  -2  19   2   40.84    3.36
   2 -19  -2   41.36    3.05
   2 -19  -1   12.85    3.55
   2 -19  -1   11.36    2.63
  -2  19   1   11.10    2.94
   2 -19   0   15.51    3.66
  -2  19   0   12.53    2.87
   2  19   0    9.68    2.79
  -2  19  -1    8.57    2.79
   2  19   1    5.48    2.81
   2 -19   1    8.78    3.62
  -2 -19  -1    9.10    2.78
   2 -19   2    3.46    3.62
   2  19   2    4.16    2.74
   2 -19   3   22.80    3.71
   2 -19   3   30.11    2.80
   2  19   3   26.87    3.03
   2  19   3   24.82    2.41
   2 -19   4    3.58    3.46
   2  19   4    5.10    2.70
   2  19   4    6.40    2.04
   2  19   5   15.91    2.74
   2  19   5   14.94    2.19
  -2  19  -5   15.76    2.38
   2 -19   5   17.54    3.49
  -2 -19  -5   14.19    2.45
   2  19   6   42.62    2.67
   2  19   6   47.29    3.03
  -2  19  -6   45.61    2.68
   2 -19   6   43.22    3.74
  -2 -19  -6   38.20    2.57
  -2  19  -7    2.17    1.89
   2  19   7    4.26    2.30
   2  19   7    5.11    2.02
   2 -19   7    2.35    3.08
  -2 -19  -7    3.97    1.83
   2 -19   8   29.92    3.34
   2  19   8   29.09    2.36
  -2 -19  -8   35.65    1.97
  -2  19  -8   30.64    2.30
  -2  19  -8   27.05    2.07
   2  19   8   31.70    2.52
   2  19   9    3.61    1.94
   2  19   9    5.96    1.87
  -2  19  -9    3.75    1.79
   2 -19   9    3.67    2.82
   2  19  10    7.18    1.75
   2  19  10    5.73    2.24
   2 -19  10    7.12    2.66
   2  19  11    3.56    2.60
   2 -20 -11    3.94    1.86
   2 -20 -10    1.64    2.01
   2  20  -9    2.85    1.24
   2 -20  -9    3.36    1.96
  -2  20   9    4.02    1.45
   2  20  -9    8.48    1.65
   2  20  -8    4.56    1.74
   2 -20  -8    4.57    1.81
   2  20  -8    5.56    1.42
  -2  20   8    5.07    1.54
  -2  20   8    1.68    1.59
  -2 -20   8    8.17    2.20
  -2  20   7   -0.24    2.07
   2  20  -7    0.58    1.45
   2 -20  -7    3.19    1.86
   2  20  -7    1.73    1.83
  -2  20   7    4.77    1.79
  -2 -20   7    4.07    2.37
  -2  20   6    2.21    2.26
   2 -20  -6    3.07    2.01
   2  20  -6    4.46    1.96
  -2  20   6    4.74    1.91
  -2 -20   6    1.56    2.50
  -2  20   5   -0.14    2.36
   2 -20  -5    3.76    2.06
   2  20  -5   -1.85    1.97
   2 -20  -5   -0.27    2.06
  -2 -20   5   -0.77    2.59
  -2  20   5    4.05    1.97
   2 -20  -4    7.76    2.14
   2 -20  -4    4.15    2.39
  -2 -20   4    2.00    2.74
  -2  20   4    7.44    2.51
  -2  20   4    5.65    2.07
  -2  20   3    1.72    2.47
   2 -20  -3    2.38    2.66
  -2 -20   3    3.18    2.83
   2 -20  -3    3.43    2.25
  -2  20   2   21.22    2.76
   2  20  -2   11.21    2.06
  -2 -20   2   14.51    3.09
   2 -20  -2   15.64    3.07
   2 -20  -2   14.64    2.40
  -2  20   1    4.63    2.56
   2  20  -1    1.10    2.03
   2 -20  -1    7.89    3.16
  -2 -20   1    5.61    3.04
  -2 -20   1    5.92    2.53
   2 -20  -1    1.61    2.25
   2  20   0   33.41    2.62
  -2  20   0   30.56    2.91
   2 -20   0   40.23    3.70
   2 -20   0   34.66    2.70
  -2 -20   0   38.46    2.93
   2  20   1   10.14    2.42
  -2  20  -1    9.53    2.45
   2 -20   1    9.91    3.28
  -2 -20  -1   12.17    2.55
   2 -20   1    5.50    2.32
   2 -20   2   20.43    2.49
  -2 -20  -2   22.60    2.62
   2 -20   2   25.71    3.58
   2  20   2   25.41    2.67
  -2  20  -2   22.41    2.56
   2  20   2   19.87    2.66
   2 -20   3    1.28    2.21
  -2 -20  -3    4.22    2.32
   2 -20   3    5.47    3.21
   2  20   3    0.70    2.36
  -2  20  -3    3.29    2.12
  -2  20  -4   10.96    2.21
   2  20   4   11.62    1.90
  -2 -20  -4   12.50    2.33
   2  20   4   13.08    2.49
   2 -20   4    7.86    3.19
   2  20   5    2.09    2.21
   2  20   5    3.30    1.76
  -2  20  -5    0.96    1.90
   2 -20   5    0.95    3.01
  -2 -20  -5   -1.01    2.00
  -2  20  -6    1.00    1.80
   2  20   6   -0.11    1.66
   2  20   6    1.81    2.10
  -2 -20  -6    3.20    1.78
   2 -20   6    3.73    2.95
  -2  20  -7    4.37    1.63
   2  20   7    7.14    2.02
   2  20   7    9.53    1.79
  -2  20  -7    0.51    1.81
  -2 -20  -7    5.47    1.54
   2 -20   7    4.35    2.83
   2  20   8    2.20    1.76
   2  20   8    5.49    1.63
  -2 -20  -8    3.64    1.22
   2 -20   8    4.82    2.60
  -2  20  -8    4.62    1.64
   2  20   9   33.05    2.45
   2 -21  -9    6.90    2.18
   2 -21  -8    0.51    2.08
   2 -21  -7    9.27    2.06
  -2 -21   7   14.64    2.08
  -2  21   6   22.32    2.16
  -2 -21   6   18.05    2.31
   2 -21  -6   22.21    1.97
  -2 -21   6   23.90    2.31
   2  21  -6   23.72    1.83
  -2  21   5    3.59    2.07
  -2 -21   5    4.30    2.28
  -2 -21   5    6.36    2.17
   2 -21  -5    1.91    1.76
   2  21  -5    4.79    1.67
  -2  21   4    3.35    2.12
  -2 -21   4    1.09    2.38
   2 -21  -4    1.64    1.91
  -2 -21   4    3.70    2.16
   2 -21  -4    2.70    1.79
   2  21  -4   -0.56    1.67
   2 -21  -3   12.68    2.30
  -2 -21   3   18.48    2.68
  -2 -21   3   13.83    2.31
   2 -21  -3   19.94    2.06
  -2  21   3   14.96    2.40
   2 -21  -2    3.50    2.44
  -2 -21   2    7.01    2.61
   2 -21  -2    7.38    1.97
  -2 -21   2   10.09    2.33
  -2  21   2    5.22    2.27
   2 -21  -1    4.36    2.67
  -2 -21   1    1.36    2.56
  -2 -21   1    3.74    2.25
   2 -21  -1    0.10    1.94
   2  21  -1    0.94    1.70
  -2  21   1    2.44    2.20
  -2 -21   0    6.27    2.68
   2 -21   0    6.57    2.82
   2 -21   0    5.75    2.02
  -2 -21   0   13.74    2.35
   2  21   0    8.34    1.90
  -2  21   0    6.10    2.24
  -2 -21  -1   17.01    2.79
   2 -21   1   14.25    3.04
   2 -21   1   13.74    2.11
  -2 -21  -1   15.31    2.29
  -2  21  -1   12.96    2.26
  -2 -21  -2    4.73    2.56
   2 -21   2    7.60    2.92
  -2 -21  -2    1.12    2.14
  -2  21  -2   -0.34    1.98
   2 -21   3   42.55    3.36
  -2 -21  -3   40.65    2.53
  -2  21  -3   38.54    2.37
   2  21   4   14.28    2.15
  -2 -21  -4   14.40    2.03
  -2  21  -4   16.79    1.92
   2 -21   4   15.64    2.91
  -2  21  -5    6.30    1.66
   2  21   5    7.01    1.92
   2 -21   5    6.57    2.69
  -2 -21  -5    7.74    1.70
  -2 -21  -6    0.87    1.49
   2  21   6    0.15    1.29
  -2  21  -6   -0.81    1.60
   2 -21   6    2.48    2.51
   2  21   6    1.91    1.70
  -2  21  -6    3.03    1.44
  -2 -21  -7   -0.49    1.32
   2 -22  -7    1.86    2.08
   2 -22  -6    8.70    2.17
  -2 -22   6    8.96    2.25
  -2 -22   5    2.31    2.15
   2 -22  -5    3.94    1.96
   2 -22  -4    9.28    1.85
  -2 -22   4    8.56    2.16
  -2  22   4    9.11    2.42
  -2 -22   3    2.78    2.07
   2 -22  -3    6.03    1.62
  -2 -22   3    7.71    2.03
  -2  22   3    2.78    2.25
  -2 -22   2   -0.83    2.01
   2 -22  -2    0.89    1.53
  -2 -22   2    1.26    2.08
  -2  22   2    1.16    2.04
  -2 -22   1    1.22    1.98
   2 -22  -1    0.93    1.55
  -2 -22   1    0.05    2.08
   2 -22  -1    1.84    2.02
  -2  22   1    0.83    1.93
  -2 -22   0    3.75    2.03
   2 -22   0    6.30    1.60
  -2 -22   0    5.44    2.16
   2 -22   0    4.85    2.22
  -2  22   0    3.43    1.88
  -2 -22  -1    4.72    2.05
  -2 -22  -1    3.39    2.05
   2 -22   1    6.47    2.35
  -2  22  -1    2.83    1.80
  -2 -22  -2    3.87    2.09
  -2 -22  -2    5.70    1.99
   2 -22   2    7.74    2.39
  -2  22  -2    3.08    1.75
  -2 -22  -3    9.22    1.88
   2 -22   3    7.94    2.35
  -2 -22  -3    9.34    2.19
  -2  22  -3    7.26    1.75
  -2 -22  -4    0.27    1.98
  -2  22  -4    3.35    1.65
  -2 -22  -5    3.47    1.86
  -2  22  -5    2.11    1.60
  -2 -23   4    2.61    2.08
   2 -23  -4    1.94    1.78
  -2 -23   3    3.95    2.36
   2 -23  -3    3.12    1.92
  -2  23   3    2.06    2.38
   2 -23  -2    3.26    1.84
  -2 -23   2    0.79    2.30
  -2  23   2    5.99    2.51
   2 -23  -1   -0.11    1.66
  -2 -23   1    0.53    2.29
  -2  23   1   -1.50    2.43
  -2 -23   0    5.73    2.31
  -2  23   0   10.89    2.43
  -2 -23  -1    1.20    2.32
  -2  23  -1    3.07    2.27
  -2 -23  -2    3.76    2.20
  -2  23  -2    0.40    2.13
  -2 -23  -3    5.37    1.84
  -3   0  21    9.28    3.31
   3   0 -21    9.70    2.05
   3   0 -20    4.03    1.82
   3   0 -20    2.76    1.58
   3   0 -19    6.32    2.20
   3   0 -19    2.92    1.93
   3   0 -18    1.79    2.40
   3   0 -18    1.21    2.22
   3   0 -17    0.84    2.64
   3   0 -16    3.03    2.79
   3   0 -16   -1.72    2.62
   3   0 -16   -0.97    2.22
   3   0 -15   56.86    3.58
   3   0 -15   55.25    3.34
   3   0 -15   55.44    3.67
   3   0 -15   52.66    3.12
   3   0 -14    2.54    2.42
   3   0 -14    0.56    2.58
   3   0 -14   -0.65    2.77
   3   0 -14    2.57    2.76
   3   0 -14    1.88    2.31
   3   0 -13    5.85    2.25
   3   0 -13    8.85    2.45
   3   0 -13    2.21    2.51
   3   0 -13    4.17    2.72
   3   0 -13   10.15    2.26
   3   0 -12    1.41    2.07
   3   0 -12    1.24    2.31
   3   0 -12   -1.15    2.17
   3   0 -12   -0.60    2.58
   3   0 -12    0.49    2.40
   3   0 -12    2.93    2.52
   3   0 -11  727.15   15.60
   3   0 -11  735.60   15.76
   3   0 -11  748.29   16.06
   3   0 -11  737.87   15.85
   3   0 -11  731.02   15.97
   3   0 -10    0.89    2.44
   3   0 -10    4.26    2.09
   3   0 -10    3.54    2.32
   3   0  -9  521.62   11.32
   3   0  -9  511.36   11.50
  -3   0   9  498.45   11.09
   3   0  -9  529.33   11.30
  -3   0   8    0.72    1.79
   3   0  -8    3.10    2.24
   3   0  -7 1373.37   27.69
   3   0  -7 1403.17   27.45
  -3   0   7 1335.62   27.45
   3   0  -6    1.51    1.97
  -3   0   6    1.94    1.51
   3   0  -5  231.54    5.46
  -3   0   5  226.54    5.18
   3   0  -4   -0.98    1.89
  -3   0   4    1.38    1.41
   3   0  -3    7.74    1.91
  -3   0   3   11.26    1.44
   3   0  -2    0.35    1.62
   3   0  -2    0.89    1.78
  -3   0   2   -0.49    1.34
   3   0  -1 1072.70   21.62
   3   0  -1 1088.70   21.69
  -3   0   0    2.62    1.52
   3   0   0    2.41    1.76
  -3   0  -1 4660.44   91.86
  -3   0  -1 4683.96   91.54
   3   0   1 4753.86   92.00
  -3   0  -2    6.78    0.93
  -3   0  -2    3.36    1.40
   3   0   2    4.20    1.86
  -3   0  -3  949.24   18.91
   3   0   3  961.78   19.38
  -3   0  -4    3.07    1.28
   3   0   4    5.52    1.86
   3   0   4    3.10    1.35
  -3   0  -5  173.21    4.01
   3   0   5  162.06    4.57
   3   0   5  163.69    4.06
  -3   0  -6    2.02    1.60
   3   0   6    2.16    2.19
   3   0   6    1.79    1.49
   3   0   7  225.29    5.42
   3   0   7  224.97    6.43
  -3   0  -7  236.45    5.53
   3   0   7  233.91    6.30
   3   0   8    0.69    1.66
   3   0   8    1.19    2.53
   3   0   8    0.29    3.36
   3   0   8    3.20    2.79
   3   0   8    3.63    2.59
   3   0   9  408.54    9.92
   3   0   9  407.98   10.08
   3   0   9  402.41   10.31
  -3   0  -9  409.57    9.13
   3   0  10    1.92    3.28
   3   0  10    5.94    3.42
  -3   0 -10    2.72    2.21
   3   0  10    1.46    4.00
   3   0  11  166.81    6.12
  -3   0 -11  167.26    5.12
   3   0  11  153.01    6.09
   3   0  11  172.51    6.63
  -3   0 -11  173.93    5.01
  -3   0 -12    3.84    2.40
   3   0  12    2.22    3.62
  -3   0 -12    4.57    2.61
   3   0  12    3.96    4.52
   3   0  12    6.66    3.98
  -3   0 -13   10.20    2.57
   3   0  13    7.11    4.12
  -3   0 -13    5.40    2.78
   3   0  13    1.02    4.78
   3   0  13    6.51    4.52
   3   0  13   10.67    4.53
  -3   0 -14    5.13    2.65
   3   0  14    0.56    3.86
   3   0  14    2.47    4.27
   3   0  14    3.26    4.36
  -3   0 -14   -0.57    2.75
  -3   0 -15    5.24    2.69
  -3   0 -15    1.37    2.30
   3   0  15   -0.87    4.28
   3   0  15    2.58    4.33
  -3   0 -16   -0.20    2.10
   3   0  16    3.57    4.03
   3   0  16    2.86    4.18
   3   0  16    6.06    4.10
   3   0  17    5.68    3.81
   3   0  17    0.30    3.59
  -3   0 -17    3.68    2.30
  -3   0 -18   -2.10    1.97
   3   0  18    2.64    3.25
  -3   0 -18    1.96    2.00
  -3   0 -19    3.54    1.59
   3   0  19    4.78    3.57
  -3   0 -19    3.30    1.56
  -3   1  21    0.78    3.43
  -3  -1  21   10.78    3.70
   3   1 -21    5.71    2.08
   3  -1 -21    4.68    1.99
   3   1 -20    2.74    1.81
   3  -1 -20    2.85    1.77
  -3  -1  20    5.63    2.92
  -3   1  20    3.75    2.75
   3   1 -20    3.58    1.52
   3  -1 -20    4.90    1.57
   3   1 -19   16.78    2.36
   3  -1 -19   16.19    2.30
   3   1 -19   16.01    2.14
   3  -1 -19   17.69    2.11
   3   1 -18    4.57    1.94
   3   1 -18    2.82    2.20
   3  -1 -18    2.69    2.09
   3  -1 -18    2.85    2.34
   3   1 -18   -3.55    2.48
   3  -1 -17   73.29    3.61
   3   1 -17   68.78    3.66
   3  -1 -16   43.17    2.96
   3  -1 -16   48.70    3.36
   3   1 -16   44.76    3.44
   3  -1 -16   42.49    2.83
   3  -1 -16   49.51    3.45
   3   1 -16   54.23    3.51
   3  -1 -15    9.29    2.55
   3   1 -15    9.35    3.10
   3  -1 -15   11.92    2.99
   3   1 -15    7.33    2.56
   3  -1 -15    7.58    2.58
   3  -1 -15   10.65    2.46
   3   1 -15    8.30    2.45
   3   1 -15    7.74    2.91
   3  -1 -15    7.31    2.88
   3  -1 -14    3.81    2.43
   3  -1 -14    3.02    2.53
   3   1 -14    8.10    2.66
   3  -1 -14    5.47    2.79
   3   1 -14    7.50    2.93
   3  -1 -14    2.81    2.51
   3   1 -14    3.99    2.46
   3   1 -14    5.66    2.84
   3  -1 -14    1.95    2.79
   3  -1 -13   30.93    2.77
   3  -1 -13   33.02    2.94
   3   1 -13   36.88    3.02
   3  -1 -13   35.78    2.91
   3   1 -13   34.16    2.84
   3   1 -13   30.09    2.61
   3  -1 -13   31.54    2.67
   3   1 -13   36.19    2.55
   3  -1 -13   33.89    3.12
   3   1 -13   36.88    3.10
   3  -1 -12   11.38    2.61
   3   1 -12   13.30    2.68
   3  -1 -12   11.08    2.34
   3   1 -12   12.34    2.14
   3  -1 -12   17.91    2.49
   3   1 -12   14.09    2.52
   3  -1 -12    9.62    2.67
   3   1 -12   14.02    2.32
   3   1 -12   14.16    2.21
   3  -1 -12    9.89    2.45
   3   1 -12   12.65    2.53
   3  -1 -11  290.51    7.20
   3   1 -11  282.91    6.98
   3  -1 -11  295.79    6.88
   3   1 -11  282.27    7.00
   3   1 -11  290.12    7.40
   3  -1 -11  304.81    7.50
   3  -1 -11  276.32    7.38
   3   1 -11  279.24    7.37
   3   1 -11  277.65    7.17
   3  -1 -11  278.31    7.18
   3   1 -11  292.00    7.07
  -3   1  11  268.04    7.00
   3   1 -10 1283.00   26.06
  -3   1  10 1195.64   25.98
   3   1 -10 1296.43   26.30
   3  -1 -10 1281.65   26.31
   3   1 -10 1283.24   26.13
   3  -1 -10 1298.15   26.17
   3  -1 -10 1305.79   25.87
   3   1 -10 1248.70   25.98
   3  -1 -10 1278.64   26.16
   3  -1  -9  816.19   17.30
   3   1  -9  817.99   17.27
   3   1  -9  820.39   17.14
   3  -1  -9  831.77   17.18
   3  -1  -9  849.25   16.89
   3   1  -9  782.53   16.98
   3  -1  -9  797.81   17.16
   3   1  -8   26.99    2.55
   3  -1  -8   23.38    2.53
   3  -1  -8   26.39    2.32
  -3  -1   8   28.86    1.99
  -3   1   8   26.91    2.20
  -3  -1   7  659.35   14.17
   3  -1  -7  717.09   14.29
  -3   1   7  697.99   14.37
   3   1  -7  697.69   14.53
   3  -1  -7  699.61   14.56
  -3  -1   6  318.77    6.99
   3  -1  -6  332.47    7.13
  -3   1   6  328.63    7.20
   3   1  -6  322.62    7.39
   3  -1  -6  324.83    7.39
   3  -1  -5  695.70   13.86
  -3   1   5  687.74   13.88
  -3  -1   5  663.78   13.70
   3  -1  -5  666.60   14.02
   3   1  -5  672.87   14.02
   3  -1  -4   22.91    1.73
  -3  -1   4   19.44    1.51
  -3   1   4   22.11    1.75
   3  -1  -4   25.69    2.11
   3   1  -4   22.93    2.01
  -3  -1   3   85.14    2.32
  -3   1   3   87.17    2.53
   3   1  -3   80.51    2.81
   3  -1  -3   80.34    2.83
  -3   1   2  275.54    6.05
   3  -1  -2  285.20    6.19
   3   1  -2  282.17    6.16
   3  -1  -2  275.42    6.26
   3   1  -2  273.74    6.24
   3  -1  -1 1081.04   21.60
   3   1  -1 1088.21   21.59
   3   1  -1 1066.17   21.65
   3  -1  -1 1078.14   21.66
  -3  -1   0 2325.74   46.16
  -3   1   0 2342.74   46.28
   3  -1   0 2369.11   46.33
   3   1   0 2356.35   46.32
  -3  -1  -1  552.84   11.35
  -3   1  -1  550.48   11.52
  -3   1  -1  552.99   11.19
   3  -1   1  580.28   11.62
   3   1   1  573.02   11.61
  -3   1  -2 3397.88   66.32
  -3   1  -2 3346.07   66.04
   3   1   2 3370.72   66.42
   3  -1   2 3415.32   66.43
   3   1   3 1495.19   29.59
  -3   1  -3 1491.80   29.42
   3  -1   3 1470.02   29.81
   3   1   3 1499.48   29.83
   3   1   4    2.88    1.49
  -3   1  -4    2.64    1.36
   3   1   4    5.53    2.01
   3  -1   4    3.55    1.93
   3   1   5    1.34    1.58
   3   1   5    3.14    2.13
   3  -1   5    3.33    2.04
  -3   1  -5    2.15    1.50
  -3  -1  -5    2.99    1.39
   3   1   6  252.60    5.77
   3  -1   6  243.80    5.55
   3   1   6  246.42    6.36
   3  -1   6  245.75    6.42
   3   1   6  249.14    6.46
   3   1   6  239.25    6.24
  -3   1  -6  260.35    5.75
  -3  -1  -6  248.94    5.65
   3   1   7  406.84    8.93
   3  -1   7  381.95    8.69
   3   1   7  425.73    9.74
   3  -1   7  403.81    9.70
  -3   1  -7  423.16    8.92
  -3  -1  -7  417.96    8.82
   3  -1   7  423.39    9.59
   3   1   7  412.84    9.69
   3  -1   7  401.31    9.50
   3  -1   8   79.45    3.78
   3   1   8   76.62    3.72
   3  -1   8   70.54    4.26
   3   1   8   80.80    4.25
  -3   1  -8   74.59    2.96
   3  -1   8   83.25    3.91
   3  -1   8   71.08    3.69
   3   1   8   74.26    3.68
   3  -1   9   48.55    3.67
   3   1   9   53.38    3.64
   3  -1   9   41.22    4.31
   3   1   9   44.43    4.11
  -3   1  -9   49.28    2.72
   3  -1   9   43.02    3.72
   3  -1   9   45.49    3.51
   3   1   9   41.80    3.52
  -3  -1 -10  204.39    5.46
  -3   1 -10  199.27    5.45
   3   1  10  191.18    6.40
   3  -1  10  193.89    6.47
  -3  -1 -10  197.78    5.66
  -3   1 -10  195.88    5.50
   3   1  10  209.07    6.46
   3  -1  10  204.29    6.48
   3  -1  10  193.60    6.95
   3   1  10  207.48    6.87
   3   1  11   11.76    4.12
   3  -1  11   13.15    4.25
   3  -1  11   15.63    3.62
   3   1  11   12.61    3.50
  -3  -1 -11   10.50    2.48
  -3   1 -11   13.89    2.28
  -3  -1 -11    9.47    2.48
  -3   1 -11   13.46    2.47
   3   1  11   21.87    3.79
   3  -1  11   16.21    3.80
   3   1  12   57.42    4.69
   3  -1  12   61.65    4.94
  -3   1 -12   52.25    3.06
  -3  -1 -12   59.01    3.40
   3  -1  12   50.10    4.42
   3   1  12   43.99    4.27
   3   1  12   59.23    5.11
   3  -1  12   50.38    5.18
  -3   1 -12   61.82    3.29
  -3  -1 -12   62.61    3.42
  -3  -1 -13   20.46    2.85
  -3   1 -13   20.36    2.57
   3   1  13   25.87    4.25
   3  -1  13   24.00    4.22
  -3   1 -13   21.71    3.03
  -3  -1 -13   23.38    3.03
   3  -1  13   22.41    5.12
   3   1  13   16.10    4.73
   3   1  13   24.86    4.58
   3  -1  13   30.32    4.90
   3   1  13   18.03    4.55
   3  -1  13   22.50    4.69
  -3  -1 -14   24.94    2.97
   3   1  14   29.30    4.32
  -3   1 -14   25.03    2.95
   3  -1  14   28.64    4.45
   3   1  14   21.19    4.68
   3  -1  14   28.28    4.82
   3  -1  14   27.42    4.81
   3   1  14   23.47    4.60
  -3   1 -14   22.75    2.96
  -3  -1 -14   29.36    3.10
  -3  -1 -15    4.99    2.75
  -3   1 -15    3.88    2.69
  -3  -1 -15    1.43    2.38
  -3   1 -15    4.74    2.23
   3   1  15   10.95    4.26
   3  -1  15   11.12    4.39
   3   1  15    1.56    4.31
   3  -1  15    6.89    4.55
  -3  -1 -16    3.57    2.25
   3  -1  16    9.96    4.24
   3   1  16   11.34    4.04
   3   1  16    2.69    3.95
   3  -1  16    6.33    4.09
  -3   1 -17    3.07    2.26
  -3  -1 -17    5.13    2.34
  -3  -1 -17    7.80    2.03
   3   1  17    2.06    3.49
   3   1  17    3.32    3.71
   3  -1  17    6.01    3.79
   3  -1  17    2.51    3.67
   3  -1  17    5.74    3.61
  -3   1 -18    5.82    2.00
  -3  -1 -18    5.57    2.01
  -3  -1 -18    4.60    2.07
  -3   1 -18    2.28    2.04
   3  -1  18    4.24    3.23
   3   1  18    2.11    3.17
  -3   1 -19   10.77    1.60
  -3  -1 -19   10.55    1.68
  -3   1 -19   10.73    1.70
  -3  -1 -19   10.73    1.73
   3   1  19    6.23    3.46
   3  -1  19   12.56    3.65
   3   2 -21    3.77    2.05
  -3  -2  21    3.52    3.27
  -3   2  21    0.82    3.09
   3   2 -20    5.80    1.84
   3  -2 -20    4.03    1.72
   3   2 -20    7.51    1.57
   3  -2 -20    4.30    1.50
  -3  -2  20    4.93    3.01
  -3   2  20    2.54    2.63
   3   2 -19    3.70    1.85
   3  -2 -19    2.89    1.86
   3   2 -19    2.53    1.64
   3   2 -19    3.58    2.27
   3  -2 -19    4.46    2.14
   3   2 -18    3.32    1.98
   3   2 -18    1.62    2.46
   3  -2 -18    1.30    2.35
   3  -2 -18    5.28    1.88
   3  -2 -18    2.16    2.16
   3   2 -18    3.86    2.19
   3  -2 -17   14.28    2.40
   3  -2 -17   16.32    2.80
   3   2 -17   20.56    2.93
   3  -2 -16   19.75    2.65
   3  -2 -16   17.09    2.45
   3  -2 -16   21.58    2.94
   3   2 -16   21.22    3.11
   3  -2 -16   19.16    2.95
   3   2 -16   13.83    2.83
   3  -2 -15   11.39    2.64
   3  -2 -15   13.73    2.63
   3   2 -15    8.82    2.57
   3  -2 -15    9.94    2.45
   3   2 -15   10.13    2.41
   3   2 -15    6.81    3.10
   3  -2 -15   11.30    2.93
   3   2 -15   10.65    2.95
   3  -2 -15    7.47    2.86
   3  -2 -14   80.57    3.83
   3  -2 -14   79.64    3.58
   3   2 -14   78.27    3.59
   3   2 -14   88.83    3.87
   3  -2 -14   80.46    3.79
   3   2 -14   80.40    3.55
   3   2 -14   86.16    4.09
   3  -2 -14   83.04    3.96
   3  -2 -14   90.59    4.15
   3   2 -14   87.04    4.09
   3  -2 -13    7.73    2.66
   3   2 -13   10.63    2.71
   3  -2 -13    9.22    2.51
   3  -2 -13    5.21    2.42
   3   2 -13    4.04    2.44
   3  -2 -13    9.57    2.79
   3   2 -13    7.68    2.26
   3   2 -13    6.91    2.35
   3  -2 -13   10.47    2.64
   3   2 -13    9.39    2.71
   3   2 -12   44.12    2.82
   3  -2 -12   48.55    3.35
   3  -2 -12   46.66    3.22
   3   2 -12   47.62    3.22
   3  -2 -12   49.23    3.01
   3  -2 -12   47.98    3.05
   3   2 -12   47.92    2.99
  -3   2  12   42.27    2.90
   3   2 -12   43.09    2.76
   3  -2 -12   46.46    2.69
   3   2 -12   49.82    3.07
   3  -2 -12   45.99    2.93
   3   2 -11   48.18    2.81
   3   2 -11   47.38    2.93
   3  -2 -11   55.37    3.29
   3   2 -11   51.98    3.20
   3   2 -11   49.98    2.96
   3  -2 -11   47.95    3.03
   3  -2 -11   50.02    2.66
   3   2 -11   48.51    2.96
   3  -2 -11   48.76    3.31
  -3   2  11   46.13    2.97
   3  -2 -11   56.05    3.09
   3   2 -10    9.37    2.29
   3  -2 -10   10.40    2.39
   3  -2 -10    8.87    1.98
  -3   2  10   14.05    2.34
   3   2 -10    9.19    2.31
   3  -2 -10   12.68    2.49
   3   2 -10   12.51    2.02
   3   2 -10   11.69    2.49
   3  -2 -10   10.87    2.62
   3  -2  -9  749.05   16.10
   3  -2  -9  777.86   15.75
   3   2  -9  755.47   15.98
   3  -2  -9  744.35   16.16
   3   2  -9  761.69   16.14
   3  -2  -9  744.91   16.01
   3  -2  -8  851.72   18.05
   3  -2  -8  873.81   18.12
   3   2  -8  874.39   18.07
  -3   2   8  854.44   17.91
   3  -2  -7   55.28    2.28
  -3  -2   7   45.86    2.02
  -3   2   7   48.84    2.54
   3  -2  -7   52.48    2.74
   3   2  -7   48.72    2.61
   3  -2  -6   49.46    2.19
  -3  -2   6   43.71    1.82
  -3   2   6   47.97    2.34
   3  -2  -6   43.74    2.56
   3   2  -6   47.65    2.46
   3  -2  -5  255.07    5.65
  -3   2   5  250.75    5.74
  -3  -2   5  238.07    5.34
   3  -2  -5  256.31    5.90
   3   2  -5  256.65    5.84
   3  -2  -4  849.01   17.23
  -3  -2   4  838.85   17.00
  -3   2   4  869.47   17.31
   3  -2  -4  853.12   17.36
   3   2  -4  869.32   17.36
  -3  -2   3  574.55   11.84
  -3   2   3  590.42   12.13
   3  -2  -3  611.88   12.07
   3  -2  -3  590.90   12.21
   3   2  -3  588.26   12.29
   3  -2  -3  591.46   12.32
  -3   2   2  726.56   14.75
   3  -2  -2  720.70   14.88
   3   2  -2  720.22   14.86
   3  -2  -2  732.06   14.80
   3   2  -2  729.68   14.76
   3   2  -1 1719.06   34.11
   3  -2  -1 1735.41   34.15
   3  -2  -1 1710.50   34.20
   3   2  -1 1726.21   34.20
   3  -2   0  495.72   10.48
   3   2   0  508.04   10.49
  -3   2   0  502.82   10.52
   3  -2   1  770.63   15.83
   3   2   1  788.39   15.83
  -3  -2  -1  776.05   15.51
  -3   2  -1  772.68   15.82
   3   2   2  235.07    5.30
   3  -2   2  234.19    5.49
   3   2   2  237.62    5.51
  -3   2  -2  232.94    5.43
  -3   2  -2  236.47    5.12
   3   2   3   10.58    1.55
   3  -2   3    8.88    1.91
   3   2   3   10.65    1.96
  -3   2  -3   12.23    1.42
   3   2   4   94.41    2.86
   3   2   4   93.95    3.23
   3  -2   4   91.56    3.15
  -3   2  -4   96.10    2.72
   3   2   5  532.49   11.20
  -3   2  -5  527.02   11.08
  -3  -2  -5  526.03   10.92
   3  -2   5  544.72   11.54
   3   2   5  551.03   11.55
   3   2   6    9.38    1.79
  -3  -2  -6   11.26    1.45
  -3   2  -6   14.19    1.82
   3  -2   6   11.51    2.22
   3   2   6    8.33    2.56
   3  -2   6   11.31    2.65
   3   2   6   14.59    2.79
   3   2   7  272.29    6.83
   3  -2   7  264.06    6.87
   3   2   7  266.41    6.32
   3  -2   7  273.23    7.09
   3   2   7  270.29    7.13
  -3  -2  -7  260.17    6.00
   3  -2   7  279.09    6.90
   3  -2   8   11.71    2.84
   3   2   8   14.32    2.72
   3   2   8   17.89    3.39
   3  -2   8   14.00    3.50
   3  -2   8   11.72    2.78
   3   2   8   14.09    2.75
  -3   2  -8   12.48    2.17
  -3   2  -8   13.33    2.17
   3  -2   8   13.19    2.83
   3  -2   9    1.78    2.89
   3   2   9    4.71    2.80
   3   2   9    6.84    3.04
   3  -2   9    5.43    3.06
   3   2   9    9.87    3.58
   3  -2   9    7.12    3.81
   3   2   9    7.27    2.18
  -3   2  -9    4.40    2.24
   3  -2   9    6.38    3.17
   3  -2  10   -0.29    3.38
  -3   2 -10    3.62    2.06
  -3  -2 -10    3.89    2.38
   3   2  10    3.87    2.28
  -3   2 -10    4.10    2.24
   3   2  10    5.15    3.29
   3  -2  10    3.33    3.41
   3  -2  10    0.39    3.24
   3   2  10   -0.28    3.10
  -3   2 -10   -0.27    2.32
   3  -2  10    6.12    4.14
   3   2  10    3.55    4.00
   3   2  11  201.26    6.67
   3  -2  11  200.27    6.86
   3  -2  11  210.21    6.92
   3   2  11  195.63    6.65
  -3   2 -11  195.00    5.53
  -3  -2 -11  214.62    5.93
  -3   2 -11  197.54    5.60
  -3  -2 -11  204.97    5.65
   3  -2  11  207.51    7.31
   3   2  11  199.92    6.97
  -3   2 -12   21.37    2.44
  -3  -2 -12   24.64    2.87
   3  -2  12   31.86    4.95
   3   2  12   21.33    4.52
   3  -2  12   21.92    4.02
   3   2  12   23.76    3.87
  -3  -2 -12   23.82    2.89
  -3   2 -12   22.41    2.85
   3   2  12   16.41    3.92
   3  -2  12   23.97    4.40
   3   2  12   18.14    4.17
   3  -2  12   25.90    4.44
  -3   2 -13    1.72    2.26
  -3  -2 -13    1.18    2.66
   3  -2  13    2.37    4.83
   3   2  13    2.17    4.60
  -3  -2 -13    2.49    2.82
  -3   2 -13    0.48    2.75
   3  -2  13    5.32    4.55
   3   2  13    6.76    4.21
   3  -2  13    9.01    4.58
   3   2  13   -0.92    4.24
   3   2  13    2.73    3.82
   3  -2  13    4.52    3.95
  -3  -2 -14   94.01    4.17
  -3   2 -14   93.16    4.11
   3  -2  14   93.86    5.52
   3   2  14   91.22    5.35
   3   2  14   98.06    5.53
   3   2  14   97.32    5.60
   3  -2  14   92.66    5.90
  -3   2 -14  101.37    4.16
  -3  -2 -14  101.06    4.21
   3   2  15   10.39    4.27
   3  -2  15   10.77    4.60
  -3  -2 -15   13.84    2.84
  -3   2 -15    9.46    2.71
   3   2  15    8.55    4.15
   3  -2  15   10.77    4.49
  -3  -2 -15    5.42    2.48
   3  -2  16    1.80    4.19
   3   2  16   11.23    4.09
   3  -2  16    9.05    4.13
  -3  -2 -16    7.78    2.37
  -3  -2 -17    3.58    2.05
  -3   2 -17   -2.07    2.18
  -3  -2 -17    4.83    2.31
   3  -2  17   -0.46    3.59
  -3   2 -17    1.12    2.21
  -3  -2 -17    3.77    2.30
   3   2  17    1.13    3.37
   3  -2  17    5.85    3.69
   3   2  17    4.53    3.54
   3  -2  17   -3.66    3.74
  -3   2 -18   13.19    2.10
  -3  -2 -18   11.79    2.09
  -3   2 -18   14.10    2.07
  -3  -2 -18   13.40    2.10
   3   2  18    9.25    3.20
   3  -2  18   11.85    3.36
  -3   2 -19    5.44    1.44
  -3  -2 -19    3.90    1.72
   3   2  19    3.30    3.14
   3  -2  19   -0.22    3.66
  -3   3  21    5.54    2.74
  -3  -3  21    3.56    3.04
   3   3 -20   13.99    1.57
   3  -3 -20   11.78    1.74
   3   3 -20   16.06    1.94
   3  -3 -20   16.24    1.59
  -3  -3  20   15.88    3.32
  -3   3  20   14.65    2.62
   3  -3 -19    5.19    1.84
   3   3 -19    4.55    1.83
   3   3 -19    5.49    2.25
   3  -3 -19    5.93    2.08
   3   3 -19    5.00    1.75
   3   3 -18    1.23    2.48
   3  -3 -18   -0.46    2.25
   3   3 -18    2.80    2.07
   3  -3 -18    2.63    2.09
   3  -3 -18    2.42    1.97
   3   3 -18    5.56    2.07
   3  -3 -17   24.63    2.67
   3  -3 -17   35.27    2.94
   3   3 -17   30.00    3.07
   3  -3 -16   20.27    2.68
   3  -3 -16   18.52    2.44
   3  -3 -16   18.81    2.94
   3   3 -16   19.10    2.93
   3   3 -16   25.05    3.16
   3  -3 -16   27.92    2.99
   3  -3 -15   10.27    2.52
   3   3 -15    7.12    2.49
   3   3 -15    5.97    2.35
   3   3 -15   11.55    3.11
   3  -3 -15   12.60    2.86
   3  -3 -15    8.52    2.47
   3   3 -14   30.30    2.76
   3   3 -14   34.81    2.95
   3  -3 -14   42.80    3.10
   3   3 -14   32.75    2.89
   3  -3 -14   38.33    3.27
   3   3 -14   29.93    3.38
   3  -3 -14   31.66    3.21
   3   3 -14   36.08    3.23
   3  -3 -14   33.94    3.23
   3   3 -13  155.20    4.87
   3  -3 -13  155.77    5.30
  -3   3  13  151.60    5.23
   3  -3 -13  171.31    5.43
   3   3 -13  177.04    5.43
   3  -3 -13  161.38    5.32
   3  -3 -13  172.64    5.19
   3   3 -13  170.43    5.16
   3   3 -13  163.51    5.06
   3  -3 -13  168.21    4.92
   3   3 -13  165.29    5.26
   3  -3 -13  166.55    5.10
   3  -3 -12    9.00    2.35
   3   3 -12    6.49    2.51
   3  -3 -12    4.31    2.02
   3   3 -12    4.14    2.46
   3  -3 -12    5.12    2.54
   3  -3 -12    4.51    2.43
   3  -3 -12    4.65    2.30
   3   3 -12    8.27    2.35
  -3   3  12    7.32    2.46
   3   3 -12    6.50    2.26
   3  -3 -12    7.03    2.71
   3   3 -12    7.38    2.27
   3  -3 -11   22.19    2.52
   3   3 -11   22.69    2.61
   3   3 -11   19.59    2.55
  -3   3  11   25.26    2.71
   3  -3 -11   22.89    2.73
   3  -3 -11   23.73    2.34
   3   3 -11   21.97    2.55
   3  -3 -11   23.40    3.03
   3  -3 -11   26.46    2.80
   3   3 -11   27.95    2.80
   3  -3 -11   26.69    2.68
   3   3 -11   20.83    2.50
   3  -3 -10  431.23    9.92
   3   3 -10  415.05    9.73
   3   3 -10  418.28    9.67
   3  -3 -10  426.61    9.78
  -3   3  10  417.78    9.79
   3   3 -10  433.39    9.88
   3  -3 -10  415.81    9.92
   3  -3 -10  432.93    9.46
   3  -3  -9   33.89    2.73
   3   3  -9   33.78    2.63
   3  -3  -9   33.96    2.76
   3   3  -9   33.02    2.61
  -3   3   9   31.28    2.67
   3  -3  -9   34.45    2.26
   3   3  -9   39.55    2.57
   3  -3  -9   28.15    2.55
   3   3  -8   30.30    2.35
   3  -3  -8   27.36    2.06
   3  -3  -8   36.33    2.70
   3   3  -8   33.09    2.55
   3  -3  -8   27.21    2.57
   3  -3  -7 1742.57   35.22
  -3   3   7 1754.45   35.05
   3  -3  -7 1726.26   35.07
   3   3  -7 1764.36   35.01
  -3   3   6  897.88   17.73
   3  -3  -6  894.91   17.53
   3   3  -6  881.81   17.68
   3  -3  -6  887.68   17.75
   3  -3  -5  405.67    8.33
  -3   3   5  399.05    8.49
   3  -3  -5  399.16    8.54
   3   3  -5  406.11    8.49
  -3  -3   4   97.35    2.35
   3  -3  -4  101.61    2.88
  -3   3   4  105.64    3.08
  -3  -3   3 5578.15  109.86
   3  -3  -3 5643.53  110.10
  -3   3   3 5641.11  110.23
   3   3  -3 5620.33  110.29
   3  -3  -3 5636.03  110.31
   3   3  -3 5675.13  110.20
   3  -3  -3 5637.57  110.22
  -3   3   2 1768.41   35.32
   3  -3  -2 1768.31   35.17
   3  -3  -2 1779.24   35.38
   3   3  -2 1755.47   35.35
   3   3  -2 1807.51   35.27
   3  -3  -2 1804.58   35.31
  -3   3   1  749.26   15.44
  -3   3   1  767.90   15.62
   3   3  -1  756.88   15.38
   3  -3  -1  760.42   15.50
   3   3  -1  757.14   15.47
[truncated: 845,329 more chars]
