# Supplementary material for: Tandem Reactivity of Metal−Carbon and Carbon−Silicon Bonds in Mononuclear α‐Silyl Organolithium or Organosodium Complexes Towards CO, CO2 and Heteroallenes
Source: Angew Chem Int Ed Engl. 2026 Apr 11;65(21):e8906317. doi: 10.1002/anie.8906317 (PMC13182206; doi:10.1002/anie.8906317)
Supplement: Supplementary file 2 — Supporting File 2: anie72186‐sup‐0002‐CIF.zip. [file ANIE-65-e8906317-s001.zip › anie72186-sup-0002-CIF/5.cif]

data_elu240010_fa
_audit_creation_date               2024-02-06
_audit_creation_method
;
Olex2 1.5-ac5-023
(compiled 2022.04.12 svn.rca3783a0 for Rigaku Oxford Diffraction, GUI svn.r6498)
;
_publ_contact_author_address       ?
_publ_contact_author_email         ?
_publ_contact_author_id_orcid      ?
_publ_contact_author_name          ''
_publ_contact_author_phone         ?
_publ_section_references
;
D. Kratzert, I. Krossing, (2018), J. Appl. Cryst. 51, 928-934.

Dolomanov, O.V., Bourhis, L.J., Gildea, R.J, Howard, J.A.K. & Puschmann, H.
 (2009), J. Appl. Cryst. 42, 339-341.

Kratzert, D., Holstein, J.J. & Krossing, I. (2015). J. Appl. Cryst. 48, 933-938.

Sheldrick, G.M. (2008). Acta Cryst. A64, 112-122.

Sheldrick, G.M. (2015). Acta Cryst. A71, 3-8.
;
_chemical_name_common              ?
_chemical_name_systematic          ?
_chemical_formula_moiety           '2(C23 H45 N4 Na O Si), C7 H8'
_chemical_formula_sum              'C53 H98 N8 Na2 O2 Si2'
_chemical_formula_weight           981.55
_chemical_melting_point            ?
_chemical_oxdiff_formula           'C30 H53 N4 Na1 O1 Si1'
loop_
  _atom_type_symbol
  _atom_type_description
  _atom_type_scat_dispersion_real
  _atom_type_scat_dispersion_imag
  _atom_type_scat_source
 'C' 'C' 0.0181 0.0091 'International Tables Vol C Tables 4.2.6.8 and 6.1.1.4'
 'H' 'H' 0.0000 0.0000 'International Tables Vol C Tables 4.2.6.8 and 6.1.1.4'
 'N' 'N' 0.0311 0.0180 'International Tables Vol C Tables 4.2.6.8 and 6.1.1.4'
 'Na' 'Na' 0.1353 0.1239 'International Tables Vol C Tables 4.2.6.8 and 6.1.1.4'
 'O' 'O' 0.0492 0.0322 'International Tables Vol C Tables 4.2.6.8 and 6.1.1.4'
 'Si' 'Si' 0.2541 0.3302 'International Tables Vol C Tables 4.2.6.8 and 6.1.1.4'

_shelx_space_group_comment
;
The symmetry employed for this shelxl refinement is uniquely defined
by the following loop, which should always be used as a source of
symmetry information in preference to the above space-group names.
They are only intended as comments.
;
_space_group_crystal_system        'monoclinic'
_space_group_IT_number             14
_space_group_name_H-M_alt          'P 1 21/n 1'
_space_group_name_Hall             '-P 2yn'
loop_
  _space_group_symop_operation_xyz
 'x, y, z'
 '-x+1/2, y+1/2, -z+1/2'
 '-x, -y, -z'
 'x-1/2, -y-1/2, z-1/2'

_cell_length_a                     8.9493(3)
_cell_length_b                     17.1024(5)
_cell_length_c                     20.0919(6)
_cell_angle_alpha                  90
_cell_angle_beta                   90.422(3)
_cell_angle_gamma                  90
_cell_volume                       3075.07(16)
_cell_formula_units_Z              2
_cell_measurement_reflns_used      16357
_cell_measurement_temperature      150.0(2)
_cell_measurement_theta_max        74.7790
_cell_measurement_theta_min        3.3290
_shelx_estimated_absorpt_T_max     0.944
_shelx_estimated_absorpt_T_min     0.844
_exptl_absorpt_coefficient_mu      0.978
_exptl_absorpt_correction_T_max    0.951
_exptl_absorpt_correction_T_min    0.852
_exptl_absorpt_correction_type     analytical
_exptl_absorpt_process_details
;
CrysAlisPro 1.171.42.90a (Rigaku Oxford Diffraction, 2023)
Analytical numeric absorption correction using a multifaceted crystal
model based on expressions derived by R.C. Clark & J.S. Reid.
(Clark, R. C. & Reid, J. S. (1995). Acta Cryst. A51, 887-897)
Empirical absorption correction using spherical harmonics,
implemented in SCALE3 ABSPACK scaling algorithm.
;
_exptl_absorpt_special_details     ?
_exptl_crystal_colour              orange
_exptl_crystal_colour_primary      orange
_exptl_crystal_density_diffrn      1.060
_exptl_crystal_density_meas        ?
_exptl_crystal_density_method      ?
_exptl_crystal_description         block
_exptl_crystal_F_000               1076
loop_
  _exptl_crystal_face_index_h
  _exptl_crystal_face_index_k
  _exptl_crystal_face_index_l
  _exptl_crystal_face_perp_dist
 -1 0 -1 0.0231
 1 0 1 0.0331
 0 1 0 0.0891
 0 -1 0 0.0861
 0 1 -1 0.0649
 0 -1 1 0.0789
 -1 -1 0 0.0473
 0 0 1 0.0448
 0 0 -1 0.0368
 -1 0 0 0.0263
 1 0 0 0.0453

_exptl_crystal_size_max            0.18
_exptl_crystal_size_mid            0.1
_exptl_crystal_size_min            0.06
loop_
  _exptl_oxdiff_crystal_face_indexfrac_h
  _exptl_oxdiff_crystal_face_indexfrac_k
  _exptl_oxdiff_crystal_face_indexfrac_l
  _exptl_oxdiff_crystal_face_x
  _exptl_oxdiff_crystal_face_y
  _exptl_oxdiff_crystal_face_z
 -1.0003 -0.0002 -0.9983 -0.0501 0.1821 0.0021
 1.0003 0.0002 0.9983 0.0501 -0.1821 -0.0021
 -0.0004 1.0003 -0.0002 0.0848 0.0232 0.0198
 0.0004 -1.0003 0.0002 -0.0848 -0.0232 -0.0198
 -0.0005 1.0004 -0.9997 0.0910 0.0584 -0.0480
 0.0005 -1.0004 0.9997 -0.0910 -0.0584 0.0480
 -0.9998 -1.0006 0.0014 -0.1411 0.1237 0.0501
 0.0001 -0.0001 0.9995 -0.0061 -0.0353 0.0678
 -0.0001 0.0001 -0.9995 0.0061 0.0353 -0.0678
 -1.0002 -0.0003 0.0012 -0.0563 0.1469 0.0699
 1.0002 0.0003 -0.0012 0.0563 -0.1469 -0.0699

_exptl_transmission_factor_max     ?
_exptl_transmission_factor_min     ?
_diffrn_reflns_av_R_equivalents    0.0314
_diffrn_reflns_av_unetI/netI       0.0246
_diffrn_reflns_Laue_measured_fraction_full  0.974
_diffrn_reflns_Laue_measured_fraction_max  0.907
_diffrn_reflns_limit_h_max         9
_diffrn_reflns_limit_h_min         -10
_diffrn_reflns_limit_k_max         21
_diffrn_reflns_limit_k_min         -21
_diffrn_reflns_limit_l_max         25
_diffrn_reflns_limit_l_min         -20
_diffrn_reflns_number              30069
_diffrn_reflns_point_group_measured_fraction_full  0.974
_diffrn_reflns_point_group_measured_fraction_max  0.907
_diffrn_reflns_theta_full          67.684
_diffrn_reflns_theta_max           77.439
_diffrn_reflns_theta_min           3.394
_diffrn_ambient_environment        N~2~
_diffrn_ambient_temperature        150.0(2)
_diffrn_detector                   'Hybrid Pixel Array Detector'
_diffrn_detector_area_resol_mean   10.0000
_diffrn_detector_type              'HyPix-Arc 100'
_diffrn_measured_fraction_theta_full  0.974
_diffrn_measured_fraction_theta_max  0.907
_diffrn_measurement_details
;
List of Runs (angles in degrees, time in seconds):

  # Type    Start    End  Width  t~exp~   \w     \q     \k     \f   Frames
--------------------------------------------------------------------------
  1  \w    -25.00  85.00   0.50    1.00    --   45.98 -91.00-125.00  220
  2  \w     25.00 106.00   0.50    1.00    --   96.60 -91.00-125.00  162
  3  \w     36.00 106.00   0.50    1.00    --  107.56 -91.00-125.00  140
  4  \w     16.00  51.00   0.50    1.00    --   96.60 -45.00-150.00   70
  5  \w     31.00  71.00   0.50    1.00    --  107.56 -61.00 -90.00   80
  6  \w     31.00  71.00   0.50    1.00    --  107.56 -61.00 -60.00   80
  7  \w     16.00  51.00   0.50    1.00    --   96.60 -45.00-120.00   70
  8  \w     16.00  51.00   0.50    1.00    --   96.60 -45.00 -60.00   70
  9  \w     16.00  51.00   0.50    1.00    --   96.60 -45.00 -30.00   70
 10  \w     16.00  51.00   0.50    1.00    --   96.60 -45.00   0.00   70
 11  \w     16.00  51.00   0.50    1.00    --   96.60 -45.00  30.00   70
 12  \w     37.00 105.00   0.50    1.00    --  107.56 -77.00  90.00  136
 13  \w     16.00  51.00   0.50    1.00    --   96.60 -45.00  60.00   70
 14  \w     15.00  62.00   0.50    1.00    --   45.98  77.00  90.00   94
 15  \w     79.00 178.00   0.50    1.00    --  107.56  91.00 -12.00  198
 16  \w     74.00 122.00   0.50    1.00    --   45.98 125.00 -90.00   96
 17  \w    -26.00  35.00   0.50    1.00    --  -47.73  19.00-150.00  122
 18  \w    -51.00 -11.00   0.50    1.00    --  -92.31  45.00-150.00   80
 19  \w    -71.00 -15.00   0.50    1.00    --  -92.31  61.00 -60.00  112
 20  \w    -26.00  35.00   0.50    1.00    --  -47.73  19.00  90.00  122
 21  \w    -71.00 -15.00   0.50    1.00    --  -92.31  61.00 150.00  112
 22  \w    -87.00  24.00   0.50    1.00    --  -47.73  91.00 -12.00  222
 23  \w   -105.00 -21.00   0.50    1.00    --  -92.31  91.00 -12.00  168
 24  \w   -168.00 -73.00   0.50    1.00    --  -92.31-125.00 -60.00  190
 25  \w   -164.00 -79.00   0.50    1.00    --  -92.31 -91.00-125.00  170
;
_diffrn_measurement_device         'four-circle diffractometer'
_diffrn_measurement_device_type   
 'XtaLAB Synergy, Single source at home/near, HyPix-Arc 100'
_diffrn_measurement_method         '\w scans'
_diffrn_orient_matrix_type        
 'CrysAlisPro convention (1999,Acta A55,543-557)'
_diffrn_orient_matrix_UB_11        0.0562152000
_diffrn_orient_matrix_UB_12        0.0848155000
_diffrn_orient_matrix_UB_13        -0.0061454000
_diffrn_orient_matrix_UB_21        -0.1468918000
_diffrn_orient_matrix_UB_22        0.0230978000
_diffrn_orient_matrix_UB_23        -0.0352525000
_diffrn_orient_matrix_UB_31        -0.0698129000
_diffrn_orient_matrix_UB_32        0.0197425000
_diffrn_orient_matrix_UB_33        0.0678353000
_diffrn_oxdiff_digest_frames
;
0102037b7569ae4b28d727da4c4d663fec02994e9ac
;
_diffrn_oxdiff_digest_hkl
;
01b7b8276ff3f4c43dbcc2a14c2ca6e0630386
;
_diffrn_radiation_monochromator    graphite
_diffrn_radiation_probe            x-ray
_diffrn_radiation_type             CuK\a
_diffrn_radiation_wavelength       1.54184
_diffrn_source                     'fine-focus sealed X-ray tube'
_diffrn_source_type                'Enhance (Cu) X-ray Source'
_reflns_Friedel_coverage           0.000
_reflns_Friedel_fraction_full      .
_reflns_Friedel_fraction_max       .
_reflns_number_gt                  4719
_reflns_number_total               5942
_reflns_special_details
;
 Reflections were merged by SHELXL according to the crystal
 class for the calculation of statistics and refinement.
 
 _reflns_Friedel_fraction is defined as the number of unique
 Friedel pairs measured divided by the number that would be
 possible theoretically, ignoring centric projections and
 systematic absences.
;
_reflns_threshold_expression       'I > 2\s(I)'
_computing_cell_refinement         'CrysAlisPro 1.171.42.90a (Rigaku OD, 2023)'
_computing_data_collection         'CrysAlisPro 1.171.42.90a (Rigaku OD, 2023)'
_computing_data_reduction          'CrysAlisPro 1.171.42.90a (Rigaku OD, 2023)'
_computing_molecular_graphics      'Olex2 1.5-ac5-023 (Dolomanov et al., 2009)'
_computing_publication_material    'Olex2 1.5-ac5-023 (Dolomanov et al., 2009)'
_computing_structure_refinement    'XL  (Sheldrick, 2008)'
_computing_structure_solution      'SHELXT 2018/2 (Sheldrick, 2018)'
_refine_diff_density_max           0.212
_refine_diff_density_min           -0.218
_refine_diff_density_rms           0.031
_refine_ls_extinction_coef         .
_refine_ls_extinction_method       none
_refine_ls_goodness_of_fit_ref     1.059
_refine_ls_hydrogen_treatment      constr
_refine_ls_matrix_type             full
_refine_ls_number_parameters       458
_refine_ls_number_reflns           5942
_refine_ls_number_restraints       887
_refine_ls_R_factor_all            0.0497
_refine_ls_R_factor_gt             0.0384
_refine_ls_restrained_S_all        1.093
_refine_ls_shift/su_max            0.001
_refine_ls_shift/su_mean           0.000
_refine_ls_structure_factor_coef   Fsqd
_refine_ls_weighting_details      
 'w=1/[\s^2^(Fo^2^)+(0.0563P)^2^+0.3938P] where P=(Fo^2^+2Fc^2^)/3'
_refine_ls_weighting_scheme        calc
_refine_ls_wR_factor_gt            0.1031
_refine_ls_wR_factor_ref           0.1096
_refine_special_details
;
The carbon atoms of the DETAN ligand have been modelled 
as disordered over two positions. The occupancies were 
refined independently of the atomic displacement 
parameters. The geometry was restrained using the SADI 
card and the displacement parameters of all partially-
occupied non-hydrogen atoms were restrained using the 
SIMU card. The toluene molecule in this structure was 
modelled as disordered over a centre of symmetry. 
Geometry was restrained according to an example from 
the the fragment library.
;
_olex2_refinement_description
;
1. Fixed Uiso
 At 1.2 times of:
  All C(H) groups, All C(H,H) groups
 At 1.5 times of:
  All C(H,H,H) groups
2. Restrained distances
 C24-C29 = C24-C25 = C28-C27
 1.39 with sigma of 0.02
 C29-C28 = C27-C26 = C26-C25
 1.38 with sigma of 0.02
 C30-C24
 1.51 with sigma of 0.02
 C24-C26
 2.41 with sigma of 0.04
 C28-C26 = C27-C25
 2.4 with sigma of 0.04
 C24-C28
 2.42 with sigma of 0.04
 C29-C27
 2.39 with sigma of 0.04
 C30-C29 = C30-C25
 2.52 with sigma of 0.04
 N1-C12A \\sim N1-C12B
 with sigma of 0.02
 N1-C14A \\sim N1-C14B
 with sigma of 0.02
 N1-C16A \\sim N1-C16B
 with sigma of 0.02
 C22A-C23A \\sim C22B-C23B
 with sigma of 0.04
 C12A-C13A \\sim C12B-C13B
 with sigma of 0.02
 C13A-C19A \\sim C13B-C19B
 with sigma of 0.04
 C17A-C23A \\sim C17B-C23B
 with sigma of 0.04
 C14A-C15A \\sim C14B-C15B
 with sigma of 0.02
 C15A-C21A \\sim C15B-C21B
 with sigma of 0.04
 C16A-C17A \\sim C16B-C17B
 with sigma of 0.02
 C13A-C18A \\sim C13B-C18B
 with sigma of 0.04
 C17A-C22A \\sim C17B-C22B
 with sigma of 0.04
 C15A-C20A \\sim C15B-C20B
 with sigma of 0.04
 Na1-C13A \\sim Na1-C13B
 with sigma of 0.04
 Na1-C17A \\sim Na1-C17B
 with sigma of 0.04
 Na1-C15A \\sim Na1-C15B
 with sigma of 0.04
 Na1-C22A \\sim Na1-C22B
 with sigma of 0.04
 Na1-C23A \\sim Na1-C23B
 with sigma of 0.04
 Na1-C18A \\sim Na1-C18B
 with sigma of 0.04
 Na1-C21A \\sim Na1-C21B
 with sigma of 0.04
 Na1-C20A \\sim Na1-C20B
 with sigma of 0.04
 Na1-C19A \\sim Na1-C19B
 with sigma of 0.04
 C18A-C19A \\sim C18B-C19B
 with sigma of 0.04
 N1-C13A \\sim N1-C13B
 with sigma of 0.04
 N1-C17A \\sim N1-C17B
 with sigma of 0.04
 N1-C15A \\sim N1-C15B
 with sigma of 0.04
 C21A-C20A \\sim C21B-C20B
 with sigma of 0.04
 C24-C29 \\sim C29-C28 \\sim C28-C27 \\sim C27-C26 \\sim C26-C25 \\sim C25-C24
 with sigma of 0.02
 C24-C26 \\sim C24-C28 \\sim C25-C27 \\sim C29-C25 \\sim C28-C26 \\sim C29-C27
 with sigma of 0.04
 C30-C25 \\sim C30-C29
 with sigma of 0.04
3. Restrained planarity
 C24, C25, C26, C27, C28, C29, C30
 with sigma of 0.1
4. Uiso/Uaniso restraints and constraints
N2 \\sim N3 \\sim N4 \\sim C12A \\sim C13A \\sim C14A \\sim C15A \\sim C16A
\\sim C17A \\sim C18A \\sim C19A \\sim C20A \\sim C21A \\sim C22A \\sim C23A
\\sim C12B \\sim C13B \\sim C14B \\sim C15B \\sim C16B \\sim C17B \\sim C18B
\\sim C19B \\sim C20B \\sim C21B \\sim C22B \\sim C23B: within 2A with sigma of
0.04 and sigma for terminal atoms of 0.08 within 2A
C24 \\sim C25 \\sim C26 \\sim C27 \\sim C28 \\sim C29 \\sim C30: within 2A with
sigma of 0.04 and sigma for terminal atoms of 0.08 within 2A
5. Rigid body (RIGU) restrains
 All non-hydrogen atoms
 with sigma for 1-2 distances of 0.004 and sigma for 1-3 distances of 0.004
6. Others
 Fixed Sof: C12A(0.58521) H12A(0.58521) H12B(0.58521) C13A(0.58521)
 H13A(0.58521) H13B(0.58521) C14A(0.58521) H14A(0.58521) H14B(0.58521)
 C15A(0.58521) H15A(0.58521) H15B(0.58521) C16A(0.58521) H16A(0.58521)
 H16B(0.58521) C17A(0.58521) H17A(0.58521) H17B(0.58521) C18A(0.58521)
 H18A(0.58521) H18B(0.58521) H18C(0.58521) C19A(0.58521) H19A(0.58521)
 H19B(0.58521) H19C(0.58521) C20A(0.58521) H20A(0.58521) H20B(0.58521)
 H20C(0.58521) C21A(0.58521) H21A(0.58521) H21B(0.58521) H21C(0.58521)
 C22A(0.58521) H22A(0.58521) H22B(0.58521) H22C(0.58521) C23A(0.58521)
 H23A(0.58521) H23B(0.58521) H23C(0.58521) C12B(0.41479) H12C(0.41479)
 H12D(0.41479) C13B(0.41479) H13C(0.41479) H13D(0.41479) C14B(0.41479)
 H14C(0.41479) H14D(0.41479) C15B(0.41479) H15C(0.41479) H15D(0.41479)
 C16B(0.41479) H16C(0.41479) H16D(0.41479) C17B(0.41479) H17C(0.41479)
 H17D(0.41479) C18B(0.41479) H18D(0.41479) H18E(0.41479) H18F(0.41479)
 C19B(0.41479) H19D(0.41479) H19E(0.41479) H19F(0.41479) C20B(0.41479)
 H20D(0.41479) H20E(0.41479) H20F(0.41479) C21B(0.41479) H21D(0.41479)
 H21E(0.41479) H21F(0.41479) C22B(0.41479) H22D(0.41479) H22E(0.41479)
 H22F(0.41479) C23B(0.41479) H23D(0.41479) H23E(0.41479) H23F(0.41479) C24(0.5)
 C25(0.5) H25(0.5) C26(0.5) H26(0.5) C27(0.5) H27(0.5) C28(0.5) H28(0.5)
 C29(0.5) H29(0.5) C30(0.5) H30A(0.5) H30B(0.5) H30C(0.5)
7.a Secondary CH2 refined with riding coordinates:
 C12A(H12A,H12B), C13A(H13A,H13B), C14A(H14A,H14B), C15A(H15A,H15B), C16A(H16A,
 H16B), C17A(H17A,H17B), C12B(H12C,H12D), C13B(H13C,H13D), C14B(H14C,H14D),
 C15B(H15C,H15D), C16B(H16C,H16D), C17B(H17C,H17D)
7.b Aromatic/amide H refined with riding coordinates:
 C2(H2), C4(H4), C5(H5), C6(H6), C7(H7), C8(H8), C25(H25), C26(H26), C27(H27),
 C28(H28), C29(H29)
7.c Idealised Me refined as rotating group:
 C9(H9A,H9B,H9C), C10(H10A,H10B,H10C), C11(H11A,H11B,H11C), C18A(H18A,H18B,
 H18C), C19A(H19A,H19B,H19C), C20A(H20A,H20B,H20C), C21A(H21A,H21B,H21C),
 C22A(H22A,H22B,H22C), C23A(H23A,H23B,H23C), C18B(H18D,H18E,H18F), C19B(H19D,
 H19E,H19F), C20B(H20D,H20E,H20F), C21B(H21D,H21E,H21F), C22B(H22D,H22E,H22F),
 C23B(H23D,H23E,H23F), C30(H30A,H30B,H30C)
;
_atom_sites_solution_hydrogens     geom
_atom_sites_solution_primary       dual
_atom_sites_solution_secondary     ?
loop_
  _atom_site_label
  _atom_site_type_symbol
  _atom_site_fract_x
  _atom_site_fract_y
  _atom_site_fract_z
  _atom_site_U_iso_or_equiv
  _atom_site_adp_type
  _atom_site_occupancy
  _atom_site_site_symmetry_order
  _atom_site_calc_flag
  _atom_site_refinement_flags_posn
  _atom_site_refinement_flags_adp
  _atom_site_refinement_flags_occupancy
  _atom_site_disorder_assembly
  _atom_site_disorder_group
 Si1 Si 0.63088(4) 0.63569(2) 0.87297(2) 0.04264(12) Uani 1 1 d . . . . .
 Na1 Na 0.32814(6) 0.50731(3) 0.75952(2) 0.03749(14) Uani 1 1 d D . . . .
 O1 O 0.51051(13) 0.59081(6) 0.75774(5) 0.0571(3) Uani 1 1 d . . . . .
 N1 N 0.11401(15) 0.42100(7) 0.72385(6) 0.0478(3) Uani 1 1 d D . . . .
 N2 N 0.24479(15) 0.42406(7) 0.86281(6) 0.0534(3) Uani 1 1 d . U . . .
 N3 N 0.41777(15) 0.42485(7) 0.66497(7) 0.0545(3) Uani 1 1 d . U . . .
 N4 N 0.11992(14) 0.59437(7) 0.72908(7) 0.0509(3) Uani 1 1 d . U . . .
 C1 C 0.60202(15) 0.64353(8) 0.78019(7) 0.0391(3) Uani 1 1 d . . . . .
 C2 C 0.67365(14) 0.69952(7) 0.74329(6) 0.0356(3) Uani 1 1 d . . . . .
 H2 H 0.740478 0.732297 0.767401 0.043 Uiso 1 1 calc R U . . .
 C3 C 0.66140(14) 0.71554(7) 0.67256(6) 0.0360(3) Uani 1 1 d . . . . .
 C4 C 0.56711(17) 0.67454(9) 0.62951(7) 0.0478(3) Uani 1 1 d . . . . .
 H4 H 0.511081 0.631716 0.646175 0.057 Uiso 1 1 calc R U . . .
 C5 C 0.5531(2) 0.69477(10) 0.56283(7) 0.0571(4) Uani 1 1 d . . . . .
 H5 H 0.486728 0.666060 0.534940 0.069 Uiso 1 1 calc R U . . .
 C6 C 0.6338(2) 0.75582(10) 0.53647(7) 0.0577(4) Uani 1 1 d . . . . .
 H6 H 0.624259 0.769218 0.490753 0.069 Uiso 1 1 calc R U . . .
 C7 C 0.7286(2) 0.79697(10) 0.57781(8) 0.0592(4) Uani 1 1 d . . . . .
 H7 H 0.784851 0.839360 0.560530 0.071 Uiso 1 1 calc R U . . .
 C8 C 0.74255(17) 0.77715(9) 0.64427(7) 0.0493(4) Uani 1 1 d . . . . .
 H8 H 0.809319 0.806216 0.671676 0.059 Uiso 1 1 calc R U . . .
 C9 C 0.44560(19) 0.64844(11) 0.91358(8) 0.0609(4) Uani 1 1 d . . . . .
 H9A H 0.414217 0.703170 0.909865 0.091 Uiso 1 1 calc R U . . .
 H9B H 0.453665 0.633990 0.960669 0.091 Uiso 1 1 calc R U . . .
 H9C H 0.371621 0.614839 0.891530 0.091 Uiso 1 1 calc R U . . .
 C10 C 0.7007(2) 0.53501(10) 0.89138(9) 0.0658(5) Uani 1 1 d . . . . .
 H10A H 0.650145 0.497428 0.862091 0.099 Uiso 1 1 calc R U . . .
 H10B H 0.679971 0.521965 0.937896 0.099 Uiso 1 1 calc R U . . .
 H10C H 0.808695 0.532827 0.883807 0.099 Uiso 1 1 calc R U . . .
 C11 C 0.7624(2) 0.70939(11) 0.90890(8) 0.0659(5) Uani 1 1 d . . . . .
 H11A H 0.861932 0.701874 0.889917 0.099 Uiso 1 1 calc R U . . .
 H11B H 0.767778 0.702858 0.957319 0.099 Uiso 1 1 calc R U . . .
 H11C H 0.726563 0.762124 0.898342 0.099 Uiso 1 1 calc R U . . .
 C12A C 0.0437(5) 0.3854(2) 0.7820(2) 0.0519(9) Uani 0.5852 1 d D U P A 1
 H12A H -0.013728 0.338843 0.767521 0.062 Uiso 0.5852 1 calc R U P A 1
 H12B H -0.027562 0.423125 0.801439 0.062 Uiso 0.5852 1 calc R U P A 1
 C13A C 0.1560(5) 0.3610(2) 0.8353(2) 0.0553(9) Uani 0.5852 1 d D U P A 1
 H13A H 0.101217 0.335444 0.871996 0.066 Uiso 0.5852 1 calc R U P A 1
 H13B H 0.224212 0.321599 0.816029 0.066 Uiso 0.5852 1 calc R U P A 1
 C14A C 0.1758(5) 0.3594(2) 0.68020(19) 0.0564(9) Uani 0.5852 1 d D U P A 1
 H14A H 0.092954 0.335970 0.654085 0.068 Uiso 0.5852 1 calc R U P A 1
 H14B H 0.219310 0.317660 0.708476 0.068 Uiso 0.5852 1 calc R U P A 1
 C15A C 0.2926(5) 0.3873(2) 0.63321(18) 0.0574(9) Uani 0.5852 1 d D U P A 1
 H15A H 0.329516 0.342178 0.607254 0.069 Uiso 0.5852 1 calc R U P A 1
 H15B H 0.246241 0.424584 0.601492 0.069 Uiso 0.5852 1 calc R U P A 1
 C16A C 0.0107(4) 0.4719(2) 0.68726(18) 0.0518(8) Uani 0.5852 1 d D U P A 1
 H16A H -0.085681 0.444212 0.681286 0.062 Uiso 0.5852 1 calc R U P A 1
 H16B H 0.051849 0.482118 0.642504 0.062 Uiso 0.5852 1 calc R U P A 1
 C17A C -0.0178(4) 0.5491(2) 0.7214(2) 0.0557(9) Uani 0.5852 1 d D U P A 1
 H17A H -0.091075 0.579634 0.695000 0.067 Uiso 0.5852 1 calc R U P A 1
 H17B H -0.061298 0.539327 0.765817 0.067 Uiso 0.5852 1 calc R U P A 1
 C18A C 0.1449(4) 0.4720(2) 0.90882(17) 0.0664(8) Uani 0.5852 1 d D U P A 1
 H18A H 0.203315 0.514408 0.928910 0.100 Uiso 0.5852 1 calc R U P A 1
 H18B H 0.105690 0.438118 0.943967 0.100 Uiso 0.5852 1 calc R U P A 1
 H18C H 0.061591 0.494055 0.883065 0.100 Uiso 0.5852 1 calc R U P A 1
 C19A C 0.3657(4) 0.3957(3) 0.90378(19) 0.0763(10) Uani 0.5852 1 d D U P A 1
 H19A H 0.436464 0.366692 0.876180 0.114 Uiso 0.5852 1 calc R U P A 1
 H19B H 0.325985 0.361087 0.938268 0.114 Uiso 0.5852 1 calc R U P A 1
 H19C H 0.416894 0.440030 0.924812 0.114 Uiso 0.5852 1 calc R U P A 1
 C20A C 0.5099(4) 0.3703(2) 0.7050(2) 0.0724(10) Uani 0.5852 1 d D U P A 1
 H20A H 0.448022 0.346244 0.739442 0.109 Uiso 0.5852 1 calc R U P A 1
 H20B H 0.592442 0.398938 0.725965 0.109 Uiso 0.5852 1 calc R U P A 1
 H20C H 0.550132 0.329390 0.675981 0.109 Uiso 0.5852 1 calc R U P A 1
 C21A C 0.5152(5) 0.4621(2) 0.61676(18) 0.0688(9) Uani 0.5852 1 d D U P A 1
 H21A H 0.457328 0.499558 0.590114 0.103 Uiso 0.5852 1 calc R U P A 1
 H21B H 0.557880 0.422257 0.587470 0.103 Uiso 0.5852 1 calc R U P A 1
 H21C H 0.595884 0.489635 0.640210 0.103 Uiso 0.5852 1 calc R U P A 1
 C22A C 0.1636(8) 0.6550(3) 0.6843(3) 0.0893(18) Uani 0.5852 1 d D U P A 1
 H22A H 0.189182 0.632044 0.641133 0.134 Uiso 0.5852 1 calc R U P A 1
 H22B H 0.250632 0.682576 0.702531 0.134 Uiso 0.5852 1 calc R U P A 1
 H22C H 0.080758 0.691915 0.678391 0.134 Uiso 0.5852 1 calc R U P A 1
 C23A C 0.0718(7) 0.6283(4) 0.7913(3) 0.0913(17) Uani 0.5852 1 d D U P A 1
 H23A H 0.035652 0.586856 0.820777 0.137 Uiso 0.5852 1 calc R U P A 1
 H23B H -0.009008 0.665746 0.782694 0.137 Uiso 0.5852 1 calc R U P A 1
 H23C H 0.156014 0.655327 0.812613 0.137 Uiso 0.5852 1 calc R U P A 1
 C12B C 0.0913(9) 0.3594(4) 0.7745(3) 0.074(2) Uani 0.4148 1 d D U P A 2
 H12C H 0.166314 0.317649 0.767759 0.089 Uiso 0.4148 1 calc R U P A 2
 H12D H -0.008858 0.336000 0.767777 0.089 Uiso 0.4148 1 calc R U P A 2
 C13B C 0.1035(7) 0.3883(4) 0.8440(3) 0.0691(16) Uani 0.4148 1 d D U P A 2
 H13C H 0.023041 0.426969 0.851306 0.083 Uiso 0.4148 1 calc R U P A 2
 H13D H 0.085113 0.343756 0.874383 0.083 Uiso 0.4148 1 calc R U P A 2
 C14B C 0.1457(7) 0.3850(3) 0.6593(3) 0.0644(14) Uani 0.4148 1 d D U P A 2
 H14C H 0.123068 0.422770 0.623266 0.077 Uiso 0.4148 1 calc R U P A 2
 H14D H 0.080525 0.338756 0.652897 0.077 Uiso 0.4148 1 calc R U P A 2
 C15B C 0.3085(9) 0.3601(3) 0.6551(3) 0.0777(17) Uani 0.4148 1 d D U P A 2
 H15C H 0.327703 0.319444 0.689197 0.093 Uiso 0.4148 1 calc R U P A 2
 H15D H 0.325680 0.336197 0.610963 0.093 Uiso 0.4148 1 calc R U P A 2
 C16B C -0.0234(6) 0.4707(4) 0.7184(3) 0.0645(14) Uani 0.4148 1 d D U P A 2
 H16C H -0.067203 0.476934 0.763219 0.077 Uiso 0.4148 1 calc R U P A 2
 H16D H -0.097859 0.443655 0.689976 0.077 Uiso 0.4148 1 calc R U P A 2
 C17B C 0.0072(6) 0.5503(4) 0.6898(3) 0.0603(14) Uani 0.4148 1 d D U P A 2
 H17C H 0.043114 0.544304 0.643564 0.072 Uiso 0.4148 1 calc R U P A 2
 H17D H -0.087094 0.580494 0.688212 0.072 Uiso 0.4148 1 calc R U P A 2
 C18B C 0.2464(7) 0.4589(3) 0.9256(2) 0.0670(11) Uani 0.4148 1 d D U P A 2
 H18D H 0.346363 0.479701 0.935053 0.100 Uiso 0.4148 1 calc R U P A 2
 H18E H 0.220396 0.419947 0.959323 0.100 Uiso 0.4148 1 calc R U P A 2
 H18F H 0.173466 0.501680 0.926501 0.100 Uiso 0.4148 1 calc R U P A 2
 C19B C 0.3679(7) 0.3604(3) 0.8637(3) 0.0827(15) Uani 0.4148 1 d D U P A 2
 H19D H 0.374535 0.336242 0.819612 0.124 Uiso 0.4148 1 calc R U P A 2
 H19E H 0.342808 0.320331 0.896716 0.124 Uiso 0.4148 1 calc R U P A 2
 H19F H 0.464064 0.384228 0.875455 0.124 Uiso 0.4148 1 calc R U P A 2
 C20B C 0.5674(8) 0.3982(5) 0.6785(4) 0.119(3) Uani 0.4148 1 d D U P A 2
 H20D H 0.565422 0.358841 0.713918 0.178 Uiso 0.4148 1 calc R U P A 2
 H20E H 0.629304 0.442516 0.692643 0.178 Uiso 0.4148 1 calc R U P A 2
 H20F H 0.609315 0.375066 0.638093 0.178 Uiso 0.4148 1 calc R U P A 2
 C21B C 0.4180(7) 0.4731(3) 0.6032(3) 0.0723(13) Uani 0.4148 1 d D U P A 2
 H21D H 0.318297 0.495280 0.595841 0.108 Uiso 0.4148 1 calc R U P A 2
 H21E H 0.445106 0.440300 0.565211 0.108 Uiso 0.4148 1 calc R U P A 2
 H21F H 0.490898 0.515573 0.608057 0.108 Uiso 0.4148 1 calc R U P A 2
 C22B C 0.1725(10) 0.6277(3) 0.6664(4) 0.0619(15) Uani 0.4148 1 d D U P A 2
 H22D H 0.185713 0.585788 0.633676 0.093 Uiso 0.4148 1 calc R U P A 2
 H22E H 0.268229 0.654234 0.673935 0.093 Uiso 0.4148 1 calc R U P A 2
 H22F H 0.098929 0.665373 0.649544 0.093 Uiso 0.4148 1 calc R U P A 2
 C23B C 0.1024(10) 0.6579(3) 0.7770(4) 0.0658(17) Uani 0.4148 1 d D U P A 2
 H23D H 0.072315 0.636252 0.820074 0.099 Uiso 0.4148 1 calc R U P A 2
 H23E H 0.025598 0.694242 0.760974 0.099 Uiso 0.4148 1 calc R U P A 2
 H23F H 0.197520 0.685664 0.782206 0.099 Uiso 0.4148 1 calc R U P A 2
 C24 C -0.0061(6) 0.5519(3) 0.5052(3) 0.0872(15) Uani 0.5 1 d D U P B -1
 C25 C -0.1266(10) 0.5081(4) 0.5221(4) 0.0773(17) Uani 0.5 1 d D U P B -1
 H25 H -0.213105 0.533255 0.538933 0.093 Uiso 0.5 1 calc R U P B -1
 C26 C -0.1258(9) 0.4261(4) 0.5150(3) 0.1024(18) Uani 0.5 1 d D U P B -1
 H26 H -0.209811 0.395028 0.526260 0.123 Uiso 0.5 1 calc R U P B -1
 C27 C 0.0024(13) 0.3939(6) 0.4910(6) 0.141(4) Uani 0.5 1 d D U P B -1
 H27 H 0.007825 0.338736 0.485644 0.169 Uiso 0.5 1 calc R U P B -1
 C28 C 0.1220(10) 0.4380(6) 0.4745(3) 0.127(3) Uani 0.5 1 d D U P B -1
 H28 H 0.208977 0.413107 0.457815 0.152 Uiso 0.5 1 calc R U P B -1
 C29 C 0.1208(12) 0.5177(7) 0.4813(6) 0.118(3) Uani 0.5 1 d D U P B -1
 H29 H 0.205445 0.548196 0.469819 0.141 Uiso 0.5 1 calc R U P B -1
 C30 C -0.0111(14) 0.6379(5) 0.5122(8) 0.150(4) Uani 0.5 1 d D U P B -1
 H30A H 0.090020 0.659201 0.507872 0.225 Uiso 0.5 1 calc R U P B -1
 H30B H -0.050818 0.651473 0.556050 0.225 Uiso 0.5 1 calc R U P B -1
 H30C H -0.075720 0.659961 0.477425 0.225 Uiso 0.5 1 calc R U P B -1

loop_
  _atom_site_aniso_label
  _atom_site_aniso_U_11
  _atom_site_aniso_U_22
  _atom_site_aniso_U_33
  _atom_site_aniso_U_23
  _atom_site_aniso_U_13
  _atom_site_aniso_U_12
 Si1 0.0433(2) 0.0464(2) 0.0383(2) 0.00231(15) 0.00411(16) -0.00275(16)
 Na1 0.0392(3) 0.0327(3) 0.0407(3) 0.00035(19) 0.0015(2) -0.0011(2)
 O1 0.0641(7) 0.0580(6) 0.0492(6) 0.0041(5) -0.0032(5) -0.0269(5)
 N1 0.0574(8) 0.0398(6) 0.0461(6) 0.0005(5) 0.0006(6) -0.0145(5)
 N2 0.0563(8) 0.0534(7) 0.0504(7) 0.0137(6) -0.0034(6) -0.0092(6)
 N3 0.0582(8) 0.0490(7) 0.0563(7) -0.0083(6) 0.0041(6) 0.0147(6)
 N4 0.0470(7) 0.0403(6) 0.0655(8) 0.0002(5) -0.0008(6) 0.0061(5)
 C1 0.0350(7) 0.0401(7) 0.0424(7) -0.0019(5) 0.0018(6) 0.0007(6)
 C2 0.0308(6) 0.0371(6) 0.0390(6) -0.0027(5) 0.0010(5) -0.0002(5)
 C3 0.0308(6) 0.0381(6) 0.0393(7) -0.0037(5) 0.0064(5) 0.0047(5)
 C4 0.0526(9) 0.0475(8) 0.0434(7) -0.0045(6) 0.0024(7) -0.0078(7)
 C5 0.0668(11) 0.0633(10) 0.0412(8) -0.0112(7) -0.0027(7) -0.0060(8)
 C6 0.0694(11) 0.0684(10) 0.0353(7) 0.0003(7) 0.0086(7) -0.0016(9)
 C7 0.0645(10) 0.0675(10) 0.0457(8) 0.0069(7) 0.0112(8) -0.0141(8)
 C8 0.0456(8) 0.0585(9) 0.0438(7) 0.0009(6) 0.0053(6) -0.0121(7)
 C9 0.0600(10) 0.0682(10) 0.0547(9) 0.0022(8) 0.0167(8) 0.0007(8)
 C10 0.0738(12) 0.0639(10) 0.0597(10) 0.0145(8) 0.0047(9) 0.0133(9)
 C11 0.0741(12) 0.0812(12) 0.0424(8) -0.0015(8) -0.0006(8) -0.0232(10)
 C12A 0.051(2) 0.046(2) 0.0587(19) 0.0023(15) 0.0035(15) -0.0129(15)
 C13A 0.063(2) 0.0434(19) 0.0599(19) 0.0174(14) 0.0105(17) -0.0055(14)
 C14A 0.073(2) 0.0359(18) 0.060(2) -0.0092(14) -0.0052(18) -0.0064(15)
 C15A 0.074(2) 0.047(2) 0.051(2) -0.0137(14) 0.0053(16) 0.0016(16)
 C16A 0.0456(18) 0.0542(16) 0.055(2) -0.0028(16) -0.0088(16) -0.0063(13)
 C17A 0.0444(17) 0.0522(16) 0.070(2) 0.0019(18) 0.0010(18) 0.0056(13)
 C18A 0.061(2) 0.074(2) 0.0634(19) -0.0030(16) 0.0054(16) -0.0071(17)
 C19A 0.064(2) 0.102(3) 0.0628(19) 0.0265(19) -0.0018(17) 0.0085(19)
 C20A 0.065(2) 0.073(2) 0.079(2) 0.0133(17) 0.0086(19) 0.0227(18)
 C21A 0.076(2) 0.065(2) 0.066(2) -0.0037(16) 0.0229(19) -0.0001(19)
 C22A 0.091(3) 0.077(4) 0.100(4) 0.031(3) 0.018(3) 0.022(3)
 C23A 0.070(3) 0.132(5) 0.071(3) -0.006(3) -0.005(2) 0.041(3)
 C12B 0.099(6) 0.064(4) 0.060(3) 0.015(3) -0.007(3) -0.044(3)
 C13B 0.079(4) 0.069(4) 0.059(3) 0.020(3) -0.002(3) -0.032(3)
 C14B 0.093(4) 0.049(3) 0.050(3) -0.009(2) -0.006(2) -0.024(3)
 C15B 0.125(4) 0.042(3) 0.066(4) -0.013(2) 0.007(3) 0.007(3)
 C16B 0.052(3) 0.087(3) 0.055(3) 0.003(3) -0.007(2) -0.023(2)
 C17B 0.047(3) 0.074(3) 0.060(3) 0.006(3) -0.004(2) 0.000(2)
 C18B 0.088(4) 0.061(2) 0.051(2) 0.0117(18) -0.002(2) -0.013(3)
 C19B 0.101(4) 0.063(3) 0.084(4) 0.005(2) -0.006(3) 0.017(3)
 C20B 0.092(4) 0.154(7) 0.110(5) 0.002(5) 0.011(4) 0.066(4)
 C21B 0.081(4) 0.062(3) 0.074(3) -0.010(2) 0.003(3) 0.004(3)
 C22B 0.070(3) 0.044(3) 0.072(3) 0.006(2) 0.006(3) 0.007(3)
 C23B 0.086(4) 0.037(2) 0.075(4) -0.008(2) 0.007(3) 0.009(2)
 C24 0.090(3) 0.114(4) 0.057(3) 0.029(3) -0.017(2) 0.006(3)
 C25 0.080(4) 0.100(4) 0.052(3) 0.019(3) -0.006(3) 0.007(3)
 C26 0.128(5) 0.116(4) 0.062(3) 0.011(3) -0.030(3) 0.006(3)
 C27 0.187(7) 0.167(9) 0.067(4) 0.011(7) -0.048(5) 0.052(6)
 C28 0.125(5) 0.198(7) 0.057(3) 0.007(5) -0.016(3) 0.081(5)
 C29 0.093(5) 0.198(8) 0.061(4) 0.027(6) -0.006(4) 0.046(5)
 C30 0.223(10) 0.128(5) 0.098(6) 0.036(4) -0.062(6) -0.005(5)

_geom_special_details
;
 All esds (except the esd in the dihedral angle between two l.s. planes)
 are estimated using the full covariance matrix.  The cell esds are taken
 into account individually in the estimation of esds in distances, angles
 and torsion angles; correlations between esds in cell parameters are only
 used when they are defined by crystal symmetry.  An approximate (isotropic)
 treatment of cell esds is used for estimating esds involving l.s. planes.
;
loop_
  _geom_bond_atom_site_label_1
  _geom_bond_atom_site_label_2
  _geom_bond_distance
  _geom_bond_site_symmetry_2
  _geom_bond_publ_flag
 Si1 C1 1.8847(14) . ?
 Si1 C9 1.8662(17) . ?
 Si1 C10 1.8678(17) . ?
 Si1 C11 1.8662(17) . ?
 Na1 O1 2.1690(11) . ?
 Na1 N1 2.5189(13) . ?
 Na1 N2 2.6293(13) . ?
 Na1 N3 2.5027(13) . ?
 Na1 N4 2.4590(13) . ?
 Na1 C20A 3.061(4) . ?
 Na1 C22B 3.105(8) . ?
 O1 C1 1.2968(16) . ?
 N1 C12A 1.464(5) . ?
 N1 C14A 1.481(4) . ?
 N1 C16A 1.464(4) . ?
 N1 C12B 1.480(6) . ?
 N1 C14B 1.466(5) . ?
 N1 C16B 1.498(6) . ?
 N2 C13A 1.447(4) . ?
 N2 C18A 1.529(4) . ?
 N2 C19A 1.439(3) . ?
 N2 C13B 1.452(6) . ?
 N2 C18B 1.395(5) . ?
 N2 C19B 1.549(5) . ?
 N3 C15A 1.436(4) . ?
 N3 C20A 1.479(4) . ?
 N3 C21A 1.455(3) . ?
 N3 C15B 1.490(7) . ?
 N3 C20B 1.438(6) . ?
 N3 C21B 1.490(5) . ?
 N4 C17A 1.463(4) . ?
 N4 C22A 1.429(6) . ?
 N4 C23A 1.447(6) . ?
 N4 C17B 1.483(6) . ?
 N4 C22B 1.464(8) . ?
 N4 C23B 1.461(7) . ?
 C1 C2 1.3728(18) . ?
 C2 H2 0.9500 . ?
 C2 C3 1.4506(18) . ?
 C3 C4 1.3933(19) . ?
 C3 C8 1.4024(19) . ?
 C4 H4 0.9500 . ?
 C4 C5 1.388(2) . ?
 C5 H5 0.9500 . ?
 C5 C6 1.378(2) . ?
 C6 H6 0.9500 . ?
 C6 C7 1.376(2) . ?
 C7 H7 0.9500 . ?
 C7 C8 1.382(2) . ?
 C8 H8 0.9500 . ?
 C9 H9A 0.9800 . ?
 C9 H9B 0.9800 . ?
 C9 H9C 0.9800 . ?
 C10 H10A 0.9800 . ?
 C10 H10B 0.9800 . ?
 C10 H10C 0.9800 . ?
 C11 H11A 0.9800 . ?
 C11 H11B 0.9800 . ?
 C11 H11C 0.9800 . ?
 C12A H12A 0.9900 . ?
 C12A H12B 0.9900 . ?
 C12A C13A 1.521(6) . ?
 C13A H13A 0.9900 . ?
 C13A H13B 0.9900 . ?
 C14A H14A 0.9900 . ?
 C14A H14B 0.9900 . ?
 C14A C15A 1.492(6) . ?
 C15A H15A 0.9900 . ?
 C15A H15B 0.9900 . ?
 C16A H16A 0.9900 . ?
 C16A H16B 0.9900 . ?
 C16A C17A 1.510(5) . ?
 C17A H17A 0.9900 . ?
 C17A H17B 0.9900 . ?
 C18A H18A 0.9800 . ?
 C18A H18B 0.9800 . ?
 C18A H18C 0.9800 . ?
 C19A H19A 0.9800 . ?
 C19A H19B 0.9800 . ?
 C19A H19C 0.9800 . ?
 C20A H20A 0.9800 . ?
 C20A H20B 0.9800 . ?
 C20A H20C 0.9800 . ?
 C21A H21A 0.9800 . ?
 C21A H21B 0.9800 . ?
 C21A H21C 0.9800 . ?
 C22A H22A 0.9800 . ?
 C22A H22B 0.9800 . ?
 C22A H22C 0.9800 . ?
 C23A H23A 0.9800 . ?
 C23A H23B 0.9800 . ?
 C23A H23C 0.9800 . ?
 C12B H12C 0.9900 . ?
 C12B H12D 0.9900 . ?
 C12B C13B 1.485(8) . ?
 C13B H13C 0.9900 . ?
 C13B H13D 0.9900 . ?
 C14B H14C 0.9900 . ?
 C14B H14D 0.9900 . ?
 C14B C15B 1.521(9) . ?
 C15B H15C 0.9900 . ?
 C15B H15D 0.9900 . ?
 C16B H16C 0.9900 . ?
 C16B H16D 0.9900 . ?
 C16B C17B 1.503(8) . ?
 C17B H17C 0.9900 . ?
 C17B H17D 0.9900 . ?
 C18B H18D 0.9800 . ?
 C18B H18E 0.9800 . ?
 C18B H18F 0.9800 . ?
 C19B H19D 0.9800 . ?
 C19B H19E 0.9800 . ?
 C19B H19F 0.9800 . ?
 C20B H20D 0.9800 . ?
 C20B H20E 0.9800 . ?
 C20B H20F 0.9800 . ?
 C21B H21D 0.9800 . ?
 C21B H21E 0.9800 . ?
 C21B H21F 0.9800 . ?
 C22B H22D 0.9800 . ?
 C22B H22E 0.9800 . ?
 C22B H22F 0.9800 . ?
 C23B H23D 0.9800 . ?
 C23B H23E 0.9800 . ?
 C23B H23F 0.9800 . ?
 C24 C25 1.357(8) . ?
 C24 C29 1.368(9) . ?
 C24 C30 1.479(10) . ?
 C25 H25 0.9500 . ?
 C25 C26 1.410(8) . ?
 C26 H26 0.9500 . ?
 C26 C27 1.364(9) . ?
 C27 H27 0.9500 . ?
 C27 C28 1.353(10) . ?
 C28 H28 0.9500 . ?
 C28 C29 1.369(8) . ?
 C29 H29 0.9500 . ?
 C30 H30A 0.9800 . ?
 C30 H30B 0.9800 . ?
 C30 H30C 0.9800 . ?

loop_
  _geom_angle_atom_site_label_1
  _geom_angle_atom_site_label_2
  _geom_angle_atom_site_label_3
  _geom_angle
  _geom_angle_site_symmetry_1
  _geom_angle_site_symmetry_3
  _geom_angle_publ_flag
 C9 Si1 C1 107.96(7) . . ?
 C9 Si1 C10 108.55(8) . . ?
 C9 Si1 C11 108.17(9) . . ?
 C10 Si1 C1 107.74(7) . . ?
 C11 Si1 C1 114.59(7) . . ?
 C11 Si1 C10 109.68(9) . . ?
 O1 Na1 N1 162.19(4) . . ?
 O1 Na1 N2 125.97(4) . . ?
 O1 Na1 N3 96.49(5) . . ?
 O1 Na1 N4 99.57(5) . . ?
 O1 Na1 C20A 95.54(9) . . ?
 O1 Na1 C22B 83.55(16) . . ?
 N1 Na1 N2 71.79(4) . . ?
 N1 Na1 C20A 81.63(9) . . ?
 N1 Na1 C22B 83.12(16) . . ?
 N2 Na1 C20A 91.29(8) . . ?
 N2 Na1 C22B 134.92(16) . . ?
 N3 Na1 N1 72.62(5) . . ?
 N3 Na1 N2 112.85(5) . . ?
 N3 Na1 C20A 28.65(8) . . ?
 N3 Na1 C22B 93.50(12) . . ?
 N4 Na1 N1 73.17(5) . . ?
 N4 Na1 N2 107.78(5) . . ?
 N4 Na1 N3 113.51(5) . . ?
 N4 Na1 C20A 141.11(9) . . ?
 N4 Na1 C22B 27.50(15) . . ?
 C1 O1 Na1 157.72(9) . . ?
 C12A N1 Na1 110.3(2) . . ?
 C12A N1 C14A 109.9(2) . . ?
 C12A N1 C16A 112.0(2) . . ?
 C14A N1 Na1 107.38(19) . . ?
 C16A N1 Na1 105.73(15) . . ?
 C16A N1 C14A 111.3(2) . . ?
 C12B N1 Na1 109.3(3) . . ?
 C12B N1 C16B 109.7(4) . . ?
 C14B N1 Na1 110.3(3) . . ?
 C14B N1 C12B 109.7(4) . . ?
 C14B N1 C16B 109.8(3) . . ?
 C16B N1 Na1 108.1(2) . . ?
 C13A N2 Na1 105.09(18) . . ?
 C13A N2 C18A 108.0(2) . . ?
 C18A N2 Na1 110.96(15) . . ?
 C19A N2 Na1 114.69(16) . . ?
 C19A N2 C13A 112.1(3) . . ?
 C19A N2 C18A 106.0(2) . . ?
 C13B N2 Na1 105.9(2) . . ?
 C13B N2 C19B 108.9(4) . . ?
 C18B N2 Na1 118.75(19) . . ?
 C18B N2 C13B 114.7(4) . . ?
 C18B N2 C19B 106.7(3) . . ?
 C19B N2 Na1 100.6(2) . . ?
 C15A N3 Na1 109.62(17) . . ?
 C15A N3 C20A 112.9(3) . . ?
 C15A N3 C21A 111.6(2) . . ?
 C20A N3 Na1 97.11(19) . . ?
 C21A N3 Na1 117.10(16) . . ?
 C21A N3 C20A 107.7(2) . . ?
 C15B N3 Na1 107.8(3) . . ?
 C15B N3 C21B 107.8(4) . . ?
 C20B N3 Na1 109.8(3) . . ?
 C20B N3 C15B 113.5(5) . . ?
 C20B N3 C21B 109.0(4) . . ?
 C21B N3 Na1 108.8(2) . . ?
 C17A N4 Na1 109.99(16) . . ?
 C22A N4 Na1 112.7(3) . . ?
 C22A N4 C17A 123.5(4) . . ?
 C22A N4 C23A 109.7(3) . . ?
 C23A N4 Na1 105.0(2) . . ?
 C23A N4 C17A 92.7(3) . . ?
 C17B N4 Na1 109.6(2) . . ?
 C22B N4 Na1 101.6(3) . . ?
 C22B N4 C17B 87.8(4) . . ?
 C23B N4 Na1 111.8(4) . . ?
 C23B N4 C17B 130.8(4) . . ?
 C23B N4 C22B 108.4(3) . . ?
 O1 C1 Si1 112.09(9) . . ?
 O1 C1 C2 126.39(12) . . ?
 C2 C1 Si1 121.51(10) . . ?
 C1 C2 H2 115.5 . . ?
 C1 C2 C3 128.96(12) . . ?
 C3 C2 H2 115.5 . . ?
 C4 C3 C2 123.65(12) . . ?
 C4 C3 C8 116.08(13) . . ?
 C8 C3 C2 120.23(12) . . ?
 C3 C4 H4 119.2 . . ?
 C5 C4 C3 121.59(14) . . ?
 C5 C4 H4 119.2 . . ?
 C4 C5 H5 119.5 . . ?
 C6 C5 C4 121.04(15) . . ?
 C6 C5 H5 119.5 . . ?
 C5 C6 H6 120.7 . . ?
 C7 C6 C5 118.57(14) . . ?
 C7 C6 H6 120.7 . . ?
 C6 C7 H7 119.7 . . ?
 C6 C7 C8 120.57(15) . . ?
 C8 C7 H7 119.7 . . ?
 C3 C8 H8 118.9 . . ?
 C7 C8 C3 122.16(14) . . ?
 C7 C8 H8 118.9 . . ?
 Si1 C9 H9A 109.5 . . ?
 Si1 C9 H9B 109.5 . . ?
 Si1 C9 H9C 109.5 . . ?
 H9A C9 H9B 109.5 . . ?
 H9A C9 H9C 109.5 . . ?
 H9B C9 H9C 109.5 . . ?
 Si1 C10 H10A 109.5 . . ?
 Si1 C10 H10B 109.5 . . ?
 Si1 C10 H10C 109.5 . . ?
 H10A C10 H10B 109.5 . . ?
 H10A C10 H10C 109.5 . . ?
 H10B C10 H10C 109.5 . . ?
 Si1 C11 H11A 109.5 . . ?
 Si1 C11 H11B 109.5 . . ?
 Si1 C11 H11C 109.5 . . ?
 H11A C11 H11B 109.5 . . ?
 H11A C11 H11C 109.5 . . ?
 H11B C11 H11C 109.5 . . ?
 N1 C12A H12A 109.0 . . ?
 N1 C12A H12B 109.0 . . ?
 N1 C12A C13A 113.0(3) . . ?
 H12A C12A H12B 107.8 . . ?
 C13A C12A H12A 109.0 . . ?
 C13A C12A H12B 109.0 . . ?
 N2 C13A C12A 115.0(3) . . ?
 N2 C13A H13A 108.5 . . ?
 N2 C13A H13B 108.5 . . ?
 C12A C13A H13A 108.5 . . ?
 C12A C13A H13B 108.5 . . ?
 H13A C13A H13B 107.5 . . ?
 N1 C14A H14A 108.7 . . ?
 N1 C14A H14B 108.7 . . ?
 N1 C14A C15A 114.4(3) . . ?
 H14A C14A H14B 107.6 . . ?
 C15A C14A H14A 108.7 . . ?
 C15A C14A H14B 108.7 . . ?
 N3 C15A C14A 114.2(3) . . ?
 N3 C15A H15A 108.7 . . ?
 N3 C15A H15B 108.7 . . ?
 C14A C15A H15A 108.7 . . ?
 C14A C15A H15B 108.7 . . ?
 H15A C15A H15B 107.6 . . ?
 N1 C16A H16A 108.9 . . ?
 N1 C16A H16B 108.9 . . ?
 N1 C16A C17A 113.5(3) . . ?
 H16A C16A H16B 107.7 . . ?
 C17A C16A H16A 108.9 . . ?
 C17A C16A H16B 108.9 . . ?
 N4 C17A C16A 111.5(3) . . ?
 N4 C17A H17A 109.3 . . ?
 N4 C17A H17B 109.3 . . ?
 C16A C17A H17A 109.3 . . ?
 C16A C17A H17B 109.3 . . ?
 H17A C17A H17B 108.0 . . ?
 N2 C18A H18A 109.5 . . ?
 N2 C18A H18B 109.5 . . ?
 N2 C18A H18C 109.5 . . ?
 H18A C18A H18B 109.5 . . ?
 H18A C18A H18C 109.5 . . ?
 H18B C18A H18C 109.5 . . ?
 N2 C19A H19A 109.5 . . ?
 N2 C19A H19B 109.5 . . ?
 N2 C19A H19C 109.5 . . ?
 H19A C19A H19B 109.5 . . ?
 H19A C19A H19C 109.5 . . ?
 H19B C19A H19C 109.5 . . ?
 Na1 C20A H20A 76.3 . . ?
 Na1 C20A H20B 82.1 . . ?
 Na1 C20A H20C 163.3 . . ?
 N3 C20A Na1 54.24(14) . . ?
 N3 C20A H20A 109.5 . . ?
 N3 C20A H20B 109.5 . . ?
 N3 C20A H20C 109.5 . . ?
 H20A C20A H20B 109.5 . . ?
 H20A C20A H20C 109.5 . . ?
 H20B C20A H20C 109.5 . . ?
 N3 C21A H21A 109.5 . . ?
 N3 C21A H21B 109.5 . . ?
 N3 C21A H21C 109.5 . . ?
 H21A C21A H21B 109.5 . . ?
 H21A C21A H21C 109.5 . . ?
 H21B C21A H21C 109.5 . . ?
 N4 C22A H22A 109.5 . . ?
 N4 C22A H22B 109.5 . . ?
 N4 C22A H22C 109.5 . . ?
 H22A C22A H22B 109.5 . . ?
 H22A C22A H22C 109.5 . . ?
 H22B C22A H22C 109.5 . . ?
 N4 C23A H23A 109.5 . . ?
 N4 C23A H23B 109.5 . . ?
 N4 C23A H23C 109.5 . . ?
 H23A C23A H23B 109.5 . . ?
 H23A C23A H23C 109.5 . . ?
 H23B C23A H23C 109.5 . . ?
 N1 C12B H12C 108.8 . . ?
 N1 C12B H12D 108.8 . . ?
 N1 C12B C13B 113.6(5) . . ?
 H12C C12B H12D 107.7 . . ?
 C13B C12B H12C 108.8 . . ?
 C13B C12B H12D 108.8 . . ?
 N2 C13B C12B 116.3(5) . . ?
 N2 C13B H13C 108.2 . . ?
 N2 C13B H13D 108.2 . . ?
 C12B C13B H13C 108.2 . . ?
 C12B C13B H13D 108.2 . . ?
 H13C C13B H13D 107.4 . . ?
 N1 C14B H14C 109.4 . . ?
 N1 C14B H14D 109.4 . . ?
 N1 C14B C15B 111.0(4) . . ?
 H14C C14B H14D 108.0 . . ?
 C15B C14B H14C 109.4 . . ?
 C15B C14B H14D 109.4 . . ?
 N3 C15B C14B 114.4(4) . . ?
 N3 C15B H15C 108.7 . . ?
 N3 C15B H15D 108.7 . . ?
 C14B C15B H15C 108.7 . . ?
 C14B C15B H15D 108.7 . . ?
 H15C C15B H15D 107.6 . . ?
 N1 C16B H16C 109.0 . . ?
 N1 C16B H16D 109.0 . . ?
 N1 C16B C17B 113.0(4) . . ?
 H16C C16B H16D 107.8 . . ?
 C17B C16B H16C 109.0 . . ?
 C17B C16B H16D 109.0 . . ?
 N4 C17B C16B 112.4(4) . . ?
 N4 C17B H17C 109.1 . . ?
 N4 C17B H17D 109.1 . . ?
 C16B C17B H17C 109.1 . . ?
 C16B C17B H17D 109.1 . . ?
 H17C C17B H17D 107.9 . . ?
 N2 C18B H18D 109.5 . . ?
 N2 C18B H18E 109.5 . . ?
 N2 C18B H18F 109.5 . . ?
 H18D C18B H18E 109.5 . . ?
 H18D C18B H18F 109.5 . . ?
 H18E C18B H18F 109.5 . . ?
 N2 C19B H19D 109.5 . . ?
 N2 C19B H19E 109.5 . . ?
 N2 C19B H19F 109.5 . . ?
 H19D C19B H19E 109.5 . . ?
 H19D C19B H19F 109.5 . . ?
 H19E C19B H19F 109.5 . . ?
 N3 C20B H20D 109.5 . . ?
 N3 C20B H20E 109.5 . . ?
 N3 C20B H20F 109.5 . . ?
 H20D C20B H20E 109.5 . . ?
 H20D C20B H20F 109.5 . . ?
 H20E C20B H20F 109.5 . . ?
 N3 C21B H21D 109.5 . . ?
 N3 C21B H21E 109.5 . . ?
 N3 C21B H21F 109.5 . . ?
 H21D C21B H21E 109.5 . . ?
 H21D C21B H21F 109.5 . . ?
 H21E C21B H21F 109.5 . . ?
 Na1 C22B H22D 82.2 . . ?
 Na1 C22B H22E 80.0 . . ?
 Na1 C22B H22F 160.3 . . ?
 N4 C22B Na1 50.9(3) . . ?
 N4 C22B H22D 109.5 . . ?
 N4 C22B H22E 109.5 . . ?
 N4 C22B H22F 109.5 . . ?
 H22D C22B H22E 109.5 . . ?
 H22D C22B H22F 109.5 . . ?
 H22E C22B H22F 109.5 . . ?
 N4 C23B H23D 109.5 . . ?
 N4 C23B H23E 109.5 . . ?
 N4 C23B H23F 109.5 . . ?
 H23D C23B H23E 109.5 . . ?
 H23D C23B H23F 109.5 . . ?
 H23E C23B H23F 109.5 . . ?
 C25 C24 C29 121.0(7) . . ?
 C25 C24 C30 120.0(8) . . ?
 C29 C24 C30 119.0(9) . . ?
 C24 C25 H25 119.4 . . ?
 C24 C25 C26 121.2(7) . . ?
 C26 C25 H25 119.4 . . ?
 C25 C26 H26 121.8 . . ?
 C27 C26 C25 116.3(8) . . ?
 C27 C26 H26 121.8 . . ?
 C26 C27 H27 119.0 . . ?
 C28 C27 C26 122.0(9) . . ?
 C28 C27 H27 119.0 . . ?
 C27 C28 H28 119.2 . . ?
 C27 C28 C29 121.6(9) . . ?
 C29 C28 H28 119.2 . . ?
 C24 C29 C28 117.9(9) . . ?
 C24 C29 H29 121.0 . . ?
 C28 C29 H29 121.1 . . ?
 C24 C30 H30A 109.5 . . ?
 C24 C30 H30B 109.5 . . ?
 C24 C30 H30C 109.5 . . ?
 H30A C30 H30B 109.5 . . ?
 H30A C30 H30C 109.5 . . ?
 H30B C30 H30C 109.5 . . ?

loop_
  _geom_torsion_atom_site_label_1
  _geom_torsion_atom_site_label_2
  _geom_torsion_atom_site_label_3
  _geom_torsion_atom_site_label_4
  _geom_torsion
  _geom_torsion_site_symmetry_1
  _geom_torsion_site_symmetry_2
  _geom_torsion_site_symmetry_3
  _geom_torsion_site_symmetry_4
  _geom_torsion_publ_flag
 Si1 C1 C2 C3 -177.90(10) . . . . ?
 Na1 O1 C1 Si1 26.8(3) . . . . ?
 Na1 O1 C1 C2 -153.6(2) . . . . ?
 Na1 N1 C12A C13A -38.8(3) . . . . ?
 Na1 N1 C14A C15A -40.0(4) . . . . ?
 Na1 N1 C16A C17A -45.4(3) . . . . ?
 Na1 N1 C12B C13B 41.8(7) . . . . ?
 Na1 N1 C14B C15B 39.9(5) . . . . ?
 Na1 N1 C16B C17B 38.8(5) . . . . ?
 Na1 N2 C13A C12A -44.5(3) . . . . ?
 Na1 N2 C13B C12B 39.5(6) . . . . ?
 Na1 N3 C15A C14A -39.1(3) . . . . ?
 Na1 N3 C15B C14B 42.6(5) . . . . ?
 Na1 N4 C17A C16A -39.9(3) . . . . ?
 Na1 N4 C17B C16B 43.5(5) . . . . ?
 O1 C1 C2 C3 2.6(2) . . . . ?
 N1 C12A C13A N2 60.7(4) . . . . ?
 N1 C14A C15A N3 56.7(4) . . . . ?
 N1 C16A C17A N4 61.1(4) . . . . ?
 N1 C12B C13B N2 -59.0(8) . . . . ?
 N1 C14B C15B N3 -58.3(6) . . . . ?
 N1 C16B C17B N4 -57.8(6) . . . . ?
 C1 C2 C3 C4 1.2(2) . . . . ?
 C1 C2 C3 C8 178.62(14) . . . . ?
 C2 C3 C4 C5 176.42(14) . . . . ?
 C2 C3 C8 C7 -176.69(14) . . . . ?
 C3 C4 C5 C6 0.9(3) . . . . ?
 C4 C3 C8 C7 0.9(2) . . . . ?
 C4 C5 C6 C7 -0.4(3) . . . . ?
 C5 C6 C7 C8 0.2(3) . . . . ?
 C6 C7 C8 C3 -0.5(3) . . . . ?
 C8 C3 C4 C5 -1.1(2) . . . . ?
 C9 Si1 C1 O1 -59.78(12) . . . . ?
 C9 Si1 C1 C2 120.65(12) . . . . ?
 C10 Si1 C1 O1 57.27(12) . . . . ?
 C10 Si1 C1 C2 -122.29(12) . . . . ?
 C11 Si1 C1 O1 179.63(11) . . . . ?
 C11 Si1 C1 C2 0.06(15) . . . . ?
 C12A N1 C14A C15A -160.0(3) . . . . ?
 C12A N1 C16A C17A 74.8(4) . . . . ?
 C14A N1 C12A C13A 79.4(4) . . . . ?
 C14A N1 C16A C17A -161.7(3) . . . . ?
 C15A N3 C20A Na1 -114.8(2) . . . . ?
 C16A N1 C12A C13A -156.3(3) . . . . ?
 C16A N1 C14A C15A 75.3(4) . . . . ?
 C18A N2 C13A C12A 74.0(4) . . . . ?
 C19A N2 C13A C12A -169.7(3) . . . . ?
 C20A N3 C15A C14A 68.0(4) . . . . ?
 C21A N3 C15A C14A -170.5(3) . . . . ?
 C21A N3 C20A Na1 121.4(2) . . . . ?
 C22A N4 C17A C16A 97.3(4) . . . . ?
 C23A N4 C17A C16A -146.8(4) . . . . ?
 C12B N1 C14B C15B -80.5(6) . . . . ?
 C12B N1 C16B C17B 157.8(5) . . . . ?
 C14B N1 C12B C13B 162.8(6) . . . . ?
 C14B N1 C16B C17B -81.5(5) . . . . ?
 C16B N1 C12B C13B -76.5(7) . . . . ?
 C16B N1 C14B C15B 158.9(4) . . . . ?
 C17B N4 C22B Na1 -109.6(3) . . . . ?
 C18B N2 C13B C12B 172.6(5) . . . . ?
 C19B N2 C13B C12B -67.9(6) . . . . ?
 C20B N3 C15B C14B 164.4(5) . . . . ?
 C21B N3 C15B C14B -74.7(6) . . . . ?
 C22B N4 C17B C16B 145.1(5) . . . . ?
 C23B N4 C17B C16B -102.4(6) . . . . ?
 C23B N4 C22B Na1 117.9(4) . . . . ?
 C24 C25 C26 C27 0.5(11) . . . . ?
 C25 C24 C29 C28 0.5(17) . . . . ?
 C25 C26 C27 C28 -0.3(14) . . . . ?
 C26 C27 C28 C29 0.2(16) . . . . ?
 C27 C28 C29 C24 -0.3(17) . . . . ?
 C29 C24 C25 C26 -0.6(15) . . . . ?
 C30 C24 C25 C26 179.1(9) . . . . ?
 C30 C24 C29 C28 -179.2(10) . . . . ?

_shelx_res_file
;
TITL elu240010_fa_a.res in P2(1)/n
    elu240010_fa.res
    created by SHELXL-2019/1 at 13:49:13 on 06-Feb-2024
REM Old TITL elu240010_fa in P2(1)/n
REM SHELXT solution in P2(1)/n: R1 0.206, Rweak 0.038, Alpha 0.033
REM <I/s> 0.240 for 209 systematic absences, Orientation as input
REM Formula found by SHELXT: C24 N5 O2 Na Si
CELL 1.54184 8.9493 17.1024 20.0919 90 90.422 90
ZERR 2 0.0003 0.0005 0.0006 0 0.003 0
LATT 1
SYMM 0.5-X,0.5+Y,0.5-Z
SFAC C H N Na O Si
UNIT 106 196 16 4 4 4
SADI N1 C12A N1 C12B
SADI N1 C14A N1 C14B
SADI N1 C16A N1 C16B
SADI 0.04 C22A C23A C22B C23B
SADI C12A C13A C12B C13B
SADI 0.04 C13A C19A C13B C19B
SADI 0.04 C17A C23A C17B C23B
SADI C14A C15A C14B C15B
SADI 0.04 C15A C21A C15B C21B
SADI C16A C17A C16B C17B
SADI 0.04 C13A C18A C13B C18B
SADI 0.04 C17A C22A C17B C22B
SADI 0.04 C15A C20A C15B C20B
SADI 0.04 Na1 C13A Na1 C13B
SADI 0.04 Na1 C17A Na1 C17B
SADI 0.04 Na1 C15A Na1 C15B
SADI 0.04 Na1 C22A Na1 C22B
SADI 0.04 Na1 C23A Na1 C23B
SADI 0.04 Na1 C18A Na1 C18B
SADI 0.04 Na1 C21A Na1 C21B
SADI 0.04 Na1 C20A Na1 C20B
SADI 0.04 Na1 C19A Na1 C19B
SADI 0.04 C18A C19A C18B C19B
SADI 0.04 N1 C13A N1 C13B
SADI 0.04 N1 C17A N1 C17B
SADI 0.04 N1 C15A N1 C15B
SADI 0.04 C21A C20A C21B C20B
SIMU N2 N3 N4 C12A > C23B
DFIX 1.39 C24 C29 C24 C25 C28 C27
DANG 2.41 C24 C26
SIMU C24 > C30
DANG 2.4 C28 C26 C27 C25
SADI C24 C29 C29 C28 C28 C27 C27 C26 C26 C25 C25 C24
DANG 2.42 C24 C28
SADI 0.04 C24 C26 C24 C28 C25 C27 C29 C25 C28 C26 C29 C27
DANG 2.39 C29 C27
FLAT C24 C25 C26 C27 C28 C29 C30
DFIX 1.38 C29 C28 C27 C26 C26 C25
DFIX 1.51 C30 C24
SADI 0.04 C30 C25 C30 C29
DANG 2.52 C30 C29 C30 C25
RIGU

L.S. 4
PLAN  20
SIZE 0.06 0.1 0.18
TEMP -123
CONF
BOND $H
list 4
fmap 2
acta
REM <olex2.extras>
REM <HklSrc "%.\\elu240010_fa.hkl">
REM </olex2.extras>

WGHT    0.056300    0.393800
FVAR       0.57939
SI1   6    0.630883    0.635691    0.872966    11.00000    0.04333    0.04638 =
         0.03826    0.00231    0.00411   -0.00275
NA1   4    0.328142    0.507313    0.759518    11.00000    0.03915    0.03270 =
         0.04065    0.00035    0.00153   -0.00115
O1    5    0.510510    0.590806    0.757741    11.00000    0.06410    0.05800 =
         0.04917    0.00413   -0.00324   -0.02694
N1    3    0.114007    0.420999    0.723855    11.00000    0.05739    0.03982 =
         0.04608    0.00049    0.00058   -0.01453
N2    3    0.244791    0.424063    0.862808    11.00000    0.05631    0.05343 =
         0.05045    0.01370   -0.00336   -0.00919
N3    3    0.417771    0.424852    0.664968    11.00000    0.05820    0.04902 =
         0.05626   -0.00833    0.00409    0.01471
N4    3    0.119919    0.594370    0.729079    11.00000    0.04698    0.04030 =
         0.06550    0.00020   -0.00082    0.00607
C1    1    0.602021    0.643528    0.780190    11.00000    0.03497    0.04012 =
         0.04235   -0.00192    0.00182    0.00068
C2    1    0.673649    0.699516    0.743286    11.00000    0.03083    0.03707 =
         0.03900   -0.00272    0.00105   -0.00021
AFIX  43
H2    2    0.740478    0.732297    0.767401    11.00000   -1.20000
AFIX   0
C3    1    0.661402    0.715544    0.672560    11.00000    0.03075    0.03809 =
         0.03933   -0.00373    0.00636    0.00472
C4    1    0.567108    0.674543    0.629506    11.00000    0.05259    0.04748 =
         0.04343   -0.00453    0.00235   -0.00777
AFIX  43
H4    2    0.511081    0.631716    0.646175    11.00000   -1.20000
AFIX   0
C5    1    0.553057    0.694768    0.562829    11.00000    0.06679    0.06331 =
         0.04122   -0.01124   -0.00271   -0.00603
AFIX  43
H5    2    0.486728    0.666060    0.534940    11.00000   -1.20000
AFIX   0
C6    1    0.633798    0.755819    0.536474    11.00000    0.06935    0.06843 =
         0.03530    0.00034    0.00861   -0.00163
AFIX  43
H6    2    0.624259    0.769218    0.490753    11.00000   -1.20000
AFIX   0
C7    1    0.728563    0.796970    0.577813    11.00000    0.06453    0.06751 =
         0.04571    0.00690    0.01124   -0.01413
AFIX  43
H7    2    0.784851    0.839360    0.560530    11.00000   -1.20000
AFIX   0
C8    1    0.742548    0.777150    0.644271    11.00000    0.04563    0.05846 =
         0.04376    0.00088    0.00528   -0.01214
AFIX  43
H8    2    0.809319    0.806216    0.671676    11.00000   -1.20000
AFIX   0
C9    1    0.445600    0.648435    0.913579    11.00000    0.05999    0.06822 =
         0.05473    0.00225    0.01671    0.00066
AFIX 137
H9A   2    0.414217    0.703170    0.909865    11.00000   -1.50000
H9B   2    0.453665    0.633990    0.960669    11.00000   -1.50000
H9C   2    0.371621    0.614839    0.891530    11.00000   -1.50000
AFIX   0
C10   1    0.700723    0.535014    0.891378    11.00000    0.07381    0.06393 =
         0.05966    0.01446    0.00474    0.01329
AFIX 137
H10A  2    0.650145    0.497428    0.862091    11.00000   -1.50000
H10B  2    0.679971    0.521965    0.937896    11.00000   -1.50000
H10C  2    0.808695    0.532827    0.883807    11.00000   -1.50000
AFIX   0
C11   1    0.762403    0.709385    0.908902    11.00000    0.07409    0.08119 =
         0.04239   -0.00145   -0.00062   -0.02320
AFIX 137
H11A  2    0.861932    0.701874    0.889917    11.00000   -1.50000
H11B  2    0.767778    0.702858    0.957319    11.00000   -1.50000
H11C  2    0.726563    0.762124    0.898342    11.00000   -1.50000
AFIX   0
PART 1
C12A  1    0.043729    0.385373    0.782002    10.58521    0.05111    0.04603 =
         0.05870    0.00232    0.00355   -0.01288
AFIX  23
H12A  2   -0.013728    0.338843    0.767521    10.58521   -1.20000
H12B  2   -0.027562    0.423125    0.801439    10.58521   -1.20000
AFIX   0
C13A  1    0.155953    0.360986    0.835287    10.58521    0.06268    0.04338 =
         0.05995    0.01739    0.01046   -0.00547
AFIX  23
H13A  2    0.101217    0.335444    0.871996    10.58521   -1.20000
H13B  2    0.224212    0.321599    0.816029    10.58521   -1.20000
AFIX   0
C14A  1    0.175839    0.359384    0.680198    10.58521    0.07334    0.03595 =
         0.05989   -0.00917   -0.00520   -0.00635
AFIX  23
H14A  2    0.092954    0.335970    0.654085    10.58521   -1.20000
H14B  2    0.219310    0.317660    0.708476    10.58521   -1.20000
AFIX   0
C15A  1    0.292650    0.387350    0.633206    10.58521    0.07444    0.04726 =
         0.05054   -0.01369    0.00532    0.00163
AFIX  23
H15A  2    0.329516    0.342178    0.607254    10.58521   -1.20000
H15B  2    0.246241    0.424584    0.601492    10.58521   -1.20000
AFIX   0
C16A  1    0.010660    0.471877    0.687261    10.58521    0.04560    0.05425 =
         0.05543   -0.00277   -0.00878   -0.00627
AFIX  23
H16A  2   -0.085681    0.444212    0.681286    10.58521   -1.20000
H16B  2    0.051849    0.482118    0.642504    10.58521   -1.20000
AFIX   0
C17A  1   -0.017788    0.549070    0.721423    10.58521    0.04444    0.05215 =
         0.07044    0.00191    0.00103    0.00560
AFIX  23
H17A  2   -0.091075    0.579634    0.695000    10.58521   -1.20000
H17B  2   -0.061298    0.539327    0.765817    10.58521   -1.20000
AFIX   0
C18A  1    0.144881    0.471959    0.908816    10.58521    0.06140    0.07439 =
         0.06337   -0.00302    0.00541   -0.00712
AFIX 137
H18A  2    0.203315    0.514408    0.928910    10.58521   -1.50000
H18B  2    0.105690    0.438118    0.943967    10.58521   -1.50000
H18C  2    0.061591    0.494055    0.883065    10.58521   -1.50000
AFIX   0
C19A  1    0.365670    0.395708    0.903783    10.58521    0.06397    0.10215 =
         0.06278    0.02647   -0.00182    0.00854
AFIX 137
H19A  2    0.436464    0.366692    0.876180    10.58521   -1.50000
H19B  2    0.325985    0.361087    0.938268    10.58521   -1.50000
H19C  2    0.416894    0.440030    0.924812    10.58521   -1.50000
AFIX   0
C20A  1    0.509858    0.370251    0.704962    10.58521    0.06484    0.07300 =
         0.07939    0.01334    0.00863    0.02271
AFIX 137
H20A  2    0.448022    0.346244    0.739442    10.58521   -1.50000
H20B  2    0.592442    0.398938    0.725965    10.58521   -1.50000
H20C  2    0.550132    0.329390    0.675981    10.58521   -1.50000
AFIX   0
C21A  1    0.515162    0.462116    0.616757    10.58521    0.07624    0.06460 =
         0.06597   -0.00374    0.02292   -0.00014
AFIX 137
H21A  2    0.457328    0.499558    0.590114    10.58521   -1.50000
H21B  2    0.557880    0.422257    0.587470    10.58521   -1.50000
H21C  2    0.595884    0.489635    0.640210    10.58521   -1.50000
AFIX   0
C22A  1    0.163553    0.654992    0.684260    10.58521    0.09122    0.07714 =
         0.09987    0.03128    0.01760    0.02177
AFIX 137
H22A  2    0.189182    0.632044    0.641133    10.58521   -1.50000
H22B  2    0.250632    0.682576    0.702531    10.58521   -1.50000
H22C  2    0.080758    0.691915    0.678391    10.58521   -1.50000
AFIX   0
C23A  1    0.071757    0.628314    0.791313    10.58521    0.07031    0.13235 =
         0.07117   -0.00642   -0.00541    0.04058
AFIX 137
H23A  2    0.035652    0.586856    0.820777    10.58521   -1.50000
H23B  2   -0.009008    0.665746    0.782694    10.58521   -1.50000
H23C  2    0.156014    0.655327    0.812613    10.58521   -1.50000
AFIX   0
PART 2
C12B  1    0.091305    0.359401    0.774490    10.41479    0.09863    0.06414 =
         0.06032    0.01493   -0.00716   -0.04429
AFIX  23
H12C  2    0.166314    0.317649    0.767759    10.41479   -1.20000
H12D  2   -0.008858    0.336000    0.767777    10.41479   -1.20000
AFIX   0
C13B  1    0.103534    0.388262    0.844023    10.41479    0.07922    0.06872 =
         0.05928    0.02002   -0.00207   -0.03239
AFIX  23
H13C  2    0.023041    0.426969    0.851306    10.41479   -1.20000
H13D  2    0.085113    0.343756    0.874383    10.41479   -1.20000
AFIX   0
C14B  1    0.145654    0.384981    0.659285    10.41479    0.09335    0.04933 =
         0.05037   -0.00888   -0.00642   -0.02424
AFIX  23
H14C  2    0.123068    0.422770    0.623266    10.41479   -1.20000
H14D  2    0.080525    0.338756    0.652897    10.41479   -1.20000
AFIX   0
C15B  1    0.308502    0.360106    0.655124    10.41479    0.12533    0.04225 =
         0.06572   -0.01273    0.00735    0.00686
AFIX  23
H15C  2    0.327703    0.319444    0.689197    10.41479   -1.20000
H15D  2    0.325680    0.336197    0.610963    10.41479   -1.20000
AFIX   0
C16B  1   -0.023356    0.470716    0.718435    10.41479    0.05156    0.08702 =
         0.05472    0.00319   -0.00749   -0.02300
AFIX  23
H16C  2   -0.067203    0.476934    0.763219    10.41479   -1.20000
H16D  2   -0.097859    0.443655    0.689976    10.41479   -1.20000
AFIX   0
C17B  1    0.007197    0.550256    0.689774    10.41479    0.04696    0.07394 =
         0.06003    0.00623   -0.00443   -0.00004
AFIX  23
H17C  2    0.043114    0.544304    0.643564    10.41479   -1.20000
H17D  2   -0.087094    0.580494    0.688212    10.41479   -1.20000
AFIX   0
C18B  1    0.246372    0.458944    0.925594    10.41479    0.08834    0.06128 =
         0.05127    0.01172   -0.00165   -0.01297
AFIX 137
H18D  2    0.346363    0.479701    0.935053    10.41479   -1.50000
H18E  2    0.220396    0.419947    0.959323    10.41479   -1.50000
H18F  2    0.173466    0.501680    0.926501    10.41479   -1.50000
AFIX   0
C19B  1    0.367852    0.360366    0.863733    10.41479    0.10109    0.06252 =
         0.08429    0.00498   -0.00559    0.01651
AFIX 137
H19D  2    0.374535    0.336242    0.819612    10.41479   -1.50000
H19E  2    0.342808    0.320331    0.896716    10.41479   -1.50000
H19F  2    0.464064    0.384228    0.875455    10.41479   -1.50000
AFIX   0
C20B  1    0.567369    0.398195    0.678482    10.41479    0.09174    0.15421 =
         0.11032    0.00187    0.01107    0.06627
AFIX 137
H20D  2    0.565422    0.358841    0.713918    10.41479   -1.50000
H20E  2    0.629304    0.442516    0.692643    10.41479   -1.50000
H20F  2    0.609315    0.375066    0.638093    10.41479   -1.50000
AFIX   0
C21B  1    0.418041    0.473133    0.603237    10.41479    0.08150    0.06173 =
         0.07371   -0.01017    0.00273    0.00369
AFIX 137
H21D  2    0.318297    0.495280    0.595841    10.41479   -1.50000
H21E  2    0.445106    0.440300    0.565211    10.41479   -1.50000
H21F  2    0.490898    0.515573    0.608057    10.41479   -1.50000
AFIX   0
C22B  1    0.172545    0.627695    0.666379    10.41479    0.06960    0.04407 =
         0.07224    0.00647    0.00600    0.00701
AFIX 137
H22D  2    0.185713    0.585788    0.633676    10.41479   -1.50000
H22E  2    0.268229    0.654234    0.673935    10.41479   -1.50000
H22F  2    0.098929    0.665373    0.649544    10.41479   -1.50000
AFIX   0
C23B  1    0.102396    0.657856    0.777028    10.41479    0.08583    0.03655 =
         0.07512   -0.00824    0.00708    0.00853
AFIX 137
H23D  2    0.072315    0.636252    0.820074    10.41479   -1.50000
H23E  2    0.025598    0.694242    0.760974    10.41479   -1.50000
H23F  2    0.197520    0.685664    0.782206    10.41479   -1.50000
AFIX   0

PART -1
C24   1   -0.006106    0.551853    0.505197    10.50000    0.09040    0.11400 =
         0.05697    0.02901   -0.01660    0.00585
C25   1   -0.126618    0.508138    0.522051    10.50000    0.07998    0.09971 =
         0.05213    0.01852   -0.00589    0.00664
AFIX  43
H25   2   -0.213105    0.533255    0.538933    10.50000   -1.20000
AFIX   0
C26   1   -0.125760    0.426110    0.514954    10.50000    0.12822    0.11624 =
         0.06242    0.01070   -0.03033    0.00598
AFIX  43
H26   2   -0.209811    0.395028    0.526260    10.50000   -1.20000
AFIX   0
C27   1    0.002402    0.393857    0.490960    10.50000    0.18702    0.16692 =
         0.06709    0.01058   -0.04782    0.05227
AFIX  43
H27   2    0.007825    0.338736    0.485644    10.50000   -1.20000
AFIX   0
C28   1    0.122043    0.437983    0.474499    10.50000    0.12453    0.19789 =
         0.05710    0.00690   -0.01563    0.08117
AFIX  43
H28   2    0.208977    0.413107    0.457815    10.50000   -1.20000
AFIX   0
C29   1    0.120812    0.517651    0.481316    10.50000    0.09296    0.19821 =
         0.06138    0.02662   -0.00572    0.04617
AFIX  43
H29   2    0.205445    0.548196    0.469819    10.50000   -1.20000
AFIX   0
C30   1   -0.011075    0.637874    0.512229    10.50000    0.22329    0.12755 =
         0.09767    0.03558   -0.06220   -0.00490
AFIX 137
H30A  2    0.090020    0.659201    0.507872    10.50000   -1.50000
H30B  2   -0.050818    0.651473    0.556050    10.50000   -1.50000
H30C  2   -0.075720    0.659961    0.477425    10.50000   -1.50000
AFIX   0
HKLF 4


REM  elu240010_fa_a.res in P2(1)/n
REM wR2 = 0.1096, GooF = S = 1.059, Restrained GooF = 1.093 for all data
REM R1 = 0.0384 for 4719 Fo > 4sig(Fo) and 0.0497 for all 5942 data
REM 458 parameters refined using 887 restraints

END

WGHT      0.0563      0.3938

REM Highest difference peak  0.212,  deepest hole -0.218,  1-sigma level  0.031
Q1    1   0.6207  0.6382  0.8195  11.00000  0.05    0.21
Q2    1   0.0966  0.6209  0.4887  11.00000  0.05    0.18
Q3    1   0.0846  0.4039  0.4749  11.00000  0.05    0.16
Q4    1   0.4386  0.6205  0.7681  11.00000  0.05    0.15
Q5    1   0.6156  0.6786  0.7590  11.00000  0.05    0.13
Q6    1   0.7098  0.7373  0.6592  11.00000  0.05    0.12
Q7    1  -0.2234  0.4977  0.5425  11.00000  0.05    0.12
Q8    1   0.5272  0.6515  0.8956  11.00000  0.05    0.12
Q9    1   0.7454  0.5007  0.8552  11.00000  0.05    0.12
Q10   1   0.6728  0.7032  0.7073  11.00000  0.05    0.12
Q11   1   0.7492  0.7207  0.9215  11.00000  0.05    0.11
Q12   1   0.6634  0.5787  0.8830  11.00000  0.05    0.11
Q13   1   0.6109  0.6982  0.6541  11.00000  0.05    0.11
Q14   1   0.6896  0.6837  0.8930  11.00000  0.05    0.10
Q15   1   0.1671  0.4421  0.7275  11.00000  0.05    0.10
Q16   1   0.4017  0.6669  0.5378  11.00000  0.05    0.10
Q17   1   0.4560  0.6814  0.9544  11.00000  0.05    0.10
Q18   1   0.6654  0.7780  0.5603  11.00000  0.05    0.10
Q19   1   0.4999  0.6656  0.6444  11.00000  0.05    0.10
Q20   1   0.4954  0.5577  0.7744  11.00000  0.05    0.10
;
_shelx_res_checksum                17041
_shelx_hkl_file
;
   0   0   1    0.10    0.15
   0   0   2 9403.47  220.44
   0   0   2 9204.74  220.37
   0   0   3   -0.21    0.69
   0   0   3    0.09    0.60
   0   0   4  181.70    5.18
   0   0   4  172.88    5.02
   0   0   5   -0.49    1.11
   0   0   5   -0.63    1.00
   0   0   6  617.70   16.29
   0   0   6  631.65   16.11
   0   0   7   -0.73    1.28
   0   0   7    0.93    1.11
   0   0   8 3411.54   82.82
   0   0   8 3402.97   82.48
   0   0   9   -0.13    1.84
   0   0   9    0.11    1.46
   0   0  10  356.73   10.79
   0   0  11   -0.16    1.62
   0   0  11   -0.85    1.99
   0   0  11   -0.51    1.99
   0   0  11   -1.84    1.86
   0   0  11   -1.00    1.68
   0   0  12   72.56    4.40
   0   0  12   80.60    4.63
   0   0  12   76.90    4.58
   0   0  12   76.68    4.32
   0   0  12   79.07    4.31
   0   0  13   -0.73    1.88
   0   0  13   -0.66    1.56
   0   0  13    0.62    1.82
   0   0  13    0.22    2.12
   0   0  13   -0.74    1.79
   0   0  13    0.22    1.98
   0   0  13   -0.90    1.59
   0   0  14   -0.23    1.93
   0   0  14   -0.60    1.79
   0   0  14    1.46    2.17
   0   0  14    1.45    2.25
   0   0  14    0.36    1.62
   0   0  14    0.21    1.87
   0   0  14    2.18    1.70
   0   0  14    1.43    2.08
   0   0  14    0.98    2.07
   0   0  15   -2.27    2.23
   0   0  15    0.80    2.50
   0   0  15   -0.27    2.32
   0   0  15   -1.62    2.41
   0   0  15   -0.22    2.04
   0   0  15   -1.29    1.78
   0   0  15   -0.51    2.03
   0   0  15   -1.83    2.05
   0   0  16   25.27    3.62
   0   0  16   19.14    3.53
   0   0  16   19.18    3.28
   0   0  16   19.77    3.18
   0   0  16   21.99    2.94
   0   0  16   23.36    3.69
   0   0  16   23.89    3.44
   0   0  16   23.84    3.27
   0   0  17   -2.38    2.52
   0   0  17   -1.55    2.95
   0   0  17    0.32    2.51
   0   0  17   -0.50    2.61
   0   0  17    1.46    2.45
   0   0  17   -2.16    2.80
   0   0  18   23.74    3.67
   0   0  18   19.27    3.81
   0   0  18   16.61    3.17
   0   0  18   18.27    3.61
   0   0  18   19.61    3.39
   0   0  18   19.71    3.46
   0   0  19   -0.97    3.01
   0   0  19   -4.00    2.84
   0   0  19    0.90    2.40
   0   0  19   -2.91    2.94
   0   0  20  194.20    9.29
   0   0  20  176.93    8.69
   0   0  20  194.28    8.69
   0   0  20  191.29    9.24
   0   0  21    0.51    2.14
   0   0  21    0.25    2.45
   0   0  21   -1.15    2.80
   0   0  22   25.21    3.18
   0   0  22   23.51    3.51
   0   0  22   22.13    3.44
   0   0  22   21.70    2.83
   0   0  23   -1.51    2.13
   0   0  23   -1.92    2.12
   0   0  24   29.91    3.12
   0   0  24   30.26    2.94
   0   0  25    0.11    2.03
   0   1   0   -0.08    0.20
   0  -1   1  245.81    6.01
   0   1   1  232.38    6.13
   0   1   1  248.44    6.24
   0   1  -1  248.99    6.10
   0   1   1  250.07    6.10
   0   1   2   90.81    2.61
   0  -1   2   90.45    2.62
   0   1   2   86.24    2.69
   0  -1   2   91.89    2.71
   0   1  -2   89.23    2.46
   0  -1   3  212.75    5.73
   0   1   3  204.09    5.73
   0  -1   3  213.15    5.63
   0   1   3  203.08    5.61
   0  -1   4  167.15    5.00
   0   1   4  170.34    5.06
   0   1   4  164.29    4.85
   0  -1   4  172.62    4.89
   0  -1   5 8168.04  197.06
   0   1   5 8179.77  197.11
   0  -1   5 8342.43  196.90
   0   1   5 8375.70  196.87
   0  -1   6  231.78    7.03
   0   1   6  239.98    7.16
   0  -1   6  244.52    6.92
   0   1   6  228.05    6.81
   0   1   7  540.53   14.90
   0  -1   7  529.22   14.78
   0   1   7  574.65   14.69
   0  -1   7  561.59   14.69
   0   1   8 1681.52   42.13
   0  -1   8 1619.68   41.98
   0   1   8 1731.58   41.79
   0  -1   8 1702.25   41.81
   0   1   9  292.61    8.95
   0  -1   9  307.43    9.14
   0   1  -9  283.80    7.81
   0  -1   9  294.16    9.31
   0   1   9  301.15    9.43
   0  -1  10  181.08    6.73
   0   1  10  185.04    6.63
   0  -1  10  193.69    7.10
   0   1  11  475.97   14.23
   0  -1  11  464.32   14.09
   0   1  11  474.76   14.24
   0  -1  11  455.55   14.10
   0   1  11  458.53   13.55
   0  -1  11  453.64   13.64
   0  -1  11  461.14   13.70
   0   1  11  465.81   13.61
   0  -1  11  458.31   13.96
   0   1  11  451.40   13.76
   0  -1  12  133.55    6.07
   0   1  12  127.88    6.09
   0   1  12  122.19    5.97
   0  -1  12  131.03    6.04
   0  -1  12  127.45    5.61
   0   1  12  120.41    5.48
   0  -1  12  124.50    5.58
   0  -1  12  125.69    5.62
   0   1  12  124.36    5.60
   0  -1  12  117.36    5.80
   0   1  12  125.03    5.78
   0   1  13   32.71    2.88
   0  -1  13   32.96    2.85
   0   1  13   30.84    2.94
   0  -1  13   34.83    3.08
   0   1  13   32.45    3.05
   0  -1  13   37.93    3.21
   0  -1  13   36.35    3.44
   0   1  13   38.14    3.58
   0  -1  13   33.57    3.34
   0   1  13   30.14    3.35
   0   1  13   30.98    3.15
   0  -1  13   33.47    3.31
   0  -1  13   32.37    3.14
   0   1  13   32.46    3.15
   0  -1  14    9.97    2.44
   0   1  14    7.12    2.23
   0   1  14    6.28    1.86
   0   1  14    8.52    2.37
   0  -1  14   10.99    2.51
   0   1  14    8.00    2.39
   0  -1  14   13.28    2.61
   0   1  14   12.37    2.67
   0  -1  14    6.55    2.56
   0  -1  14   12.48    2.64
   0   1  14   10.05    2.26
   0   1  14   10.44    2.76
   0  -1  14    8.41    2.08
   0   1  14   10.53    2.14
   0  -1  14    9.94    2.34
   0   1  14    8.89    2.35
   0  -1  14   13.87    2.65
   0  -1  15    3.14    2.48
   0   1  15    0.25    1.82
   0   1  15   -0.67    2.22
   0  -1  15    1.16    2.38
   0   1  15    3.12    1.88
   0  -1  15    1.52    2.34
   0   1  15    0.89    2.23
   0   1  15    2.20    2.42
   0  -1  15    0.53    2.34
   0   1  15    0.91    2.17
   0   1  15    1.10    2.38
   0   1  15   -0.43    1.74
   0  -1  15    4.34    1.99
   0   1  15   -0.27    2.49
   0  -1  15   -0.26    2.38
   0  -1  15    2.67    2.49
   0  -1  15    2.10    2.05
   0   1  16   -0.98    2.39
   0  -1  16    0.25    2.39
   0  -1  16    1.72    2.61
   0   1  16    1.18    2.75
   0  -1  16    0.29    2.73
   0  -1  16    0.88    2.39
   0   1  16   -0.90    2.46
   0  -1  16   -0.47    2.29
   0   1  16   -1.68    2.51
   0   1  16    2.96    2.66
   0  -1  16    1.38    1.90
   0   1  16    3.46    2.32
   0  -1  16    1.99    2.33
   0   1  16   -1.48    2.16
   0  -1  17    4.32    2.63
   0   1  17    3.91    2.64
   0   1  17    2.51    2.80
   0  -1  17    2.75    2.79
   0  -1  17    4.00    2.65
   0  -1  17    0.93    2.53
   0   1  17    3.54    2.67
   0  -1  17    2.64    2.04
   0  -1  17    3.37    3.06
   0   1  17    2.20    2.92
   0   1  17    2.12    2.27
   0  -1  17    6.64    2.79
   0   1  17    4.24    2.43
   0   1  18   -1.63    2.59
   0  -1  18    0.32    2.78
   0   1  18   -0.65    2.97
   0  -1  18   -2.07    2.58
   0  -1  18   -1.40    2.80
   0   1  18    0.34    2.71
   0  -1  18    0.33    2.70
   0   1  18   -1.63    3.01
   0  -1  18   -0.32    2.95
   0   1  18   -0.29    2.23
   0  -1  18   -0.31    2.46
   0   1  19   81.16    6.12
   0  -1  19   85.46    6.07
   0  -1  19   62.81    4.97
   0   1  19   68.17    5.74
   0  -1  19   69.19    5.63
   0  -1  19   74.86    5.64
   0   1  19   74.74    5.41
   0   1  19   72.53    5.89
   0  -1  19   74.17    5.85
   0   1  20    1.26    2.81
   0  -1  20    1.24    2.94
   0   1  20   -0.81    2.16
   0  -1  20   -0.88    2.43
   0   1  20   -1.33    2.64
   0  -1  20    1.35    2.46
   0  -1  20    0.62    2.64
   0   1  20    0.31    2.70
   0   1  21   36.54    3.79
   0   1  21   31.00    3.45
   0  -1  21   24.29    3.37
   0  -1  21   32.73    3.80
   0  -1  21   33.28    4.07
   0   1  21   34.15    4.11
   0   1  22   18.78    2.82
   0   1  22   10.66    2.25
   0  -1  22   10.40    2.83
   0   1  22   10.85    2.93
   0  -1  22    8.06    2.70
   0   1  22   12.31    2.88
   0  -1  23   -0.21    2.08
   0   1  23   -2.16    2.28
   0  -1  23    0.42    2.03
   0   1  23    1.07    2.01
   0  -1  24    7.72    2.37
   0   1  24    5.99    2.34
   0   1  24    9.06    2.22
   0  -1  24   11.39    2.31
   0   1  25   23.25    2.59
   0  -1  25   21.82    2.58
   0   2   0 1997.41   47.83
   0   2   1  194.53    5.14
   0   2  -1  195.23    5.14
   0   2   1  187.72    5.16
   0  -2   1  194.57    4.90
   0  -2   2  780.87   18.82
   0   2   2  794.53   19.30
   0  -2   2  766.01   19.28
   0   2  -2  769.78   19.00
   0   2   2  778.00   19.10
   0   2   3  191.43    5.46
   0   2  -3  198.45    5.27
   0   2   3  189.37    5.64
   0  -2   3  195.80    5.63
   0  -2  -3  197.27    4.95
   0   2   4 1106.03   27.17
   0   2  -4 1126.92   26.87
   0   2   4 1125.26   27.42
   0  -2   4 1157.53   27.38
   0  -2  -4 1086.07   26.37
   0   2  -5 2851.23   68.34
   0  -2   5 2796.08   68.81
   0   2   5 2889.94   68.73
   0  -2   5 2868.44   68.95
   0   2   5 2872.02   69.04
   0   2  -6  147.67    4.35
   0  -2   6  149.54    4.91
   0   2   6  148.42    4.80
   0  -2   6  148.32    5.03
   0   2   6  149.50    5.14
   0   2  -7 1508.70   37.32
   0   2   7 1572.18   38.05
   0  -2   7 1572.08   38.14
   0  -2   7 1534.22   38.28
   0   2   7 1519.79   38.43
   0   2  -8 1210.16   29.83
   0   2   8 1238.71   30.76
   0  -2   8 1221.51   30.82
   0   2   8 1207.92   31.20
   0  -2   8 1209.42   31.00
   0   2  -9  291.52    8.07
   0   2   9  296.64    9.14
   0  -2   9  314.63    9.31
   0   2   9  293.39    9.62
   0  -2   9  294.78    9.40
   0   2  10   54.91    3.34
   0  -2  10   60.34    3.62
   0  -2  10   59.36    3.70
   0   2  11  200.91    7.27
   0  -2  11  190.31    7.30
   0  -2  11  208.83    7.78
   0   2  11  200.57    7.90
   0  -2  11  206.98    7.87
   0   2  11  196.02    7.28
   0   2  11  199.72    7.27
   0  -2  11  199.80    7.39
   0   2  11  202.69    7.92
   0  -2  11  201.43    7.67
   0  -2  12   34.74    3.18
   0   2  12   28.21    3.11
   0   2  12   31.78    3.32
   0  -2  12   24.93    2.84
   0  -2  12   25.81    2.57
   0   2  12   25.88    2.62
   0   2  12   27.08    2.75
   0  -2  12   28.94    2.95
   0  -2  12   28.05    2.78
   0   2  12   28.64    2.78
   0  -2  12   30.69    3.11
   0   2  12   28.78    2.77
   0   2  13    1.74    1.74
   0  -2  13   -0.22    2.13
   0   2  13    1.93    1.61
   0   2  13    1.70    1.84
   0  -2  13    0.18    1.83
   0  -2  13    1.95    1.93
   0   2  13    2.08    2.03
   0   2  13    1.46    1.54
   0   2  13    0.69    2.09
   0  -2  13    3.00    1.71
   0   2  13    0.46    2.13
   0  -2  13    0.22    2.07
   0   2  13    2.74    1.70
   0  -2  13    1.17    1.86
   0   2  13    1.45    1.71
   0   2  14   37.23    3.39
   0   2  14   38.40    3.54
   0  -2  14   39.51    3.81
   0   2  14   39.84    3.48
   0   2  14   33.15    3.02
   0  -2  14   38.69    3.36
   0   2  14   33.06    3.27
   0  -2  14   36.91    3.35
   0   2  14   39.25    4.04
   0  -2  14   33.19    3.59
   0  -2  14   41.62    3.82
   0  -2  14   34.44    3.60
   0   2  14   37.30    3.83
   0   2  14   31.57    3.78
   0  -2  14   38.99    3.36
   0   2  14   36.95    3.40
   0  -2  14   38.78    3.68
   0   2  15  219.46    8.92
   0  -2  15  206.81    9.25
   0  -2  15  207.73    8.58
   0   2  15  194.62    8.45
   0   2  15  212.29    9.53
   0  -2  15  216.92    9.39
   0   2  15  204.55    8.65
   0   2  15  220.81    8.79
   0  -2  15  206.15    9.16
   0   2  15  211.17    9.40
   0  -2  15  214.93    9.33
   0   2  15  206.43    9.47
   0  -2  15  212.93    8.60
   0   2  15  213.67    8.70
   0  -2  15  225.57    9.14
   0  -2  16    7.04    2.90
   0   2  16    6.44    2.39
   0  -2  16    2.57    2.19
   0  -2  16    3.16    2.78
   0   2  16    3.33    2.77
   0  -2  16    2.01    2.78
   0   2  16    6.66    2.38
   0  -2  16    9.59    2.95
   0   2  16    6.68    2.62
   0  -2  16    2.33    2.61
   0   2  16    7.72    3.02
   0  -2  16    4.92    2.23
   0   2  16    6.35    2.80
   0   2  16    4.62    2.53
   0  -2  17  172.79    8.66
   0   2  17  172.32    8.08
   0   2  17  169.60    8.00
   0   2  17  164.31    8.65
   0  -2  17  173.22    8.55
   0   2  17  159.15    7.70
   0  -2  17  156.14    7.77
   0   2  17  164.74    7.99
   0  -2  17  154.79    8.02
   0   2  17  154.91    8.57
   0  -2  17  169.77    8.51
   0  -2  17  183.72    8.85
   0  -2  17  162.76    7.62
   0   2  17  166.71    8.82
   0   2  18    5.76    2.37
   0   2  18    3.31    3.16
   0  -2  18    8.03    2.93
   0   2  18    3.74    2.87
   0  -2  18    3.78    2.83
   0  -2  18    5.01    2.71
   0   2  18    1.98    2.85
   0   2  18    5.63    2.63
   0  -2  18    2.82    2.55
   0  -2  18    6.70    2.89
   0   2  18    3.06    2.39
   0  -2  18    3.69    2.68
   0  -2  19   16.03    3.46
   0   2  19   15.89    3.50
   0   2  19   13.21    3.27
   0  -2  19   11.90    3.13
   0   2  19   19.74    3.31
   0  -2  19   10.99    2.91
   0  -2  19   12.96    3.11
   0   2  19   18.87    3.16
   0  -2  19    8.75    2.93
   0  -2  20    4.86    2.87
   0   2  20    4.44    2.82
   0  -2  20    3.63    2.68
   0   2  20    2.54    2.65
   0   2  20    1.30    2.44
   0  -2  20    4.89    2.52
   0  -2  20    1.50    2.39
   0   2  20    2.80    2.14
   0  -2  20    1.88    2.64
   0  -2  21   22.92    3.32
   0   2  21   21.74    3.33
   0  -2  21   24.22    3.51
   0   2  21   27.09    3.77
   0   2  22    4.62    2.44
   0  -2  22    6.68    2.69
   0   2  22    5.71    2.37
   0  -2  22    5.64    2.61
   0   2  22    6.37    2.58
   0  -2  23    5.35    2.24
   0   2  23    5.32    2.26
   0   2  23    5.06    1.98
   0   2  23    6.54    2.36
   0  -2  23    6.95    2.32
   0  -2  24   13.21    2.49
   0   2  24   15.94    2.74
   0  -2  24   12.46    2.37
   0   2  24   13.36    2.50
   0  -2  25   26.74    2.61
   0   2  25   26.04    2.69
   0   3   0   -0.30    0.80
   0   3   1  755.69   18.80
   0   3   1  752.18   18.78
   0   3  -1  763.89   18.78
   0   3   2 2561.70   61.05
   0  -3   2 2526.03   60.66
   0   3  -2 2512.10   61.04
   0   3   2 2588.89   61.11
   0   3   3   35.89    2.14
   0  -3   3   35.50    2.12
   0   3  -3   35.96    1.72
   0  -3   3   36.30    1.51
   0   3   3   39.94    1.90
   0   3   4  571.15   15.06
   0  -3   4  584.30   14.99
   0   3  -4  576.47   14.51
   0  -3  -4  569.23   14.03
   0   3   4  567.71   14.71
   0   3   5   71.74    3.20
   0  -3   5   69.29    3.07
   0   3  -5   68.25    2.58
   0  -3  -5   70.54    2.02
   0   3   5   68.57    2.85
   0   3   6   26.65    2.10
   0  -3   6   23.52    1.99
   0   3  -6   22.69    1.45
   0   3   6   25.87    1.79
   0   3   7   45.78    2.94
   0  -3   7   47.91    2.81
   0   3  -7   49.04    2.17
   0   3   7   47.29    2.60
   0  -3   8   60.86    3.38
   0   3   8   63.59    3.56
   0   3  -8   51.40    2.40
   0   3   8   61.38    3.14
   0  -3   9  689.78   18.30
   0   3   9  646.88   18.49
   0   3   9  667.02   17.94
   0   3  -9  646.10   16.89
   0  -3  10   37.89    3.29
   0   3  10   42.01    2.89
   0  -3  10   38.09    3.11
   0   3  11    6.93    2.21
   0   3  11    7.02    1.78
   0   3  11   10.00    1.89
   0  -3  11    5.23    2.15
   0  -3  11    7.32    2.02
   0   3  11    8.51    1.87
   0  -3  11    5.83    2.05
   0   3  11    9.05    2.33
   0  -3  11    8.97    2.15
   0   3  12   28.49    3.28
   0  -3  12   31.23    3.08
   0  -3  12   31.08    3.15
   0   3  12   31.12    3.40
   0   3  12   35.18    2.98
   0  -3  12   33.52    3.37
   0   3  12   32.89    2.93
   0  -3  12   37.00    3.27
   0   3  12   32.18    2.93
   0   3  12   27.37    2.74
   0   3  13   33.06    2.96
   0  -3  13   29.49    2.87
   0   3  13   30.64    2.98
   0  -3  13   32.39    3.36
   0   3  13   33.83    3.57
   0   3  13   27.56    3.28
   0  -3  13   34.84    3.38
   0  -3  13   33.86    3.52
   0   3  13   27.43    2.86
   0   3  13   28.02    3.34
   0  -3  13   28.14    2.88
   0  -3  13   29.48    3.27
   0   3  13   32.42    3.12
   0   3  14   20.52    3.25
   0  -3  14   16.36    2.46
   0  -3  14   17.94    3.09
   0   3  14   20.51    3.27
   0   3  14   12.92    2.53
   0   3  14   20.31    2.65
   0  -3  14   14.70    2.48
   0   3  14   17.59    2.68
   0  -3  14   16.09    2.94
   0   3  14   20.89    2.75
   0  -3  14   21.68    3.13
   0   3  14   17.73    3.24
   0  -3  14   22.71    3.17
   0  -3  14   20.84    3.29
   0   3  14   17.41    2.74
   0  -3  15   49.44    4.52
   0   3  15   57.17    5.02
   0  -3  15   42.13    3.81
   0  -3  15   52.81    4.60
   0   3  15   51.44    4.67
   0   3  15   49.67    4.20
   0   3  15   50.00    3.85
   0  -3  15   51.70    3.98
   0   3  15   53.40    4.30
   0  -3  15   50.25    4.52
   0   3  15   55.97    5.00
   0  -3  15   52.54    4.65
   0   3  15   47.23    3.95
   0  -3  15   57.06    4.86
   0   3  15   41.87    3.88
   0  -3  16  105.18    6.57
   0   3  16   85.44    5.45
   0  -3  16   88.87    5.44
   0  -3  16   89.86    6.00
   0   3  16  100.44    5.83
   0   3  16   87.64    5.72
   0   3  16   99.24    6.47
   0  -3  16   97.21    6.30
   0   3  16   97.85    6.41
   0  -3  16   94.25    6.17
   0   3  16   98.41    5.77
   0  -3  16   89.64    5.49
   0   3  16  101.92    6.61
   0  -3  16   95.21    6.30
   0   3  17  136.50    7.02
   0  -3  17  144.24    7.87
   0  -3  17  127.24    6.71
   0  -3  17  147.11    7.62
   0   3  17  131.46    6.92
   0  -3  17  125.45    7.50
   0   3  17  139.83    7.94
   0   3  17  128.66    7.67
   0  -3  17  144.17    7.81
   0   3  17  125.39    6.93
   0  -3  17  142.20    6.97
   0   3  17  136.10    7.97
   0  -3  17  129.70    7.58
   0   3  17  130.60    6.92
   0  -3  18   63.24    4.90
   0   3  18   51.60    4.47
   0  -3  18   60.84    5.41
   0  -3  18   62.40    4.59
   0   3  18   69.62    5.75
   0  -3  18   69.30    5.53
   0   3  18   60.39    5.38
   0   3  18   66.76    4.98
   0   3  18   74.04    5.79
   0  -3  18   58.60    5.18
   0  -3  19    1.24    2.85
   0   3  19    0.66    2.81
   0  -3  19   -1.60    2.52
   0  -3  19   -1.76    2.42
   0   3  19   -0.80    2.46
   0   3  20    0.76    2.47
   0  -3  20   -1.81    2.51
   0   3  20    0.32    2.69
   0  -3  20   -0.59    2.72
   0  -3  20    1.78    2.50
   0   3  20   -1.27    2.82
   0  -3  20   -1.44    2.22
   0  -3  21   56.50    4.77
   0   3  21   60.18    4.97
   0   3  21   55.70    4.39
   0  -3  21   55.03    4.68
   0   3  22   22.35    2.95
   0   3  22   21.74    3.42
   0  -3  22   23.12    3.25
   0  -3  22   19.96    3.14
   0   3  22   19.29    3.15
   0  -3  23   83.97    4.89
   0   3  23   76.63    4.82
   0   3  23   74.09    4.36
   0   3  23   87.97    5.00
   0  -3  23   89.96    4.97
   0   3  24   10.11    2.41
   0  -3  24    7.07    2.32
   0   3  24    6.77    2.15
   0  -3  24    3.59    2.02
   0  -3  25    3.77    1.77
   0   3  25    1.95    1.80
   0   4   0 4774.17  114.11
   0   4   1 2355.45   57.45
   0   4  -1 2348.36   57.47
   0   4   1 2435.86   57.49
   0   4   2 3025.64   73.91
   0  -4   2 3072.16   73.32
   0   4  -2 3051.44   73.87
   0   4   2 3138.03   73.87
   0  -4   3 1267.39   30.70
   0   4  -3 1306.38   31.68
   0  -4   3 1315.01   31.16
   0   4   3 1318.67   31.77
   0  -4   4  569.17   15.13
   0   4   4  567.94   15.23
   0   4   4  581.11   14.82
   0   4  -4  555.39   14.62
   0  -4  -4  564.08   14.15
   0  -4   5  330.04    9.79
   0   4   5  337.67    9.93
   0   4   5  348.34    9.54
   0   4  -5  336.09    9.28
   0  -4  -5  336.44    8.63
   0   4   6 1050.19   26.70
   0  -4   6 1064.38   26.42
   0   4   6 1020.97   26.04
   0   4  -6 1051.09   25.79
   0  -4  -6 1012.16   24.83
   0  -4   7    0.45    1.61
   0   4   7    2.58    1.84
   0   4  -7    3.08    1.07
   0   4   7    1.54    1.31
   0   4   8  112.95    5.11
   0  -4   8  110.83    4.84
   0   4  -8  109.57    4.04
   0   4   8  110.60    4.54
   0  -4   9   13.97    2.38
   0  -4   9   16.81    2.51
   0   4   9   13.14    2.41
   0   4  -9   17.00    1.54
   0   4   9   15.94    2.18
   0   4  10   12.96    2.50
   0   4  10   13.38    2.55
   0  -4  10   12.09    2.23
   0   4  10   13.20    2.54
   0  -4  10   10.36    2.36
   0   4  10   10.07    2.18
   0   4  10   13.37    2.11
   0   4  10   13.40    2.10
   0  -4  10   12.41    2.27
   0  -4  11    3.15    2.07
   0   4  11    4.11    1.75
   0  -4  11    1.78    1.79
   0   4  11    1.05    1.94
   0   4  11    2.89    2.24
   0   4  11    3.25    1.62
   0  -4  11    4.99    2.22
   0   4  11    2.30    1.66
   0   4  12  337.16   11.50
   0   4  12  368.75   11.69
   0  -4  12  361.82   12.20
   0   4  12  352.39   12.47
   0  -4  12  341.55   11.85
   0   4  12  373.19   12.61
   0   4  12  372.36   11.56
   0  -4  12  351.80   12.34
   0   4  12  374.46   11.66
   0  -4  12  336.87   11.88
   0   4  13   42.37    3.36
   0  -4  13   40.84    3.71
   0   4  13   39.86    3.98
   0   4  13   38.85    3.35
   0  -4  13   48.29    3.55
   0   4  13   51.20    4.31
   0  -4  13   46.38    4.01
   0   4  13   44.28    4.08
   0  -4  13   40.97    3.74
   0   4  13   48.43    3.51
   0  -4  13   50.28    4.27
   0   4  13   39.61    3.57
   0  -4  13   39.11    3.80
   0   4  13   47.10    3.61
   0   4  14  385.36   14.14
   0  -4  14  398.25   13.31
   0   4  14  420.63   13.38
   0  -4  14  377.19   13.48
   0   4  14  390.52   14.19
   0  -4  14  418.12   13.96
   0   4  14  370.70   12.97
   0  -4  14  414.17   13.13
   0  -4  14  413.84   13.97
   0   4  14  398.39   14.26
   0   4  14  415.89   13.81
   0   4  14  375.66   13.01
   0   4  14  391.02   13.19
   0   4  14  404.86   13.13
   0  -4  14  411.64   14.19
   0  -4  15    4.70    2.75
   0   4  15    4.49    2.08
   0  -4  15    3.27    2.22
   0  -4  15    6.05    2.91
   0   4  15    6.63    3.16
   0  -4  15    1.08    2.55
   0   4  15    2.96    2.26
   0   4  15    3.40    2.33
   0   4  15    5.08    2.08
   0  -4  15    4.60    2.82
   0  -4  15    3.77    2.25
   0   4  15    3.64    2.73
   0  -4  15    0.55    2.35
   0   4  15    5.85    2.81
   0  -4  16    3.13    2.77
   0  -4  16    2.57    2.36
   0  -4  16   -1.73    2.60
   0  -4  16    2.92    2.89
   0   4  16    0.32    2.94
   0   4  16    0.49    2.35
   0   4  16    0.54    2.26
   0   4  16    1.99    2.33
   0  -4  16    1.63    2.61
   0  -4  16    1.48    2.14
   0   4  16    1.61    2.93
   0   4  16    1.97    2.64
   0  -4  16    0.59    2.37
   0  -4  17   -0.98    2.78
   0  -4  17    0.74    2.30
   0   4  17   -2.00    3.34
   0  -4  17    0.61    2.79
   0  -4  17    1.83    2.80
   0   4  17   -0.51    2.25
   0   4  17   -0.53    2.11
   0   4  17    1.73    2.64
   0  -4  17   -2.16    2.84
   0  -4  17    2.25    2.19
   0   4  17   -1.01    3.07
   0   4  17   -3.04    2.44
   0  -4  18   40.89    4.11
   0  -4  18   37.25    4.41
   0   4  18   42.82    4.90
   0   4  18   40.51    4.06
   0  -4  18   40.43    3.82
   0  -4  18   45.76    4.71
   0   4  18   48.14    5.02
   0   4  18   41.48    4.05
   0   4  18   34.76    4.38
   0  -4  18   40.20    4.36
   0  -4  19   26.07    3.56
   0   4  19   24.67    4.12
   0  -4  19   23.71    3.75
   0  -4  19   21.57    3.76
   0   4  19   29.04    3.68
   0  -4  20  103.15    5.83
   0   4  20   99.44    6.56
   0  -4  20  100.92    6.33
   0  -4  20  105.31    6.39
   0   4  20  105.97    6.67
   0  -4  20   98.66    6.31
   0   4  20  110.04    6.12
   0   4  21   20.06    3.45
   0  -4  21   24.03    3.52
   0   4  21   27.66    3.69
   0  -4  21   20.01    3.39
   0  -4  21   23.75    3.02
   0   4  21   17.50    2.89
   0   4  22   18.15    2.67
   0  -4  22   14.03    2.87
   0   4  22   18.16    3.04
   0  -4  22   19.16    3.03
   0   4  22   16.37    2.99
   0   4  23   -0.32    1.69
   0  -4  23    1.86    2.01
   0   4  23   -1.95    2.02
   0  -4  23    0.56    1.90
   0   4  23   -0.59    2.02
   0   4  24   21.50    2.67
   0  -4  24   16.91    2.46
   0   4  24   22.18    2.82
   0  -4  24   21.49    2.67
   0  -4  25   24.48    2.08
   0   5   0   -0.36    0.92
   0   5   1   68.90    3.01
   0   5   1   68.33    2.98
   0   5  -1   69.01    2.88
   0   5   2  311.16    8.70
   0   5   2  304.09    8.62
   0  -5   2  303.77    7.96
   0   5  -2  300.81    8.61
   0   5  -3   12.51    1.40
   0   5   3   11.30    1.44
   0  -5   3   13.42    0.97
   0  -5  -4    7.63    0.95
   0   5   4    8.19    1.37
   0  -5   4    8.05    1.77
   0   5  -4    8.67    1.22
   0  -5   4    7.39    0.91
   0   5  -5   68.18    2.97
   0  -5   5   60.03    3.40
   0   5   5   66.85    3.08
   0  -5  -5   62.01    2.33
   0  -5   6    3.76    1.77
   0   5   6    3.18    1.88
   0   5  -6    4.19    1.21
   0   5   6    2.47    1.46
   0  -5  -6    3.29    0.71
   0  -5   7  257.37    8.56
   0   5   7  253.36    8.81
   0   5   7  259.40    8.14
   0   5  -7  259.90    7.84
   0   5   8    6.47    2.17
   0  -5   8   10.43    2.29
   0   5  -8    7.56    1.43
   0   5   8    9.99    1.89
   0  -5   9   26.46    2.85
   0   5   9   26.73    2.49
   0  -5   9   30.31    3.03
   0   5   9   27.48    2.94
   0   5  -9   26.89    2.02
   0   5   9   28.36    2.69
   0  -5  10   97.17    5.23
   0   5  10  102.24    5.44
   0   5  10   93.16    5.20
   0   5  10  105.08    4.81
   0  -5  10   95.83    5.08
   0   5  10  108.53    5.01
   0   5  10  102.58    4.76
   0   5  10  101.72    5.45
   0  -5  10   99.05    5.03
   0  -5  11   38.65    3.36
   0   5  11   33.98    3.56
   0   5  11   33.78    3.03
   0  -5  11   31.19    3.19
   0   5  11   32.40    3.44
   0   5  11   27.20    2.69
   0   5  11   36.56    3.59
   0   5  11   34.32    2.69
   0  -5  11   32.69    3.48
   0  -5  12   31.65    3.53
   0   5  12   29.76    2.74
   0  -5  12   37.04    3.09
   0   5  12   32.86    3.12
   0  -5  12   33.45    3.39
   0   5  12   29.75    3.41
   0  -5  12   35.05    3.31
   0   5  12   34.65    3.09
   0  -5  12   27.77    3.13
   0   5  12   37.53    3.78
   0   5  12   34.69    3.74
   0  -5  13  387.02   13.51
   0  -5  13  376.64   12.27
   0   5  13  363.10   13.48
   0   5  13  358.55   12.65
   0   5  13  379.31   13.19
   0   5  13  386.28   13.67
   0  -5  13  404.77   13.31
   0   5  13  378.53   12.49
   0  -5  13  362.81   12.93
   0  -5  13  390.17   13.05
   0   5  13  371.91   13.51
   0   5  13  364.93   12.48
   0  -5  14  140.63    7.27
   0  -5  14  122.98    6.12
   0   5  14  120.82    7.15
   0  -5  14  130.73    6.48
   0   5  14  128.92    6.79
   0   5  14  118.53    6.30
   0   5  14  123.01    7.08
   0  -5  14  128.70    6.85
   0   5  14  120.11    6.26
   0  -5  14  125.18    6.69
   0   5  14  128.35    7.14
   0   5  14  123.94    6.35
   0  -5  15  176.06    8.67
   0  -5  15  168.10    7.62
   0   5  15  171.43    8.76
   0  -5  15  156.96    7.61
   0   5  15  182.25    8.36
   0   5  15  157.01    7.55
   0   5  15  163.45    8.68
   0  -5  15  168.58    8.20
   0   5  15  183.65    7.94
   0  -5  15  160.71    8.00
   0   5  15  160.57    8.59
   0   5  15  174.42    7.74
   0  -5  16  124.99    7.44
   0  -5  16  124.88    6.51
   0  -5  16  115.90    6.45
   0  -5  16  133.50    7.39
   0   5  16  131.79    7.84
   0   5  16  125.41    6.97
   0   5  16  110.39    6.24
   0   5  16  119.41    7.47
   0  -5  16  118.83    7.13
   0   5  16  124.43    6.56
   0  -5  16  118.10    7.01
   0   5  16  133.89    7.78
   0   5  16  128.63    6.65
   0  -5  17    4.65    2.70
   0  -5  17    1.22    2.22
   0  -5  17    1.02    2.06
   0   5  17    2.73    2.93
   0   5  17    2.58    2.44
   0  -5  17    2.14    2.93
   0  -5  17    4.23    2.78
   0   5  17    2.38    3.08
   0   5  17    4.34    2.60
   0   5  17    3.94    2.34
   0   5  17    1.05    2.65
   0  -5  17    2.16    2.58
   0  -5  18   -2.71    2.52
   0   5  18   -2.05    3.03
   0  -5  18    0.25    1.91
   0  -5  18   -0.61    3.04
   0   5  18    1.37    2.97
   0  -5  18    1.83    2.82
   0   5  18    0.83    2.14
   0   5  18    0.35    2.72
   0  -5  18    0.31    2.66
   0   5  18   -1.34    2.38
   0  -5  19    0.23    1.88
   0   5  19    1.33    2.94
   0   5  19   -0.77    2.20
   0   5  19   -1.01    2.29
   0  -5  19   -0.64    2.56
   0  -5  19   -0.97    2.22
   0  -5  19   -0.30    2.74
   0  -5  20   31.65    3.93
   0   5  20   40.57    3.94
   0  -5  21   15.24    2.63
   0   5  21   17.77    2.81
   0   5  21   16.39    3.31
   0  -5  21   10.23    2.75
   0   5  21   12.14    3.05
   0  -5  21    9.82    2.84
   0   5  22   68.54    4.36
   0  -5  22   80.27    4.91
   0   5  22   74.33    4.98
   0   5  22   77.95    5.06
   0  -5  22   82.39    4.94
   0   5  23    5.53    2.10
   0  -5  23    1.38    1.87
   0   5  23    2.52    1.60
   0  -5  23    4.99    1.94
   0   5  23    3.28    1.99
   0  -5  24    3.73    2.03
   0   5  24    4.01    2.16
   0  -5  24    6.93    2.23
   0   5  24    7.05    2.33
   0   6   0  308.17    8.99
   0   6   1   17.27    1.75
   0   6  -1   13.69    1.58
   0   6   1   16.29    1.62
   0   6   2    0.65    1.19
   0   6   2    1.79    1.11
   0   6  -2    1.00    1.04
   0  -6   2    1.81    0.76
   0   6   3  415.55   11.32
   0  -6   3  391.05   10.29
   0   6  -3  399.33   11.26
   0   6  -4  194.85    5.87
   0  -6   4  186.62    6.37
   0   6   4  192.94    5.91
   0  -6  -4  194.97    5.27
   0  -6   4  177.48    4.84
   0  -6  -5   93.82    3.31
   0   6  -5   91.20    3.89
   0   6   5   96.78    4.09
   0  -6   6  415.69   12.07
   0  -6  -6  385.53   10.37
   0   6  -6  397.51   11.37
   0   6   6  397.80   11.53
   0   6  -7   80.74    3.65
   0   6   7   76.97    3.80
   0   6   8    4.13    1.68
   0   6  -8    5.47    1.41
   0  -6   8    3.96    2.17
   0   6   8    7.67    2.24
   0   6   9   19.19    2.96
   0   6   9   19.81    2.28
   0   6   9   18.58    2.39
   0   6   9   20.27    2.26
   0   6   9   16.47    2.80
   0  -6   9   18.87    2.51
   0  -6   9   12.22    2.45
   0   6  -9   18.38    1.86
   0   6   9   18.45    2.80
   0  -6  10   35.06    3.45
   0   6  10   35.30    3.05
   0   6  10   32.27    3.37
   0   6  10   37.52    3.12
   0   6  10   41.18    3.19
   0   6  10   39.33    3.09
   0   6  10   38.35    3.67
   0  -6  10   35.36    3.26
   0   6  10   43.48    3.78
   0  -6  11  162.43    7.56
   0   6  11  154.39    6.70
   0   6  11  165.53    6.85
   0   6  11  166.30    7.58
   0   6  11  174.71    6.94
   0   6  11  165.81    6.93
   0   6  11  160.82    7.64
   0  -6  11  176.73    7.32
   0   6  11  169.83    7.70
   0  -6  12    0.45    2.08
   0   6  12    1.08    2.32
   0   6  12   -0.80    2.36
   0   6  12    0.49    2.27
   0  -6  12    0.25    2.12
   0   6  12   -0.56    1.53
   0   6  12   -1.14    1.99
   0   6  12   -0.24    2.10
   0   6  12   -2.25    1.91
   0   6  12    0.78    1.87
   0  -6  12   -1.07    1.84
   0   6  12   -0.26    2.45
   0  -6  13  267.72   10.69
   0  -6  13  261.69    9.51
   0   6  13  248.14   10.65
   0   6  13  261.28   10.36
   0   6  13  251.62   10.03
   0   6  13  265.24   10.93
   0   6  13  267.39    9.73
   0  -6  13  243.98   10.04
   0   6  13  267.76   10.89
   0   6  13  263.48    9.75
   0  -6  14   15.80    3.50
   0  -6  14   17.61    2.93
   0   6  14   14.51    3.40
   0   6  14   16.04    3.12
   0   6  14   16.56    2.91
   0   6  14   20.19    3.53
   0   6  14   15.14    2.75
   0  -6  14   19.96    3.49
   0   6  14   12.26    3.19
   0  -6  14   16.12    3.01
   0   6  14   17.36    2.80
   0  -6  15   17.40    3.52
   0  -6  15   21.79    3.13
   0   6  15   20.97    4.02
   0   6  15   23.45    3.26
   0   6  15   28.39    3.76
   0  -6  15   22.41    3.27
   0   6  15   24.28    3.90
   0   6  15   24.14    3.38
   0   6  15   21.04    3.70
   0  -6  15   21.79    3.47
   0  -6  15   26.83    3.77
   0   6  15   21.62    3.15
   0  -6  16  167.94    8.82
   0  -6  16  163.13    7.72
   0   6  16  177.34    9.11
   0  -6  16  173.45    8.54
   0   6  16  160.91    8.31
   0   6  16  164.77    7.88
   0  -6  16  166.69    7.92
   0  -6  16  182.07    8.78
   0   6  16  174.27    9.11
   0   6  16  169.61    7.91
   0   6  16  176.03    8.02
   0  -6  16  159.38    8.27
   0  -6  17   79.10    5.28
   0   6  17   83.50    6.33
   0  -6  17   75.94    5.70
   0  -6  17   82.33    6.14
   0  -6  17   78.40    5.26
   0   6  17   67.71    5.87
   0   6  17   85.94    5.84
   0  -6  17   82.69    5.87
   0   6  17   75.10    5.27
   0  -6  18   14.19    3.40
   0   6  18   12.39    2.89
   0  -6  18   11.65    2.74
   0   6  18   13.70    3.62
   0   6  18   15.94    3.15
   0  -6  18   12.21    3.26
   0   6  19    8.48    2.55
   0  -6  19    7.22    2.12
   0   6  19   11.12    3.39
   0   6  19   11.95    2.62
   0  -6  19   10.79    2.65
   0  -6  19    8.69    2.98
   0   6  19   12.02    3.40
   0  -6  19   13.24    3.28
   0   6  20    6.15    2.16
   0   6  20   10.42    2.73
   0   6  20    5.94    2.87
   0  -6  20    7.17    2.80
   0  -6  21   68.91    4.35
   0   6  21   60.83    4.79
   0  -6  21   65.28    4.80
   0  -6  21   68.88    4.84
   0   6  21   58.47    4.80
   0   6  21   66.07    4.33
   0   6  22    2.61    2.26
   0  -6  22    3.19    2.07
   0   6  22    5.17    2.27
   0  -6  22    4.15    2.07
   0   6  22    3.74    1.81
   0  -6  23    6.76    2.24
   0   6  23    2.34    2.18
   0   6  23    4.95    1.67
   0  -6  23    4.51    1.99
   0   6  23    4.15    2.17
   0  -6  24    2.06    2.12
   0   7   0    0.42    1.24
   0   7   1   85.50    3.89
   0   7  -1   78.83    3.66
   0   7   1   80.46    3.70
   0   7   2    9.35    1.80
   0   7   2    7.72    1.62
   0   7  -2    9.35    1.64
   0  -7   2    7.97    1.10
   0   7  -3  633.98   17.13
   0   7   3  647.39   17.18
   0  -7   3  622.84   15.89
   0  -7  -4   -0.72    1.12
   0   7   4    0.12    1.56
   0  -7   4   -0.14    2.07
   0   7  -4   -0.12    1.40
   0  -7   4    0.90    0.86
   0   7  -5  347.90   10.48
   0  -7   5  342.08   11.09
   0  -7  -5  348.85    9.70
   0   7   5  355.00   10.59
   0   7  -6    3.98    1.52
   0   7   6    2.43    2.10
   0  -7  -6    4.61    1.06
   0  -7   7  358.69   11.39
   0   7   7  328.30   11.30
   0   7  -7  352.18   10.64
   0   7   7  346.49   10.81
   0  -7   8    9.72    2.28
   0   7   8    7.84    2.07
   0   7   8    8.98    1.89
   0   7   8    8.28    2.02
   0   7   8    7.15    2.27
   0   7  -8   11.19    1.77
   0  -7   8   11.77    2.47
   0   7   8    9.02    1.95
   0   7   8    8.15    2.37
   0   7  -9  566.21   16.10
   0  -7   9  585.47   17.54
   0   7   9  585.82   16.67
   0   7   9  567.55   17.58
   0   7   9  568.14   16.54
   0   7   9  565.45   17.40
   0   7   9  556.53   16.86
   0   7   9  576.68   16.47
   0  -7   9  600.79   17.23
   0  -7  10   30.50    3.51
   0   7  10   31.18    3.00
   0   7  10   28.52    2.95
   0   7  10   31.85    3.56
   0   7  10   31.58    2.94
   0   7  10   33.22    3.50
   0  -7  10   35.74    3.37
   0   7  10   29.82    2.95
   0   7  11  483.48   14.63
   0   7  11  470.87   15.78
   0  -7  11  473.00   15.14
   0   7  11  514.37   15.86
   0  -7  11  487.64   15.72
   0   7  11  477.44   14.76
   0   7  11  421.40   13.68
   0  -7  11  493.78   14.44
   0   7  11  476.06   15.84
   0   7  11  487.37   14.66
   0   7  11  457.45   15.14
   0   7  11  457.58   15.29
   0   7  11  455.79   14.65
   0   7  12   59.95    4.07
   0   7  12   47.52    3.88
   0   7  12   55.17    4.61
   0  -7  12   44.32    3.99
   0   7  12   49.07    3.86
   0  -7  12   52.25    3.72
   0   7  12   49.03    4.52
   0  -7  12   51.12    4.60
   0   7  12   49.83    4.39
   0   7  12   51.19    4.22
   0   7  12   54.66    4.86
   0  -7  13   48.78    4.36
   0   7  13   52.62    4.20
   0   7  13   49.61    4.44
   0   7  13   49.13    4.39
   0   7  13   43.66    3.67
   0  -7  13   48.79    3.84
   0   7  13   48.26    4.76
   0   7  13   42.19    4.63
   0   7  13   48.27    3.98
   0  -7  13   52.91    4.75
   0  -7  14   69.36    5.61
   0  -7  14   68.42    4.61
   0  -7  14   71.80    5.42
   0   7  14   61.98    5.47
   0   7  14   68.51    4.97
   0   7  14   62.19    5.02
   0   7  14   63.90    5.59
   0   7  14   70.95    4.80
   0   7  14   74.17    4.84
   0  -7  14   66.12    5.07
   0  -7  15   48.22    4.96
   0  -7  15   54.94    4.40
   0   7  15   58.27    5.41
   0  -7  15   49.72    4.74
   0   7  15   43.75    4.20
   0   7  15   51.37    4.74
   0   7  15   55.23    5.38
   0   7  15   55.45    4.51
   0   7  15   50.64    4.28
   0  -7  15   46.02    4.46
   0  -7  16   42.81    4.90
   0  -7  16   38.20    3.99
   0   7  16   44.75    5.06
   0   7  16   40.01    4.22
   0   7  16   43.84    4.16
   0  -7  16   40.14    4.36
   0   7  16   44.04    4.21
   0  -7  16   39.62    4.38
   0   7  16   42.05    4.74
   0   7  16   41.45    4.01
   0  -7  16   46.84    4.10
   0   7  17  370.31   14.24
   0  -7  17  326.80   12.56
   0  -7  17  359.33   13.68
   0   7  17  368.59   14.14
   0  -7  17  347.01   13.40
   0  -7  17  370.40   12.73
   0   7  17  349.26   13.34
   0   7  17  329.66   12.54
   0   7  17  367.74   12.85
   0  -7  17  361.88   13.57
   0   7  18   85.50    5.47
   0   7  18   86.80    5.75
   0  -7  18   84.71    5.42
   0  -7  18   88.30    5.39
   0  -7  18   87.16    5.98
   0   7  18   73.94    6.09
   0  -7  19   15.51    2.56
   0   7  19   11.44    3.42
   0  -7  19   14.08    3.21
   0  -7  19   17.01    3.40
   0   7  19   14.16    3.43
   0  -7  19   15.07    2.79
   0   7  19   15.88    2.82
   0  -7  20   -1.10    1.63
   0   7  20    1.43    2.50
   0  -7  20    1.25    2.30
   0  -7  20    1.77    2.31
   0   7  20   -0.28    2.56
   0  -7  20   -0.41    2.00
   0   7  20   -0.64    2.01
   0  -7  21   22.90    3.17
   0   7  21   29.36    3.51
   0   7  21   35.39    3.61
   0  -7  21   30.71    3.39
   0  -7  21   32.22    3.04
   0   7  21   28.87    3.05
   0  -7  22    9.23    2.26
   0   7  22   10.30    2.43
   0  -7  22    7.57    2.07
   0   7  22    7.07    2.26
   0  -7  22    6.96    1.90
   0   7  22    5.56    1.86
   0  -7  23   10.75    2.34
   0  -7  23   11.48    2.26
   0  -7  24    1.57    1.58
   0   8   0  467.32   13.62
   0   8   0  484.75   13.79
   0   8   1   97.95    4.37
   0   8  -1   96.12    4.37
   0  -8   1   93.24    3.49
   0   8   1   98.04    4.58
   0   8   2  155.50    5.72
   0  -8   2  138.13    4.48
   0   8   2  152.49    5.77
   0   8  -2  136.20    5.52
   0   8   3  324.50   11.06
   0   8  -3  366.93   10.75
   0   8  -4    2.16    1.59
   0   8   4    0.17    2.28
   0  -8  -4    0.29    1.17
   0  -8  -5  301.62    8.75
   0   8  -5  302.11    9.56
   0   8   5  278.79   10.04
   0   8   6   46.97    3.76
   0   8   6   45.95    3.33
   0   8   6   41.52    3.48
   0  -8   6   46.66    3.66
   0  -8  -6   43.29    2.36
   0   8   6   39.77    3.07
   0   8   7   13.90    2.51
   0   8   7   10.15    2.04
   0   8   7   12.73    2.19
   0  -8   7    9.67    2.28
   0  -8   7   11.20    2.37
   0   8   7   11.91    2.74
   0  -8   8  345.18   11.49
   0   8   8  339.09   11.31
   0   8   8  343.26   10.95
   0   8   8  345.74   11.80
   0   8   8  335.05   10.92
   0  -8   8  329.18   11.54
   0   8   8  328.09   10.52
   0   8   8  333.63   11.85
   0   8  -9  107.13    4.96
   0  -8   9  114.38    6.01
   0   8   9  118.61    5.72
   0   8   9  117.38    5.47
   0   8   9  111.79    5.95
   0   8   9  108.83    6.16
   0   8   9  117.92    5.23
   0  -8   9  105.36    5.61
   0   8   9  113.69    5.40
   0   8  10   46.18    3.51
   0   8  10   46.99    4.17
   0  -8  10   57.11    4.30
   0   8  10   47.48    4.01
   0   8  10   45.92    4.04
   0  -8  10   45.34    4.05
   0   8  10   45.39    3.71
   0  -8  10   49.93    3.50
   0   8  10   46.19    3.43
   0   8  10   48.99    4.51
   0   8  10   46.41    4.28
   0   8  10   50.75    3.69
   0   8  11  105.85    5.55
   0   8  11  114.42    6.37
   0  -8  11  114.72    6.10
   0   8  11  102.77    6.05
   0   8  11   96.96    5.86
   0  -8  11  111.76    6.32
   0   8  11  102.92    5.10
   0   8  11  109.73    5.74
   0  -8  11  105.53    5.42
   0   8  11  118.24    5.77
   0   8  11  107.76    6.55
   0   8  11  103.39    5.46
   0   8  11  107.78    6.62
   0   8  12   79.25    4.83
   0   8  12   71.95    5.76
   0   8  12   81.72    5.59
   0  -8  12   66.73    4.97
   0   8  12   75.21    5.41
   0   8  12   78.89    5.35
   0  -8  12   69.42    5.40
   0  -8  12   66.17    4.08
   0  -8  12   70.77    4.55
   0   8  12   75.47    4.82
   0   8  12   79.80    5.79
   0   8  12   72.00    4.69
   0  -8  13  243.81   10.40
   0   8  13  252.68   11.26
   0   8  13  284.01   11.28
   0  -8  13  278.64   11.23
   0   8  13  242.40    9.83
   0  -8  13  269.70    9.91
   0   8  13  264.27   10.70
   0   8  13  263.02   10.97
   0   8  13  274.36   10.14
   0   8  13  260.84   11.30
   0   8  13  257.57   10.02
   0  -8  14   18.65    3.52
   0   8  14   14.89    2.62
   0  -8  14   12.91    3.04
   0  -8  14   14.57    3.39
   0   8  14   11.58    3.37
   0  -8  14   15.84    2.71
   0   8  14   13.18    3.69
   0   8  14   21.99    3.21
   0   8  14   17.13    3.14
   0   8  14   17.95    3.32
   0   8  14   12.85    3.28
   0   8  15   64.03    5.78
   0   8  15   55.28    4.97
   0   8  15   62.45    4.99
   0  -8  15   63.83    4.70
   0  -8  15   61.69    5.46
   0   8  15   55.29    4.49
   0   8  15   62.58    4.72
   0  -8  15   61.52    5.01
   0   8  15   56.63    5.38
   0  -8  15   60.66    5.15
   0  -8  16   -0.71    2.14
   0   8  16    1.05    2.87
   0   8  16    1.03    2.18
   0   8  16    0.28    2.38
   0   8  16    0.93    2.49
   0  -8  16   -0.54    2.21
   0   8  16   -2.47    3.21
   0  -8  16    0.60    2.51
   0  -8  16   -0.89    2.68
   0   8  17    1.58    2.13
   0   8  17    2.10    2.52
   0   8  17    2.48    2.33
   0  -8  17    3.58    2.72
   0   8  17    5.89    3.36
   0  -8  17    4.00    2.42
   0   8  18    1.39    2.11
   0   8  18    1.18    1.99
   0   8  18    2.37    2.21
   0   8  18    0.33    2.82
   0  -8  18   -0.28    2.60
   0  -8  18    1.43    2.70
   0  -8  18    4.03    2.05
   0   8  18    0.33    2.86
   0  -8  18    0.46    2.05
   0   8  19    0.88    2.01
   0   8  19    1.95    2.08
   0  -8  19   -0.62    1.80
   0  -8  19    3.40    2.49
   0   8  19    0.30    2.60
   0   8  20    1.39    2.03
   0   8  20    5.80    2.68
   0  -8  20    4.00    2.28
   0  -8  20    3.26    2.34
   0   8  20    4.79    2.52
   0  -8  20    3.61    2.07
   0   8  21   21.36    2.62
   0  -8  21   25.40    2.98
   0   8  21   22.53    3.04
   0   8  21   22.50    3.15
   0  -8  21   27.39    3.08
   0  -8  21   17.82    2.43
   0   8  22    0.14    1.41
   0  -8  22   -0.26    1.57
   0  -8  22    0.80    1.71
   0  -8  22    0.96    1.85
   0  -8  23    1.39    1.96
   0   9   0    1.31    2.30
   0   9   1  126.37    6.03
   0   9  -1  125.71    6.13
   0   9   2 1029.92   26.98
   0   9  -2  933.95   26.89
   0  -9  -3   66.30    3.35
   0   9   3   61.82    3.77
   0   9   3   56.48    4.04
   0   9  -3   50.25    4.25
   0   9   4    5.15    2.30
   0  -9   4    8.31    2.36
   0  -9  -4    8.55    1.54
   0   9   4    8.69    2.18
   0   9   4    7.63    1.89
   0   9   5    0.32    1.71
   0  -9   5    0.20    2.15
   0   9   5    2.18    2.21
   0  -9  -5    1.19    1.10
   0   9  -5    1.94    1.45
   0   9   5    2.50    1.79
   0   9   6  234.36    8.59
   0  -9   6  253.08    9.30
   0   9   6  234.95    9.19
   0   9   6  236.43    8.87
   0   9  -6  250.34    8.64
   0   9   7    1.99    1.86
   0   9   7    0.66    2.12
   0   9   7    2.62    2.40
   0   9   7    1.93    1.60
   0  -9   7    1.89    2.09
   0   9  -7    1.03    1.39
   0   9   8  185.38    7.41
   0  -9   8  179.37    7.81
   0   9   8  189.37    7.78
   0   9   8  187.91    8.41
   0  -9   8  192.00    7.35
   0   9   8  181.17    7.92
   0   9   8  179.70    8.07
   0   9   8  194.06    8.29
   0   9  -8  184.59    7.26
   0   9   8  177.42    8.26
   0   9   8  195.31    7.53
   0   9   9   87.28    4.75
   0  -9   9   80.13    5.18
   0   9   9   83.75    5.44
   0   9  -9   82.45    4.43
   0   9   9   80.96    4.99
   0   9   9   87.45    5.65
   0  -9   9   81.39    4.55
   0   9   9   79.04    4.67
   0   9   9   78.58    5.44
   0   9   9   80.40    5.22
   0   9   9   79.46    5.11
   0  -9  10  234.68    9.35
   0   9  10  253.83    9.96
   0   9  10  225.04    9.12
   0   9  10  222.66    8.52
   0   9  10  218.93    9.88
   0  -9  10  228.67    8.61
   0   9  10  223.57    8.83
   0   9  10  222.28    9.90
   0   9  10  224.53    8.43
   0   9  10  216.03    8.73
   0   9  10  231.34    9.57
   0   9  10  224.61    9.61
   0   9  11   98.33    6.14
   0   9  11   88.02    4.88
   0   9  11   80.15    5.18
   0  -9  11   82.36    4.76
   0  -9  11   86.78    4.95
   0   9  11   91.24    5.22
   0   9  11   76.28    5.86
   0  -9  11   90.20    5.64
   0   9  11   85.48    5.24
   0   9  11   93.23    5.86
   0   9  11   91.05    5.94
   0   9  11   92.09    6.33
   0   9  12   36.57    4.40
   0   9  12   29.53    3.48
   0   9  12   34.75    3.19
   0  -9  12   33.09    3.08
   0  -9  12   35.00    3.41
   0   9  12   39.16    4.25
   0   9  12   32.90    3.91
   0   9  12   28.98    4.23
   0  -9  12   32.64    3.89
   0   9  12   35.84    3.68
   0   9  12   29.70    4.29
   0   9  12   33.26    3.53
   0   9  13   11.17    3.50
   0   9  13   11.02    2.70
   0   9  13   12.03    3.00
   0   9  13   15.44    3.29
   0  -9  13   10.79    2.69
   0  -9  13   12.91    3.01
   0   9  13   11.38    2.84
   0   9  13   17.06    3.93
   0   9  13    8.88    3.20
   0   9  13   14.90    2.81
   0   9  14  165.67    7.90
   0  -9  14  181.04    7.98
   0   9  14  180.33    9.37
   0  -9  14  169.08    8.37
   0   9  14  187.63    8.23
   0   9  14  173.94    9.28
   0   9  14  181.50    8.69
   0   9  14  185.31    8.94
   0   9  14  194.63    8.39
   0   9  15    1.55    1.94
   0   9  15    2.07    2.45
   0   9  15   -0.32    2.57
   0   9  15    0.70    3.10
   0  -9  15    1.49    2.85
   0  -9  15   -0.59    2.58
   0  -9  15   -1.63    2.47
   0   9  15    1.77    3.42
   0  -9  16    9.81    2.68
   0  -9  16   11.20    3.26
   0   9  16   10.51    2.80
   0   9  16   16.18    3.38
   0   9  16   11.84    3.31
   0   9  16   14.01    3.63
   0   9  16   12.33    2.76
   0  -9  17    0.29    2.32
   0   9  17   -0.33    2.83
   0  -9  17   -1.16    2.44
   0   9  17   -0.53    2.03
   0   9  17   -0.29    2.39
   0  -9  17    0.25    2.14
   0   9  17    1.68    2.98
   0  -9  17    1.14    2.12
   0   9  17    0.48    2.15
   0  -9  18  123.57    6.81
   0   9  18  112.69    7.06
   0  -9  18  127.62    6.33
   0   9  18  121.58    6.28
   0  -9  19   17.24    3.08
   0   9  19   10.89    3.08
   0  -9  19   15.08    3.01
   0   9  19   11.66    2.21
   0   9  19   11.27    2.41
   0  -9  19    9.88    2.37
   0  -9  19   11.76    2.21
   0   9  19   14.36    3.09
   0  -9  20    3.45    1.92
   0   9  20    2.69    1.98
   0  -9  20    7.93    2.42
   0  -9  20    4.24    2.29
   0   9  21   13.05    2.11
   0  -9  21   21.46    2.65
   0  -9  21   19.94    2.33
   0  -9  21   17.73    2.56
   0  -9  22   -0.41    1.96
   0  -9  22   -1.20    1.70
   0  -9  22    0.82    2.02
   0  -9  23    3.38    1.72
   0  10   0   19.03    2.41
   0  10   0   19.30    2.79
   0  10   0   20.12    2.51
   0  10   0   21.38    2.71
   0  10  -1   65.49    3.99
   0  10   1   63.48    4.43
   0  10  -1   63.75    4.63
   0  10   1   68.27    4.04
   0  10  -1   65.65    3.94
   0  10  -1   70.37    4.33
   0  10   1   70.71    4.21
   0 -10  -2  295.53    9.28
   0  10  -2  277.13    9.61
   0  10  -2  268.27   10.44
   0  10   2  300.09   10.53
   0  10  -2  268.47    9.14
   0  10   2  286.53    9.83
   0  10   2  276.12    9.76
   0 -10  -3    0.14    1.27
   0  10  -3    2.45    1.56
   0  10   3   -0.56    1.89
   0  10  -3    1.19    2.59
   0  10   3    2.78    2.38
   0  10   3    1.23    1.63
   0 -10   4  650.82   19.14
   0  10   4  658.19   19.17
   0  10  -4  590.18   19.23
   0  10   4  633.52   18.58
   0  10  -4  623.25   18.24
   0  10   4  639.53   18.35
   0 -10   5   37.99    3.58
   0  10   5   33.40    3.47
   0  10   5   32.74    3.16
   0  10  -5   28.90    2.85
   0  10   5   26.78    2.89
   0 -10   6  652.64   19.33
   0  10   6  642.46   19.43
   0  10   6  631.35   18.89
   0  10  -6  618.62   18.41
   0  10   6  626.75   18.51
   0  10   7   32.86    3.23
   0 -10   7   32.07    3.06
   0  10   7   29.94    3.39
   0  10   7   35.02    3.63
   0 -10   7   32.13    3.51
   0  10   7   33.93    3.70
   0  10   7   23.41    2.90
   0  10  -7   34.89    3.02
   0  10   8   70.57    4.84
   0 -10   8   66.80    4.30
   0  10   8   74.77    4.63
   0  10   8   76.29    5.32
   0  10   8   75.53    5.07
   0  10   8   70.73    4.82
   0 -10   8   68.34    4.78
   0  10  -8   68.24    4.20
   0  10   8   68.05    4.49
   0  10  -9   51.29    3.65
   0  10   9   54.50    4.81
   0 -10   9   55.82    3.91
   0  10   9   47.63    3.81
   0 -10   9   44.84    4.22
   0  10   9   55.14    3.99
   0  10   9   47.87    3.70
   0  10   9   57.54    4.29
   0  10   9   47.84    4.38
   0  10   9   43.88    4.30
   0  10  10  285.20   10.76
   0  10  10  267.12    9.96
   0  10  10  290.23   11.62
   0 -10  10  267.46    9.96
   0  10  10  274.52   10.27
   0 -10  10  255.54   10.56
   0  10  10  302.68   11.42
   0  10  10  265.40   11.39
   0  10  10  267.72   10.17
   0  10  10  284.85   11.18
   0  10  10  265.79   11.09
   0  10  11    6.51    2.48
   0  10  11    2.61    3.20
   0 -10  11    4.91    2.55
   0  10  11    3.81    2.76
   0  10  11    3.36    2.06
   0  10  11    8.36    2.60
   0 -10  11    6.84    2.07
   0  10  11    4.59    2.45
   0  10  11    2.89    2.60
   0  10  11    2.71    2.92
   0 -10  11    2.95    2.20
   0  10  11    8.11    3.60
   0  10  12  440.00   14.50
   0  10  12  458.91   15.75
   0  10  12  400.50   13.60
   0  10  12  415.95   14.66
   0 -10  12  403.26   13.78
   0 -10  12  446.42   14.24
   0  10  12  436.36   15.41
   0  10  12  430.22   15.42
   0  10  12  440.73   16.09
   0 -10  12  423.56   14.98
   0  10  12  433.95   14.38
   0  10  12  430.53   15.89
   0  10  13   -1.75    3.17
   0  10  13    0.53    2.06
   0  10  13   -0.92    2.69
   0  10  13    1.92    2.78
   0 -10  13   -0.68    2.51
   0 -10  13   -2.04    2.77
   0  10  13    2.20    2.32
   0  10  13    3.87    3.39
   0  10  13   -2.53    2.26
   0  10  13    0.32    2.56
   0  10  14   18.57    3.03
   0 -10  14   18.41    2.96
   0  10  14   20.52    3.10
   0  10  14   15.99    4.01
   0 -10  14   18.68    3.49
   0  10  14   20.86    3.96
   0  10  14   25.17    4.00
   0  10  14   15.62    3.12
   0 -10  15   12.21    2.82
   0  10  15    9.82    3.48
   0 -10  15   15.35    3.28
   0  10  15   11.62    3.74
   0  10  15   23.29    3.68
   0  10  15   14.95    3.34
   0  10  15   14.03    2.95
   0  10  15   14.39    2.83
   0  10  16    5.92    2.61
   0  10  16    8.85    3.05
   0  10  16    7.42    2.56
   0 -10  16    8.14    2.50
   0  10  16    8.18    3.38
   0 -10  16    6.29    2.37
   0 -10  17   -1.11    2.51
   0 -10  17   -2.44    2.51
   0  10  17   -1.14    2.31
   0 -10  17   -1.08    2.10
   0 -10  17    2.40    2.14
   0 -10  18   14.19    2.94
   0 -10  18   17.16    3.11
   0  10  18   16.57    2.59
   0  10  18   16.12    2.69
   0 -10  18   18.04    2.70
   0 -10  18   14.28    2.51
   0 -10  19   32.06    3.47
   0  10  19   27.00    2.71
   0  10  19   22.15    2.78
   0 -10  19   30.19    3.40
   0 -10  19   24.14    2.63
   0 -10  19   32.84    3.10
   0  10  20   33.29    2.87
   0 -10  20   41.37    3.47
   0 -10  20   33.87    2.91
   0 -10  20   36.37    3.31
   0  10  21   10.59    1.80
   0 -10  21   13.54    2.41
   0 -10  21   13.94    2.34
   0 -10  21   14.53    2.12
   0 -10  22    7.86    2.24
   0  11   0   -1.41    2.05
   0  11   0   -0.24    2.25
   0  11   0   -1.74    1.73
   0  11   1  325.30   11.82
   0  11  -1  342.55   12.15
   0  11  -1  322.39   11.37
   0  11   1  338.12   11.35
   0  11  -1  320.84   11.12
   0  11   1  339.22   11.36
   0  11  -1  314.27   10.61
   0 -11  -1  326.03   10.71
   0  11   2    1.68    2.36
   0  11  -2   -0.26    2.67
   0  11   2    4.16    2.10
   0  11  -2    0.63    2.03
   0  11  -2    2.37    1.58
   0  11  -2    1.15    1.44
   0  11   2    1.43    1.73
   0 -11  -2    2.45    1.48
   0 -11  -3   62.55    3.68
   0  11   3   68.99    4.81
   0  11  -3   73.06    5.24
   0  11   3   68.61    4.32
   0  11  -3   66.14    4.19
   0  11  -3   64.14    3.79
   0  11   3   55.39    4.21
   0 -11   3   65.39    4.28
   0 -11  -4    5.15    1.48
   0  11   4    2.85    1.84
   0 -11   4    3.65    1.91
   0  11  -4    5.28    2.95
   0  11   4    4.17    2.46
   0  11   4    4.22    2.01
   0  11   4    6.54    2.01
   0  11  -4    4.78    1.51
   0 -11   4    9.26    2.74
   0  11  -4    6.11    1.83
   0 -11   5  213.71    8.57
   0  11   5  227.35    9.09
   0  11   5  248.91    9.73
   0  11  -5  225.21    9.97
   0  11   5  220.20    8.71
   0  11   5  226.70    9.06
   0 -11   5  233.14    9.52
   0  11  -5  231.22    8.88
   0 -11   6   88.34    5.02
   0 -11   6   95.96    5.86
   0  11   6   94.36    5.94
   0  11   6  103.87    5.43
   0  11   6   93.62    5.62
   0  11  -6   92.87    5.23
   0  11   6   96.65    5.61
   0  11   7   15.48    2.75
   0  11   7   17.06    3.04
   0 -11   7   16.87    2.84
   0  11   7   22.35    3.45
   0  11   7   18.20    2.79
   0 -11   7   15.33    3.12
   0  11  -7   16.05    2.46
   0  11   8   26.08    3.45
   0  11   8   29.07    3.23
   0  11   8   31.10    3.80
   0 -11   8   25.87    3.16
   0 -11   8   32.18    3.70
   0  11  -8   23.89    2.90
   0  11   8   25.00    3.12
   0  11   8   18.64    3.07
   0  11   8   33.65    4.10
   0  11   9  134.19    7.33
   0 -11   9  111.83    6.02
   0 -11   9  119.79    5.98
   0  11   9  114.91    6.12
   0 -11   9  124.18    6.80
   0  11  -9  117.64    5.93
   0  11   9  121.35    6.98
   0  11   9  115.93    6.70
   0  11   9  113.24    6.01
   0  11   9  110.86    5.89
   0  11   9  109.71    6.41
   0  11  10  111.71    6.48
   0  11  10  110.89    5.97
   0 -11  10  114.24    5.95
   0  11  10  111.06    6.79
   0  11  10  113.81    6.93
   0 -11  10  113.21    6.61
   0 -11  10  107.78    5.85
   0  11  10  119.19    7.03
   0  11  10  118.58    6.19
   0  11  10  113.48    6.10
   0  11  11  160.11    7.21
   0  11  11  171.68    8.08
   0 -11  11  143.20    6.99
   0 -11  11  171.29    7.36
   0  11  11  150.46    7.29
   0 -11  11  154.31    7.90
   0  11  11  154.10    8.30
   0  11  11  159.42    7.50
   0  11  11  168.50    8.33
   0  11  11  140.86    7.99
   0  11  12   33.79    3.91
   0 -11  12   25.57    2.92
   0  11  12   26.77    4.06
   0  11  12   30.48    4.20
   0 -11  12   27.83    3.35
   0 -11  12   27.40    3.76
   0  11  12   30.41    3.56
   0  11  12   23.96    4.06
   0  11  12   37.76    3.91
   0  11  12   31.05    3.11
   0  11  13   12.86    2.70
   0 -11  13    8.60    2.83
   0  11  13   15.60    3.45
   0  11  13   14.07    3.33
   0 -11  13   14.92    2.95
   0  11  13   12.61    2.80
   0 -11  14   88.97    5.41
   0  11  14   78.83    5.26
   0  11  14   83.45    5.40
   0  11  14   83.57    5.93
   0  11  14   80.26    5.27
   0 -11  15   74.21    4.91
   0  11  15   72.39    5.03
   0  11  15   76.47    5.56
   0 -11  16    0.82    2.44
   0  11  16    0.82    2.32
   0  11  16   -0.23    2.18
   0 -11  16    5.99    2.37
   0 -11  16    0.86    2.13
   0  11  17    2.66    2.10
   0  11  17    2.95    2.06
   0 -11  17    1.01    2.32
   0 -11  17   -0.22    1.81
   0 -11  18   -0.19    1.64
   0  11  18   -0.19    1.87
   0  11  18   -0.20    1.73
   0 -11  18    1.38    2.34
   0 -11  18   -1.36    2.26
   0 -11  18    0.36    1.78
   0 -11  19    0.45    1.51
   0  11  19    1.97    1.67
   0  11  19    2.22    1.51
   0 -11  19    0.63    1.73
   0 -11  19    1.75    1.95
   0 -11  19    0.40    2.08
   0  11  20   24.94    2.32
   0 -11  20   32.21    2.93
   0 -11  20   31.72    2.87
   0 -11  20   27.50    2.46
   0 -11  21   38.36    3.12
   0 -11  21   39.76    2.92
   0 -11  21   37.07    2.73
   0  12   0   26.54    3.28
   0  12   0   30.04    3.70
   0  12   0   29.69    2.97
   0 -12   0   28.63    2.94
   0 -12   1   20.51    2.96
   0  12  -1   20.18    3.09
   0  12   1   21.55    3.03
   0  12   1   24.28    2.87
   0  12   1   22.68    3.54
   0  12  -1   25.82    3.62
   0 -12  -1   20.53    2.64
   0 -12   1   21.23    2.72
   0  12  -1   22.44    2.65
   0  12   1   25.71    3.10
   0  12   1   18.17    2.65
   0 -12   2  126.12    6.44
   0  12   2  134.37    6.53
   0  12   2  131.86    6.52
   0  12  -2  128.15    6.70
   0  12  -2  140.86    7.51
   0 -12  -2  130.03    5.92
   0  12  -2  137.65    6.08
   0  12   2  126.20    6.17
   0  12   2  144.65    6.74
   0 -12   3  139.50    6.69
   0  12   3  152.42    7.09
   0  12   3  162.20    7.10
   0  12  -3  134.95    7.02
   0  12  -3  165.91    8.09
   0  12   3  162.37    7.83
   0  12  -3  145.06    6.32
   0  12   3  133.12    6.55
   0  12   3  146.48    7.07
   0 -12  -3  142.59    6.19
   0  12  -4  709.38   20.84
   0 -12  -4  668.52   19.61
   0 -12   4  690.83   20.48
   0  12   4  694.47   20.98
   0  12   4  685.85   20.60
   0  12  -4  780.83   22.57
   0  12   4  744.92   21.84
   0  12  -4  675.89   19.69
   0  12   4  672.21   20.42
   0  12   4  705.87   21.10
   0 -12   4  734.39   21.91
   0 -12   5  112.25    5.90
   0  12   5  108.29    6.21
   0  12   5  115.40    6.75
   0  12  -5  132.97    7.62
   0  12   5  126.22    6.22
   0  12  -5  124.91    6.23
   0  12   5  110.69    5.92
   0  12   5  105.85    6.20
   0 -12   5  122.26    6.82
   0 -12   6   60.92    4.35
   0 -12   6   60.54    4.98
   0  12  -6   71.88    5.90
   0  12   6   70.19    5.44
   0  12   6   54.91    4.27
   0  12   6   60.03    4.49
   0  12   6   64.56    4.90
   0  12  -6   60.92    4.35
   0  12   6   53.54    4.59
   0 -12   7    0.24    1.96
   0  12   7    1.93    2.45
   0 -12   7    0.65    2.10
   0 -12   7    2.27    2.61
   0  12  -7    0.69    2.95
   0  12   7    0.29    2.67
   0  12   7    0.95    2.07
   0  12   7    0.94    2.15
   0  12   7    4.56    2.47
   0  12   8   65.10    4.62
   0  12   8   63.86    5.05
   0 -12   8   63.30    4.44
   0  12   8   57.66    4.94
   0 -12   8   61.55    4.99
   0 -12   8   60.99    4.46
   0  12   8   65.80    5.38
   0  12  -8   58.78    5.81
   0  12   8   66.32    4.74
   0  12   8   61.00    4.52
   0  12   9  150.01    7.28
   0  12   9  156.62    7.85
   0 -12   9  155.22    7.15
   0  12   9  159.89    8.18
   0 -12   9  146.84    7.77
   0 -12   9  152.85    7.22
   0  12   9  158.17    8.36
   0  12   9  145.78    7.27
   0  12   9  148.69    7.23
   0  12  10  112.58    6.27
   0  12  10  119.46    6.92
   0 -12  10  121.57    6.34
   0 -12  10  128.29    6.41
   0  12  10  105.26    6.75
   0 -12  10  125.44    7.01
   0  12  10  129.02    7.45
   0  12  10  123.26    6.48
   0  12  10  114.34    6.37
   0  12  11  189.18    8.71
   0 -12  11  167.34    7.87
   0 -12  11  183.07    8.00
   0  12  11  189.14    9.13
   0  12  11  193.18    8.32
   0  12  11  179.67    8.18
   0  12  11  187.75    9.16
   0  12  11  165.50    7.75
   0 -12  11  177.66    8.60
   0  12  12    7.22    2.12
   0  12  12   12.02    2.87
   0  12  12    9.70    2.39
   0 -12  12   10.06    2.68
   0 -12  12    5.98    2.62
   0 -12  12   11.65    2.37
   0  12  12   14.17    3.54
   0 -12  13   18.19    2.96
   0  12  13   21.76    3.67
   0  12  13   15.21    2.73
   0  12  13   14.16    3.36
   0 -12  14   21.50    2.95
   0  12  14   16.60    2.99
   0  12  14   16.19    3.31
   0 -12  15   12.11    2.45
   0 -12  15   11.69    2.86
   0  12  15   12.94    2.92
   0  12  15   10.16    2.54
   0 -12  16    2.77    2.15
   0 -12  16    3.27    2.32
   0  12  16    3.56    2.15
   0 -12  17    1.20    1.80
   0  12  17   -1.90    2.07
   0  12  17    3.52    2.05
   0 -12  17    1.14    2.28
   0 -12  17    1.16    2.15
   0 -12  17   -0.36    1.81
   0 -12  18    9.26    2.07
   0 -12  18    9.97    1.95
   0  12 -18    1.99    2.53
   0 -12  18    8.47    2.43
   0 -12  18    9.70    2.36
   0  12  18    7.57    2.00
   0  12  18    6.96    1.89
   0  12  19    7.66    1.81
   0 -12  19    6.14    1.73
   0 -12  19    6.79    1.92
   0 -12  19    6.04    1.95
   0 -12  20    1.03    1.83
   0 -12  20    0.92    1.90
   0 -12  20    0.42    1.63
   0 -12  21   16.19    1.99
   0 -12  21   17.25    1.71
   0  13   0   -1.07    1.82
   0  13   0   -0.50    2.44
   0 -13   0    1.09    1.75
   0  13   0   -0.60    2.76
   0  13   1   17.05    2.78
   0 -13   1   15.57    3.19
   0  13   1   13.71    3.06
   0  13  -1   15.90    3.42
   0  13  -1   11.87    2.39
   0  13   1   17.04    2.72
   0 -13   1   13.87    2.53
   0 -13  -1   16.65    2.53
   0  13   1   12.40    2.73
   0  13  -1   17.16    3.01
   0 -13   2   86.11    5.36
   0  13  -2   70.69    5.19
   0  13   2   86.32    5.32
   0  13  -2   75.16    5.75
   0  13   2   92.72    6.03
   0  13  -2   75.36    4.62
   0  13   2   70.13    4.74
   0  13   2   76.07    5.22
   0  13   2   78.56    5.08
   0 -13  -2   76.86    4.63
   0 -13   2   76.08    4.87
   0 -13   3   15.07    2.59
   0 -13  -3   11.91    2.18
   0  13   3    9.80    2.56
   0 -13   3   13.98    2.96
   0  13  -3   13.18    3.41
   0  13   3   10.98    3.27
   0  13   3   10.90    2.58
   0  13  -3   15.13    2.33
   0  13   3   10.79    2.46
   0  13   3   13.22    2.89
   0  13  -3   12.04    2.96
   0 -13   3   14.32    3.27
   0 -13   4   25.05    3.18
   0 -13  -4   26.43    2.71
   0  13   4   32.14    3.70
   0 -13   4   23.40    3.21
   0  13  -4   30.87    2.96
   0  13  -4   37.42    4.65
   0  13   4   26.91    3.98
   0 -13   4   28.20    3.95
   0  13   4   33.52    3.78
   0  13   4   24.27    3.26
   0  13  -4   32.91    3.86
   0  13   4   35.18    3.65
   0  13   5    1.36    2.22
   0 -13   5   -0.23    2.39
   0  13   5    0.48    2.21
   0  13   5   -0.55    2.34
   0  13  -5    1.70    3.15
   0  13   5   -0.30    2.77
   0 -13   5   -0.49    2.01
   0 -13   5   -1.22    2.56
   0  13  -5   -0.85    2.43
   0  13   5   -0.50    1.99
   0 -13   6   92.93    5.64
   0 -13   6   95.86    5.62
   0  13   6   96.17    5.74
   0 -13   6   91.12    6.22
   0  13  -6   95.50    6.95
   0  13   6  100.77    6.66
   0  13   6   93.55    6.01
   0  13   6   92.26    5.72
   0  13   6  102.40    6.16
   0  13   7   -1.01    2.39
   0  13   7    1.72    2.40
   0  13   7    1.74    2.57
   0 -13   7   -0.69    2.45
   0 -13   7   -0.60    2.55
   0 -13   7    1.52    1.95
   0  13   7    0.62    2.87
   0  13  -7   -1.09    3.48
   0  13   7   -0.98    2.64
   0  13   7    1.26    2.17
   0  13   8   -0.51    2.02
   0  13   8    0.88    2.29
   0  13   8    2.40    2.68
   0 -13   8   -2.30    2.45
   0 -13   8    0.30    2.52
   0 -13   8   -1.02    2.06
   0  13  -8   -1.86    3.31
   0  13   8   -2.22    3.06
   0  13   8   -3.23    2.33
   0  13   8   -1.27    2.11
   0  13   9   23.80    3.29
   0  13   9   22.24    3.49
   0 -13   9   22.13    3.10
   0  13   9   23.97    3.95
   0 -13   9   26.33    3.43
   0 -13   9   21.58    3.42
   0  13  -9   27.31    4.64
   0  13   9   25.57    4.10
   0  13   9   30.06    3.51
   0  13   9   25.03    3.43
   0 -13  10   90.49    5.58
   0  13  10   95.17    5.72
   0  13  10  106.70    6.66
   0  13  10  102.20    5.87
   0 -13  10   98.96    5.83
   0 -13  10   87.60    5.98
   0  13  10  100.47    6.39
   0 -13  11  136.18    6.94
   0 -13  11  158.43    7.17
   0  13  11  154.88    8.12
   0  13  11  148.46    7.13
   0  13  11  141.67    7.55
   0 -13  11  144.81    7.77
   0  13  11  156.95    7.41
   0  13  12    9.28    3.09
   0  13  12    5.84    2.49
   0 -13  12    2.92    2.18
   0  13  12    3.11    3.03
   0  13 -12    2.64    3.50
   0  13  13    5.11    2.65
   0  13 -13    3.65    3.45
   0  13  13   11.54    2.18
   0  13  13    7.76    2.56
   0 -13  13    8.10    2.47
   0  13  13   10.18    3.08
   0  13  14   71.00    5.23
   0  13  14   76.44    4.82
   0 -13  14   78.34    4.72
   0 -13  15    6.72    2.60
   0  13  15    8.67    2.29
   0  13 -15    5.06    3.09
   0 -13  16   37.98    2.85
   0 -13  16   34.25    3.32
   0  13  16   30.64    3.14
   0 -13  16   35.44    3.13
   0 -13  16   34.59    3.63
   0  13  16   34.74    3.48
   0  13 -17    1.48    2.34
   0 -13  17   10.96    2.08
   0  13  17   10.72    2.08
   0 -13  17    8.50    2.04
   0 -13  17   10.89    2.47
   0 -13  17   10.25    2.35
   0  13  17    9.63    2.21
   0  13  18    3.48    1.51
   0 -13  18    3.45    1.39
   0 -13  18    4.83    1.68
   0  13 -18    0.82    2.04
   0 -13  18    1.36    1.82
   0 -13  18    2.33    1.71
   0 -13  19   21.30    2.46
   0 -13  19   16.38    2.48
   0 -13  19   20.69    2.26
   0 -13  20    1.43    1.47
   0 -13  20    1.81    1.84
   0  14   0  573.00   18.58
   0  14   0  587.61   17.98
   0 -14   0  551.49   17.80
   0 -14   0  574.31   18.45
   0 -14   1   -0.25    2.89
   0  14  -1   -1.31    3.28
   0  14   1    1.61    3.01
   0  14  -1    4.71    2.18
   0  14   1    4.24    2.22
   0  14   1    1.87    2.43
   0  14  -1    1.38    2.53
   0 -14   1    4.61    2.03
   0 -14  -1    2.28    1.81
   0 -14  -2  200.55    8.29
   0 -14   2  203.68    8.68
   0 -14   2  206.44    8.90
   0  14   2  205.17    8.77
   0  14  -2  190.21    8.14
   0  14  -2  205.48    9.97
   0  14   2  230.38   10.17
   0  14   2  207.77    8.73
   0  14  -2  189.25    9.06
   0  14   2  190.78    8.89
   0 -14   2  210.11    9.83
   0 -14  -3  121.12    6.03
   0 -14   3  127.84    6.60
   0 -14   3  128.05    6.83
   0  14   3  122.93    6.71
   0  14  -3  124.60    7.13
   0  14   3  131.00    7.58
   0  14  -3  154.64    8.25
   0  14  -3  125.81    6.10
   0 -14   3  138.77    7.71
   0  14   3  122.24    6.55
   0  14   3  116.75    6.69
   0  14   4   -0.27    2.43
   0 -14   4    2.94    2.46
   0  14   4    1.26    2.22
   0  14   4    1.28    2.65
   0  14  -4    0.70    3.17
   0 -14   4   -0.77    2.07
   0 -14   4   -0.65    2.74
   0  14  -4    2.63    2.52
   0  14   4    3.68    2.39
   0 -14   5   79.21    5.31
   0  14  -5   79.11    5.89
   0  14   5   87.82    5.54
   0  14   5   87.88    5.55
   0  14   5   92.78    6.02
   0  14   5   87.85    6.19
   0  14  -5  101.99    7.20
   0  14   5   84.77    5.69
   0 -14   5   84.66    6.11
   0 -14   5   76.08    5.27
   0 -14   6    3.69    2.19
   0  14   6    4.37    2.59
   0 -14   6    3.60    2.48
   0  14   6    4.92    2.45
   0  14   6    6.78    2.71
   0  14   6    1.93    2.95
   0  14  -6    2.18    3.04
   0  14   6    1.85    2.29
   0  14  -6    3.36    2.52
   0 -14   6    4.13    2.79
   0 -14   7   17.17    2.93
   0  14   7   16.71    3.16
   0 -14   7   19.46    3.12
   0 -14   7   13.08    3.19
   0  14   7   13.15    3.02
   0  14   7   12.55    2.79
   0  14  -7   12.21    3.78
   0  14   7   15.53    3.71
   0  14   7   20.34    3.37
   0  14   7   12.34    2.67
   0  14  -7   14.89    3.23
   0  14   8   38.00    3.78
   0  14   8   33.08    3.76
   0  14   8   37.91    4.27
   0 -14   8   32.71    3.58
   0  14   8   40.69    4.25
   0 -14   8   36.25    3.74
   0 -14   8   33.95    4.13
   0  14   9   -0.26    1.90
   0 -14   9   -1.39    2.41
   0  14   9   -2.70    2.64
   0  14   9    1.03    2.13
   0 -14   9   -0.30    2.42
   0 -14   9   -1.03    2.00
   0  14   9   -0.31    2.68
   0  14  10   58.09    4.54
   0 -14  10   67.01    4.60
   0  14 -10   60.92    5.85
   0  14  10   68.61    5.36
   0  14  11   19.20    3.09
   0  14  11   24.43    3.75
   0  14 -11   14.98    3.93
   0  14  11    9.15    2.91
   0 -14  11   17.03    2.85
   0  14 -12   27.11    4.49
   0  14  12   23.70    3.12
   0  14  12   26.40    2.97
   0 -14  12   32.49    3.23
   0  14  12   25.44    3.64
   0  14  13   18.69    2.90
   0  14  13   24.27    2.64
   0  14 -13   12.93    3.58
   0  14  13    9.42    2.97
   0 -14  14    0.19    1.80
   0  14  14    0.78    1.34
   0 -14  14    0.24    2.14
   0  14 -14    1.83    2.73
   0  14  14    0.77    2.05
   0  14  14    1.00    1.99
   0  14  15   -0.23    2.09
   0  14 -15    0.27    2.60
   0 -14  15    0.88    2.05
   0 -14  15    1.21    1.70
   0  14  15   -1.27    1.82
   0 -14  16    2.33    1.30
   0 -14  16    2.90    1.68
   0 -14  16    4.69    1.78
   0  14  16    1.37    1.79
   0 -14  16    2.89    1.96
   0  14  16    2.56    1.66
   0  14 -16    1.43    2.30
   0 -14  17   -0.13    1.48
   0  14  17   -0.27    1.39
   0  14 -17   -0.20    1.85
   0 -14  17    0.33    1.87
   0 -14  17    0.82    1.65
   0 -14  17    0.14    1.36
   0 -14  18   -1.57    1.88
   0 -14  18    0.67    1.99
   0 -14  18    1.16    1.63
   0 -14  19   -0.67    1.73
   0 -14  19    1.22    1.45
   0  15   0   -1.69    3.20
   0  15   0   -1.91    2.12
   0 -15   0   -0.25    1.99
   0  15   0    0.28    2.36
   0 -15   0   -6.66    3.00
   0  15   1   25.76    4.11
   0  15  -1   24.26    4.18
   0  15   1   23.29    3.15
   0  15  -1   21.86    2.99
   0 -15   1   24.36    3.27
   0 -15  -1   21.87    2.93
   0  15  -1   24.46    3.63
   0  15   1   25.79    3.60
   0 -15   1   24.18    3.68
   0 -15  -1   22.91    3.68
   0  15   2   24.64    3.59
   0  15  -2   23.39    3.58
   0 -15   2   21.52    3.55
   0  15   2   20.90    3.95
   0  15  -2   30.76    4.44
   0  15  -2   22.49    2.89
   0  15   2   31.08    3.40
   0 -15   2   22.63    3.89
   0 -15  -2   27.35    2.96
   0 -15   2   22.87    3.20
   0  15   3   68.06    5.18
   0  15  -3   70.98    5.44
   0  15   3   74.67    6.02
   0  15  -3   78.45    6.12
   0  15  -3   78.49    4.79
   0  15   3   85.37    5.35
   0 -15   3   82.49    6.21
   0 -15   3   75.33    5.16
   0 -15  -3   80.96    4.81
   0 -15   3   81.42    5.35
   0 -15   4   -1.07    2.02
   0  15   4   -1.11    2.34
   0 -15   4    0.25    2.50
   0  15   4    2.96    2.91
   0  15  -4    0.35    2.86
   0 -15   4   -0.33    2.58
   0  15   4    1.09    2.19
   0  15  -4    3.33    2.56
   0  15   4    1.29    2.26
   0  15   5   33.07    3.82
   0  15  -5   36.38    4.23
   0  15   5   40.76    4.14
   0  15   5   40.23    3.91
   0 -15   5   30.16    3.61
   0 -15   5   39.08    3.88
   0 -15   5   30.76    4.23
   0  15   6   55.79    4.64
   0  15  -6   59.35    5.00
   0  15   6   63.59    5.14
   0  15   6   53.03    4.42
   0 -15   6   59.69    4.55
   0 -15   6   57.14    4.56
   0 -15   6   50.26    4.78
   0  15  -7   10.51    2.95
   0  15   7   12.11    2.68
   0  15   7   19.11    3.44
   0 -15   7   14.88    2.84
   0  15   7   13.56    2.86
   0 -15   7   14.59    3.04
   0 -15   7   11.80    2.76
   0  15   8   81.64    6.25
   0  15  -8   89.89    6.86
   0  15   8  106.68    6.04
   0  15   8  103.64    6.39
   0 -15   8  108.77    5.92
   0  15  -9   81.16    6.52
   0 -15   9   99.08    5.50
   0  15   9   97.69    5.70
   0  15   9  101.03    6.32
   0  15 -10   23.16    4.25
   0  15  10   19.24    3.66
   0  15  10   33.49    3.44
   0  15  10   32.29    2.76
   0 -15  10   31.91    3.44
   0  15  10   32.29    3.56
   0  15  10   30.85    3.77
   0  15  11   66.36    4.35
   0 -15  11   69.03    4.44
   0  15  11   70.09    4.66
   0  15  12    6.17    1.86
   0  15  12    4.60    2.14
   0  15 -12    2.82    2.87
   0  15  12    2.13    2.34
   0  15  13    8.81    2.61
   0  15 -13   -0.29    2.62
   0  15  13    5.77    2.02
   0  15  13    3.94    1.71
   0 -15  13    5.78    2.02
   0 -15  14   10.49    2.13
   0 -15  14    7.14    2.26
   0  15  14   10.59    2.16
   0  15 -14    2.56    2.39
   0  15  14   11.91    2.49
   0  15  15   24.27    2.46
   0 -15  15   25.21    2.76
   0 -15  15   25.10    2.50
   0 -15  15   24.60    2.23
   0 -15  15   31.33    2.87
   0 -15  16    9.22    1.78
   0  15  16    3.38    1.41
   0 -15  16    9.34    1.78
   0 -15  16    6.87    1.93
   0 -15  16   10.74    2.28
   0  15 -16    0.56    1.87
   0 -15  17    7.96    2.17
   0 -15  17    7.76    2.00
   0 -15  17    6.83    1.87
   0 -15  18    5.08    1.78
   0 -15  18    4.14    1.48
   0 -16   0    0.27    2.79
   0 -16   0    1.73    1.84
   0  16   0    0.24    1.93
   0  16   0   -0.29    2.24
   0  16   1   32.60    3.48
   0  16  -1   34.25    3.46
   0 -16   1   30.57    3.92
   0 -16  -1   30.63    4.00
   0  16   1   25.89    3.50
   0  16  -1   36.73    3.95
   0 -16  -1   33.63    3.39
   0 -16   1   29.79    3.36
   0 -16   1   26.08    4.08
   0 -16  -2    2.26    1.76
   0 -16   2    0.52    1.91
   0 -16  -2    1.08    2.72
   0 -16   2   -2.04    2.69
   0  16  -2   -0.58    2.45
   0  16   2   -0.83    2.09
   0 -16   2   -2.73    2.89
   0  16   2    5.23    2.31
   0  16  -2    0.22    1.69
   0 -16   3   -1.25    2.29
   0 -16  -3   -0.27    2.79
   0 -16   3    1.85    1.94
   0  16  -3   -0.69    2.86
   0  16   3   -1.97    2.80
   0 -16   3    1.34    2.69
   0  16   3    1.27    2.10
   0  16   3    0.82    2.07
   0  16  -3    0.59    2.31
   0  16  -4    0.69    2.87
   0  16   4   -0.97    2.89
   0 -16   4    2.45    2.39
   0  16   5   35.47    4.29
   0  16  -5   30.75    4.48
   0 -16   5   46.22    4.10
   0  16  -6   -1.03    3.15
   0  16   6    3.14    2.71
   0  16   6    1.24    2.31
   0 -16   6   -2.09    2.40
   0  16   7   95.89    5.61
   0 -16   7   89.72    5.28
   0  16   7   91.57    5.48
   0  16   7   96.25    5.99
   0  16   8   16.55    3.45
   0  16  -8   19.60    3.84
   0  16   8   26.86    3.22
   0  16   8   24.74    3.29
   0  16   8   20.23    3.29
   0 -16   8   24.38    3.15
   0  16   9   50.02    3.42
   0  16   9   56.41    4.06
   0  16   9   48.46    4.02
   0  16  10   35.49    3.19
   0  16  10   31.99    2.56
   0  16  10   38.19    3.49
   0  16 -10   13.47    3.44
   0  16  10    9.32    3.15
   0 -16  11   -1.28    1.76
   0  16  11   -0.59    1.80
   0  16 -11   -0.29    2.66
   0  16  11    1.00    2.32
   0  16  11   -0.24    2.09
   0  16  11    1.52    1.60
   0  16  12    6.15    2.11
   0  16 -12    2.10    2.59
   0  16  12    0.91    2.03
   0  16  12    9.39    1.84
   0 -16  12    6.24    2.01
   0  16  13   -0.49    1.55
   0  16 -13   -0.70    2.25
   0  16  13    1.08    1.33
   0 -16  13    0.46    1.61
   0  16 -14    2.03    1.96
   0 -16  14    2.57    1.71
   0 -16  14   -1.32    1.27
   0 -16  14    1.21    1.55
   0  16  14    1.28    1.42
   0 -16  15   20.21    2.09
   0 -16  15   20.66    2.43
   0 -16  15   18.65    2.16
   0 -16  16   10.59    2.06
   0 -16  16   13.61    2.25
   0 -16  16   10.78    1.86
   0 -16  17    8.60    1.76
   0 -16  17    9.12    1.40
   0  17   0   -0.67    1.81
   0 -17   0   -2.00    2.54
   0  17   0   -1.60    3.12
   0  17   1   14.06    2.60
   0  17  -1   18.36    2.66
   0  17  -1   10.60    3.31
   0  17   1   13.31    3.40
   0 -17   1   15.71    3.02
   0 -17  -1   16.44    3.25
   0  17  -2   67.08    4.28
   0  17   2   65.76    4.52
   0 -17   2   60.11    4.70
   0 -17  -2   55.83    4.68
   0  17  -2   50.34    4.92
   0  17   2   46.07    4.68
   0  17   3    2.13    1.89
   0  17   3   -0.31    2.90
   0  17  -3    3.54    2.90
   0 -17  -3    2.55    2.60
   0 -17   3    5.39    2.56
   0  17   4   89.40    5.32
   0 -17   4   89.34    5.34
   0 -17  -4   89.00    5.56
   0  17   4   56.32    5.21
   0  17  -4   66.00    5.52
   0  17   5   75.00    4.78
   0  17   5   74.64    4.96
   0 -17   5   75.72    4.74
   0 -17  -5   73.77    5.15
   0  17   6    2.08    2.00
   0  17   6   -1.37    2.30
   0  17   6    0.57    2.72
   0  17  -6   -0.62    2.71
   0  17   7   14.70    2.65
   0  17   7    7.15    2.69
   0  17  -7    9.93    3.12
   0  17   7   12.67    2.66
   0  17   8    0.33    1.36
   0  17   8    2.70    2.12
   0  17   8    0.85    1.80
   0  17  -8    0.29    2.60
   0  17   8    1.57    2.36
   0 -17   8    0.57    1.81
   0  17   9    4.21    1.45
   0  17   9    4.87    2.04
   0  17   9    6.11    2.07
   0  17  -9    2.74    2.66
   0  17   9    1.22    2.26
   0 -17   9    4.85    1.80
   0  17  10   28.50    2.76
   0  17  10   22.72    2.65
   0  17  10    1.82    2.22
   0  17 -10    6.40    2.57
   0 -17  10   25.89    2.69
   0 -17  11   -1.07    1.70
   0  17  11   -0.42    2.02
   0  17 -11   -1.17    2.32
   0  17  11   -0.63    1.48
   0  17  11    0.49    1.65
   0 -17  12   12.37    1.95
   0  17  12    8.66    1.93
   0  17  12   13.35    1.81
   0 -17  13    0.12    1.44
   0  17 -13   -1.42    1.81
   0  17  13   -0.13    1.28
   0 -17  13    0.25    1.16
   0 -17  13    1.70    1.59
   0 -17  14    0.36    1.51
   0 -17  14    0.77    1.76
   0 -17  14   -0.61    1.63
   0 -17  15   24.04    2.14
   0 -17  15   26.89    2.49
   0  18   0  128.10    5.65
   0  18   0   57.38    5.20
   0  18  -1    7.15    2.87
   0  18   1    7.36    2.70
   0  18  -1   20.74    2.53
   0  18   1   17.45    2.54
   0  18   2    1.12    2.53
   0  18  -2   -1.14    2.85
   0  18   2    1.24    1.81
   0  18  -2    0.52    1.46
   0  18   3    4.65    2.62
   0  18  -3    7.64    3.00
   0  18   3   11.86    2.39
   0  18   4   14.23    2.63
   0  18   4   23.82    2.86
   0  18  -4    9.21    2.81
   0  18   4    7.47    2.67
   0 -18   4   17.67    2.72
   0 -18  -4   19.01    2.88
   0  18  -5    4.15    1.52
   0  18   5    3.70    2.19
   0  18   5    2.04    1.87
   0  18   5   -0.77    2.45
   0  18  -5   -0.27    2.47
   0 -18  -5    4.75    2.44
   0 -18   5    0.95    2.00
   0  18   6    0.33    1.44
   0  18  -6    1.23    1.20
   0  18   6   -0.20    2.03
   0  18   6   -0.20    1.73
   0  18  -6   -0.53    2.33
   0  18   6   -0.25    2.11
   0 -18   6    0.54    1.82
   0 -18  -6    0.21    2.05
   0  18   7    5.03    1.66
   0  18   7    2.41    1.81
   0  18   7    4.51    1.90
   0  18   7    0.23    2.11
   0  18  -7   -0.25    2.24
   0 -18   7    0.51    1.83
   0 -18  -7    2.40    2.09
   0  18   8    2.29    1.35
   0  18   8    1.04    1.71
   0  18   8    1.58    1.64
   0  18   8    1.95    2.04
   0  18  -8    0.71    2.28
   0 -18   8    1.12    1.66
   0 -18  -8    1.50    2.08
   0  18   9    3.50    1.24
   0  18   9    2.87    1.64
   0 -18   9    2.21    1.69
   0 -18  -9    1.05    1.91
   0  18  -9   -0.22    2.23
   0  18   9    0.20    1.99
   0  18   9    2.89    1.61
   0  18  10   -0.72    1.57
   0  18  10    1.70    1.35
   0 -18  10   -1.34    1.54
   0 -18 -10   -2.39    1.93
   0  18  10   -0.36    1.77
   0  18 -10   -0.20    1.90
   0  18  11   -1.28    1.43
   0 -18  11   -0.64    1.26
   0  18  11   -0.36    1.16
   0  18 -11    0.70    1.73
   0 -18 -11   -1.13    1.81
   0 -18  11    0.36    1.43
   0 -18  12    7.26    1.95
   0 -18 -12    7.45    2.00
   0 -18  12    7.19    1.77
   0  18  12    4.91    1.37
   0 -18  12    7.06    1.38
   0 -18  13   -0.34    1.56
   0 -18 -13    1.16    1.76
   0 -18  14    0.25    1.48
   0 -18  14   -0.94    1.12
   0 -18 -14   -0.35    1.27
   0  19   0    0.32    1.37
   0  19   0   -0.16    1.43
   0  19   0   -0.24    2.22
   0 -19   0    0.73    1.87
   0  19   1    4.93    1.67
   0  19   1    4.06    1.55
   0  19  -1    4.58    1.56
   0  19   1   -0.71    2.31
   0  19  -1   -1.19    2.36
   0 -19  -1    2.02    1.94
   0 -19   1    4.67    2.05
   0  19   2   16.17    2.20
   0  19  -2    2.60    2.27
   0  19   2    4.18    2.36
   0  19  -2   20.26    2.28
   0  19   2   17.43    2.35
   0 -19   2   18.35    2.55
   0 -19  -2   17.95    2.59
   0  19   3    2.36    1.87
   0  19   3    4.58    1.74
   0  19   3   -0.45    2.03
   0  19  -3    2.33    2.13
   0  19   3    2.37    1.62
   0  19  -3    3.89    1.45
   0 -19  -3    5.09    2.00
   0 -19   3    3.21    1.81
   0  19   4    6.66    1.97
   0  19   4    7.07    1.87
   0  19  -4    1.58    2.11
   0  19   4    1.31    2.25
   0  19   4    7.60    1.68
   0  19  -4    7.04    1.55
   0 -19  -4    8.53    2.28
   0 -19   4    5.81    1.96
   0  19   5   10.18    2.03
   0  19   5   10.34    1.99
   0  19  -5    2.40    2.06
   0  19   5    0.21    2.08
   0 -19   5   10.27    2.09
   0 -19  -5   10.48    2.26
   0  19  -5    6.48    1.40
   0  19   5   11.18    1.80
   0  19   6   26.73    2.53
   0  19   6   29.70    2.38
   0  19   6   31.24    2.64
   0  19  -6    4.15    2.10
   0 -19  -6   29.35    2.89
   0 -19   6   26.26    2.53
   0  19   7   32.70    2.65
   0  19   7   40.53    2.48
   0  19   7   46.89    3.01
   0 -19   7   41.54    2.82
   0 -19  -7   42.27    3.08
   0 -19   8    2.58    1.51
   0 -19  -8    0.71    1.75
   0  19   8    0.67    1.35
   0  19   8    1.89    1.35
   0  19  -8   -0.54    1.92
   0  19   8   -0.50    1.80
   0 -19   8    2.80    1.34
   0  19   8    0.59    0.97
   0  19   9   -0.36    1.24
   0 -19   9    0.22    1.53
   0 -19  -9    0.26    1.85
   0 -19   9    0.70    1.10
   0  19   9   -1.04    1.52
   0  19  -9    0.48    1.63
   0  19   9    0.60    1.33
   0 -19 -10    1.34    1.78
   0 -19  10    3.10    1.67
   0 -19 -11    6.91    1.96
   0 -19  11    7.19    1.76
   0 -19 -12   11.25    1.56
   0 -19  12   10.56    1.42
   0  20   0    4.21    1.36
   0  20   0    1.09    1.79
   0 -20   0    2.20    1.67
   0  20   1    0.75    1.22
   0  20  -1    1.08    1.19
   0  20  -1   -0.55    1.96
   0  20   1    0.18    1.98
   0 -20   1   -0.14    1.61
   0 -20  -1    0.14    1.59
   0  20   1   -0.58    1.63
   0  20   2    6.18    1.51
   0  20  -2    4.54    1.24
   0  20   2   -0.35    1.86
   0  20  -2   -0.54    1.77
   0 -20  -2    7.15    1.89
   0 -20   2    3.02    1.64
   0  20   2    3.57    1.63
   0  20   3   18.81    1.90
   0  20  -3   16.78    1.68
   0  20   3   10.77    1.86
   0  20  -3   -0.35    1.83
   0  20   3   -0.34    1.80
   0 -20  -3   18.58    2.27
   0 -20   3   16.05    2.04
   0  20   4   51.61    3.05
   0 -20  -4   77.74    3.61
   0 -20   4   84.07    3.53
   0  20  -4   75.43    2.85
   0  20   4   87.79    3.41
   0  20   5   10.09    1.54
   0  20   5    4.79    1.46
   0  20   5    0.46    1.58
   0  20  -5   -0.16    1.69
   0 -20  -5    9.27    1.97
   0 -20   5   10.82    1.81
   0  20   6   61.30    2.68
   0 -20   6   64.73    3.11
   0 -20  -6   58.01    3.13
   0 -20   7   17.12    1.97
   0 -20  -7   15.40    2.13
   0 -20  -8    0.28    1.74
   0 -20   8   -0.41    1.52
   0 -20   9    4.83    1.48
   0 -20  -9    2.51    1.58
   0 -21   0    0.54    1.53
   0  21   0   -1.06    1.19
   0 -21   1    4.79    1.61
   0 -21  -1    6.50    1.80
   0  21   1    7.53    1.43
   0 -21  -2    0.80    1.54
   0 -21   2    4.81    1.69
   0  21   2    3.75    1.30
   0 -21  -3   10.01    1.86
   0 -21   3   12.37    1.88
   0 -21  -4    1.03    1.56
   0 -21   4    0.83    1.46
   0 -21  -5    0.14    1.38
   0 -21   5   -0.95    1.36
   0 -21  -6    0.49    1.16
   0 -21   6   -0.64    1.05
  -1   0  25    4.98    2.07
  -1   0  24    0.32    1.95
  -1   0  24   -2.53    1.85
  -1   0  23   23.09    3.01
  -1   0  23   27.44    3.06
  -1   0  22    0.25    2.27
  -1   0  22   -2.50    2.48
  -1   0  21   44.73    4.21
  -1   0  21   59.16    4.94
  -1   0  20    1.84    2.48
  -1   0  20    0.53    2.05
  -1   0  20    1.55    2.84
  -1   0  20   -4.33    3.10
  -1   0  19  191.89    9.60
  -1   0  19  223.78   10.06
  -1   0  19  193.92    9.08
  -1   0  19  211.20    9.28
  -1   0  18    0.32    2.88
  -1   0  18   -1.98    2.68
  -1   0  18   -3.21    3.31
  -1   0  18   -1.81    2.48
  -1   0  18    3.21    2.39
  -1   0  18   -1.09    2.70
  -1   0  17    0.31    2.85
  -1   0  17   -3.11    3.23
  -1   0  17   -2.85    2.92
  -1   0  17   -4.03    2.57
  -1   0  17    0.57    2.41
  -1   0  17   -0.79    2.56
  -1   0  16    4.08    2.78
  -1   0  16    1.17    2.70
  -1   0  16    0.30    2.54
  -1   0  16    0.74    2.39
  -1   0  16   -0.27    2.28
  -1   0  16    4.23    2.35
  -1   0  16    0.48    2.54
  -1   0  15   12.13    2.51
  -1   0  15    9.85    2.73
  -1   0  15   10.22    2.70
  -1   0  15    8.30    2.54
  -1   0  15    8.64    2.95
  -1   0  15    7.58    2.86
  -1   0  15    6.42    2.36
  -1   0  14    0.20    1.82
  -1   0  14    1.23    2.11
  -1   0  14    1.73    2.00
  -1   0  14   -1.37    1.98
  -1   0  14   -1.24    1.77
  -1   0  14   -1.24    2.41
  -1   0  14    0.74    2.12
  -1   0  13  189.26    7.94
  -1   0  13  186.96    7.95
  -1   0  13  186.86    7.54
  -1   0  13  184.84    7.50
  -1   0  13  185.73    7.73
  -1   0  12    0.39    1.97
  -1   0  12    1.57    1.92
  -1   0  12    1.30    1.77
  -1   0  12    1.15    1.72
  -1   0  12    1.09    1.78
  -1   0  11  879.36   24.06
  -1   0  11  874.61   24.06
  -1   0  11  885.33   23.82
  -1   0  11  870.64   23.53
  -1   0  11  866.68   23.51
  -1   0  10   -0.12    1.55
  -1   0   9 1369.85   34.74
  -1   0   9 1346.19   34.26
  -1   0   8    0.11    1.52
  -1   0   8    0.09    1.27
  -1   0   7   32.65    2.22
  -1   0   7   31.81    1.03
  -1   0   7   36.31    2.08
  -1   0   6   -0.31    1.04
  -1   0   6    0.38    0.32
  -1   0   6   -0.39    0.90
  -1   0   5  181.12    5.51
  -1   0   5  179.12    4.64
  -1   0   5  187.28    5.36
  -1   0   4    0.44    0.91
  -1   0   4    2.33    0.48
  -1   0   4    0.34    0.82
  -1   0   3 1233.10   29.57
  -1   0   3 1218.10   29.20
  -1   0   3 1172.32   29.74
  -1   0   3 1236.55   29.46
  -1   0   2    0.64    0.54
  -1   0   2    0.04    0.39
  -1   0   2   -0.18    0.71
  -1   0   2    0.57    0.47
  -1   0   1 3175.26   75.43
  -1   0   1 3141.41   75.47
  -1   0   1 3201.17   75.64
   1   0  -1 3241.11   75.74
  -1   0   1 3185.00   75.84
  -1   0   0    0.17    0.38
   1   0   0    0.42    0.41
   1   0   1  195.17    5.02
   1   0   1  189.45    4.77
   1   0   1  191.46    4.73
   1   0   2   -0.09    0.50
   1   0   2    0.02    0.44
   1   0   3 6907.19  163.87
   1   0   3 6884.71  163.75
   1   0   4   -0.29    0.91
   1   0   4   -0.21    0.83
   1   0   5 2078.83   50.12
   1   0   5 2051.01   49.88
   1   0   6    0.15    1.10
   1   0   6    0.26    0.96
   1   0   7   25.98    2.07
   1   0   7   23.34    1.81
   1   0   8   -0.66    1.48
   1   0   8    0.37    1.37
   1   0   9 2504.73   61.41
   1   0   9 2468.46   60.94
   1   0  10   -1.74    1.79
   1   0  10   -0.59    1.79
   1   0  11  371.89   11.71
   1   0  11  360.97   11.26
   1   0  11  356.08   11.76
   1   0  11  366.14   11.79
   1   0  11  366.32   11.29
   1   0  12    0.39    1.74
   1   0  12   -0.78    1.87
   1   0  12    0.16    1.55
   1   0  12    0.17    1.55
   1   0  12   -0.18    1.61
   1   0  12   -0.16    1.69
   1   0  12   -0.19    1.83
   1   0  13   23.31    2.89
   1   0  13   23.93    2.63
   1   0  13   27.02    3.00
   1   0  13   27.05    2.80
   1   0  13   21.48    2.69
   1   0  13   21.09    2.72
   1   0  13   24.26    2.88
   1   0  14    0.70    2.06
   1   0  14   -1.47    2.20
   1   0  14   -4.00    2.22
   1   0  14   -1.72    2.61
   1   0  14   -0.49    2.22
   1   0  14    0.22    1.89
   1   0  14   -2.08    2.18
   1   0  14   -1.65    2.23
   1   0  14   -1.03    2.05
   1   0  15   30.33    3.51
   1   0  15   33.93    3.84
   1   0  15   24.23    2.98
   1   0  15   27.38    3.75
   1   0  15   19.27    3.54
   1   0  15   30.00    3.28
   1   0  15   26.68    3.25
   1   0  15   21.91    2.96
   1   0  15   31.52    3.40
   1   0  16   -1.17    2.05
   1   0  16   -1.90    2.61
   1   0  16   -1.15    2.89
   1   0  16    1.01    2.20
   1   0  16   -0.87    2.70
   1   0  16    0.28    2.35
   1   0  16   -0.25    2.29
   1   0  16   -2.66    2.60
   1   0  16   -0.25    2.52
   1   0  17  211.78    9.11
   1   0  17  184.05    8.64
   1   0  17  210.29    9.72
   1   0  17  208.38    9.74
   1   0  17  212.80    9.01
   1   0  17  222.88    9.71
   1   0  17  192.12    9.48
   1   0  17  198.51    8.61
   1   0  18   -0.32    3.12
   1   0  18   -1.22    2.48
   1   0  18   -2.54    3.07
   1   0  18    0.25    2.02
   1   0  18   -1.92    2.67
   1   0  18   -0.33    2.73
   1   0  19   77.53    5.72
   1   0  19   81.94    5.66
   1   0  19   88.59    6.32
   1   0  19   77.00    5.99
   1   0  20   -1.53    2.96
   1   0  20   -1.83    2.91
   1   0  20    0.87    2.41
   1   0  21    1.21    2.37
   1   0  21   -0.84    2.68
   1   0  21   -0.78    2.17
   1   0  22   -2.47    2.79
   1   0  22   -1.72    2.56
   1   0  22    1.11    1.88
   1   0  23    4.29    2.21
   1   0  23    2.44    2.07
   1   0  23    8.49    1.93
   1   0  24   -1.85    2.09
   1   0  24   -0.78    2.11
   1   0  25    4.56    1.95
  -1   1  25    1.54    1.99
  -1  -1  25    2.13    1.80
  -1   1  24    3.78    1.91
  -1  -1  24    7.77    2.04
  -1  -1  24    5.03    2.03
  -1   1  24    4.14    2.11
  -1  -1  23    0.61    1.98
  -1   1  23    0.83    2.05
  -1   1  23    0.21    2.05
  -1  -1  23   -1.02    2.11
  -1   1  22   11.08    2.76
  -1  -1  22   10.62    2.68
  -1   1  22   14.81    2.98
  -1  -1  22   14.04    2.96
  -1   1  22   13.20    2.59
  -1   1  21   43.16    4.11
  -1  -1  21   40.61    4.35
  -1   1  21   44.38    4.31
  -1   1  20   14.53    2.95
  -1  -1  20   22.19    3.50
  -1  -1  20   20.58    3.33
  -1   1  20   12.23    3.35
  -1  -1  20   17.38    3.48
  -1  -1  20   18.82    3.53
  -1   1  20   21.23    3.72
  -1   1  19    6.18    3.20
  -1  -1  19    6.64    3.13
  -1  -1  19    6.35    2.78
  -1  -1  19    8.41    2.70
  -1  -1  19    9.83    2.87
  -1  -1  19   10.14    3.27
  -1   1  19   10.70    3.36
  -1   1  19   10.24    2.87
  -1   1  18    5.54    3.09
  -1  -1  18    8.25    3.37
  -1  -1  18    1.90    2.70
  -1   1  18    8.78    3.08
  -1   1  18    7.02    2.93
  -1  -1  18    7.45    2.76
  -1   1  18    8.91    2.66
  -1  -1  18    5.17    2.46
  -1  -1  18    4.37    2.72
  -1  -1  18   10.24    3.07
  -1   1  18    6.18    2.69
  -1  -1  17   34.34    4.21
  -1   1  17   36.66    4.59
  -1  -1  17   33.35    3.85
  -1   1  17   34.33    4.31
  -1  -1  17   42.25    4.61
  -1  -1  17   35.03    4.17
  -1   1  17   35.41    4.33
  -1   1  17   36.14    3.96
  -1  -1  17   38.38    4.15
  -1   1  17   39.56    3.89
  -1  -1  17   34.47    4.03
  -1   1  17   32.40    3.72
  -1   1  16  268.21   11.21
  -1  -1  16  264.50   10.90
  -1   1  16  250.83   10.07
  -1  -1  16  256.32   10.06
  -1  -1  16  267.99   11.08
  -1   1  16  258.90   11.02
  -1   1  16  283.23   11.31
  -1  -1  16  266.60   10.95
  -1  -1  16  258.93   10.05
  -1   1  16  266.28   10.54
  -1  -1  16  240.34   10.46
  -1   1  16  259.33   10.23
  -1   1  16  270.11   10.42
  -1  -1  16  273.78   10.62
  -1   1  15    3.03    2.44
  -1  -1  15    1.77    1.81
  -1  -1  15    2.97    2.35
  -1   1  15    1.39    2.54
  -1  -1  15    3.50    2.07
  -1   1  15    2.47    1.91
  -1  -1  15    1.87    2.53
  -1   1  15    3.85    2.58
  -1  -1  15    0.27    2.30
  -1   1  15    1.44    2.10
  -1  -1  15    3.67    2.31
  -1   1  15    0.22    2.09
  -1  -1  15    4.88    2.53
  -1   1  15    2.72    1.99
  -1  -1  14    0.21    1.80
  -1   1  14    1.01    2.24
  -1   1  14    1.09    1.89
  -1  -1  14    0.72    2.02
  -1   1  14    3.00    2.35
  -1  -1  14    2.43    2.25
  -1  -1  14    3.93    2.16
  -1   1  14    0.82    1.72
  -1   1  14    0.21    2.04
  -1  -1  14    2.78    2.16
  -1  -1  14    1.05    2.03
  -1   1  14    0.61    1.83
  -1  -1  14    2.05    1.84
  -1  -1  14   -0.24    2.11
  -1   1  14    2.52    2.18
  -1  -1  13  206.89    8.17
  -1   1  13  208.46    8.09
  -1   1  13  220.87    8.83
  -1  -1  13  211.88    8.56
  -1  -1  13  218.47    8.71
  -1   1  13  215.22    8.80
  -1   1  13  207.93    8.08
  -1  -1  13  217.92    8.32
  -1  -1  13  222.48    8.67
  -1   1  13  214.13    8.33
  -1   1  12    3.88    1.64
  -1  -1  12    0.39    1.92
  -1   1  12    4.02    1.98
  -1  -1  12    3.18    1.70
  -1  -1  12    3.64    1.90
  -1   1  12    2.08    1.51
  -1  -1  12    1.34    1.73
  -1   1  12   -0.48    1.75
  -1  -1  12    4.08    2.15
  -1   1  12    1.60    1.93
  -1   1  11   65.02    4.10
  -1  -1  11   67.11    4.17
  -1  -1  11   71.85    3.96
  -1   1  11   63.75    3.67
  -1   1  11   76.11    4.34
  -1  -1  11   72.22    4.20
  -1   1  11   63.78    3.70
  -1  -1  11   63.01    3.78
  -1   1  11   67.83    3.86
  -1  -1  11   66.98    4.15
  -1  -1  10  435.65   12.79
  -1   1  10  440.14   12.69
  -1   1  10  430.88   13.15
  -1   1   9 1789.80   44.58
  -1  -1   9 1776.26   44.64
  -1  -1   9 1832.36   45.01
  -1   1   9 1775.58   45.07
  -1  -1   8  787.34   20.30
  -1   1   8  790.00   20.41
  -1  -1   8  780.34   20.04
  -1   1   8  781.96   19.96
  -1  -1   8  744.07   18.72
  -1   1   7  216.88    6.82
  -1  -1   7  209.27    6.69
  -1   1   7  214.39    6.48
  -1  -1   7  210.00    6.50
  -1  -1   7  202.93    5.56
  -1  -1   6  289.34    8.56
  -1   1   6  300.67    8.71
  -1  -1   6  302.25    8.47
  -1   1   6  316.62    8.50
  -1  -1   6  298.33    7.76
  -1  -1   5    0.89    1.04
  -1   1   5    0.27    0.99
  -1   1   5    1.91    0.91
  -1  -1   5    1.93    0.92
  -1  -1   5    0.95    0.52
  -1  -1   4 1662.94   40.29
  -1   1   4 1652.90   40.33
  -1  -1   4 1656.43   39.83
  -1  -1   4 1639.36   40.38
  -1  -1   4 1668.65   40.16
  -1   1   4 1668.22   40.12
  -1  -1   3  157.21    4.68
  -1  -1   3  158.80    4.43
  -1   1   3  157.52    4.37
  -1   1   3  152.47    4.53
  -1  -1   3  157.68    4.52
   1   1  -3  160.03    4.20
  -1  -1   3  156.18    4.27
  -1   1   3  153.52    4.03
  -1  -1   2  346.04    9.35
  -1   1   2  361.95    9.05
  -1   1   2  358.66    9.19
  -1  -1   2  364.02    9.15
   1   1  -2  372.05    9.01
  -1  -1   2  362.14    9.11
  -1   1   2  361.72    8.96
   1   1  -1  914.21   21.69
  -1  -1   1  907.03   21.70
  -1   1   1  884.10   21.73
  -1  -1   1  910.89   22.00
  -1   1   1  896.47   21.61
  -1   1   1  888.51   21.80
  -1  -1   1  894.72   21.80
  -1  -1   0    9.33    0.71
  -1   1   0    9.50    0.60
   1  -1   0    9.99    0.73
   1   1   1 1805.99   42.97
   1  -1   1 1846.47   43.17
  -1  -1  -1 1824.62   43.17
   1   1   1 1739.80   43.06
   1  -1   1 1807.37   43.06
   1   1   2   95.73    2.74
   1  -1   2   98.87    2.80
  -1  -1  -2   91.38    2.77
   1   1   2   96.91    2.87
   1  -1   2   91.64    2.83
   1   1   3  721.58   17.74
   1  -1   3  725.46   17.69
   1  -1   3  726.33   17.59
   1   1   3  686.30   17.54
   1   1   4 6973.62  165.20
   1  -1   4 6937.51  165.14
   1  -1   4 6938.36  165.03
   1   1   4 6901.44  164.98
   1  -1   5 1080.96   26.79
   1   1   5 1066.58   26.85
   1  -1   5 1079.12   26.64
   1   1   5 1082.92   26.61
   1   1   6 3869.15   92.18
   1  -1   6 3738.02   92.04
   1   1   6 3862.17   91.90
   1  -1   6 3834.92   91.92
   1  -1   7  454.12   12.54
   1   1   7  455.73   12.65
   1  -1   7  462.38   12.38
   1   1   7  450.94   12.31
   1  -1   8  119.32    4.85
   1   1   8  123.19    4.90
   1   1   8  123.58    4.63
   1  -1   8  127.22    4.68
   1   1   9   49.70    3.37
   1  -1   9   48.79    3.28
   1   1   9   54.41    3.11
   1  -1   9   51.42    3.05
   1  -1  10  555.02   16.23
   1   1  10  569.77   16.24
   1   1  10  572.56   15.85
   1  -1  10  568.72   15.89
   1  -1  11   40.50    3.15
   1   1  11   40.01    2.95
   1   1  11   39.24    2.96
   1  -1  11   37.95    3.03
   1   1  11   39.90    3.34
   1  -1  11   40.67    3.38
   1  -1  11   43.57    3.43
   1   1  11   38.46    3.20
   1  -1  11   41.98    3.24
   1   1  11   43.03    3.31
   1   1  12   30.59    2.87
   1  -1  12   22.73    2.77
   1   1  12   24.34    2.95
   1   1  12   23.08    2.47
   1  -1  12   20.74    2.50
   1  -1  12   26.46    2.67
   1   1  12   25.70    2.59
   1   1  12   19.86    2.58
   1  -1  12   23.50    2.77
   1  -1  12   18.50    2.71
   1   1  12   25.44    2.88
   1   1  12   25.93    2.98
   1  -1  12   25.43    2.86
   1  -1  13    0.43    1.92
   1   1  13    0.90    2.01
   1   1  13    1.92    1.61
   1   1  13    1.34    2.02
   1  -1  13    0.65    1.87
   1   1  13    1.66    1.82
   1   1  13   -0.81    1.74
   1  -1  13    3.65    1.95
   1  -1  13    0.19    1.72
   1  -1  13   -0.86    2.14
   1   1  13   -0.21    1.80
   1  -1  13   -0.75    1.97
   1   1  13    0.55    1.81
   1  -1  14  586.94   17.58
   1   1  14  585.43   17.46
   1  -1  14  553.67   17.24
   1   1  14  578.14   17.45
   1   1  14  543.19   17.19
   1  -1  14  570.26   17.28
   1   1  14  593.96   18.16
   1  -1  14  573.11   18.01
   1   1  14  579.97   17.50
   1  -1  14  558.37   17.44
   1   1  14  597.83   17.98
   1  -1  14  591.64   18.08
   1  -1  14  580.14   18.02
   1   1  14  565.79   18.08
   1  -1  14  564.32   17.55
   1   1  14  564.91   17.56
   1  -1  14  589.02   18.09
   1   1  14  574.85   18.07
   1   1  15   89.33    5.33
   1  -1  15   78.71    5.20
   1  -1  15   86.85    5.14
   1   1  15   76.69    4.91
   1   1  15   85.74    5.25
   1  -1  15   86.64    5.25
   1  -1  15   84.06    5.76
   1   1  15   90.22    5.97
   1   1  15   88.89    5.26
   1  -1  15   88.55    5.70
   1   1  15   90.03    5.56
   1  -1  15   95.29    5.84
   1   1  15   78.64    5.50
   1  -1  15   81.07    5.23
   1   1  15   82.25    5.18
   1  -1  15   81.86    5.56
   1   1  15   85.63    5.77
   1  -1  16   74.27    5.58
   1   1  16   93.22    5.87
   1  -1  16   88.21    5.20
   1   1  16   84.27    5.19
   1  -1  16   81.29    5.34
   1   1  16   84.09    5.34
   1  -1  16   83.48    5.93
   1   1  16   76.45    5.81
   1   1  16   82.82    5.26
   1  -1  16   82.50    5.36
   1   1  16   82.11    6.00
   1  -1  16   86.22    5.86
   1  -1  16   84.44    5.46
   1   1  16   84.91    5.45
   1  -1  16   83.52    5.81
   1   1  16   90.10    5.96
   1   1  17    7.31    2.92
   1  -1  17    4.03    2.71
   1   1  17    1.71    1.94
   1  -1  17    5.69    2.28
   1  -1  17    4.49    2.60
   1   1  17    6.55    3.06
   1  -1  17    5.77    2.78
   1   1  17    3.72    2.50
   1   1  17    6.67    2.61
   1  -1  17    3.94    2.50
   1   1  17    6.09    2.35
   1  -1  17    3.97    2.53
   1   1  17    6.26    3.08
   1  -1  17    6.99    3.08
   1   1  17    3.51    2.79
   1  -1  17    7.45    2.89
   1  -1  18   44.75    4.16
   1   1  18   47.94    4.90
   1  -1  18   47.35    4.77
   1  -1  18   53.48    5.07
   1   1  18   50.66    5.02
   1   1  18   45.01    4.17
   1  -1  18   50.04    4.28
   1   1  18   51.11    4.71
   1  -1  18   49.83    4.90
   1   1  18   44.90    4.44
   1  -1  18   47.34    4.58
   1  -1  18   44.99    4.69
   1   1  18   41.73    4.69
   1  -1  19    4.44    2.83
   1   1  19    2.26    2.94
   1  -1  19    7.85    2.89
   1  -1  19    6.33    2.71
   1  -1  19    4.67    2.70
   1   1  19    7.37    2.71
   1   1  19    6.22    2.69
   1   1  19    5.03    2.23
   1   1  20   32.06    4.21
   1  -1  20   32.74    4.02
   1   1  20   37.12    4.05
   1  -1  20   27.82    3.66
   1  -1  20   38.92    4.28
   1   1  20   28.79    4.06
   1  -1  20   38.27    4.15
   1   1  20   32.64    3.86
   1  -1  21   34.87    4.11
   1   1  21   31.62    3.94
   1   1  21   34.46    3.65
   1   1  21   29.34    3.47
   1  -1  21   30.61    3.70
   1   1  22   72.87    5.03
   1  -1  22   79.19    5.26
   1   1  22   76.57    4.78
   1  -1  22   68.70    4.92
   1   1  22   72.11    5.04
   1  -1  22   72.97    4.82
   1   1  22   63.99    4.47
   1   1  23   27.67    3.15
   1  -1  23   26.68    3.04
   1  -1  23   33.81    3.36
   1   1  23   25.99    3.07
   1  -1  23   19.04    2.54
   1   1  24   57.86    3.80
   1  -1  24   57.45    3.83
   1  -1  24   54.22    3.71
   1   1  24   55.19    3.68
   1  -1  25    8.66    1.97
   1   1  25    6.92    1.96
  -1  -2  25    2.69    1.70
  -1   2  25    2.43    1.82
  -1  -2  24    7.57    2.09
  -1   2  24   12.27    2.37
  -1  -2  24   10.82    2.28
  -1   2  24   10.43    2.20
  -1   2  23   13.17    2.66
  -1  -2  23    8.58    2.35
  -1   2  23   13.48    2.50
  -1  -2  23   15.24    2.53
  -1   2  22    1.44    2.04
  -1  -2  22    4.59    2.45
  -1   2  22    2.01    2.29
  -1   2  22    1.00    2.34
  -1  -2  22    3.36    2.22
  -1   2  21    4.00    2.40
  -1   2  21    2.86    2.62
  -1  -2  21    2.46    2.60
  -1   2  20   60.09    5.24
  -1  -2  20   50.95    4.80
  -1   2  20   49.35    5.00
  -1  -2  20   57.16    4.95
  -1   2  20   50.91    4.33
  -1   2  19  150.43    8.27
  -1  -2  19  163.72    8.44
  -1  -2  19  146.53    7.28
  -1  -2  19  140.96    7.78
  -1   2  19  158.16    7.74
  -1  -2  19  138.35    7.56
  -1   2  18   34.49    4.33
  -1  -2  18   35.94    4.28
  -1   2  18   35.64    4.60
  -1  -2  18   36.30    4.49
  -1  -2  18   35.03    4.41
  -1   2  18   39.47    4.60
  -1   2  18   29.38    3.67
  -1  -2  18   38.20    3.94
  -1  -2  17  110.33    6.21
  -1   2  17  108.88    6.24
  -1  -2  17  105.28    6.48
  -1   2  17  104.95    6.21
  -1  -2  17  110.66    6.88
  -1   2  17  112.72    7.00
  -1  -2  17  111.58    6.98
  -1   2  17  115.66    7.03
  -1  -2  17  110.32    6.80
  -1   2  17  120.66    7.26
  -1  -2  17  107.87    6.81
  -1   2  16    2.97    2.00
  -1  -2  16    5.00    2.49
  -1  -2  16    2.82    2.30
  -1  -2  16    6.15    2.30
  -1  -2  16    2.32    2.73
  -1   2  16    5.15    2.25
  -1   2  16    3.12    2.84
  -1  -2  16    4.95    2.71
  -1  -2  16    6.07    2.75
  -1  -2  16    4.60    2.69
  -1   2  16    2.13    2.98
  -1   2  16    4.28    2.80
  -1   2  16    3.13    2.42
  -1   2  15   25.56    3.10
  -1  -2  15   24.63    3.49
  -1  -2  15   24.76    2.96
  -1  -2  15   27.10    3.27
  -1   2  15   27.86    3.23
  -1  -2  15   29.60    3.60
  -1   2  15   31.29    3.79
  -1  -2  15   28.78    3.77
  -1  -2  15   27.97    3.58
  -1   2  15   28.00    3.85
  -1   2  15   26.74    3.89
  -1  -2  15   22.27    3.30
  -1   2  15   27.12    3.28
  -1  -2  14   66.42    4.91
  -1   2  14   71.36    4.39
  -1   2  14   57.64    4.30
  -1  -2  14   61.89    4.33
  -1  -2  14   62.16    4.34
  -1   2  14   57.82    4.73
  -1  -2  14   61.09    4.73
  -1  -2  14   60.11    4.50
  -1   2  14   68.09    4.92
  -1   2  14   69.66    4.38
  -1   2  14   67.28    4.95
  -1  -2  14   64.19    4.70
  -1   2  14   70.51    4.50
  -1  -2  14   60.13    4.49
  -1  -2  13  110.48    5.76
  -1   2  13  107.45    5.92
  -1   2  13  108.51    5.29
  -1  -2  13   94.01    5.23
  -1  -2  13  105.19    5.02
  -1   2  13  103.52    5.77
  -1  -2  13  109.84    5.79
  -1  -2  13  104.23    5.64
  -1   2  13  104.36    5.81
  -1   2  13   99.68    5.14
  -1  -2  13   99.25    5.06
  -1   2  13   95.55    5.13
  -1  -2  13  106.10    5.74
  -1   2  13  102.62    5.27
  -1   2  12  212.01    7.82
  -1   2  12  204.86    8.40
  -1  -2  12  207.86    8.25
  -1   2  12  200.51    8.35
  -1  -2  12  220.96    8.40
  -1   2  12  216.49    7.85
  -1  -2  12  204.85    7.98
  -1   2  12  213.26    7.84
  -1  -2  12  215.16    8.38
  -1   2  11 1856.33   46.76
  -1  -2  11 1817.57   46.92
  -1  -2  11 1885.18   47.36
  -1   2  11 1887.66   47.57
  -1   2  11 1872.17   47.54
  -1  -2  11 1882.43   47.43
  -1  -2  11 1843.38   47.51
  -1   2  11 1814.63   46.72
  -1  -2  11 1843.83   46.99
  -1   2  11 1889.98   46.80
  -1   2  11 1836.21   47.31
  -1  -2  10   34.43    3.06
  -1   2  10   34.90    3.09
  -1  -2  10   29.86    2.78
  -1   2  10   35.29    2.67
  -1  -2   9  539.00   13.92
  -1   2   9  559.07   15.65
  -1  -2   9  548.04   15.45
  -1   2   9  552.21   15.10
  -1  -2   9  545.67   15.21
  -1  -2   8  315.77    8.63
  -1   2   8  331.96   10.03
  -1  -2   8  325.86    9.79
  -1   2   8  327.18    9.50
  -1  -2   8  327.25    9.67
  -1  -2   7 1651.36   39.98
  -1   2   7 1633.08   41.10
  -1  -2   7 1663.29   41.01
  -1  -2   7 1635.61   40.78
  -1   2   7 1656.15   40.70
  -1  -2   6  108.70    3.47
   1   2  -6  104.35    3.12
  -1   2   6  108.61    4.21
  -1  -2   6  116.93    4.15
  -1  -2   6  112.66    4.04
  -1   2   6  118.86    3.93
  -1  -2   5 4055.07   95.09
  -1   2   5 4140.65   95.41
  -1  -2   5 4020.79   95.51
  -1   2   5 4021.17   95.77
  -1  -2   5 4133.38   95.65
   1   2  -5 3827.00   94.62
  -1  -2   4 5135.86  122.73
  -1  -2   4 5196.63  122.36
  -1  -2   4 5236.39  122.72
  -1   2   4 5225.83  122.83
  -1   2   4 5206.77  122.52
  -1   2   4 5128.97  122.09
   1   2  -4 5036.47  121.88
  -1  -2   3  273.70    7.39
  -1  -2   3  270.36    7.15
  -1   2   3  277.63    7.48
  -1  -2   3  272.13    7.37
  -1   2   3  271.49    7.18
  -1   2   3  266.48    6.98
   1   2  -3  263.32    6.69
  -1  -2   2  858.00   21.17
  -1   2   2  876.92   21.12
  -1   2   2  872.19   21.36
  -1  -2   2  837.97   21.27
  -1  -2   2  874.67   21.36
  -1   2   2  862.52   21.08
  -1  -2   1 9963.51  236.68
  -1   2   1 9999.00  236.57
  -1   2   1 9952.42  236.66
  -1  -2   0 7327.04  174.05
  -1  -2  -1 1289.19   31.21
   1  -2   1 1287.49   31.17
   1   2   1 1296.21   31.16
   1  -2   2 3893.25   91.56
   1  -2   2 3811.65   91.84
   1   2   2 3831.99   91.86
  -1  -2  -2 3844.99   91.64
   1   2   2 3826.04   91.66
   1   2   3    2.19    1.06
   1  -2   3    3.82    1.09
  -1  -2  -3    2.08    0.72
   1   2   3    3.03    0.85
   1  -2   4  961.24   23.88
   1   2   4  973.03   23.97
  -1  -2  -4  960.75   23.37
   1   2   4  944.30   23.68
   1   2   5  616.36   15.60
   1  -2   5  600.94   15.63
   1   2   5  614.53   15.86
   1  -2   5  600.97   15.74
   1  -2   6    0.37    0.95
   1   2   6    0.42    0.98
   1  -2   6    0.16    1.10
   1   2   6    0.80    1.13
   1  -2   7  191.88    6.19
   1   2   7  195.08    6.14
   1   2   7  195.15    6.53
   1  -2   7  194.22    6.37
   1  -2   8 1213.56   31.17
   1   2   8 1257.92   31.18
   1   2   8 1243.32   31.59
   1  -2   8 1216.50   31.40
   1  -2   9    0.82    1.56
   1   2   9    0.56    1.75
   1  -2   9   -0.51    1.63
   1   2   9    0.78    1.44
   1  -2  10  720.70   20.42
   1  -2  10  737.26   20.01
   1   2  10  742.21   19.87
   1   2  11  212.01    7.75
   1   2  11  200.13    7.29
   1  -2  11  207.24    7.58
   1   2  11  201.78    7.32
   1  -2  11  187.64    7.35
   1   2  11  210.53    7.71
   1  -2  11  196.44    7.72
   1  -2  11  203.25    7.72
   1   2  11  193.78    7.83
   1  -2  11  200.54    7.76
   1   2  11  200.41    7.92
   1  -2  11  217.46    7.94
   1   2  12   74.62    4.37
   1   2  12   77.14    4.44
   1   2  12   75.71    4.75
   1  -2  12   82.52    4.75
   1   2  12   79.36    4.31
   1  -2  12   73.75    4.58
   1   2  12   87.97    4.68
   1  -2  12   83.25    4.62
   1   2  12   84.15    4.45
   1  -2  12   86.62    4.60
   1   2  12   81.57    4.90
   1  -2  12   85.36    4.76
   1   2  13    6.91    2.06
   1   2  13    7.92    2.18
   1  -2  13    9.55    2.14
   1  -2  13   11.98    2.60
   1   2  13    9.87    2.57
   1  -2  13    7.08    2.35
   1   2  13    9.62    2.08
   1   2  13   11.74    2.37
   1  -2  13    7.63    2.42
   1  -2  13   10.59    2.22
   1   2  13   12.32    2.28
   1   2  13    9.50    2.52
   1  -2  13    9.58    2.28
   1   2  13   13.37    2.35
   1  -2  13    9.84    2.37
   1   2  13    9.07    2.54
   1   2  14   30.50    3.24
   1   2  14   25.58    2.99
   1  -2  14   25.60    2.94
   1  -2  14   27.16    3.42
   1   2  14   32.23    3.72
   1  -2  14   33.10    3.55
   1   2  14   31.65    3.22
   1   2  14   32.93    3.43
   1  -2  14   33.81    3.73
   1  -2  14   28.75    3.26
   1   2  14   25.62    3.51
   1   2  14   35.28    3.38
   1  -2  14   33.51    3.34
   1  -2  14   31.12    3.47
   1   2  14   31.25    3.59
   1  -2  15    9.08    2.68
   1   2  15    7.18    2.32
   1   2  15    9.23    2.44
   1  -2  15   11.89    2.65
   1   2  15   11.47    3.04
   1  -2  15    7.75    2.76
   1  -2  15   10.85    2.95
   1   2  15    6.17    2.25
   1  -2  15    8.46    2.88
   1   2  15    7.21    2.42
   1   2  15    6.47    2.75
   1  -2  15    7.31    2.42
   1  -2  15    7.90    2.33
   1   2  15    6.54    2.71
   1  -2  15    9.63    2.78
   1   2  16   43.73    4.17
   1  -2  16   45.16    4.31
   1   2  16   51.30    4.47
   1  -2  16   49.43    4.53
   1   2  16   51.98    4.30
   1  -2  16   43.46    3.76
   1  -2  16   46.01    4.09
   1   2  16   45.70    4.62
   1  -2  16   47.37    4.51
   1   2  16   46.80    4.17
   1   2  16   42.58    4.52
   1  -2  16   47.15    4.16
   1  -2  16   51.68    4.81
   1   2  16   39.03    4.10
   1   2  16   46.94    4.70
   1  -2  16   51.58    4.54
   1   2  17    6.48    2.68
   1   2  17    2.26    2.28
   1  -2  17    4.35    2.61
   1   2  17    4.98    2.10
   1  -2  17    6.41    2.71
   1   2  17    3.50    2.86
   1  -2  17    3.33    2.79
   1  -2  17    3.31    2.70
   1   2  17    6.86    2.62
   1  -2  17    4.33    2.51
   1   2  17    6.53    2.92
   1  -2  17    6.93    2.59
   1   2  17    5.74    3.14
   1   2  17    4.66    2.62
   1  -2  17    3.29    2.00
   1  -2  17    3.56    2.55
   1  -2  18   24.16    3.53
   1  -2  18   28.87    4.10
   1   2  18   24.85    4.14
   1   2  18   32.03    3.65
   1   2  18   21.97    3.88
   1  -2  18   27.73    3.83
   1   2  18   26.41    3.54
   1  -2  18   23.55    3.28
   1  -2  18   27.32    4.05
   1   2  18   27.40    4.16
   1  -2  19   -0.93    2.67
   1   2  19    1.30    2.67
   1  -2  19   -5.01    2.81
   1   2  19   -0.57    2.20
   1  -2  19   -1.26    2.28
   1   2  19   -1.33    2.61
   1   2  19   -1.30    2.13
   1  -2  19   -2.51    2.47
   1   2  20   19.54    3.57
   1  -2  20   18.38    3.46
   1   2  20   16.40    3.20
   1   2  20   21.30    3.71
   1  -2  20   15.64    3.23
   1  -2  20   21.05    3.56
   1   2  20   18.84    3.01
   1   2  21   53.91    4.39
   1  -2  21   56.86    4.69
   1   2  21   48.03    4.58
   1   2  21   46.39    4.04
   1  -2  21   50.00    4.44
   1  -2  22   38.66    3.95
   1   2  22   39.04    3.92
   1   2  22   45.68    3.74
   1   2  22   26.57    2.93
   1  -2  22   34.17    3.62
   1   2  22   37.96    3.88
   1  -2  22   40.48    3.88
   1  -2  23    0.20    1.95
   1   2  23    0.20    1.96
   1   2  23    3.60    1.99
   1  -2  23    1.75    1.91
   1   2  24    9.67    2.40
   1  -2  24    9.80    2.28
   1  -2  24   14.69    2.36
   1   2  24    8.95    2.34
   1   2  25    3.49    1.82
   1  -2  25    3.85    1.71
  -1  -3  25    1.04    1.47
  -1   3  25    2.46    1.59
  -1   3  24    7.25    2.22
  -1  -3  24    5.58    2.15
  -1   3  24   10.97    2.17
  -1  -3  24    7.78    2.11
  -1  -3  23    5.53    2.06
  -1   3  23    4.80    2.20
  -1   3  23    3.08    1.75
  -1   3  23    4.55    2.09
  -1  -3  23    6.45    2.11
  -1   3  22   19.96    3.09
  -1  -3  22   27.45    3.36
  -1   3  22   32.21    3.59
  -1  -3  22   31.13    3.45
  -1   3  22   23.06    2.99
  -1   3  21    2.28    2.26
  -1  -3  21    4.25    2.61
  -1   3  21    7.09    2.87
  -1   3  20    2.00    2.31
  -1  -3  20   -0.29    2.68
  -1   3  20    1.89    2.63
  -1   3  20   -1.25    2.80
  -1  -3  20   -1.46    2.66
  -1  -3  20   -1.18    2.25
  -1   3  19   29.13    4.28
  -1  -3  19   25.51    3.87
  -1  -3  19   30.39    4.06
  -1  -3  19   25.73    3.40
  -1   3  19   24.76    3.39
  -1   3  18  174.65    9.01
  -1  -3  18  166.65    8.68
  -1   3  18  167.96    8.92
  -1  -3  18  172.52    8.74
  -1   3  18  161.99    8.03
  -1  -3  18  181.80    8.87
  -1   3  18  175.53    9.06
  -1  -3  18  169.72    7.96
  -1  -3  17   29.31    3.65
  -1   3  17   26.39    4.19
  -1   3  17   27.37    3.98
  -1  -3  17   23.80    3.60
  -1   3  17   23.44    3.31
  -1  -3  17   23.28    3.58
  -1  -3  17   21.00    3.62
  -1   3  17   26.20    3.51
  -1  -3  17   25.68    3.78
  -1   3  17   26.95    4.02
  -1  -3  17   25.81    4.01
  -1  -3  16    6.91    2.80
  -1  -3  16    8.12    3.00
  -1   3  16   11.56    3.27
  -1  -3  16   10.07    2.75
  -1  -3  16    6.98    2.42
  -1  -3  16   11.11    2.95
  -1   3  16    8.14    2.50
  -1   3  16   10.31    3.32
  -1  -3  16    8.47    2.81
  -1  -3  16    8.84    3.04
  -1   3  16    8.79    3.07
  -1   3  16    9.41    2.71
  -1   3  15   38.56    4.12
  -1  -3  15   34.10    3.95
  -1  -3  15   31.44    3.54
  -1  -3  15   37.93    3.81
  -1   3  15   36.03    3.57
  -1  -3  15   40.38    4.00
  -1   3  15   36.01    4.08
  -1  -3  15   35.18    4.10
  -1   3  15   38.80    4.29
  -1  -3  15   37.70    4.17
  -1   3  15   31.58    3.59
  -1  -3  15   36.90    4.04
  -1  -3  14   16.54    2.34
  -1   3  14   14.31    2.99
  -1  -3  14   17.37    2.85
  -1   3  14   15.77    3.10
  -1   3  14   13.85    2.33
  -1  -3  14   19.25    3.12
  -1  -3  14   14.06    2.58
  -1   3  14   14.75    3.11
  -1  -3  14   17.74    3.05
  -1  -3  14   14.75    2.99
  -1  -3  14   15.40    2.56
  -1   3  14   17.10    2.64
  -1  -3  14   10.24    2.60
  -1   3  14   17.54    2.70
  -1  -3  13   13.68    2.77
  -1  -3  13   15.02    2.49
  -1  -3  13   15.37    2.40
  -1  -3  13   13.81    2.63
  -1   3  13   16.42    2.40
  -1   3  13   14.22    2.82
  -1  -3  13   13.33    2.62
  -1  -3  13   16.27    2.76
  -1   3  13   15.05    2.95
  -1   3  13   17.88    2.50
  -1   3  13   14.94    2.72
  -1  -3  13   13.84    2.17
  -1  -3  12   31.59    3.18
  -1   3  12   32.88    3.47
  -1  -3  12   32.63    3.05
  -1   3  12   33.48    3.45
  -1   3  12   36.51    2.97
  -1  -3  12   32.36    3.18
  -1   3  12   30.14    2.83
  -1   3  12   31.58    3.45
  -1   3  12   34.39    2.83
  -1  -3  12   27.89    3.15
  -1  -3  11  186.67    7.26
  -1   3  11  185.62    7.48
  -1   3  11  171.39    7.31
  -1  -3  11  183.93    7.13
  -1  -3  11  167.37    7.22
  -1   3  11  163.85    6.53
  -1  -3  11  164.31    6.87
  -1   3  11  169.24    7.09
  -1   3  11  180.65    6.72
  -1  -3  10   48.34    3.53
  -1  -3  10   43.67    3.32
  -1   3  10   40.73    2.90
  -1   3   9   82.37    3.87
  -1   3   9   75.12    4.21
  -1  -3   9   85.40    4.14
  -1  -3   9   79.34    3.11
  -1   3   9   73.71    4.02
  -1  -3   9   71.97    4.24
  -1  -3   8    0.13    0.94
  -1  -3   8    1.31    1.65
  -1   3   8   -0.67    1.71
  -1   3   8    0.10    1.40
  -1  -3   7  185.47    5.67
   1   3  -7  184.56    5.19
  -1   3   7  193.18    6.61
  -1  -3   7  205.01    6.53
  -1   3   7  197.36    6.18
  -1  -3   6   63.95    2.55
   1   3  -6   59.55    2.16
  -1  -3   6   64.97    3.02
  -1   3   6   60.03    3.15
  -1   3   6   65.47    2.81
  -1   3   5    1.66    0.96
  -1   3   5    1.16    1.31
  -1  -3   5    0.39    1.03
  -1  -3   5    2.81    1.07
   1   3  -5    1.61    0.59
  -1  -3   5    1.02    0.83
  -1   3   4  460.97   12.05
  -1  -3   4  454.71   12.26
  -1   3   4  452.08   12.39
  -1   3   4  468.02   11.77
  -1  -3   4  463.71   12.14
   1   3  -4  466.15   11.71
  -1  -3   4  449.24   11.92
  -1   3   3 1705.67   41.69
  -1   3   3 1727.72   42.06
  -1  -3   3 1756.77   41.96
  -1  -3   3 1719.22   41.80
  -1  -3   3 1710.17   41.70
   1   3  -3 1655.03   41.48
  -1   3   3 1778.25   41.62
  -1  -3   2  387.88   10.18
  -1  -3   2  379.83   10.09
  -1   3   2  379.27   10.04
  -1   3   2  396.49   10.07
  -1  -3   1 1756.91   43.01
  -1   3   1 1765.33   43.04
  -1   3   1 1811.06   42.98
  -1  -3   0 2108.79   51.05
  -1   3   0 2131.06   51.15
   1  -3   1 2168.64   52.18
  -1  -3  -1 2158.16   52.29
  -1   3  -1 2190.52   52.49
   1   3   1 2178.02   52.30
   1  -3   2 1731.90   41.48
   1   3   2 1718.17   41.75
  -1  -3  -2 1702.78   41.64
  -1   3  -2 1749.38   41.96
   1  -3   3    0.30    0.57
   1  -3   3    1.02    1.10
   1   3   3   -0.07    1.18
   1   3   3    0.52    0.87
  -1  -3  -3    1.57    0.68
   1  -3   4  307.13    8.69
   1   3   4  311.85    8.83
   1   3   4  303.61    8.48
  -1  -3  -4  314.86    8.14
   1   3   5  242.22    7.41
   1  -3   5  247.44    7.28
   1   3   5  236.16    7.02
  -1  -3  -5  244.10    6.52
   1   3   6    6.46    1.27
   1  -3   6    9.74    1.50
   1   3   6    7.45    1.52
   1   3   7 1982.62   48.35
   1   3   7 1944.28   48.82
   1  -3   7 1968.58   48.65
   1  -3   8    2.02    1.74
   1   3   8    2.78    1.87
  -1   3  -8    2.74    1.26
   1   3   8    3.47    1.52
  -1   3  -9   60.52    3.08
   1   3   9   66.21    3.88
   1  -3   9   58.95    3.66
   1   3   9   65.45    3.43
   1  -3   9   61.77    3.76
  -1   3 -10  170.82    6.03
   1  -3  10  180.42    6.97
   1   3  10  179.59    6.54
   1  -3  10  176.43    6.72
   1  -3  11  122.18    5.59
   1   3  11  121.85    5.31
   1   3  11  126.59    6.06
   1  -3  11  125.76    5.83
   1   3  11  124.81    5.42
   1  -3  11  118.83    5.74
   1   3  11  113.71    5.87
   1  -3  11  128.17    5.81
   1   3  11  132.35    5.79
   1  -3  12  405.71   13.05
   1   3  12  426.49   12.90
   1   3  12  402.60   13.61
   1  -3  12  392.80   13.25
   1   3  12  414.46   12.89
   1   3  12  430.45   13.24
   1  -3  12  401.99   13.42
   1  -3  12  414.64   13.28
   1   3  12  413.38   13.64
   1  -3  12  422.36   13.32
   1   3  12  387.48   12.91
   1   3  13   23.86    2.89
   1  -3  13   31.36    2.90
   1   3  13   27.89    3.27
   1  -3  13   32.58    3.30
   1   3  13   26.97    2.87
   1   3  13   26.19    2.96
   1  -3  13   25.94    3.15
   1  -3  13   35.37    3.27
   1   3  13   31.50    3.45
   1   3  13   31.65    3.00
   1  -3  13   34.43    3.31
   1  -3  13   33.63    3.32
   1   3  13   31.13    3.33
   1   3  14  134.65    6.36
   1  -3  14  136.26    6.63
   1   3  14  130.19    6.37
   1  -3  14  138.02    6.27
   1   3  14  131.51    6.92
   1  -3  14  127.14    6.65
   1   3  14  124.87    6.15
   1   3  14  123.26    6.38
   1  -3  14  138.52    7.07
   1  -3  14  135.23    6.66
   1   3  14  123.85    6.80
   1  -3  14  135.45    6.87
   1   3  14  127.84    6.70
   1   3  14  136.27    7.11
   1  -3  14  134.18    6.77
   1   3  15   40.91    3.79
   1  -3  15   41.60    4.15
   1   3  15   38.24    3.69
   1  -3  15   39.98    3.62
   1  -3  15   46.33    4.35
   1   3  15   45.02    4.43
   1   3  15   45.57    3.92
   1  -3  15   41.08    4.31
   1   3  15   40.84    3.84
   1  -3  15   42.34    4.21
   1  -3  15   42.11    4.05
   1   3  15   33.37    4.25
   1   3  15   43.39    4.06
   1  -3  15   34.00    3.83
   1   3  15   42.69    4.22
   1   3  16  119.10    6.52
   1  -3  16  129.75    7.00
   1  -3  16  133.02    6.51
   1   3  16  130.82    6.71
   1  -3  16  126.49    6.53
   1   3  16  116.38    7.12
   1  -3  16  118.51    6.88
   1   3  16  119.42    6.54
   1  -3  16  142.92    7.52
   1   3  16  125.61    6.77
   1  -3  16  133.28    7.28
   1   3  16  124.68    7.25
   1  -3  16  121.61    6.73
   1   3  16  131.99    7.11
   1  -3  16  130.49    7.13
   1   3  16  125.20    7.29
   1   3  17    4.61    2.52
   1   3  17    2.73    2.27
   1  -3  17    6.67    2.99
   1   3  17    2.04    1.97
   1  -3  17    2.45    2.22
   1  -3  17    3.27    2.14
   1   3  17    3.69    2.37
   1  -3  17    4.58    2.44
   1   3  17    1.95    2.83
   1  -3  17    3.05    2.78
   1   3  17    4.72    2.40
   1   3  17    2.92    2.84
   1  -3  17    4.20    2.75
   1  -3  17    5.43    3.06
   1  -3  17    0.92    2.34
   1   3  17    5.01    2.78
   1   3  18   22.17    3.38
   1  -3  18   19.90    3.47
   1   3  18   19.51    3.67
   1   3  18   25.14    3.36
   1  -3  18   20.65    3.19
   1   3  18   18.53    3.59
   1  -3  18   19.06    3.14
   1  -3  18   20.00    3.76
   1   3  18   18.49    3.72
   1  -3  18   22.77    3.64
   1  -3  19   17.39    3.42
   1   3  19   23.19    3.85
   1  -3  19   21.36    3.43
   1  -3  19   23.95    3.65
   1   3  19   24.21    3.33
   1   3  19   26.36    3.62
   1   3  19   24.52    3.34
   1  -3  20  171.79    7.80
   1  -3  20  189.83    8.92
   1   3  20  170.22    8.81
   1   3  20  167.25    7.92
   1  -3  20  185.84    8.88
   1  -3  20  181.27    8.69
   1   3  20  184.70    8.97
   1   3  20  183.28    8.21
   1  -3  20  178.96    8.01
   1   3  21    2.23    2.51
   1  -3  21    2.10    2.41
   1   3  21    1.83    2.18
   1  -3  21    2.91    2.30
   1   3  21    2.81    2.63
   1  -3  21    2.71    2.53
   1   3  21    2.38    1.86
   1   3  22    2.16    2.20
   1  -3  22    2.05    2.09
   1   3  22   -0.20    1.92
   1  -3  22    0.23    2.17
   1   3  22   -0.48    2.23
   1  -3  22    1.62    2.09
   1   3  23    2.52    1.99
   1  -3  23    0.93    1.89
   1   3  23    0.98    1.91
   1  -3  23    1.69    1.92
   1   3  23   -0.48    1.69
   1   3  24    1.98    1.97
   1  -3  24    2.91    1.94
   1   3  24    3.01    2.14
   1  -3  24    0.42    1.92
  -1   4  24   14.36    2.26
  -1  -4  24   15.76    2.29
  -1  -4  24   15.04    2.44
  -1   4  24   16.60    2.44
  -1   4  23   48.08    3.34
  -1   4  23   51.83    3.73
  -1  -4  23   41.11    3.49
  -1   4  23   44.91    3.66
  -1  -4  23   49.07    3.66
  -1  -4  22    7.05    2.36
  -1   4  22    8.74    2.52
  -1  -4  22   10.66    2.58
  -1   4  22    9.54    2.67
  -1   4  22    9.70    2.28
  -1   4  21   -2.24    2.71
  -1  -4  21    3.36    2.47
  -1   4  21   -0.66    2.10
  -1  -4  21   -2.27    2.18
  -1  -4  21    0.51    2.32
  -1   4  21   -0.83    2.44
  -1  -4  20   -0.57    2.35
  -1   4  20    0.62    2.58
  -1   4  20   -0.73    2.24
  -1  -4  20   -1.39    2.18
  -1  -4  20    0.28    2.41
  -1   4  20    3.10    2.79
  -1   4  19   47.63    4.35
  -1  -4  19   51.12    4.23
  -1  -4  19   51.47    4.88
  -1   4  19   47.82    5.03
  -1   4  18    6.67    3.05
  -1  -4  18    5.02    2.66
  -1   4  18    6.94    2.39
  -1   4  18    2.04    3.02
  -1  -4  18    3.37    2.78
  -1   4  18    6.77    3.19
  -1  -4  18    7.96    2.85
  -1  -4  18    3.99    2.46
  -1  -4  17   65.36    4.82
  -1  -4  17   60.37    5.28
  -1   4  17   64.99    5.64
  -1   4  17   65.60    5.51
  -1  -4  17   62.24    5.22
  -1   4  17   64.40    4.86
  -1  -4  17   70.78    5.73
  -1   4  17   64.95    4.87
  -1   4  17   63.78    5.56
  -1  -4  17   65.97    5.36
  -1   4  16  167.97    8.84
  -1  -4  16  184.08    8.65
  -1  -4  16  169.89    7.83
  -1  -4  16  172.59    8.22
  -1  -4  16  162.87    8.29
  -1   4  16  200.86    8.26
  -1  -4  16  187.48    9.04
  -1   4  16  166.69    8.75
  -1  -4  16  159.95    8.21
  -1  -4  16  182.17    8.71
  -1   4  16  165.31    8.87
  -1   4  16  184.37    8.09
  -1   4  15  159.99    8.35
  -1  -4  15  150.40    7.05
  -1  -4  15  167.84    8.17
  -1   4  15  169.67    8.46
  -1  -4  15  168.75    8.08
  -1   4  15  180.01    8.57
  -1  -4  15  160.70    8.01
  -1  -4  15  169.74    7.42
  -1   4  15  147.72    7.37
  -1  -4  15  150.93    7.80
  -1   4  15  169.46    7.54
  -1  -4  15  181.16    8.60
  -1  -4  15  165.43    7.81
  -1   4  15  161.17    7.40
  -1  -4  14  120.45    5.94
  -1   4  14  113.56    6.93
  -1   4  14  116.83    6.82
  -1  -4  14  122.88    6.45
  -1  -4  14  117.45    6.52
  -1   4  14  128.00    7.01
  -1  -4  14  132.08    6.22
  -1   4  14  122.30    6.31
  -1  -4  14  118.34    6.31
  -1   4  14  120.18    6.06
  -1  -4  14  121.83    6.56
  -1   4  14  132.86    6.27
  -1  -4  14  128.90    6.99
  -1  -4  13    6.10    2.35
  -1   4  13    9.74    2.59
  -1  -4  13    8.00    1.98
  -1   4  13   11.37    2.25
  -1   4  13    8.79    2.73
  -1  -4  13    5.21    2.35
  -1   4  13   11.00    2.18
  -1  -4  13   10.53    2.68
  -1   4  13    6.77    2.49
  -1  -4  13    5.23    2.32
  -1  -4  13    7.65    2.32
  -1   4  12   68.44    4.78
  -1  -4  12   72.44    4.55
  -1   4  12   78.64    4.29
  -1  -4  12   66.68    4.47
  -1   4  12   72.70    4.86
  -1  -4  12   71.76    4.46
  -1   4  12   71.34    4.59
  -1   4  12   75.03    4.22
  -1  -4  12   73.44    4.92
  -1   4  11   36.03    3.47
  -1   4  11   39.34    2.90
  -1  -4  11   32.12    3.20
  -1  -4  11   39.70    3.17
  -1   4  11   30.44    3.32
  -1   4  11   34.32    3.18
  -1   4  11   34.61    2.87
  -1  -4  11   36.57    3.47
  -1  -4  10   10.51    2.42
  -1  -4  10   11.15    2.31
  -1   4  10   11.32    1.95
  -1   4  10    9.73    2.15
  -1   4  10   12.97    2.07
  -1   4  10   10.07    2.39
  -1   4  10    7.14    2.36
  -1  -4  10   11.03    2.23
  -1   4  10    8.06    2.28
  -1  -4  10   13.28    1.47
  -1  -4   9   20.37    1.74
  -1  -4   9   18.02    2.43
  -1   4   9   16.61    2.16
  -1  -4   9   19.21    2.71
  -1   4   9   18.82    2.35
  -1   4   9   12.23    2.44
  -1   4   8   -0.11    1.48
  -1  -4   8   -0.41    1.12
  -1   4   8   -2.07    1.96
  -1  -4   8    0.90    1.69
   1   4  -8    0.31    0.74
  -1   4   7 1504.27   37.53
  -1  -4   7 1534.64   37.18
  -1  -4   7 1538.96   37.93
  -1   4   7 1529.35   38.25
   1   4  -7 1456.67   36.67
  -1   4   6    6.21    1.39
   1   4  -6    8.67    0.99
   1  -4  -6    7.60    0.57
  -1  -4   6    8.55    1.67
  -1   4   6    6.93    1.86
  -1   4   5 2983.76   71.16
  -1   4   5 2938.74   71.71
  -1  -4   5 2906.74   71.45
  -1   4   5 2902.54   70.81
  -1  -4   5 2948.18   71.11
   1   4  -5 2960.71   70.72
  -1   4   4  934.42   23.98
  -1  -4   4  947.65   24.31
  -1   4   4  957.04   24.47
  -1  -4   4  938.86   23.93
  -1   4   4  981.39   23.80
   1   4  -4  960.45   23.71
  -1   4   3 1176.52   29.26
  -1  -4   3 1165.24   29.56
  -1  -4   3 1174.27   29.21
  -1   4   3 1204.58   29.21
   1   4  -3 1183.07   29.09
  -1  -4   2 2219.03   53.64
   1   4  -2 2224.74   53.61
  -1   4   2 2205.78   53.68
  -1   4   2 2214.69   53.66
  -1  -4   1 5890.21  141.79
  -1   4   1 5999.09  141.86
  -1   4   1 5939.59  141.80
  -1  -4   0  216.81    6.11
  -1   4   0  203.77    6.23
  -1  -4  -1  149.65    4.55
  -1   4  -1  144.06    4.72
   1   4   1  145.24    4.57
  -1   4  -2  138.45    4.61
   1   4   2  140.71    4.48
   1  -4   2  140.06    4.12
  -1  -4  -2  142.33    4.35
  -1   4  -3  145.52    4.77
   1  -4   3  142.51    4.87
   1   4   3  141.18    4.60
   1  -4   3  144.92    4.11
  -1  -4  -3  143.90    4.40
  -1   4  -4  469.11   12.28
   1  -4   4  459.59   12.41
   1   4   4  458.27   12.52
   1   4   4  461.18   12.11
   1  -4   4  438.61   11.30
  -1  -4  -4  451.43   11.67
   1   4   5   44.00    2.69
   1  -4   5   43.67    2.58
  -1   4  -5   46.93    2.41
   1   4   5   42.09    2.36
  -1  -4  -5   44.41    1.90
   1   4   6    1.65    1.20
  -1   4  -6    5.06    1.21
  -1  -4  -6    3.79    0.76
   1  -4   6    2.34    1.41
   1   4   6    4.41    1.68
   1   4   7  462.88   12.53
   1  -4   7  445.96   12.80
   1   4   7  434.92   13.07
  -1   4  -7  442.56   12.50
   1   4   8  167.05    6.07
  -1   4  -8  178.96    6.03
   1   4   8  173.52    6.71
   1  -4   8  164.72    6.35
   1  -4   9  209.51    7.56
   1   4   9  211.73    7.29
   1   4   9  222.60    8.03
   1  -4   9  210.96    7.83
  -1   4  -9  215.06    7.11
   1   4  10    0.74    1.88
   1   4  10    0.99    1.47
   1  -4  10    2.19    1.90
   1   4  10    2.37    1.58
   1   4  10    0.19    1.89
   1  -4  10    0.97    1.74
   1   4  10   -1.62    1.96
   1  -4  10    0.18    1.75
  -1   4 -10    1.19    1.20
   1  -4  11    0.17    1.67
   1   4  11    1.76    1.51
   1  -4  11    0.54    1.73
   1   4  11   -0.63    1.86
   1   4  11    1.40    1.69
   1  -4  11   -0.20    1.86
   1   4  11   -1.03    2.03
   1   4  11    0.18    1.54
   1  -4  12    3.29    1.90
   1   4  12    3.70    1.75
   1   4  12    3.80    1.84
   1  -4  12    1.24    2.02
   1   4  12    2.81    2.23
   1  -4  12    2.43    1.79
   1   4  12    3.00    1.71
   1  -4  12    3.98    2.12
   1   4  12    3.90    2.29
   1   4  12    4.97    1.93
   1   4  13  102.79    5.29
   1   4  13   98.67    5.94
   1  -4  13  104.77    5.85
   1   4  13  102.72    5.51
   1  -4  13   96.17    5.12
   1   4  13   99.04    5.86
   1  -4  13  106.01    5.83
   1   4  13  104.66    6.05
   1  -4  13  105.05    5.62
   1   4  13  103.72    5.48
   1  -4  13  104.20    5.95
   1  -4  13  100.60    5.58
   1   4  13  114.60    5.48
   1   4  13   93.25    5.56
   1   4  14   47.25    3.81
   1   4  14   44.27    4.37
   1  -4  14   43.60    4.00
   1   4  14   46.26    3.89
   1  -4  14   52.14    3.86
   1  -4  14   54.24    4.36
   1   4  14   43.98    4.37
   1  -4  14   50.58    4.13
   1   4  14   45.70    4.51
   1   4  14   44.57    3.72
   1  -4  14   57.52    4.53
   1  -4  14   45.98    4.06
   1   4  14   48.16    3.91
   1   4  14   50.33    4.30
   1   4  15  130.42    6.57
   1   4  15  129.77    7.34
   1  -4  15  122.66    6.97
   1   4  15  130.64    6.72
   1  -4  15  138.57    6.60
   1   4  15  131.78    7.40
   1  -4  15  129.22    7.14
   1   4  15  141.44    7.71
   1  -4  15  124.28    6.79
   1  -4  15  134.17    7.20
   1   4  15  137.84    6.82
   1  -4  15  136.92    7.46
   1  -4  15  132.28    7.09
   1   4  15  140.84    6.73
   1   4  15  129.97    7.05
   1  -4  16   -0.27    2.32
   1   4  16    0.50    2.14
   1  -4  16   -0.29    2.31
   1   4  16    1.31    2.61
   1   4  16    0.26    2.05
   1  -4  16    3.51    2.44
   1   4  16    0.25    2.01
   1   4  16   -0.86    2.39
   1   4  16   -0.98    2.50
   1  -4  16    1.55    2.75
   1   4  16    0.25    2.10
   1   4  16   -0.96    2.97
   1  -4  16   -0.53    2.34
   1  -4  16    0.58    2.31
   1   4  16    0.32    2.99
   1  -4  16   -2.02    2.59
   1   4  17  251.40   11.13
   1  -4  17  244.31   10.58
   1  -4  17  255.36    9.94
   1   4  17  234.43   10.34
   1   4  17  281.28   10.38
   1   4  17  228.50   10.78
   1  -4  17  237.19   10.54
   1  -4  17  236.53   10.10
   1  -4  17  258.03   10.87
   1   4  17  260.73   11.32
   1  -4  17  232.69   10.73
   1   4  17  236.08    9.99
   1   4  17  248.92   10.05
   1  -4  18   36.78    3.96
   1   4  18   39.41    4.16
   1  -4  18   40.92    4.00
   1  -4  18   46.00    4.49
   1   4  18   35.46    4.66
   1   4  18   32.91    4.33
   1  -4  18   38.40    4.23
   1   4  18   44.40    4.79
   1  -4  18   43.84    4.49
   1   4  18   36.65    3.91
   1   4  19    1.63    2.35
   1   4  19    5.38    2.52
   1  -4  19    5.11    2.53
   1   4  19    2.77    1.98
   1  -4  19    6.71    2.83
   1   4  19    5.56    2.98
   1  -4  19    5.38    2.83
   1   4  20   -1.45    2.35
   1  -4  20    1.15    2.26
   1  -4  20   -0.90    2.53
   1  -4  20    1.41    2.44
   1   4  20   -0.92    2.61
   1  -4  20    2.54    2.02
   1   4  20   -1.22    2.81
   1  -4  20    1.40    2.51
   1   4  21    1.62    1.72
   1   4  21    1.31    1.99
   1  -4  21    1.87    2.44
   1  -4  21    1.64    1.91
   1   4  21    4.39    2.47
   1  -4  21    2.30    2.48
   1  -4  21    1.01    2.26
   1   4  21    3.55    2.34
   1  -4  22    3.51    2.20
   1   4  22    6.08    2.41
   1   4  22    6.39    2.09
   1  -4  22    6.53    2.34
   1   4  22    8.10    2.49
   1   4  23    4.65    2.02
   1  -4  23    4.78    1.87
   1   4  23    4.97    1.74
   1  -4  23    7.01    1.98
   1   4  23    4.41    1.92
   1  -4  24    1.16    2.03
   1   4  24    1.19    2.00
   1  -4  24    0.13    1.85
   1   4  24    2.88    1.95
  -1  -5  24    8.69    2.20
  -1  -5  23    5.81    2.06
  -1   5  23    4.43    1.93
  -1   5  23    1.56    1.45
  -1   5  23    1.93    1.80
  -1  -5  23    1.15    1.66
  -1  -5  22    1.25    2.03
  -1   5  22    1.13    2.14
  -1   5  22    0.90    2.17
  -1  -5  22    3.73    2.20
  -1   5  22    0.18    1.76
  -1   5  21   62.67    4.89
  -1  -5  21   68.35    4.89
  -1   5  21   65.02    4.43
  -1   5  21   64.18    4.99
  -1  -5  21   69.54    4.88
  -1  -5  21   66.37    4.29
  -1   5  20    0.47    2.16
  -1  -5  20    1.36    2.34
  -1   5  20   -0.61    2.49
  -1   5  19    7.24    3.10
  -1   5  19    9.70    2.78
  -1  -5  19    8.36    2.70
  -1  -5  19   12.07    3.28
  -1   5  19    9.52    3.21
  -1  -5  19    9.95    3.06
  -1   5  18  381.42   13.57
  -1   5  18  385.11   13.55
  -1   5  18  344.81   14.43
  -1  -5  18  410.56   14.53
  -1   5  18  376.80   14.65
  -1  -5  18  402.09   14.33
  -1  -5  18  391.13   13.52
  -1  -5  17   52.25    4.43
  -1   5  17   49.42    4.33
  -1   5  17   52.69    5.14
  -1  -5  17   54.06    4.94
  -1   5  17   57.40    4.63
  -1  -5  17   51.56    4.97
  -1   5  17   58.69    5.54
  -1  -5  17   45.77    4.78
  -1   5  17   54.69    5.33
  -1  -5  17   61.14    5.12
  -1   5  16  196.65    9.53
  -1  -5  16  195.65    9.16
  -1  -5  16  186.17    8.26
  -1   5  16  187.45    8.62
  -1   5  16  196.79    8.57
  -1  -5  16  193.14    9.36
  -1  -5  16  189.76    9.03
  -1   5  16  190.07    9.57
  -1   5  16  203.30    8.68
  -1  -5  16  194.93    9.34
  -1   5  16  203.55    9.77
  -1  -5  15    2.68    2.00
  -1   5  15    2.54    2.96
  -1  -5  15    2.79    2.53
  -1   5  15    0.65    2.74
  -1  -5  15    2.53    2.49
  -1   5  15   -0.63    3.15
  -1  -5  15   -0.28    2.60
  -1  -5  15    1.55    2.42
  -1   5  15    3.10    2.28
  -1   5  15    2.77    2.26
  -1  -5  15    1.24    2.73
  -1   5  15    0.24    1.95
  -1  -5  15    1.36    2.27
  -1   5  14   86.24    5.88
  -1  -5  14   87.84    5.06
  -1  -5  14   94.59    5.62
  -1   5  14   83.72    5.77
  -1   5  14   86.30    5.12
  -1  -5  14   96.35    6.13
  -1   5  14   88.69    6.02
  -1  -5  14   85.83    5.52
  -1  -5  14   78.82    4.93
  -1   5  14   81.82    5.05
  -1   5  14   84.96    5.43
  -1   5  14   83.99    5.03
  -1  -5  14   83.86    5.37
  -1   5  13   83.74    5.86
  -1  -5  13  105.25    5.74
  -1   5  13  107.15    6.28
  -1   5  13  100.15    5.27
  -1  -5  13   94.93    5.71
  -1  -5  13  108.26    6.34
  -1   5  13   96.85    6.10
  -1  -5  13  104.12    5.82
  -1  -5  13  108.73    5.35
  -1   5  13   91.00    5.19
  -1   5  13   93.62    5.49
  -1   5  13  112.32    5.93
  -1   5  13  100.36    5.29
  -1  -5  12  107.31    6.04
  -1   5  12  104.26    5.97
  -1  -5  12  105.40    5.11
  -1   5  12  110.42    5.30
  -1  -5  12   96.00    5.51
  -1   5  12  109.80    5.29
  -1   5  12   98.89    5.93
  -1   5  12   97.54    5.40
  -1   5  12  107.95    6.03
  -1  -5  12  110.02    5.61
  -1   5  11  152.48    6.31
  -1   5  11  153.18    6.28
  -1  -5  11  145.16    6.57
  -1  -5  11  144.22    6.53
  -1   5  11  142.23    6.95
  -1   5  11  147.36    6.99
  -1   5  11  156.05    6.70
  -1   5  11  150.63    6.87
  -1  -5  11  162.14    7.29
  -1  -5  10  151.03    6.83
  -1   5  10  149.66    6.07
  -1   5  10  148.67    6.76
  -1  -5  10  152.89    6.46
  -1   5  10  148.79    6.83
  -1   5  10  134.62    6.42
  -1   5  10  163.16    6.19
  -1  -5  10  148.35    5.41
  -1   5  10  157.54    6.40
  -1  -5   9    9.47    1.50
  -1   5   9    8.38    2.33
  -1  -5   9    9.78    2.31
  -1   5   9   10.65    1.96
  -1   5   9   13.79    2.24
   1   5  -8    3.57    0.95
  -1  -5   8    3.67    2.00
  -1   5   8    3.86    1.69
  -1  -5   8    3.58    1.36
  -1   5   8    4.32    2.11
  -1  -5   7   15.66    2.12
  -1   5   7   11.66    2.34
  -1   5   7   12.87    1.87
   1   5  -7   12.26    1.35
  -1   5   6   90.96    4.50
  -1  -5   6   91.01    4.19
  -1  -5   6   91.35    3.81
   1   5  -6   87.55    3.41
  -1   5   6   95.65    3.96
  -1   5   5    3.37    1.29
  -1  -5   5    3.22    1.25
   1   5  -5    2.85    1.03
  -1   5   5    2.29    0.99
  -1  -5   5    2.43    1.47
  -1   5   4  163.27    5.29
  -1  -5   4  163.42    5.64
  -1  -5   4  155.67    5.05
   1   5  -4  152.58    5.04
  -1   5   4  153.67    5.09
  -1  -5   3  115.40    3.98
  -1   5   3  110.93    4.13
   1   5  -3  110.90    3.99
  -1   5   3  117.57    4.10
  -1  -5   2  139.53    4.66
  -1   5   2  134.65    4.75
   1   5  -2  148.78    4.74
  -1   5   2  147.37    4.85
  -1   5   1  330.24    9.02
  -1  -5   1  318.08    8.96
  -1   5   1  306.80    9.01
  -1  -5   0  291.13    8.16
  -1   5   0  282.19    8.30
   1   5   1  192.79    5.91
  -1  -5  -1  185.27    5.72
  -1   5  -1  185.45    5.95
   1  -5   2    0.94    0.77
   1   5   2    1.06    1.03
  -1   5  -2    1.70    1.16
  -1  -5  -2    1.12    0.99
   1   5   3 1351.40   33.58
  -1   5  -3 1363.87   33.78
   1  -5   3 1340.96   32.84
  -1  -5  -3 1363.74   33.28
   1   5   4 1662.12   40.91
   1  -5   4 1668.55   41.29
  -1   5  -4 1712.73   41.10
   1  -5   4 1619.08   39.86
  -1  -5  -4 1676.98   40.42
   1   5   5 1564.46   38.78
   1  -5   5 1562.32   39.16
  -1  -5  -5 1547.43   38.07
  -1   5  -5 1574.68   38.90
   1   5   6  497.06   13.96
   1  -5   6  521.15   14.39
   1   5   6  495.25   14.58
  -1  -5  -6  509.54   13.15
  -1   5  -6  518.39   14.12
   1   5   7  533.02   14.66
   1   5   7  538.70   15.41
   1  -5   7  514.45   14.96
  -1  -5  -7  525.20   13.57
  -1   5  -7  542.83   14.77
   1   5   8   10.57    2.43
   1   5   8    9.60    1.92
   1  -5   8    9.84    2.21
  -1   5  -8   12.15    1.82
  -1   5  -9   46.72    2.88
   1   5   9   47.76    3.15
   1   5   9   44.28    3.57
   1  -5   9   42.99    3.44
   1  -5   9   37.22    3.15
   1  -5  10  386.02   12.41
   1   5  10  381.62   12.52
   1  -5  10  368.02   12.03
   1   5  10  360.91   12.40
   1   5  10  391.82   11.71
   1   5  10  358.85   11.94
   1   5  10  385.73   11.68
   1   5  10  383.40   12.45
  -1   5 -10  364.70   11.33
   1   5  11  253.50    9.57
   1   5  11  273.61    9.29
   1   5  11  260.49   10.05
   1   5  11  278.72    9.36
   1   5  11  255.22   10.02
   1  -5  11  263.84    9.64
   1  -5  11  285.52   10.07
   1   5  11  274.71   10.03
   1   5  12  184.11    7.45
   1   5  12  203.66    8.51
   1  -5  12  185.21    7.85
   1   5  12  177.93    7.67
   1  -5  12  188.39    7.31
   1   5  12  179.64    8.15
   1   5  12  192.19    8.39
   1  -5  12  182.04    8.06
   1   5  12  196.10    7.58
   1   5  12  184.99    8.10
   1   5  13   26.19    2.96
   1  -5  13   29.17    3.49
   1  -5  13   27.33    3.17
   1   5  13   19.47    3.22
   1   5  13   32.15    3.32
   1   5  13   27.58    2.90
   1  -5  13   27.33    2.89
   1   5  13   28.58    3.66
   1   5  13   27.84    3.78
   1   5  13   29.11    3.00
   1  -5  13   33.61    3.66
   1   5  13   27.59    3.07
   1   5  13   33.01    3.60
   1   5  14   -1.32    2.19
   1  -5  14    1.80    2.42
   1  -5  14   -0.51    2.19
   1   5  14    0.30    2.44
   1   5  14    0.25    1.97
   1  -5  14    0.61    2.10
   1   5  14    0.58    2.68
   1  -5  14   -1.13    2.46
   1   5  14    1.33    2.13
   1   5  14    0.82    2.37
   1   5  14    0.22    2.21
   1  -5  14    1.25    2.41
   1   5  14    1.76    2.62
   1  -5  15    3.96    2.42
   1   5  15    4.39    3.10
   1   5  15    2.56    2.69
   1  -5  15    2.51    2.42
   1  -5  15    1.32    2.27
   1  -5  15    3.86    2.66
   1  -5  15    2.80    2.83
   1   5  15    3.12    3.16
   1  -5  15    7.85    2.92
   1   5  15    6.60    2.24
   1   5  15    4.90    2.61
   1   5  15    2.79    2.31
   1   5  15    2.85    2.11
   1  -5  16  191.87    9.26
   1  -5  16  186.03    8.78
   1   5  16  211.58    9.91
   1   5  16  203.94    9.69
   1  -5  16  192.53    9.06
   1  -5  16  194.67    8.45
   1   5  16  201.21    9.68
   1  -5  16  201.38    9.28
   1  -5  16  196.54    9.49
   1   5  16  207.78    8.65
   1   5  16  173.54    8.89
   1   5  16  181.19    8.49
   1   5  16  204.57    8.63
   1   5  16  199.33    8.60
   1   5  17   -0.68    3.15
   1  -5  17    3.03    2.30
   1  -5  17    1.22    2.47
   1   5  17    0.35    2.95
   1   5  17    3.37    3.10
   1  -5  17   -0.90    2.57
   1  -5  17   -0.30    2.82
   1  -5  17    1.97    2.74
   1   5  17   -0.90    2.41
   1   5  17    2.79    2.14
   1   5  17    2.80    2.32
   1  -5  17    0.48    2.21
   1   5  17    1.31    2.17
   1  -5  18   57.63    5.12
   1  -5  18   50.60    4.37
   1   5  18   49.87    5.19
   1   5  18   56.73    5.32
   1  -5  18   49.24    4.66
   1  -5  18   48.26    4.96
   1   5  18   55.90    4.82
   1   5  18   60.14    4.67
   1  -5  18   47.37    4.28
   1   5  18   58.37    4.65
   1   5  19   86.59    6.20
   1  -5  19   91.07    5.96
   1  -5  19   80.28    6.00
   1   5  19   90.81    5.84
   1   5  19   88.02    5.48
   1  -5  19   84.87    5.30
   1  -5  19   92.74    6.10
   1   5  19   75.76    6.02
   1  -5  19   85.74    5.38
   1  -5  20   -0.29    2.51
   1  -5  20    0.81    2.28
   1   5  20    1.19    2.64
   1   5  20    4.18    2.27
   1  -5  20    1.35    2.06
   1   5  21    1.58    2.41
   1  -5  21    0.73    2.23
   1  -5  21   -0.26    2.11
   1   5  21    3.59    1.88
   1  -5  21    0.73    2.18
   1   5  21    1.33    2.47
   1   5  21    2.28    1.94
   1  -5  21    0.20    1.85
   1  -5  22   -0.82    2.00
   1   5  22    1.10    2.06
   1   5  22   -0.67    2.20
   1  -5  22   -0.21    2.00
   1   5  22    0.18    1.70
   1   5  23   16.20    2.46
   1  -5  23   20.46    2.47
   1  -5  23   16.82    2.42
   1   5  23   16.54    2.56
   1   5  23   11.13    1.93
   1  -5  24   -0.92    2.02
  -1  -6  24   13.15    2.13
  -1   6  23   -0.48    1.84
  -1  -6  23   -0.89    1.71
  -1  -6  23    0.90    1.86
  -1   6  23   -0.32    1.96
  -1   6  23    1.28    1.38
  -1  -6  22    8.69    2.23
  -1   6  22    6.32    2.33
  -1   6  22    6.27    1.94
  -1   6  22    8.77    2.41
  -1  -6  22    6.31    2.07
  -1   6  21   -0.59    2.00
  -1  -6  21   -2.07    2.17
  -1   6  21    2.05    2.39
  -1  -6  21   -1.30    1.88
  -1   6  21    1.02    2.31
  -1  -6  21    0.46    2.21
  -1   6  20   17.38    2.88
  -1   6  20   16.07    3.28
  -1  -6  20   13.54    3.03
  -1   6  19   51.54    4.29
  -1  -6  19   52.36    4.81
  -1   6  19   54.68    5.18
  -1  -6  19   54.30    4.25
  -1  -6  19   62.06    5.06
  -1   6  19   51.49    5.04
  -1   6  18   21.55    3.28
  -1  -6  18   18.21    3.58
  -1  -6  18   21.64    3.17
  -1   6  18   16.04    3.85
  -1  -6  17    5.14    2.83
  -1   6  17    3.46    3.04
  -1  -6  17    6.28    2.83
  -1   6  17    4.42    2.21
  -1  -6  17   10.39    2.86
  -1   6  17    7.05    2.70
  -1   6  17    5.21    2.93
  -1  -6  17    7.97    2.55
  -1   6  16   36.01    4.51
  -1  -6  16   32.05    3.84
  -1  -6  16   29.64    3.50
  -1  -6  16   29.67    3.82
  -1  -6  16   31.91    4.06
  -1   6  16   31.37    4.42
  -1  -6  16   26.28    3.92
  -1   6  16   27.15    3.64
  -1   6  16   31.78    3.54
  -1   6  16   32.57    3.51
  -1  -6  15   51.11    4.17
  -1   6  15   48.50    5.16
  -1  -6  15   56.17    4.74
  -1   6  15   48.12    4.46
  -1   6  15   45.20    4.11
  -1  -6  15   54.23    4.20
  -1   6  15   54.71    4.25
  -1  -6  15   58.87    5.10
  -1   6  15   57.87    4.34
  -1  -6  15   48.55    4.69
  -1   6  15   53.76    5.32
  -1   6  14   65.63    5.57
  -1   6  14   64.56    5.34
  -1  -6  14   75.32    5.19
  -1  -6  14   70.75    5.21
  -1  -6  14   66.16    5.45
  -1   6  14   61.07    4.77
  -1   6  14   65.84    4.70
  -1  -6  14   64.60    4.39
  -1   6  14   72.45    4.70
  -1   6  14   73.28    4.72
  -1   6  14   63.59    5.53
  -1  -6  14   70.04    5.22
  -1   6  13  110.64    6.75
  -1   6  13  100.13    6.34
  -1  -6  13  101.59    5.87
  -1   6  13  108.15    6.01
  -1  -6  13  101.83    6.05
  -1  -6  13   86.89    6.14
  -1   6  13  113.45    5.90
  -1   6  13  109.19    6.11
  -1  -6  13  107.33    5.42
  -1   6  13  106.03    5.65
  -1   6  13  101.41    5.58
  -1  -6  13  106.59    6.17
  -1   6  13  100.58    6.33
  -1   6  12  443.26   13.62
  -1   6  12  407.54   14.62
  -1  -6  12  433.21   14.00
  -1   6  12  417.09   13.86
  -1   6  12  414.20   14.57
  -1  -6  12  410.71   14.07
  -1  -6  12  435.94   13.35
  -1   6  12  404.10   13.70
  -1   6  12  417.64   14.04
  -1   6  12  409.77   14.58
  -1   6  12  417.01   14.34
  -1   6  12  441.48   13.56
  -1  -6  12  426.22   14.60
  -1  -6  11    5.33    2.42
  -1  -6  11    4.59    2.07
  -1   6  11    2.68    2.34
  -1   6  11    5.42    2.35
  -1  -6  11    2.06    1.88
  -1   6  11    3.68    2.35
  -1   6  11    5.06    1.97
  -1   6  11    7.52    2.24
  -1   6  11    6.66    1.70
  -1   6  11    2.66    1.69
  -1   6  10    3.79    1.52
  -1   6  10    3.04    1.66
  -1   6  10    4.82    1.86
  -1   6  10    2.55    1.68
  -1   6  10    3.28    2.13
  -1  -6  10    4.43    2.30
  -1   6  10    3.77    2.19
  -1  -6  10    2.26    1.74
  -1   6  10    3.35    2.09
  -1   6   9  429.34   12.83
  -1   6   9  440.03   13.18
  -1   6   9  410.33   13.70
  -1  -6   9  439.47   13.33
  -1  -6   9  441.39   13.86
  -1   6   9  385.64   13.31
  -1   6   9  422.23   13.76
  -1   6   9  443.24   12.91
  -1  -6   8   98.90    4.25
  -1  -6   8   96.02    5.07
   1   6  -8   96.66    3.81
  -1   6   8   97.96    4.69
  -1   6   8  102.40    4.61
   1   6  -7  375.79   10.42
  -1  -6   7  390.11   11.84
  -1   6   7  382.19   11.06
  -1  -6   6  712.46   18.71
   1   6  -6  716.65   18.62
  -1  -6   6  694.19   19.44
  -1   6   6  713.61   19.07
  -1   6   5  311.09    9.21
  -1  -6   5  292.58    8.78
   1   6  -5  309.99    8.94
  -1   6   5  301.89    8.98
  -1  -6   5  299.50    9.57
  -1   6   4  706.17   17.97
  -1  -6   4  673.36   18.34
  -1  -6   4  657.02   17.51
   1   6  -4  660.17   17.67
  -1   6   4  680.93   17.80
  -1  -6   3  302.29    8.80
  -1   6   3  319.46    9.19
   1   6  -3  310.72    9.02
  -1   6   3  311.37    9.11
  -1  -6   2  267.52    8.05
  -1   6   2  293.57    8.40
   1   6  -2  273.79    8.23
  -1   6   2  283.77    8.37
  -1   6   1   53.06    2.78
  -1  -6   1   49.89    2.63
  -1   6   1   51.75    2.77
  -1   6   0    2.23    1.32
  -1  -6   0    1.87    1.14
  -1   6  -1   13.48    1.65
   1   6   1   16.02    1.65
  -1  -6  -1   12.03    1.46
  -1   6  -2  600.97   16.66
   1   6   2  615.30   16.52
  -1  -6  -2  638.17   16.28
   1  -6   2  621.73   15.86
  -1   6  -3  127.76    4.93
   1  -6   3  129.54    4.04
  -1  -6  -3  134.57    4.53
   1   6   3  129.34    4.82
   1   6   4    1.79    1.42
   1  -6   4    3.20    1.78
  -1   6  -4    2.11    1.44
  -1  -6  -4    1.85    1.06
   1  -6   4    2.25    0.74
   1   6   5  211.66    6.86
   1  -6   5  205.02    7.27
  -1   6  -5  202.08    6.98
  -1  -6  -5  203.01    6.19
   1   6   6   86.97    3.96
   1  -6   6   87.40    4.36
  -1   6  -6   92.45    4.12
  -1  -6  -6   82.08    3.20
  -1   6  -7   15.46    1.98
   1   6   7   13.06    2.45
  -1  -6  -7   15.68    1.36
   1   6   7   18.20    2.13
   1   6   8  233.11    8.65
  -1   6  -8  236.57    8.08
   1   6   8  240.32    8.08
   1  -6   8  238.14    8.52
   1   6   9  167.02    6.41
   1   6   9  166.38    6.39
   1   6   9  158.50    7.12
   1  -6   9  175.04    6.89
   1   6   9  168.33    7.03
   1   6   9  147.10    6.96
  -1   6  -9  168.96    6.41
   1  -6   9  162.91    6.88
   1   6  10  394.77   12.92
   1   6  10  383.46   12.07
   1   6  10  393.84   13.06
   1   6  10  372.84   11.97
   1  -6  10  372.04   12.72
   1   6  10  392.59   13.09
   1  -6  10  392.76   12.55
   1   6  11  226.75    9.32
   1   6  11  218.78    9.09
   1   6  11  240.34    9.40
   1   6  11  240.29    8.53
   1   6  11  218.59    9.22
   1  -6  11  235.44    8.90
   1   6  11  238.10    8.50
   1  -6  11  213.17    8.95
   1  -6  12    5.76    2.48
   1   6  12    4.18    1.97
   1  -6  12    4.81    1.93
   1   6  12    5.35    2.17
   1   6  12    5.55    2.66
   1   6  12    7.19    2.65
   1   6  12    4.01    2.50
   1  -6  12    2.01    1.96
   1   6  12    1.57    1.74
   1   6  12    5.50    2.50
   1   6  13  542.58   16.29
   1  -6  13  477.91   16.41
   1   6  13  505.54   17.27
   1   6  13  501.67   16.11
   1  -6  13  510.53   15.84
   1  -6  13  533.63   16.88
   1   6  13  504.54   17.27
   1   6  13  503.84   17.34
   1   6  13  543.70   16.19
   1  -6  13  558.20   17.41
   1   6  13  545.74   16.22
   1   6  13  515.45   17.06
   1   6  14  205.17    8.31
   1  -6  14  182.23    8.50
   1   6  14  172.99    8.92
   1   6  14  172.20    7.70
   1  -6  14  190.67    7.97
   1   6  14  168.57    8.87
   1  -6  14  186.40    8.65
   1   6  14  189.27    7.91
   1  -6  14  203.02    9.10
   1   6  14  178.61    8.70
   1   6  14  200.30    8.18
   1   6  14  187.43    9.14
   1  -6  15   19.90    3.28
   1   6  15   15.32    3.73
   1  -6  15   14.65    3.31
   1  -6  15   18.99    3.16
   1  -6  15   15.50    3.00
   1   6  15   16.20    3.81
   1  -6  15   15.94    3.53
   1   6  15   20.14    3.42
   1   6  15   17.71    3.04
   1   6  15   19.42    2.94
   1   6  15   22.02    3.23
   1   6  16   12.17    3.60
   1  -6  16   12.82    2.88
   1  -6  16    8.37    2.88
   1  -6  16    9.39    2.82
   1  -6  16   12.79    3.37
   1  -6  16   13.19    3.27
   1   6  16    7.06    3.17
   1  -6  16   12.04    3.21
   1   6  16   14.16    3.40
   1   6  16   11.98    2.82
   1   6  16   13.67    2.76
   1   6  16   11.88    2.90
   1   6  17    4.08    2.83
   1  -6  17    1.51    2.65
   1  -6  17    5.07    2.92
   1   6  17    2.08    2.29
   1   6  17    7.06    2.92
   1   6  17    2.90    2.26
   1  -6  17    6.10    2.58
   1  -6  17    3.33    2.40
   1   6  17    5.13    3.20
   1  -6  17    7.23    2.58
   1  -6  18  121.27    7.29
   1   6  18  115.22    6.31
   1   6  18  113.59    6.81
   1  -6  18  126.34    7.17
   1   6  18  114.47    7.25
   1  -6  18  121.00    6.49
   1   6  18  132.86    6.73
   1  -6  19   26.32    3.69
   1  -6  19   27.90    3.82
   1   6  19   22.46    3.76
   1  -6  19   27.15    3.74
   1   6  19   22.29    3.24
   1  -6  19   22.66    3.06
   1   6  19   24.24    3.91
   1  -6  19   28.54    3.39
   1   6  19   29.69    3.39
   1  -6  20   18.84    3.42
   1   6  20   18.33    2.82
   1   6  20   22.12    3.57
   1  -6  20   20.17    3.32
   1  -6  20   19.03    2.71
   1   6  20   22.28    2.98
   1   6  21   25.80    2.89
   1  -6  21   24.41    2.92
   1  -6  21   17.97    2.42
   1   6  21   20.61    3.25
   1  -6  21   27.17    3.31
   1  -6  21   29.08    3.38
   1   6  21   24.62    3.34
   1   6  21   22.58    2.96
   1  -6  22   18.31    2.60
   1   6  22   16.26    2.69
   1   6  22   23.43    2.92
   1  -6  22   20.79    2.75
   1   6  22   17.03    2.37
   1  -6  23    6.49    2.15
   1   6  23    7.44    2.31
   1   6  23    4.12    1.50
   1   6  23    1.38    2.07
   1  -6  23    3.64    1.94
   1  -6  24    2.79    1.73
  -1  -7  23    5.93    1.87
  -1  -7  23    1.04    1.80
  -1   7  22   92.73    5.10
  -1  -7  22  102.03    5.06
  -1   7  22   89.62    4.98
  -1  -7  22   98.54    4.92
  -1   7  21    1.89    2.36
  -1  -7  21   -0.63    1.96
  -1   7  21    2.00    1.86
  -1   7  21   -0.24    2.22
  -1  -7  21    0.21    1.98
  -1  -7  21   -0.35    1.70
  -1  -7  20   55.39    4.43
  -1   7  20   46.31    4.41
  -1   7  20   47.09    3.81
  -1   7  20   43.46    4.32
  -1  -7  20   46.39    4.15
  -1  -7  20   43.69    3.62
  -1   7  19   14.27    2.77
  -1  -7  19   15.19    3.17
  -1   7  19   21.14    3.57
  -1  -7  18   89.79    5.43
  -1  -7  18   91.01    6.10
  -1   7  18   83.77    6.22
  -1   7  18   97.00    5.67
  -1  -7  17   -3.26    2.97
  -1  -7  17   -1.20    2.82
  -1   7  17   -1.38    3.26
  -1   7  17    1.11    2.18
  -1  -7  17   -1.82    2.52
  -1  -7  17   -0.24    2.25
  -1   7  17   -0.70    3.31
  -1   7  17    2.06    2.13
  -1   7  16   -1.02    1.97
  -1  -7  16   -0.60    2.45
  -1   7  16    0.35    2.99
  -1  -7  16    2.66    2.60
  -1  -7  16   -1.50    2.93
  -1   7  16   -0.26    2.02
  -1   7  16    1.15    2.18
  -1  -7  16    1.65    2.21
  -1  -7  16    1.93    2.00
  -1   7  16   -0.70    3.28
  -1   7  16   -0.50    2.28
  -1   7  15    1.99    1.99
  -1  -7  15    1.15    2.73
  -1  -7  15    0.58    2.40
  -1   7  15    3.05    3.09
  -1   7  15    0.26    2.18
  -1   7  15   -0.29    2.43
  -1  -7  15   -0.23    2.19
  -1   7  15   -0.34    3.13
  -1   7  15   -0.72    2.40
  -1   7  14  733.02   21.70
  -1  -7  14  748.21   22.35
  -1   7  14  678.25   21.71
  -1   7  14  737.35   22.39
  -1  -7  14  745.02   21.43
  -1   7  14  753.71   21.74
  -1   7  14  740.28   23.17
  -1  -7  14  713.80   22.27
  -1   7  14  716.87   22.96
  -1   7  13   53.99    5.10
  -1  -7  13   40.71    4.10
  -1   7  13   43.19    3.96
  -1   7  13   46.50    4.30
  -1  -7  13   44.17    4.72
  -1   7  13   48.46    4.12
  -1  -7  13   51.06    4.46
  -1  -7  13   50.14    3.96
  -1   7  13   41.77    3.75
  -1   7  13   50.10    3.97
  -1   7  13   50.78    4.79
  -1   7  12  568.87   17.18
  -1  -7  12  560.51   17.97
  -1   7  12  630.48   18.51
  -1   7  12  554.23   17.12
  -1   7  12  526.76   18.15
  -1  -7  12  551.93   17.59
  -1  -7  12  545.83   18.35
  -1   7  12  555.79   16.86
  -1  -7  12  589.85   17.01
  -1   7  12  553.45   18.40
  -1   7  12  581.25   17.58
  -1   7  12  562.85   17.64
  -1   7  12  547.70   17.74
  -1   7  11   11.36    2.86
  -1   7  11   16.92    2.69
  -1   7  11   15.54    2.56
  -1  -7  11   20.19    2.94
  -1   7  11   16.09    2.50
  -1  -7  11   16.25    2.72
  -1  -7  11   13.56    2.24
  -1  -7  11   14.85    3.02
  -1  -7  11   16.03    2.06
  -1   7  11   15.56    3.25
  -1   7  11   17.42    2.85
  -1   7  11   17.22    2.69
  -1   7  11   14.66    3.09
  -1   7  11   15.80    2.36
  -1   7  10   19.86    2.23
  -1  -7  10   21.11    3.09
  -1  -7  10   21.52    2.15
  -1  -7  10   23.46    2.84
  -1   7  10   19.44    3.23
  -1   7  10   18.47    2.99
  -1   7  10   20.64    2.68
  -1   7  10   24.10    2.72
  -1   7  10   20.72    2.47
  -1   7  10   21.16    2.50
  -1  -7   9  197.18    8.17
  -1  -7   9  188.39    6.90
  -1   7   9  199.67    7.46
  -1  -7   9  194.26    7.70
  -1   7   9  187.55    8.07
  -1   7   9  185.21    7.19
  -1   7   9  198.94    7.36
  -1   7   9  183.46    7.79
  -1   7   9  184.99    6.84
  -1   7   9  185.22    7.25
  -1   7   8    0.32    1.59
  -1   7   8    2.23    1.61
  -1   7   8    2.98    1.64
  -1  -7   8    0.52    1.75
  -1   7   8    0.21    2.10
  -1   7   8    0.95    2.09
   1   7  -8    1.55    1.07
  -1   7   8    0.62    1.58
  -1   7   7   21.40    2.26
  -1  -7   7   14.61    2.41
  -1   7   7   17.06    2.55
   1   7  -7   18.32    1.84
  -1   7   7   17.05    2.29
  -1   7   7   19.13    2.26
  -1   7   6    3.76    2.22
  -1  -7   6    2.19    1.28
   1   7  -6    2.55    1.21
  -1  -7   5   19.47    2.55
  -1  -7   5   18.35    1.87
   1   7  -5   26.26    2.10
  -1   7   5   24.89    2.33
  -1  -7   4   42.82    3.26
  -1  -7   4   40.92    2.48
  -1   7   4   45.60    2.92
  -1   7   4   37.72    2.59
   1   7  -4   46.77    2.70
  -1   7   3  132.61    5.08
  -1  -7   3  126.50    4.63
   1   7  -3  128.39    4.90
  -1   7   3  126.85    5.04
  -1   7   2   75.86    3.69
  -1   7   2   66.98    3.53
  -1  -7   2   75.65    3.34
   1   7  -2   75.42    3.52
  -1  -7   1   33.57    2.51
  -1   7   1   37.10    2.57
  -1  -7   0  321.62    9.46
  -1   7   0  305.37    9.53
   1   7   0  312.91    9.63
  -1   7   0  322.16    9.66
  -1  -7  -1   11.99    1.65
   1   7   1   13.20    1.96
  -1   7  -1    9.23    1.84
   1  -7   2   36.00    2.06
  -1  -7  -2   38.28    2.40
  -1   7  -2   34.43    2.65
   1   7   2   36.24    2.62
  -1   7  -3   10.77    2.03
   1  -7   3    9.00    1.20
   1   7   3   12.18    1.89
  -1  -7  -3   11.20    1.62
  -1   7  -4  230.67    7.74
   1  -7   4  223.18    6.25
   1  -7   4  233.28    8.08
  -1  -7  -4  227.36    7.01
   1   7   4  222.36    7.53
  -1   7  -5    9.01    1.92
   1  -7   5   10.99    2.45
  -1  -7  -5    8.72    1.41
   1   7   5   11.03    2.05
  -1   7  -6 1155.70   29.65
   1   7   6 1126.27   30.03
  -1  -7  -6 1124.70   28.41
   1   7   7   23.35    2.88
   1  -7   7   18.44    2.46
   1   7   7   19.28    2.22
   1  -7   7   17.63    2.54
   1   7   7   20.03    2.26
   1   7   8 1561.61   40.21
   1   7   8 1612.17   41.15
   1   7   8 1520.52   41.23
   1  -7   8 1589.61   40.98
   1   7   8 1567.73   40.27
   1  -7   8 1608.99   40.78
   1   7   9    5.93    1.68
   1  -7   9    6.21    2.00
   1   7   9    3.09    2.02
   1   7   9    3.78    2.22
   1   7   9    5.94    1.76
   1  -7   9    5.67    2.03
   1  -7  10   49.55    3.93
   1   7  10   49.84    3.82
   1   7  10   46.45    3.47
   1   7  10   57.68    3.76
   1   7  10   49.38    4.12
   1  -7  10   52.12    3.86
  -1   7 -10   51.34    3.45
   1   7  10   44.83    4.08
   1   7  11   78.26    5.43
   1  -7  11   75.78    4.78
   1   7  11   78.41    4.49
   1  -7  11   79.64    5.08
   1   7  11   82.58    4.98
   1  -7  11   66.93    4.12
   1   7  11   78.22    5.12
   1   7  11   76.02    4.49
   1   7  11   75.87    5.20
   1   7  11   67.01    5.23
   1   7  12   60.58    5.06
   1  -7  12   71.91    4.89
   1   7  12   76.32    4.64
   1  -7  12   69.51    5.15
   1   7  12   68.87    4.63
   1  -7  12   67.93    4.29
   1   7  12   76.48    5.26
   1   7  12   79.71    4.74
   1   7  12   83.99    5.52
   1   7  12   80.44    5.50
   1  -7  13   40.99    4.13
   1   7  13   34.52    3.54
   1  -7  13   36.53    3.51
   1   7  13   33.92    3.98
   1   7  13   37.40    4.11
   1   7  13   31.21    3.54
   1   7  13   37.29    4.47
   1  -7  13   35.68    3.79
   1   7  13   33.77    3.61
   1   7  13   33.66    4.11
   1  -7  14  107.56    6.68
   1   7  14   93.01    5.64
   1  -7  14  116.37    5.87
   1   7  14  108.24    6.62
   1   7  14  101.09    6.34
   1   7  14  119.54    6.13
   1   7  14  106.72    5.85
   1  -7  14  111.97    6.38
   1   7  14  107.59    6.95
   1   7  14  104.58    6.83
   1  -7  14  106.86    6.37
   1   7  15    3.01    2.93
   1  -7  15    4.09    2.32
   1   7  15    4.68    2.96
   1   7  15    0.57    2.39
   1   7  15   -1.45    2.43
   1  -7  15   -0.32    2.47
   1  -7  15    2.30    2.64
   1  -7  15    0.87    2.40
   1   7  15   -1.01    3.03
   1  -7  15    0.28    2.44
   1   7  15    1.99    2.03
   1  -7  16   18.58    3.35
   1   7  16   21.52    3.80
   1  -7  16   15.30    2.86
   1   7  16   19.51    3.30
   1   7  16   23.95    3.88
   1   7  16   12.88    2.85
   1  -7  16   20.03    3.37
   1   7  16   14.54    2.83
   1  -7  16   18.76    3.59
   1  -7  16   18.66    3.21
   1   7  16   23.02    3.95
   1  -7  17   66.82    4.74
   1   7  17   53.55    4.85
   1   7  17   54.63    4.53
   1   7  17   55.58    4.50
   1  -7  17   44.53    4.57
   1   7  17   65.04    5.55
   1  -7  17   57.05    5.03
   1  -7  17   52.67    4.62
   1  -7  17   57.72    5.09
   1   7  17   53.05    5.26
   1  -7  18    3.49    2.31
   1   7  18    3.64    2.50
   1   7  18    4.98    2.56
   1   7  18    5.46    2.32
   1  -7  18    2.54    2.55
   1  -7  18    5.21    2.77
   1   7  18    3.94    2.87
   1  -7  18    0.86    2.50
   1  -7  18    3.41    2.41
   1   7  18    2.31    2.96
   1  -7  19    8.00    2.75
   1  -7  19    7.13    2.44
   1   7  19    5.19    2.84
   1  -7  19    6.47    2.57
   1   7  19    6.40    2.46
   1  -7  20    1.19    2.03
   1  -7  20    2.66    1.81
   1   7  20    3.57    2.46
   1   7  20    0.91    2.00
   1  -7  20    3.18    2.25
   1  -7  20    0.49    2.09
   1   7  20   -0.54    2.46
   1   7  20    1.45    2.09
   1  -7  21    2.22    1.84
   1  -7  21    0.99    1.50
   1  -7  21    3.18    2.13
   1   7  21    1.63    2.28
   1   7  21    2.36    1.76
   1   7  21    3.47    2.26
   1  -7  21    2.94    2.14
   1   7  21    4.12    1.91
   1   7  22    0.74    1.76
   1  -7  22   -0.51    1.72
   1   7  22    2.60    2.00
   1  -7  22    1.03    1.74
   1   7  22    0.59    1.46
   1  -7  23    0.51    1.86
   1  -7  23    2.43    2.12
  -1  -8  23    2.68    1.90
  -1  -8  22    8.94    1.96
  -1  -8  22    8.13    2.02
  -1   8  22    8.33    1.72
  -1  -8  21   24.96    2.96
  -1  -8  21   21.52    2.52
  -1  -8  21   25.99    2.89
  -1   8  21   21.24    2.55
  -1   8  20    2.34    2.38
  -1  -8  20    3.51    1.97
  -1   8  20    3.35    2.39
  -1  -8  20    2.52    2.11
  -1  -8  20    2.27    2.16
  -1   8  20    0.77    1.89
  -1   8  19  107.37    6.67
  -1  -8  19  106.10    6.19
  -1   8  19  112.18    5.89
  -1   8  18    0.33    2.85
  -1  -8  18    0.56    2.63
  -1  -8  18    3.60    2.64
  -1   8  18   -1.62    2.83
  -1  -8  18    3.59    2.17
  -1   8  18   -0.23    2.12
  -1   8  17   58.47    5.51
  -1  -8  17   63.03    5.22
  -1   8  17   70.32    4.93
  -1   8  17   76.99    5.04
  -1  -8  17   73.81    4.91
  -1  -8  16   -0.23    2.23
  -1   8  16    2.46    3.08
  -1  -8  16   -0.49    1.98
  -1  -8  16    0.60    2.34
  -1   8  16    0.26    1.91
  -1   8  16   -0.27    2.19
  -1   8  16    4.11    2.58
  -1   8  16   -0.35    3.05
  -1  -8  16    0.59    2.35
  -1  -8  15    3.45    2.17
  -1   8  15    4.18    2.56
  -1   8  15    0.82    2.30
  -1   8  15    2.45    2.23
  -1   8  15    3.80    2.29
  -1  -8  15    7.89    3.08
  -1  -8  15    2.93    2.44
  -1   8  15    1.73    3.06
  -1   8  15    3.49    3.12
  -1   8  14   17.64    3.91
  -1  -8  14   25.87    3.67
  -1  -8  14   25.56    3.42
  -1   8  14   16.96    2.87
  -1   8  14   23.57    3.52
  -1   8  14   23.94    3.31
  -1   8  14   23.51    3.19
  -1  -8  14   20.19    3.08
  -1   8  14   22.25    4.20
  -1   8  13  328.02   11.55
  -1  -8  13  323.06   12.23
  -1  -8  13  336.90   11.57
  -1   8  13  346.56   13.41
  -1   8  13  346.01   11.99
  -1   8  13  329.21   12.26
  -1   8  13  317.16   12.38
  -1   8  13  317.51   13.01
  -1   8  13  321.92   11.71
  -1   8  13  328.97   12.09
  -1   8  12   34.77    3.50
  -1   8  12   36.38    3.52
  -1   8  12   32.74    4.03
  -1   8  12   37.15    4.42
  -1   8  12   32.92    3.32
  -1  -8  12   33.30    3.77
  -1  -8  12   38.79    3.42
  -1   8  12   33.75    4.26
  -1   8  12   42.47    3.79
  -1   8  12   35.12    3.78
  -1   8  12   39.40    4.17
  -1   8  11  559.53   17.47
  -1  -8  11  560.54   18.08
  -1   8  11  572.14   18.31
  -1   8  11  590.38   17.31
  -1   8  11  582.68   17.30
  -1   8  11  567.11   16.62
  -1   8  11  570.99   18.66
  -1   8  11  561.75   17.31
  -1  -8  11  568.77   16.68
  -1  -8  11  587.24   17.03
  -1   8  11  557.84   18.55
  -1   8  11  562.79   18.03
  -1   8  11  563.81   17.92
  -1  -8  11  578.60   17.90
  -1   8  10   29.51    3.12
  -1  -8  10   27.68    3.19
  -1   8  10   20.16    2.77
  -1   8  10   28.22    3.73
  -1   8  10   26.03    2.59
  -1  -8  10   26.81    3.09
  -1   8  10   23.50    2.72
  -1   8  10   26.21    2.85
  -1  -8  10   30.21    2.62
  -1  -8  10   25.22    2.66
  -1   8  10   25.08    3.19
  -1   8  10   23.75    2.98
  -1   8  10   26.03    3.45
  -1   8  10   27.84    3.32
  -1  -8   9   23.38    2.40
  -1   8   9   26.33    2.76
  -1   8   9   20.60    3.15
  -1   8   9   26.90    2.72
  -1   8   9   28.33    2.82
  -1  -8   9   22.12    2.79
  -1   8   9   26.17    2.49
  -1   8   9   22.68    2.67
  -1   8   9   27.99    3.50
  -1  -8   8   17.50    2.19
  -1   8   8   14.54    2.13
  -1   8   8   15.95    2.83
  -1   8   8   16.46    2.34
  -1   8   8   17.22    2.10
  -1   8   8   16.79    2.46
  -1   8   8   16.79    2.28
  -1  -8   8   15.97    2.54
  -1   8   8   14.83    2.75
  -1   8   7   27.23    3.12
  -1  -8   7   21.96    2.75
  -1   8   7   28.52    2.69
  -1   8   7   25.92    2.58
  -1   8   7   26.71    2.67
  -1   8   7   22.78    2.46
  -1  -8   7   23.42    2.40
  -1   8   7   27.08    3.33
  -1  -8   6   64.03    3.58
  -1   8   6   55.05    3.90
  -1   8   6   54.18    4.09
  -1   8   6   57.53    3.45
  -1   8   6   54.71    3.52
  -1  -8   6   57.65    3.95
   1   8  -6   61.45    3.36
  -1   8   6   50.83    3.33
  -1   8   6   57.30    3.69
  -1  -8   5   12.66    1.61
   1   8  -5   13.34    1.83
  -1   8   5   11.56    2.53
  -1  -8   4   12.98    1.68
  -1   8   4    8.03    2.30
  -1   8   4   14.78    1.96
   1   8  -4   10.84    1.83
  -1   8   3  486.26   13.39
  -1  -8   3  469.53   12.68
  -1   8   2  643.28   17.29
  -1  -8   2  595.42   16.52
  -1   8   2  639.34   17.33
  -1  -8   2  615.86   17.07
  -1   8   1  920.22   24.66
  -1   8   1  947.67   24.69
  -1  -8   1  932.94   24.49
  -1   8   0   44.48    3.12
  -1  -8   0   49.45    3.00
   1   8   0   45.40    3.17
  -1   8   0   49.95    3.29
  -1   8  -1   -0.41    1.68
  -1  -8  -1    0.35    1.48
   1   8   1    0.13    1.65
  -1   8  -2    0.71    1.58
   1  -8   2    1.52    1.15
   1   8   2   -1.05    1.70
  -1  -8  -2    2.48    1.38
  -1  -8  -3   14.29    1.87
   1   8   3   14.37    2.44
   1  -8   3   15.56    1.46
  -1  -8  -4  613.87   16.35
   1   8   4  589.95   17.41
  -1  -8  -5 1217.62   30.72
   1   8   5 1209.50   32.15
   1  -8   6   45.46    3.38
   1   8   6   45.57    3.66
   1   8   6   53.19    3.33
   1  -8   6   51.02    3.70
  -1  -8  -6   45.64    2.57
   1   8   6   40.29    3.73
   1   8   6   49.60    3.55
   1   8   7  380.49   12.69
   1   8   7  379.65   12.05
   1  -8   7  403.02   12.70
   1   8   7  416.54   13.00
   1  -8   7  378.45   12.48
  -1   8  -7  400.91   12.42
   1   8   7  387.41   13.07
   1   8   8  171.67    7.39
   1   8   8  177.76    7.06
   1  -8   8  187.60    7.59
   1   8   8  197.25    7.93
   1   8   8  169.61    6.90
   1  -8   8  172.35    7.38
  -1   8  -8  185.48    7.28
   1   8   8  176.14    7.79
  -1   8  -9    7.47    1.85
   1  -8   9    5.94    2.26
   1   8   9    8.56    2.12
   1   8   9    9.98    2.47
   1   8   9    7.22    1.92
   1   8   9    6.88    1.88
   1   8   9    7.69    2.36
   1  -8   9    7.88    2.34
   1   8   9    9.80    2.64
   1  -8  10    6.44    2.23
   1   8  10    5.08    2.38
  -1   8 -10    8.02    1.81
   1  -8  10    7.22    2.35
   1   8  10    9.06    2.31
   1   8  10    7.72    2.08
   1   8  10    8.25    2.82
   1   8  10    6.99    2.50
   1   8  10   10.62    2.08
   1  -8  10    2.61    1.75
   1   8  10    6.32    2.74
   1  -8  11  182.19    8.16
   1   8  11  196.14    8.62
   1  -8  11  187.53    8.42
   1   8  11  173.92    7.88
   1  -8  11  188.36    7.44
   1   8  11  184.49    7.58
   1   8  11  160.16    8.31
   1   8  11  191.84    7.68
   1   8  11  172.52    8.23
   1   8  11  171.88    8.11
   1   8  11  178.58    8.55
   1  -8  12  176.95    8.33
   1   8  12  206.87    9.07
   1  -8  12  179.59    8.61
   1   8  12  194.31    8.36
   1  -8  12  191.47    7.80
   1   8  12  187.14    7.93
   1   8  12  183.52    9.08
   1   8  12  193.61    8.03
   1   8  12  190.24    8.91
   1   8  12  184.64    8.67
   1   8  12  195.10    9.10
   1  -8  13  284.97   11.63
   1   8  13  292.93   10.95
   1  -8  13  289.18   10.43
   1  -8  13  290.07   11.24
   1   8  13  306.04   11.64
   1   8  13  285.14   11.63
   1   8  13  284.69   10.69
   1   8  13  271.36   11.77
   1   8  13  264.27   11.57
   1   8  13  288.60   10.63
   1  -8  14   34.91    4.25
   1   8  14   27.87    3.35
   1   8  14   30.35    3.47
   1   8  14   25.17    4.10
   1   8  14   35.44    4.17
   1   8  14   28.18    4.18
   1   8  14   25.05    3.31
   1  -8  14   28.39    3.32
   1  -8  14   29.78    3.68
   1  -8  14   32.69    4.01
   1   8  14   30.35    4.46
   1  -8  15   28.24    3.93
   1   8  15   27.32    3.32
   1  -8  15   28.75    3.56
   1   8  15   26.85    3.42
   1   8  15   29.07    3.40
   1   8  15   32.31    4.04
   1   8  15   34.20    4.21
   1  -8  15   39.64    4.14
   1   8  15   38.59    4.66
   1   8  15   37.64    4.53
   1  -8  15   37.26    4.12
   1  -8  15   32.98    4.02
   1  -8  16    6.08    2.39
   1  -8  16    5.40    2.62
   1   8  16    4.49    2.97
   1   8  16    2.30    2.08
   1   8  16    4.46    2.84
   1   8  16    9.55    2.86
   1   8  16    9.29    3.13
   1  -8  16    9.42    2.83
   1  -8  16    6.86    2.48
   1   8  17   70.30    5.88
   1  -8  17   79.59    5.67
   1   8  17   71.17    4.96
   1  -8  17   71.30    4.90
   1   8  17   58.74    5.08
   1   8  17   64.98    5.02
   1  -8  17   76.47    5.77
   1   8  18    0.64    2.84
   1  -8  18   -0.84    2.47
   1  -8  18    0.83    2.31
   1   8  18   -0.25    2.06
   1   8  18   -1.15    2.46
   1   8  18    0.93    2.10
   1  -8  18   -1.01    2.06
   1   8  18   -1.60    2.83
   1  -8  18   -0.67    2.18
   1   8  19    7.34    2.08
   1   8  19    9.17    2.74
   1   8  19    9.23    2.35
   1  -8  19    9.02    2.37
   1   8  19    5.20    2.58
   1  -8  19    9.15    2.69
   1   8  20   28.26    3.54
   1  -8  20   25.91    3.19
   1  -8  20   22.04    3.05
   1   8  20   23.55    2.89
   1   8  20   19.44    2.85
   1  -8  20   16.32    2.43
   1   8  20   22.41    3.25
   1  -8  20   20.75    2.79
   1  -8  21   42.37    3.50
   1  -8  21   33.80    2.79
   1  -8  21   52.07    3.77
   1  -8  21   45.23    3.26
   1   8  21   39.88    3.12
   1  -8  22    1.97    1.90
   1  -8  22   -1.64    1.78
   1   8  22    1.03    1.37
   1  -8  23    1.37    2.03
  -1  -9  22   20.77    2.44
  -1  -9  22   14.54    2.18
  -1  -9  21  179.69    7.10
  -1  -9  21  193.11    7.28
  -1   9  21  165.20    6.57
  -1  -9  21  180.95    6.66
  -1   9  20    5.24    1.98
  -1  -9  20    8.38    2.07
  -1  -9  20    8.91    2.41
  -1  -9  20    9.04    2.32
  -1   9  19    1.21    2.08
  -1  -9  19    0.24    2.12
  -1  -9  19   -0.48    2.32
  -1  -9  19   -0.96    2.13
  -1   9  18    1.29    1.76
  -1   9  18    0.44    1.97
  -1   9  18    0.31    2.68
  -1  -9  18    1.83    2.32
  -1  -9  17   25.51    3.56
  -1  -9  17   30.80    3.90
  -1   9  17   29.49    4.10
  -1   9  17   34.09    3.44
  -1  -9  17   29.14    3.18
  -1   9  17   35.70    4.42
  -1  -9  17   26.91    3.27
  -1   9  17   23.34    3.10
  -1   9  16   35.17    3.62
  -1   9  16   28.49    4.34
  -1  -9  16   30.16    3.50
  -1   9  16   27.92    3.62
  -1  -9  15   36.65    3.70
  -1   9  15   32.43    3.87
  -1   9  15   28.65    3.51
  -1   9  15   36.95    4.69
  -1   9  15   31.47    4.53
  -1  -9  15   34.78    4.00
  -1  -9  15   34.11    4.12
  -1   9  14    0.31    2.76
  -1   9  14    2.31    2.52
  -1   9  14    2.28    2.24
  -1  -9  14   -1.36    2.15
  -1   9  14    0.73    2.19
  -1   9  14    3.84    3.30
  -1  -9  14    0.86    2.38
  -1   9  14    0.69    3.06
  -1  -9  13   -3.07    2.60
  -1   9  13    0.92    2.78
  -1   9  13    0.95    1.85
  -1   9  13   -0.34    3.18
  -1   9  13    2.44    2.28
  -1   9  13   -0.24    2.35
  -1   9  13    3.31    2.66
  -1   9  13    0.57    2.40
  -1   9  13    0.68    3.14
  -1  -9  13    1.54    2.14
  -1  -9  12   54.94    4.60
  -1   9  12   65.83    5.25
  -1   9  12   54.81    4.31
  -1   9  12   58.95    5.48
  -1  -9  12   52.17    4.06
  -1   9  12   56.93    4.80
  -1   9  12   51.66    4.51
  -1   9  12   51.42    4.20
  -1   9  12   56.42    4.29
  -1   9  12   49.72    5.19
  -1   9  12   54.35    4.28
  -1   9  11   11.70    2.42
  -1   9  11   10.57    2.56
  -1   9  11   14.16    2.69
  -1   9  11   16.84    2.47
  -1  -9  11   17.25    2.45
  -1   9  11   16.38    3.14
  -1   9  11    9.85    2.74
  -1  -9  11   12.10    2.52
  -1   9  11   14.20    2.62
  -1   9  11   19.93    3.34
  -1  -9  11   11.24    2.81
  -1   9  11   14.80    3.57
  -1   9  11   14.66    3.59
  -1   9  10   14.76    2.59
  -1   9  10   13.49    2.59
  -1   9  10   21.78    2.83
  -1   9  10   19.68    3.32
  -1  -9  10   18.79    2.89
  -1   9  10   12.42    2.25
  -1   9  10   19.51    2.86
  -1  -9  10   15.08    2.26
  -1   9  10   14.57    3.33
  -1   9  10   19.20    2.99
  -1   9  10   13.44    2.81
  -1  -9  10   16.55    2.53
  -1   9  10   19.05    3.44
  -1   9   9   24.57    2.94
  -1   9   9   27.20    3.62
  -1   9   9   33.52    3.71
  -1   9   9   34.38    3.16
  -1   9   9   29.20    2.78
  -1   9   9   31.63    3.21
  -1  -9   9   28.22    2.79
  -1  -9   9   25.59    2.71
  -1   9   9   34.00    4.04
  -1   9   9   30.55    2.93
  -1  -9   9   28.46    3.28
  -1   9   9   30.44    3.50
  -1   9   9   20.05    3.11
  -1   9   8    1.11    1.60
  -1   9   8    3.28    2.36
  -1  -9   8    2.60    1.99
  -1  -9   8    3.75    1.74
  -1   9   8    0.88    1.55
  -1   9   8    1.64    1.84
  -1  -9   8    3.90    1.68
  -1   9   8    5.39    2.48
  -1   9   8    3.48    1.82
  -1   9   8    4.05    2.19
  -1   9   8    2.13    2.25
  -1   9   8    3.35    1.78
  -1   9   8    3.11    2.33
  -1   9   7    5.61    1.79
  -1   9   7    5.99    1.93
  -1   9   7    4.91    1.91
  -1   9   7    4.74    1.72
  -1  -9   7    6.10    2.39
  -1   9   7    8.83    2.50
  -1  -9   7    7.35    1.85
  -1   9   6   41.83    3.07
  -1   9   6   43.36    3.34
  -1   9   6   43.65    3.22
  -1   9   6   40.91    3.32
  -1  -9   6   51.06    3.92
  -1   9   6   43.54    3.75
  -1  -9   6   41.24    3.14
  -1   9   5  394.14   11.78
  -1   9   5  382.61   11.98
  -1   9   5  374.16   12.25
  -1   9   5  377.65   11.86
  -1  -9   5  379.35   12.59
  -1  -9   5  379.36   11.97
  -1   9   5  372.50   12.58
  -1   9   4   16.33    2.77
  -1   9   4   18.78    2.15
  -1  -9   4   16.27    2.75
  -1   9   4   17.50    2.13
  -1   9   4   12.07    2.23
  -1   9   4   17.89    2.48
  -1   9   4   18.03    2.31
  -1  -9   4   21.56    2.42
  -1  -9   3   49.71    3.24
  -1   9   3   42.22    3.02
  -1   9   3   45.77    3.45
  -1   9   3   42.92    3.07
  -1   9   3   40.02    3.42
   1   9  -3   47.59    3.94
  -1   9   3   38.00    3.10
  -1   9   2  536.57   16.00
  -1  -9   2  585.74   16.08
   1   9  -2  572.96   16.97
  -1  -9   2  579.74   15.34
  -1   9   1  299.51   10.70
   1   9  -1  329.60   10.98
  -1  -9   1  315.93    9.60
   1   9   0   58.59    4.08
  -1   9   0   52.88    3.99
  -1   9  -1    6.99    2.47
   1   9   1    9.18    2.46
  -1   9  -1    8.14    1.94
   1   9   2   12.86    2.43
  -1   9  -2   11.51    2.58
   1  -9   2   14.15    1.58
  -1   9  -2   14.53    2.18
   1   9   3  596.91   16.84
  -1   9  -3  545.99   17.58
   1   9   3  622.03   17.62
   1   9   3  572.19   17.01
  -1   9  -3  588.57   16.98
   1   9   4  450.12   13.40
   1  -9   4  437.46   13.97
   1   9   4  444.87   13.95
   1   9   4  424.05   13.67
  -1   9  -4  453.88   13.69
   1   9   5   19.04    2.31
   1  -9   5   20.93    2.94
   1   9   5   16.88    2.70
   1   9   5   20.86    2.61
  -1   9  -5   21.00    2.48
   1   9   6  386.06   12.42
   1  -9   6  427.69   13.28
   1   9   6  413.67   13.27
  -1   9  -6  382.44   12.70
   1   9   6  389.67   12.97
   1   9   7    7.79    2.13
   1   9   7    5.64    1.86
   1   9   7    6.81    2.37
   1  -9   7    3.59    2.12
  -1   9  -7    5.08    1.69
   1  -9   7    7.47    1.98
   1   9   8   80.74    4.51
   1  -9   8   69.66    4.76
   1   9   8   75.81    4.42
   1   9   8   81.13    5.39
  -1   9  -8   75.15    4.51
   1  -9   8   76.73    4.78
   1   9   8   73.37    4.73
   1  -9   8   74.45    4.27
   1   9   8   76.18    4.93
   1   9   8   75.73    4.98
   1   9   8   78.11    5.00
   1   9   8   68.16    4.99
   1   9   9   28.14    2.90
   1  -9   9   28.99    3.38
   1   9   9   30.73    3.03
   1   9   9   27.71    3.70
  -1   9  -9   24.80    2.75
   1  -9   9   32.27    3.48
   1   9   9   28.47    3.28
   1  -9   9   26.42    2.86
   1   9   9   34.92    3.73
   1   9   9   32.29    3.72
   1   9   9   29.41    3.50
   1   9   9   30.22    3.58
   1  -9  10   -0.24    2.08
   1   9  10   -0.26    2.45
   1  -9  10   -1.53    2.34
  -1   9 -10    0.84    1.58
   1   9  10   -0.49    2.05
   1   9  10   -0.87    2.88
   1   9  10   -0.53    2.32
   1   9  10   -1.08    2.35
   1   9  10   -2.04    2.34
   1   9  10   -0.62    1.76
   1  -9  10   -0.75    1.93
   1   9  10   -0.29    2.83
   1  -9  11   69.64    4.85
   1   9  11   59.41    5.04
   1  -9  11   42.64    4.34
   1   9  11   63.28    4.68
   1  -9  11   51.81    3.90
   1   9  11   55.92    5.05
   1   9  11   56.35    4.84
   1   9  11   51.33    5.05
   1   9  11   58.36    4.29
   1   9  11   55.44    4.19
   1   9  11   51.78    4.90
   1  -9  12   -3.24    2.43
   1   9  12   -1.46    3.07
   1  -9  12   -1.17    2.43
   1   9  12   -0.53    2.30
   1   9  12    0.58    2.49
   1   9  12    0.30    2.76
   1   9  12   -2.58    3.24
   1   9  12   -1.58    2.54
   1   9  12   -1.85    2.27
   1  -9  12   -0.42    2.05
   1   9  12   -0.32    2.87
   1  -9  13   -0.28    2.26
   1   9  13   -0.30    2.81
   1  -9  13    0.31    2.52
   1   9  13    2.66    2.31
   1   9  13    1.01    3.16
   1   9  13    0.30    2.47
   1   9  13   -0.63    2.83
   1   9  13   -0.94    2.34
   1   9  13    1.95    2.00
   1  -9  13    0.66    2.21
   1   9  13    4.33    3.07
   1  -9  14  110.69    7.00
   1   9  14  108.17    7.05
   1  -9  14  102.56    5.92
   1   9  14  113.31    6.24
   1   9  14  121.68    6.38
   1   9  14  112.68    7.15
   1   9  14  113.43    6.85
   1  -9  14  113.61    6.72
   1   9  14  108.57    6.23
   1   9  14  117.19    7.38
   1  -9  15   19.79    2.96
   1   9  15   13.35    2.71
   1  -9  15   19.37    3.33
   1  -9  15   11.49    2.92
   1   9  15   15.28    3.75
   1   9  15   13.26    2.73
   1   9  15   15.84    3.68
   1   9  15   10.29    2.81
   1   9  15   15.20    3.68
   1   9  16  231.20   10.70
   1   9  16  219.81    9.89
   1   9  16  240.19   10.47
   1   9  16  224.23    9.33
   1  -9  16  234.98    9.36
   1  -9  17   74.65    4.92
   1  -9  17   76.78    5.36
   1  -9  17   88.70    5.91
   1   9  17   78.29    6.07
   1   9  17   78.56    5.09
   1   9  17   74.80    5.32
   1   9  17   87.96    5.96
   1  -9  17   83.85    5.72
   1   9  17   84.59    6.22
   1   9  18   10.54    2.60
   1  -9  18    9.88    2.49
   1   9  18    6.92    2.88
   1  -9  18    8.87    2.74
   1  -9  19    3.25    1.85
   1  -9  19    6.70    2.17
   1   9  19    4.97    2.07
   1   9  19    4.77    2.28
   1   9  19    3.79    1.80
   1  -9  19    4.05    2.25
   1  -9  19    1.88    2.07
   1  -9  20    0.69    1.62
   1   9  20   -0.34    1.70
   1  -9  20   -1.03    1.96
   1  -9  20    0.20    1.95
   1  -9  20    0.33    1.63
   1  -9  21   -0.51    1.28
   1  -9  21   -1.01    1.80
   1   9  21   -0.43    1.45
   1  -9  21    0.50    1.68
   1  -9  21    0.14    1.47
   1  -9  22    6.72    2.07
   1  -9  22    2.63    1.92
  -1 -10  22    4.73    2.01
  -1 -10  21    4.91    2.04
  -1  10  21    2.81    1.41
  -1 -10  21    5.70    1.87
  -1 -10  21    3.59    1.56
  -1  10  20   12.44    2.10
  -1 -10  20   16.24    2.48
  -1 -10  20   13.73    2.38
  -1 -10  20   14.58    2.11
  -1  10  19    0.90    1.71
  -1 -10  19    2.14    2.08
  -1 -10  19   -1.09    2.00
  -1 -10  19   -0.35    1.67
  -1 -10  18   37.29    3.32
  -1  10  18   30.57    3.17
  -1 -10  18   33.13    3.64
  -1 -10  18   41.29    3.89
  -1  10  18   28.18    3.12
  -1 -10  17    1.49    1.86
  -1  10  17    1.56    2.03
  -1 -10  17   -0.53    2.36
  -1 -10  16    9.86    2.94
  -1 -10  16   12.40    2.56
  -1  10  16   14.04    3.00
  -1  10  16    8.48    2.53
  -1 -10  16    7.37    2.43
  -1  10  15  157.49    8.75
  -1 -10  15  174.74    8.51
  -1  10  15  169.19    8.34
  -1  10  15  174.25    9.13
  -1  10  15  173.36    7.88
  -1 -10  15  174.61    7.78
  -1  10  14   61.57    4.72
  -1  10  14   67.82    5.33
  -1 -10  14   61.34    4.97
  -1  10  14   70.04    5.87
  -1  10  14   73.87    5.94
  -1 -10  14   63.51    4.60
  -1 -10  13    4.61    2.58
  -1  10  13    7.21    3.07
  -1  10  13    8.55    2.54
  -1  10  13    8.32    3.45
  -1  10  13    7.32    3.61
  -1  10  13    3.89    2.49
  -1  10  13    5.84    2.59
  -1 -10  13    6.53    2.46
  -1  10  12   59.25    4.45
  -1  10  12   60.39    5.53
  -1  10  12   62.89    5.28
  -1  10  12   57.63    4.41
  -1  10  12   51.13    3.82
  -1 -10  12   55.33    4.70
  -1  10  12   57.33    4.54
  -1 -10  12   57.29    3.98
  -1 -10  12   60.09    4.27
  -1  10  12   51.43    4.34
  -1  10  12   57.64    5.26
  -1  10  12   56.81    4.93
  -1  10  11    5.38    2.21
  -1  10  11    9.63    2.67
  -1  10  11    3.72    2.07
  -1  10  11    6.45    3.09
  -1 -10  11    6.80    2.76
  -1  10  11   10.63    2.73
  -1  10  11    8.18    2.20
  -1 -10  11    4.83    1.75
  -1  10  11    4.58    3.08
  -1  10  11    4.00    2.57
  -1 -10  11    5.68    2.20
  -1  10  11    1.62    3.02
  -1  10  10  618.23   19.25
  -1  10  10  672.39   19.77
  -1 -10  10  665.06   20.41
  -1  10  10  646.34   19.65
  -1  10  10  638.54   20.02
  -1 -10  10  652.23   19.40
  -1 -10  10  667.43   19.44
  -1  10  10  647.21   20.49
  -1  10  10  729.55   21.17
  -1  10  10  689.47   19.67
  -1  10   9  403.43   13.10
  -1  10   9  391.71   13.24
  -1 -10   9  414.87   13.98
  -1  10   9  390.00   13.18
  -1  10   9  408.47   13.72
  -1 -10   9  398.48   13.07
  -1 -10   9  411.58   13.06
  -1  10   9  393.27   13.93
  -1  10   9  427.91   14.41
  -1  10   9  382.89   12.85
  -1  10   8  117.96    5.74
  -1  10   8  112.00    6.11
  -1 -10   8  108.70    5.61
  -1 -10   8  125.98    5.80
  -1  10   8  116.24    6.33
  -1 -10   8  126.21    6.43
  -1  10   8  111.38    5.74
  -1  10   8  120.62    5.90
  -1  10   8  122.14    6.70
  -1  10   8  115.95    5.59
  -1 -10   7  239.92    8.93
  -1 -10   7  235.01    8.84
  -1  10   7  239.09    9.55
  -1 -10   7  237.76    9.57
  -1  10   7  241.03    9.00
  -1  10   7  238.45    9.31
  -1  10   7  244.09    9.10
  -1  10   7  263.08   10.00
  -1  10   7  255.18    8.83
  -1 -10   6   27.98    2.87
  -1 -10   6   32.40    3.02
  -1  10   6   25.05    3.22
  -1 -10   6   38.20    3.62
  -1  10   6   28.13    2.69
  -1  10   6   27.53    3.18
  -1  10   6   29.01    2.89
  -1  10   6   26.00    2.82
  -1  10   6   24.66    3.24
  -1  10   5  136.82    6.69
  -1 -10   5  137.19    6.65
  -1  10   5  129.98    5.67
  -1 -10   5  134.01    6.09
  -1  10   5  136.00    6.42
  -1  10   5  133.60    5.96
  -1  10   5  143.70    6.20
  -1  10   4   28.24    3.26
   1  10  -4   28.95    3.57
  -1 -10   4   32.11    3.37
  -1 -10   4   29.65    2.84
  -1  10   4   30.20    3.08
  -1  10   4   27.98    2.82
  -1  10   4   27.07    2.60
  -1  10   4   29.43    2.81
  -1  10   3    9.56    1.84
  -1  10   3    9.15    1.93
  -1  10   3    6.23    2.39
   1  10  -3    6.63    2.61
  -1 -10   3    9.72    1.92
  -1  10   3    9.16    2.12
  -1  10   3    9.59    2.26
  -1  10   3   12.55    2.09
  -1  10   2  331.76   10.26
  -1  10   2  312.63   10.77
  -1  10   2  309.68   11.28
   1  10  -2  327.97   11.64
  -1 -10   2  338.46   10.72
  -1  10   2  322.58   10.95
  -1  10   2  303.29   10.48
  -1  10   2  339.02   10.85
  -1  10   1    3.36    1.60
   1  10  -1    5.24    2.01
  -1  10   1    6.14    2.05
  -1  10   1    8.94    2.50
   1  10  -1    3.94    2.45
  -1 -10   1    5.82    1.79
  -1  10   1    6.17    1.92
  -1  10   1    4.24    1.78
  -1  10   0   11.69    1.91
  -1  10   0   11.87    2.65
   1  10   0   12.19    2.58
  -1  10   0   10.68    2.16
   1  10   0   12.25    2.30
  -1 -10   0   12.63    1.95
  -1  10   0   15.04    2.15
   1  10   0   10.78    2.04
  -1  10   0   14.13    2.24
  -1 -10  -1  266.14    9.14
   1  10   1  294.04   10.26
  -1  10  -1  261.53   10.21
  -1  10  -1  277.48    9.64
   1  10   1  271.37    9.58
  -1  10  -1  274.51    9.10
  -1  10  -1  261.40    8.90
   1  10   1  259.88    9.39
  -1  10  -1  274.24    9.51
  -1 -10  -2   44.64    3.11
   1  10   2   47.27    3.94
  -1  10  -2   45.41    4.22
   1  10   2   42.93    3.35
  -1  10  -2   46.32    3.08
  -1  10  -2   42.58    3.07
   1  10   2   43.00    3.42
  -1  10  -2   38.65    3.30
  -1  10  -3  316.57   10.78
  -1  10  -3  315.15   10.09
   1  10   3  313.07   10.55
  -1  10  -3  305.30   11.59
   1  10   3  324.17   11.23
  -1  10  -3  313.13   10.29
  -1 -10  -3  326.94   10.18
   1  10   3  315.01   10.87
  -1  10  -4  341.89   11.44
  -1  10  -4  353.21   12.47
   1  10   4  345.41   11.90
  -1  10  -4  330.49   10.96
   1 -10   4  341.28   11.97
  -1 -10  -4  322.50   10.43
   1  10   4  331.22   11.18
   1  10   4  333.57   11.53
  -1  10  -4  352.40   10.62
  -1 -10  -5    1.47    1.25
   1  10   5    0.55    1.66
  -1  10  -5   -0.18    1.63
  -1  10  -5    1.02    1.57
   1 -10   5    2.26    2.15
   1  10   5    1.80    2.18
   1  10   5    1.47    1.77
   1  10   6   81.73    4.98
   1  10   6   76.32    4.99
   1  10   6   68.12    4.61
   1 -10   6   83.58    5.03
   1  10   6   75.76    5.05
   1 -10   6   73.66    4.34
  -1  10  -6   79.40    4.70
   1  10   6   75.29    4.40
   1  10   7  182.92    8.18
   1 -10   7  192.77    7.55
   1  10   7  202.69    8.39
   1  10   7  180.22    8.29
   1 -10   7  187.12    8.18
   1  10   7  197.46    8.60
  -1  10  -7  191.82    7.98
   1  10   7  192.24    7.70
   1  10   8   33.00    3.61
   1 -10   8   32.86    3.18
   1  10   8   31.69    3.61
   1  10   8   41.71    3.91
   1  10   8   39.02    3.46
   1 -10   8   25.36    3.30
   1  10   8   39.11    4.09
  -1  10  -8   36.95    3.28
   1  10   8   33.70    3.28
   1  10   9  188.79    8.51
   1 -10   9  201.91    7.93
   1  10   9  213.78    9.01
   1  10   9  195.15    8.84
   1  10   9  196.82    8.07
   1 -10   9  196.24    8.52
   1  10   9  200.61    9.04
  -1  10  -9  194.98    8.17
   1  10   9  187.35    7.92
   1  10  10   61.24    4.81
   1 -10  10   57.56    4.67
   1 -10  10   48.38    3.91
   1  10  10   65.95    5.24
   1  10  10   64.10    5.06
   1  10  10   55.18    4.19
   1  10  10   58.19    4.92
   1  10  10   57.95    4.18
  -1  10 -10   55.77    4.13
   1  10  11  130.24    7.12
   1  10  11  138.87    7.91
   1 -10  11  141.25    6.65
   1  10  11  150.64    7.82
   1  10  11  127.86    7.71
   1 -10  11  135.37    7.21
   1  10  11  137.33    6.74
   1  10  11  138.05    6.73
   1  10  11  139.60    7.59
   1  10  11  127.27    7.37
   1  10  12    4.74    2.35
   1  10  12    7.01    3.26
   1  10  12    2.52    2.70
   1  10  12    2.75    2.66
   1 -10  12    5.24    2.22
   1 -10  12    4.81    2.57
   1  10  12    2.90    2.14
   1  10  12    3.70    3.03
   1  10  12    1.52    2.82
   1  10  12    5.66    2.43
   1  10  13   84.92    5.67
   1  10  13   78.57    6.13
   1 -10  13   89.98    5.38
   1  10  13   88.77    6.06
   1 -10  13   81.62    5.77
   1  10  13   87.49    5.44
   1  10  13   89.71    6.55
   1  10  13   88.22    5.44
   1  10  13   85.32    6.22
   1  10  13   81.92    6.02
   1  10  14    1.04    3.25
   1 -10  14    1.60    2.10
   1 -10  14   -0.29    2.43
   1  10  14   -1.74    3.18
   1  10  14    0.27    2.18
   1  10  14    1.30    2.88
   1  10  14    1.87    2.58
   1  10  14    1.80    2.09
   1  10  15   34.04    4.32
   1  10  15   33.03    4.17
   1  10  15   24.40    4.24
   1 -10  15   27.78    3.41
   1  10  15   30.24    3.51
   1  10  16   -0.70    2.30
   1 -10  16    1.41    2.43
   1 -10  16    2.19    2.38
   1 -10  16   -1.11    2.18
   1  10  16    0.92    1.84
   1  10  16    0.29    2.28
   1  10  16   -1.54    2.77
   1 -10  17    2.02    2.17
   1  10  17    1.55    2.17
   1 -10  17    1.59    2.46
   1 -10  18    0.24    2.06
   1 -10  18   -1.23    2.19
   1 -10  18    1.34    2.01
   1  10  18    0.90    1.82
   1  10  18   -1.79    2.22
   1  10  18   -1.01    1.89
   1 -10  18    0.98    1.86
   1 -10  19    0.43    2.06
   1 -10  19    2.13    2.03
   1 -10  19    2.08    1.80
   1  10  19    1.84    1.70
   1  10  19   -0.90    1.78
   1 -10  19    2.59    1.81
   1 -10  20    5.80    1.98
   1 -10  20    7.16    2.01
   1  10  20    5.44    1.79
   1 -10  20    5.83    1.77
   1 -10  20    6.70    1.65
   1 -10  21   17.47    2.37
   1 -10  21   19.22    2.55
   1 -10  21   13.15    2.00
   1  10  21   10.50    1.76
   1 -10  22    6.29    1.87
  -1 -11  21    4.58    1.99
  -1 -11  21    3.74    1.63
   1  11 -20   -0.19    1.80
  -1 -11  20   -0.87    1.51
  -1 -11  20   -1.08    1.78
  -1 -11  20    2.29    1.71
  -1  11  20   -0.52    1.36
  -1 -11  19   35.38    3.20
  -1  11  19   36.71    3.01
  -1 -11  19   40.30    3.06
  -1 -11  19   39.05    3.45
  -1 -11  18    6.36    1.94
  -1 -11  18    4.60    2.17
  -1 -11  18   10.71    2.57
  -1  11  18    7.17    2.11
  -1 -11  17    6.08    1.91
  -1  11  17    6.38    2.10
  -1 -11  17    7.03    2.62
  -1 -11  17    6.39    2.58
  -1 -11  17    8.27    2.25
  -1  11  17    8.71    2.29
  -1 -11  16    5.60    2.65
  -1 -11  16    7.38    1.86
  -1 -11  16    6.56    2.17
  -1  11  16    7.35    2.33
  -1 -11  16    6.56    2.11
  -1  11  15   22.57    3.21
  -1 -11  15   29.66    3.20
  -1  11  15   31.04    3.72
  -1  11  14  110.59    6.61
  -1  11  14   95.23    5.70
  -1 -11  14  114.05    5.96
  -1  11  13    1.53    2.59
  -1  11  13   -1.28    2.10
  -1 -11  13    0.88    2.37
  -1 -11  13   -2.50    2.37
  -1 -11  12   74.69    4.67
  -1 -11  12   64.51    4.72
  -1  11  12   68.02    4.45
  -1  11  12   77.15    5.78
  -1  11  12   77.80    5.12
  -1  11  12   68.03    4.85
  -1 -11  12   66.69    5.22
  -1  11  12   74.17    5.60
  -1 -11  11   18.93    2.68
  -1  11  11   15.35    3.39
  -1 -11  11   14.31    2.89
  -1  11  11   17.16    3.50
  -1  11  11   22.80    3.24
  -1  11  11   17.84    2.89
  -1  11  11   22.35    2.91
  -1  11  11   18.70    3.21
  -1 -11  11   22.29    3.38
  -1 -11  10   32.10    3.39
  -1 -11  10   36.11    3.56
  -1  11  10   26.41    3.13
  -1  11  10   39.83    4.00
  -1  11  10   38.59    4.49
  -1  11  10   36.26    3.72
  -1  11  10   34.78    3.59
  -1 -11  10   41.87    4.16
  -1  11  10   31.00    3.89
  -1 -11   9    1.79    1.81
  -1  11   9    4.22    2.61
  -1 -11   9    0.63    2.23
  -1  11   9    0.87    2.68
  -1  11   9    3.18    2.46
  -1  11   9    2.76    2.18
  -1  11   9    2.87    2.09
  -1  11   9    2.42    1.97
  -1 -11   9    5.65    2.66
  -1 -11   8    1.54    1.80
  -1  11   8    0.81    2.37
  -1 -11   8   -0.61    2.11
  -1  11   8    0.28    2.53
  -1  11   8    0.22    2.26
  -1  11   8   -1.12    2.20
  -1  11   8    3.04    2.11
  -1  11   8    0.22    1.78
  -1 -11   8    1.05    2.16
  -1  11   7    3.87    2.32
  -1 -11   7    3.40    2.07
  -1  11   7    2.16    2.39
  -1  11   7    3.38    2.09
  -1  11   7    2.94    2.29
  -1  11   7    3.47    2.00
  -1 -11   7    6.49    2.46
  -1 -11   7    4.08    2.04
  -1 -11   6  196.81    8.04
  -1 -11   6  203.11    8.20
  -1  11   6  226.11    9.29
   1  11  -6  205.06    9.49
  -1  11   6  207.08    8.68
  -1  11   6  217.75    8.39
  -1  11   6  206.68    8.36
  -1 -11   6  209.74    9.07
  -1  11   6  191.23    8.55
  -1  11   5   22.73    3.19
  -1 -11   5   17.06    2.58
  -1  11   5   17.70    3.30
   1  11  -5   17.35    3.42
  -1  11   5   17.10    2.50
  -1  11   5   18.54    2.75
  -1  11   5   20.11    2.69
  -1 -11   5   15.88    2.83
  -1 -11   5   12.40    2.30
  -1 -11   4  199.65    7.92
  -1 -11   4  205.89    8.80
   1  11  -4  194.80    8.98
  -1  11   4  218.59    8.87
  -1  11   4  199.33    8.36
  -1  11   4  205.12    8.08
  -1 -11   4  186.89    7.78
   1 -11  -4  187.30    7.14
  -1  11   4  199.32    7.92
  -1  11   4  202.35    8.30
  -1  11   3   -0.24    2.35
   1  11  -3   -1.06    2.49
  -1  11   3   -0.20    1.65
  -1 -11   3    0.96    1.69
  -1  11   3   -0.75    1.59
  -1  11   3   -1.08    2.04
  -1 -11   3    0.58    1.83
  -1  11   2   92.27    5.04
   1  11  -2   96.99    5.78
  -1  11   2   97.54    5.69
  -1  11   2   97.65    5.21
   1  11  -2   84.69    5.09
  -1 -11   2   94.62    4.94
  -1  11   2   93.43    4.86
   1  11  -2   93.40    4.84
  -1  11   1   67.08    4.24
   1  11  -1   58.78    4.66
  -1  11   1   71.09    4.87
  -1  11   1   60.04    3.94
  -1  11   1   66.90    4.26
   1  11  -1   66.39    4.40
  -1 -11   1   65.73    4.00
   1  11  -1   63.71    4.02
  -1  11   0    8.75    1.98
   1  11   0    9.18    2.06
  -1  11   0    7.20    1.93
  -1  11   0    9.30    2.68
   1  11   0    8.73    2.56
  -1  11   0    7.32    2.12
   1  11   0    7.50    2.16
  -1 -11   0    5.91    1.86
   1  11   1   48.68    3.70
  -1  11  -1   59.36    4.67
   1  11   1   53.76    4.31
   1  11   1   49.18    3.85
  -1  11  -1   44.92    3.83
  -1  11  -1   49.83    3.48
  -1  11  -1   51.97    3.79
  -1 -11  -1   49.32    3.49
   1  11   2  474.02   15.24
   1  11   2  509.89   16.07
  -1  11  -2  523.64   16.48
  -1  11  -2  487.73   15.43
   1  11   2  488.45   15.26
  -1  11  -2  483.21   14.64
  -1  11  -2  500.28   15.42
  -1 -11  -2  475.05   14.67
   1 -11   3  108.05    5.62
   1  11   3  109.14    5.76
  -1  11  -3  122.04    6.75
   1  11   3  122.76    6.35
   1  11   3  110.89    5.59
  -1  11  -3  112.26    5.21
  -1  11  -3  114.21    5.92
  -1 -11  -3  113.83    5.19
   1  11   4  235.27    9.17
  -1 -11  -4  221.98    8.10
   1 -11   4  223.04    8.63
   1 -11   4  241.91    9.64
   1  11   4  241.71    9.65
  -1  11  -4  241.93   10.15
   1  11   4  235.96    8.87
  -1  11  -4  234.72    8.23
  -1  11  -4  232.45    9.06
   1  11   4  227.34    9.03
  -1  11  -5    2.95    1.81
  -1 -11  -5    2.55    1.35
   1  11   5    0.23    1.82
   1 -11   5    2.71    1.93
   1  11   5    2.05    1.90
   1  11   5    1.17    2.15
   1 -11   5    3.29    2.43
  -1  11  -5    1.47    2.81
   1  11   5    0.25    2.45
   1  11   6  104.59    5.90
   1  11   6  103.47    6.10
   1  11   6  100.97    5.73
   1  11   6  106.75    5.49
  -1  11  -6   86.37    5.17
   1  11   6  103.35    6.08
  -1  11  -6  100.10    6.54
   1 -11   6   97.28    5.23
   1 -11   6  109.20    6.05
  -1  11  -6   96.99    5.52
   1  11   7   60.85    4.64
   1 -11   7   53.80    4.05
   1  11   7   55.54    4.46
   1  11   7   49.53    4.49
   1  11   7   61.38    4.31
   1  11   7   59.18    4.86
  -1  11  -7   64.90    4.54
   1 -11   7   60.17    4.78
   1  11   8   50.42    4.51
   1 -11   8   41.29    3.60
  -1  11  -8   46.50    3.90
   1 -11   8   49.67    4.33
   1  11   8   40.76    3.86
   1  11   8   45.76    3.82
   1  11   8   46.51    4.53
   1  11   8   48.01    4.36
   1  11   8   51.85    4.62
  -1  11  -9    8.76    2.20
   1  11   9    9.77    2.54
   1 -11   9    5.94    2.56
   1  11   9    2.65    2.55
   1  11   9   12.53    3.04
   1 -11   9    7.75    2.34
   1  11   9   13.32    3.36
   1  11   9   10.09    2.31
   1  11   9    7.97    2.61
   1  11  10  360.04   12.39
   1 -11  10  341.04   12.76
   1 -11  10  361.99   12.11
   1  11  10  337.51   13.17
   1  11  10  346.35   13.31
  -1  11 -10  341.04   12.26
   1  11  10  371.46   13.17
   1  11  10  322.69   12.02
   1  11  10  360.26   13.45
   1 -11  11  161.99    7.11
   1  11  11  138.73    7.91
   1  11  11  155.18    8.28
   1  11  11  146.29    7.12
   1  11  11  147.07    7.65
   1 -11  11  144.28    7.53
   1  11  11  133.15    6.86
   1  11  11  153.69    8.10
   1 -11  12  273.22   10.01
   1  11  12  250.66   11.04
   1  11  12  246.17   11.05
   1  11  12  267.71   10.31
   1 -11  12  263.72   10.76
   1  11  12  246.51   10.00
   1  11  12  235.52    9.53
   1  11  12  258.33   10.68
   1  11  12  249.82   11.02
   1 -11  13   48.84    4.12
   1  11  13   49.05    4.51
   1  11  13   39.20    3.54
   1  11  13   47.80    4.14
   1 -11  13   42.20    3.61
   1 -11  13   46.64    4.51
   1  11  13   53.46    5.15
   1  11  13   50.76    4.86
   1 -11  14    2.26    2.30
   1  11  14    2.48    2.64
   1  11  14    5.80    3.13
   1  11  14    0.24    2.15
   1  11  15   -1.48    2.46
   1  11  15    3.74    2.87
   1 -11  15   -1.76    2.13
   1  11  15    2.10    2.21
   1 -11  15    0.28    2.39
   1  11  15   -0.25    2.05
   1 -11  16    3.90    2.38
   1 -11  16    4.52    2.59
   1  11  16    4.66    2.59
   1  11  16    2.05    2.36
   1 -11  16    2.11    2.08
   1  11  16    2.87    2.00
   1  11  16    1.55    1.90
   1 -11  17   12.62    2.68
   1  11  17   18.14    2.72
   1  11  17   25.11    3.30
   1 -11  17   21.76    3.18
   1 -11  17   21.05    3.13
   1 -11  17   23.50    2.89
   1 -11  18   36.59    3.58
   1 -11  18   33.89    3.21
   1  11  18   36.37    3.22
   1  11  18   33.05    3.26
   1 -11  18   32.89    3.42
   1 -11  18   35.13    3.12
   1 -11  19   10.22    2.00
   1  11  19    8.62    1.97
   1  11  19   10.47    1.96
   1 -11  19    9.55    2.01
   1 -11  19    6.62    2.21
   1 -11  19    9.53    2.23
   1 -11  20   75.19    3.94
   1 -11  20   68.66    3.74
   1 -11  20   74.03    3.47
   1 -11  21   19.60    2.47
   1 -11  21   18.25    2.02
  -1 -12  20   12.45    1.94
  -1 -12  20   16.22    2.36
  -1 -12  20   15.60    2.11
   1  12 -19    0.98    1.78
  -1 -12  19    1.41    1.45
  -1 -12  19   -0.80    1.74
  -1 -12  19   -0.16    1.68
  -1  12  19    0.53    1.34
  -1  12  18   10.76    2.05
  -1 -12  18   11.59    2.03
  -1 -12  18    7.58    2.21
  -1 -12  18   14.34    2.42
  -1  12  17   16.75    2.43
  -1 -12  17   24.09    2.66
  -1 -12  17   30.41    3.40
  -1 -12  17   26.42    3.12
  -1 -12  17   19.91    2.60
  -1  12  16   25.70    3.26
  -1 -12  16   27.20    3.47
  -1 -12  16   23.22    2.88
  -1  12  16   24.95    3.06
  -1 -12  16   29.23    2.72
  -1 -12  16   27.66    3.05
  -1 -12  15   82.65    5.53
  -1  12  15   78.27    4.96
  -1 -12  15   75.57    4.57
  -1 -12  15   75.81    4.75
  -1 -12  14   17.04    2.90
  -1  12  14   23.46    3.48
  -1  12  14   19.35    3.05
  -1 -12  13   77.22    4.95
  -1  12  13   67.98    4.84
  -1  12  13   72.75    5.58
  -1  12  12   -0.62    2.60
  -1 -12  12   -1.13    2.09
  -1  12  12    0.76    2.06
  -1 -12  12   -0.45    1.53
  -1 -12  12   -0.30    2.33
  -1  12  12    1.74    1.83
  -1  12  11   24.06    3.02
  -1 -12  11   23.71    3.06
  -1  12  11   23.29    3.85
  -1 -12  11   28.68    3.32
  -1  12  11   19.14    3.70
  -1  12  11   24.68    3.15
  -1  12  11   26.60    3.34
  -1 -12  11   15.31    3.10
  -1  12  10    6.60    2.35
  -1 -12  10   10.55    2.39
  -1  12  10   13.14    3.36
  -1 -12  10    9.64    2.57
  -1  12  10   11.22    3.22
  -1  12  10    9.15    2.44
  -1  12  10    4.63    2.38
  -1  12  10    8.06    1.80
  -1 -12  10    5.52    2.44
  -1  12   9  111.88    6.52
  -1 -12   9   98.04    5.70
  -1 -12   9  104.44    5.80
  -1  12   9   94.89    6.28
  -1  12   9  114.64    6.96
  -1  12   9  101.53    5.81
  -1  12   9  102.53    5.97
  -1  12   9   98.76    5.74
  -1 -12   9  105.53    6.28
  -1  12   8   67.29    5.05
  -1 -12   8   61.27    4.48
  -1 -12   8   58.30    4.36
  -1  12   8   62.95    5.01
   1  12  -8   66.06    5.82
  -1  12   8   63.29    5.24
  -1  12   8   61.36    4.57
  -1  12   8   65.43    4.81
  -1  12   8   51.98    4.31
  -1 -12   8   61.42    4.99
  -1 -12   7  876.10   25.43
  -1 -12   7  884.49   25.19
  -1  12   7  907.40   26.19
  -1  12   7  927.14   26.70
   1  12  -7  910.79   27.54
  -1  12   7  881.97   25.44
  -1  12   7  858.15   25.39
  -1  12   7  912.99   26.38
  -1 -12   7  891.44   26.32
  -1 -12   6   12.68    2.69
  -1  12   6   15.34    3.13
  -1 -12   6   12.26    2.65
  -1  12   6   12.85    3.20
   1  12  -6   11.84    3.47
  -1  12   6    8.58    2.52
  -1  12   6    9.52    2.48
  -1  12   6    9.64    2.78
  -1 -12   6   13.73    3.07
  -1 -12   5  121.48    6.23
  -1 -12   5  122.69    6.18
  -1 -12   5  114.36    6.80
   1  12  -5  144.43    7.77
  -1  12   5  138.27    7.20
  -1  12   5  122.57    6.22
  -1  12   5  116.45    6.18
  -1  12   5  118.11    6.55
  -1  12   5  124.89    6.62
   1 -12  -4   12.28    1.98
  -1 -12   4   11.70    2.44
  -1 -12   4   16.83    2.73
  -1  12   4   13.97    3.12
   1  12  -4   10.96    3.12
  -1  12   4   15.79    3.02
  -1  12   4   11.65    2.54
  -1  12   4   14.81    2.69
   1  12  -4    9.93    1.99
  -1 -12   4    8.04    2.70
   1 -12  -3   14.67    2.18
  -1 -12   3   14.23    2.59
  -1 -12   3   12.56    2.50
  -1  12   3   10.04    2.99
   1  12  -3   16.74    3.43
  -1  12   3    8.95    2.49
  -1  12   3   16.48    2.74
   1  12  -3   10.44    2.69
   1  12  -3   10.69    2.02
  -1  12   3   15.90    2.70
  -1 -12   3   18.75    3.33
  -1  12   2   -0.23    1.89
  -1 -12   2   -0.21    2.18
  -1  12   2   -3.52    3.22
   1  12  -2   -1.42    3.18
  -1  12   2    1.02    1.81
  -1 -12   2    1.05    1.73
  -1  12   2   -0.67    1.95
   1  12  -2   -0.24    2.36
  -1 -12   1  450.75   14.21
  -1  12   1  420.90   14.01
   1  12  -1  420.13   14.45
  -1  12   1  436.25   14.47
   1  12  -1  466.86   15.51
  -1  12   1  486.46   15.61
  -1 -12   1  407.03   14.19
  -1  12   1  478.88   14.88
   1  12  -1  463.69   14.41
  -1  12   0  132.02    6.16
  -1  12   0  130.54    6.55
   1  12   0  130.31    6.55
  -1  12   0  136.26    7.26
   1  12   0  144.05    7.32
  -1 -12   0  142.40    6.31
   1  12   0  133.25    6.38
  -1  12   0  134.41    6.57
  -1 -12  -1  835.04   23.08
   1 -12   1  794.44   23.34
  -1  12  -1  814.16   23.01
   1  12   1  790.56   23.56
  -1  12  -1  808.04   23.67
   1  12   1  841.77   24.53
  -1  12  -1  900.60   24.94
  -1  12  -1  798.88   23.60
   1  12   1  809.67   23.53
  -1 -12  -2  570.57   17.22
   1 -12   2  543.81   17.57
   1  12   2  577.99   17.69
   1  12   2  624.96   18.93
  -1  12  -2  611.76   19.23
   1  12   2  599.70   17.95
  -1  12  -2  590.18   18.31
  -1  12  -2  575.09   17.27
   1  12   2  586.92   18.10
  -1  12  -2  588.50   18.09
   1  12   3   79.76    5.01
  -1 -12  -3   75.97    4.32
   1 -12   3   70.59    4.68
   1 -12   3   84.41    5.73
  -1  12  -3   92.69    6.23
   1  12   3   87.36    5.68
  -1  12  -3   78.95    4.98
  -1  12  -3   80.62    5.26
   1  12   3   78.74    4.86
  -1  12  -3   75.91    4.38
   1  12   3   72.65    4.85
  -1  12  -4    3.17    1.94
   1  12   4    1.91    2.07
   1 -12   4    0.85    1.96
   1 -12   4    1.12    2.30
   1  12   4    2.72    2.52
  -1  12  -4    2.47    2.87
  -1 -12  -4    1.40    1.43
  -1  12  -4    1.23    1.54
   1  12   4    0.99    2.13
   1  12   4    2.01    1.87
   1  12   5    0.51    2.05
   1 -12   5    1.28    2.13
   1 -12   5    0.84    2.41
  -1  12  -5   -0.96    2.90
   1  12   5   -0.56    2.60
   1  12   5    1.25    2.20
  -1  12  -5    0.75    1.91
   1  12   5   -0.23    1.87
   1  12   6   10.34    2.67
   1 -12   6    9.25    2.50
   1 -12   6    6.75    2.57
  -1  12  -6    8.99    3.45
   1  12   6    9.39    2.90
   1  12   6    7.36    2.63
  -1  12  -6   13.71    2.64
   1  12   6    9.97    2.42
   1  12   7    5.77    2.57
   1  12   7    6.34    2.62
   1 -12   7    3.25    2.14
   1 -12   7    6.76    2.69
   1  12   7    4.96    2.86
  -1  12  -7   11.76    3.52
   1  12   7    5.41    2.23
  -1  12  -7    3.60    2.00
   1  12   8    4.54    2.58
   1  12   8    6.62    2.62
   1 -12   8    3.07    2.14
   1  12   8    3.05    2.31
   1 -12   8    7.91    2.64
  -1  12  -8    6.08    3.29
   1  12   8    6.31    3.04
   1  12   8    3.35    2.28
  -1  12  -8    4.40    2.06
   1  12   9    7.85    2.92
   1  12   9    7.42    2.90
   1  12   9   11.06    2.92
   1 -12   9    3.99    2.21
   1  12   9    7.43    2.65
   1 -12   9    3.44    2.54
   1  12   9    7.05    3.06
   1  12   9    5.59    2.36
  -1  12  -9    7.97    2.32
   1  12  10   11.52    3.05
   1  12  10   10.47    3.28
   1  12  10    8.31    2.98
   1 -12  10    6.27    2.44
   1  12  10   10.20    2.79
   1 -12  10   13.38    3.12
   1  12  10   11.18    3.39
   1  12  10    6.42    2.42
  -1  12 -10   11.83    2.49
   1  12  11    5.02    2.82
   1  12  11    6.14    3.07
   1 -12  11    5.64    2.42
   1  12  11    3.51    2.06
   1  12  11    7.20    3.01
   1  12  11    5.34    2.78
   1  12  11    3.87    2.20
   1  12  11    3.18    2.32
   1 -12  11    3.54    2.59
   1  12  12    3.57    2.80
   1  12  12    2.84    3.01
   1  12  12   -2.27    2.04
   1 -12  12   -0.89    2.33
   1 -12  12    0.71    1.71
   1  12  12   -0.29    2.33
   1  12  12    0.23    1.78
   1 -12  12   -0.23    2.15
   1 -12  13   43.22    3.77
   1  12  13   37.90    4.38
   1  12  13   31.84    4.12
   1  12  13   41.18    3.84
   1 -12  14   25.04    3.12
   1  12  14   23.95    3.66
   1  12  14   20.89    3.14
   1  12  14   22.50    3.11
   1  12  15    5.93    2.18
   1  12  15    8.13    2.83
   1  12  15    8.11    2.35
   1 -12  15   10.61    2.84
   1 -12  15    6.87    2.18
   1  12  16   -0.25    2.09
   1  12  16   -0.20    1.91
   1 -12  16    2.87    2.18
   1 -12  16   -1.22    2.20
   1 -12  16    0.39    1.84
   1  12  17    3.53    2.05
  -1  12 -17    4.72    2.93
   1  12  17    2.20    1.90
   1 -12  17    6.28    2.45
   1 -12  17    7.02    2.34
   1 -12  17    7.71    2.07
   1 -12  17    3.14    1.92
   1  12  18    0.91    1.70
  -1  12 -18   -0.24    2.34
   1  12  18   -0.32    1.62
   1 -12  18   -0.38    1.83
   1 -12  18    1.16    1.94
   1 -12  18    0.31    1.54
   1 -12  18    3.15    1.63
   1  12  19    0.14    1.38
  -1  12 -19   -0.19    1.98
   1  12  19    0.13    1.40
   1 -12  19   -0.16    1.80
   1 -12  19    1.10    1.69
   1 -12  19   -2.16    1.51
   1 -12  19   -0.55    1.41
   1 -12  20   36.02    2.79
   1 -12  20   31.44    2.46
   1 -12  20   35.85    2.97
  -1 -13  20    1.74    1.26
  -1 -13  20    2.05    1.48
  -1 -13  19   -0.71    1.46
  -1 -13  19   -0.12    1.76
  -1 -13  19   -1.01    1.80
  -1  13  18    0.13    1.42
   1  13 -18    0.59    1.81
  -1 -13  18    1.15    1.46
  -1 -13  18    0.80    1.57
  -1 -13  18   -1.29    1.81
  -1  13  17    0.16    1.62
  -1 -13  17    2.72    2.00
  -1 -13  17   -1.90    1.96
   1  13 -17    0.71    2.29
  -1 -13  17   -0.91    1.71
  -1 -13  16    1.64    1.58
   1  13 -16    1.38    2.68
  -1 -13  16    3.29    1.78
  -1 -13  16    1.98    1.42
  -1 -13  16    1.53    2.06
  -1  13  16    2.36    1.88
  -1 -13  15    3.25    1.66
  -1 -13  15    1.14    1.89
   1  13 -15    0.92    2.82
  -1 -13  15    4.60    2.48
  -1  13  15    0.81    1.88
  -1  13  15    3.53    2.26
  -1  13  14    0.65    2.05
   1  13 -14    1.34    2.96
  -1 -13  13   55.40    3.98
  -1  13  13   61.60    5.00
  -1  13  13   43.66    3.44
  -1  13  13   47.54    3.94
   1  13 -13   39.46    5.14
  -1  13  13   24.50    3.87
  -1  13  12   47.41    4.67
   1  13 -12   39.78    5.23
  -1  13  12   54.57    4.22
  -1 -13  12   52.55    4.15
  -1  13  11   39.21    4.54
  -1  13  11   28.55    3.45
  -1 -13  11   28.07    3.78
  -1  13  11   31.86    3.37
  -1 -13  11   31.63    3.33
  -1 -13  11   31.76    3.50
  -1 -13  10   -0.49    1.76
  -1  13  10    0.54    1.47
  -1 -13  10   -1.78    2.67
  -1  13  10    0.25    2.04
  -1  13  10   -1.25    2.82
  -1  13  10   -2.18    2.15
  -1 -13  10   -0.68    2.14
  -1 -13   9   38.58    3.74
  -1 -13   9   44.31    3.93
  -1  13   9   45.67    4.10
   1  13  -9   53.49    5.71
  -1  13   9   38.33    4.41
  -1  13   9   47.96    4.21
  -1  13   9   36.95    3.69
  -1 -13   9   47.23    4.47
  -1  13   9   40.68    4.48
  -1  13   8   -1.74    2.30
  -1  13   8   -0.30    2.56
  -1 -13   8   -0.69    2.23
  -1  13   8   -0.95    2.97
   1  13  -8    0.74    3.39
  -1 -13   8    0.25    1.92
  -1  13   8   -0.51    2.18
  -1  13   8    2.22    2.30
  -1 -13   8   -1.18    2.39
  -1  13   7    6.91    2.30
  -1  13   7    9.44    2.95
  -1 -13   7    6.18    2.35
  -1  13   7    6.22    3.18
   1  13  -7    6.82    3.43
  -1 -13   7    7.79    2.49
  -1  13   7    8.55    2.45
  -1  13   7    8.54    2.58
  -1 -13   7   10.40    2.97
  -1 -13   6   21.17    2.98
  -1  13   6   19.23    3.38
  -1 -13   6   18.58    3.11
  -1  13   6   17.72    2.91
  -1 -13   6   15.28    3.21
  -1  13   6   19.75    3.02
  -1  13   6   21.46    3.72
   1  13  -6   18.44    4.03
  -1 -13   5  129.45    6.48
  -1  13   5  141.60    7.63
   1  13  -5  135.02    7.80
   1  13  -5  119.41    6.90
  -1  13   5  122.46    6.55
  -1 -13   5  124.66    7.17
  -1  13   5  128.52    6.49
  -1  13   5  130.75    7.08
  -1 -13   5  115.36    6.35
  -1 -13   4    9.17    2.39
  -1 -13   4   10.80    2.76
  -1  13   4   11.03    2.60
   1  13  -4    9.57    2.86
  -1  13   4    9.20    2.67
  -1 -13   4    9.65    3.00
   1  13  -4    9.18    3.17
  -1  13   4    7.48    2.91
  -1  13   4   10.28    2.54
   1 -13  -3   21.86    2.58
  -1 -13   3   13.73    2.55
  -1  13   3   18.66    3.08
  -1 -13   3   20.57    3.09
  -1  13   3   19.34    2.93
   1  13  -3   15.21    3.04
  -1 -13   3   20.00    3.53
  -1  13   3   22.63    2.95
   1  13  -3   19.63    2.59
  -1  13   3   21.96    3.82
   1  13  -3   19.42    3.70
  -1  13   2   32.69    4.16
   1  13  -2   47.15    4.69
   1  13  -2   32.12    3.68
  -1  13   2   41.35    3.79
   1  13  -2   33.09    3.16
  -1  13   2   35.40    3.36
   1 -13  -2   32.73    3.18
  -1 -13   2   36.57    3.50
  -1 -13   2   36.09    3.69
  -1 -13   1   25.05    3.36
  -1  13   1   29.45    3.37
   1  13  -1   25.44    3.32
  -1  13   1   29.57    3.20
   1  13  -1   32.24    4.14
  -1  13   1   27.80    4.00
  -1 -13   1   31.40    3.32
   1 -13   0   33.06    3.72
  -1 -13   0   28.77    3.68
  -1  13   0   30.68    3.52
   1  13   0   26.79    3.46
   1  13   0   31.90    3.34
  -1  13   0   30.03    3.26
  -1 -13   0   28.35    3.14
   1  13   0   34.09    4.24
  -1  13   0   38.01    4.29
   1  13   1   22.55    3.63
  -1  13  -1   22.11    3.85
   1 -13   1   23.34    3.25
   1  13   1   18.25    2.89
  -1  13  -1   22.25    3.19
  -1 -13  -1   19.42    2.69
  -1  13  -1   21.64    2.79
   1  13   1   20.26    3.00
  -1  13  -1   19.32    3.07
  -1  13  -2   94.11    5.76
  -1 -13  -2  102.08    5.34
   1 -13   2   99.50    5.77
   1  13   2   99.25    5.60
  -1  13  -2   94.05    5.90
   1  13   2   99.15    5.78
  -1  13  -2  104.57    5.45
   1  13   2  113.34    6.63
  -1  13  -2   99.33    6.52
   1  13   2   97.54    5.76
  -1  13  -3   68.22    4.87
  -1 -13  -3   69.31    4.34
   1 -13   3   67.06    4.83
  -1  13  -3   77.86    5.97
   1  13   3   79.62    5.62
   1  13   3   73.77    4.90
  -1  13  -3   72.78    5.23
   1 -13   3   75.17    5.72
  -1  13  -3   80.80    4.65
   1  13   3   68.80    5.10
   1  13   3   72.05    5.00
  -1 -13  -4    0.95    1.49
   1  13   4   -0.26    2.11
   1 -13   4    2.30    2.17
   1 -13   4   -0.30    2.49
   1  13   4    1.49    2.72
  -1  13  -4   -1.33    3.29
   1  13   4   -0.27    2.25
  -1  13  -4    0.38    1.66
   1  13   4    2.20    2.18
  -1  13  -4    1.65    2.36
  -1  13  -4    2.40    2.03
   1  13   5    1.87    2.22
   1 -13   5   -0.23    2.21
   1 -13   5    1.82    2.48
   1  13   5    2.71    2.61
  -1  13  -5    2.74    3.25
   1  13   5   -0.28    2.36
  -1  13  -5    2.27    2.40
   1  13   5    0.25    1.93
  -1  13  -5    1.35    1.84
   1  13   6   38.22    4.08
   1 -13   6   33.74    3.62
   1  13   6   36.18    4.00
   1 -13   6   41.53    4.36
   1  13   6   39.68    4.59
  -1  13  -6   36.96    4.94
  -1  13  -6   34.60    3.66
   1  13   6   36.13    3.81
   1  13   7   28.75    3.84
   1 -13   7   42.14    3.90
  -1  13  -7   29.27    3.41
   1  13   7   30.44    3.60
   1 -13   7   37.57    4.25
   1  13   7   39.95    4.39
  -1  13  -7   29.42    4.59
   1  13   7   34.04    3.65
   1  13   7   33.48    4.03
   1  13   8   -2.07    2.41
   1  13   8    0.60    2.62
   1 -13   8   -0.46    1.95
   1  13   8   -0.49    2.23
   1 -13   8    0.30    2.44
   1  13   8    1.57    2.86
  -1  13  -8   -1.49    3.21
   1  13   8   -1.26    2.11
  -1  13  -8    0.27    1.96
   1  13   9   79.81    5.41
   1  13   9   83.12    5.77
   1 -13   9   87.43    5.33
   1  13   9   83.86    5.38
   1  13   9   93.46    6.42
  -1  13  -9   88.56    6.81
   1  13   9   88.25    5.50
   1 -13   9   85.74    5.91
   1  13   9   80.34    5.89
  -1  13  -9   79.47    5.31
   1  13  10   12.40    3.48
   1  13  10    8.72    2.89
   1  13  10    8.34    2.68
   1 -13  10   11.36    2.75
   1 -13  10    8.03    2.79
   1 -13  10   10.45    2.54
   1  13  10    5.55    2.28
   1 -13  11  110.00    5.91
   1  13  11  119.95    6.99
   1 -13  11  108.26    6.57
   1  13  11  114.57    6.14
   1  13  11  112.22    6.79
   1 -13  11  110.71    6.09
   1  13  11  103.27    5.96
   1  13  12   27.78    3.95
  -1  13 -12   22.46    4.15
   1  13  12   34.09    3.53
   1 -13  12   32.53    3.49
   1 -13  13    1.50    2.06
   1  13  13   -0.23    2.15
  -1  13 -13    1.06    3.22
   1  13  13   -0.29    2.69
   1  13  13   -1.78    2.57
   1  13  13    1.64    1.74
   1  13  13   -2.72    2.54
   1  13  14    1.24    2.17
  -1  13 -14    2.33    2.96
   1  13  14    2.16    2.05
   1  13  15    6.15    2.41
   1 -13  15    5.56    2.36
   1  13  15    4.40    2.05
  -1  13 -15    1.22    2.77
   1 -13  15    4.38    2.04
   1  13  16    2.49    2.05
  -1  13 -16    2.46    2.72
   1 -13  16    1.52    2.07
   1  13  16    0.54    1.80
   1 -13  16    0.64    1.85
   1 -13  16    2.07    1.68
   1  13  17    6.31    2.05
  -1  13 -17   -0.47    2.32
   1  13  17    5.19    1.72
   1 -13  17    4.07    2.11
   1 -13  17    5.68    2.07
   1 -13  17    6.86    1.94
   1 -13  17    5.15    1.80
   1  13  18    5.01    1.59
  -1  13 -18    0.19    2.01
   1  13  18    2.50    1.43
   1 -13  18    4.83    1.89
   1 -13  18    5.54    1.83
   1 -13  18    3.89    1.55
   1 -13  18    6.25    1.65
   1 -13  19   39.96    3.03
   1 -13  19   49.24    3.25
   1 -13  19   45.49    2.87
   1 -13  20    3.78    1.59
   1 -13  20    6.10    1.36
  -1 -14  19   22.62    2.18
  -1 -14  19   21.68    1.85
  -1 -14  18    3.77    1.60
  -1 -14  18    7.52    1.94
  -1 -14  18    6.00    1.87
  -1 -14  17    2.49    1.66
  -1 -14  17    2.86    1.84
  -1  14  17    3.65    1.50
   1  14 -17   -1.70    1.90
  -1 -14  17    1.00    1.37
  -1 -14  16   49.91    3.25
  -1 -14  16   54.09    3.72
  -1  14  16   35.77    2.98
  -1 -14  16   40.76    2.92
  -1 -14  16   46.42    2.86
   1  14 -15   -0.53    2.60
  -1  14  15    0.71    1.76
  -1 -14  15   -0.42    1.93
  -1 -14  15   -0.67    1.60
  -1 -14  15   -0.48    1.53
  -1 -14  14   33.24    3.53
  -1 -14  14   33.32    2.97
  -1  14  14   32.91    3.16
  -1 -14  14   33.48    3.13
  -1  14  13    5.31    2.16
  -1  14  13    5.02    1.79
   1  14 -13    0.32    2.82
   1  14 -12   -1.71    2.94
  -1  14  12   -0.86    2.54
  -1  14  12    0.68    2.11
  -1 -14  12   -0.42    1.93
  -1  14  12    1.74    2.58
  -1  14  12    1.64    1.78
   1  14 -11  131.60    8.27
  -1 -14  11  148.21    6.59
  -1  14  11  133.71    6.63
  -1  14  11  149.94    6.69
  -1  14  11  145.82    7.58
  -1 -14  10   11.84    2.59
  -1  14  10    3.10    2.74
   1  14 -10   12.75    3.74
  -1  14  10    9.81    3.09
  -1  14  10    4.13    2.43
  -1 -14   9  185.51    7.91
  -1  14   9  168.04    7.93
  -1 -14   9  169.39    8.56
  -1  14   9  172.01    7.24
  -1  14   9  179.24    8.08
  -1 -14   9  177.01    8.06
  -1  14   9  197.57    9.17
  -1 -14   8   94.74    5.56
  -1  14   8   93.84    5.67
  -1 -14   8   96.21    5.66
  -1  14   8   87.19    5.58
  -1 -14   8   88.72    6.01
  -1  14   8   94.76    6.41
  -1  14   7    0.77    2.22
  -1 -14   7    0.26    1.88
  -1  14   7   -0.91    2.63
  -1 -14   7    0.94    2.40
  -1  14   7    3.21    2.79
   1  14  -7   -0.36    3.07
  -1  14   7    1.56    1.90
   1  14  -7    1.84    2.61
  -1 -14   7   -0.92    2.54
  -1  14   7   -0.76    2.27
  -1 -14   6   70.87    4.88
  -1  14   6   62.70    5.49
   1  14  -6   67.28    6.16
  -1  14   6   80.14    5.19
   1  14  -6   61.10    5.29
  -1 -14   6   69.47    5.46
  -1  14   6   80.07    5.28
  -1  14   6   70.29    5.49
  -1 -14   6   73.95    5.13
  -1 -14   5    2.86    2.07
  -1 -14   5    1.68    2.23
  -1  14   5    0.26    2.15
   1  14  -5    2.37    2.47
  -1  14   5    0.29    2.42
  -1 -14   5    2.22    2.54
  -1  14   5    1.28    2.87
   1  14  -5    2.11    3.00
  -1  14   5    4.78    2.42
  -1  14   4    1.49    2.31
  -1 -14   4    0.73    2.16
  -1  14   4    1.57    2.33
   1  14  -4    3.48    2.33
  -1 -14   4    4.46    2.85
  -1 -14   4    2.06    2.01
  -1  14   4    0.95    2.88
   1  14  -4   -0.34    2.87
  -1  14   3   96.42    6.51
   1  14  -3  100.95    6.83
  -1  14   3   90.99    5.63
   1  14  -3   82.39    5.85
  -1 -14   3   91.30    6.36
  -1  14   3   93.07    5.53
   1  14  -3   83.77    5.02
  -1 -14   3   93.23    5.65
  -1 -14   3   94.71    5.68
   1 -14  -3   82.59    4.89
  -1  14   2   22.51    3.09
   1  14  -2   22.59    3.00
  -1 -14   2   20.54    3.32
  -1  14   2   20.62    3.25
   1  14  -2   21.18    3.47
  -1 -14   2   19.50    3.61
   1 -14  -2   21.88    2.71
  -1 -14   2   18.35    2.76
   1  14  -2   20.48    4.04
  -1  14   2   19.72    3.74
   1  14  -1   82.00    5.12
   1  14  -1   82.93    5.56
  -1  14   1   86.18    5.55
   1 -14  -1   78.97    5.55
  -1 -14   1   87.50    5.57
  -1  14   1   85.09    5.28
  -1 -14   1   86.41    5.24
   1 -14  -1   77.05    4.98
  -1  14   1   89.23    6.43
   1  14  -1   96.25    6.45
   1  14   0  155.02    7.27
  -1  14   0  158.66    7.87
   1  14   0  153.28    7.74
   1 -14   0  147.20    7.60
  -1 -14   0  153.85    7.61
  -1  14   0  151.20    7.20
  -1 -14   0  164.91    7.40
   1 -14   0  161.77    7.44
   1  14   0  187.65    9.04
  -1  14   0  183.08    9.02
   1  14   1   23.83    3.22
   1  14   1   25.14    3.15
  -1  14  -1   25.81    3.13
   1 -14   1   21.43    3.52
  -1 -14  -1   23.49    3.52
   1  14   1   20.45    3.22
  -1  14  -1   18.17    3.25
  -1  14  -1   24.28    4.13
   1  14   1   31.21    4.05
  -1 -14  -1   24.88    2.92
   1 -14   1   28.04    3.16
   1 -14   2   97.45    6.05
  -1  14  -2  110.06    7.15
   1  14   2  100.74    6.80
  -1  14  -2  101.78    6.33
   1  14   2   95.62    5.98
   1 -14   2  103.98    6.92
  -1  14  -2  103.87    5.54
   1  14   2  101.13    5.89
   1  14   2  108.82    6.30
  -1 -14  -2  101.36    5.55
  -1 -14  -3   39.95    3.45
   1 -14   3   37.09    4.01
   1  14   3   35.13    3.81
   1  14   3   43.12    4.05
  -1  14  -3   35.59    4.03
   1 -14   3   35.54    4.43
  -1  14  -3   41.36    3.56
   1  14   3   43.81    4.52
  -1  14  -3   35.68    4.60
   1  14   3   43.40    4.14
  -1  14  -4   77.61    5.30
  -1 -14  -4   63.72    4.22
   1 -14   4   79.11    5.22
   1  14   4   75.54    5.26
  -1  14  -4   77.53    5.53
   1  14   4   77.54    5.14
   1 -14   4   75.53    5.70
  -1  14  -4   77.11    6.09
   1  14   4   86.65    6.03
  -1  14  -4   73.38    4.47
   1  14   4   68.25    5.14
   1 -14   5  119.44    6.29
  -1  14  -5  118.29    7.53
   1  14   5  123.75    7.11
   1 -14   5  114.77    6.91
  -1  14  -5  104.17    6.50
   1  14   5  114.68    6.32
   1  14   5  107.70    6.40
  -1  14  -5  113.29    6.57
   1  14   5  108.95    6.31
   1  14   5  107.88    6.61
   1  14   6    1.77    2.43
   1  14   6   -1.32    2.48
   1  14   6    0.57    2.35
   1 -14   6   -1.42    2.53
   1 -14   6   -0.63    2.69
   1  14   6    2.08    2.06
  -1  14  -6   -0.30    2.43
   1  14   6   -0.96    2.82
  -1  14  -6   -0.36    3.02
  -1  14  -6    2.01    2.11
   1 -14   7   -0.27    2.00
   1  14   7    0.29    2.22
   1 -14   7    0.24    2.33
  -1  14  -7   -2.95    3.26
   1  14   7    0.32    2.89
   1  14   7    0.60    2.40
   1  14   7    0.26    2.44
   1 -14   7   -1.23    2.57
   1  14   7    0.26    2.03
  -1  14  -7   -0.93    2.46
   1  14   7   -0.75    2.29
   1 -14   8   48.22    4.21
   1  14   8   53.75    4.43
   1  14   8   53.59    4.80
   1 -14   8   55.81    4.86
   1  14   8   53.51    4.42
   1 -14   8   43.04    4.11
   1  14   8   56.45    4.86
   1 -14   9   46.96    4.04
   1  14   9   48.23    4.04
   1  14   9   44.52    4.10
   1  14   9   52.89    4.78
   1 -14   9   44.83    4.08
   1  14   9   42.26    4.32
   1 -14   9   42.78    4.47
   1  14  10   91.34    5.51
   1 -14  10   93.53    5.36
   1  14  10   90.64    6.13
   1  14  10   74.74    5.78
  -1  14 -10   73.38    6.15
   1  14  11   21.21    3.75
  -1  14 -11   16.04    3.77
   1  14  11   26.69    3.65
   1  14  11   23.72    3.09
   1  14  11   25.08    3.14
   1 -14  11   20.62    2.89
   1  14  12    0.86    2.35
  -1  14 -12    0.68    2.87
   1  14  12    1.43    2.35
   1  14  12   -0.21    1.71
   1  14  12    0.82    2.35
   1 -14  12    1.25    2.07
   1  14  12    0.22    2.03
   1  14  13   30.16    3.24
   1  14  13   32.50    3.05
   1  14  13   34.71    3.64
   1  14  14    8.76    2.49
   1 -14  14    8.43    2.14
  -1  14 -14    1.47    2.57
   1 -14  14    5.66    2.47
   1  14  14    5.97    1.63
   1  14  14    5.83    1.97
   1  14  15   38.49    3.55
   1 -14  15   34.01    3.33
   1 -14  15   26.66    3.17
   1  14  15   30.46    2.90
   1 -14  15   35.05    2.99
   1 -14  16    0.88    1.55
  -1  14 -16   -0.68    2.30
   1 -14  16    0.18    1.62
   1  14  16    0.77    1.81
   1  14  16    0.15    1.50
   1 -14  16    1.48    1.78
   1 -14  17    5.21    1.56
  -1  14 -17   -0.19    1.88
   1 -14  17    4.55    1.66
   1  14  17    4.56    1.74
   1  14  17    5.16    1.51
   1 -14  17    5.24    1.89
   1 -14  17    4.34    1.73
   1 -14  18    1.19    1.38
   1 -14  18    2.95    1.64
   1 -14  18    0.25    1.80
   1 -14  18    2.69    1.87
   1 -14  19    6.95    1.42
   1 -14  19    6.79    1.80
  -1 -15  18   -0.52    1.24
  -1 -15  18    1.07    1.54
  -1 -15  17   -0.38    1.46
  -1 -15  17    1.08    1.78
  -1 -15  17   -1.16    1.65
  -1 -15  16    0.44    1.59
  -1 -15  16    2.13    1.75
  -1  15  16    0.50    1.28
   1  15 -16   -1.95    1.83
  -1 -15  16    0.35    1.49
  -1 -15  15    7.22    2.02
   1  15 -15    0.43    1.93
  -1 -15  15    7.74    1.62
  -1  15  15    5.15    1.66
  -1 -15  15    6.47    1.73
  -1 -15  15    6.98    1.75
  -1 -15  14   18.99    2.77
  -1  15  14   16.33    2.41
  -1 -15  14   20.22    2.36
  -1 -15  14   18.10    2.30
  -1 -15  13    3.15    1.74
  -1  15  13    4.72    1.62
  -1  15  13    4.68    1.94
   1  15 -13    3.04    2.67
  -1 -15  13    2.19    1.63
   1  15 -12   13.27    3.34
  -1  15  12   15.51    2.59
  -1 -15  12   14.99    2.43
  -1  15  12   17.09    2.38
  -1  15  11   11.51    2.32
  -1  15  11    7.39    2.25
  -1  15  11    1.10    2.45
   1  15 -11    7.39    3.03
   1  15 -10    0.67    2.76
  -1  15  10   -0.87    2.68
  -1  15  10    2.00    1.47
  -1  15  10    1.36    2.00
  -1  15  10   -0.23    2.00
  -1 -15  10    0.84    1.94
  -1  15   9   -1.21    2.73
   1  15  -9    5.20    3.01
  -1  15   9    3.16    1.58
  -1 -15   9    3.06    2.09
  -1  15   9    3.34    2.34
  -1  15   9    3.38    2.21
  -1  15   8    3.68    2.42
  -1  15   8    2.18    2.84
   1  15  -8    1.06    3.04
  -1 -15   8    3.84    2.22
  -1 -15   7    6.50    2.21
  -1 -15   7    7.86    2.54
  -1  15   7    3.51    2.65
   1  15  -7    4.97    3.16
  -1  15   7    8.04    2.39
   1  15  -7    3.04    2.37
  -1  15   7    7.02    2.42
  -1  15   7    4.58    2.37
  -1 -15   6   14.70    3.14
  -1 -15   6   12.67    2.71
  -1  15   6   15.17    2.90
  -1 -15   6   13.97    2.87
  -1  15   6    7.93    2.38
   1  15  -6   13.03    3.18
  -1 -15   5    3.19    2.70
  -1 -15   5   -0.53    1.90
  -1  15   5    4.10    2.27
  -1 -15   5   -0.73    2.47
  -1  15   5   -1.07    2.28
   1  15  -5   -1.21    2.42
  -1  15   4    0.27    2.06
   1  15  -4    2.08    2.57
  -1 -15   4    2.94    2.77
  -1 -15   4    1.48    2.23
  -1  15   4    0.76    2.10
   1  15  -4    0.35    2.99
  -1 -15   4   -0.53    1.96
  -1  15   3   16.32    2.97
   1  15  -3   19.93    3.29
  -1 -15   3   18.04    3.35
  -1 -15   3   28.77    4.00
   1  15  -3   21.08    2.78
  -1  15   3   15.83    2.78
  -1  15   3   18.70    3.86
   1  15  -3   17.63    3.80
  -1 -15   3   18.32    2.79
  -1  15   2  103.77    6.12
   1  15  -2  107.13    6.40
  -1 -15   2  104.16    6.85
   1  15  -2   91.39    5.35
  -1  15   2  103.84    5.87
   1  15  -2  118.08    7.33
  -1  15   2   95.90    6.50
   1 -15  -2   93.16    6.25
  -1 -15   2   98.35    6.13
  -1 -15   2  102.14    5.92
   1 -15  -2   90.57    5.35
   1  15  -1   76.92    5.52
  -1  15   1   77.65    5.42
  -1 -15   1   81.34    6.11
  -1  15   1   68.24    5.81
   1  15  -1   95.49    6.50
  -1 -15   1   77.45    5.14
   1 -15  -1   80.79    5.00
   1 -15  -1   70.43    5.37
  -1 -15   1   82.18    5.60
  -1  15   1   74.60    4.92
   1  15  -1   72.98    4.88
   1 -15   0  135.29    7.04
  -1 -15   0  117.36    6.80
  -1  15   0  122.64    6.99
   1  15   0  130.33    7.11
  -1  15   0  134.83    6.67
   1  15   0  127.22    6.58
   1  15   0  127.88    7.68
  -1  15   0  126.53    7.69
  -1 -15   0  122.49    6.48
   1 -15   0  118.73    6.39
   1 -15   1   55.42    4.77
  -1 -15  -1   49.01    4.68
   1 -15   1   45.05    4.08
  -1 -15  -1   49.60    3.90
  -1  15  -1   45.72    3.83
   1  15   1   44.94    4.06
   1  15   1   50.46    5.09
  -1  15  -1   52.39    5.27
  -1  15  -1   42.99    4.28
   1  15   1   42.08    4.22
   1 -15   1   47.00    5.18
   1  15   2   -1.37    2.47
  -1  15  -2   -4.64    2.87
  -1 -15  -2   -2.67    2.95
   1 -15   2    0.77    2.83
   1 -15   2   -0.68    2.95
  -1  15  -2    0.68    1.98
   1  15   2   -0.76    2.14
   1  15   2   -0.98    3.08
  -1  15  -2    0.69    3.03
   1 -15   2    1.05    2.05
  -1 -15  -2   -0.23    1.68
   1 -15   3   69.41    4.97
  -1 -15  -3   69.75    4.50
   1 -15   3   78.51    5.24
  -1  15  -3   69.96    5.36
   1  15   3   69.88    5.08
   1 -15   3   73.33    5.74
  -1  15  -3   73.15    4.60
  -1  15  -3   72.88    6.08
   1  15   3   74.67    5.87
   1  15   3   71.85    5.03
   1  15   3   82.28    5.64
   1  15   3   71.74    5.04
   1  15   4    2.65    2.19
   1 -15   4    7.42    2.71
   1  15   4    2.10    2.29
   1  15   4    1.74    2.29
   1 -15   4    2.97    2.61
   1 -15   4    3.24    2.15
   1  15   4    8.77    3.07
   1  15   4    3.24    2.26
  -1  15  -4    7.80    2.87
   1 -15   5   75.65    5.07
   1  15   5   72.81    5.33
   1  15   5   57.51    4.65
   1 -15   5   68.34    5.41
  -1  15  -5   68.46    5.40
   1  15   5   67.23    4.95
   1 -15   5   65.68    4.88
   1  15   5   65.38    5.01
   1 -15   6   50.62    4.28
  -1  15  -6   52.58    4.75
   1  15   6   55.02    4.45
   1  15   6   45.26    4.23
   1  15   6   44.73    4.44
   1 -15   6   42.26    4.54
   1  15   6   52.13    4.59
   1 -15   6   54.12    4.49
   1 -15   7   79.78    5.13
  -1  15  -7   73.22    5.60
   1  15   7   83.42    5.40
   1  15   7   71.72    5.64
   1 -15   7   67.39    4.93
   1  15   7   79.18    5.21
   1  15   7   71.90    5.15
   1  15   7   83.76    5.73
   1  15   7   83.46    5.55
   1  15   8   10.75    2.70
   1  15   8   15.48    3.03
   1 -15   8    8.60    2.53
   1  15   8    5.28    2.93
  -1  15  -8    8.49    3.37
   1  15   9    1.20    2.66
  -1  15  -9    3.47    3.18
   1  15   9    3.56    2.33
   1  15   9    3.24    2.31
   1 -15   9   -0.22    2.07
   1  15   9    7.42    2.70
   1  15  10   54.95    4.66
   1  15  10   44.12    4.41
   1 -15  10   56.73    4.08
   1  15  10   50.40    3.98
   1  15  10   52.60    4.18
   1  15  10   59.33    4.78
   1  15  11    7.44    2.52
   1  15  11    6.51    2.12
   1  15  11    6.70    2.30
   1  15  11    2.20    2.52
  -1  15 -11    3.20    2.95
   1  15  12    0.51    2.23
   1 -15  12   -1.14    1.94
   1  15  12    0.19    1.58
   1  15  12    0.61    1.91
   1  15  12   -0.77    2.40
  -1  15 -12    0.30    2.73
   1  15  13   22.08    3.08
   1  15  13   16.88    2.56
   1  15  13   20.87    2.35
   1 -15  13   20.66    2.57
   1 -15  14    1.58    1.62
  -1  15 -14    0.73    2.28
   1 -15  14    3.24    2.07
   1  15  14    2.00    1.81
   1  15  14    2.99    2.08
   1  15  15   25.08    2.71
   1 -15  15   22.48    2.62
   1 -15  15   23.80    2.68
   1  15  15   21.08    2.29
   1 -15  15   24.35    2.40
   1 -15  16   34.09    2.53
   1 -15  16   33.22    2.65
   1 -15  16   37.08    3.00
   1  15  16   41.64    3.06
   1 -15  16   36.85    2.89
   1 -15  17    6.71    1.66
   1 -15  17    4.48    1.75
   1 -15  17    7.77    2.03
   1 -15  17    8.62    2.01
   1 -15  18    0.82    1.24
   1 -15  18   -0.25    1.49
  -1 -16  16    1.02    1.55
  -1 -16  16    2.51    1.81
   1  16 -15    0.96    1.62
  -1 -16  15    2.58    1.64
  -1  16  15    1.26    1.21
  -1 -16  15    0.22    1.02
  -1 -16  15    1.62    1.55
   1  16 -14    1.94    1.84
  -1 -16  14   -0.13    1.35
  -1 -16  14   -0.65    1.61
  -1 -16  14   -0.65    1.37
  -1  16  14   -0.41    1.37
   1  16 -13    0.22    2.06
  -1 -16  13    0.94    1.79
  -1 -16  13    3.39    1.59
  -1  16  13    2.19    1.55
  -1 -16  13    1.90    1.57
  -1  16  12   19.97    2.29
  -1 -16  12   21.98    2.51
  -1 -16  12   17.61    2.38
  -1  16  12   19.96    2.50
  -1 -16  11   10.27    2.16
   1  16 -11    6.34    2.76
  -1  16  11   11.20    2.12
  -1  16  11    8.62    2.15
  -1  16  10    0.88    1.27
  -1  16  10    1.30    2.44
   1  16 -10    0.30    2.50
  -1  16  10    2.05    1.81
  -1  16  10   -0.62    2.00
  -1  16   9    4.73    1.60
  -1  16   9    0.55    2.39
   1  16  -9    1.87    2.75
  -1  16   9    5.31    2.21
  -1  16   9    5.23    2.09
  -1 -16   8   12.17    2.31
  -1  16   8   14.21    2.08
  -1  16   8    3.46    2.50
   1  16  -8    0.32    3.53
  -1  16   8   14.24    2.72
  -1  16   8   14.41    2.67
  -1 -16   7   24.69    3.06
  -1  16   7   20.90    2.68
  -1  16   7   21.89    3.01
   1  16  -7   24.77    4.04
  -1  16   7   26.63    3.19
  -1 -16   6    2.03    2.18
   1  16  -6    3.69    2.95
  -1  16   6    3.40    2.81
  -1  16   6    1.46    2.22
  -1  16   5    9.75    3.01
   1  16  -5   16.25    3.31
  -1 -16   5   14.44    2.74
  -1  16   4   16.31    3.49
   1  16  -4   25.41    4.00
  -1 -16   4   27.69    3.40
  -1  16   3   11.43    2.68
  -1 -16   3    9.56    2.92
   1 -16  -3    9.37    2.98
   1  16  -3   15.58    3.60
  -1  16   3   10.69    3.33
   1  16  -2    2.58    2.35
  -1  16   2    4.95    2.42
  -1 -16   2    3.65    2.92
  -1 -16   2    5.25    2.59
   1 -16  -2    5.34    2.86
  -1  16   2    7.14    2.27
   1  16  -2    7.42    3.11
  -1  16   2    4.59    3.15
  -1 -16   2    5.63    2.19
   1  16  -1    6.82    2.66
  -1  16   1   10.59    2.76
  -1 -16   1    2.38    2.90
   1  16  -1   10.18    2.29
  -1  16   1   10.40    2.54
  -1 -16   1    6.61    2.78
   1 -16  -1    7.94    2.92
   1 -16  -1    8.10    2.10
  -1 -16   1    8.26    2.30
  -1  16   0   86.13    5.77
   1  16   0   88.08    5.76
  -1 -16   0   73.85    6.07
   1 -16   0   86.62    6.57
   1  16   0   91.89    5.47
  -1  16   0   92.71    5.46
  -1 -16   0   81.33    5.19
   1 -16   0   94.63    5.51
  -1 -16   0   87.31    5.62
   1 -16   0   90.08    5.74
  -1  16  -1   18.30    3.27
   1  16   1   17.45    3.04
   1 -16   1   14.84    3.77
   1  16   1   20.40    2.91
  -1  16  -1   19.31    2.76
   1 -16   1   18.92    2.85
  -1 -16  -1   15.47    2.54
   1 -16   1   16.20    3.20
  -1 -16  -1   14.92    3.16
   1  16   2   80.72    6.05
  -1  16  -2   71.64    6.00
   1  16   2   80.81    5.25
  -1  16  -2   85.99    5.08
   1 -16   2   86.72    6.31
  -1  16  -2   82.93    5.63
   1  16   2   91.87    5.71
   1 -16   2   86.57    5.47
  -1 -16  -2   83.04    5.64
  -1 -16  -2   76.71    4.83
   1 -16   2   84.42    5.35
  -1 -16  -3    3.46    2.63
   1 -16   3    3.22    2.45
  -1  16  -3    2.05    2.85
   1  16   3    8.38    3.05
  -1  16  -4   11.94    3.52
   1  16   4    9.54    3.12
   1 -16   4   12.75    2.82
   1  16   4   19.49    3.00
  -1  16  -5    1.70    2.92
   1  16   5    0.31    2.55
   1 -16   5    1.64    2.30
   1  16   5    2.83    2.26
   1  16   6  145.68    7.04
   1 -16   6  161.57    7.13
   1  16   6  159.70    7.50
  -1  16  -6  143.56    6.17
   1  16   7   35.22    3.77
   1 -16   7   28.98    3.22
   1  16   7   23.02    3.69
   1  16   7   32.54    3.52
   1  16   7   26.69    3.25
   1  16   8    1.57    2.27
   1 -16   8    1.69    2.01
   1  16   8   -0.29    2.46
  -1  16  -8   -0.65    2.87
   1  16   8   -0.24    2.03
   1  16   8   -0.91    2.05
   1  16   9    2.46    2.56
  -1  16  -9    1.55    2.83
   1  16   9    4.09    2.14
   1  16   9    1.73    2.06
   1  16  10   15.34    2.90
   1 -16  10   13.10    2.49
   1  16  10    6.98    2.62
  -1  16 -10    5.59    2.84
   1  16  10   21.58    2.79
   1  16  10   12.04    2.43
   1  16  11   21.30    3.01
   1 -16  11   21.11    2.56
   1  16  11   22.31    2.67
   1  16  11   17.87    2.50
   1  16  12   10.85    2.40
   1  16  12   10.58    2.12
   1 -16  12   12.54    2.14
   1  16  12   10.15    1.90
   1  16  13   16.47    2.50
   1 -16  13   18.44    2.21
   1 -16  13   14.16    2.40
   1  16  13   15.16    2.19
   1  16  13   16.34    1.93
   1  16  14    0.86    1.70
   1 -16  14    1.16    1.64
   1  16  14    1.89    1.44
   1 -16  14    0.33    1.68
  -1  16 -14    0.19    1.76
   1 -16  14    0.64    1.42
   1 -16  15    0.68    1.64
  -1  16 -15   -0.63    1.65
   1 -16  15    0.43    1.55
   1  16  15    0.11    1.21
   1 -16  15    1.23    1.72
   1 -16  16    0.22    1.90
   1 -16  16    1.27    1.49
   1 -17 -15   10.82    1.82
  -1 -17  15   15.06    1.76
  -1 -17  15   14.16    2.14
  -1 -17  14    1.99    1.49
  -1 -17  14    0.71    1.64
  -1 -17  13   45.37    2.70
  -1 -17  13   46.65    2.76
  -1 -17  13   46.10    3.09
  -1 -17  12    0.57    1.31
   1  17 -12   -0.20    1.88
  -1 -17  12    0.26    1.36
  -1  17  12    0.42    1.39
  -1  17  11    1.11    1.57
  -1  17  11    2.12    1.46
  -1 -17  11   -1.60    1.60
  -1 -17  11    0.29    1.50
  -1  17  11   -0.20    1.84
   1  17 -11    0.22    2.04
  -1  17  10   12.15    2.10
   1  17 -10    4.17    2.54
  -1  17  10    0.22    2.08
  -1 -17  10   11.41    2.08
  -1  17  10   11.55    2.12
  -1  17   9    6.43    2.07
  -1 -17   9   10.05    2.17
  -1  17   9    0.95    2.27
   1  17  -9    4.23    2.64
  -1  17   9    9.88    1.69
  -1  17   9   14.02    2.35
  -1 -17   8   35.44    3.18
  -1  17   8   35.27    2.81
  -1  17   8   42.98    3.49
   1  17  -8   28.76    3.75
  -1  17   8   31.89    3.18
  -1  17   7   15.24    2.62
  -1  17   7   10.25    1.98
   1  17  -7    7.01    2.89
  -1  17   7    9.81    2.40
  -1  17   6    3.60    2.16
  -1  17   6    2.50    1.79
   1  17  -6    1.51    2.55
  -1  17   6    1.12    2.45
  -1  17   6    2.67    2.12
  -1  17   5    0.69    2.03
  -1  17   5    3.92    2.13
  -1  17   5   -0.60    1.80
  -1  17   5    0.87    2.37
   1  17  -5   -0.31    2.67
   1 -17  -5    3.16    2.45
  -1 -17   5    1.49    1.94
  -1  17   4    1.40    2.08
  -1  17   4   -0.30    2.50
   1  17  -4    0.31    2.76
  -1 -17   4    2.20    2.14
   1 -17  -4   -0.49    2.21
  -1 -17   3   45.79    3.94
   1 -17  -3   48.05    4.28
  -1  17   3   46.19    3.91
   1  17  -3   49.05    4.73
   1  17  -2    5.62    1.87
  -1  17   2    6.23    2.29
   1  17  -2    2.52    2.73
  -1  17   2    1.85    2.76
  -1 -17   2    1.63    2.33
   1 -17  -2    1.99    2.55
   1 -17  -1   94.84    5.73
  -1 -17   1   97.29    5.70
   1  17  -1   98.85    6.48
  -1  17   1  101.44    5.49
   1  17  -1   93.31    5.14
   1 -17   0    8.33    2.80
  -1 -17   0    7.52    2.76
  -1  17   0    0.63    2.86
   1  17   0    6.55    3.06
  -1  17   0   13.96    2.53
   1  17   0    8.02    2.20
   1 -17   1   21.92    3.28
  -1 -17  -1   20.56    3.24
  -1  17  -1   17.36    3.58
   1  17   1   19.19    3.64
  -1  17  -1   15.21    2.49
   1  17   1   21.34    2.89
  -1 -17  -2   20.75    3.19
   1 -17   2   22.89    3.21
   1  17   2   17.14    3.46
   1  17   2   22.17    3.01
  -1  17  -2   20.03    2.63
  -1 -17  -3   14.87    3.03
   1 -17   3   12.59    2.81
  -1  17  -3   15.81    2.32
   1  17   3   11.44    3.10
   1  17   3   17.98    2.94
  -1 -17  -4    4.93    2.39
   1 -17   4    3.33    2.21
   1  17   4    1.48    2.45
  -1  17  -4    3.77    2.92
  -1  17  -4    1.49    1.49
   1  17   4    2.60    2.04
   1 -17   5   73.26    4.69
  -1 -17  -5   67.03    4.88
  -1  17  -5   70.78    4.11
   1  17   5   71.76    4.80
   1  17   5   63.99    5.13
   1  17   5   72.38    4.85
   1  17   6    1.83    2.14
   1  17   6   -0.22    2.09
   1  17   6    0.84    2.49
  -1  17  -6    0.30    2.73
  -1  17  -6    2.08    1.41
   1  17   7  248.91    8.19
   1  17   7  265.80    8.60
   1  17   8   32.36    3.15
   1  17   8   26.45    2.93
   1 -17   8   25.81    2.80
  -1  17  -8    3.34    2.59
   1  17   8   12.11    2.85
   1  17   9   19.35    2.69
   1  17   9   15.94    2.48
   1 -17   9   20.03    2.49
   1  17   9    7.08    2.42
  -1  17  -9    3.15    2.53
   1  17  10   12.70    2.20
   1 -17  10   11.78    2.08
   1  17  10   14.19    2.27
  -1  17 -10    2.19    2.39
   1  17  10    3.50    2.16
   1 -17  11   25.22    2.46
   1  17  11   28.95    2.56
   1  17  11   15.75    2.20
  -1  17 -11    1.77    2.20
   1  17  11    2.98    2.06
   1  17  12    1.53    1.39
   1 -17  12    0.79    1.42
   1  17  12    1.03    1.27
  -1  17 -12   -0.19    1.81
  -1  17 -13    0.67    1.60
   1  17  13   -0.12    1.27
   1 -17  13   -0.57    1.47
   1  17  13    0.78    1.04
   1 -17  13    1.46    1.69
   1 -17  14   -1.99    1.55
   1 -17  14    0.60    1.71
   1 -17  14   -1.46    1.67
   1 -17  15   46.12    2.80
  -1 -17 -15   40.74    2.59
   1 -17  15   45.78    2.46
   1 -18 -13    0.44    1.60
  -1 -18  13    1.39    1.37
  -1 -18  12   13.62    1.61
  -1 -18  12   12.21    1.97
  -1 -18  12   13.25    1.75
   1 -18 -12   14.19    2.14
  -1 -18  11   31.56    2.35
  -1 -18  11   29.16    2.28
   1 -18 -11   27.80    2.57
  -1  18  10    2.22    1.55
  -1 -18  10    2.09    1.43
   1  18 -10   -0.19    1.94
  -1  18  10    0.69    1.65
   1 -18 -10    0.75    1.67
  -1 -18  10    3.32    1.51
   1 -18  -9    0.33    1.76
  -1 -18   9   -0.56    1.46
  -1  18   9    0.46    1.43
  -1 -18   9   -0.61    1.43
  -1  18   9    2.49    1.54
   1  18  -9    0.42    2.02
  -1  18   9   -0.58    1.85
  -1  18   9    1.67    1.14
  -1 -18   8   16.15    2.25
   1 -18  -8   14.47    2.46
  -1  18   8   11.89    2.08
  -1 -18   8   17.45    2.30
  -1  18   8   16.26    1.88
  -1  18   8   15.42    2.27
   1  18  -8    8.87    2.47
  -1  18   7   82.33    4.34
  -1  18   7   89.89    4.11
  -1  18   7   98.44    4.72
  -1 -18   7   98.28    4.52
  -1 -18   7  104.18    4.59
   1 -18  -7   80.64    4.57
  -1  18   6    6.88    1.87
  -1  18   6    9.34    2.33
   1  18  -6    4.57    2.59
  -1  18   6    0.72    2.41
  -1  18   6   10.40    2.31
  -1 -18   6    7.11    2.02
   1 -18  -6    6.79    2.36
  -1 -18   5   36.29    3.17
   1 -18  -5   33.97    3.36
  -1  18   5   34.88    3.26
  -1  18   5   37.02    3.05
  -1  18   5   32.77    3.25
   1  18  -4   19.69    3.25
  -1 -18   4   37.07    3.32
   1 -18  -4   34.86    3.45
  -1  18   4   25.45    3.00
  -1  18   4   40.13    3.22
  -1  18   4   43.05    3.53
   1  18  -3   13.99    3.05
   1 -18  -3   15.78    2.82
  -1 -18   3   20.62    2.64
  -1  18   3   20.97    2.64
  -1  18   3   16.96    2.61
  -1  18   2    7.59    1.97
   1  18  -2    5.25    2.72
  -1  18   2    1.36    2.49
  -1  18   2    6.50    2.07
   1  18  -2    7.70    1.77
  -1 -18   2    4.84    1.63
  -1  18   1    0.28    2.76
  -1  18   1    2.47    1.73
   1  18  -1    1.45    1.49
  -1  18   1    0.80    1.80
  -1  18   0   -0.56    2.79
   1  18   0    0.55    2.57
  -1  18   0    3.20    1.74
   1  18   0    2.87    1.66
  -1  18   0    3.70    1.83
  -1  18  -1   21.60    2.53
   1  18   1   22.65    2.70
  -1  18  -2    0.28    2.75
   1  18   2    1.08    2.46
   1  18   2    3.25    1.94
  -1  18  -2    3.40    1.66
   1  18   3   19.88    3.32
  -1  18  -3   10.74    3.14
  -1 -18  -3   39.32    3.65
   1 -18   3   35.62    3.30
   1  18   3   39.11    3.35
  -1  18  -3   39.06    3.11
  -1  18  -4   12.55    1.94
   1 -18   4    9.65    2.32
  -1 -18  -4    9.38    2.45
   1  18   4    5.68    2.61
   1  18   4   12.71    2.41
   1  18   4   11.50    2.48
  -1  18  -5   26.09    2.42
   1  18   5   33.05    3.15
  -1 -18  -5   29.59    3.21
   1  18   5   12.19    2.79
  -1  18  -5    6.59    2.73
   1  18   5   34.10    3.26
   1 -18   5   27.05    2.91
  -1  18  -6    9.85    1.66
   1 -18   6    8.92    2.15
  -1 -18  -6    8.87    2.37
  -1  18  -6    1.52    2.53
   1  18   6    4.03    2.26
   1  18   6   10.88    2.22
   1  18   6    7.56    2.21
  -1  18  -7    4.83    2.52
   1  18   7    7.59    2.55
   1  18   7   32.72    2.95
  -1 -18  -7   31.95    3.28
   1 -18   7   34.13    2.90
   1  18   7   33.23    3.01
   1  18   8    7.90    1.50
  -1 -18  -8    8.88    2.37
   1 -18   8    8.14    1.97
   1  18   8   -0.21    2.05
  -1  18  -8    0.90    2.32
   1  18   8   11.41    2.11
   1  18   8    7.63    1.93
   1  18   9   61.52    3.38
   1 -18   9   79.98    3.73
  -1 -18  -9   67.16    3.82
   1  18   9   81.23    3.87
   1  18  10    0.82    1.44
   1  18  10    3.32    1.37
  -1 -18 -10    5.16    1.79
   1 -18  10    4.36    1.59
   1  18  10   -0.69    1.79
  -1  18 -10    0.37    1.71
   1  18  11    0.72    1.24
  -1  18 -11    0.98    1.69
   1  18  11    1.51    1.18
  -1 -18 -11    0.67    1.58
   1 -18  11    1.92    1.54
  -1 -18 -12   14.57    2.07
   1 -18  12   18.46    2.02
   1 -18  12   19.09    2.39
   1 -18  13    6.40    1.69
  -1 -18 -13    5.73    1.74
  -1 -19  11   11.88    1.73
   1 -19 -11   11.60    1.92
   1 -19 -10    6.39    1.86
  -1 -19  10    8.88    1.61
   1  19  -9    0.90    1.55
  -1  19   9    4.08    1.31
  -1 -19   9    5.18    1.29
  -1 -19   9    2.80    1.42
   1 -19  -9    4.25    1.71
   1  19  -8    2.02    1.78
  -1  19   8    1.11    1.60
  -1  19   8    8.73    1.26
  -1  19   8    5.34    1.53
  -1 -19   8    8.00    1.50
  -1 -19   8   10.09    1.67
   1 -19  -8    7.67    1.90
  -1  19   7    0.17    1.70
   1  19  -7   -0.18    1.84
  -1  19   7    1.60    1.12
  -1  19   7    1.96    1.46
  -1 -19   7    2.36    1.39
  -1 -19   7    1.90    1.48
   1 -19  -7    1.30    1.64
   1  19  -6   -0.59    1.90
  -1  19   6    0.19    1.89
  -1  19   6    0.51    1.20
   1  19  -6   -0.39    0.99
  -1  19   6   -1.36    1.45
  -1 -19   6   -0.68    1.35
  -1 -19   6    1.23    1.49
   1 -19  -6    1.39    1.61
   1  19  -5   -0.83    2.05
  -1  19   5   -0.80    1.86
  -1  19   5    0.28    1.33
   1  19  -5    0.81    1.13
  -1  19   5    0.32    1.50
  -1 -19   5    1.90    1.52
   1 -19  -5   -0.65    1.72
  -1 -19   5   -1.25    1.27
   1 -19  -4    2.36    1.80
  -1 -19   4    0.92    1.59
  -1  19   4    4.13    1.70
  -1  19   4    1.78    1.50
  -1  19   4   -0.17    1.65
  -1 -19   4    1.24    1.24
  -1  19   4    1.89    2.00
   1  19  -4    1.09    2.09
  -1  19   3   -0.22    2.03
   1  19  -3    3.13    2.13
  -1  19   3   11.25    1.97
  -1  19   3    5.61    1.96
  -1 -19   3    9.46    1.60
   1 -19  -3    5.19    1.98
  -1 -19   3    8.35    1.99
  -1  19   2    5.58    1.95
  -1  19   2    6.61    1.78
  -1 -19   2    7.32    2.06
   1 -19  -2    8.43    2.29
  -1  19   2   -0.22    2.25
   1  19  -2    3.19    2.27
   1  19  -1    9.05    1.66
  -1  19   1   12.35    1.99
   1 -19  -1    8.79    2.15
  -1 -19   1    9.06    2.05
   1  19  -1    5.51    2.54
   1  19   0    5.88    1.61
  -1  19   0    9.25    1.82
   1 -19   0    6.83    2.16
  -1 -19   0    5.75    2.06
   1  19   0    2.98    2.13
   1  19   1    0.80    1.41
  -1  19  -1   -2.07    2.37
   1  19   1   -0.23    2.16
  -1  19  -1    1.07    1.43
  -1 -19  -1    0.18    1.83
   1 -19   1   -2.75    2.05
   1  19   2    7.86    2.02
   1  19   2   13.38    2.05
   1  19   2    4.69    2.25
  -1  19  -2    1.60    2.30
  -1 -19  -2   13.01    2.32
   1 -19   2   14.58    2.30
  -1  19  -2   17.33    2.02
   1  19   3   30.79    2.82
   1 -19   3   38.53    3.01
  -1 -19  -3   38.22    3.16
   1  19   3   33.37    2.77
  -1  19  -3   35.10    2.55
   1  19   3    6.97    2.43
   1  19   4   49.75    3.35
  -1 -19  -4   59.59    3.71
   1 -19   4   61.88    3.56
  -1  19  -4   59.62    3.05
   1  19   4   61.02    3.55
   1  19   5    0.64    1.64
   1  19   5    0.48    1.47
  -1  19  -5    1.46    2.07
   1  19   5    1.99    2.00
  -1  19  -5    2.78    1.15
   1 -19   5   -0.29    1.59
  -1 -19  -5    0.16    1.74
   1  19   6    2.24    1.49
   1  19   6    3.82    1.60
  -1  19  -6   -0.59    1.83
   1  19   6   -0.19    1.76
   1  19   6    2.79    1.27
  -1 -19  -6    4.85    1.94
   1 -19   6    4.14    1.61
   1  19   7    0.28    1.40
   1  19   7    0.14    1.41
   1  19   7   -1.89    1.93
  -1  19  -7    0.18    1.86
   1  19   7    1.12    1.12
   1 -19   7   -1.28    1.48
  -1 -19  -7    0.15    1.61
   1  19   8    2.26    1.40
   1  19   8    4.32    1.51
  -1  19  -8    0.17    1.61
   1  19   8    0.31    1.63
  -1 -19  -8    1.61    1.57
   1 -19   8    1.52    1.38
   1  19   8    3.33    1.06
   1 -19   9   15.76    1.92
  -1 -19  -9   14.03    2.03
   1  19   9   15.18    1.92
   1  19  10   10.86    1.70
   1 -19  10   10.61    1.81
  -1 -19 -10   10.80    1.94
  -1 -19 -11   10.30    1.80
   1 -19  11    8.79    1.60
  -1 -20   9    5.29    1.26
   1 -20  -9    5.74    1.39
   1 -20  -8   16.16    2.02
  -1 -20   8   15.85    1.84
   1 -20  -7    2.00    1.70
  -1 -20   7    0.96    1.42
   1 -20  -6   19.60    2.22
  -1 -20   6   22.83    2.08
  -1  20   6   21.31    1.74
   1  20  -5    0.75    1.57
  -1  20   5   -0.14    1.39
  -1  20   5    0.20    1.11
  -1 -20   5    0.32    1.35
   1 -20  -5   -1.49    1.73
  -1  20   5   -0.47    1.21
   1  20  -4   -1.27    1.63
  -1  20   4    0.46    1.52
   1  20  -4   -0.18    0.90
  -1  20   4    1.76    1.21
   1 -20  -4    0.12    1.54
  -1 -20   4    1.46    1.44
  -1  20   4   -0.50    1.30
  -1  20   3    1.46    1.67
   1  20  -3    0.99    1.72
   1  20  -3    7.77    1.33
  -1  20   3    5.68    1.37
  -1 -20   3    7.60    1.60
   1 -20  -3    8.30    1.77
  -1  20   3    6.17    1.58
  -1  20   2   -1.01    1.73
   1  20  -2    0.17    1.65
   1  20  -2    0.45    1.08
  -1  20   2    0.72    1.15
   1 -20  -2   -1.29    1.58
  -1 -20   2   -0.49    1.42
  -1  20   2    0.55    1.35
   1  20  -1   -0.52    1.74
  -1  20   1   -0.69    1.64
  -1 -20   1    2.93    1.49
   1 -20  -1    2.47    1.58
  -1  20   1    3.35    1.51
  -1  20   1    3.73    1.29
   1  20  -1    3.99    1.33
   1  20   0   36.61    2.74
  -1  20   0   25.36    2.50
   1 -20   0   53.55    3.06
  -1 -20   0   50.14    2.95
   1  20   0   52.08    2.82
  -1  20   0   49.33    2.70
   1  20   1   -0.83    1.50
   1  20   1    0.44    1.02
  -1  20  -1    0.17    1.67
   1  20   1    0.17    1.72
   1 -20   1    0.26    1.47
  -1 -20  -1   -1.05    1.49
   1  20   1   -0.61    1.18
  -1  20  -1    0.57    1.13
   1  20   2   33.39    2.62
   1 -20   2   62.86    3.16
  -1 -20  -2   57.73    3.10
  -1  20  -2   53.90    2.72
   1  20   2   54.92    2.91
   1  20   2   57.88    2.87
   1  20   3   -0.78    1.35
   1  20   3   -0.36    1.17
   1  20   3    1.13    1.62
  -1  20  -3   -0.17    1.69
   1  20   3    1.86    1.19
  -1  20  -3    1.09    0.95
   1 -20   3    0.60    1.39
  -1 -20  -3    2.66    1.48
   1  20   4   -0.49    1.23
   1  20   4    0.12    1.25
  -1  20  -4   -0.47    1.58
   1  20   4   -0.46    1.54
   1  20   4   -0.22    1.10
  -1  20  -4    0.17    0.89
  -1 -20  -4    0.98    1.44
   1 -20   4   -1.24    1.52
   1  20   5    1.15    1.31
   1  20   5    1.60    1.40
   1  20   5    0.80    1.12
  -1 -20  -5    0.58    1.52
   1 -20   5    2.22    1.61
   1  20   5   -0.57    1.42
  -1  20  -5    0.15    1.48
   1  20   6    0.52    0.97
   1 -20   6   -0.39    1.44
  -1 -20  -6   -0.21    1.58
   1  20   6    0.43    1.42
   1 -20   7    0.87    1.37
  -1 -20  -7    0.77    1.61
   1  20   7    1.27    1.42
  -1 -20  -8   11.55    1.93
   1 -20   8   14.28    1.75
   1 -20   9    1.21    1.16
  -1 -20  -9    0.13    1.24
  -1 -21   5   16.07    1.48
   1 -21  -5   14.37    1.53
   1 -21  -4    5.40    1.57
  -1 -21   4    4.33    1.43
   1 -21  -3   -0.30    1.41
  -1 -21   3    0.37    1.41
  -1 -21   2    6.81    1.61
   1 -21  -2    8.68    1.65
   1 -21  -1   15.52    1.91
  -1 -21   1   12.19    1.73
   1 -21   0    5.73    1.55
  -1 -21   0    5.28    1.51
  -1 -21  -1    2.06    1.59
   1 -21   1    3.55    1.47
  -1 -21  -2   -0.08    1.43
   1 -21   2    0.31    1.50
  -1 -21  -3    6.67    1.57
   1 -21   3    7.84    1.60
   1 -21   4    1.95    1.42
  -1 -21  -4   -0.35    1.43
  -1 -21  -5    0.19    1.17
   1 -21   5    2.49    1.16
  -2   0  24   15.43    2.17
  -2   0  24   16.24    2.03
  -2   0  23   -0.18    1.88
  -2   0  23    0.18    1.72
  -2   0  22   29.75    3.39
  -2   0  22   31.99    3.42
  -2   0  21   -2.13    2.63
  -2   0  21   -1.59    2.50
  -2   0  21    0.89    2.05
  -2   0  20  155.36    7.52
  -2   0  20  137.34    7.73
  -2   0  20  152.78    7.96
  -2   0  19   -2.18    2.96
  -2   0  19   -2.09    2.62
  -2   0  18   99.48    6.47
  -2   0  18   87.14    6.22
  -2   0  18   84.98    6.21
  -2   0  17   -0.55    2.04
  -2   0  17   -1.81    2.51
  -2   0  17    0.50    2.33
  -2   0  17   -0.31    2.64
  -2   0  17    0.31    2.62
  -2   0  17    2.52    2.70
  -2   0  16  196.67    8.69
  -2   0  16  177.64    8.17
  -2   0  16  198.77    8.53
  -2   0  16  186.96    8.96
  -2   0  16  182.70    8.92
  -2   0  16  187.74    8.24
  -2   0  16  203.79    9.30
  -2   0  15   -1.24    2.08
  -2   0  15   -0.82    2.31
  -2   0  15    2.46    2.13
  -2   0  15    0.91    2.15
  -2   0  15   -0.56    2.14
  -2   0  15   -1.36    1.96
  -2   0  15    1.10    2.42
  -2   0  15    4.12    2.05
  -2   0  14  292.94   11.12
  -2   0  14  326.81   11.73
  -2   0  14  305.73   10.92
  -2   0  14  309.30   10.94
  -2   0  14  331.01   11.76
  -2   0  14  301.49   11.01
  -2   0  14  322.94   11.06
  -2   0  14  315.67   11.71
  -2   0  13   -2.40    2.24
  -2   0  13   -0.75    1.95
  -2   0  13   -0.63    1.72
  -2   0  13   -0.68    2.46
  -2   0  13   -1.58    2.24
  -2   0  13   -2.61    2.06
  -2   0  13   -1.36    2.20
  -2   0  12  528.46   16.30
  -2   0  12  557.26   16.51
  -2   0  12  541.48   16.19
  -2   0  12  534.83   15.83
  -2   0  12  517.27   15.73
  -2   0  11    1.78    1.83
  -2   0  11   -0.89    1.90
  -2   0  11    0.34    1.58
  -2   0  11    0.44    1.62
  -2   0  11   -0.18    1.84
  -2   0  11   -0.15    1.56
  -2   0  10   -0.94    1.77
  -2   0  10   -0.51    1.59
  -2   0   9   -0.45    1.50
  -2   0   9    0.67    1.66
  -2   0   8  459.32   12.79
  -2   0   8  465.89   13.16
  -2   0   7    0.16    1.11
  -2   0   7   -0.19    1.32
  -2   0   6  975.03   24.43
  -2   0   6  973.73   24.67
   2   0  -5   -0.68    0.93
  -2   0   5    0.99    0.75
  -2   0   5    0.85    0.62
  -2   0   5    0.78    0.97
   2   0  -4 3070.19   73.84
  -2   0   4 3107.02   73.58
  -2   0   4 3070.68   74.27
  -2   0   4 3068.40   73.51
  -2   0   4 3041.60   73.74
  -2   0   3    0.27    1.11
  -2   0   3    0.35    0.58
  -2   0   3   -0.08    0.64
  -2   0   3    0.34    0.67
  -2   0   2  695.80   17.40
   2   0  -2  707.74   17.21
  -2   0   2  673.84   16.58
  -2   0   2  683.91   17.02
  -2   0   2  678.57   16.66
  -2   0   1    0.72    1.05
   2   0  -1    0.19    0.94
  -2   0   0  170.77    5.18
   2   0   0  178.88    5.13
   2   0   1   -0.14    0.92
   2   0   2  312.57    7.81
   2   0   2  307.16    7.73
   2   0   3    0.48    0.66
   2   0   3    0.19    0.58
   2   0   4 3653.82   88.21
   2   0   4 3710.25   88.03
   2   0   5    1.23    0.90
   2   0   5    1.23    0.77
   2   0   6  229.67    7.12
   2   0   6  248.52    6.99
   2   0   7   -0.29    1.35
   2   0   7   -0.08    1.10
   2   0   8  127.22    5.13
   2   0   8  133.79    4.84
   2   0   9    0.66    1.54
   2   0   9   -0.88    1.39
   2   0  10 1388.71   35.40
   2   0  11   -0.18    1.76
   2   0  11   -1.18    1.43
   2   0  11   -0.35    1.69
   2   0  11    0.18    1.72
   2   0  11   -0.17    1.64
   2   0  11    1.16    1.45
   2   0  12   27.08    3.01
   2   0  12   26.81    2.98
   2   0  12   22.01    2.57
   2   0  12   22.77    2.86
   2   0  12   26.22    2.75
   2   0  12   20.65    2.73
   2   0  13   -0.67    2.11
   2   0  13    0.43    1.95
   2   0  13   -2.37    1.94
   2   0  13   -0.67    1.88
   2   0  13   -0.45    1.90
   2   0  13   -2.44    1.80
   2   0  13   -2.23    2.41
   2   0  13   -1.99    2.18
   2   0  13   -0.74    1.82
   2   0  14   34.41    3.65
   2   0  14   38.08    3.59
   2   0  14   33.98    3.28
   2   0  14   37.73    3.67
   2   0  14   38.15    3.45
   2   0  14   42.62    3.66
   2   0  14   40.07    3.73
   2   0  14   36.03    3.71
   2   0  14   32.98    3.58
   2   0  15    0.25    2.07
   2   0  15   -1.54    2.05
   2   0  15   -1.91    2.26
   2   0  15   -0.26    2.44
   2   0  15    0.27    2.38
   2   0  15    1.61    2.35
   2   0  15   -1.15    2.24
   2   0  15   -0.53    2.24
   2   0  15   -0.91    2.22
   2   0  16  235.31    9.58
   2   0  16  218.63    9.21
   2   0  16  237.25   10.19
   2   0  16  239.59   10.24
   2   0  16  244.09    9.76
   2   0  16  242.85   10.25
   2   0  16  227.80    9.80
   2   0  16  224.52   10.03
   2   0  17   -0.53    2.33
   2   0  17   -0.92    2.69
   2   0  17   -5.13    2.87
   2   0  17    0.28    2.35
   2   0  17   -3.41    2.69
   2   0  17   -1.80    2.81
   2   0  17   -1.29    2.59
   2   0  17   -2.12    2.83
   2   0  18   90.98    6.13
   2   0  18   79.68    5.41
   2   0  18   90.06    6.16
   2   0  18   95.61    6.31
   2   0  19    1.30    2.40
   2   0  19   -3.93    3.31
   2   0  19   -0.78    2.10
   2   0  19   -1.51    2.47
   2   0  20   78.30    5.44
   2   0  20   73.53    5.49
   2   0  20   68.40    4.66
   2   0  20   74.38    5.13
   2   0  20   77.26    5.48
   2   0  21   -2.59    2.83
   2   0  21    1.53    2.27
   2   0  21    1.18    1.73
   2   0  21    0.51    2.32
   2   0  22   59.17    4.26
   2   0  22   55.03    4.21
   2   0  22   51.33    4.01
   2   0  23    0.52    1.70
   2   0  23   -1.23    1.91
   2   0  23    0.68    1.58
   2   0  24    8.88    2.16
  -2   1  24    7.33    1.69
  -2  -1  24    4.85    1.67
  -2  -1  24    5.05    1.82
  -2   1  24    5.50    1.87
  -2   1  23    0.73    1.81
  -2  -1  23    0.18    1.79
  -2   1  23   -3.12    2.09
  -2  -1  23    1.62    1.93
  -2   1  22   -1.60    2.21
  -2  -1  22   -0.22    2.15
  -2  -1  22   -3.38    2.30
  -2   1  22    0.46    2.19
  -2   1  21   38.12    3.63
  -2   1  21   37.15    4.05
  -2  -1  21   42.09    4.14
  -2   1  21   38.82    4.18
  -2  -1  21   35.18    3.90
  -2  -1  20  105.11    6.18
  -2   1  20  109.29    6.17
  -2   1  20  124.81    7.03
  -2  -1  20  118.38    6.76
  -2   1  20  104.82    6.67
  -2  -1  20   98.31    6.44
  -2  -1  19   48.52    4.45
  -2   1  19   42.98    4.19
  -2  -1  19   48.31    4.76
  -2   1  19   45.64    4.74
  -2  -1  18    0.31    2.65
  -2   1  18    0.32    2.81
  -2  -1  18    1.73    2.10
  -2   1  18    3.30    2.78
  -2  -1  18   -1.91    2.73
  -2  -1  18   -1.86    2.75
  -2   1  18   -0.96    2.92
  -2  -1  18   -0.50    2.38
  -2   1  17   -1.57    2.72
  -2  -1  17   -0.61    2.65
  -2  -1  17   -0.74    2.62
  -2   1  17   -0.31    2.67
  -2  -1  17    1.82    2.59
  -2   1  17   -0.96    2.65
  -2  -1  17    0.31    2.39
  -2  -1  17   -1.52    2.20
  -2  -1  17    0.29    2.28
  -2   1  17    0.25    2.32
  -2  -1  17   -0.26    2.43
  -2   1  16  145.52    7.84
  -2  -1  16  146.53    7.80
  -2  -1  16  145.81    7.22
  -2   1  16  142.09    7.79
  -2  -1  16  143.82    7.65
  -2  -1  16  144.02    7.09
  -2   1  16  148.68    7.88
  -2  -1  16  141.80    7.64
  -2  -1  16  150.01    7.57
  -2   1  16  145.42    7.08
  -2   1  16  158.90    7.31
  -2  -1  16  143.55    7.31
  -2   1  15    6.13    2.22
  -2   1  15    6.43    2.78
  -2   1  15    4.06    2.41
  -2  -1  15    6.40    2.43
  -2  -1  15    2.17    2.61
  -2   1  15    4.47    2.57
  -2  -1  15    5.69    2.78
  -2  -1  15    7.86    2.51
  -2  -1  15    8.34    2.32
  -2  -1  15    8.86    2.54
  -2   1  15    5.39    2.34
  -2  -1  15    8.79    2.72
  -2   1  15    6.50    2.56
  -2   1  14   20.79    3.15
  -2  -1  14   13.99    2.78
  -2   1  14   17.47    3.01
  -2   1  14   13.51    2.57
  -2  -1  14   17.77    2.58
  -2  -1  14   21.32    3.27
  -2   1  14   20.12    3.19
  -2  -1  14   20.20    3.18
  -2  -1  14   23.05    3.25
  -2   1  14   16.24    2.53
  -2   1  14   19.33    2.57
  -2  -1  14   19.23    2.78
  -2  -1  14   19.12    2.87
  -2   1  14   17.79    2.76
  -2   1  14   18.19    2.65
  -2  -1  13  545.39   16.68
  -2   1  13  504.33   16.42
  -2  -1  13  529.64   16.44
  -2   1  13  523.30   15.96
  -2   1  13  489.91   15.65
  -2  -1  13  530.78   15.86
  -2   1  13  532.92   15.80
  -2  -1  13  505.98   15.87
  -2   1  13  539.98   16.67
  -2  -1  13  524.03   16.44
  -2   1  13  542.92   15.88
  -2  -1  13  512.85   15.86
  -2   1  13  533.56   16.62
  -2  -1  13  547.15   16.57
  -2  -1  13  498.45   16.03
  -2   1  12  412.66   13.22
  -2  -1  12  414.86   13.17
  -2   1  12  408.32   13.15
  -2  -1  12  409.10   13.06
  -2   1  12  401.62   12.50
  -2  -1  12  395.11   12.53
  -2   1  12  389.90   13.11
  -2   1  12  387.46   12.58
  -2  -1  12  390.92   13.01
  -2   1  12  404.74   12.53
  -2  -1  12  399.65   12.59
  -2   1  11   78.98    4.50
  -2  -1  11   79.88    4.50
  -2   1  11   81.21    4.53
  -2   1  11   83.56    4.57
  -2  -1  11   79.26    4.47
  -2   1  11   76.89    4.06
  -2  -1  11   77.09    4.13
  -2   1  11   72.75    4.10
  -2  -1  11   76.66    4.47
  -2   1  11   73.03    4.02
  -2  -1  11   76.57    4.16
  -2  -1  10  405.00   12.53
  -2   1  10  403.62   11.94
  -2  -1  10  405.74   12.09
  -2  -1  10  399.11   12.51
  -2   1  10  413.84   12.60
  -2   1   9   10.76    2.10
  -2  -1   9   11.43    1.99
  -2   1   9    9.68    1.72
  -2   1   9    9.27    1.97
   2   1  -9    9.64    1.36
  -2  -1   9   12.20    1.95
  -2   1   8  387.20   11.18
  -2  -1   8  408.82   11.32
  -2   1   8  391.24   11.56
  -2  -1   8  400.19   11.50
  -2  -1   8  399.01   10.20
   2   1  -8  378.43   10.68
  -2   1   7   18.55    1.69
  -2  -1   7   15.06    1.74
  -2   1   7   17.82    1.97
  -2  -1   7   15.14    1.91
  -2  -1   7   15.67    1.16
   2   1  -7   17.31    1.41
  -2   1   6   72.36    2.97
  -2  -1   6   76.33    3.09
   2   1  -6   76.12    2.86
  -2   1   6   83.61    3.37
  -2  -1   6   78.07    3.23
  -2  -1   6   77.93    2.69
  -2   1   5  785.99   19.26
  -2  -1   5  783.90   19.34
  -2   1   5  773.57   19.52
  -2  -1   5  787.93   19.44
   2   1  -5  749.74   19.17
  -2   1   5  741.12   18.46
  -2  -1   5  801.83   19.97
  -2  -1   5  779.09   19.06
  -2  -1   4  811.48   19.86
  -2  -1   4  789.08   20.49
  -2   1   4  785.46   20.04
  -2  -1   4  794.62   19.93
   2   1  -4  815.79   19.92
  -2   1   4  817.62   19.82
  -2  -1   4  813.83   19.90
  -2   1   4  779.32   19.47
  -2   1   3 1110.95   28.31
  -2  -1   3 1166.40   27.94
   2   1  -3 1183.54   27.99
   2  -1  -3 1127.35   28.19
  -2   1   3 1146.81   27.68
  -2   1   3 1121.68   27.89
  -2  -1   3 1134.25   27.78
  -2  -1   3 1125.91   28.43
  -2  -1   2    9.60    1.06
   2   1  -2   10.51    1.12
   2  -1  -2   10.19    1.23
  -2   1   2    9.44    0.69
  -2   1   2    8.03    0.86
  -2  -1   2   10.08    0.79
  -2   1   2   11.03    1.23
  -2  -1   2    9.35    1.40
  -2  -1   1 8895.27  207.02
   2   1  -1 8965.37  206.96
   2  -1  -1 8886.50  207.17
  -2   1   1 8632.88  206.32
  -2  -1   1 8457.44  206.36
  -2  -1   1 8875.92  207.35
  -2   1   1 9068.43  207.08
   2  -1   0 5416.18  123.72
  -2   1   0 5244.40  122.80
   2   1   0 5020.59  122.79
  -2  -1   0 5353.01  123.61
  -2   1   0 5358.23  123.56
   2  -1   1   19.49    1.43
  -2  -1  -1   20.12    1.39
   2  -1   1   19.98    0.85
   2   1   1   19.35    0.77
   2  -1   2  642.83   16.17
   2   1   2  622.66   15.59
   2   1   2  649.61   15.77
   2  -1   2  644.95   15.69
  -2  -1  -2  648.98   16.17
   2   1   3   14.00    1.11
   2  -1   3   14.59    1.05
   2   1   3   16.41    0.97
   2   1   4  194.06    5.57
   2  -1   4  184.44    5.44
   2   1   4  188.38    5.33
   2  -1   4  191.87    5.40
   2   1   5  408.92   11.03
   2  -1   5  401.10   10.92
   2   1   5  412.08   10.78
   2  -1   5  412.70   10.82
   2  -1   6   10.08    1.28
   2   1   6    9.44    1.21
   2   1   6    9.05    1.42
   2  -1   6   11.25    1.40
   2   1   7  311.56    8.92
   2  -1   7  319.35    9.01
   2   1   7  316.87    9.33
   2  -1   7  302.24    9.18
   2  -1   8  276.32    8.31
   2   1   8  280.42    8.28
   2   1   8  267.54    8.64
   2  -1   8  260.31    8.44
   2   1   9  236.80    7.59
   2  -1   9  236.21    7.64
   2   1   9  225.42    7.93
   2  -1   9  232.01    7.92
   2   1  10    2.01    1.95
   2  -1  10    2.68    1.96
   2  -1  10    4.30    1.92
   2   1  10    0.63    1.47
   2  -1  10    0.66    1.56
   2   1  11   24.93    2.71
   2   1  11   23.51    2.37
   2  -1  11   20.04    2.46
   2  -1  11   23.97    2.58
   2   1  11   18.62    2.55
   2   1  11   21.91    2.30
   2   1  11   23.62    2.79
   2  -1  11   18.79    2.49
   2  -1  11   18.08    2.26
   2  -1  11   19.37    2.67
   2  -1  11   22.06    2.59
   2   1  11   23.78    2.70
   2   1  12   22.19    2.52
   2  -1  12   24.79    2.57
   2   1  12   29.15    3.03
   2  -1  12   30.64    3.09
   2   1  12   30.46    3.04
   2  -1  12   22.75    2.87
   2  -1  12   29.83    3.06
   2   1  12   29.64    3.09
   2  -1  12   27.73    3.08
   2   1  12   31.86    3.25
   2   1  12   25.58    2.72
   2  -1  12   24.39    2.64
   2   1  12   31.03    3.11
   2   1  13  690.56   20.25
   2   1  13  622.79   19.50
   2  -1  13  684.88   19.63
   2   1  13  657.35   20.33
   2  -1  13  704.92   20.40
   2  -1  13  698.50   20.52
   2   1  13  707.75   20.56
   2   1  13  671.19   20.38
   2  -1  13  694.46   20.38
   2  -1  13  718.50   20.46
   2   1  13  668.05   20.37
   2   1  13  706.89   20.50
   2  -1  13  696.58   20.51
   2   1  13  700.44   19.80
   2  -1  13  656.06   19.74
   2   1  13  711.62   19.79
   2  -1  13  695.85   19.88
   2   1  14   32.44    3.27
   2  -1  14   32.17    3.53
   2   1  14   24.26    3.17
   2  -1  14   30.83    3.41
   2   1  14   33.66    3.52
   2  -1  14   26.59    3.09
   2   1  14   28.73    3.11
   2   1  14   27.72    3.41
   2  -1  14   31.26    3.62
   2  -1  14   30.87    3.65
   2  -1  14   36.31    3.68
   2   1  14   28.68    3.52
   2  -1  14   32.66    3.64
   2   1  14   31.15    3.47
   2   1  14   35.13    3.61
   2   1  14   32.91    3.33
   2  -1  14   25.86    3.18
   2   1  15   42.51    3.73
   2  -1  15   46.90    4.36
   2   1  15   43.80    4.30
   2   1  15   37.41    3.76
   2  -1  15   40.45    3.91
   2   1  15   40.00    3.61
   2  -1  15   37.77    3.54
   2   1  15   36.06    4.01
   2  -1  15   44.83    4.18
   2  -1  15   40.77    4.11
   2   1  15   36.89    4.19
   2  -1  15   45.48    4.35
   2   1  15   39.24    4.07
   2  -1  15   51.36    4.42
   2   1  15   47.15    4.26
   2  -1  15   40.08    3.81
   2   1  15   41.34    3.79
   2   1  16   89.56    5.84
   2  -1  16  102.07    5.92
   2  -1  16   97.51    5.65
   2   1  16   88.35    6.03
   2  -1  16  103.85    6.37
   2  -1  16   98.06    6.04
   2   1  16  110.11    6.59
   2  -1  16  100.79    6.35
   2   1  16   83.73    5.97
   2  -1  16  102.40    6.31
   2  -1  16  108.63    6.64
   2   1  16  101.69    6.16
   2   1  16   98.26    5.74
   2   1  16  112.76    6.08
   2  -1  16  106.97    6.15
   2   1  17   58.10    5.10
   2  -1  17   64.32    5.31
   2  -1  17   64.50    4.84
   2   1  17   58.05    5.15
   2  -1  17   66.43    5.36
   2  -1  17   72.67    5.52
   2   1  17   69.61    5.61
   2   1  17   62.83    4.84
   2  -1  17   57.79    4.69
   2  -1  17   65.97    5.45
   2   1  17   63.25    5.19
   2   1  17   65.35    4.85
   2  -1  17   63.95    5.02
   2  -1  17   61.87    5.03
   2  -1  18   -0.30    2.73
   2   1  18   -1.87    2.89
   2   1  18    1.97    2.50
   2  -1  18   -2.85    2.56
   2  -1  18    0.30    2.76
   2   1  18    0.31    2.74
   2  -1  18    0.49    2.31
   2   1  18   -2.25    2.90
   2  -1  18   -1.87    2.72
   2   1  18   -0.26    2.18
   2  -1  18   -1.55    2.33
   2   1  19   93.96    6.30
   2  -1  19   85.23    6.07
   2  -1  19   84.66    5.66
   2   1  19   87.85    5.66
   2   1  19   85.33    5.59
   2  -1  19   93.46    5.62
   2   1  19   89.88    5.99
   2  -1  19   87.41    6.07
   2  -1  20   16.50    3.24
   2   1  20   12.40    2.83
   2  -1  20   11.86    2.36
   2   1  20   12.88    2.51
   2   1  20    8.04    2.66
   2  -1  20    9.55    2.86
   2   1  20   15.80    3.11
   2  -1  20   12.90    3.10
   2  -1  20   14.12    3.27
   2   1  20   14.97    3.17
   2   1  21   76.45    4.84
   2   1  21   75.81    5.08
   2  -1  21   73.29    5.11
   2   1  21   78.66    5.39
   2  -1  21   66.95    5.08
   2  -1  21   82.31    5.33
   2   1  21   90.36    5.55
   2   1  21   75.17    4.62
   2   1  22    1.10    2.14
   2  -1  22    1.30    2.05
   2   1  22    2.49    1.83
   2  -1  22    0.66    1.88
   2   1  22    3.99    2.27
   2  -1  22    5.65    2.31
   2   1  23   -0.87    1.77
   2  -1  23    0.17    1.74
   2   1  23   -1.11    1.49
   2  -1  23    1.40    1.63
   2   1  23   -0.53    1.83
   2  -1  23    1.56    1.74
   2   1  24   37.86    3.02
   2  -1  24   44.28    3.02
  -2  -2  24    0.37    1.58
  -2   2  24    1.65    1.73
  -2  -2  23   35.51    3.16
  -2   2  23   35.81    3.16
  -2   2  23   35.18    3.11
  -2  -2  23   37.38    3.12
  -2   2  22   25.62    3.19
  -2  -2  22   24.28    3.03
  -2   2  22   27.82    3.24
  -2  -2  22   20.02    2.87
  -2   2  22   18.35    2.50
  -2   2  21   31.14    3.73
  -2  -2  21   29.79    3.61
  -2   2  21   32.79    3.86
  -2  -2  21   25.97    3.55
  -2   2  21   33.12    3.44
  -2   2  20    0.30    2.60
  -2  -2  20    3.42    2.76
  -2  -2  20    3.39    2.54
  -2   2  20    4.76    2.72
  -2   2  20    3.61    2.39
  -2  -2  19   34.01    3.90
  -2  -2  19   43.90    4.52
  -2   2  19   37.21    4.40
  -2   2  19   37.99    4.07
  -2  -2  19   40.66    3.86
  -2  -2  18   15.60    3.02
  -2   2  18   19.78    3.62
  -2  -2  18   11.02    2.95
  -2  -2  18   13.74    3.30
  -2   2  18   15.84    3.39
  -2  -2  18   14.73    3.21
  -2   2  18   14.59    3.52
  -2  -2  18   18.16    2.98
  -2  -2  17   91.75    5.75
  -2  -2  17   95.97    5.91
  -2   2  17   94.13    5.77
  -2   2  17   93.39    6.53
  -2  -2  17  100.93    6.42
  -2   2  17  105.40    6.80
  -2  -2  17   99.00    6.34
  -2  -2  17  100.47    6.40
  -2   2  17   93.50    6.53
  -2  -2  17   94.62    6.10
  -2   2  17   98.82    5.87
  -2  -2  16   71.04    5.46
  -2  -2  16   77.75    5.14
  -2  -2  16   83.47    5.38
  -2   2  16   73.36    5.01
  -2   2  16   75.14    5.71
  -2  -2  16   76.85    5.65
  -2   2  16   73.77    5.72
  -2  -2  16   88.20    6.00
  -2   2  16   83.98    5.93
  -2  -2  16   81.79    5.78
  -2   2  16   75.06    5.18
  -2  -2  16   75.58    5.33
  -2  -2  15  282.45   11.29
  -2  -2  15  279.70   10.56
  -2  -2  15  302.57   11.16
  -2   2  15  286.08   10.62
  -2   2  15  300.92   11.74
  -2  -2  15  298.72   11.39
  -2   2  15  280.57   11.50
  -2  -2  15  287.79   11.32
  -2  -2  15  306.61   11.62
  -2   2  15  284.08   11.50
  -2   2  15  294.34   10.70
  -2  -2  15  289.00   10.99
  -2  -2  14   -2.30    2.14
  -2   2  14    0.26    2.11
  -2  -2  14    1.75    2.24
  -2  -2  14    0.74    2.06
  -2  -2  14    0.20    1.79
  -2  -2  14    0.23    2.06
  -2   2  14    1.24    1.71
  -2  -2  14   -2.00    2.06
  -2   2  14    1.33    2.16
  -2   2  14   -0.20    2.02
  -2  -2  14    1.54    1.94
  -2   2  14   -1.32    2.27
  -2  -2  13  333.85   11.90
  -2   2  13  313.88   11.73
  -2  -2  13  325.17   11.64
  -2   2  13  314.49   11.02
  -2  -2  13  312.72   10.88
  -2   2  13  344.57   11.17
  -2  -2  13  327.65   11.31
  -2  -2  13  322.77   11.43
  -2   2  13  318.34   10.98
  -2   2  13  324.98   11.79
  -2  -2  13  337.41   11.71
  -2   2  13  331.61   11.86
  -2   2  13  335.89   11.99
  -2  -2  13  350.44   11.81
  -2   2  12  110.19    5.32
  -2   2  12  120.56    5.93
  -2  -2  12  118.12    5.82
  -2   2  12  112.81    5.86
  -2  -2  12  119.18    5.87
  -2   2  12  116.71    5.92
  -2   2  12  122.19    5.46
  -2  -2  12  112.76    5.51
  -2  -2  12  118.36    6.01
  -2   2  11  561.93   16.21
  -2   2  11  551.32   16.91
  -2  -2  11  589.97   16.92
  -2   2  11  566.05   17.01
  -2  -2  11  569.49   16.87
  -2  -2  11  590.36   17.20
  -2   2  11  553.80   16.17
  -2  -2  11  586.33   16.62
  -2   2  11  560.05   16.96
  -2  -2  10  452.04   13.83
  -2   2  10  458.94   13.66
  -2   2  10  434.05   12.91
  -2  -2  10  446.07   13.25
  -2   2   9 1518.68   37.80
  -2   2   9 1455.76   37.11
  -2   2   9 1479.06   37.71
  -2  -2   9 1445.92   37.53
  -2  -2   8 1136.00   27.88
  -2   2   8 1134.89   28.69
   2   2  -8 1105.01   27.75
  -2   2   8 1150.08   29.21
  -2  -2   8 1137.86   28.99
  -2  -2   7   43.52    2.02
  -2   2   7   44.76    2.40
   2   2  -7   40.95    1.89
  -2   2   7   41.68    2.81
  -2  -2   7   36.39    2.53
  -2  -2   6  133.15    4.29
  -2  -2   6  129.05    5.07
  -2   2   6  131.20    4.89
  -2  -2   6  143.87    4.81
  -2   2   6  139.89    4.55
   2   2  -6  134.41    4.09
  -2  -2   5   17.27    1.28
  -2  -2   5   14.46    1.73
  -2   2   5   17.57    1.61
  -2  -2   5   18.08    1.51
  -2   2   5   16.40    0.95
  -2   2   5   16.73    1.35
   2   2  -5   15.33    1.10
   2   2  -4  676.53   16.69
  -2  -2   4  677.33   16.94
  -2   2   4  662.22   17.18
  -2  -2   4  655.48   16.99
  -2  -2   4  664.63   17.48
  -2   2   4  667.04   16.80
  -2   2   4  675.29   16.64
   2   2  -3  265.12    7.08
  -2  -2   3  269.83    7.32
  -2  -2   3  272.06    7.23
  -2   2   3  251.94    7.33
  -2  -2   3  258.29    7.74
  -2   2   3  260.70    7.03
  -2   2   3  272.53    7.15
  -2  -2   2 3786.28   90.00
  -2   2   2 3716.07   89.17
   2   2  -2 3710.16   89.36
   2  -2  -2 3663.15   89.79
  -2  -2   2 3823.06   89.60
  -2   2   2 3751.26   89.61
  -2  -2   2 3758.44   89.32
  -2  -2   1  326.53    8.91
  -2   2   1  318.07    8.03
   2  -2  -1  320.85    8.66
  -2  -2   1  316.61    8.51
  -2   2   1  326.78    8.40
  -2  -2   1  297.26    8.13
  -2   2   0 1556.37   38.20
  -2  -2   0 1604.00   38.51
   2   2   0 1562.27   37.97
  -2   2   0 1586.86   37.98
   2  -2   0 1630.91   38.60
  -2   2  -1  479.88   11.91
   2   2   1  461.42   11.74
   2  -2   1  471.21   12.32
  -2  -2  -1  488.51   12.30
   2   2   2  255.39    6.71
   2  -2   2  256.27    6.87
   2  -2   2  252.93    7.12
  -2  -2  -2  260.63    7.17
   2   2   3  619.04   15.72
   2  -2   3  623.37   15.87
   2   2   3  648.18   16.04
   2  -2   3  645.03   16.00
  -2  -2  -3  628.27   16.07
   2   2   4  838.64   20.95
   2  -2   4  832.82   20.79
   2   2   4  820.57   20.61
   2   2   5  193.22    6.04
   2  -2   5  186.95    5.88
   2   2   5  195.36    5.69
   2   2   6  174.57    5.81
   2  -2   6  174.31    5.66
   2   2   6  175.26    5.50
   2  -2   7    5.03    1.51
   2   2   7    9.15    1.76
   2   2   7   10.46    1.48
   2   2   8  280.49    9.00
   2  -2   8  282.83    8.74
   2   2   8  275.96    8.44
   2  -2   9   73.79    4.06
   2   2   9   69.12    3.44
   2   2   9   61.75    3.77
   2  -2   9   68.16    3.69
   2  -2  10    1.17    1.88
   2   2  10    2.75    2.05
   2  -2  10    1.71    1.82
   2   2  10   -0.13    1.59
   2  -2  10    0.97    1.70
   2   2  10    2.34    1.74
   2   2  11   49.85    3.63
   2   2  11   52.53    3.75
   2   2  11   53.33    3.29
   2  -2  11   51.50    3.47
   2   2  11   44.20    3.02
   2  -2  11   51.38    3.79
   2  -2  11   48.19    3.66
   2   2  11   52.16    3.75
   2  -2  11   50.74    3.53
   2   2  11   45.15    3.65
   2  -2  11   48.09    3.48
   2   2  12  653.17   19.36
   2   2  12  649.36   19.49
   2   2  12  640.47   19.41
   2  -2  12  656.98   19.37
   2   2  12  653.66   18.77
   2  -2  12  677.40   19.62
   2  -2  12  658.03   19.56
   2   2  12  684.57   18.89
   2  -2  12  655.58   19.01
   2   2  12  680.62   19.62
   2  -2  12  658.14   19.39
   2   2  13   99.83    5.18
   2  -2  13   98.85    5.36
   2   2  13   89.70    5.33
   2  -2  13   92.92    5.02
   2   2  13   88.42    5.47
   2  -2  13   92.13    5.45
   2   2  13   98.26    5.10
   2   2  13  113.21    5.80
   2  -2  13  100.73    5.62
   2  -2  13   99.04    5.59
   2  -2  13   96.41    5.53
   2   2  13   97.55    5.63
   2   2  13   96.93    5.47
   2  -2  13   87.22    5.30
   2   2  13   89.12    5.44
   2  -2  14   -0.77    2.11
   2   2  14    1.95    2.07
   2  -2  14   -0.20    1.89
   2   2  14   -0.26    2.17
   2  -2  14    0.49    2.08
   2  -2  14    0.24    2.16
   2  -2  14   -1.32    2.08
   2   2  14   -0.21    1.81
   2   2  14    0.48    2.04
   2  -2  14   -0.75    2.25
   2   2  14   -0.52    2.20
   2  -2  14   -0.74    2.14
   2   2  14   -1.31    2.18
   2   2  14   -0.41    2.06
   2  -2  15   29.33    3.70
   2   2  15   27.63    3.56
   2   2  15   28.49    3.47
   2  -2  15   24.71    3.09
   2  -2  15   22.10    3.37
   2  -2  15   25.38    3.41
   2   2  15   25.46    3.55
   2   2  15   23.29    2.93
   2  -2  15   21.73    3.33
   2  -2  15   31.88    3.63
   2   2  15   25.47    3.70
   2   2  15   27.15    3.18
   2  -2  15   27.61    3.53
   2   2  15   32.55    3.74
   2   2  16   -1.20    2.54
   2   2  16    1.12    2.29
   2  -2  16    0.30    2.63
   2   2  16   -0.27    2.16
   2  -2  16   -0.46    2.20
   2  -2  16   -0.85    2.60
   2  -2  16    2.82    2.63
   2   2  16   -1.79    2.50
   2  -2  16   -1.02    2.53
   2   2  16   -3.59    2.84
   2  -2  16   -0.28    2.35
   2   2  16   -0.74    1.96
   2  -2  16    1.54    2.15
   2  -2  16    0.86    2.55
   2   2  16    1.53    2.53
   2  -2  17   71.88    5.35
   2   2  17   81.58    5.39
   2   2  17   67.47    5.15
   2  -2  17   70.20    5.06
   2  -2  17   74.17    4.96
   2   2  17   69.37    5.64
   2  -2  17   80.08    5.68
   2  -2  17   80.06    5.52
   2  -2  17   77.53    5.68
   2   2  17   73.62    5.65
   2   2  17   69.16    5.06
   2   2  17   87.15    5.79
   2  -2  17   76.08    5.74
   2  -2  17   76.33    5.57
   2   2  17   66.14    5.65
   2   2  17   77.08    5.63
   2  -2  18   15.22    3.24
   2   2  18   12.24    3.34
   2  -2  18   16.48    3.27
   2  -2  18   17.94    3.19
   2   2  18   13.22    3.35
   2  -2  18   14.89    3.00
   2   2  18   15.99    3.32
   2  -2  18   14.80    3.04
   2   2  18   10.19    2.64
   2  -2  18   20.20    3.02
   2   2  18   16.06    3.14
   2   2  19   11.71    2.79
   2  -2  19    6.52    2.96
   2   2  19    9.41    2.73
   2   2  19    6.84    2.57
   2  -2  19    8.50    2.82
   2   2  19    7.39    3.18
   2  -2  19    5.22    2.31
   2  -2  20    9.03    2.75
   2   2  20    8.75    2.67
   2  -2  20    9.85    2.25
   2   2  20    9.09    2.70
   2  -2  20   12.38    3.07
   2   2  20   11.18    2.98
   2   2  21    7.33    2.17
   2   2  21    5.16    2.19
   2  -2  21    9.43    2.61
   2  -2  21   12.48    2.90
   2   2  21   10.58    2.77
   2   2  21    9.24    2.88
   2  -2  21    5.69    2.45
   2   2  21    5.13    2.07
   2  -2  22    0.22    2.05
   2   2  22    0.78    1.72
   2   2  22   -0.44    2.07
   2  -2  22   -0.85    1.96
   2   2  22   -0.86    2.07
   2  -2  22    0.63    1.93
   2   2  22   -0.54    1.72
   2  -2  23    5.44    1.87
   2   2  23    4.74    1.50
   2  -2  23    9.22    2.08
   2   2  23    8.73    2.12
   2   2  23    9.97    2.10
   2  -2  23    8.13    1.98
   2  -2  24    3.59    1.97
   2   2  24    0.58    1.92
  -2  -3  24    0.35    1.64
  -2   3  24    1.66    1.62
  -2  -3  23    1.99    1.69
  -2   3  23    0.87    1.74
  -2   3  23    2.23    1.75
  -2  -3  23    2.64    1.75
  -2  -3  22   -1.47    1.98
  -2   3  22   -1.78    2.02
  -2   3  22   -1.25    1.79
  -2   3  22   -1.32    2.15
  -2  -3  22   -0.42    1.88
  -2  -3  21   29.72    3.46
  -2   3  21   32.59    3.81
  -2   3  21   39.54    3.47
  -2   3  21   32.32    3.73
  -2  -3  21   28.53    3.45
  -2  -3  20    6.31    2.76
  -2   3  20    3.85    2.70
  -2   3  20    7.04    2.39
  -2   3  19  107.82    6.97
  -2  -3  19  128.67    7.13
  -2  -3  19  118.49    6.35
  -2   3  19  128.23    6.57
  -2  -3  18    0.27    2.33
  -2  -3  18   -0.25    2.17
  -2   3  18    0.33    2.77
  -2  -3  18    4.22    2.79
  -2  -3  18    1.21    2.74
  -2   3  18   -0.33    2.79
  -2   3  18   -0.34    2.67
  -2  -3  18   -0.62    2.34
  -2   3  18    1.57    2.12
  -2  -3  17    3.58    2.30
  -2  -3  17    2.75    2.32
  -2   3  17   -0.33    2.35
  -2  -3  17    1.46    2.20
  -2  -3  17    3.90    2.81
  -2   3  17    1.29    2.71
  -2  -3  17    6.57    2.82
  -2  -3  17    0.27    2.46
  -2   3  17    0.65    2.68
  -2   3  17    1.00    2.38
  -2   3  17    1.54    2.11
  -2  -3  16   18.22    2.97
  -2  -3  16   17.34    3.43
  -2  -3  16   23.61    3.62
  -2   3  16   19.06    3.43
  -2  -3  16   16.93    3.14
  -2   3  16   18.38    2.99
  -2  -3  16   20.48    3.46
  -2   3  16   22.74    3.70
  -2  -3  16   16.31    3.09
  -2   3  16   19.78    3.63
  -2   3  16   18.23    3.04
  -2  -3  15    1.73    2.33
  -2  -3  15   -0.66    1.95
  -2  -3  15    1.09    2.44
  -2  -3  15   -0.27    2.49
  -2   3  15    2.65    2.80
  -2   3  15    0.91    1.93
  -2  -3  15    4.93    2.71
  -2  -3  15    1.92    2.26
  -2   3  15    2.71    2.46
  -2  -3  15    3.13    2.38
  -2   3  15    3.85    2.89
  -2   3  15   -1.12    2.20
  -2  -3  14   26.72    3.40
  -2  -3  14   23.46    2.93
  -2  -3  14   27.71    3.31
  -2  -3  14   29.13    3.49
  -2   3  14   30.16    3.68
  -2  -3  14   22.44    3.29
  -2   3  14   21.26    2.69
  -2  -3  14   21.87    3.07
  -2   3  14   24.88    3.56
  -2  -3  14   20.36    3.06
  -2   3  14   23.00    3.57
  -2   3  14   17.25    2.66
  -2  -3  13   22.64    3.10
  -2  -3  13   28.18    3.15
  -2  -3  13   22.21    2.75
  -2   3  13   22.56    2.60
  -2  -3  13   17.38    2.85
  -2  -3  13   24.89    3.09
  -2   3  13   23.28    3.30
  -2   3  13   27.21    3.41
  -2   3  13   24.99    3.32
  -2  -3  13   23.42    3.16
  -2  -3  13   23.00    3.12
  -2   3  13   22.19    2.65
  -2   3  13   22.72    3.23
  -2   3  12   50.81    4.02
  -2  -3  12   59.18    4.32
  -2  -3  12   64.27    4.26
  -2   3  12   53.07    4.20
  -2   3  12   56.72    3.63
  -2   3  12   51.97    3.58
  -2  -3  12   56.85    3.99
  -2   3  12   58.39    4.35
  -2  -3  12   59.15    4.19
  -2   3  11   -0.80    1.95
  -2  -3  11    0.41    2.00
  -2  -3  11    0.25    1.17
  -2  -3  11   -1.10    1.94
  -2  -3  11    1.99    1.73
  -2   3  11    0.60    1.77
  -2  -3  11    0.34    1.77
  -2   3  11    0.30    1.44
  -2   3  11    1.14    2.01
  -2   3  11    0.60    1.43
  -2  -3  10   20.06    2.78
  -2  -3  10   18.43    2.38
  -2   3  10   22.32    2.73
  -2   3  10   10.89    2.32
  -2  -3  10   13.75    1.75
  -2  -3  10   14.36    2.40
  -2   3  10   16.91    2.05
  -2   3  10   16.97    2.09
  -2  -3   9  181.12    5.60
  -2   3   9  174.88    6.80
  -2  -3   9  181.47    7.13
  -2   3   9  178.52    6.27
  -2  -3   9  162.21    6.47
  -2  -3   8   85.81    3.32
  -2   3   8   81.85    4.23
  -2  -3   8   74.17    3.92
  -2   3   8   87.36    3.77
  -2   3   8   82.74    4.30
  -2   3   7  166.35    5.34
  -2  -3   7  157.97    4.97
  -2   3   7  147.96    5.71
  -2  -3   7  155.50    5.61
   2   3  -7  144.07    4.21
  -2  -3   6    8.77    1.25
   2   3  -6    6.53    0.75
  -2   3   6    6.23    0.81
  -2   3   6    6.42    1.22
  -2  -3   6    6.90    1.61
  -2   3   6    5.56    1.67
  -2  -3   6    6.30    1.52
  -2   3   5   93.80    3.07
  -2  -3   5   93.72    3.57
  -2   3   5   96.72    3.86
  -2   3   5   86.20    3.32
  -2  -3   5   87.64    3.33
  -2  -3   5   84.05    3.79
  -2   3   4  578.82   14.53
  -2  -3   4  573.28   14.83
  -2   3   4  558.92   15.05
  -2   3   4  559.65   14.60
  -2  -3   4  584.28   14.77
  -2  -3   4  546.53   15.21
  -2   3   3  166.13    5.10
  -2  -3   3  174.89    5.28
  -2   3   3  170.42    5.05
  -2  -3   3  174.33    5.28
  -2  -3   3  172.99    5.61
  -2   3   2   51.91    2.29
  -2  -3   2   46.37    2.18
  -2   3   2   49.63    2.02
  -2  -3   2   51.25    2.29
   2  -3  -1 5425.06  130.25
  -2  -3   1 5426.83  130.12
  -2   3   1 5456.50  129.76
  -2   3   1 5476.59  130.20
   2   3   0   13.24    1.08
  -2   3   0   11.74    1.05
   2  -3   0   12.52    1.33
  -2   3   0   12.24    0.90
  -2  -3   0   15.97    1.34
   2  -3   1 6036.23  139.99
  -2  -3  -1 6043.99  139.98
  -2   3  -1 5708.19  139.21
   2   3   1 5910.75  139.61
   2  -3   2  216.29    5.99
   2   3   2  204.33    5.72
  -2  -3  -2  213.47    6.06
  -2   3  -2  195.98    5.23
   2  -3   2  205.00    5.94
   2  -3   3 5307.32  126.09
   2   3   3 5282.11  126.01
  -2  -3  -3 5287.52  126.22
   2  -3   3 5245.88  126.23
   2   3   4  664.69   16.90
  -2  -3  -4  666.90   16.97
   2  -3   4  658.33   17.08
   2   3   4  667.54   17.29
   2   3   5  419.31   11.47
  -2  -3  -5  421.29   11.41
   2  -3   5  439.83   11.76
   2   3   5  445.28   11.99
   2  -3   6    4.04    1.47
   2   3   6    3.26    1.57
   2   3   6    2.34    1.09
   2   3   7  178.01    6.39
   2  -3   7  172.88    6.13
   2   3   7  176.89    5.84
   2   3   8  610.12   16.91
   2  -3   8  586.90   16.61
   2   3   8  613.71   16.35
   2  -3   9 1980.21   50.28
   2   3   9 2042.69   49.62
   2  -3   9 1954.27   49.86
   2   3  10  131.42    5.74
   2   3  10  118.28    5.10
   2  -3  10  127.24    5.75
   2   3  10  122.38    5.76
   2  -3  10  118.85    5.38
   2   3  10  116.40    5.09
   2  -3  10  114.44    5.25
   2   3  11   15.35    2.05
   2   3  11   17.61    2.59
   2  -3  11   12.53    2.18
   2   3  11   14.34    2.04
   2  -3  11   12.84    2.41
   2  -3  11   16.07    2.61
   2  -3  11   14.22    2.20
   2  -3  11   12.46    2.29
   2   3  11   14.75    2.51
   2   3  11   15.02    2.38
   2   3  12    3.89    1.76
   2   3  12    1.76    2.09
   2  -3  12    6.65    2.04
   2   3  12    3.08    1.56
   2  -3  12    5.79    2.10
   2  -3  12    3.04    2.07
   2  -3  12    4.31    1.97
   2  -3  12    2.01    1.76
   2   3  12    3.58    2.03
   2   3  12    4.01    1.92
   2   3  13    3.44    1.97
   2  -3  13    1.09    1.72
   2  -3  13    0.90    2.09
   2  -3  13    1.82    1.93
   2   3  13    2.68    2.19
   2  -3  13    2.47    2.07
   2   3  13    1.52    1.62
   2  -3  13    5.28    2.28
   2   3  13    2.05    2.03
   2   3  13    0.25    2.09
   2  -3  13    4.23    2.29
   2   3  13    0.94    1.84
   2  -3  13    1.58    1.86
   2   3  13    1.73    2.15
   2   3  14   22.71    3.21
   2  -3  14   25.73    3.02
   2  -3  14   21.34    3.28
   2  -3  14   26.86    3.36
   2   3  14   24.84    3.42
   2  -3  14   23.31    3.15
   2   3  14   23.10    2.78
   2   3  14   22.23    3.15
   2  -3  14   27.98    3.69
   2   3  14   27.69    3.59
   2  -3  14   26.62    3.45
   2   3  14   26.88    3.12
   2   3  14   24.80    3.47
   2  -3  14   28.73    3.31
   2   3  15  346.72   12.29
   2  -3  15  325.22   11.60
   2   3  15  315.11   12.46
   2  -3  15  335.57   12.40
   2   3  15  330.78   11.75
   2   3  15  338.87   12.25
   2  -3  15  318.33   12.40
   2   3  15  316.84   12.47
   2  -3  15  316.96   12.23
   2  -3  15  321.31   12.26
   2  -3  15  314.09   11.90
   2   3  15  345.84   11.88
   2   3  15  315.88   12.47
   2  -3  15  332.91   12.38
   2  -3  16   80.02    5.41
   2   3  16   90.94    5.49
   2  -3  16   83.70    5.45
   2   3  16   82.12    5.55
   2  -3  16   76.99    5.13
   2   3  16   80.27    5.86
   2  -3  16   83.64    5.89
   2   3  16   86.35    5.37
   2  -3  16   79.14    5.88
   2   3  16   85.33    5.68
   2   3  16   82.46    6.00
   2  -3  16   87.59    5.90
   2  -3  16   72.41    5.47
   2   3  16   83.24    5.87
   2   3  16   78.43    5.82
   2  -3  16   77.99    5.59
   2  -3  17  199.83    9.20
   2   3  17  224.52    9.29
   2   3  17  225.61    9.63
   2  -3  17  230.59   10.17
   2  -3  17  207.19    9.04
   2   3  17  209.90    9.31
   2  -3  17  206.36    8.90
   2   3  17  207.74    9.84
   2  -3  17  225.60    9.86
   2   3  17  207.22    9.07
   2  -3  17  203.56    9.52
   2   3  17  224.90   10.19
   2   3  17  213.77    9.99
   2  -3  17  209.08    9.50
   2  -3  17  223.15    9.86
   2   3  17  226.40    9.94
   2  -3  18   -0.48    2.25
   2   3  18    1.27    2.70
   2  -3  18    2.36    2.53
   2   3  18    1.59    2.76
   2  -3  18    0.28    2.24
   2  -3  18    0.30    2.60
   2   3  18    3.30    2.70
   2  -3  18    2.75    2.36
   2   3  18    0.81    2.10
   2   3  18    5.26    2.80
   2  -3  18    2.02    2.07
   2   3  18   -0.26    2.28
   2  -3  19   57.25    4.43
   2   3  19   50.41    4.98
   2  -3  19   56.43    4.79
   2   3  19   51.58    4.49
   2  -3  19   54.06    4.90
   2  -3  19   58.43    5.05
   2   3  19   49.09    4.85
   2  -3  19   50.42    4.13
   2   3  19   64.14    4.68
   2   3  19   45.32    4.37
   2  -3  19   57.16    4.72
   2   3  20    0.75    1.96
   2  -3  20   -0.29    2.37
   2  -3  20    0.21    1.61
   2   3  20    0.93    2.04
   2  -3  20    0.80    2.33
   2   3  20   -0.29    2.38
   2   3  21    1.48    1.80
   2  -3  21    1.91    2.23
   2   3  21    1.26    2.17
   2   3  21    2.04    2.18
   2  -3  21    2.66    2.19
   2   3  21    2.40    1.96
   2  -3  21    4.67    2.49
   2   3  21    1.04    2.00
   2   3  22    1.05    2.01
   2  -3  22    3.64    1.96
   2  -3  22    2.86    2.01
   2   3  22    0.64    1.94
   2  -3  22   -0.22    1.91
   2   3  22    0.35    1.64
   2   3  22    0.35    1.77
   2   3  23   12.95    2.14
   2  -3  23   15.33    2.21
   2  -3  23   12.79    2.14
   2   3  23   13.11    2.22
   2  -3  23   11.01    2.14
   2  -3  24    1.72    1.78
   2   3  24   -1.94    1.81
  -2  -4  24    4.11    1.76
  -2   4  23    0.98    1.62
  -2  -4  23    0.77    1.67
  -2   4  23    0.16    1.60
  -2  -4  23   -0.15    1.57
  -2   4  23   -0.52    1.63
  -2  -4  22   20.56    2.78
  -2   4  22   21.87    2.96
  -2   4  22   24.56    2.95
  -2  -4  22   22.90    2.88
  -2   4  22   21.49    2.66
  -2  -4  21   -1.18    2.11
  -2   4  21   -0.52    2.32
  -2  -4  21   -0.24    2.02
  -2   4  21   -3.06    2.35
  -2   4  21   -0.20    1.91
  -2   4  20   27.79    3.24
  -2   4  20   30.24    3.80
  -2  -4  20   24.72    3.44
  -2   4  19   27.54    3.37
  -2  -4  19   25.07    3.59
  -2   4  19   25.75    3.96
  -2   4  19   24.39    3.79
  -2  -4  19   30.90    3.80
  -2  -4  19   23.13    3.14
  -2   4  18  182.65    8.06
  -2  -4  18  166.01    7.74
  -2  -4  18  173.73    8.57
  -2   4  18  155.36    8.60
  -2   4  18  167.26    8.85
  -2  -4  18  170.57    8.40
  -2  -4  17   27.43    3.76
  -2   4  17   24.11    3.90
  -2  -4  17   29.05    3.83
  -2  -4  17   21.91    3.40
  -2   4  17   27.91    3.38
  -2  -4  17   23.32    3.54
  -2   4  17   17.35    3.49
  -2  -4  17   27.99    3.40
  -2   4  17   26.41    4.10
  -2   4  17   26.16    3.43
  -2  -4  16    3.77    2.71
  -2  -4  16    1.73    2.61
  -2   4  16    2.88    2.93
  -2  -4  16    4.23    2.57
  -2   4  16    2.72    2.15
  -2  -4  16    5.27    2.58
  -2   4  16    6.93    3.04
  -2  -4  16    4.43    2.33
  -2   4  16    5.14    3.06
  -2   4  16    8.18    2.59
  -2  -4  15   16.35    3.02
  -2  -4  15   15.19    3.11
  -2   4  15   20.36    3.72
  -2  -4  15   14.55    2.68
  -2  -4  15   17.14    3.24
  -2   4  15   15.91    2.56
  -2  -4  15   17.38    3.13
  -2   4  15   13.10    3.16
  -2   4  15   15.60    2.71
  -2   4  15   13.75    3.29
  -2  -4  14   63.07    5.02
  -2   4  14   60.81    5.06
  -2  -4  14   58.43    4.63
  -2  -4  14   54.11    3.98
  -2   4  14   57.21    4.73
  -2   4  14   60.09    4.18
  -2   4  14   50.00    4.60
  -2  -4  14   56.58    4.48
  -2   4  14   57.24    4.84
  -2  -4  14   53.41    4.46
  -2  -4  14   55.82    4.54
  -2  -4  14   53.54    4.40
  -2   4  14   58.30    4.30
  -2  -4  13   12.93    2.96
  -2  -4  13   18.39    2.95
  -2   4  13   19.29    3.16
  -2  -4  13   13.21    2.45
  -2  -4  13   19.87    2.98
  -2   4  13   16.90    2.61
  -2  -4  13   16.88    2.81
  -2  -4  13   13.97    2.69
  -2   4  13   16.12    3.09
  -2   4  13   17.53    3.14
  -2   4  13   18.74    2.62
  -2   4  13   16.47    2.98
  -2  -4  12  683.11   19.02
  -2  -4  12  652.77   20.66
  -2   4  12  684.39   20.70
  -2  -4  12  722.14   20.42
  -2  -4  12  705.88   19.56
  -2  -4  12  669.60   20.09
  -2   4  12  691.64   19.58
  -2  -4  12  680.66   20.39
  -2   4  12  678.22   20.71
  -2  -4  12  731.68   20.36
  -2   4  12  690.11   19.60
  -2   4  12  671.88   20.61
  -2   4  12  684.27   20.37
  -2  -4  11    8.18    2.27
  -2   4  11    6.99    1.79
  -2   4  11    8.29    2.45
  -2   4  11    9.04    1.95
  -2   4  11    8.56    2.38
  -2  -4  11    8.98    1.68
  -2  -4  11    6.44    2.27
  -2  -4  11    7.85    2.22
  -2   4  11   10.13    2.39
  -2  -4  11    9.95    2.27
  -2   4  10  600.22   18.27
  -2   4  10  632.43   18.16
  -2   4  10  617.41   18.33
  -2  -4  10  616.49   17.86
  -2  -4  10  612.91   18.55
  -2   4  10  650.89   17.58
  -2  -4  10  620.07   17.89
  -2   4  10  628.66   17.43
  -2  -4   9   61.77    2.86
  -2   4   9   54.49    3.75
  -2  -4   9   61.23    3.67
  -2   4   9   63.88    3.39
  -2  -4   9   60.27    4.12
  -2   4   8    8.18    2.24
  -2  -4   8    7.70    1.80
  -2   4   8   12.10    1.84
  -2  -4   8    8.08    1.38
  -2   4   8    8.65    2.08
  -2  -4   8   10.21    2.29
  -2   4   7  279.58    8.55
  -2  -4   7  279.04    9.06
  -2  -4   7  290.56    8.39
  -2   4   7  275.82    9.18
  -2  -4   7  287.88    8.90
  -2   4   6  848.14   21.60
  -2  -4   6  869.30   21.93
  -2   4   6  846.03   22.24
  -2  -4   6  853.05   21.52
  -2  -4   6  837.72   22.05
  -2   4   6  802.28   21.00
  -2   4   5   22.53    1.81
  -2  -4   5   25.18    2.09
  -2   4   5   27.50    2.29
  -2  -4   5   25.20    2.23
  -2  -4   5   29.03    1.89
  -2   4   5   21.96    1.59
  -2   4   4 2065.85   50.52
  -2  -4   4 2079.66   50.81
  -2  -4   4 2028.85   51.00
  -2  -4   4 2057.94   50.67
  -2   4   4 2130.18   50.53
  -2   4   3 1122.46   27.98
  -2  -4   3 1154.52   28.30
  -2  -4   3 1094.06   28.46
  -2  -4   3 1123.84   28.22
  -2   4   3 1142.56   28.13
  -2  -4   2  662.21   17.35
  -2  -4   2  645.01   17.01
  -2   4   2  672.87   16.80
  -2   4   2  649.44   17.00
  -2  -4   1   21.83    1.70
  -2   4   1   24.36    1.57
  -2   4   1   25.13    1.81
  -2   4   0 2732.51   66.39
   2   4   0 2738.37   66.39
  -2  -4   0 2736.90   66.62
   2  -4   0 2770.88   66.64
  -2   4   0 2815.30   66.83
   2   4   1   82.37    2.98
  -2  -4  -1   76.92    3.16
   2  -4   1   81.58    3.11
  -2   4  -1   78.39    3.32
   2  -4   2    6.97    1.14
   2   4   2    8.13    1.07
  -2  -4  -2    7.91    1.17
  -2   4  -2    8.68    1.34
   2  -4   3  723.57   18.93
   2   4   3  742.36   18.67
  -2  -4  -3  740.58   18.77
   2  -4   3  728.85   18.57
   2  -4   4   85.37    3.51
   2   4   4   85.28    3.31
  -2  -4  -4   87.81    3.27
   2  -4   4   85.22    3.08
   2   4   5  214.55    6.44
  -2  -4  -5  207.89    6.29
   2  -4   5  205.92    6.68
   2   4   5  202.42    6.87
   2   4   6  806.97   20.61
  -2  -4  -6  796.02   20.26
   2  -4   6  791.66   20.84
   2   4   6  782.45   21.15
   2   4   7    1.49    1.42
   2  -4   7    2.67    1.65
   2   4   7    1.36    1.73
   2   4   8  404.88   11.68
   2  -4   8  397.66   12.13
   2   4   8  399.58   12.29
   2  -4   8  402.41   11.98
  -2   4  -9  179.52    6.61
   2  -4   9  174.18    6.95
   2  -4   9  166.37    6.60
   2   4   9  183.81    6.53
   2   4   9  171.27    6.91
   2   4   9  181.94    7.12
   2   4  10  275.23    9.00
   2   4  10  280.64    9.79
   2  -4  10  270.12    9.25
   2  -4  10  261.81    9.20
   2   4  10  275.47    8.97
   2  -4  10  268.44    9.56
   2   4  10  269.29    9.66
   2   4  10  258.52    9.55
   2  -4  11   11.72    2.30
   2   4  11   15.38    2.11
   2   4  11   11.16    1.96
   2  -4  11   12.83    2.37
   2  -4  11   12.30    2.20
   2   4  11   14.12    2.51
  -2   4 -11   10.33    1.86
   2  -4  11   12.62    2.45
   2   4  11   15.66    2.58
   2   4  11   10.75    2.25
   2   4  12   13.93    2.58
   2  -4  12   14.64    2.14
   2   4  12   18.17    2.48
   2  -4  12   19.24    3.01
   2   4  12   14.14    2.85
   2  -4  12   14.82    2.67
   2  -4  12   14.66    2.51
   2   4  12   15.23    2.87
   2  -4  12   14.30    2.74
   2  -4  12   14.52    2.53
   2   4  12   19.73    2.39
   2   4  12   13.78    2.74
   2   4  13   65.37    4.65
   2  -4  13   60.09    4.03
   2  -4  13   65.80    4.57
   2   4  13   64.30    4.13
   2   4  13   62.63    4.77
   2  -4  13   59.90    4.55
   2   4  13   56.45    4.55
   2  -4  13   62.57    4.50
   2  -4  13   68.79    4.90
   2   4  13   64.29    4.12
   2   4  13   59.37    4.59
   2  -4  13   68.36    4.64
   2   4  14   70.47    4.98
   2  -4  14   64.23    4.38
   2  -4  14   70.94    4.92
   2   4  14   71.86    4.67
   2   4  14   68.27    5.18
   2  -4  14   68.45    4.95
   2  -4  14   84.59    5.42
   2   4  14   74.98    5.22
   2  -4  14   69.76    4.95
   2   4  14   61.45    4.75
   2  -4  14   68.34    5.02
   2   4  14   70.28    4.52
   2   4  14   58.70    4.90
   2  -4  14   63.81    4.94
   2   4  15   -0.69    1.93
   2  -4  15    1.09    2.15
   2   4  15   -0.61    2.44
   2   4  15   -0.54    2.21
   2  -4  15   -0.65    1.99
   2  -4  15   -0.27    2.46
   2  -4  15    1.36    2.39
   2   4  15   -1.49    2.70
   2  -4  15   -1.10    2.30
   2   4  15   -1.20    2.63
   2   4  15   -2.07    2.33
   2  -4  15    1.47    2.63
   2   4  15    2.04    2.27
   2   4  15    1.16    2.38
   2   4  16   63.57    4.55
   2   4  16   57.55    5.08
   2  -4  16   55.16    4.82
   2   4  16   53.82    4.79
   2  -4  16   59.60    4.49
   2   4  16   50.98    4.82
   2  -4  16   57.56    4.92
   2   4  16   59.64    5.20
   2  -4  16   56.17    5.01
   2  -4  16   61.06    5.00
   2   4  16   56.15    4.55
   2  -4  16   63.87    5.33
   2   4  16   66.92    4.73
   2   4  16   54.10    4.86
   2   4  17    2.30    2.15
   2  -4  17    2.39    2.61
   2   4  17    2.99    2.56
   2  -4  17    5.24    2.44
   2  -4  17    3.52    2.64
   2  -4  17    3.21    2.58
   2   4  17    6.43    3.09
   2  -4  17    4.80    2.70
   2   4  17    1.10    2.19
   2   4  17    3.85    2.94
   2  -4  17    2.02    2.43
   2   4  17    2.80    2.31
   2   4  17    3.64    2.50
   2  -4  17    8.26    2.47
   2   4  17    3.97    2.59
   2  -4  18   26.88    3.79
   2  -4  18   34.94    4.21
   2   4  18   28.32    3.48
   2   4  18   26.36    3.81
   2   4  18   29.47    4.04
   2  -4  18   27.74    3.67
   2  -4  18   29.14    3.44
   2   4  18   30.50    3.55
   2   4  19   18.65    3.42
   2  -4  19   21.61    3.39
   2  -4  19   24.41    3.77
   2   4  19   14.20    2.93
   2   4  19   16.71    3.09
   2  -4  19   17.18    2.71
   2   4  19   19.02    3.43
   2  -4  19   15.76    2.97
   2  -4  19   18.66    3.33
   2   4  19   16.85    2.85
   2  -4  19   19.54    3.05
   2   4  20    2.33    1.95
   2  -4  20    2.01    2.63
   2  -4  20    2.41    2.23
   2  -4  20    0.79    1.62
   2   4  20    0.22    2.06
   2   4  20    2.24    2.43
   2  -4  20    3.12    2.36
   2   4  21   -1.26    1.93
   2   4  21    2.18    1.90
   2  -4  21   -0.25    2.28
   2   4  21    0.20    1.73
   2  -4  21    0.70    2.06
   2   4  21    3.70    2.28
   2  -4  21    1.38    1.97
   2   4  21    2.44    2.20
   2   4  22   29.00    2.86
   2  -4  22   33.69    3.40
   2  -4  22   38.15    3.44
   2   4  22   38.41    3.50
   2   4  22   34.58    2.86
   2   4  22   39.14    3.44
   2  -4  22   39.66    3.44
   2   4  23    3.98    1.79
   2  -4  23    0.45    1.63
   2   4  23    3.47    1.58
   2  -4  23    3.53    1.70
   2  -4  24   -0.67    1.65
  -2  -5  24    2.76    1.63
  -2   5  23    5.23    1.76
  -2  -5  23    1.97    1.54
  -2   5  23    3.39    1.59
  -2  -5  23    2.64    1.40
  -2  -5  22   14.69    2.44
  -2   5  22   13.30    2.44
  -2  -5  22   12.49    2.24
  -2   5  22   15.54    2.54
  -2   5  22   11.46    2.06
  -2   5  21   31.69    3.61
  -2  -5  21   30.25    3.27
  -2  -5  21   26.52    3.19
  -2   5  21   31.55    3.52
  -2   5  21   23.11    2.85
  -2   5  20   29.13    3.79
  -2  -5  20   30.15    3.52
  -2   5  20   28.27    3.10
  -2   5  19   24.65    3.35
  -2   5  19   28.56    3.93
  -2   5  19   23.65    3.66
  -2  -5  19   21.10    3.47
  -2  -5  19   24.82    3.64
  -2  -5  19   22.82    3.14
  -2   5  18   32.28    3.60
  -2   5  18   29.76    4.36
  -2  -5  18   30.71    3.99
  -2  -5  18   32.92    3.60
  -2  -5  17    0.59    2.74
  -2  -5  17    2.64    2.58
  -2   5  17   -0.67    3.09
  -2   5  17    0.51    2.11
  -2  -5  17    0.30    2.33
  -2  -5  17    4.29    2.45
  -2  -5  17    3.20    2.34
  -2   5  17    0.33    3.06
  -2   5  16   65.42    5.54
  -2  -5  16   70.95    5.34
  -2   5  16   59.30    4.53
  -2   5  16   50.08    5.06
  -2  -5  16   61.59    5.02
  -2   5  16   55.82    4.52
  -2  -5  16   56.42    4.41
  -2  -5  16   63.74    5.12
  -2  -5  16   64.01    5.08
  -2   5  16   63.55    5.57
  -2  -5  15   15.68    3.39
  -2   5  15   24.59    3.97
  -2  -5  15   30.90    3.79
  -2  -5  15   24.17    3.15
  -2   5  15   24.55    3.07
  -2  -5  15   20.48    3.34
  -2   5  15   18.02    3.68
  -2   5  15   26.42    3.14
  -2  -5  15   24.05    3.52
  -2   5  15   20.21    3.90
  -2   5  14  232.28   10.19
  -2  -5  14  223.48    9.63
  -2  -5  14  232.20    8.96
  -2   5  14  224.84    9.05
  -2   5  14  237.28   10.27
  -2  -5  14  224.53    9.58
  -2   5  14  229.09    9.06
  -2  -5  14  220.03    9.66
  -2   5  14  236.84   10.27
  -2   5  14  243.42   10.00
  -2   5  13  146.45    7.45
  -2   5  13  136.72    7.33
  -2  -5  13  144.17    6.96
  -2   5  13  146.48    6.57
  -2  -5  13  129.43    6.94
  -2  -5  13  143.44    6.02
  -2   5  13  133.58    7.23
  -2  -5  13  152.59    7.18
  -2  -5  13  147.64    6.42
  -2   5  13  136.88    6.61
  -2   5  13  141.64    7.04
  -2   5  13  151.15    6.65
  -2  -5  12  161.45    6.33
  -2   5  12  148.60    6.50
  -2  -5  12  143.40    7.12
  -2  -5  12  159.76    6.51
  -2   5  12  171.76    6.82
  -2   5  12  149.71    7.36
  -2  -5  12  148.89    6.89
  -2   5  12  154.19    7.49
  -2   5  12  150.60    7.35
  -2  -5  12  149.03    7.00
  -2   5  12  152.24    7.20
  -2  -5  11   84.14    4.70
  -2   5  11   78.97    5.00
  -2   5  11   82.97    4.94
  -2  -5  11   75.70    4.69
  -2   5  11   73.15    4.22
  -2   5  11   82.97    4.44
  -2   5  11   85.14    5.15
  -2   5  10   18.78    2.79
  -2   5  10   15.38    2.61
  -2  -5  10   18.30    2.49
  -2   5  10   16.29    2.53
  -2   5  10   17.55    2.20
  -2   5  10   19.46    2.56
  -2   5  10   21.60    2.28
  -2   5   9   60.40    3.42
  -2   5   9   61.69    3.48
  -2   5   9   71.67    4.37
  -2  -5   9   61.84    3.78
  -2  -5   9   61.79    3.15
  -2   5   9   50.25    3.73
  -2   5   9   62.40    4.19
  -2   5   9   68.08    4.15
  -2   5   8   29.96    2.84
  -2  -5   8   33.25    2.25
  -2   5   8   31.10    2.50
  -2  -5   7    5.84    1.79
  -2  -5   7    3.25    1.74
  -2  -5   7    3.90    1.38
  -2   5   7    5.05    1.47
  -2   5   7    4.32    1.84
  -2   5   6   14.32    1.85
  -2  -5   6   17.77    2.10
  -2  -5   6   17.13    2.13
  -2   5   6   17.82    1.57
  -2  -5   6   20.35    1.90
  -2   5   5 1434.09   35.53
  -2  -5   5 1423.53   35.87
  -2  -5   5 1400.32   35.84
  -2   5   5 1429.61   35.34
  -2  -5   5 1425.02   35.56
  -2   5   4   35.54    2.23
  -2  -5   4   37.77    2.55
  -2  -5   4   34.03    2.46
  -2   5   4   33.16    2.17
  -2  -5   4   36.55    2.29
  -2   5   3  356.10    9.96
  -2  -5   3  355.48   10.33
  -2  -5   3  345.82   10.35
  -2   5   3  355.61   10.13
  -2  -5   3  363.90   10.18
  -2  -5   2 1169.69   29.50
  -2   5   2 1157.43   29.04
  -2  -5   2 1162.83   29.23
  -2   5   2 1160.73   29.32
  -2   5   1    2.79    1.13
  -2   5   1    4.44    1.29
  -2  -5   1    1.52    1.20
   2   5   0  344.11    9.58
  -2   5   0  345.35    9.62
   2  -5   0  333.19    9.69
  -2  -5   0  342.63    9.78
  -2   5   0  353.44    9.96
   2   5   1 2858.12   69.59
   2  -5   1 2883.52   69.61
  -2  -5  -1 2943.98   69.73
  -2   5  -1 2810.76   70.05
   2   5   2   41.53    2.24
  -2   5  -2   44.44    2.65
   2  -5   2   39.09    2.19
  -2  -5  -2   37.81    2.19
   2   5   3 1817.13   44.47
   2  -5   3 1760.87   44.84
  -2   5  -3 1813.36   45.04
   2  -5   3 1836.59   44.22
  -2  -5  -3 1817.97   44.45
   2   5   4  256.41    7.59
   2  -5   4  244.58    7.83
  -2   5  -4  241.11    8.03
   2  -5   4  248.06    7.12
  -2  -5  -4  257.09    7.44
   2   5   5   23.41    2.03
   2  -5   5   23.28    2.31
  -2  -5  -5   21.16    1.72
  -2   5  -5   24.54    2.43
   2   5   6  729.44   19.07
   2  -5   6  725.89   19.36
  -2  -5  -6  713.08   18.61
  -2   5  -6  716.54   19.55
   2   5   7 1349.08   33.60
   2  -5   7 1307.34   33.97
  -2  -5  -7 1314.41   32.97
  -2   5  -7 1341.51   34.13
   2  -5   8 1824.56   46.84
   2   5   8 1798.22   46.21
   2   5   8 1954.81   47.14
   2  -5   9  420.04   13.27
   2   5   9  417.71   13.51
   2  -5   9  410.84   12.97
   2   5   9  461.77   13.57
   2   5   9  430.03   12.71
   2   5   9  415.91   13.33
   2   5   9  418.20   13.50
   2   5   9  437.90   12.70
   2  -5  10   33.03    3.20
   2   5  10   32.80    3.26
   2  -5  10   31.57    2.93
   2   5  10   40.98    3.40
   2   5  10   36.59    2.83
   2   5  10   32.88    2.78
  -2   5 -10   32.91    2.80
   2   5  10   31.98    3.20
   2   5  10   32.25    3.11
   2   5  11   16.59    2.35
   2   5  11   20.25    2.48
   2   5  11   23.05    2.93
   2  -5  11   19.42    2.66
  -2   5 -11   17.69    2.30
   2  -5  11   17.29    2.73
   2   5  11   21.17    2.96
   2   5  11   14.24    2.60
   2   5  12  742.97   21.13
   2   5  12  738.51   22.17
   2  -5  12  729.15   21.60
   2   5  12  725.99   21.88
   2  -5  12  741.23   20.82
   2   5  12  722.13   22.11
   2   5  12  765.87   22.37
   2  -5  12  764.69   22.12
   2   5  12  745.02   21.06
   2   5  12  737.24   22.11
   2  -5  12  747.34   21.79
   2   5  13   15.67    2.50
   2  -5  13   23.52    3.24
   2  -5  13   14.64    2.79
   2   5  13   17.98    3.09
   2   5  13   14.60    2.81
   2  -5  13   12.66    2.44
   2   5  13   19.60    3.17
   2   5  13   14.71    3.17
   2  -5  13   22.70    3.19
   2  -5  13   19.84    3.19
   2   5  13   19.12    2.72
   2   5  13   20.11    3.26
   2   5  14   45.33    3.79
   2   5  14   47.67    4.65
   2  -5  14   43.85    4.20
   2   5  14   44.90    4.23
   2  -5  14   39.07    3.64
   2   5  14   49.20    4.58
   2  -5  14   51.79    4.42
   2   5  14   43.98    4.56
   2   5  14   56.61    4.48
   2  -5  14   44.75    4.51
   2   5  14   51.99    4.01
   2   5  14   45.77    4.64
   2  -5  14   56.18    4.53
   2   5  15    0.23    1.92
   2  -5  15    0.28    2.15
   2   5  15    1.27    2.50
   2   5  15    3.91    2.54
   2  -5  15   -1.76    2.27
   2   5  15    4.20    2.59
   2   5  15    1.24    2.62
   2  -5  15    3.38    2.72
   2   5  15    2.56    2.15
   2  -5  15    3.62    2.59
   2   5  15    4.13    2.15
   2   5  15   -3.09    3.06
   2  -5  15    0.55    2.30
   2  -5  15    2.18    2.38
   2   5  16  156.04    7.54
   2   5  16  159.01    8.50
   2  -5  16  163.01    8.13
   2   5  16  168.82    8.08
   2  -5  16  156.19    7.53
   2   5  16  170.86    7.81
   2   5  16  151.76    7.63
   2  -5  16  162.62    8.37
   2   5  16  167.01    8.60
   2  -5  16  162.03    8.18
   2   5  16  162.12    8.30
   2  -5  16  166.18    8.25
   2  -5  16  176.89    8.47
   2   5  16  170.37    8.73
   2   5  17    4.34    2.06
   2   5  17    1.23    2.59
   2   5  17    1.33    2.24
   2  -5  17    2.59    2.25
   2  -5  17    2.62    2.52
   2  -5  17    3.19    2.55
   2   5  17    0.65    2.59
   2   5  17    0.33    2.73
   2  -5  17   -0.29    2.39
   2  -5  17   -0.89    2.40
   2   5  18    0.98    2.25
   2  -5  18    2.23    2.65
   2   5  18    3.61    2.24
   2  -5  18    3.17    2.56
   2   5  18    4.78    2.72
   2   5  18    1.74    2.09
   2  -5  18    1.17    2.22
   2   5  18   -0.96    2.91
   2   5  19    5.37    2.32
   2  -5  19    8.53    2.94
   2   5  19    8.15    2.26
   2  -5  19    6.85    2.58
   2   5  19    5.41    2.80
   2  -5  19    5.19    2.64
   2  -5  19    7.29    2.11
   2   5  19   10.55    2.78
   2  -5  19    8.28    2.43
   2   5  19   10.89    3.15
   2  -5  19    8.62    2.46
   2   5  20   60.86    4.34
   2  -5  20   69.32    5.14
   2   5  20   54.98    4.06
   2   5  20   60.52    4.95
   2  -5  20   72.19    5.00
   2   5  20   62.40    4.66
   2  -5  20   61.72    4.48
   2  -5  20   63.19    4.37
   2  -5  20   66.82    4.87
   2   5  20   67.43    5.06
   2  -5  21    4.37    2.28
   2   5  21    0.82    1.73
   2   5  21    0.94    2.11
   2  -5  21    1.31    2.00
   2   5  21   -0.94    1.73
   2  -5  21   -0.65    1.92
   2   5  21    1.40    2.02
   2   5  22    2.76    1.57
   2  -5  22    1.44    1.90
   2   5  22    3.99    1.97
   2   5  22    2.17    1.60
   2   5  22    3.38    1.88
   2  -5  22    4.46    1.91
   2   5  23    5.12    1.91
   2  -5  23    3.64    1.83
   2   5  23    3.95    1.70
   2  -5  23    3.99    1.65
  -2  -6  23   15.54    2.10
  -2  -6  23   14.76    1.85
  -2  -6  22  101.16    4.95
  -2   6  22  101.09    5.14
  -2   6  22   87.92    4.91
  -2  -6  22   98.35    4.87
  -2   6  22   84.37    4.34
  -2  -6  21    0.67    1.66
  -2  -6  21    0.21    1.99
  -2   6  21    0.47    2.21
  -2   6  21    2.76    2.28
  -2  -6  21   -0.21    1.93
  -2   6  21   -0.90    1.76
  -2  -6  20   24.31    2.89
  -2   6  20   16.71    3.17
  -2  -6  20   25.00    3.28
  -2   6  20   28.69    3.73
  -2  -6  20   19.90    3.04
  -2   6  20   20.60    2.84
  -2   6  19   75.97    5.53
  -2  -6  19   59.79    4.73
  -2   6  19   64.81    4.58
  -2  -6  18    1.38    2.33
  -2   6  18    0.24    2.18
  -2   6  18    1.96    2.84
  -2  -6  18    0.85    2.52
  -2   6  17   14.99    2.74
  -2  -6  17   14.27    2.93
  -2  -6  17   15.52    2.86
  -2   6  17   19.16    3.83
  -2  -6  17   13.18    3.15
  -2   6  17   10.39    3.22
  -2  -6  17   13.94    3.09
  -2  -6  16    2.34    2.72
  -2   6  16    6.35    3.08
  -2  -6  16    1.15    2.47
  -2   6  16    6.05    2.40
  -2  -6  16    7.75    3.02
  -2  -6  16    5.10    2.31
  -2  -6  16    7.07    2.56
  -2   6  16    3.36    2.75
  -2   6  16    4.48    2.11
  -2  -6  15   -0.57    2.49
  -2   6  15    0.97    2.80
  -2  -6  15    1.68    2.51
  -2  -6  15   -0.45    2.12
  -2   6  15    1.40    2.05
  -2  -6  15    0.29    2.60
  -2  -6  15    1.70    2.27
  -2   6  15    0.24    1.83
  -2   6  15    0.33    3.03
  -2   6  14  129.95    6.85
  -2   6  14  137.15    6.86
  -2   6  14  147.42    7.92
  -2  -6  14  163.21    7.67
  -2  -6  14  147.56    6.80
  -2   6  14  141.15    6.76
  -2  -6  14  141.40    7.59
  -2   6  14  154.00    7.60
  -2  -6  14  149.38    7.39
  -2   6  14  144.65    6.81
  -2   6  14  146.45    7.94
  -2   6  13   78.84    5.81
  -2  -6  13   87.97    5.42
  -2   6  13   95.43    5.80
  -2  -6  13   86.02    5.62
  -2  -6  13   82.58    4.61
  -2   6  13   81.94    5.09
  -2   6  13   84.46    5.32
  -2  -6  13   88.04    5.02
  -2   6  13   96.32    5.16
  -2   6  13   87.99    6.15
  -2  -6  13   82.57    5.44
  -2   6  13   90.05    5.05
  -2   6  12  219.95    9.50
  -2   6  12  220.20    8.74
  -2   6  12  202.29    8.64
  -2  -6  12  236.19    8.44
  -2   6  12  217.82    9.05
  -2  -6  12  225.04    9.29
  -2   6  12  227.21    8.52
  -2  -6  12  218.34    8.82
  -2   6  12  213.78    9.55
  -2   6  12  230.02    8.61
  -2   6  11   19.43    2.90
  -2   6  11   22.72    2.60
  -2  -6  11   22.04    2.84
  -2   6  11   15.89    2.45
  -2  -6  11   17.18    2.93
  -2   6  11   21.74    2.95
  -2  -6  11   20.58    2.49
  -2   6  11   15.83    3.09
  -2   6  11   19.87    3.23
  -2   6  10  137.44    5.91
  -2   6  10  153.20    6.13
  -2  -6  10  141.85    6.38
  -2   6  10  135.75    6.68
  -2   6  10  137.82    6.47
  -2  -6  10  146.16    5.58
  -2   6   9  144.70    6.67
  -2  -6   9  150.38    6.33
  -2   6   9  152.74    6.50
  -2   6   9  146.02    5.88
  -2   6   9  140.73    5.77
  -2   6   9  131.12    6.26
  -2   6   8  108.88    5.61
  -2   6   8  114.72    5.44
  -2  -6   8  112.88    5.21
  -2   6   8  111.99    4.92
  -2   6   8   97.18    5.14
  -2   6   8  122.33    4.99
  -2   6   7   19.45    2.59
  -2  -6   7   18.45    2.20
  -2   6   7   20.36    2.19
  -2   6   7   12.81    2.41
  -2   6   6   -0.43    1.76
  -2   6   6    0.29    1.14
  -2   6   6    0.92    1.46
  -2  -6   6    0.14    1.72
  -2  -6   6    0.58    1.31
  -2  -6   6    1.77    1.59
  -2   6   5   28.64    2.27
  -2  -6   5   29.96    2.71
  -2   6   5   28.15    2.13
  -2  -6   5   25.10    2.47
  -2   6   4 1082.16   27.52
  -2  -6   4 1115.07   27.94
  -2   6   4 1058.39   27.50
  -2  -6   4 1060.60   27.59
  -2  -6   4 1070.87   27.67
  -2   6   3  599.03   15.77
  -2  -6   3  585.33   16.16
  -2   6   3  585.08   15.95
  -2  -6   3  573.92   15.84
  -2  -6   3  580.21   15.98
  -2   6   2  374.54   10.69
  -2  -6   2  369.90   10.59
  -2  -6   2  348.27   10.71
  -2   6   2  362.09   10.44
  -2  -6   1  829.95   21.60
  -2   6   1  828.70   21.51
  -2   6   1  829.86   21.78
   2   6   0   41.33    2.50
  -2   6   0   42.53    2.55
   2  -6   0   39.31    2.46
  -2  -6   0   41.08    2.51
  -2   6   0   44.26    2.76
   2   6   1   56.05    2.93
   2  -6   1   57.44    2.88
  -2  -6  -1   55.27    2.97
  -2   6  -1   57.23    3.24
   2   6   2  974.07   24.75
   2  -6   2  968.02   24.49
  -2  -6  -2  963.78   24.74
  -2   6  -2  959.44   25.23
   2   6   3  421.01   11.93
  -2   6  -3  422.45   12.52
   2  -6   3  432.27   11.59
  -2  -6  -3  429.07   11.86
   2   6   4  980.58   24.77
   2  -6   4  954.08   25.16
  -2   6  -4  962.33   25.31
   2  -6   4  943.26   24.06
  -2  -6  -4  973.93   24.55
   2   6   5   62.72    3.30
   2  -6   5   61.51    3.59
  -2   6  -5   62.08    3.64
   2  -6   5   62.42    2.58
  -2  -6  -5   63.20    3.01
   2   6   6  431.71   12.13
   2  -6   6  424.07   12.50
  -2  -6  -6  412.10   11.61
  -2   6  -6  407.15   12.59
  -2  -6  -7  198.71    6.31
   2   6   7  207.59    7.63
   2   6   7  193.94    6.89
   2  -6   7  187.12    7.17
   2   6   8  183.20    6.61
   2  -6   8  174.55    6.83
   2   6   8  175.91    6.56
   2   6   8  173.57    7.13
   2   6   8  189.23    7.25
   2  -6   8  172.59    6.95
  -2   6  -9   13.95    2.19
   2  -6   9   13.63    2.28
   2   6   9   12.89    2.09
   2  -6   9   12.35    2.22
   2   6   9   12.16    2.60
   2   6   9   13.04    2.42
   2   6   9   16.91    2.44
   2   6   9   19.77    2.19
   2  -6  10  444.47   14.11
   2   6  10  430.10   14.08
   2   6  10  440.67   13.36
   2  -6  10  445.89   13.85
   2   6  10  428.46   14.29
   2   6  10  434.76   13.32
  -2   6 -10  429.77   13.57
   2   6  10  443.93   14.27
   2   6  11   69.86    4.27
   2  -6  11   83.03    4.79
  -2   6 -11   70.50    4.26
   2   6  11   77.57    4.33
   2  -6  11   75.75    4.89
   2   6  11   82.23    5.08
   2  -6  11   80.01    4.31
   2   6  11   79.66    5.12
   2   6  11   77.65    5.14
   2   6  11   88.39    5.30
   2   6  11   77.46    4.96
   2   6  12  208.83    9.28
   2  -6  12  203.32    8.62
   2   6  12  201.34    8.90
   2  -6  12  215.67    8.14
   2   6  12  210.91    9.27
   2   6  12  208.90    8.30
   2  -6  12  231.16    9.27
   2   6  12  228.71    9.41
   2   6  12  213.56    8.30
   2   6  13  363.34   13.70
   2  -6  13  377.24   13.19
   2   6  13  365.81   13.33
   2  -6  13  381.86   12.46
   2   6  13  356.09   13.57
   2  -6  13  370.86   13.26
   2   6  13  392.22   12.78
   2  -6  13  407.91   14.00
   2   6  13  392.46   13.93
   2   6  13  383.03   12.69
   2   6  14   92.72    5.31
   2  -6  14   93.40    5.26
   2   6  14   87.21    6.10
   2  -6  14   92.28    5.81
   2   6  14  101.03    5.52
   2  -6  14   96.13    5.81
   2   6  14   93.48    5.62
   2  -6  14   89.23    6.11
   2   6  14   86.90    6.02
   2  -6  14   92.13    5.97
   2   6  14   90.97    6.28
   2  -6  15  117.67    6.85
   2  -6  15  114.14    6.69
   2   6  15  109.32    6.97
   2  -6  15  118.14    6.63
   2   6  15  102.37    5.90
   2  -6  15  103.71    6.71
   2   6  15  112.49    6.16
   2  -6  15  114.01    5.98
   2   6  15  106.35    6.86
   2  -6  15  102.45    6.40
   2   6  15  115.99    7.06
   2   6  15  116.72    6.15
   2   6  15  119.83    6.16
   2   6  16   16.79    2.92
   2  -6  16   18.55    3.45
   2  -6  16   17.95    2.87
   2  -6  16   21.10    3.40
   2   6  16   16.64    3.59
   2  -6  16   15.42    3.04
   2   6  16   17.40    3.71
   2  -6  16   21.33    3.46
   2  -6  16   16.92    3.11
   2   6  16   19.20    3.64
   2   6  16   17.33    2.89
   2   6  16   20.94    3.01
   2  -6  17  120.85    6.31
   2   6  17  130.91    7.59
   2  -6  17  124.41    6.99
   2  -6  17  118.13    6.84
   2  -6  17  139.63    7.32
   2   6  17  116.58    7.28
   2  -6  17  112.80    6.79
   2   6  17  122.86    7.18
   2   6  17  118.82    6.68
   2   6  17  118.71    6.41
   2   6  17  118.29    6.45
   2  -6  18   27.55    3.82
   2   6  18   26.70    3.98
   2  -6  18   35.85    4.14
   2   6  18   28.78    4.13
   2  -6  18   30.81    3.43
   2   6  18   29.74    3.48
   2  -6  18   30.10    3.33
   2   6  18   36.59    4.07
   2   6  18   30.62    3.36
   2  -6  18   28.28    4.03
   2   6  18   34.90    3.67
   2  -6  19   13.43    2.73
   2   6  19   12.54    2.43
   2  -6  19    9.68    2.25
   2  -6  19   16.22    3.22
   2   6  19    7.29    2.75
   2  -6  19   11.78    2.68
   2   6  20   -0.26    2.32
   2  -6  20   -1.41    2.07
   2  -6  20   -1.34    1.97
   2  -6  20    1.19    2.11
   2   6  20   -0.26    2.47
   2  -6  20   -0.77    1.84
   2   6  20    1.43    2.18
   2  -6  20    1.86    2.31
   2   6  20   -1.82    1.99
   2   6  21    4.36    2.13
   2  -6  21    5.68    2.05
   2  -6  21    7.75    2.29
   2  -6  21    6.82    2.00
   2   6  21    4.63    2.29
   2  -6  21    6.06    1.95
   2   6  21    8.19    2.11
   2   6  21    4.00    1.83
   2  -6  21    8.90    2.42
   2   6  22    4.60    1.56
   2   6  22    4.78    1.66
   2  -6  22    5.91    1.88
   2   6  22    4.67    1.92
   2   6  22    5.48    1.88
   2  -6  22    6.65    1.90
   2  -6  23   10.07    2.11
  -2  -7  23   29.89    2.41
  -2  -7  22   28.64    2.68
  -2  -7  22   28.05    2.58
  -2   7  22   23.01    2.26
  -2   7  21   22.82    2.94
  -2  -7  21   21.57    2.72
  -2  -7  21   19.42    2.36
  -2  -7  21   23.55    2.81
  -2   7  21   27.32    3.12
  -2   7  21   20.40    2.49
  -2   7  20    6.10    2.53
  -2  -7  20    6.73    2.38
  -2  -7  20    3.84    1.88
  -2  -7  20    6.56    2.31
  -2   7  20    4.63    2.50
  -2   7  20    3.09    1.97
  -2   7  19   19.44    3.40
  -2  -7  19   19.92    3.02
  -2   7  19   18.27    2.80
  -2  -7  18   14.06    3.06
  -2   7  18   14.56    3.27
  -2  -7  18   11.49    2.94
  -2   7  18   10.39    2.60
  -2   7  18    9.58    3.19
  -2  -7  18   12.62    2.67
  -2   7  17   72.52    5.06
  -2  -7  17   79.28    5.11
  -2  -7  17   84.57    5.87
  -2   7  17   81.00    6.16
  -2  -7  16   21.88    3.63
  -2   7  16   15.50    3.48
  -2  -7  16   16.98    3.35
  -2   7  16   11.20    3.53
  -2  -7  16   12.05    2.90
  -2   7  16   20.42    2.89
  -2  -7  16   17.53    2.97
  -2   7  15   10.26    2.53
  -2  -7  15   16.26    3.12
  -2  -7  15   14.63    2.69
  -2   7  15   13.64    3.57
  -2  -7  15   11.03    2.92
  -2   7  15   17.40    2.89
  -2  -7  15   15.03    3.23
  -2   7  15   15.19    2.69
  -2   7  15    9.38    3.33
  -2   7  14   11.35    3.32
  -2  -7  14   14.46    3.05
  -2  -7  14   16.10    2.92
  -2   7  14   12.00    2.64
  -2  -7  14   12.84    2.96
  -2  -7  14   17.93    2.48
  -2  -7  14   18.51    2.77
  -2   7  14   17.86    2.90
  -2   7  14   19.94    3.74
  -2   7  14   15.06    2.80
  -2   7  14   18.71    3.45
  -2   7  13  411.51   14.81
  -2  -7  13  403.84   13.92
  -2   7  13  384.24   13.58
  -2  -7  13  375.05   12.70
  -2   7  13  404.10   14.72
  -2  -7  13  416.12   14.17
  -2  -7  13  412.78   13.20
  -2   7  13  414.40   14.05
  -2   7  13  386.38   13.32
  -2  -7  13  390.33   14.11
  -2   7  13  404.80   13.39
  -2   7  12   28.90    3.38
  -2   7  12   30.43    3.14
  -2  -7  12   30.13    3.62
  -2   7  12   33.65    4.03
  -2  -7  12   29.08    2.99
  -2   7  12   31.49    3.34
  -2   7  12   22.96    3.12
  -2  -7  12   30.91    3.30
  -2   7  12   29.28    3.95
  -2   7  12   30.94    3.10
  -2   7  11  151.18    7.73
  -2  -7  11  146.73    7.03
  -2   7  11  157.72    7.18
  -2  -7  11  156.13    7.47
  -2   7  11  164.28    6.84
  -2   7  11  158.04    7.70
  -2  -7  11  161.41    6.66
  -2   7  11  153.05    6.65
  -2   7  11  160.10    7.49
  -2   7  11  151.79    7.05
  -2   7  11  150.30    7.12
  -2   7  10   -0.21    1.82
  -2  -7  10    1.13    1.98
  -2   7  10    4.03    1.80
  -2   7  10    1.59    1.69
  -2   7  10    0.90    2.03
  -2  -7  10    2.48    1.83
  -2   7  10    1.05    1.30
  -2  -7  10    3.62    1.40
  -2   7  10    2.14    1.91
  -2  -7  10    2.92    1.68
  -2   7  10    1.76    2.37
  -2   7  10    0.75    2.31
  -2   7   9    1.47    1.40
  -2  -7   9    2.50    1.34
  -2   7   9    0.63    1.95
  -2   7   9    0.65    1.53
  -2  -7   9    2.85    1.77
  -2   7   9    2.28    1.54
  -2   7   9    0.39    1.71
  -2   7   9    2.67    1.10
  -2   7   9    2.07    2.07
  -2  -7   8   67.79    3.66
  -2   7   8   60.94    4.17
  -2   7   8   69.31    3.83
  -2  -7   8   66.64    4.02
  -2   7   8   69.29    3.77
  -2   7   8   65.99    4.04
  -2   7   8   65.26    3.61
  -2   7   8   57.09    4.30
  -2   7   7  180.40    7.03
  -2  -7   7  195.94    6.79
  -2   7   7  188.44    7.27
  -2  -7   7  186.88    7.14
  -2   7   7  184.33    6.79
  -2   7   7  183.35    6.67
  -2   7   7  186.41    7.71
  -2   7   7  174.35    6.74
  -2   7   7  167.06    7.17
  -2   7   6   12.12    1.62
  -2   7   6   11.62    2.06
  -2  -7   6    8.45    1.82
  -2   7   6    9.34    2.22
  -2  -7   5  660.50   17.62
  -2   7   5  685.99   18.06
  -2  -7   5  664.66   18.01
  -2   7   5  680.92   17.52
  -2  -7   4   11.83    2.30
  -2   7   4    9.72    1.76
  -2   7   4    9.38    1.75
  -2  -7   4   13.56    2.02
  -2  -7   3 1633.17   41.17
  -2   7   3 1640.95   41.02
  -2  -7   3 1633.03   41.13
  -2   7   3 1641.74   41.25
  -2  -7   2   51.51    3.07
  -2   7   2   47.28    2.89
  -2  -7   2   43.51    3.14
  -2   7   2   49.66    3.09
  -2   7   1  427.99   12.25
  -2  -7   1  430.77   12.32
  -2   7   1  421.46   12.51
   2  -7   0   56.84    3.04
  -2   7   0   50.09    3.05
   2   7   0   57.83    3.26
  -2  -7   0   55.45    3.16
  -2   7   0   52.99    3.35
   2  -7   1  663.53   17.81
  -2  -7  -1  679.36   18.13
  -2   7  -1  672.92   18.51
   2   7   1  672.83   18.09
   2  -7   2    7.74    1.47
  -2  -7  -2    8.13    1.56
  -2   7  -2    7.15    1.98
   2   7   2    8.27    1.77
  -2   7  -3  160.92    6.29
   2   7   3  166.13    5.94
  -2  -7  -3  158.26    5.70
   2  -7   3  162.60    5.35
   2  -7   4   18.94    2.64
  -2  -7  -4   22.11    1.93
   2  -7   4   16.42    1.57
   2   7   4   21.15    2.20
  -2  -7  -5 2244.76   56.59
   2   7   5 2406.80   57.79
  -2  -7  -6    6.38    1.35
   2   7   6    3.47    1.87
   2  -7   7  190.80    7.34
   2   7   7  197.94    7.10
   2  -7   7  198.13    7.47
   2   7   7  211.71    7.84
   2   7   7  192.73    7.06
  -2  -7  -7  197.66    6.46
  -2   7  -7  188.66    7.49
   2   7   7  198.05    7.89
   2   7   8   20.18    2.79
   2   7   8   21.76    2.36
   2   7   8   24.46    2.96
   2   7   8   22.70    2.47
   2  -7   8   23.63    2.71
  -2   7  -8   21.96    2.49
   2  -7   8   22.28    2.63
   2   7   9   91.86    5.48
  -2   7  -9   91.04    4.94
   2   7   9  100.18    4.83
   2   7   9   95.18    5.38
   2   7   9   87.99    4.60
   2  -7   9   94.52    5.14
   2  -7   9   94.07    5.05
  -2   7 -10   41.94    3.38
   2   7  10   38.41    3.82
   2   7  10   38.48    3.19
   2   7  10   38.27    3.59
   2  -7  10   36.13    3.52
   2   7  10   40.19    3.84
   2  -7  10   41.28    3.11
   2   7  10   40.41    3.15
   2   7  10   37.93    3.72
   2  -7  10   42.80    3.60
  -2   7 -11  337.52   11.76
   2  -7  11  340.73   12.43
   2   7  11  331.72   12.65
   2  -7  11  352.75   11.42
   2   7  11  382.99   12.79
   2   7  11  344.88   11.60
   2  -7  11  357.02   12.19
   2   7  11  344.72   12.87
   2   7  11  358.71   11.71
   2   7  11  344.69   12.61
   2   7  12    1.99    2.50
   2  -7  12    3.79    1.99
   2   7  12    1.11    2.37
   2   7  12    2.00    2.48
   2  -7  12    0.71    2.12
   2  -7  12    2.91    2.33
   2   7  12    3.04    2.06
   2   7  12    1.46    1.94
   2   7  13   67.87    4.56
   2  -7  13   56.01    4.61
   2   7  13   68.05    4.87
   2  -7  13   67.11    4.44
   2   7  13   73.44    5.46
   2   7  13   61.94    5.18
   2  -7  13   66.39    5.16
   2   7  13   68.17    4.49
   2   7  13   67.31    5.30
   2  -7  13   65.40    4.88
   2   7  14   14.06    2.72
   2  -7  14    8.96    3.01
   2  -7  14    9.51    2.71
   2   7  14    6.96    2.40
   2  -7  14   11.35    2.57
   2   7  14   11.12    3.33
   2  -7  14   12.90    3.04
   2   7  14    8.29    3.21
   2  -7  14   15.72    3.34
   2   7  14   10.59    2.53
   2   7  14   11.38    2.65
   2   7  14   10.76    3.26
   2   7  15   38.40    3.79
   2  -7  15   37.47    4.04
   2   7  15   40.93    3.80
   2  -7  15   46.32    3.83
   2   7  15   41.56    4.61
   2  -7  15   43.12    4.45
   2   7  15   34.78    4.61
   2   7  15   46.03    3.99
   2  -7  15   40.65    4.46
   2   7  15   35.25    4.47
   2  -7  15   44.12    4.41
   2   7  15   35.61    3.72
   2   7  16    5.24    2.66
   2   7  16    1.27    2.64
   2  -7  16    5.29    2.72
   2   7  16    4.63    3.07
   2  -7  16    4.96    2.51
   2   7  16    3.71    2.11
   2  -7  16    2.52    2.27
   2  -7  16    0.29    2.31
   2  -7  16    4.63    2.60
   2   7  16    4.93    2.86
   2   7  17   59.05    5.18
   2   7  17   56.89    4.76
   2  -7  17   51.00    4.68
   2   7  17   55.22    5.11
   2  -7  17   48.94    4.96
   2  -7  17   59.43    4.48
   2   7  17   58.78    4.55
   2   7  18   11.42    2.94
   2  -7  18   13.17    2.45
   2   7  18   15.36    2.84
   2  -7  18   13.43    2.96
   2   7  18    9.25    2.93
   2  -7  18    9.26    2.79
   2   7  18    7.63    2.88
   2  -7  18    7.01    2.63
   2  -7  18   10.65    3.09
   2   7  18   12.80    2.71
   2  -7  18   12.34    2.52
   2   7  19   51.54    4.01
   2  -7  19   54.57    4.38
   2  -7  19   47.22    3.65
   2   7  19   59.54    4.83
   2  -7  19   60.43    4.56
   2   7  19   58.26    4.19
   2  -7  19   49.36    4.50
   2  -7  20    1.56    2.08
   2  -7  20    1.05    1.88
   2   7  20    0.49    2.22
   2   7  20   -0.75    1.85
   2  -7  20   -0.36    1.75
   2   7  20    0.48    2.09
   2  -7  20    0.22    1.90
   2   7  20   -1.13    1.95
   2  -7  20    0.25    2.18
   2   7  21   23.96    2.62
   2  -7  21   35.15    2.87
   2   7  21   34.01    3.11
   2  -7  21   35.29    3.01
   2  -7  21   34.59    3.20
   2   7  21   37.65    3.41
   2   7  21   36.84    3.33
   2  -7  21   34.02    3.20
   2  -7  22    0.15    1.58
   2   7  22   -0.24    1.37
   2  -7  22   -0.14    1.55
   2  -7  23    0.86    1.58
  -2  -8  22   38.27    2.80
  -2  -8  22   37.10    2.64
  -2  -8  21   48.15    3.17
  -2   8  21   43.88    3.13
  -2  -8  21   46.61    3.45
  -2  -8  21   48.74    3.51
  -2   8  20    4.92    1.90
  -2  -8  20   11.21    2.44
  -2  -8  20    9.63    2.27
  -2  -8  20    7.70    2.01
  -2  -8  19   -1.16    1.96
  -2   8  19    3.02    1.96
  -2   8  19   -1.38    2.63
  -2  -8  19   -0.24    2.35
  -2   8  19    1.36    2.45
  -2  -8  19    3.57    2.34
  -2   8  18   64.70    4.49
  -2   8  18   59.72    5.11
  -2  -8  18   66.64    4.97
  -2  -8  17    0.22    2.04
  -2   8  17    5.52    3.05
  -2  -8  17    2.52    2.40
  -2  -8  17   -0.83    2.25
  -2   8  17    0.65    2.91
  -2   8  17    0.70    2.02
  -2   8  16  156.52    8.64
  -2  -8  16  164.78    8.10
  -2   8  16  153.84    7.43
  -2   8  16  168.77    7.61
  -2  -8  16  158.50    7.30
  -2   8  16  142.21    7.28
  -2  -8  16  171.65    8.33
  -2   8  16  162.70    8.76
  -2   8  15   60.09    5.48
  -2  -8  15   63.43    5.03
  -2  -8  15   67.03    4.62
  -2   8  15   69.30    4.82
  -2  -8  15   55.65    4.73
  -2   8  15   57.90    4.53
  -2   8  15   62.19    5.54
  -2   8  15   56.53    4.59
  -2   8  14  241.98   10.93
  -2  -8  14  219.98    9.74
  -2   8  14  230.17    9.37
  -2  -8  14  237.66   10.27
  -2  -8  14  228.58    8.90
  -2   8  14  234.73    9.86
  -2  -8  14  230.79    9.20
  -2   8  14  249.10   10.13
  -2   8  14  234.59   10.69
  -2  -8  14  226.92   10.02
  -2   8  14  237.70    9.51
  -2  -8  13   -0.84    2.08
  -2   8  13    1.58    2.10
  -2  -8  13   -1.74    2.48
  -2   8  13   -3.23    2.92
  -2  -8  13    1.32    2.09
  -2   8  13   -0.96    2.58
  -2   8  13   -2.11    2.16
  -2   8  13    0.26    2.42
  -2   8  13   -0.22    2.12
  -2   8  12    8.83    2.27
  -2  -8  12    9.33    2.69
  -2   8  12    6.77    3.05
  -2   8  12    4.87    2.75
  -2   8  12    8.60    2.81
  -2  -8  12    7.16    2.64
  -2   8  12   10.53    2.71
  -2   8  12    6.25    2.48
  -2   8  12    5.15    2.30
  -2  -8  12    7.36    2.35
  -2   8  11   56.53    4.05
  -2  -8  11   55.72    4.49
  -2  -8  11   43.23    4.00
  -2   8  11   48.86    3.74
  -2   8  11   55.78    4.79
  -2   8  11   45.70    3.31
  -2   8  11   44.24    4.39
  -2  -8  11   49.31    3.36
  -2  -8  11   39.05    3.49
  -2   8  11   56.39    4.59
  -2   8  11   50.59    4.17
  -2   8  11   46.89    4.08
  -2   8  10    1.53    2.19
  -2  -8  10   -1.45    2.26
  -2   8  10   -1.52    1.89
  -2   8  10    0.19    1.70
  -2  -8  10   -0.45    2.04
  -2   8  10   -0.27    2.39
  -2   8  10    0.34    1.33
  -2  -8  10   -0.51    1.43
  -2   8  10    0.71    2.00
  -2  -8  10   -0.17    1.79
  -2   8  10   -0.24    2.35
  -2   8  10   -0.54    2.44
  -2   8   9  139.77    6.03
  -2  -8   9  128.61    6.47
  -2   8   9  137.40    5.96
  -2  -8   9  140.99    6.39
  -2   8   9  128.15    6.44
  -2   8   9  127.50    5.23
  -2   8   9  129.83    5.77
  -2   8   9  128.59    6.83
  -2  -8   9  134.36    5.75
  -2  -8   9  137.99    5.83
  -2   8   9  125.63    6.79
  -2   8   9  141.73    6.41
  -2   8   9  139.00    6.56
  -2   8   8   10.58    1.99
  -2  -8   8   10.71    1.91
  -2   8   8   10.72    1.98
  -2   8   8   11.96    2.30
  -2  -8   8   12.49    2.38
  -2   8   8   12.40    2.11
  -2   8   8    8.78    2.47
  -2   8   8   10.72    2.56
  -2   8   8    9.56    1.58
  -2  -8   7  319.14   10.21
  -2   8   7  302.10   10.11
  -2   8   7  306.31   10.59
  -2  -8   7  314.89   10.62
  -2   8   7  315.58   10.23
  -2   8   7  312.17   11.28
  -2   8   7  314.04   10.22
  -2   8   7  317.65   10.92
  -2   8   6   66.30    4.29
  -2   8   6   74.92    4.31
  -2   8   6   77.49    4.05
  -2   8   6   73.18    3.98
  -2  -8   6   75.44    3.98
  -2  -8   6   74.20    4.40
  -2  -8   5   30.02    2.56
  -2   8   5   25.93    2.92
  -2   8   5   28.71    2.81
  -2   8   5   29.66    2.57
  -2   8   5   32.90    2.63
  -2  -8   5   23.42    2.81
  -2  -8   5   28.45    2.55
  -2   8   4    0.99    1.57
  -2  -8   4    2.00    1.47
  -2  -8   4    2.01    1.52
  -2   8   4   -0.68    1.99
  -2   8   4    0.77    1.67
  -2   8   3  123.87    5.26
   2   8  -3  117.25    5.64
  -2  -8   3  114.20    4.91
  -2   8   2   90.14    4.38
  -2   8   2   76.16    4.43
  -2  -8   2   88.60    4.29
   2   8  -1   52.57    3.45
  -2   8   1   58.81    3.46
  -2  -8   1   59.40    3.54
   2  -8   0   45.97    2.85
  -2   8   0   43.94    2.99
   2   8   0   43.30    3.11
   2  -8   1  246.39    7.66
  -2   8  -1  232.89    8.03
   2   8   1  227.01    7.89
  -2   8  -2  480.11   13.89
   2  -8   2  496.89   12.97
  -2   8  -3  225.07    8.12
   2   8   3  236.92    8.26
  -2   8  -3  202.36    8.28
   2  -8   3  216.08    6.85
   2   8   4    6.23    2.07
  -2   8  -4    6.92    1.96
   2  -8   5   38.50    3.27
  -2   8  -5   38.65    3.19
   2   8   5   40.84    3.37
   2   8   5   34.27    2.81
   2  -8   6  224.97    8.38
  -2   8  -6  253.00    9.05
   2  -8   6  237.30    8.84
   2   8   6  268.93    9.24
   2   8   6  252.07    8.48
   2   8   7   17.21    2.29
   2   8   7   19.78    2.84
  -2   8  -7   19.95    2.58
   2  -8   7   15.98    2.32
   2  -8   7   19.79    2.64
   2   8   7   18.97    2.89
   2   8   7   20.38    2.41
   2   8   8  174.52    6.90
   2   8   8  190.20    7.77
   2  -8   8  172.16    7.21
  -2   8  -8  161.47    7.15
   2  -8   8  159.70    7.08
   2   8   8  174.36    6.79
   2   8   8  163.88    7.60
  -2   8  -9  213.55    8.55
   2   8   9  210.76    9.11
   2  -8   9  204.02    8.51
   2   8   9  229.92    8.99
   2  -8   9  210.68    8.57
   2   8   9  225.85    8.24
   2  -8   9  225.06    8.01
   2   8   9  208.11    8.99
   2   8   9  224.81    8.24
   2   8   9  210.77    8.95
  -2   8 -10  573.93   17.68
   2   8  10  558.05   18.53
   2  -8  10  566.22   17.76
   2   8  10  643.87   18.60
   2  -8  10  593.62   18.07
   2   8  10  594.27   17.32
   2  -8  10  579.17   17.02
   2   8  10  580.44   18.57
   2   8  10  577.28   17.24
   2   8  10  552.64   18.31
  -2   8 -11   67.08    4.39
   2  -8  11   61.21    4.63
   2   8  11   59.00    4.05
   2  -8  11   58.60    4.39
   2   8  11   65.61    4.25
   2   8  11   67.04    4.95
   2  -8  11   67.98    4.24
   2   8  11   54.47    4.88
   2   8  11   56.11    4.91
   2   8  11   62.42    5.00
   2   8  12   57.92    5.20
   2  -8  12   74.41    5.02
   2   8  12   68.98    4.53
   2   8  12   73.21    5.26
   2  -8  12   66.34    5.19
   2   8  12   68.28    5.00
   2  -8  12   67.69    4.41
   2   8  12   65.50    5.39
   2   8  12   71.18    5.38
   2   8  12   69.07    4.49
   2  -8  13   40.59    4.27
   2   8  13   34.34    3.82
   2  -8  13   42.07    3.70
   2   8  13   35.30    4.35
   2   8  13   40.54    3.77
   2   8  13   38.83    3.74
   2  -8  13   36.21    3.92
   2   8  13   39.97    4.47
   2   8  13   37.52    4.47
   2  -8  14   59.71    5.12
   2   8  14   58.44    4.73
   2  -8  14   58.56    4.39
   2   8  14   56.06    5.25
   2  -8  14   53.43    4.67
   2   8  14   63.88    4.54
   2  -8  14   64.29    4.99
   2   8  14   56.44    5.39
   2   8  14   58.92    4.42
   2   8  14   70.59    5.48
   2   8  15   10.14    2.63
   2   8  15    3.03    2.47
   2   8  15    4.51    3.02
   2   8  15    3.93    2.14
   2  -8  15    9.20    3.05
   2   8  15    7.99    3.37
   2  -8  15    5.17    2.34
   2  -8  15    1.98    2.69
   2  -8  15    8.86    2.61
   2   8  15    4.96    3.21
   2  -8  16    5.74    2.87
   2  -8  16    5.09    2.65
   2  -8  16    4.07    2.27
   2  -8  16    3.22    2.54
   2   8  16    3.95    3.13
   2   8  16    7.93    2.66
   2   8  16    6.37    2.95
   2   8  16    4.98    2.31
   2  -8  16    3.48    2.46
   2   8  17  123.71    7.22
   2  -8  17  120.18    6.70
   2  -8  17  110.95    5.90
   2  -8  17  104.78    6.35
   2  -8  17  110.48    6.60
   2   8  17  115.74    7.13
   2   8  17  107.71    6.43
   2   8  17  114.36    6.88
   2   8  17  104.29    5.86
   2  -8  17  110.21    6.74
   2  -8  18    6.18    2.38
   2   8  18   10.41    2.46
   2  -8  18    6.62    2.70
   2   8  18    6.72    2.84
   2  -8  18    8.76    2.63
   2   8  19    4.72    1.95
   2  -8  19   10.71    2.55
   2   8  19    4.95    2.39
   2  -8  19    9.40    2.52
   2  -8  19    9.13    2.45
   2   8  19    8.95    2.76
   2  -8  19    5.57    1.82
   2   8  19    9.77    2.53
   2   8  19   11.32    2.38
   2  -8  19    8.18    2.11
   2   8  20    4.44    1.80
   2  -8  20    6.72    2.21
   2  -8  20    9.25    2.26
   2  -8  20    9.64    2.25
   2   8  20    7.54    1.82
   2   8  20    8.84    2.29
   2  -8  20    8.38    2.00
   2   8  21    0.70    1.38
   2  -8  21    0.66    1.63
   2  -8  21    0.46    1.45
   2  -8  21    0.33    1.65
   2   8  21   -0.66    1.57
   2  -8  21   -0.13    1.42
   2  -8  22   13.89    2.04
   2  -8  22   13.04    2.21
  -2  -9  22    1.52    1.66
  -2  -9  21   11.99    2.01
  -2  -9  21   10.96    2.03
  -2  -9  21   10.26    1.62
  -2   9  21    9.32    1.71
  -2  -9  20    3.88    1.91
  -2  -9  20    5.30    1.98
  -2  -9  20    6.71    1.85
  -2   9  20    5.79    1.82
  -2  -9  19    1.94    1.89
  -2  -9  19    3.06    2.09
  -2  -9  19    2.99    1.85
  -2   9  19    4.95    1.99
  -2  -9  18   -0.74    2.31
  -2  -9  18    3.40    2.19
  -2   9  18    3.29    1.95
  -2  -9  18    4.94    2.17
  -2   9  17   44.51    4.64
  -2  -9  17   48.04    4.37
  -2  -9  17   54.53    4.65
  -2   9  17   51.51    4.91
  -2   9  17   48.95    3.98
  -2  -9  17   59.77    4.22
  -2   9  16   13.53    2.75
  -2   9  16   16.56    3.62
  -2  -9  16   16.68    3.21
  -2  -9  16   16.14    2.86
  -2   9  16   17.97    2.99
  -2   9  15    1.98    1.93
  -2  -9  15    0.57    2.45
  -2  -9  15    1.15    2.20
  -2   9  15    4.07    3.00
  -2   9  15    1.35    2.80
  -2   9  15    2.70    2.35
  -2  -9  15    2.91    2.07
  -2   9  14    1.70    2.84
  -2  -9  14    0.85    2.11
  -2  -9  14    4.81    2.58
  -2   9  14    1.91    2.41
  -2   9  14    1.90    2.11
  -2   9  14    3.34    2.47
  -2   9  14    5.40    3.14
  -2  -9  14    2.79    1.93
  -2   9  14   -0.49    2.05
  -2  -9  14   -1.77    2.29
  -2  -9  13   11.66    2.56
  -2   9  13   11.93    3.38
  -2   9  13    8.35    3.40
  -2  -9  13    5.17    2.58
  -2   9  13    8.39    2.85
  -2   9  13    7.71    2.75
  -2   9  13    8.14    2.55
  -2   9  13   11.91    2.60
  -2   9  12  358.29   14.06
  -2  -9  12  350.23   13.06
  -2   9  12  351.27   12.88
  -2   9  12  361.87   12.73
  -2   9  12  372.37   14.16
  -2  -9  12  369.62   12.40
  -2   9  12  411.04   14.08
  -2   9  12  370.62   12.70
  -2  -9  12  378.69   13.68
  -2   9  12  369.20   13.44
  -2  -9  11   -0.27    2.29
  -2   9  11   -1.53    2.06
  -2  -9  11    1.02    2.06
  -2   9  11   -0.97    2.20
  -2   9  11   -0.43    2.08
  -2   9  11    0.93    2.83
  -2   9  11    1.32    1.63
  -2  -9  11    1.14    1.56
  -2   9  11   -0.53    2.29
  -2  -9  11   -0.20    1.83
  -2   9  11   -0.28    2.28
  -2   9  11    1.84    3.00
  -2   9  10    3.66    2.26
  -2  -9  10    0.26    2.12
  -2   9  10   -0.61    2.03
  -2   9  10   -0.62    1.91
  -2  -9  10    1.21    2.08
  -2   9  10    0.29    2.92
  -2   9  10    0.19    1.51
  -2  -9  10    1.14    1.54
  -2   9  10   -0.26    2.26
  -2  -9  10    0.38    1.73
  -2   9  10    0.29    2.70
  -2   9  10   -0.26    2.32
  -2   9   9   59.43    4.13
  -2  -9   9   58.50    4.45
  -2   9   9   59.47    4.33
  -2   9   9   56.73    3.99
  -2   9   9   66.98    5.17
  -2   9   9   62.88    3.58
  -2   9   9   57.52    3.89
  -2   9   9   62.36    4.67
  -2  -9   9   63.24    4.00
  -2  -9   9   60.30    3.98
  -2   9   9   61.05    4.99
  -2  -9   9   54.72    4.30
  -2   9   9   61.35    4.55
  -2   9   8   47.12    3.40
  -2   9   8   38.10    2.87
  -2   9   8   41.20    3.79
  -2   9   8   46.74    3.70
  -2  -9   8   40.38    3.71
  -2  -9   8   41.34    3.35
  -2  -9   8   45.42    3.30
  -2   9   8   44.58    3.40
  -2   9   8   44.07    3.38
  -2  -9   8   48.83    3.78
  -2   9   8   44.03    3.93
  -2  -9   7   77.32    4.27
  -2   9   7   66.25    4.64
  -2   9   7   76.14    4.28
  -2   9   7   69.99    4.37
  -2   9   7   79.84    4.88
  -2   9   7   76.07    4.24
  -2   9   7   69.42    4.10
  -2  -9   7   67.85    4.43
  -2  -9   6  155.25    6.86
  -2   9   6  157.61    6.71
  -2   9   6  157.32    7.04
  -2   9   6  150.73    6.40
  -2  -9   6  160.37    6.51
  -2   9   6  164.58    6.58
  -2  -9   5  343.80   11.11
  -2   9   5  338.17   11.56
  -2  -9   5  350.92   11.61
  -2   9   5  326.36   11.09
  -2   9   5  322.63   10.83
  -2   9   5  354.73   10.99
  -2   9   5  329.68   10.77
   2   9  -4   48.98    3.87
  -2   9   4   45.69    3.75
  -2  -9   4   46.91    3.71
  -2   9   4   48.59    3.34
  -2   9   4   52.48    3.47
  -2   9   4   52.60    3.54
  -2  -9   4   50.03    3.47
  -2   9   4   51.81    3.38
  -2   9   3  119.38    5.95
   2   9  -3  136.50    6.43
  -2   9   3  129.25    5.68
  -2   9   3  133.05    5.65
  -2   9   3  135.14    5.79
  -2  -9   3  139.62    5.78
  -2   9   3  128.51    5.54
   2   9  -2   35.93    3.35
  -2   9   2   28.94    3.09
  -2   9   2   26.01    2.65
  -2   9   2   35.99    2.95
  -2   9   2   30.94    2.78
  -2  -9   2   30.28    2.69
  -2   9   2   33.32    2.77
  -2   9   1   37.39    3.42
   2   9  -1   40.05    3.41
  -2   9   1   37.39    3.08
  -2   9   1   36.48    3.07
  -2  -9   1   36.37    2.93
  -2   9   1   37.38    2.96
   2   9  -1   33.38    3.00
  -2   9   1   38.71    3.00
  -2   9   0   15.19    2.22
  -2  -9   0   16.04    2.10
  -2   9   0   19.55    2.48
  -2   9   0   13.55    2.51
   2   9   0   18.90    2.67
  -2   9   0   18.59    2.25
  -2   9   0   16.44    2.35
   2   9   0   15.09    2.23
  -2   9  -1    0.64    1.62
   2   9   1   -0.15    1.52
  -2  -9  -1    0.44    1.43
   2   9   1   -2.77    1.97
  -2   9  -1    0.20    2.19
  -2   9  -1   -0.65    1.67
  -2   9  -1    1.45    1.64
  -2   9  -1    0.44    1.39
   2  -9   1    0.12    1.27
  -2  -9  -2   74.45    3.84
  -2   9  -2   65.25    4.46
   2   9   2   73.53    4.43
   2  -9   2   69.16    3.40
  -2   9  -2   70.71    4.21
   2   9   2   75.80    4.25
  -2   9  -2   72.61    3.80
  -2   9  -2   65.66    4.15
   2   9   2   67.56    3.96
  -2  -9  -3   16.64    2.07
   2   9   3   14.27    2.47
  -2   9  -3   15.93    2.90
  -2   9  -3   20.20    2.57
  -2   9  -3   13.45    2.01
  -2   9  -3   18.26    2.55
   2   9   3   18.39    2.30
   2   9   4  492.61   14.61
  -2   9  -4  492.33   14.22
   2  -9   4  527.37   15.50
  -2   9  -4  495.60   15.29
  -2   9  -4  464.73   15.59
  -2   9  -4  478.11   15.07
   2   9   4  533.02   15.48
  -2  -9  -4  486.23   14.25
   2   9   5  110.45    5.18
   2  -9   5  109.65    5.68
  -2   9  -5  115.60    5.70
  -2  -9  -5  113.04    4.76
   2   9   5  113.29    5.73
   2   9   6   -1.26    2.00
   2  -9   6   -1.02    1.89
  -2   9  -6    1.05    1.74
   2   9   6   -0.17    1.59
  -2  -9  -6   -0.26    1.17
   2   9   7  369.53   11.73
   2   9   7  380.11   12.61
[truncated: 550,341 more chars]
