# Supplementary material for: Tandem Reactivity of Metal−Carbon and Carbon−Silicon Bonds in Mononuclear α‐Silyl Organolithium or Organosodium Complexes Towards CO, CO2 and Heteroallenes
Source: Angew Chem Int Ed Engl. 2026 Apr 11;65(21):e8906317. doi: 10.1002/anie.8906317 (PMC13182206; doi:10.1002/anie.8906317)
Supplement: Supplementary file 2 — Supporting File 2: anie72186‐sup‐0002‐CIF.zip. [file ANIE-65-e8906317-s001.zip › anie72186-sup-0002-CIF/6.cif]

data_elu240013_fa
_audit_creation_date               2026-02-12
_audit_creation_method
;
Olex2 1.5-ac5-023
(compiled 2022.04.12 svn.rca3783a0 for Rigaku Oxford Diffraction, GUI svn.r6498)
;
_publ_contact_author_address       ?
_publ_contact_author_email         ?
_publ_contact_author_id_orcid      ?
_publ_contact_author_name          ''
_publ_contact_author_phone         ?
_publ_section_references
;
Dolomanov, O.V., Bourhis, L.J., Gildea, R.J, Howard, J.A.K. & Puschmann, H.
 (2009), J. Appl. Cryst. 42, 339-341.

Sheldrick, G.M. (2015). Acta Cryst. A71, 3-8.

Sheldrick, G.M. (2015). Acta Cryst. C71, 3-8.
;
_chemical_name_common              ?
_chemical_name_systematic          ?
_chemical_formula_moiety           'C27 H53 Li N4 O4 Si2'
_chemical_formula_sum              'C27 H53 Li N4 O4 Si2'
_chemical_formula_weight           560.85
_chemical_absolute_configuration   ad
_chemical_melting_point            ?
_chemical_oxdiff_formula           'C30 H45 Li1 N4 Si2 O4'
loop_
  _atom_type_symbol
  _atom_type_description
  _atom_type_scat_dispersion_real
  _atom_type_scat_dispersion_imag
  _atom_type_scat_source
 'C' 'C' 0.0181 0.0091 'International Tables Vol C Tables 4.2.6.8 and 6.1.1.4'
 'H' 'H' 0.0000 0.0000 'International Tables Vol C Tables 4.2.6.8 and 6.1.1.4'
 'Li' 'Li' 0.0008 0.0003 'International Tables Vol C Tables 4.2.6.8 and 6.1.1.4'
 'N' 'N' 0.0311 0.0180 'International Tables Vol C Tables 4.2.6.8 and 6.1.1.4'
 'O' 'O' 0.0492 0.0322 'International Tables Vol C Tables 4.2.6.8 and 6.1.1.4'
 'Si' 'Si' 0.2541 0.3302 'International Tables Vol C Tables 4.2.6.8 and 6.1.1.4'

_shelx_space_group_comment
;
The symmetry employed for this shelxl refinement is uniquely defined
by the following loop, which should always be used as a source of
symmetry information in preference to the above space-group names.
They are only intended as comments.
;
_space_group_crystal_system        'orthorhombic'
_space_group_IT_number             19
_space_group_name_H-M_alt          'P 21 21 21'
_space_group_name_Hall             'P 2ac 2ab'
loop_
  _space_group_symop_operation_xyz
 'x, y, z'
 '-x+1/2, -y, z+1/2'
 '-x, y+1/2, -z+1/2'
 'x+1/2, -y+1/2, -z'

_cell_length_a                     11.6161(2)
_cell_length_b                     13.2126(2)
_cell_length_c                     22.2524(3)
_cell_angle_alpha                  90
_cell_angle_beta                   90
_cell_angle_gamma                  90
_cell_volume                       3415.27(9)
_cell_formula_units_Z              4
_cell_measurement_reflns_used      23155
_cell_measurement_temperature      150.0(2)
_cell_measurement_theta_max        76.8430
_cell_measurement_theta_min        3.8680
_shelx_estimated_absorpt_T_max     0.953
_shelx_estimated_absorpt_T_min     0.794
_exptl_absorpt_coefficient_mu      1.208
_exptl_absorpt_correction_T_max    0.961
_exptl_absorpt_correction_T_min    0.810
_exptl_absorpt_correction_type     analytical
_exptl_absorpt_process_details
;
CrysAlisPro 1.171.42.90a (Rigaku Oxford Diffraction, 2023)
Analytical numeric absorption correction using a multifaceted crystal
model based on expressions derived by R.C. Clark & J.S. Reid.
(Clark, R. C. & Reid, J. S. (1995). Acta Cryst. A51, 887-897)
Empirical absorption correction using spherical harmonics,
implemented in SCALE3 ABSPACK scaling algorithm.
;
_exptl_absorpt_special_details     ?
_exptl_crystal_colour              colourless
_exptl_crystal_colour_primary      colourless
_exptl_crystal_density_diffrn      1.091
_exptl_crystal_density_meas        ?
_exptl_crystal_density_method      ?
_exptl_crystal_description         prism
_exptl_crystal_F_000               1224
loop_
  _exptl_crystal_face_index_h
  _exptl_crystal_face_index_k
  _exptl_crystal_face_index_l
  _exptl_crystal_face_perp_dist
 0 1 -1 0.0207
 0 -1 1 0.0227
 1 0 -1 0.0948
 -1 0 1 0.0868
 1 0 1 0.0883
 -1 0 -1 0.0903
 0 1 1 0.0159
 0 -1 -1 0.0229
 -1 -1 0 0.0800

_exptl_crystal_size_max            0.2
_exptl_crystal_size_mid            0.07
_exptl_crystal_size_min            0.04
loop_
  _exptl_oxdiff_crystal_face_indexfrac_h
  _exptl_oxdiff_crystal_face_indexfrac_k
  _exptl_oxdiff_crystal_face_indexfrac_l
  _exptl_oxdiff_crystal_face_x
  _exptl_oxdiff_crystal_face_y
  _exptl_oxdiff_crystal_face_z
 0.0009 0.9999 -1.0027 -0.0378 0.1222 -0.0454
 -0.0009 -0.9999 1.0027 0.0378 -0.1222 0.0454
 1.0011 -0.0014 -1.0008 0.1177 0.0874 0.0310
 -1.0011 0.0014 1.0008 -0.1177 -0.0874 -0.0310
 1.0010 -0.0004 1.0019 0.0519 0.0279 0.1376
 -1.0010 0.0004 -1.0019 -0.0519 -0.0279 -0.1376
 0.0008 1.0009 1.0000 -0.1036 0.0628 0.0611
 -0.0008 -1.0009 -1.0000 0.1036 -0.0628 -0.0611
 -1.0018 -0.9995 0.0008 -0.0141 -0.1502 -0.0922

_exptl_transmission_factor_max     ?
_exptl_transmission_factor_min     ?
_diffrn_reflns_av_R_equivalents    0.0357
_diffrn_reflns_av_unetI/netI       0.0264
_diffrn_reflns_Laue_measured_fraction_full  1.000
_diffrn_reflns_Laue_measured_fraction_max  0.951
_diffrn_reflns_limit_h_max         14
_diffrn_reflns_limit_h_min         -12
_diffrn_reflns_limit_k_max         16
_diffrn_reflns_limit_k_min         -16
_diffrn_reflns_limit_l_max         28
_diffrn_reflns_limit_l_min         -25
_diffrn_reflns_number              37598
_diffrn_reflns_point_group_measured_fraction_full  1.000
_diffrn_reflns_point_group_measured_fraction_max  0.940
_diffrn_reflns_theta_full          67.684
_diffrn_reflns_theta_max           77.193
_diffrn_reflns_theta_min           3.891
_diffrn_ambient_environment        N~2~
_diffrn_ambient_temperature        150.0(2)
_diffrn_detector                   'Hybrid Pixel Array Detector'
_diffrn_detector_area_resol_mean   10.0000
_diffrn_detector_type              'HyPix-Arc 100'
_diffrn_measured_fraction_theta_full  1.000
_diffrn_measured_fraction_theta_max  0.951
_diffrn_measurement_details
;
List of Runs (angles in degrees, time in seconds):

  # Type    Start    End  Width  t~exp~   \w     \q     \k     \f   Frames
--------------------------------------------------------------------------
  1  \w   -126.00 -92.00   0.50    1.12    --  -92.32 145.00 153.00   68
  2  \w   -112.00 -16.00   0.50    1.12    --  -92.32 126.00 -14.00  192
  3  \w   -108.00 -13.00   0.50    1.12    --  -47.76 126.00 -14.00  190
  4  \w   -112.00 -19.00   0.50    1.12    --  -92.32 125.00 -90.00  186
  5  \w    -51.00 -11.00   0.50    1.12    --  -92.32  45.00-150.00   80
  6  \w    -51.00 -15.00   0.50    1.12    --  -92.32  45.00 -90.00   72
  7  \w    -26.00  35.00   0.50    1.12    --  -47.76  19.00 -60.00  122
  8  \w     75.00 101.00   0.50    1.12    --   46.01 125.00 -60.00   52
  9  \w     75.00 103.00   0.50    1.12    --   46.01 125.00 -30.00   56
 10  \w     61.00 119.00   0.50    1.12    --   46.01 145.00 153.00  116
 11  \w     90.00 115.00   0.50    1.12    --   96.52 145.00 153.00   50
 12  \w     93.00 178.00   0.50    1.12    --  107.58  45.00 150.00  170
 13  \w     35.00  70.00   0.50    1.12    --   96.52 -77.00 -90.00   70
 14  \w     27.00  69.00   0.50    1.12    --   96.52 -61.00-180.00   84
 15  \w     73.00 104.00   0.50    1.12    --   96.52 -77.00 -90.00   62
 16  \w     39.00  66.00   0.50    1.12    --  107.58 -61.00 -30.00   54
 17  \w     16.00  51.00   0.50    1.12    --   96.52 -45.00  30.00   70
 18  \w     17.00  51.00   0.50    1.12    --   96.52 -45.00  60.00   68
 19  \w     16.00  41.00   0.50    1.12    --   96.52 -45.00 120.00   50
 20  \w     16.00  41.00   0.50    1.12    --   96.52 -45.00  90.00   50
 21  \w    -30.00  43.00   0.50    1.12    --   46.01 -38.00-120.00  146
 22  \w     68.00 110.00   0.50    1.12    --  107.58-126.00 -90.00   84
 23  \w     68.00 124.00   0.50    1.12    --  107.58-145.00 101.00  112
 24  \w     13.00 106.00   0.50    1.12    --   46.01-126.00 -90.00  186
 25  \w   -123.00 -73.00   0.50    1.12    --  -47.76-125.00 -60.00  100
 26  \w   -124.00 -73.00   0.50    1.12    --  -92.32-126.00 -90.00  102
 27  \w   -121.00 -61.00   0.50    1.12    --  -47.76-145.00 101.00  120
 28  \w   -123.00 -98.00   0.50    1.12    --  -47.76-125.00 150.00   50
 29  \w   -166.00 -77.00   0.50    1.12    --  -92.32-145.00 101.00  178
 30  \w    129.00 171.00   0.50    1.12    --   97.10  68.00 -79.00   84
 31  \w     74.00  99.00   0.50    1.12    --   46.35 125.00-180.00   50
 32  \w    -51.00 -25.00   0.50    1.12    --  -92.45  45.00 -60.00   52
 33  \w     55.00 102.00   0.50    1.12    --   97.10 -95.00  90.00   94
 34  \w     35.00  62.00   0.50    1.12    --  108.07 -61.00 -60.00   54
;
_diffrn_measurement_device         'four-circle diffractometer'
_diffrn_measurement_device_type   
 'XtaLAB Synergy, Single source at home/near, HyPix-Arc 100'
_diffrn_measurement_method         '\w scans'
_diffrn_orient_matrix_type        
 'CrysAlisPro convention (1999,Acta A55,543-557)'
_diffrn_orient_matrix_UB_11        0.0846562000
_diffrn_orient_matrix_UB_12        -0.0707570000
_diffrn_orient_matrix_UB_13        -0.0328281000
_diffrn_orient_matrix_UB_21        0.0576783000
_diffrn_orient_matrix_UB_22        0.0923855000
_diffrn_orient_matrix_UB_23        -0.0297311000
_diffrn_orient_matrix_UB_31        0.0842006000
_diffrn_orient_matrix_UB_32        0.0078609000
_diffrn_orient_matrix_UB_33        0.0531981000
_diffrn_oxdiff_digest_frames
;
0151a316b70a12c3605fd4b0e45f26d56e03274c6e7
;
_diffrn_oxdiff_digest_hkl
;
01d3268f5729f2939c471e66a975e72c09da91
;
_diffrn_radiation_monochromator    graphite
_diffrn_radiation_probe            x-ray
_diffrn_radiation_type             CuK\a
_diffrn_radiation_wavelength       1.54184
_diffrn_source                     'fine-focus sealed X-ray tube'
_diffrn_source_type                'Enhance (Cu) X-ray Source'
_reflns_Friedel_coverage           0.768
_reflns_Friedel_fraction_full      1.000
_reflns_Friedel_fraction_max       0.927
_reflns_number_gt                  6189
_reflns_number_total               6809
_reflns_special_details
;
 Reflections were merged by SHELXL according to the crystal
 class for the calculation of statistics and refinement.
 
 _reflns_Friedel_fraction is defined as the number of unique
 Friedel pairs measured divided by the number that would be
 possible theoretically, ignoring centric projections and
 systematic absences.
;
_reflns_threshold_expression       'I > 2\s(I)'
_computing_cell_refinement         'CrysAlisPro 1.171.42.90a (Rigaku OD, 2023)'
_computing_data_collection         'CrysAlisPro 1.171.42.90a (Rigaku OD, 2023)'
_computing_data_reduction          'CrysAlisPro 1.171.42.90a (Rigaku OD, 2023)'
_computing_molecular_graphics      'Olex2 1.5-ac5-023 (Dolomanov et al., 2009)'
_computing_publication_material    'Olex2 1.5-ac5-023 (Dolomanov et al., 2009)'
_computing_structure_refinement    'SHELXL 2019/1 (Sheldrick, 2015)'
_computing_structure_solution      'SHELXT 2018/2 (Sheldrick, 2018)'
_refine_diff_density_max           0.161
_refine_diff_density_min           -0.203
_refine_diff_density_rms           0.029
_refine_ls_abs_structure_details
;
 Flack x determined using 2511 quotients [(I+)-(I-)]/[(I+)+(I-)]
 (Parsons, Flack and Wagner, Acta Cryst. B69 (2013) 249-259).
;
_refine_ls_abs_structure_Flack     -0.013(9)
_refine_ls_extinction_coef         .
_refine_ls_extinction_method       none
_refine_ls_goodness_of_fit_ref     1.048
_refine_ls_hydrogen_treatment      constr
_refine_ls_matrix_type             full
_refine_ls_number_parameters       458
_refine_ls_number_reflns           6809
_refine_ls_number_restraints       791
_refine_ls_R_factor_all            0.0351
_refine_ls_R_factor_gt             0.0301
_refine_ls_restrained_S_all        1.024
_refine_ls_shift/su_max            0.001
_refine_ls_shift/su_mean           0.000
_refine_ls_structure_factor_coef   Fsqd
_refine_ls_weighting_details      
 'w=1/[\s^2^(Fo^2^)+(0.0412P)^2^+0.2449P] where P=(Fo^2^+2Fc^2^)/3'
_refine_ls_weighting_scheme        calc
_refine_ls_wR_factor_gt            0.0732
_refine_ls_wR_factor_ref           0.0756
_refine_special_details            ?
_olex2_refinement_description
;
1. Fixed Uiso
 At 1.2 times of:
  All C(H) groups, All C(H,H) groups, All C(H,H,H,H) groups
 At 1.5 times of:
  All C(H,H,H) groups
2. Restrained distances
 N3A-C22A \\sim N3B-C22B
 with sigma of 0.02
 C20A-Li1 \\sim C20B-Li1
 with sigma of 0.04
 C16-C24A \\sim C16-C24B
 with sigma of 0.04
 N3A-C23A \\sim N3B-C23B
 with sigma of 0.02
 N3A-C21A \\sim N3B-C21B
 with sigma of 0.02
 N3A-Li1 \\sim N3B-Li1
 with sigma of 0.02
 C22A-Li1 \\sim C22B-Li1
 with sigma of 0.04
 C24A-C20A \\sim C24B-C20B
 with sigma of 0.04
 N1A-C16 \\sim N1B-C16
 with sigma of 0.02
 C21A-Li1 \\sim C21B-Li1
 with sigma of 0.04
 N1A-C24A \\sim N1B-C24B
 with sigma of 0.02
 N1A-C20A \\sim N1B-C20B
 with sigma of 0.02
 N1A-Li1 \\sim N1B-Li1
 with sigma of 0.02
 C22A-C23A \\sim C22B-C23B
 with sigma of 0.04
 C25A-C26A \\sim C25B-C26B
 with sigma of 0.04
 N4A-C25A \\sim N4B-C25B
 with sigma of 0.02
 N4A-C27A \\sim N4B-C27B
 with sigma of 0.02
 N4A-C26A \\sim N4B-C26B
 with sigma of 0.02
 C23A-Li1 \\sim C23B-Li1
 with sigma of 0.04
 C25A-C24A \\sim C25B-C24B
 with sigma of 0.02
 C20A-C21A \\sim C20B-C21B
 with sigma of 0.02
 N4A-C24A \\sim N4B-C24B
 with sigma of 0.04
 C16-C20A \\sim C16-C20B
 with sigma of 0.04
 C22A-C21A \\sim C22B-C21B
 with sigma of 0.04
 C25A-C27A \\sim C25B-C27B
 with sigma of 0.04
 C24A-Li1 \\sim C24B-Li1
 with sigma of 0.04
 N3A-C20A \\sim N3B-C20B
 with sigma of 0.04
 C23A-C21A \\sim C23B-C21B
 with sigma of 0.04
 C27A-C26A \\sim C27B-C26B
 with sigma of 0.04
 N1A-C25A \\sim N1B-C25B
 with sigma of 0.04
 N1A-C21A \\sim N1B-C21B
 with sigma of 0.04
3. Uiso/Uaniso restraints and constraints
N1A \\sim N3A \\sim N4A \\sim C20A \\sim C21A \\sim C22A \\sim C23A \\sim C24A
\\sim C25A \\sim C26A \\sim C27A \\sim N1B \\sim N3B \\sim N4B \\sim C20B \\sim
C21B \\sim C22B \\sim C23B \\sim C24B \\sim C25B \\sim C26B \\sim C27B: within
2A with sigma of 0.04 and sigma for terminal atoms of 0.08 within 2A
4. Rigid body (RIGU) restrains
 All non-hydrogen atoms
 with sigma for 1-2 distances of 0.004 and sigma for 1-3 distances of 0.004
5. Others
 Fixed Sof: H16A(0.66886) H16B(0.66886) H16C(0.33114) H16D(0.33114)
 N1A(0.66886) N3A(0.66886) N4A(0.66886) C20A(0.66886) H20A(0.66886)
 H20B(0.66886) C21A(0.66886) H21A(0.66886) H21B(0.66886) C22A(0.66886)
 H22A(0.66886) H22B(0.66886) H22C(0.66886) C23A(0.66886) H23A(0.66886)
 H23B(0.66886) H23C(0.66886) C24A(0.66886) H24A(0.66886) H24B(0.66886)
 C25A(0.66886) H25A(0.66886) H25B(0.66886) C26A(0.66886) H26A(0.66886)
 H26B(0.66886) H26C(0.66886) C27A(0.66886) H27A(0.66886) H27B(0.66886)
 H27C(0.66886) N1B(0.33114) N3B(0.33114) N4B(0.33114) C20B(0.33114)
 H20C(0.33114) H20D(0.33114) C21B(0.33114) H21C(0.33114) H21D(0.33114)
 C22B(0.33114) H22D(0.33114) H22E(0.33114) H22F(0.33114) C23B(0.33114)
 H23D(0.33114) H23E(0.33114) H23F(0.33114) C24B(0.33114) H24C(0.33114)
 H24D(0.33114) C25B(0.33114) H25C(0.33114) H25D(0.33114) C26B(0.33114)
 H26D(0.33114) H26E(0.33114) H26F(0.33114) C27B(0.33114) H27D(0.33114)
 H27E(0.33114) H27F(0.33114)
6.a Secondary CH2 refined with riding coordinates:
 C16(H16A,H16B), C16(H16C,H16D), C17(H17A,H17B), C20A(H20A,H20B), C21A(H21A,
 H21B), C24A(H24A,H24B), C25A(H25A,H25B), C20B(H20C,H20D), C21B(H21C,H21D),
 C24B(H24C,H24D), C25B(H25C,H25D)
6.b Aromatic/amide H refined with riding coordinates:
 C5(H5), C6(H6), C7(H7), C8(H8), C9(H9)
6.c Idealised Me refined as rotating group:
 C10(H10A,H10B,H10C), C11(H11A,H11B,H11C), C12(H12A,H12B,H12C), C13(H13A,H13B,
 H13C), C14(H14A,H14B,H14C), C15(H15A,H15B,H15C), C18(H18A,H18B,H18C), C19(H19A,
 H19B,H19C), C22A(H22A,H22B,H22C), C23A(H23A,H23B,H23C), C26A(H26A,H26B,H26C),
 C27A(H27A,H27B,H27C), C22B(H22D,H22E,H22F), C23B(H23D,H23E,H23F), C26B(H26D,
 H26E,H26F), C27B(H27D,H27E,H27F)
;
_atom_sites_solution_hydrogens     geom
_atom_sites_solution_primary       dual
_atom_sites_solution_secondary     ?
loop_
  _atom_site_label
  _atom_site_type_symbol
  _atom_site_fract_x
  _atom_site_fract_y
  _atom_site_fract_z
  _atom_site_U_iso_or_equiv
  _atom_site_adp_type
  _atom_site_occupancy
  _atom_site_site_symmetry_order
  _atom_site_calc_flag
  _atom_site_refinement_flags_posn
  _atom_site_refinement_flags_adp
  _atom_site_refinement_flags_occupancy
  _atom_site_disorder_assembly
  _atom_site_disorder_group
 Si1 Si 0.43015(5) 0.51274(4) 0.62990(3) 0.03086(13) Uani 1 1 d . . . . .
 Si2 Si 0.65564(5) 1.06529(4) 0.62997(3) 0.03240(13) Uani 1 1 d . . . . .
 O1 O 0.61847(11) 0.65362(11) 0.62818(7) 0.0324(3) Uani 1 1 d . . . . .
 O2 O 0.70188(11) 0.84910(11) 0.63267(7) 0.0326(3) Uani 1 1 d . . . . .
 O3 O 0.42774(11) 0.63918(11) 0.63200(7) 0.0326(3) Uani 1 1 d . . . . .
 O4 O 0.57128(12) 0.96922(11) 0.64981(6) 0.0318(3) Uani 1 1 d . . . . .
 N2 N 0.86258(16) 0.73400(14) 0.54947(8) 0.0343(4) Uani 1 1 d . . . . .
 C1 C 0.52398(16) 0.69754(15) 0.63439(9) 0.0284(4) Uani 1 1 d . . . . .
 C2 C 0.50406(16) 0.80233(15) 0.64332(8) 0.0267(4) Uani 1 1 d . . . . .
 C3 C 0.59889(17) 0.86977(15) 0.64093(8) 0.0273(4) Uani 1 1 d . . . . .
 C4 C 0.38459(17) 0.84111(16) 0.65322(9) 0.0285(4) Uani 1 1 d . . . . .
 C5 C 0.31340(18) 0.79931(18) 0.69728(10) 0.0343(5) Uani 1 1 d . . . . .
 H5 H 0.341704 0.745866 0.721720 0.041 Uiso 1 1 calc R U . . .
 C6 C 0.2021(2) 0.8344(2) 0.70601(11) 0.0428(6) Uani 1 1 d . . . . .
 H6 H 0.155309 0.805141 0.736406 0.051 Uiso 1 1 calc R U . . .
 C7 C 0.15899(19) 0.9114(2) 0.67087(11) 0.0449(6) Uani 1 1 d . . . . .
 H7 H 0.082185 0.934284 0.676396 0.054 Uiso 1 1 calc R U . . .
 C8 C 0.22778(19) 0.95498(17) 0.62774(11) 0.0408(5) Uani 1 1 d . . . . .
 H8 H 0.198934 1.008906 0.603855 0.049 Uiso 1 1 calc R U . . .
 C9 C 0.33940(17) 0.92023(17) 0.61908(8) 0.0329(4) Uani 1 1 d . . . . .
 H9 H 0.386070 0.951080 0.589193 0.040 Uiso 1 1 calc R U . . .
 C10 C 0.4968(2) 0.46365(19) 0.56013(10) 0.0446(6) Uani 1 1 d . . . . .
 H10A H 0.450759 0.484719 0.525405 0.067 Uiso 1 1 calc R U . . .
 H10B H 0.499883 0.389583 0.561787 0.067 Uiso 1 1 calc R U . . .
 H10C H 0.575012 0.490684 0.556267 0.067 Uiso 1 1 calc R U . . .
 C11 C 0.4994(2) 0.46078(19) 0.69806(10) 0.0428(6) Uani 1 1 d . . . . .
 H11A H 0.580989 0.479575 0.698426 0.064 Uiso 1 1 calc R U . . .
 H11B H 0.492334 0.386866 0.698047 0.064 Uiso 1 1 calc R U . . .
 H11C H 0.461509 0.488356 0.733850 0.064 Uiso 1 1 calc R U . . .
 C12 C 0.2739(2) 0.4812(2) 0.62857(13) 0.0506(6) Uani 1 1 d . . . . .
 H12A H 0.236411 0.510072 0.664082 0.076 Uiso 1 1 calc R U . . .
 H12B H 0.264352 0.407460 0.628765 0.076 Uiso 1 1 calc R U . . .
 H12C H 0.238848 0.509297 0.592178 0.076 Uiso 1 1 calc R U . . .
 C13 C 0.7890(2) 1.0733(2) 0.67537(12) 0.0500(6) Uani 1 1 d . . . . .
 H13A H 0.840498 1.017437 0.664585 0.075 Uiso 1 1 calc R U . . .
 H13B H 0.769600 1.068910 0.718142 0.075 Uiso 1 1 calc R U . . .
 H13C H 0.827593 1.137934 0.667388 0.075 Uiso 1 1 calc R U . . .
 C14 C 0.6879(2) 1.0564(2) 0.54839(11) 0.0470(6) Uani 1 1 d . . . . .
 H14A H 0.736054 0.996867 0.540845 0.071 Uiso 1 1 calc R U . . .
 H14B H 0.728925 1.117486 0.535460 0.071 Uiso 1 1 calc R U . . .
 H14C H 0.615798 1.050286 0.525834 0.071 Uiso 1 1 calc R U . . .
 C15 C 0.5631(2) 1.17638(18) 0.64647(12) 0.0469(6) Uani 1 1 d . . . . .
 H15A H 0.491668 1.171426 0.623253 0.070 Uiso 1 1 calc R U . . .
 H15B H 0.603941 1.238567 0.635414 0.070 Uiso 1 1 calc R U . . .
 H15C H 0.544935 1.177811 0.689469 0.070 Uiso 1 1 calc R U . . .
 C16 C 0.97794(19) 0.59426(19) 0.59109(11) 0.0425(6) Uani 1 1 d D . . . .
 H16A H 1.029596 0.643079 0.611390 0.051 Uiso 0.6689 1 calc R U P A 1
 H16B H 1.023411 0.533576 0.580245 0.051 Uiso 0.6689 1 calc R U P A 1
 H16C H 1.010145 0.527357 0.580199 0.051 Uiso 0.3311 1 calc R U P B 2
 H16D H 1.042652 0.637123 0.604896 0.051 Uiso 0.3311 1 calc R U P B 2
 C17 C 0.9271(2) 0.64154(19) 0.53523(10) 0.0379(5) Uani 1 1 d . . . . .
 H17A H 0.989780 0.658010 0.506704 0.045 Uiso 1 1 calc R U . . .
 H17B H 0.875149 0.592309 0.515517 0.045 Uiso 1 1 calc R U . . .
 C18 C 0.7785(2) 0.7569(2) 0.50208(11) 0.0497(6) Uani 1 1 d . . . . .
 H18A H 0.819053 0.768882 0.464105 0.075 Uiso 1 1 calc R U . . .
 H18B H 0.734749 0.817501 0.513116 0.075 Uiso 1 1 calc R U . . .
 H18C H 0.725757 0.699580 0.497377 0.075 Uiso 1 1 calc R U . . .
 C19 C 0.9408(2) 0.8194(2) 0.55700(13) 0.0509(6) Uani 1 1 d . . . . .
 H19A H 0.995703 0.804390 0.589233 0.076 Uiso 1 1 calc R U . . .
 H19B H 0.896555 0.880045 0.567428 0.076 Uiso 1 1 calc R U . . .
 H19C H 0.982680 0.831077 0.519413 0.076 Uiso 1 1 calc R U . . .
 Li1 Li 0.7685(3) 0.7127(3) 0.63224(17) 0.0328(7) Uani 1 1 d D . . . .
 N1A N 0.8799(5) 0.5650(5) 0.6326(3) 0.0352(12) Uani 0.6689 1 d D U P C 1
 N3A N 0.8353(7) 0.7157(7) 0.7250(4) 0.0345(15) Uani 0.6689 1 d D U P C 1
 N4A N 0.9240(10) 0.3644(8) 0.5502(5) 0.053(2) Uani 0.6689 1 d D U P C 1
 C20A C 0.9187(4) 0.5492(3) 0.69553(19) 0.0384(10) Uani 0.6689 1 d D U P C 1
 H20A H 0.991568 0.510341 0.695681 0.046 Uiso 0.6689 1 calc R U P C 1
 H20B H 0.860159 0.509603 0.717702 0.046 Uiso 0.6689 1 calc R U P C 1
 C21A C 0.9372(3) 0.6517(3) 0.72688(18) 0.0379(8) Uani 0.6689 1 d D U P C 1
 H21A H 0.958805 0.639710 0.769327 0.046 Uiso 0.6689 1 calc R U P C 1
 H21B H 1.001941 0.687556 0.707225 0.046 Uiso 0.6689 1 calc R U P C 1
 C22A C 0.8617(12) 0.8178(8) 0.7448(8) 0.051(3) Uani 0.6689 1 d D U P C 1
 H22A H 0.791873 0.859311 0.743237 0.076 Uiso 0.6689 1 calc R U P C 1
 H22B H 0.920426 0.847219 0.718392 0.076 Uiso 0.6689 1 calc R U P C 1
 H22C H 0.890817 0.815854 0.786115 0.076 Uiso 0.6689 1 calc R U P C 1
 C23A C 0.7399(4) 0.6746(4) 0.7613(2) 0.0431(11) Uani 0.6689 1 d D U P C 1
 H23A H 0.763010 0.671965 0.803574 0.065 Uiso 0.6689 1 calc R U P C 1
 H23B H 0.721066 0.606252 0.747269 0.065 Uiso 0.6689 1 calc R U P C 1
 H23C H 0.672177 0.718293 0.757022 0.065 Uiso 0.6689 1 calc R U P C 1
 C24A C 0.8084(6) 0.4788(5) 0.6119(3) 0.0402(15) Uani 0.6689 1 d D U P C 1
 H24A H 0.779180 0.492465 0.570910 0.048 Uiso 0.6689 1 calc R U P C 1
 H24B H 0.741440 0.470250 0.638991 0.048 Uiso 0.6689 1 calc R U P C 1
 C25A C 0.8824(11) 0.3799(8) 0.6117(5) 0.066(3) Uani 0.6689 1 d D U P C 1
 H25A H 0.948241 0.386853 0.639690 0.080 Uiso 0.6689 1 calc R U P C 1
 H25B H 0.835183 0.321485 0.624690 0.080 Uiso 0.6689 1 calc R U P C 1
 C26A C 0.8295(10) 0.3484(13) 0.5091(5) 0.081(3) Uani 0.6689 1 d D U P C 1
 H26A H 0.784353 0.289785 0.522247 0.121 Uiso 0.6689 1 calc R U P C 1
 H26B H 0.859854 0.335887 0.468680 0.121 Uiso 0.6689 1 calc R U P C 1
 H26C H 0.780335 0.408615 0.508483 0.121 Uiso 0.6689 1 calc R U P C 1
 C27A C 1.0054(13) 0.2806(10) 0.5497(6) 0.064(3) Uani 0.6689 1 d D U P C 1
 H27A H 1.069313 0.295578 0.577036 0.096 Uiso 0.6689 1 calc R U P C 1
 H27B H 1.035175 0.271144 0.508889 0.096 Uiso 0.6689 1 calc R U P C 1
 H27C H 0.966470 0.218603 0.562857 0.096 Uiso 0.6689 1 calc R U P C 1
 N1B N 0.9025(11) 0.5813(11) 0.6385(6) 0.045(3) Uani 0.3311 1 d D U P C 2
 N3B N 0.8140(13) 0.7116(13) 0.7292(7) 0.031(3) Uani 0.3311 1 d D U P C 2
 N4B N 0.935(2) 0.3600(19) 0.5544(9) 0.057(5) Uani 0.3311 1 d D U P C 2
 C20B C 0.9610(8) 0.5895(8) 0.6971(4) 0.047(2) Uani 0.3311 1 d D U P C 2
 H20C H 0.994955 0.523258 0.707896 0.056 Uiso 0.3311 1 calc R U P C 2
 H20D H 1.024233 0.639483 0.694151 0.056 Uiso 0.3311 1 calc R U P C 2
 C21B C 0.8811(9) 0.6207(7) 0.7436(4) 0.052(2) Uani 0.3311 1 d D U P C 2
 H21C H 0.924869 0.633226 0.781010 0.062 Uiso 0.3311 1 calc R U P C 2
 H21D H 0.827079 0.564255 0.751506 0.062 Uiso 0.3311 1 calc R U P C 2
 C22B C 0.880(2) 0.8024(16) 0.7423(15) 0.050(4) Uani 0.3311 1 d D U P C 2
 H22D H 0.946480 0.806020 0.715387 0.075 Uiso 0.3311 1 calc R U P C 2
 H22E H 0.906422 0.800297 0.784113 0.075 Uiso 0.3311 1 calc R U P C 2
 H22F H 0.831135 0.862070 0.736340 0.075 Uiso 0.3311 1 calc R U P C 2
 C23B C 0.7120(9) 0.7164(9) 0.7676(5) 0.052(3) Uani 0.3311 1 d D U P C 2
 H23D H 0.669117 0.778594 0.758936 0.077 Uiso 0.3311 1 calc R U P C 2
 H23E H 0.735580 0.716155 0.809866 0.077 Uiso 0.3311 1 calc R U P C 2
 H23F H 0.662768 0.657608 0.759677 0.077 Uiso 0.3311 1 calc R U P C 2
 C24B C 0.8334(12) 0.4909(10) 0.6266(6) 0.042(3) Uani 0.3311 1 d D U P C 2
 H24C H 0.777321 0.513781 0.595935 0.050 Uiso 0.3311 1 calc R U P C 2
 H24D H 0.788055 0.481960 0.663896 0.050 Uiso 0.3311 1 calc R U P C 2
 C25B C 0.8626(18) 0.3813(14) 0.6072(9) 0.044(3) Uani 0.3311 1 d D U P C 2
 H25C H 0.899854 0.348251 0.642095 0.053 Uiso 0.3311 1 calc R U P C 2
 H25D H 0.788432 0.346017 0.600728 0.053 Uiso 0.3311 1 calc R U P C 2
 C26B C 0.8613(18) 0.344(2) 0.5017(8) 0.059(4) Uani 0.3311 1 d D U P C 2
 H26D H 0.815746 0.282148 0.507455 0.089 Uiso 0.3311 1 calc R U P C 2
 H26E H 0.909438 0.336621 0.465814 0.089 Uiso 0.3311 1 calc R U P C 2
 H26F H 0.809636 0.401810 0.496792 0.089 Uiso 0.3311 1 calc R U P C 2
 C27B C 1.004(3) 0.268(2) 0.5658(12) 0.071(6) Uani 0.3311 1 d D U P C 2
 H27D H 1.052362 0.278049 0.601568 0.107 Uiso 0.3311 1 calc R U P C 2
 H27E H 1.053826 0.254158 0.531068 0.107 Uiso 0.3311 1 calc R U P C 2
 H27F H 0.952925 0.210061 0.572446 0.107 Uiso 0.3311 1 calc R U P C 2

loop_
  _atom_site_aniso_label
  _atom_site_aniso_U_11
  _atom_site_aniso_U_22
  _atom_site_aniso_U_33
  _atom_site_aniso_U_23
  _atom_site_aniso_U_13
  _atom_site_aniso_U_12
 Si1 0.0349(3) 0.0233(3) 0.0343(3) 0.0004(2) -0.0021(2) -0.0020(2)
 Si2 0.0346(3) 0.0239(3) 0.0387(3) 0.0017(3) -0.0008(3) -0.0028(2)
 O1 0.0305(6) 0.0252(7) 0.0414(8) -0.0005(7) -0.0001(6) 0.0017(6)
 O2 0.0288(6) 0.0273(7) 0.0416(7) 0.0015(7) 0.0055(6) -0.0001(6)
 O3 0.0287(6) 0.0239(7) 0.0452(8) -0.0003(7) -0.0027(7) -0.0020(6)
 O4 0.0333(7) 0.0234(7) 0.0387(7) -0.0018(6) 0.0057(6) -0.0005(6)
 N2 0.0376(9) 0.0311(10) 0.0341(9) 0.0000(8) 0.0042(7) 0.0010(8)
 C1 0.0298(9) 0.0283(10) 0.0273(9) 0.0018(9) -0.0028(8) -0.0013(8)
 C2 0.0289(9) 0.0244(10) 0.0266(10) -0.0002(7) 0.0001(7) -0.0008(8)
 C3 0.0342(10) 0.0241(10) 0.0237(9) 0.0002(8) 0.0014(8) 0.0007(8)
 C4 0.0305(9) 0.0265(10) 0.0285(9) -0.0078(8) -0.0010(7) -0.0023(9)
 C5 0.0352(10) 0.0329(12) 0.0348(11) -0.0024(9) 0.0021(8) -0.0053(9)
 C6 0.0352(11) 0.0485(15) 0.0448(13) -0.0092(11) 0.0075(10) -0.0082(11)
 C7 0.0303(10) 0.0504(15) 0.0538(13) -0.0181(12) 0.0002(10) 0.0045(11)
 C8 0.0413(11) 0.0358(12) 0.0452(12) -0.0081(11) -0.0053(10) 0.0089(9)
 C9 0.0359(10) 0.0312(11) 0.0317(10) -0.0049(9) -0.0011(8) 0.0029(9)
 C10 0.0564(14) 0.0391(14) 0.0382(11) -0.0060(11) -0.0054(11) 0.0033(12)
 C11 0.0540(14) 0.0371(13) 0.0373(11) 0.0043(10) 0.0000(10) 0.0020(11)
 C12 0.0445(12) 0.0438(14) 0.0635(15) 0.0013(14) -0.0022(12) -0.0149(11)
 C13 0.0467(13) 0.0386(14) 0.0648(15) 0.0031(13) -0.0137(12) -0.0102(12)
 C14 0.0532(14) 0.0402(14) 0.0477(13) 0.0072(11) 0.0076(11) -0.0003(12)
 C15 0.0546(14) 0.0288(12) 0.0573(15) -0.0020(11) -0.0032(12) 0.0036(11)
 C16 0.0354(11) 0.0428(14) 0.0491(13) -0.0054(11) 0.0019(9) 0.0124(11)
 C17 0.0387(11) 0.0375(12) 0.0374(11) -0.0033(10) 0.0112(10) 0.0006(10)
 C18 0.0609(15) 0.0523(16) 0.0359(12) 0.0022(11) -0.0017(11) 0.0100(14)
 C19 0.0491(14) 0.0378(14) 0.0658(17) -0.0014(12) 0.0122(12) -0.0057(12)
 Li1 0.0319(15) 0.0313(18) 0.0353(16) 0.0032(16) 0.0017(14) -0.0002(14)
 N1A 0.037(2) 0.038(2) 0.031(2) 0.0015(19) 0.0007(17) 0.0062(18)
 N3A 0.032(3) 0.034(3) 0.038(2) 0.0004(19) -0.0021(18) -0.004(2)
 N4A 0.055(4) 0.032(3) 0.070(5) 0.000(3) 0.025(3) -0.004(3)
 C20A 0.040(2) 0.035(2) 0.040(2) 0.0028(17) -0.0062(17) 0.0108(16)
 C21A 0.0348(19) 0.043(2) 0.0357(19) 0.0042(17) -0.0028(15) 0.0034(17)
 C22A 0.065(5) 0.040(3) 0.047(4) -0.008(3) -0.006(4) -0.009(3)
 C23A 0.043(3) 0.049(3) 0.037(2) 0.005(2) 0.0045(18) 0.002(2)
 C24A 0.037(2) 0.042(3) 0.041(3) 0.004(2) 0.004(2) -0.001(2)
 C25A 0.079(6) 0.051(4) 0.069(5) 0.024(3) 0.033(4) 0.029(4)
 C26A 0.072(5) 0.068(5) 0.102(7) 0.000(5) 0.013(4) -0.010(5)
 C27A 0.076(4) 0.040(3) 0.077(6) -0.003(4) 0.029(5) 0.003(3)
 N1B 0.047(5) 0.053(6) 0.034(4) -0.006(3) -0.006(3) 0.024(4)
 N3B 0.030(5) 0.027(5) 0.036(5) -0.001(3) -0.004(3) 0.007(4)
 N4B 0.063(8) 0.067(10) 0.041(6) -0.010(6) 0.013(5) -0.003(6)
 C20B 0.053(5) 0.054(6) 0.035(4) -0.001(4) -0.013(4) 0.017(4)
 C21B 0.071(5) 0.045(5) 0.040(4) -0.004(3) -0.010(4) 0.020(4)
 C22B 0.052(7) 0.049(8) 0.049(9) 0.000(6) -0.012(6) -0.002(6)
 C23B 0.043(5) 0.061(7) 0.050(5) -0.001(5) 0.014(4) -0.003(5)
 C24B 0.051(7) 0.045(5) 0.029(5) 0.010(4) 0.005(5) 0.018(4)
 C25B 0.041(5) 0.054(7) 0.038(5) 0.005(5) 0.007(4) 0.004(5)
 C26B 0.089(12) 0.049(7) 0.040(5) -0.006(4) 0.010(7) -0.018(8)
 C27B 0.071(8) 0.070(12) 0.073(12) -0.014(8) 0.031(8) 0.010(8)

_geom_special_details
;
 All esds (except the esd in the dihedral angle between two l.s. planes)
 are estimated using the full covariance matrix.  The cell esds are taken
 into account individually in the estimation of esds in distances, angles
 and torsion angles; correlations between esds in cell parameters are only
 used when they are defined by crystal symmetry.  An approximate (isotropic)
 treatment of cell esds is used for estimating esds involving l.s. planes.
;
loop_
  _geom_bond_atom_site_label_1
  _geom_bond_atom_site_label_2
  _geom_bond_distance
  _geom_bond_site_symmetry_2
  _geom_bond_publ_flag
 Si1 O3 1.6715(15) . ?
 Si1 C10 1.852(2) . ?
 Si1 C11 1.849(2) . ?
 Si1 C12 1.862(2) . ?
 Si2 O4 1.6633(15) . ?
 Si2 C13 1.853(2) . ?
 Si2 C14 1.857(2) . ?
 Si2 C15 1.856(2) . ?
 O1 C1 1.249(2) . ?
 O1 Li1 1.912(4) . ?
 O2 C3 1.241(2) . ?
 O2 Li1 1.961(4) . ?
 O3 C1 1.359(2) . ?
 O4 C3 1.367(2) . ?
 N2 C17 1.468(3) . ?
 N2 C18 1.469(3) . ?
 N2 C19 1.458(3) . ?
 N2 Li1 2.160(4) . ?
 C1 C2 1.418(3) . ?
 C2 C3 1.418(3) . ?
 C2 C4 1.496(3) . ?
 C4 C5 1.397(3) . ?
 C4 C9 1.395(3) . ?
 C5 C6 1.387(3) . ?
 C6 C7 1.377(4) . ?
 C7 C8 1.375(3) . ?
 C8 C9 1.389(3) . ?
 C16 C17 1.511(3) . ?
 C16 N1A 1.517(6) . ?
 C16 N1B 1.383(14) . ?
 Li1 N1A 2.342(8) . ?
 Li1 N3A 2.204(9) . ?
 Li1 N1B 2.337(14) . ?
 Li1 N3B 2.222(16) . ?
 N1A C20A 1.485(7) . ?
 N1A C24A 1.484(7) . ?
 N3A C21A 1.456(8) . ?
 N3A C22A 1.452(9) . ?
 N3A C23A 1.475(8) . ?
 N4A C25A 1.466(10) . ?
 N4A C26A 1.444(10) . ?
 N4A C27A 1.456(9) . ?
 C20A C21A 1.539(5) . ?
 C24A C25A 1.564(9) . ?
 N1B C20B 1.474(14) . ?
 N1B C24B 1.463(14) . ?
 N3B C21B 1.467(15) . ?
 N3B C22B 1.452(17) . ?
 N3B C23B 1.463(15) . ?
 N4B C25B 1.473(17) . ?
 N4B C26B 1.467(17) . ?
 N4B C27B 1.483(18) . ?
 C20B C21B 1.449(11) . ?
 C24B C25B 1.549(16) . ?

loop_
  _geom_angle_atom_site_label_1
  _geom_angle_atom_site_label_2
  _geom_angle_atom_site_label_3
  _geom_angle
  _geom_angle_site_symmetry_1
  _geom_angle_site_symmetry_3
  _geom_angle_publ_flag
 O3 Si1 C10 112.36(10) . . ?
 O3 Si1 C11 110.82(10) . . ?
 O3 Si1 C12 102.01(10) . . ?
 C10 Si1 C12 108.40(13) . . ?
 C11 Si1 C10 112.08(10) . . ?
 C11 Si1 C12 110.70(12) . . ?
 O4 Si2 C13 113.07(10) . . ?
 O4 Si2 C14 109.29(10) . . ?
 O4 Si2 C15 102.12(10) . . ?
 C13 Si2 C14 111.57(12) . . ?
 C13 Si2 C15 109.33(12) . . ?
 C15 Si2 C14 111.11(12) . . ?
 C1 O1 Li1 127.30(17) . . ?
 C3 O2 Li1 125.70(17) . . ?
 C1 O3 Si1 123.66(12) . . ?
 C3 O4 Si2 123.85(13) . . ?
 C17 N2 C18 110.84(18) . . ?
 C17 N2 Li1 109.53(16) . . ?
 C18 N2 Li1 107.64(17) . . ?
 C19 N2 C17 110.51(18) . . ?
 C19 N2 C18 109.7(2) . . ?
 C19 N2 Li1 108.53(17) . . ?
 O1 C1 O3 117.06(17) . . ?
 O1 C1 C2 127.77(18) . . ?
 O3 C1 C2 115.17(16) . . ?
 C1 C2 C3 118.80(17) . . ?
 C1 C2 C4 120.44(17) . . ?
 C3 C2 C4 120.74(18) . . ?
 O2 C3 O4 117.34(18) . . ?
 O2 C3 C2 128.05(19) . . ?
 O4 C3 C2 114.60(17) . . ?
 C5 C4 C2 121.16(19) . . ?
 C9 C4 C2 121.72(18) . . ?
 C9 C4 C5 117.12(19) . . ?
 C6 C5 C4 121.2(2) . . ?
 C7 C6 C5 120.4(2) . . ?
 C8 C7 C6 119.6(2) . . ?
 C7 C8 C9 120.1(2) . . ?
 C8 C9 C4 121.6(2) . . ?
 C17 C16 N1A 108.3(3) . . ?
 N1B C16 C17 115.6(6) . . ?
 N2 C17 C16 111.47(18) . . ?
 O1 Li1 O2 90.90(15) . . ?
 O1 Li1 N2 118.29(19) . . ?
 O1 Li1 N1A 99.4(2) . . ?
 O1 Li1 N3A 111.9(3) . . ?
 O1 Li1 N1B 107.8(4) . . ?
 O1 Li1 N3B 105.1(5) . . ?
 O2 Li1 N2 94.84(16) . . ?
 O2 Li1 N1A 169.7(2) . . ?
 O2 Li1 N3A 96.8(3) . . ?
 O2 Li1 N1B 161.0(4) . . ?
 O2 Li1 N3B 95.5(4) . . ?
 N2 Li1 N1A 80.34(19) . . ?
 N2 Li1 N3A 128.2(3) . . ?
 N2 Li1 N1B 79.1(4) . . ?
 N2 Li1 N3B 135.1(4) . . ?
 N3A Li1 N1A 79.5(3) . . ?
 N3B Li1 N1B 77.2(5) . . ?
 C16 N1A Li1 101.5(3) . . ?
 C20A N1A C16 112.5(5) . . ?
 C20A N1A Li1 106.8(4) . . ?
 C24A N1A C16 115.3(5) . . ?
 C24A N1A Li1 109.2(4) . . ?
 C24A N1A C20A 110.8(5) . . ?
 C21A N3A Li1 107.6(5) . . ?
 C21A N3A C23A 112.4(6) . . ?
 C22A N3A Li1 112.1(8) . . ?
 C22A N3A C21A 111.0(8) . . ?
 C22A N3A C23A 109.6(8) . . ?
 C23A N3A Li1 104.0(5) . . ?
 C26A N4A C25A 111.2(10) . . ?
 C26A N4A C27A 112.2(9) . . ?
 C27A N4A C25A 109.1(9) . . ?
 N1A C20A C21A 110.2(4) . . ?
 N3A C21A C20A 112.6(5) . . ?
 N1A C24A C25A 109.5(7) . . ?
 N4A C25A C24A 107.5(8) . . ?
 C16 N1B Li1 106.5(8) . . ?
 C16 N1B C20B 112.0(10) . . ?
 C16 N1B C24B 108.1(11) . . ?
 C20B N1B Li1 107.7(8) . . ?
 C24B N1B Li1 103.3(8) . . ?
 C24B N1B C20B 118.3(11) . . ?
 C21B N3B Li1 110.1(9) . . ?
 C22B N3B Li1 108.4(16) . . ?
 C22B N3B C21B 110.7(16) . . ?
 C22B N3B C23B 105.9(16) . . ?
 C23B N3B Li1 112.0(10) . . ?
 C23B N3B C21B 109.8(11) . . ?
 C25B N4B C27B 109.3(19) . . ?
 C26B N4B C25B 109.4(18) . . ?
 C26B N4B C27B 109.5(19) . . ?
 C21B C20B N1B 110.9(8) . . ?
 C20B C21B N3B 114.6(9) . . ?
 N1B C24B C25B 133.9(14) . . ?
 N4B C25B C24B 121.7(18) . . ?

_shelx_res_file
;
TITL elu240013_fa_a.res in P2(1)2(1)2(1)
    elu240013_fa.res
    created by SHELXL-2019/1 at 16:19:51 on 12-Feb-2026
REM Old TITL elu240013_fa in P2(1)2(1)2(1)
REM SHELXT solution in P2(1)2(1)2(1): R1 0.109, Rweak 0.024, Alpha 0.002
REM <I/s> 0.591 for 29 systematic absences, Orientation as input
REM Flack x = 0.024 ( 0.008 ) from 2539 Parsons' quotients
REM Formula found by SHELXT: C28 Li N3 O4 Si2
CELL 1.54184 11.6161 13.2126 22.2524 90 90 90
ZERR 4 0.0002 0.0002 0.0003 0 0 0
LATT -1
SYMM 0.5-X,-Y,0.5+Z
SYMM -X,0.5+Y,0.5-Z
SYMM 0.5+X,0.5-Y,-Z
SFAC C H Li N O Si
UNIT 108 212 4 16 16 8
SADI N3A C22A N3B C22B
SADI 0.04 C20A Li1 C20B Li1
SADI 0.04 C16 C24A C16 C24B
SADI N3A C23A N3B C23B
SADI N3A C21A N3B C21B
SADI N3A Li1 N3B Li1
SADI 0.04 C22A Li1 C22B Li1
SADI 0.04 C24A C20A C24B C20B
SADI N1A C16 N1B C16
SADI 0.04 C21A Li1 C21B Li1
SADI N1A C24A N1B C24B
SIMU N1A > C27B
SADI N1A C20A N1B C20B
SADI N1A Li1 N1B Li1
SADI 0.04 C22A C23A C22B C23B
SADI 0.04 C25A C26A C25B C26B
SADI N4A C25A N4B C25B
SADI N4A C27A N4B C27B
SADI N4A C26A N4B C26B
SADI 0.04 C23A Li1 C23B Li1
SADI C25A C24A C25B C24B
SADI C20A C21A C20B C21B
SADI 0.04 N4A C24A N4B C24B
SADI 0.04 C16 C20A C16 C20B
SADI 0.04 C22A C21A C22B C21B
SADI 0.04 C25A C27A C25B C27B
SADI 0.04 C24A Li1 C24B Li1
SADI 0.04 N3A C20A N3B C20B
SADI 0.04 C23A C21A C23B C21B
SADI 0.04 C27A C26A C27B C26B
SADI 0.04 N1A C25A N1B C25B
SADI 0.04 N1A C21A N1B C21B
RIGU

L.S. 4 0 0
PLAN  20
SIZE 0.04 0.07 0.2
TEMP -123
BOND
list 4
fmap 2 53
acta
OMIT 6 4 0
REM <olex2.extras>
REM <HklSrc "%.\\elu240013_fa.hkl">
REM </olex2.extras>

WGHT    0.041200    0.244900
FVAR       0.38434
SI1   6    0.430152    0.512737    0.629896    11.00000    0.03491    0.02333 =
         0.03434    0.00040   -0.00211   -0.00195
SI2   6    0.655638    1.065294    0.629971    11.00000    0.03458    0.02394 =
         0.03867    0.00173   -0.00077   -0.00284
O1    5    0.618470    0.653617    0.628180    11.00000    0.03052    0.02525 =
         0.04139   -0.00049   -0.00013    0.00170
O2    5    0.701878    0.849098    0.632669    11.00000    0.02884    0.02733 =
         0.04160    0.00149    0.00551   -0.00014
O3    5    0.427740    0.639180    0.631999    11.00000    0.02869    0.02385 =
         0.04524   -0.00030   -0.00272   -0.00195
O4    5    0.571277    0.969217    0.649813    11.00000    0.03332    0.02336 =
         0.03868   -0.00177    0.00569   -0.00053
N2    4    0.862582    0.733997    0.549474    11.00000    0.03760    0.03111 =
         0.03406    0.00003    0.00418    0.00105
C1    1    0.523983    0.697536    0.634389    11.00000    0.02979    0.02828 =
         0.02727    0.00184   -0.00276   -0.00126
C2    1    0.504063    0.802325    0.643318    11.00000    0.02894    0.02442 =
         0.02659   -0.00017    0.00010   -0.00079
C3    1    0.598894    0.869765    0.640928    11.00000    0.03424    0.02406 =
         0.02371    0.00018    0.00142    0.00070
C4    1    0.384591    0.841111    0.653217    11.00000    0.03055    0.02645 =
         0.02852   -0.00784   -0.00100   -0.00229
C5    1    0.313396    0.799308    0.697279    11.00000    0.03525    0.03293 =
         0.03483   -0.00235    0.00210   -0.00530
AFIX  43
H5    2    0.341704    0.745866    0.721720    11.00000   -1.20000
AFIX   0
C6    1    0.202097    0.834401    0.706006    11.00000    0.03520    0.04848 =
         0.04475   -0.00921    0.00752   -0.00816
AFIX  43
H6    2    0.155309    0.805141    0.736406    11.00000   -1.20000
AFIX   0
C7    1    0.158993    0.911409    0.670868    11.00000    0.03032    0.05038 =
         0.05385   -0.01808    0.00024    0.00453
AFIX  43
H7    2    0.082185    0.934284    0.676396    11.00000   -1.20000
AFIX   0
C8    1    0.227780    0.954982    0.627744    11.00000    0.04130    0.03584 =
         0.04525   -0.00806   -0.00532    0.00892
AFIX  43
H8    2    0.198934    1.008906    0.603855    11.00000   -1.20000
AFIX   0
C9    1    0.339395    0.920227    0.619082    11.00000    0.03590    0.03121 =
         0.03168   -0.00495   -0.00115    0.00292
AFIX  43
H9    2    0.386070    0.951080    0.589193    11.00000   -1.20000
AFIX   0
C10   1    0.496797    0.463653    0.560125    11.00000    0.05637    0.03906 =
         0.03822   -0.00599   -0.00541    0.00328
AFIX 137
H10A  2    0.450759    0.484719    0.525405    11.00000   -1.50000
H10B  2    0.499883    0.389583    0.561787    11.00000   -1.50000
H10C  2    0.575012    0.490684    0.556267    11.00000   -1.50000
AFIX   0
C11   1    0.499380    0.460778    0.698064    11.00000    0.05405    0.03711 =
         0.03735    0.00425   -0.00002    0.00197
AFIX 137
H11A  2    0.580989    0.479575    0.698426    11.00000   -1.50000
H11B  2    0.492334    0.386866    0.698047    11.00000   -1.50000
H11C  2    0.461509    0.488356    0.733850    11.00000   -1.50000
AFIX   0
C12   1    0.273940    0.481151    0.628573    11.00000    0.04448    0.04383 =
         0.06351    0.00125   -0.00216   -0.01493
AFIX 137
H12A  2    0.236411    0.510072    0.664082    11.00000   -1.50000
H12B  2    0.264352    0.407460    0.628765    11.00000   -1.50000
H12C  2    0.238848    0.509297    0.592178    11.00000   -1.50000
AFIX   0
C13   1    0.789044    1.073342    0.675368    11.00000    0.04668    0.03858 =
         0.06479    0.00313   -0.01373   -0.01025
AFIX 137
H13A  2    0.840498    1.017437    0.664585    11.00000   -1.50000
H13B  2    0.769600    1.068910    0.718142    11.00000   -1.50000
H13C  2    0.827593    1.137934    0.667388    11.00000   -1.50000
AFIX   0
C14   1    0.687915    1.056438    0.548394    11.00000    0.05317    0.04017 =
         0.04770    0.00724    0.00758   -0.00031
AFIX 137
H14A  2    0.736054    0.996867    0.540845    11.00000   -1.50000
H14B  2    0.728925    1.117486    0.535460    11.00000   -1.50000
H14C  2    0.615798    1.050286    0.525834    11.00000   -1.50000
AFIX   0
C15   1    0.563132    1.176380    0.646474    11.00000    0.05458    0.02884 =
         0.05734   -0.00196   -0.00317    0.00359
AFIX 137
H15A  2    0.491668    1.171426    0.623253    11.00000   -1.50000
H15B  2    0.603941    1.238567    0.635414    11.00000   -1.50000
H15C  2    0.544935    1.177811    0.689469    11.00000   -1.50000
AFIX   0
C16   1    0.977942    0.594262    0.591089    11.00000    0.03539    0.04284 =
         0.04914   -0.00535    0.00193    0.01241
PART 1
AFIX  23
H16A  2    1.029596    0.643079    0.611390    10.66886   -1.20000
H16B  2    1.023411    0.533576    0.580245    10.66886   -1.20000
AFIX  23
PART 2
H16C  2    1.010145    0.527357    0.580199    10.33114   -1.20000
H16D  2    1.042652    0.637123    0.604896    10.33114   -1.20000
AFIX   0
PART 0
C17   1    0.927121    0.641544    0.535232    11.00000    0.03871    0.03751 =
         0.03735   -0.00332    0.01121    0.00063
AFIX  23
H17A  2    0.989780    0.658010    0.506704    11.00000   -1.20000
H17B  2    0.875149    0.592309    0.515517    11.00000   -1.20000
AFIX   0
C18   1    0.778545    0.756894    0.502075    11.00000    0.06085    0.05232 =
         0.03595    0.00225   -0.00170    0.01000
AFIX 137
H18A  2    0.819053    0.768882    0.464105    11.00000   -1.50000
H18B  2    0.734749    0.817501    0.513116    11.00000   -1.50000
H18C  2    0.725757    0.699580    0.497377    11.00000   -1.50000
AFIX   0
C19   1    0.940791    0.819376    0.557004    11.00000    0.04913    0.03779 =
         0.06575   -0.00140    0.01217   -0.00568
AFIX 137
H19A  2    0.995703    0.804390    0.589233    11.00000   -1.50000
H19B  2    0.896555    0.880045    0.567428    11.00000   -1.50000
H19C  2    0.982680    0.831077    0.519413    11.00000   -1.50000
AFIX   0
LI1   3    0.768526    0.712732    0.632243    11.00000    0.03191    0.03130 =
         0.03534    0.00323    0.00173   -0.00017
PART 1
N1A   4    0.879928    0.565016    0.632644    10.66886    0.03699    0.03809 =
         0.03056    0.00153    0.00071    0.00621
N3A   4    0.835265    0.715745    0.724965    10.66886    0.03208    0.03397 =
         0.03754    0.00042   -0.00213   -0.00361
N4A   4    0.923995    0.364358    0.550231    10.66886    0.05530    0.03232 =
         0.07005    0.00013    0.02501   -0.00448
C20A  1    0.918713    0.549221    0.695528    10.66886    0.04002    0.03497 =
         0.04034    0.00276   -0.00615    0.01078
AFIX  23
H20A  2    0.991568    0.510341    0.695681    10.66886   -1.20000
H20B  2    0.860159    0.509603    0.717702    10.66886   -1.20000
AFIX   0
C21A  1    0.937248    0.651726    0.726879    10.66886    0.03476    0.04328 =
         0.03573    0.00419   -0.00276    0.00345
AFIX  23
H21A  2    0.958805    0.639710    0.769327    10.66886   -1.20000
H21B  2    1.001941    0.687556    0.707225    10.66886   -1.20000
AFIX   0
C22A  1    0.861748    0.817829    0.744788    10.66886    0.06487    0.03993 =
         0.04740   -0.00757   -0.00648   -0.00894
AFIX 137
H22A  2    0.791873    0.859311    0.743237    10.66886   -1.50000
H22B  2    0.920426    0.847219    0.718392    10.66886   -1.50000
H22C  2    0.890817    0.815854    0.786115    10.66886   -1.50000
AFIX   0
C23A  1    0.739879    0.674614    0.761251    10.66886    0.04286    0.04942 =
         0.03694    0.00493    0.00453    0.00198
AFIX 137
H23A  2    0.763010    0.671965    0.803574    10.66886   -1.50000
H23B  2    0.721066    0.606252    0.747269    10.66886   -1.50000
H23C  2    0.672177    0.718293    0.757022    10.66886   -1.50000
AFIX   0
C24A  1    0.808363    0.478792    0.611914    10.66886    0.03673    0.04248 =
         0.04129    0.00369    0.00412   -0.00088
AFIX  23
H24A  2    0.779180    0.492465    0.570910    10.66886   -1.20000
H24B  2    0.741440    0.470250    0.638991    10.66886   -1.20000
AFIX   0
C25A  1    0.882428    0.379900    0.611726    10.66886    0.07881    0.05083 =
         0.06935    0.02381    0.03291    0.02930
AFIX  23
H25A  2    0.948241    0.386853    0.639690    10.66886   -1.20000
H25B  2    0.835183    0.321485    0.624690    10.66886   -1.20000
AFIX   0
C26A  1    0.829544    0.348377    0.509106    10.66886    0.07235    0.06785 =
         0.10244   -0.00031    0.01301   -0.00969
AFIX 137
H26A  2    0.784353    0.289785    0.522247    10.66886   -1.50000
H26B  2    0.859854    0.335887    0.468680    10.66886   -1.50000
H26C  2    0.780335    0.408615    0.508483    10.66886   -1.50000
AFIX   0
C27A  1    1.005390    0.280574    0.549710    10.66886    0.07627    0.03963 =
         0.07692   -0.00284    0.02854    0.00284
AFIX 137
H27A  2    1.069313    0.295578    0.577036    10.66886   -1.50000
H27B  2    1.035175    0.271144    0.508889    10.66886   -1.50000
H27C  2    0.966470    0.218603    0.562857    10.66886   -1.50000
AFIX   0
PART 2
N1B   4    0.902506    0.581257    0.638524    10.33114    0.04683    0.05308 =
         0.03385   -0.00584   -0.00646    0.02422
N3B   4    0.814039    0.711571    0.729207    10.33114    0.02967    0.02707 =
         0.03642   -0.00092   -0.00401    0.00713
N4B   4    0.935067    0.360029    0.554428    10.33114    0.06310    0.06664 =
         0.04103   -0.00981    0.01254   -0.00269
C20B  1    0.960972    0.589518    0.697090    10.33114    0.05257    0.05384 =
         0.03471   -0.00108   -0.01259    0.01715
AFIX  23
H20C  2    0.994955    0.523258    0.707896    10.33114   -1.20000
H20D  2    1.024233    0.639483    0.694151    10.33114   -1.20000
AFIX   0
C21B  1    0.881074    0.620669    0.743579    10.33114    0.07110    0.04529 =
         0.03975   -0.00406   -0.01032    0.02046
AFIX  23
H21C  2    0.924869    0.633226    0.781010    10.33114   -1.20000
H21D  2    0.827079    0.564255    0.751506    10.33114   -1.20000
AFIX   0
C22B  1    0.879872    0.802373    0.742329    10.33114    0.05240    0.04889 =
         0.04884   -0.00030   -0.01220   -0.00222
AFIX 137
H22D  2    0.946480    0.806020    0.715387    10.33114   -1.50000
H22E  2    0.906422    0.800297    0.784113    10.33114   -1.50000
H22F  2    0.831135    0.862070    0.736340    10.33114   -1.50000
AFIX   0
C23B  1    0.711953    0.716379    0.767588    10.33114    0.04348    0.06121 =
         0.05012   -0.00136    0.01367   -0.00321
AFIX 137
H23D  2    0.669117    0.778594    0.758936    10.33114   -1.50000
H23E  2    0.735580    0.716155    0.809866    10.33114   -1.50000
H23F  2    0.662768    0.657608    0.759677    10.33114   -1.50000
AFIX   0
C24B  1    0.833357    0.490943    0.626591    10.33114    0.05132    0.04495 =
         0.02901    0.00977    0.00462    0.01807
AFIX  23
H24C  2    0.777321    0.513781    0.595935    10.33114   -1.20000
H24D  2    0.788055    0.481960    0.663896    10.33114   -1.20000
AFIX   0
C25B  1    0.862568    0.381316    0.607237    10.33114    0.04119    0.05427 =
         0.03758    0.00471    0.00713    0.00380
AFIX  23
H25C  2    0.899854    0.348251    0.642095    10.33114   -1.20000
H25D  2    0.788432    0.346017    0.600728    10.33114   -1.20000
AFIX   0
C26B  1    0.861350    0.343805    0.501747    10.33114    0.08860    0.04907 =
         0.04047   -0.00592    0.00952   -0.01759
AFIX 137
H26D  2    0.815746    0.282148    0.507455    10.33114   -1.50000
H26E  2    0.909438    0.336621    0.465814    10.33114   -1.50000
H26F  2    0.809636    0.401810    0.496792    10.33114   -1.50000
AFIX   0
C27B  1    1.004430    0.267745    0.565846    10.33114    0.07126    0.06976 =
         0.07261   -0.01367    0.03109    0.00987
AFIX 137
H27D  2    1.052362    0.278049    0.601568    10.33114   -1.50000
H27E  2    1.053826    0.254158    0.531068    10.33114   -1.50000
H27F  2    0.952925    0.210061    0.572446    10.33114   -1.50000
AFIX   0
HKLF 4


REM  elu240013_fa_a.res in P2(1)2(1)2(1)
REM wR2 = 0.0756, GooF = S = 1.048, Restrained GooF = 1.024 for all data
REM R1 = 0.0301 for 6189 Fo > 4sig(Fo) and 0.0351 for all 6809 data
REM 458 parameters refined using 791 restraints

END

WGHT      0.0412      0.2449

REM Highest difference peak  0.161,  deepest hole -0.203,  1-sigma level  0.029
Q1    1   0.6006  1.1239  0.6429  11.00000  0.05    0.16
Q2    1   0.4756  0.4810  0.6628  11.00000  0.05    0.14
Q3    1   0.4792  0.4936  0.5960  11.00000  0.05    0.13
Q4    1   0.4569  0.8239  0.6529  11.00000  0.05    0.13
Q5    1   0.3665  0.8376  0.6804  11.00000  0.05    0.13
Q6    1   0.4344  0.8095  0.6434  11.00000  0.05    0.13
Q7    1   0.6626  1.0357  0.5760  11.00000  0.05    0.11
Q8    1   0.4605  0.4332  0.5339  11.00000  0.05    0.11
Q9    1   0.3428  0.4849  0.6329  11.00000  0.05    0.11
Q10   1   0.1956  0.8977  0.7006  11.00000  0.05    0.11
Q11   1   0.5620  0.4096  0.5544  11.00000  0.05    0.10
Q12   1   0.5365  0.8343  0.6467  11.00000  0.05    0.10
Q13   1   0.4334  0.5822  0.6345  11.00000  0.05    0.10
Q14   1   0.5720  0.9397  0.6560  11.00000  0.05    0.10
Q15   1   0.4407  0.4185  0.7325  11.00000  0.05    0.10
Q16   1   0.5737  0.5409  0.5400  11.00000  0.05    0.10
Q17   1   0.3341  1.0369  0.6633  11.00000  0.05    0.10
Q18   1   0.4545  0.6584  0.6602  11.00000  0.05    0.09
Q19   1   0.7197  1.0626  0.6722  11.00000  0.05    0.09
Q20   1   0.7580  0.5117  0.5768  11.00000  0.05    0.09
;
_shelx_res_checksum                14892
_shelx_hkl_file
;
   0   0   1    0.42    0.16
   0   0   1    0.30    0.16
   0   0   2  312.53    8.18
   0   0   2  310.94    8.16
   0   0   2  309.08    8.11
   0   0   2  314.67    8.13
   0   0   2  312.67    8.16
   0   0   2  315.95    8.14
   0   0   3    0.79    0.55
   0   0   3    0.45    0.40
   0   0   3    0.19    0.44
   0   0   3   -0.06    0.48
   0   0   3   -0.16    0.45
   0   0   3    0.55    0.44
   0   0   4 7969.27  207.15
   0   0   4 8197.96  207.22
   0   0   4 7844.20  207.06
   0   0   4 8470.44  207.13
   0   0   4 8460.85  207.20
   0   0   4 8372.01  207.13
   0   0   5    0.82    0.87
   0   0   5    0.59    0.72
   0   0   5    0.55    0.80
   0   0   5   -0.05    0.82
   0   0   5   -0.10    0.79
   0   0   5    0.54    0.77
   0   0   6  863.07   22.75
   0   0   6  846.57   22.83
   0   0   6  836.94   22.60
   0   0   6  898.35   22.79
   0   0   6  898.87   22.71
   0   0   7    0.56    0.92
   0   0   7    0.47    0.88
   0   0   7    0.96    0.87
   0   0   7   -0.43    0.88
   0   0   7    0.56    0.80
   0   0   8 5109.43  130.93
   0   0   8 5224.75  130.80
   0   0   8 5097.02  131.15
   0   0   8 5203.14  131.05
   0   0   8 5147.17  131.13
   0   0   9    0.07    0.86
   0   0   9    0.90    1.11
   0   0   9   -0.18    1.08
   0   0   9   -0.29    1.07
   0   0  10 2212.02   57.09
   0   0  10 2216.25   57.18
   0   0  10 2194.14   56.68
   0   0  11    0.52    1.02
   0   0  11    1.57    1.23
   0   0  12 3679.93   96.18
   0   0  12 3801.22   95.67
   0   0  12 3780.62   96.05
   0   0  12 3758.48   94.84
   0   0  12 3519.35   95.50
   0   0  13   -0.78    1.46
   0   0  13    0.50    1.29
   0   0  13    0.31    1.37
   0   0  13   -0.52    0.91
   0   0  13    0.20    1.64
   0   0  13   -0.20    1.75
   0   0  13   -0.83    1.38
   0   0  13   -0.63    1.66
   0   0  13   -0.18    1.32
   0   0  14  873.25   24.92
   0   0  14  848.12   25.05
   0   0  14  858.02   25.00
   0   0  14  902.73   24.43
   0   0  14  858.15   24.46
   0   0  14  841.93   24.42
   0   0  14  876.20   24.26
   0   0  15   -0.20    1.39
   0   0  15    0.24    1.55
   0   0  15    0.75    1.86
   0   0  15    0.37    1.52
   0   0  15   -0.26    1.95
   0   0  15    1.56    1.55
   0   0  15    1.85    1.53
   0   0  16 1285.70   35.89
   0   0  16 1294.86   36.93
   0   0  16 1339.93   36.17
   0   0  16 1310.84   36.29
   0   0  16 1335.05   36.87
   0   0  16 1319.53   36.32
   0   0  17    0.59    2.27
   0   0  17   -2.09    2.01
   0   0  17   -0.98    1.92
   0   0  17    0.29    1.93
   0   0  17   -1.45    1.90
   0   0  18  234.65    9.77
   0   0  18  219.51    8.83
   0   0  18  235.92    9.16
   0   0  18  229.06    9.47
   0   0  18  230.61    9.03
   0   0  19   -0.66    2.34
   0   0  19   -0.83    1.75
   0   0  19    1.85    1.99
   0   0  19   -0.32    2.10
   0   0  19    0.54    1.76
   0   0  20    9.71    2.92
   0   0  20   14.00    2.50
   0   0  20   11.13    2.59
   0   0  20    8.10    2.07
   0   0  20    7.12    2.17
   0   0  21   -1.99    2.26
   0   0  21    0.93    2.01
   0   0  21    0.28    1.83
   0   0  22  287.73   10.86
   0   0  22  299.74   11.10
   0   0  23    1.47    2.16
   0   0  23   -0.26    1.66
   0   0  24   73.06    4.63
   0   0  24   72.94    4.37
   0   0  24   72.39    4.63
   0   0  25   -0.22    1.72
   0   0  25   -0.67    1.86
   0   0  25   -0.85    1.51
   0   0  26   38.57    2.77
   0   0  26   47.32    3.20
   0   0  27   -0.14    0.99
   0   0  27   -0.28    1.68
   0   0  28   31.61    2.10
   0  -1   0    0.25    0.20
   0   1   1 2108.88   55.09
   0  -1   1 2198.82   55.10
   0  -1  -1 2163.80   55.16
   0  -1   1 2194.02   55.25
   0  -1   1 2149.55   55.10
   0   1   1 2242.97   55.11
   0   1   1 2183.06   55.10
   0  -1   1 2238.42   55.11
   0   1   1 2186.18   55.12
   0   1   1 2189.53   55.16
   0   1   2  191.08    5.19
   0  -1   2  193.56    5.19
   0  -1   2  199.52    5.33
   0   1   2  200.33    5.22
   0  -1   2  202.36    5.22
   0   1   2  197.61    5.24
   0  -1   2  199.87    5.23
   0   1   2  196.29    5.38
   0   1   2  190.33    5.26
   0  -1   3 2667.37   66.62
   0   1   3 2561.40   66.61
   0   1   3 2635.63   66.69
   0  -1   3 2606.21   66.67
   0  -1   3 2669.76   66.74
   0  -1   3 2600.12   66.65
   0   1   3 2644.08   66.66
   0   1   3 2619.80   66.70
   0   1   3 2662.75   66.81
   0  -1   3 2689.35   66.79
   0  -1   4  839.52   21.62
   0  -1   4  830.57   21.54
   0   1   4  815.77   21.54
   0   1   4  855.25   21.64
   0  -1   4  856.84   21.65
   0   1   4  836.18   21.60
   0  -1   4  839.53   21.59
   0  -1   4  839.60   21.71
   0   1   4  835.33   21.63
   0   1   4  815.91   21.74
   0  -1   5   35.29    1.58
   0   1   5   33.32    1.60
   0   1   5   33.29    1.55
   0  -1   5   33.99    1.50
   0  -1   5   32.48    1.75
   0  -1   5   36.57    1.62
   0  -1   5   33.41    1.55
   0   1   5   35.40    1.60
   0  -1   5   36.28    1.69
   0   1   5   30.28    1.63
   0  -1   6   26.24    1.46
   0   1   6   29.08    1.53
   0   1   6   26.36    1.42
   0  -1   6   21.90    1.34
   0  -1   6   21.89    1.64
   0  -1   6   25.91    1.43
   0   1   6   27.72    1.50
   0  -1   6   23.66    1.40
   0  -1   6   22.37    1.52
   0   1   6   24.88    1.51
   0   1   7  496.05   12.94
   0  -1   7  471.28   12.91
   0  -1   7  450.59   12.72
   0   1   7  452.25   12.75
   0  -1   7  480.63   12.79
   0  -1   7  467.43   12.98
   0  -1   7  452.41   13.10
   0   1   7  480.17   12.86
   0  -1   7  481.89   12.83
   0   1   8  721.75   19.09
   0  -1   8  711.70   19.05
   0  -1   8  725.30   19.15
   0   1   8  717.13   19.15
   0  -1   8  704.98   19.35
   0  -1   8  687.92   19.19
   0  -1   8  706.93   18.95
   0   1   9  327.63    9.64
   0  -1   9  329.37    9.62
   0   1   9  323.02    9.68
   0  -1   9  335.84    9.72
   0  -1   9  323.68    9.89
   0  -1   9  332.28    9.79
   0  -1   9  333.69    9.48
   0   1  10  244.13    7.53
   0  -1  10  245.46    7.48
   0  -1  10  234.71    7.52
   0   1  10  235.10    7.52
   0  -1  10  230.47    7.79
   0  -1  10  227.97    7.55
   0   1  10  226.93    6.89
   0  -1  10  246.22    7.25
   0   1  11  760.13   20.39
   0  -1  11  722.69   20.29
   0  -1  11  736.00   20.60
   0  -1  11  718.47   20.83
   0  -1  11  750.25   20.38
   0  -1  11  740.48   19.87
   0   1  11  710.60   19.49
   0  -1  12   78.81    3.28
   0   1  12   71.55    2.93
   0  -1  12   75.16    3.59
   0   1  12   73.74    3.64
   0  -1  12   73.32    4.08
   0  -1  12   79.12    3.69
   0   1  12   72.97    3.66
   0  -1  12   76.77    3.65
   0   1  12   74.38    4.02
   0  -1  12   68.86    3.64
   0  -1  13    8.33    2.03
   0   1  13    9.55    1.78
   0   1  13   13.49    1.82
   0  -1  13   14.28    1.90
   0  -1  13   12.85    1.53
   0  -1  13   16.22    2.22
   0   1  13   12.10    2.18
   0  -1  13   14.46    1.88
   0   1  13   13.21    2.04
   0  -1  13   17.39    1.93
   0   1  13   13.10    1.82
   0  -1  13   16.02    2.36
   0  -1  13   14.11    1.75
   0   1  13   11.45    1.76
   0   1  14  237.24    8.22
   0  -1  14  219.53    8.10
   0   1  14  209.90    8.23
   0  -1  14  220.17    8.68
   0   1  14  238.45    8.64
   0   1  14  234.93    8.23
   0  -1  14  225.61    8.14
   0   1  14  239.92    8.21
   0  -1  14  225.70    7.92
   0  -1  14  217.54    8.49
   0  -1  14  238.09    8.13
   0   1  14  230.52    8.13
   0  -1  14  217.62    8.55
   0  -1  15  186.93    7.18
   0   1  15  180.32    7.17
   0  -1  15  175.87    7.78
   0  -1  15  175.96    7.49
   0   1  15  180.59    7.57
   0  -1  15  175.50    7.11
   0   1  15  184.09    7.19
   0  -1  15  182.02    7.74
   0   1  15  172.53    7.51
   0   1  15  186.72    7.13
   0  -1  15  182.07    6.94
   0  -1  15  209.03    7.38
   0   1  15  178.51    7.02
   0  -1  16    6.91    2.32
   0   1  16    8.20    2.52
   0   1  16    8.36    1.97
   0  -1  16    7.36    1.86
   0   1  16    9.69    2.40
   0  -1  16    8.18    2.34
   0  -1  16   11.45    2.60
   0   1  16   13.28    2.39
   0  -1  16    9.02    2.02
   0   1  16   12.55    2.19
   0  -1  16    9.80    2.12
   0   1  16   11.61    2.14
   0   1  17   36.19    3.50
   0  -1  17   33.50    3.47
   0   1  17   36.55    3.33
   0  -1  17   40.30    3.36
   0  -1  17   34.35    3.66
   0   1  17   33.18    3.07
   0  -1  17   36.43    3.19
   0   1  17   40.35    3.75
   0  -1  17   33.06    3.52
   0   1  17   31.88    3.07
   0   1  17   36.82    3.27
   0  -1  17   38.17    3.26
   0   1  18   29.10    3.46
   0  -1  18   37.03    3.41
   0   1  18   32.24    3.67
   0  -1  18   36.38    3.83
   0   1  18   28.94    3.12
   0  -1  18   35.51    3.24
   0   1  18   32.07    3.07
   0  -1  18   35.10    3.18
   0  -1  18   36.68    3.61
   0   1  18   28.71    3.01
   0   1  19   43.06    3.66
   0  -1  19   35.02    3.33
   0   1  19   38.68    3.46
   0  -1  19   39.02    3.49
   0   1  19   38.17    4.04
   0  -1  19   40.24    3.96
   0  -1  19   36.46    3.72
   0   1  19   34.25    3.73
   0   1  19   37.36    3.40
   0  -1  19   34.87    3.24
   0   1  20    2.23    1.68
   0  -1  20    4.15    1.79
   0   1  20    4.64    2.06
   0  -1  20    5.45    2.19
   0   1  20    4.65    2.48
   0  -1  20    3.03    2.39
   0   1  20    3.20    2.17
   0  -1  20    4.71    2.28
   0   1  20    4.00    1.86
   0  -1  20    5.10    2.01
   0   1  21   25.33    3.06
   0  -1  21   29.43    3.22
   0  -1  21   29.12    3.30
   0   1  21   27.40    3.25
   0  -1  21   24.38    3.09
   0   1  21   26.33    3.51
   0  -1  21   24.65    3.47
   0  -1  22    2.01    1.94
   0   1  22    3.63    2.09
   0  -1  22    3.05    1.90
   0   1  22    4.41    2.51
   0  -1  23   29.10    2.95
   0   1  23   26.68    3.20
   0  -1  23   20.64    3.13
   0   1  23   19.40    2.79
   0  -1  23   21.38    2.77
   0  -1  24    3.04    1.97
   0   1  24    3.30    1.94
   0   1  24    1.80    2.13
   0  -1  24    1.57    1.96
   0  -1  24    4.52    1.77
   0   1  24    0.96    1.74
   0  -1  25   -0.65    1.72
   0   1  25   -1.31    1.75
   0  -1  25   -0.22    1.73
   0   1  25   -0.43    1.64
   0  -1  25   -1.25    1.54
   0   1  25    0.84    1.46
   0   1  26    1.07    1.60
   0  -1  26    2.32    1.51
   0   1  26    3.84    1.39
   0  -1  26    1.90    1.34
   0   1  26    2.76    1.36
   0   1  27   -0.27    1.60
   0  -1  27    0.27    1.69
   0  -1  28    8.87    1.42
   0   1  28    8.09    1.40
   0  -2   0  159.96    4.44
   0  -2   1    6.46    0.69
   0  -2  -1    8.78    0.64
   0   2   1    7.59    0.51
   0   2   1    8.18    0.37
   0  -2   1    7.01    0.34
   0   2   1    7.95    0.36
   0   2   1    6.60    0.47
   0  -2   1    6.39    0.35
   0  -2   2   21.51    0.85
   0   2   2   22.49    0.85
   0  -2   2   21.47    0.82
   0   2   2   20.20    0.82
   0  -2   2   23.09    1.16
   0  -2   2   20.72    0.82
   0   2   2   21.42    0.87
   0   2   2   22.11    0.96
   0  -2   3   42.52    1.53
   0   2   3   45.62    1.56
   0   2   3   43.36    1.51
   0  -2   3   43.32    1.50
   0  -2   3   46.84    1.81
   0   2   3   44.05    1.58
   0  -2   3   44.79    1.55
   0   2   3   44.39    1.65
   0   2   3   44.17    1.97
   0   2   4 5834.06  148.03
   0  -2   4 6001.01  148.03
   0  -2   4 5930.11  148.25
   0   2   4 5806.58  148.34
   0  -2   4 6015.07  148.34
   0   2   4 5840.36  148.12
   0  -2   4 5909.54  147.99
   0   2   4 5529.58  147.96
   0  -2   4 5955.78  148.05
   0   2   4 5873.82  148.08
   0   2   5    7.71    0.87
   0  -2   5    7.75    0.89
   0  -2   5    8.50    0.85
   0   2   5    5.84    0.84
   0  -2   5    7.19    1.00
   0   2   5    8.68    1.22
   0   2   5    8.47    1.06
   0   2   5    8.84    0.91
   0  -2   5    7.62    0.89
   0   2   6  135.76    4.41
   0  -2   6  143.55    4.42
   0   2   6  145.74    4.53
   0   2   6  144.09    4.74
   0  -2   6  149.03    4.73
   0  -2   6  143.76    4.46
   0   2   6  147.65    4.52
   0  -2   6  141.46    4.34
   0   2   6  134.16    4.34
   0  -2   6  149.38    4.61
   0  -2   7  293.18    8.23
   0   2   7  291.12    8.29
   0   2   7  295.10    8.30
   0  -2   7  277.31    8.25
   0  -2   7  286.35    8.45
   0  -2   7  295.35    8.56
   0   2   7  272.25    8.16
   0  -2   7  273.88    8.16
   0  -2   8   61.13    2.67
   0   2   8   62.04    2.69
   0  -2   8   62.30    2.67
   0  -2   8   62.04    2.89
   0  -2   8   58.12    2.92
   0   2   8   66.82    2.72
   0  -2   8   61.28    2.63
   0  -2   9  298.08    8.85
   0   2   9  295.12    8.95
   0  -2   9  303.04    8.95
   0  -2   9  312.24    9.21
   0  -2   9  294.51    9.27
   0  -2   9  291.54    8.85
   0   2   9  296.58    8.90
   0  -2  10   26.57    2.00
   0  -2  10   30.08    2.06
   0   2  10   28.22    2.03
   0  -2  10   23.07    2.26
   0  -2  10   26.53    2.23
   0   2  10   31.53    2.14
   0  -2  10   27.33    1.98
   0   2  11   82.99    4.21
   0  -2  11   90.84    3.91
   0   2  11   97.53    4.03
   0  -2  11   91.32    4.12
   0  -2  11   84.24    3.67
   0  -2  12  279.19   10.12
   0   2  12  304.88   10.09
   0   2  12  323.05   10.52
   0  -2  12  309.74   10.46
   0  -2  12  315.13    9.93
   0   2  12  313.03    9.98
   0  -2  12  317.81   10.68
   0   2  12  295.44   10.08
   0  -2  12  327.41   10.00
   0   2  12  318.99   10.05
   0   2  12  324.42    9.92
   0  -2  12  329.33    9.92
   0   2  13   11.56    2.06
   0  -2  13    9.49    2.13
   0   2  13   10.12    1.79
   0  -2  13   11.00    2.33
   0   2  13   11.03    1.69
   0  -2  13    9.37    1.60
   0   2  13    9.45    1.79
   0  -2  13   11.08    1.86
   0   2  13    8.92    2.00
   0  -2  13   11.55    1.81
   0  -2  13    9.79    1.97
   0  -2  13   11.24    1.77
   0   2  13   10.55    1.79
   0   2  14    9.81    1.81
   0  -2  14    9.70    1.79
   0  -2  14   10.70    1.55
   0   2  14    7.64    2.05
   0  -2  14   10.70    2.28
   0   2  14    7.60    1.96
   0  -2  14    6.42    2.30
   0   2  14   13.00    1.83
   0  -2  14   11.34    1.85
   0  -2  14   11.98    1.88
   0   2  14    7.81    1.81
   0   2  14    7.38    1.87
   0  -2  14   10.34    1.75
   0  -2  14    7.88    1.72
   0  -2  15    2.16    2.02
   0   2  15   -0.46    1.47
   0   2  15    3.00    1.65
   0  -2  15    3.13    1.60
   0  -2  15    1.84    1.20
   0   2  15    1.27    1.86
   0  -2  15    5.14    1.93
   0   2  15    1.26    1.68
   0   2  15    0.84    1.36
   0  -2  15    3.68    1.49
   0  -2  15    3.12    2.06
   0  -2  15    4.74    1.54
   0   2  15    5.30    1.77
   0  -2  16  121.17    6.13
   0  -2  16  121.64    6.36
   0   2  16  119.06    6.26
   0  -2  16  122.27    5.59
   0   2  16  119.13    5.68
   0  -2  16  119.19    5.65
   0   2  16  129.23    5.80
   0   2  16  129.41    6.28
   0   2  16  120.24    5.44
   0  -2  16  118.58    6.29
   0   2  16  128.06    5.86
   0  -2  16  124.80    5.75
   0  -2  17   63.70    4.50
   0  -2  17   62.07    4.54
   0   2  17   56.66    4.46
   0   2  17   65.38    4.13
   0  -2  17   56.72    3.89
   0  -2  17   62.08    3.94
   0   2  17   59.28    3.99
   0   2  17   58.62    3.70
   0   2  17   61.88    4.37
   0  -2  17   53.99    4.55
   0   2  17   53.54    3.98
   0  -2  17   68.47    4.22
   0  -2  18   46.48    4.00
   0   2  18   48.47    4.06
   0  -2  18   40.94    4.10
   0   2  18   41.37    3.87
   0  -2  18   45.18    3.56
   0   2  18   40.63    3.43
   0   2  18   44.77    3.60
   0  -2  18   46.52    3.55
   0  -2  18   42.12    4.11
   0   2  18   44.74    3.69
   0  -2  18   47.60    3.73
   0  -2  19   -0.34    2.33
   0  -2  19   -0.66    2.25
   0   2  19    0.65    2.21
   0  -2  19    1.30    1.86
   0   2  19   -2.67    2.04
   0  -2  19   -0.82    1.71
   0   2  19   -0.28    1.90
   0  -2  19   -1.87    1.77
   0   2  19   -0.27    1.60
   0  -2  19   -1.54    1.88
   0  -2  20  137.59    7.16
   0   2  20  131.39    7.07
   0   2  20  127.65    6.46
   0  -2  20  136.50    6.50
   0  -2  21  328.35   11.88
   0  -2  21  325.73   11.62
   0   2  21  308.42   11.54
   0  -2  21  301.08   12.03
   0  -2  22    4.48    1.94
   0  -2  22   -0.27    1.85
   0   2  22    2.73    1.91
   0   2  22    0.31    2.28
   0  -2  22    0.63    2.34
   0  -2  23    2.25    1.63
   0   2  23   -1.54    1.92
   0  -2  23    0.25    1.70
   0   2  23    2.53    2.19
   0  -2  23    0.87    2.24
   0   2  24   29.66    3.07
   0  -2  24   33.96    3.33
   0  -2  24   30.38    2.93
   0   2  24   31.08    2.91
   0   2  24   38.11    3.29
   0  -2  24   33.87    3.16
   0   2  25   25.66    2.63
   0   2  25   25.74    2.48
   0   2  25   27.47    2.74
   0  -2  25   21.12    2.40
   0  -2  25   32.96    2.92
   0   2  26   13.61    1.80
   0  -2  26   10.89    1.64
   0   2  26   16.05    2.06
   0  -2  26   17.04    2.09
   0   2  26   15.89    1.95
   0   2  27    0.12    1.43
   0  -2  27   -0.24    1.61
   0  -3   0    0.04    0.71
   0   3   1  180.99    4.96
   0  -3   1  179.03    5.26
   0  -3  -1  186.13    5.17
   0   3   1  182.64    4.90
   0  -3   2  606.12   16.19
   0  -3  -2  614.40   16.03
   0   3   2  601.38   15.87
   0  -3   2  617.43   15.71
   0   3   2  629.62   15.75
   0   3   2  607.01   15.77
   0  -3   2  615.10   15.71
   0   3   2  609.80   15.71
   0  -3   3  605.59   15.71
   0   3   3  572.75   15.79
   0   3   3  568.35   15.40
   0   3   3  595.73   15.33
   0  -3   3  602.52   15.29
   0  -3   3  587.74   15.26
   0   3   3  593.81   15.29
   0  -3   4 1134.06   29.30
   0   3   4 1071.19   29.37
   0   3   4 1121.02   29.04
   0   3   4 1124.98   28.97
   0  -3   4 1148.83   28.94
   0  -3   4 1134.49   28.90
   0   3   4 1126.12   28.93
   0  -3   5  469.97   12.29
   0   3   5  437.46   12.37
   0   3   5  440.12   12.04
   0  -3   5  426.56   12.34
   0   3   5  439.00   11.98
   0  -3   5  446.80   11.94
   0  -3   5  453.64   11.91
   0   3   5  443.16   11.94
   0  -3   6    2.87    0.80
   0   3   6    2.58    0.81
   0  -3   6    2.81    1.00
   0  -3   6    4.40    0.81
   0   3   6    4.79    0.84
   0   3   6    1.37    1.18
   0   3   6    6.97    1.02
   0  -3   6    4.33    1.14
   0   3   7  228.06    7.38
   0  -3   7  237.40    7.35
   0  -3   7  239.25    7.21
   0   3   7  240.66    7.11
   0  -3   7  235.98    6.96
   0   3   7  239.00    7.01
   0   3   7  237.05    7.05
   0  -3   7  228.20    6.98
   0  -3   8   30.88    1.81
   0   3   8   28.17    1.81
   0  -3   8   32.01    2.17
   0  -3   8   28.89    1.80
   0   3   8   32.59    1.93
   0  -3   8   29.89    2.03
   0  -3   9    1.50    1.41
   0  -3   9    1.62    1.28
   0  -3   9    0.48    1.12
   0   3   9    1.10    1.24
   0   3   9    1.18    1.03
   0  -3   9    1.22    1.06
   0  -3   9   -0.38    1.30
   0  -3  10   17.11    1.66
   0   3  10   19.03    1.77
   0  -3  10   17.93    1.74
   0  -3  10   19.30    1.83
   0   3  10   18.71    1.80
   0  -3  10   14.33    1.80
   0   3  10   15.59    2.13
   0  -3  11   30.42    2.13
   0   3  11   31.40    2.29
   0   3  11   25.50    2.55
   0   3  11   28.72    2.58
   0   3  12   24.63    2.16
   0  -3  12   24.42    2.08
   0   3  12   24.43    2.32
   0  -3  12   26.16    2.19
   0  -3  12   19.39    2.55
   0   3  12   21.04    2.10
   0  -3  12   25.18    2.10
   0   3  12   26.77    2.82
   0   3  12   26.23    2.99
   0   3  12   27.91    2.30
   0  -3  12   23.93    2.10
   0  -3  12   17.56    2.02
   0  -3  12   29.44    2.54
   0   3  12   23.34    2.53
   0  -3  13   23.85    2.15
   0   3  13   24.25    2.29
   0   3  13   19.62    2.19
   0  -3  13   19.98    2.25
   0  -3  13   21.68    2.01
   0   3  13   21.89    2.52
   0   3  13   27.46    2.39
   0   3  13   22.41    3.04
   0  -3  13   20.49    2.09
   0   3  13   25.19    2.23
   0  -3  13   22.22    2.10
   0  -3  13   23.02    2.65
   0  -3  13   18.41    2.33
   0  -3  13   22.02    2.10
   0  -3  14   49.92    3.32
   0  -3  14   50.25    2.99
   0   3  14   46.73    3.11
   0   3  14   45.39    3.45
   0  -3  14   45.83    3.74
   0  -3  14   46.47    3.85
   0   3  14   43.41    3.32
   0   3  14   52.39    3.31
   0  -3  14   48.82    3.15
   0  -3  14   53.27    3.67
   0  -3  14   48.28    3.18
   0   3  14   43.48    3.12
   0  -3  14   47.80    3.12
   0   3  14   52.55    3.35
   0   3  15   23.31    2.62
   0   3  15   22.79    2.53
   0  -3  15   23.96    2.47
   0  -3  15   27.84    2.31
   0   3  15   25.39    2.50
   0   3  15   23.56    2.86
   0  -3  15   23.18    2.95
   0  -3  15   22.70    2.40
   0   3  15   24.74    2.52
   0  -3  15   22.70    2.46
   0   3  15   25.48    2.67
   0  -3  15   30.64    3.39
   0  -3  15   21.63    2.42
   0  -3  16  157.06    6.83
   0  -3  16  175.36    7.51
   0   3  16  166.67    6.88
   0  -3  16  157.97    7.59
   0  -3  16  165.80    6.85
   0   3  16  167.33    6.95
   0  -3  16  161.09    7.70
   0  -3  16  163.54    6.42
   0  -3  16  165.17    6.83
   0   3  16  170.19    6.94
   0  -3  16  165.94    6.92
   0   3  16  177.04    7.12
   0  -3  17   85.32    5.13
   0  -3  17   90.56    4.32
   0   3  17   83.23    4.58
   0  -3  17   79.14    5.40
   0   3  17   85.82    5.39
   0  -3  17   81.53    4.60
   0   3  17   79.92    4.71
   0  -3  17   79.36    5.34
   0   3  17   80.84    4.79
   0  -3  17   83.65    4.75
   0   3  17   81.85    4.71
   0  -3  17   78.13    4.64
   0   3  18    1.18    1.51
   0  -3  18    1.48    1.92
   0  -3  18    0.32    2.52
   0   3  18    1.89    2.15
   0   3  18    2.89    1.71
   0  -3  18    4.03    1.70
   0   3  18    2.42    1.66
   0  -3  18    2.06    1.65
   0  -3  18    5.02    2.65
   0  -3  18    1.24    1.78
   0   3  18    2.29    1.91
   0  -3  19   26.33    3.53
   0   3  19   22.63    3.24
   0  -3  19   26.26    2.97
   0   3  19   20.07    2.82
   0  -3  19   26.41    2.96
   0   3  19   26.35    2.99
   0  -3  19   27.14    3.65
   0  -3  19   26.39    3.21
   0  -3  20    0.33    2.43
   0   3  20    2.59    2.22
   0  -3  20    4.25    2.14
   0   3  20    3.81    2.09
   0  -3  21    8.44    2.22
   0  -3  21    5.36    2.13
   0   3  21   10.81    2.37
   0  -3  22   38.78    3.44
   0   3  22   32.96    3.16
   0  -3  22   37.10    3.26
   0   3  22   33.57    3.59
   0  -3  22   34.08    3.61
   0  -3  23    2.61    1.63
   0   3  23    7.33    1.89
   0   3  23    8.34    2.25
   0  -3  23    8.79    1.98
   0  -3  24    5.50    1.65
   0   3  24   10.44    1.97
   0   3  24    7.93    2.07
   0  -3  24   13.15    2.25
   0   3  24    8.32    2.05
   0  -3  24    4.93    1.60
   0   3  25   -0.38    1.51
   0  -3  25   -1.07    1.38
   0   3  25   -1.10    1.43
   0   3  25   -0.19    1.61
   0  -3  25   -0.56    1.58
   0  -3  26    2.30    1.35
   0   3  26    0.87    1.20
   0  -3  26    1.24    1.06
   0   3  26    2.61    1.19
   0  -3  26    1.11    1.06
   0   3  26    1.59    1.03
   0   3  26    3.30    1.37
   0   3  27    1.95    1.21
   0  -3  27   -0.19    1.41
   0  -4   0   30.26    1.53
   0   4   0   29.75    0.94
   0  -4  -1   55.01    2.09
   0  -4   1   50.33    2.13
   0   4   1   49.60    1.61
   0   4  -1   49.54    1.56
   0   4   1   54.74    1.80
   0  -4   2   14.10    0.58
   0   4   2   14.52    0.58
   0   4   2   15.65    0.80
   0   4   2   14.76    0.84
   0  -4  -2   16.03    1.15
   0  -4   2   16.23    1.23
   0   4   3   39.45    1.59
   0   4   3   39.16    2.10
   0  -4   3   38.80    1.37
   0   4   3   38.17    1.39
   0  -4   3   38.49    1.35
   0   4   3   40.71    1.43
   0  -4   3   43.29    1.98
   0   4   4   56.72    2.18
   0   4   4   56.95    2.60
   0  -4   4   57.15    1.97
   0   4   4   56.76    2.00
   0   4   4   60.59    2.06
   0  -4   4   54.52    1.94
   0  -4   4   53.01    2.43
   0   4   5   34.15    2.08
   0   4   5   31.91    1.70
   0  -4   5   31.92    1.94
   0   4   5   32.18    1.55
   0  -4   5   33.74    1.52
   0   4   5   33.10    1.56
   0  -4   5   32.50    1.50
   0  -4   6   13.39    1.53
   0   4   6   13.17    1.64
   0  -4   6   12.13    1.49
   0   4   6   14.07    1.38
   0  -4   6   12.03    1.10
   0   4   6   12.40    1.12
   0  -4   6    9.95    0.98
   0   4   6   13.18    1.14
   0  -4   7  111.14    3.81
   0   4   7  106.97    3.84
   0  -4   7  112.73    4.22
   0  -4   7  106.49    3.76
   0   4   7  108.55    3.82
   0  -4   7  107.14    4.28
   0   4   7  102.58    4.35
   0  -4   8   44.71    2.25
   0   4   8   43.12    2.29
   0  -4   8   44.11    2.75
   0   4   8   40.96    2.81
   0   4   8   47.94    2.36
   0  -4   8   44.61    2.29
   0  -4   8   44.66    2.61
   0  -4   9    8.46    1.19
   0   4   9    4.70    1.18
   0   4   9    4.95    1.45
   0  -4   9    3.45    1.49
   0   4   9    4.49    1.29
   0  -4   9    7.49    1.33
   0  -4  10    3.11    1.08
   0   4  10    3.20    1.20
   0   4  10    1.67    1.19
   0  -4  10    2.41    1.21
   0   4  10    2.36    1.40
   0  -4  10    0.50    1.39
   0  -4  11    2.24    1.30
   0   4  11    0.68    2.13
   0   4  11    1.89    1.30
   0  -4  11    1.31    1.21
   0   4  11    3.25    1.93
   0   4  11    2.90    1.31
   0  -4  11    3.55    1.78
   0  -4  11    3.35    1.53
   0   4  11    3.81    1.25
   0  -4  11    2.49    1.17
   0   4  12   11.98    2.51
   0   4  12   15.73    2.08
   0   4  12   13.33    1.73
   0  -4  12   18.87    1.83
   0  -4  12   18.83    1.99
   0  -4  12   18.40    1.92
   0  -4  12   19.12    2.49
   0   4  12   14.71    1.88
   0   4  12   16.23    2.46
   0   4  12   20.00    2.16
   0  -4  12   16.83    2.19
   0  -4  12   18.97    1.94
   0  -4  12   15.04    2.16
   0   4  12   17.31    1.92
   0  -4  12   13.82    1.83
   0  -4  13   33.87    2.81
   0   4  13   33.70    3.33
   0  -4  13   35.79    2.67
   0  -4  13   28.28    2.47
   0   4  13   36.83    2.93
   0  -4  13   28.38    3.04
   0   4  13   32.33    2.59
   0  -4  13   35.72    2.58
   0   4  13   34.79    3.58
   0  -4  13   37.92    2.64
   0   4  13   37.00    2.69
   0   4  13   31.10    2.83
   0   4  13   39.05    2.69
   0  -4  13   36.56    2.56
   0  -4  13   33.44    3.03
   0   4  14   25.71    2.37
   0  -4  14   21.65    2.22
   0   4  14   23.00    2.53
   0  -4  14   24.51    2.58
   0  -4  14   29.10    2.46
   0   4  14   28.93    3.22
   0   4  14   23.90    2.47
   0  -4  14   28.63    2.86
   0   4  14   23.53    3.22
   0  -4  14   29.20    2.53
   0   4  14   27.39    2.54
   0  -4  14   27.56    3.10
   0  -4  14   21.43    2.19
   0   4  14   22.81    2.38
   0  -4  15    1.38    1.41
   0   4  15   -0.21    1.60
   0   4  15    0.25    1.64
   0  -4  15    0.88    2.12
   0  -4  15    0.19    1.31
   0   4  15    0.46    1.62
   0  -4  15    0.83    1.55
   0  -4  15    0.53    1.68
   0   4  15    0.44    1.48
   0  -4  15    1.63    1.34
   0   4  15    0.87    1.33
   0  -4  15   -0.70    1.49
   0  -4  15    1.97    2.15
   0  -4  16   38.57    3.10
   0   4  16   38.54    3.24
   0   4  16   36.08    3.29
   0  -4  16   39.40    3.97
   0   4  16   34.67    3.11
   0  -4  16   43.20    3.26
   0   4  16   46.92    3.42
   0  -4  16   40.13    3.25
   0  -4  16   46.45    3.12
   0   4  16   40.34    3.16
   0  -4  16   35.58    2.99
   0  -4  16   42.30    3.86
   0   4  17   86.38    4.76
   0  -4  17   77.33    4.54
   0  -4  17   88.52    5.58
   0  -4  17   78.49    4.30
   0   4  17   86.81    4.83
   0  -4  17   85.85    4.69
   0   4  17   79.20    4.75
   0  -4  17   82.37    4.53
   0   4  17   92.41    4.90
   0  -4  17   79.06    5.40
   0  -4  17   76.62    4.96
   0   4  18   11.00    2.21
   0  -4  18   11.28    2.44
   0   4  18    7.28    2.49
   0  -4  18    5.25    2.52
   0  -4  18   12.53    2.94
   0  -4  18   10.68    1.86
   0   4  18    8.43    2.17
   0  -4  18   12.22    2.30
   0   4  18   10.12    2.34
   0  -4  18   10.74    2.15
   0   4  19   55.83    4.46
   0  -4  19   57.34    4.67
   0  -4  19   50.12    4.45
   0  -4  19   56.62    3.94
   0   4  19   52.03    3.96
   0   4  19   52.71    3.73
   0  -4  19   53.34    4.18
   0   4  19   46.07    3.79
   0  -4  19   54.57    3.94
   0   4  20    0.24    1.43
   0  -4  20   -0.88    1.80
   0   4  20   -0.82    1.92
   0  -4  20    0.78    1.70
   0   4  20   -0.32    2.16
   0  -4  20   -1.33    2.48
   0  -4  20   -1.70    2.27
   0  -4  21   -1.12    1.87
   0  -4  21   -0.65    2.35
   0   4  21    0.30    2.31
   0  -4  21    0.25    1.46
   0   4  21    0.26    1.68
   0  -4  22    3.61    1.82
   0  -4  22    1.66    1.61
   0   4  22    0.25    1.76
   0  -4  22   -0.51    1.75
   0   4  22    2.26    2.06
   0  -4  23    0.62    1.71
   0   4  23    2.26    1.85
   0   4  23   -0.22    1.64
   0  -4  23    0.22    1.47
   0   4  23    1.17    1.75
   0  -4  23    2.06    1.74
   0  -4  23    2.87    1.71
   0   4  24    0.85    1.56
   0   4  24    3.50    1.43
   0  -4  24    2.43    1.41
   0   4  24    2.97    1.64
   0  -4  24    5.47    1.77
   0   4  25   39.23    2.85
   0  -4  25   43.32    2.69
   0   4  25   36.09    2.57
   0  -4  25   46.65    2.78
   0  -4  25   45.09    2.85
   0   4  25   38.51    2.70
   0  -4  26    0.55    1.15
   0  -5   0   -0.36    0.75
   0  -5   1  250.30    7.53
   0  -5  -1  259.07    7.47
   0   5   1  258.38    7.08
   0  -5  -2  294.65    8.43
   0  -5   2  306.67    8.60
   0   5   2  298.91    7.89
   0   5  -2  285.15    7.75
   0  -5   3  481.34   11.50
   0   5   3  458.97   11.61
   0  -5   4    0.76    1.08
   0  -5   4    0.40    0.51
   0   5   4    0.14    0.55
   0   5   4    0.32    1.34
   0   5   5  104.97    3.33
   0  -5   5  101.18    3.22
   0  -5   5  103.69    4.00
   0   5   5  101.12    3.30
   0  -5   5  101.99    3.24
   0   5   5   98.80    4.10
   0  -5   6  240.87    7.04
   0   5   6  252.42    7.20
   0  -5   6  241.42    7.77
   0   5   6  228.55    7.92
   0  -5   6  248.11    7.07
   0   5   6  255.52    7.16
   0  -5   7   12.93    1.22
   0   5   7   12.95    1.32
   0   5   7   12.79    1.24
   0  -5   7   10.58    1.06
   0  -5   7   11.03    1.69
   0   5   7   14.72    1.88
   0   5   7   12.74    1.86
   0  -5   7   10.95    1.67
   0   5   8   18.75    2.13
   0  -5   8   16.97    1.36
   0   5   8   19.39    1.51
   0  -5   8   15.48    1.39
   0   5   8   17.48    1.54
   0   5   9   -1.24    1.80
   0   5   9    0.21    1.03
   0  -5   9   -0.10    0.97
   0   5   9   -0.34    0.94
   0  -5   9    0.41    0.86
   0   5   9    0.34    1.46
   0   5   9   -0.18    1.45
   0  -5   9    1.58    1.37
   0  -5  10  289.39    9.48
   0  -5  10  301.75    9.23
   0   5  10  274.99    9.84
   0  -5  10  260.68    9.01
   0   5  10  278.49    9.47
   0   5  10  267.54    9.84
   0  -5  10  283.04    8.63
   0   5  10  273.94    8.65
   0  -5  10  280.64    8.65
   0   5  10  275.15    8.74
   0  -5  10  280.98    9.62
   0  -5  10  269.28    9.39
   0  -5  11  355.82   11.91
   0  -5  11  358.28   11.08
   0   5  11  373.92   11.29
   0   5  11  366.53   12.45
   0  -5  11  370.90   11.83
   0  -5  11  371.96   11.51
   0   5  11  360.60   12.35
   0  -5  11  373.83   12.19
   0   5  11  391.80   11.97
   0  -5  11  354.22   11.38
   0   5  11  353.93   11.67
   0  -5  12   17.27    2.35
   0  -5  12   15.42    1.77
   0   5  12   14.85    1.80
   0   5  12   16.53    2.76
   0  -5  12   14.52    1.77
   0   5  12   20.06    2.02
   0  -5  12   15.07    2.04
   0  -5  12   13.05    1.63
   0   5  12   16.20    1.77
   0  -5  12   16.09    2.12
   0  -5  12   14.75    1.96
   0   5  12   15.41    2.46
   0  -5  12   13.33    2.34
   0   5  12   16.87    2.11
   0   5  12   14.64    2.14
   0   5  13   74.03    3.77
   0  -5  13   72.83    3.75
   0   5  13   74.55    4.97
   0   5  13   70.61    3.81
   0  -5  13   62.96    3.53
   0  -5  13   73.21    3.94
   0   5  13   77.39    4.79
   0   5  13   74.20    4.25
   0  -5  13   72.93    4.56
   0   5  13   66.44    3.68
   0  -5  13   70.14    3.62
   0  -5  13   65.87    4.09
   0   5  13   68.43    4.10
   0  -5  13   72.12    4.45
   0  -5  14  292.40    9.46
   0   5  14  277.29    9.48
   0  -5  14  282.21    9.50
   0   5  14  273.48    9.59
   0   5  14  302.66   11.23
   0   5  14  279.53   10.73
   0  -5  14  280.07    9.63
   0   5  14  280.38   10.11
   0  -5  14  271.72   10.45
   0   5  14  283.81    9.58
   0  -5  14  262.27    9.26
   0  -5  14  276.55   10.01
   0   5  14  258.19    9.91
   0  -5  14  265.28   10.20
   0  -5  15   83.30    4.30
   0   5  15   79.48    4.34
   0   5  15   78.20    4.37
   0   5  15   82.55    5.49
   0  -5  15   78.63    4.23
   0   5  15   87.21    4.86
   0  -5  15   80.18    5.08
   0   5  15   71.83    4.14
   0  -5  15   70.56    4.03
   0  -5  15   74.56    4.53
   0  -5  15   74.22    4.22
   0  -5  15   81.86    4.97
   0   5  15   74.31    4.61
   0  -5  16    3.62    1.71
   0   5  16    2.11    1.92
   0  -5  16    2.97    1.64
   0   5  16    3.16    1.82
   0  -5  16    2.48    2.27
   0  -5  16    3.28    1.72
   0  -5  16    2.41    1.91
   0   5  16    1.90    1.51
   0  -5  16    2.63    1.62
   0  -5  16    3.26    2.59
   0   5  16    2.22    1.92
   0  -5  17    3.03    2.38
   0   5  17   -0.48    1.81
   0  -5  17    1.35    1.64
   0  -5  17    2.01    1.54
   0   5  17    1.50    1.66
   0  -5  17    2.55    1.52
   0   5  17    2.99    1.85
   0  -5  18  212.34    9.40
   0   5  18  206.71    8.37
   0  -5  18  209.96    8.30
   0   5  18  204.68    8.42
   0  -5  18  216.34    8.35
   0  -5  18  209.34    8.15
   0  -5  18  211.67    8.94
   0   5  18  227.30    8.81
   0   5  19   84.08    5.30
   0  -5  19   69.62    4.38
   0   5  19   76.20    4.64
   0  -5  20    3.83    1.64
   0   5  20    2.32    1.73
   0  -5  20    0.28    1.90
   0   5  20    4.30    1.72
   0  -5  20    2.33    2.31
   0   5  21    3.67    1.62
   0  -5  21    9.00    2.17
   0  -5  21    9.11    2.59
   0   5  21    9.23    2.35
   0  -5  21    2.75    1.69
   0   5  21    5.62    1.95
   0  -5  22  142.09    6.45
   0   5  22  158.23    6.61
   0  -5  22  142.69    6.33
   0   5  22  144.82    6.33
   0  -5  22  133.52    6.02
   0   5  22  145.52    6.75
   0  -5  22  155.02    6.65
   0  -5  23    3.37    1.49
   0  -5  23    3.30    1.78
   0   5  23    2.16    1.44
   0  -5  23    1.65    1.30
   0  -5  23    2.32    1.59
   0   5  23    3.35    1.78
   0   5  23    2.05    1.69
   0  -5  24   61.38    3.35
   0   5  24   56.26    3.22
   0  -5  24   58.23    3.35
   0   5  24   61.62    3.58
   0  -5  25    2.34    1.07
   0   5  25    1.95    1.22
   0   6   0 1129.55   29.51
   0  -6   0 1151.57   29.98
   0  -6   1    4.09    1.21
   0  -6  -1    4.01    1.11
   0   6   1    3.78    0.78
   0  -6   2  147.97    5.24
   0  -6  -2  155.21    5.12
   0   6   2  157.48    5.49
   0  -6   3   22.36    1.89
   0   6   3   20.96    2.03
   0  -6   4  186.92    6.30
   0   6   4  186.81    6.46
   0   6   5   41.32    2.67
   0   6   5   36.06    2.73
   0   6   6   11.19    2.02
   0   6   7   24.56    2.37
   0   6   7   18.72    2.31
   0  -6   7   23.42    2.09
   0  -6   7   19.41    2.18
   0   6   7   21.89    2.75
   0  -6   8  430.30   13.30
   0   6   8  436.73   13.23
   0  -6   8  416.44   13.02
   0   6   8  428.00   13.42
   0   6   8  432.81   13.96
   0  -6   8  433.20   12.99
   0   6   8  432.65   13.56
   0  -6   9   92.10    4.44
   0  -6   9   82.26    4.13
   0   6   9   95.54    4.61
   0   6   9   88.06    4.94
   0   6   9   84.16    4.55
   0  -6   9   87.38    4.17
   0  -6  10  182.82    6.76
   0   6  10  175.12    7.43
   0   6  10  172.67    6.99
   0  -6  10  166.51    6.57
   0  -6  10  182.26    6.95
   0   6  10  165.72    7.32
   0   6  10  170.72    6.63
   0  -6  11    9.37    1.88
   0   6  11   13.19    2.51
   0   6  11   11.58    2.18
   0  -6  11   12.24    1.96
   0  -6  11    6.82    1.85
   0   6  11   10.51    1.80
   0  -6  11    8.30    1.89
   0   6  11    9.45    2.45
   0   6  12  118.89    6.21
   0   6  12  134.40    6.10
   0  -6  12  120.26    5.43
   0  -6  12  140.29    6.03
   0  -6  12  128.83    6.02
   0  -6  12  122.06    5.57
   0   6  12  112.80    5.57
   0   6  12  127.30    6.49
   0   6  13   96.60    5.62
   0   6  13   99.72    5.20
   0  -6  13   95.13    5.08
   0  -6  13   86.81    5.08
   0  -6  13   88.99    4.65
   0   6  13   88.93    4.86
   0   6  13   91.78    5.75
   0   6  14  123.48    5.88
   0  -6  14  117.04    5.79
   0  -6  14  107.48    5.93
   0   6  14  116.10    6.32
   0  -6  14  117.15    5.51
   0   6  14   97.01    5.43
   0   6  14  106.92    6.45
   0   6  15    6.07    2.55
   0   6  15    9.83    3.06
   0  -6  15    4.03    1.90
   0  -6  15    3.63    1.96
   0   6  15    8.26    2.47
   0   6  15    4.62    1.86
   0  -6  15    6.90    1.97
   0   6  16    1.46    2.56
   0  -6  16    0.82    1.46
   0  -6  16    0.63    1.86
   0   6  16    0.28    1.95
   0  -6  16   -0.34    2.48
   0  -6  16    1.66    1.67
   0   6  17    5.78    2.08
   0  -6  17    3.11    2.53
   0  -6  17    4.78    1.77
   0  -6  18   62.39    3.99
   0  -6  19    9.11    2.66
   0   6  19    6.89    1.94
   0  -6  19   10.59    2.31
   0  -6  20    1.61    2.23
   0   6  20   -0.26    1.57
   0  -6  20    5.11    1.95
   0   6  20    1.73    2.17
   0  -6  21   92.68    5.43
   0  -6  21   84.49    4.81
   0   6  21   92.81    4.85
   0   6  21   88.67    5.15
   0   6  22    3.49    1.77
   0  -6  22    2.94    1.58
   0   6  22    3.65    1.47
   0  -6  22    3.00    1.85
   0  -6  22    4.51    2.16
   0   6  23   17.89    2.25
   0  -6  23   21.64    2.42
   0   6  24    0.15    1.19
   0  -6  24   -1.07    1.35
   0  -7   0    0.34    1.09
   0  -7  -1    1.43    1.12
   0  -7   1    2.10    1.13
   0   7   1    2.57    1.40
   0   7   1    0.47    1.29
   0  -7  -2  924.51   25.07
   0   7   2  952.40   25.84
   0   7   2  924.83   25.43
   0   7   3  332.78   10.40
   0   7   3  306.55    9.91
   0   7   4    2.26    1.43
   0  -7   4    3.05    1.38
   0   7   4    5.94    1.71
   0   7   4    4.12    1.67
   0   7   5   24.02    2.40
   0  -7   5   23.83    2.12
   0   7   5   27.34    2.62
   0   7   5   22.28    2.35
   0   7   6  417.78   12.87
   0  -7   6  397.38   12.26
   0   7   6  401.86   12.99
   0   7   6  390.95   12.41
   0  -7   7   72.30    3.91
   0   7   7   84.35    4.60
   0   7   7   76.28    4.31
   0   7   7   81.94    5.06
   0  -7   7   85.36    4.32
   0   7   7   76.35    4.13
   0   7   8   30.55    2.96
   0  -7   8   29.14    2.57
   0  -7   8   30.33    2.78
   0   7   8   24.88    2.61
   0   7   8   32.86    2.96
   0  -7   8   36.24    2.78
   0   7   8   31.64    3.32
   0  -7   9    2.25    1.47
   0   7   9    4.17    1.87
   0  -7   9    3.76    1.66
   0  -7   9    4.40    1.62
   0   7   9    2.21    2.02
   0   7   9    6.42    1.92
   0  -7  10  331.61   10.97
   0   7  10  336.90   11.55
   0  -7  10  326.06   10.98
   0   7  10  338.41   12.00
   0  -7  10  336.47   11.35
   0   7  10  318.31   10.83
   0   7  10  325.34   11.99
   0  -7  11   96.50    4.78
   0   7  11   93.89    5.17
   0  -7  11   93.11    4.68
   0  -7  11   91.33    5.08
   0   7  11   96.71    5.65
   0  -7  11   97.32    5.07
   0   7  11   87.62    4.68
   0   7  11   89.82    5.55
   0  -7  12   12.70    2.13
   0   7  12   14.42    2.96
   0   7  12   16.65    2.48
   0  -7  12   13.03    2.39
   0  -7  12   15.02    2.46
   0   7  12   15.06    3.07
   0   7  12   12.95    2.03
   0  -7  13    0.70    1.74
   0   7  13    0.33    2.20
   0   7  13   -0.55    1.80
   0  -7  13    0.29    1.96
   0  -7 -13    0.83    1.40
   0   7  13   -0.25    1.68
   0  -7  13   -0.81    1.79
   0   7  13    1.02    2.41
   0   7  14  229.24    9.50
   0  -7  14  241.80    9.51
   0  -7  14  252.76    9.90
   0  -7  14  242.93    9.16
   0   7  14  254.57   10.43
   0   7  14  226.37    9.14
   0   7  14  253.83   10.52
   0   7  15   22.17    3.54
   0  -7  15   18.59    2.75
   0  -7  15   28.66    3.31
   0  -7  15   19.59    2.64
   0   7  15   21.63    2.92
   0   7  15   25.33    3.56
   0  -7  16    6.55    1.97
   0  -7  16   10.49    2.40
   0  -7  16    7.27    1.99
   0   7  16    4.91    2.98
   0   7  16    7.51    2.23
   0  -7  17   26.14    3.37
   0  -7  17   21.15    2.59
   0   7  18  193.57    8.39
   0  -7  18  200.24    9.03
   0   7  19   14.84    2.47
   0  -7  19   13.49    2.47
   0   7  19   11.12    2.49
   0  -7  19   13.00    2.86
   0  -7  20    5.16    1.96
   0   7  20    2.76    1.75
   0   7  20    2.88    1.83
   0  -7  20    4.23    2.32
   0  -7  21    5.62    2.06
   0   7  21    5.66    1.67
   0  -7  21    5.57    1.69
   0   7  21    2.54    1.80
   0  -7  21    3.81    2.12
   0  -7  22   83.27    4.56
   0   7  22   72.02    3.94
   0   7  22   85.62    4.37
   0  -7  23    0.35    1.57
   0  -7  24    2.51    1.26
   0  -8   0   85.03    3.90
   0   8   0   98.90    4.45
   0   8   1  112.19    4.69
   0  -8   1  115.97    4.65
   0   8   1  111.62    5.04
   0   8   2  287.02    9.75
   0  -8   2  272.02    9.03
   0   8   2  290.78    9.72
   0   8   3    5.94    1.69
   0  -8   3    4.83    1.42
   0   8   3    4.81    1.55
   0   8   4    4.52    1.65
   0   8   4    4.92    1.75
   0   8   4    3.87    1.73
   0  -8   4    4.10    1.45
   0   8   4    2.50    1.54
   0   8   5    2.01    1.54
   0  -8   5    3.98    1.58
   0   8   5    1.66    1.61
   0   8   5    1.66    1.47
   0   8   6   10.72    2.11
   0  -8   6    5.65    1.72
   0   8   6    7.89    2.09
   0   8   6   10.00    2.06
   0   8   7    8.47    2.83
   0   8   7    5.85    1.82
   0  -8   7    8.86    2.07
   0   8   7    7.28    2.04
   0  -8   7    5.75    1.59
   0   8   7    9.51    2.11
   0   8   8   10.95    2.90
   0  -8   8   11.34    2.14
   0  -8   8   13.59    2.13
   0   8   8   11.64    2.36
   0   8   8    7.75    2.16
   0  -8   8   12.37    2.04
   0   8   9    1.90    2.28
   0  -8   9    0.67    1.70
   0  -8   9    0.50    1.66
   0   8   9    2.89    1.88
   0   8   9    1.11    1.97
   0  -8   9    3.64    1.70
   0   8  10    6.82    2.74
   0  -8  10    3.38    1.81
   0  -8  10    7.26    1.96
   0  -8  10    3.14    1.75
   0   8  10    3.00    2.01
   0   8  11   34.54    3.87
   0  -8  11   29.54    3.29
   0   8  11   24.24    3.47
   0  -8  11   38.22    3.39
   0   8  11   27.68    3.11
   0  -8  11   35.10    3.14
   0   8  12   -0.69    2.58
   0   8  12   -0.35    2.61
   0  -8  12   -0.59    1.89
   0  -8  12   -1.13    1.86
   0   8  12   -0.58    2.10
   0  -8  12    0.24    1.76
   0   8  13   17.82    3.23
   0   8  13   12.39    3.23
   0  -8  13   20.40    2.92
   0  -8 -13   18.07    2.39
   0  -8  13   15.97    2.45
   0   8  13   12.60    2.59
   0  -8  13   17.50    2.74
   0   8  14    1.13    2.80
   0  -8  14    3.56    1.92
   0  -8  14    4.49    2.18
   0  -8  14    4.13    1.87
   0   8  14    1.53    2.10
   0   8  14    4.76    2.58
   0  -8  15   32.31    3.34
   0  -8  15   36.74    3.75
   0  -8  15   36.67    3.30
   0   8  15   46.73    4.59
   0   8  15   35.01    3.74
   0   8  15   39.39    4.39
   0  -8  16    5.77    1.92
   0  -8  16    6.95    2.29
   0   8  16    9.94    2.96
   0   8  16    4.81    2.55
   0  -8  16    8.51    2.12
   0   8  17    6.32    2.16
   0  -8  17    6.83    2.53
   0   8  18   18.56    2.62
   0  -8  18   15.59    2.91
   0   8  19   10.09    2.26
   0   8  19    5.80    1.92
   0  -8  19    7.53    1.98
   0  -8  19    6.63    2.36
   0  -8  20   -0.75    2.03
   0   8  20   -0.22    1.54
   0  -8  20   -0.42    1.53
   0   8  20    1.64    1.60
   0  -8  20    0.54    1.93
   0  -8  21   25.07    2.74
   0  -8  21   26.09    2.85
   0   8  21   23.73    2.37
   0   8  21   25.50    2.45
   0  -8  22    3.96    1.68
   0  -8  22    2.98    1.67
   0  -8  23   16.40    1.93
   0   9   0   -0.43    1.52
   0  -9   0    1.14    1.23
   0   9  -1   43.90    3.12
   0   9   1   46.42    3.45
   0  -9   1   47.12    2.93
   0   9  -2 1045.74   28.83
   0   9   2 1024.91   29.27
   0  -9   2 1029.42   28.59
   0   9   3  123.52    5.63
   0   9   3  108.33    5.54
   0   9   3  106.21    4.95
   0  -9   3  108.86    4.95
   0   9   3  117.73    5.86
   0   9   4    8.95    2.29
   0   9   4    9.09    1.97
   0  -9   4    9.02    1.79
   0   9   4    7.99    2.18
   0   9   5   26.25    2.82
   0   9   5   28.01    2.74
   0  -9   5   22.96    2.42
   0   9   5   24.95    3.03
   0   9   6  185.71    7.76
   0   9   6  179.86    7.18
   0  -9   6  182.54    7.49
   0   9   6  168.71    7.69
   0  -9   6  161.90    6.93
   0  -9   7  505.19   15.61
   0   9   7  475.08   15.71
   0  -9   7  453.28   15.07
   0   9   7  477.80   15.88
   0  -9   7  468.71   14.95
   0   9   7  494.58   16.87
   0  -9   8   39.89    3.39
   0   9   8   33.82    3.44
   0   9   8   31.44    3.44
   0  -9   8   37.68    3.15
   0   9   8   37.84    4.10
   0   9   9    7.38    2.80
   0  -9   9    6.20    1.93
   0   9   9    8.31    2.37
   0  -9   9    9.43    2.15
   0   9   9    7.62    2.34
   0  -9   9    6.13    2.02
   0  -9  10  289.21   10.38
   0   9  10  286.11   11.52
   0  -9  10  281.40   10.72
   0   9  10  290.99   11.61
   0  -9  10  299.91   10.85
   0   9  10  273.30   10.82
   0  -9  10  271.07   10.16
   0  -9  11  202.48    8.22
   0   9  11  193.22    9.24
   0  -9  11  202.05    8.64
   0   9  11  180.38    8.43
   0  -9  11  193.70    8.53
   0  -9  12  127.87    6.39
   0   9  12  145.80    7.72
   0   9  12  125.81    7.42
   0  -9 -12  148.49    6.34
   0   9  12  137.44    6.93
   0  -9  12  135.08    6.84
   0  -9  12  139.56    6.79
   0  -9  13    3.99    1.92
   0   9  13   -0.75    2.80
   0   9  13    8.37    3.08
   0  -9  13    4.17    1.98
   0  -9 -13    4.41    1.83
   0   9  13    4.11    2.21
   0  -9  13    3.94    1.96
   0  -9 -14   85.16    4.68
   0  -9  14   92.86    5.70
   0   9  14   85.63    6.13
   0  -9  14   83.69    5.26
   0   9  14   88.42    6.04
   0  -9  14   90.82    5.12
   0   9  15   31.86    3.43
   0   9  15   40.46    4.45
   0   9  16    3.94    2.06
   0   9  17    4.03    2.02
   0  -9  17    3.50    2.25
   0   9  18   14.94    2.50
   0  -9  18   18.25    3.09
   0  -9  19   56.96    4.10
   0  -9  19   60.20    3.65
   0   9  19   52.93    3.79
   0   9  19   51.09    3.51
   0  -9  20   10.41    2.20
   0  -9  20    9.77    2.26
   0  -9  21    0.37    1.50
   0  -9  21    0.39    1.45
   0  -9  22   13.96    2.01
   0  10   0  148.06    6.59
   0 -10   1   30.21    2.67
   0  10  -1   34.39    2.94
   0  10   1   35.62    3.21
   0  10   2   56.14    4.30
   0 -10   2   55.73    3.58
   0  10   3   85.07    5.11
   0 -10   3   75.34    4.24
   0 -10   4    0.44    1.57
   0  10   4    0.91    2.04
   0  10   5  103.33    5.94
   0 -10   5  106.19    5.24
   0 -10   6   53.94    4.07
   0 -10   6   50.44    3.73
   0  10   6   47.48    4.24
   0  10   6   52.80    4.06
   0  10   6   56.62    5.15
   0 -10   7    2.09    1.91
   0 -10   7    0.86    1.79
   0 -10   7   -0.73    1.66
   0  10   7   -0.32    1.94
   0  10   7    0.30    1.84
   0  10   7    2.69    2.78
   0 -10   8    5.50    2.10
   0 -10   8    4.11    1.99
   0  10   8    3.25    2.42
   0 -10   8    1.00    1.73
   0  10   8    3.08    1.96
   0  10   8    2.64    2.80
   0 -10   9    6.46    2.15
   0  10   9    8.55    2.52
   0 -10   9    3.62    1.93
   0  10   9    5.96    2.31
   0  10   9    7.14    3.17
   0 -10   9    5.39    2.04
   0 -10  10   19.88    2.72
   0  10  10   24.09    3.89
   0 -10  10   18.22    2.89
   0  10  10   21.94    3.74
   0  10  10   19.10    2.98
   0 -10  10   18.21    2.75
   0 -10  11    1.08    1.80
   0  10  11    2.24    2.63
   0  10  11   -0.76    2.51
   0 -10  11   -0.92    1.93
   0 -10 -11    1.45    1.80
   0  10  11    0.64    1.92
   0 -10  11   -0.31    1.95
   0  10  12   34.06    4.09
   0  10  12   36.11    4.24
   0 -10 -12   38.01    3.25
   0 -10  12   35.89    3.36
   0 -10  12   44.83    3.95
   0 -10  12   38.16    3.58
   0 -10 -13   11.33    2.21
   0  10  13   12.64    2.98
   0  10  13   11.37    3.26
   0  10  13   12.68    2.75
   0 -10 -14   14.04    2.16
   0  10  14   12.06    2.47
   0  10  15    1.40    2.29
   0  10  15    0.30    1.94
   0  10  15    1.80    2.58
   0  10  16    4.50    1.95
   0  10  16    8.18    2.91
   0 -10  17   11.75    2.40
   0 -10  17    7.57    2.24
   0  10  17    7.55    2.11
   0 -10  18    3.21    1.96
   0 -10  18    3.77    2.05
   0 -10  18    2.11    1.34
   0 -10  19    7.66    1.95
   0 -10  19    9.82    2.07
   0 -10  20    5.87    1.67
   0 -10  20    3.00    1.69
   0 -10  21    1.30    1.62
   0  11   0   -0.93    1.90
   0  11   1    4.41    2.14
   0  11   2    2.56    2.17
   0  11   3   95.16    5.68
   0 -11   3   92.76    4.92
   0  11   4    4.26    2.43
   0 -11   4    4.86    1.90
   0 -11   5    1.53    1.95
   0  11   5    1.66    2.28
   0 -11   5    3.24    1.76
   0  11   6  364.30   13.97
   0 -11   6  341.43   12.27
   0 -11   6  377.79   12.87
   0  11   6  363.18   13.06
   0  11   7   72.84    5.83
   0 -11   7   74.52    4.59
   0  11   7   72.79    5.08
   0 -11   7   66.17    4.54
   0 -11   7   67.31    4.79
   0 -11   8   -0.79    1.71
   0  11   8    1.34    2.15
   0 -11   8   -1.24    1.95
   0 -11   8    1.34    1.72
   0  11   8   -1.94    2.64
   0 -11   9   -0.27    1.74
   0  11   9   -0.38    2.85
   0 -11   9   -0.30    1.73
   0 -11   9   -1.24    1.82
   0  11  10   19.80    3.35
   0  11  10   18.85    3.45
   0 -11 -10   22.81    2.74
   0 -11  10   22.20    2.95
   0 -11  10   18.44    2.63
   0 -11  10   16.24    2.65
   0 -11 -11   45.93    3.55
   0 -11 -12    0.46    1.54
   0 -11  13    7.01    2.33
   0  11  13    9.42    2.86
   0  11  13    8.53    2.82
   0 -11 -13    6.14    1.77
   0  11  14    0.67    2.28
   0 -11  14   -2.02    2.07
   0  11  14    0.34    2.51
   0 -11 -15   36.70    2.84
   0 -11  15   41.79    3.47
   0  11  15   37.31    3.95
   0  11  15   40.16    3.92
   0 -11  16   43.96    3.46
   0 -11  16   41.97    3.60
   0 -11  17    2.66    1.71
   0 -11  17    1.86    1.82
   0 -11  18    5.99    1.72
   0 -11  18    4.42    1.77
   0 -11  19   68.39    3.59
   0 -11  19   65.35    3.62
   0 -11  20    7.61    1.78
   0  12   0    2.56    2.12
   0  12  -1  111.01    6.21
   0  12   1  111.01    6.24
   0  12  -2    0.31    1.85
   0  12   2    1.31    2.04
   0 -12   3    8.02    2.32
   0  12   3    5.60    2.14
   0 -12   4   20.86    2.97
   0  12   4   21.87    3.00
   0 -12   5   -1.60    2.09
   0  12   5   -2.32    2.22
   0  12   5   -2.12    3.13
   0 -12   6   10.85    2.48
   0 -12   6   11.28    2.45
   0  12   6   11.36    3.45
   0  12   6   11.90    2.76
   0  12   7    3.90    3.14
   0 -12   7    0.81    1.75
   0 -12  -8   43.75    3.53
   0 -12  -9   28.28    2.90
   0  12   9   16.31    3.26
   0  12  10    2.13    2.66
   0 -12 -10    4.03    1.80
   0  12  10    0.35    2.44
   0  12  11    2.75    2.72
   0  12  11    7.47    2.77
   0 -12  12    3.93    1.78
   0  12  12    2.92    2.32
   0  12  12    3.62    2.44
   0 -12  13   18.38    2.38
   0  12  13   19.60    3.26
   0  12  13   22.34    3.25
   0 -12 -13   20.82    2.28
   0 -12  14    0.80    1.53
   0  12  14    2.02    2.33
   0  12  14   -0.28    2.03
   0 -12 -14    0.70    1.24
   0  12  15   23.90    2.92
   0 -12 -15   18.87    1.96
   0 -12  15   26.92    2.51
   0 -12  16    3.74    1.76
   0 -12  16    4.18    1.50
   0 -12  17   -0.89    1.40
   0 -12  17    0.44    1.30
   0  13   0   -0.59    1.94
   0  13  -1   48.46    3.86
   0 -13   1   53.56    3.66
   0 -13   2    4.81    1.74
   0  13   2    6.07    2.19
   0 -13   3    0.41    1.47
   0  13   3    1.83    1.97
   0 -13   4   11.18    2.41
   0  13   4    9.72    2.44
   0 -13  -4    9.86    2.16
   0  13   4    6.90    3.01
   0 -13   5    7.84    2.27
   0  13   5   11.14    2.45
   0 -13  -5    8.83    2.13
   0  13   5    7.74    3.34
   0 -13  -6    0.48    1.71
   0  13   6    2.58    2.66
   0 -13   6    2.31    1.81
   0 -13  -7    0.71    1.69
   0  13   7    3.89    2.83
   0 -13   7   -0.48    1.65
   0  13   8   10.85    3.24
   0  13   8    7.35    2.76
   0  13   9    6.17    3.07
   0  13   9    4.18    2.53
   0  13  10   16.74    3.15
   0 -13 -10   13.86    2.17
   0  13  10   19.31    3.18
   0  13  11   -1.47    2.25
   0  13  11    2.61    2.25
   0 -13 -11    0.20    1.42
   0 -13 -12   29.65    2.52
   0  13  12   26.18    3.14
   0  13  12   22.74    3.11
   0  13  13    6.92    2.08
   0 -13 -13    3.33    1.36
   0  13  13    6.28    2.11
   0 -13 -14   -0.27    1.11
   0  13  14    0.45    1.84
   0 -13 -15    2.84    1.00
   0 -13  15    3.01    1.60
   0  14   0  118.66    5.91
   0 -14   0  146.88    6.00
   0  14   1    1.96    1.63
   0 -14   1    1.76    1.39
   0 -14  -1    2.93    1.63
   0 -14   2    0.50    1.77
   0 -14  -2   -1.06    1.65
   0 -14   2   -0.37    1.33
   0  14   2    0.49    1.58
   0  14   2   -1.10    2.79
   0  14   3    0.35    2.66
   0 -14  -3    1.71    1.52
   0 -14   3    5.91    2.05
   0  14   4  110.06    6.49
   0 -14  -4  117.99    5.36
   0 -14   4  104.85    5.47
   0 -14   5    2.87    1.71
   0 -14  -5    2.32    1.56
   0  14   5    3.85    2.58
   0  14   6    6.54    2.27
   0 -14   6    5.45    1.78
   0 -14  -6    6.19    1.78
   0  14   6    7.96    2.72
   0 -14  -7    3.21    1.69
   0  14   7    3.80    2.38
   0  14   7    4.85    2.27
   0 -14  -8  124.66    5.45
   0  14   8  121.16    6.29
   0  14   8  125.13    6.26
   0  14   9   -1.31    2.17
   0  14   9    1.55    1.96
   0 -14  -9   -0.73    1.47
   0  14  10   12.02    2.45
   0  14  10   12.78    2.37
   0 -14 -10   12.19    1.85
   0  14  11    1.81    1.89
   0  14  11   -0.67    1.80
   0 -14 -11   -0.46    1.26
   0 -14 -12  113.94    4.55
   0  14  12  105.14    5.20
   0  14  12  112.86    5.32
   0 -14 -13    1.54    1.40
   0  14  13   -1.06    2.06
   0 -15   0   -0.16    1.20
   0  15   0   -2.81    2.65
   0 -15   0   -1.60    1.64
   0 -15   1   42.41    3.10
   0 -15  -1   38.40    3.05
   0  15   1   47.43    3.95
   0  15  -1   42.51    3.99
   0 -15  -1   41.02    2.86
   0 -15   1   43.45    2.71
   0 -15  -2    3.14    1.42
   0  15   2    2.13    2.26
   0 -15   2    1.13    1.43
   0 -15  -3  106.03    4.60
   0  15   3  116.14    5.75
   0  15   4    3.71    2.13
   0 -15   4    1.93    1.27
   0  15   4    1.41    1.74
   0 -15  -4    1.82    1.38
   0  15   5   20.90    2.63
   0 -15  -5   25.97    2.35
   0  15   5   24.18    2.84
   0  15   6    0.87    1.66
   0 -15  -6    1.10    1.39
   0  15   6    0.68    1.84
   0  15   7   44.68    3.23
   0 -15  -7   37.76    2.70
   0  15   7   41.01    3.27
   0  15   8    3.68    1.85
   0 -15  -8    3.13    1.51
   0  15   8    3.59    1.91
   0  15   9   16.91    2.56
   0 -15  -9   15.71    2.06
   0  15   9   17.19    2.54
   0  15  10   -0.64    1.93
   0 -15 -10    3.49    1.66
   0  15  10    1.96    2.08
   0 -15 -11   63.26    3.08
   0  16   0    4.50    1.91
   0  16   0    2.95    2.08
   0  16   1   10.88    2.04
   0  16  -1   12.23    2.41
   0  16   1    9.05    2.26
   0  16   2   -0.15    1.82
   0 -16  -2    1.23    1.03
   0  16   2    4.17    2.06
   0  16  -2   -1.04    2.13
   0  16   3    4.50    1.94
   0 -16  -3    6.20    1.40
   0  16   3    1.94    2.04
   0  16  -3    9.26    2.37
   0  16   4    9.81    2.10
   0  16  -4   10.79    2.52
   0  16   4   11.72    2.22
   0 -16  -4   11.74    1.61
   0  16   5   12.50    2.30
   0  16  -5   12.58    2.47
   0 -16  -5   14.18    1.84
   0 -16  -6    0.68    1.53
   0 -16  -7    9.79    1.66
   0 -16  -8   16.41    1.58
   1   0   0    1.11    0.34
  -1   0   0    0.35    0.25
   1   0   0    0.29    0.33
   1   0   0    0.41    0.34
   1   0   1  771.96   19.57
   1   0   1  752.18   19.59
   1   0   1  785.35   19.62
  -1   0   1  776.46   19.60
   1   0   1  740.76   19.55
   1   0   2 2038.84   51.23
   1   0   2 1973.31   51.35
  -1   0   2 2043.43   51.51
   1   0   2 2044.30   51.41
   1   0   2 2031.98   51.37
   1   0   3  701.79   17.69
   1   0   3  691.09   17.77
   1   0   3  686.89   17.76
   1   0   3  696.94   17.51
  -1   0   3  692.22   17.90
   1   0   3  663.02   17.45
  -1   0   3  678.25   17.67
   1   0   4  683.69   18.21
   1   0   4  711.85   18.32
   1   0   4  699.70   18.35
   1   0   4  706.78   18.01
  -1   0   4  697.46   18.22
  -1   0   4  728.74   18.52
   1   0   4  694.91   18.04
   1   0   5 9694.46  249.07
  -1   0   5 9902.61  249.17
  -1   0   5 9908.72  249.06
   1   0   5 9761.89  249.18
   1   0   5 9799.97  249.22
   1   0   5 9824.10  248.82
  -1   0   5 9840.61  249.39
  -1   0   5 9996.53  249.07
   1   0   5 9999.00  248.92
  -1   0   5 9914.91  249.14
   1   0   6    4.99    0.64
   1   0   6    3.56    0.89
  -1   0   6    5.72    0.90
  -1   0   6    6.59    0.97
   1   0   6    3.76    0.95
   1   0   6    4.75    0.76
  -1   0   6    5.65    1.15
  -1   0   6    5.84    1.01
   1   0   6    6.35    1.06
  -1   0   7  325.13    9.21
  -1   0   7  320.46    9.14
   1   0   7  333.07    9.35
   1   0   7  323.54    9.09
   1   0   7  345.16    9.32
   1   0   7  319.85    8.78
   1   0   7  316.32    8.98
  -1   0   7  317.74    9.12
  -1   0   7  315.85    9.41
  -1   0   8  563.56   15.47
  -1   0   8  553.66   15.42
   1   0   8  556.61   15.59
   1   0   8  580.18   15.35
  -1   0   8  567.00   15.42
   1   0   8  584.34   15.57
   1   0   8  569.07   14.97
  -1   0   8  543.94   15.70
  -1   0   8  562.46   15.38
  -1   0   9 2067.45   54.69
  -1   0   9 2064.63   54.70
   1   0   9 2182.48   54.61
   1   0   9 2144.27   54.89
   1   0   9 2125.57   54.79
  -1   0   9 2091.31   54.63
  -1   0   9 2185.95   54.69
  -1   0   9 2126.13   54.99
   1   0   9 2091.38   54.15
   1   0  10  412.04   11.94
   1   0  10  408.75   12.17
  -1   0  10  427.24   12.04
  -1   0  10  418.14   12.36
  -1   0  10  418.22   12.03
   1   0  10  417.66   11.46
   1   0  10  401.31   12.20
  -1   0  10  431.51   12.11
   1   0  11    8.92    1.05
  -1   0  11    6.94    1.77
   1   0  11    7.00    1.45
  -1   0  11    8.28    2.06
  -1   0  11   10.50    1.55
   1   0  11    8.65    1.56
  -1   0  12  223.75    8.09
   1   0  12  233.55    7.99
   1   0  12  230.62    6.85
  -1   0  12  220.78    7.23
   1   0  12  221.77    7.46
   1   0  12  214.70    7.41
   1   0  12  222.49    7.78
  -1   0  12  227.73    7.65
   1   0  12  229.52    7.83
   1   0  12  235.05    8.15
  -1   0  12  219.33    8.32
  -1   0  12  224.65    7.51
   1   0  12  235.15    7.76
   1   0  12  225.94    7.76
  -1   0  12  231.86    7.64
   1   0  13 1124.88   30.17
  -1   0  13 1121.47   30.01
   1   0  13 1049.61   30.21
   1   0  13 1102.37   30.62
  -1   0  13 1125.59   31.00
  -1   0  13 1088.19   29.51
   1   0  13 1024.42   29.70
   1   0  13 1128.95   30.66
   1   0  13 1116.01   30.31
  -1   0  13 1137.14   30.16
   1   0  13 1087.23   30.22
   1   0  13 1120.74   30.27
  -1   0  13 1106.10   30.08
   1   0  13 1153.00   30.54
  -1   0  13 1086.99   30.68
   1   0  14   43.69    3.26
  -1   0  14   50.60    3.64
  -1   0  14   50.32    3.75
   1   0  14   39.57    3.29
  -1   0  14   46.25    3.06
   1   0  14   45.01    3.14
   1   0  14   43.43    3.23
   1   0  14   42.02    3.40
   1   0  14   44.32    3.15
  -1   0  14   49.16    3.84
  -1   0  14   46.42    3.05
   1   0  14   44.10    3.10
   1   0  14   49.06    3.27
  -1   0  14   44.20    3.03
   1   0  15   57.04    3.82
  -1   0  15   53.30    4.03
   1   0  15   56.68    3.73
  -1   0  15   58.90    3.60
   1   0  15   53.33    3.58
   1   0  15   54.69    3.52
  -1   0  15   54.10    3.47
  -1   0  15   61.84    4.26
   1   0  15   48.05    3.80
   1   0  15   49.46    3.53
  -1   0  15   60.20    3.61
   1   0  15   61.69    3.68
   1   0  15   50.13    3.79
  -1   0  15   58.96    4.18
   1   0  16    0.22    1.75
   1   0  16   -0.27    1.91
  -1   0  16   -0.28    2.07
   1   0  16    2.22    1.94
   1   0  16    2.77    1.87
  -1   0  16    1.39    2.00
   1   0  16    2.58    1.71
  -1   0  16   -0.66    1.78
   1   0  16    0.46    1.61
  -1   0  16    1.12    1.64
  -1   0  16    0.84    1.75
  -1   0  17  598.90   18.59
   1   0  17  574.83   18.13
   1   0  17  576.30   17.72
  -1   0  17  597.65   17.90
   1   0  17  577.02   17.92
  -1   0  17  589.16   18.64
   1   0  17  554.18   18.22
   1   0  17  532.73   17.59
  -1   0  17  566.37   17.73
   1   0  17  567.98   17.69
  -1   0  17  586.52   17.67
  -1   0  18    8.01    2.01
  -1   0  18    9.69    2.85
   1   0  18    9.72    2.63
   1   0  18    8.11    2.13
  -1   0  18   13.70    2.41
   1   0  18    8.08    2.23
  -1   0  18    8.27    2.57
   1   0  18   11.43    2.44
  -1   0  18   12.02    2.36
   1   0  18    8.61    2.27
   1   0  19   27.36    3.18
  -1   0  19   23.80    3.29
   1   0  19   19.82    2.79
  -1   0  19   19.27    2.64
   1   0  19   18.18    2.71
  -1   0  19   17.66    2.55
  -1   0  19   23.24    3.49
   1   0  19   22.47    3.14
   1   0  19   18.16    2.72
  -1   0  19   18.95    2.71
   1   0  20   37.68    3.59
  -1   0  20   37.45    3.90
  -1   0  20   36.32    4.01
   1   0  20   34.45    3.77
   1   0  20   39.81    3.65
  -1   0  20   42.71    3.60
  -1   0  20   33.21    3.29
   1   0  20   31.79    3.34
  -1   0  20   34.00    3.27
  -1   0  21   53.05    4.24
   1   0  21   46.87    3.84
  -1   0  21   39.64    3.56
  -1   0  21   42.29    3.56
   1   0  21   44.57    3.83
  -1   0  21   36.16    3.43
   1   0  21   45.91    4.05
  -1   0  21   42.06    4.22
   1   0  22    0.92    1.97
  -1   0  22    0.31    2.03
  -1   0  22   -0.27    1.96
   1   0  22    1.42    1.87
  -1   0  23    0.30    2.06
   1   0  23    1.40    1.98
  -1   0  23    0.26    1.80
   1   0  23   -1.34    1.77
   1   0  24   67.79    4.43
  -1   0  24   54.55    3.90
   1   0  24   62.78    4.17
   1   0  24   62.45    4.10
  -1   0  24   59.22    4.23
  -1   0  25    6.23    1.67
   1   0  25    6.18    1.75
   1   0  25   10.02    2.02
  -1   0  25    8.72    2.07
   1   0  25    9.23    2.13
  -1   0  26   -0.72    1.52
  -1   0  26   -2.33    1.67
   1   0  26   -1.44    1.68
   1   0  26    1.23    1.28
  -1   0  26    0.86    1.31
   1   0  26    1.94    1.32
   1   0  27    2.57    1.83
  -1   0  27    3.78    1.83
  -1   0  28   -0.42    1.20
   1   0  28   -1.68    1.27
   1  -1  28    1.88    1.22
   1  -1  27   26.72    2.51
  -1   1  27   29.44    2.40
   1  -1  26   28.09    2.37
  -1   1  26   23.53    2.19
  -1   1  26   30.26    2.55
  -1   1  26   29.02    2.50
   1  -1  26   22.65    2.20
   1  -1  26   23.17    2.44
  -1   1  25   -0.88    1.75
  -1   1  25    0.20    1.34
   1  -1  25    0.83    1.49
   1  -1  25   -1.73    1.83
  -1   1  25    1.72    1.76
   1  -1  24    4.75    1.88
  -1   1  24    9.37    2.42
   1  -1  24    4.77    2.08
   1  -1  24    5.02    1.85
  -1   1  24    5.16    1.87
   1  -1  23   29.36    3.26
  -1   1  23   30.66    3.38
  -1   1  23   32.17    3.15
   1  -1  23   30.70    3.19
   1  -1  22   43.31    3.55
   1  -1  22   43.54    4.05
  -1   1  22   48.82    4.30
   1  -1  22   50.76    3.94
  -1   1  22   50.45    3.79
   1  -1  21   49.79    3.88
  -1   1  21   59.05    4.60
   1  -1  21   52.74    4.08
  -1   1  21   52.72    4.09
  -1   1  21   45.46    3.76
  -1   1  21   60.28    4.73
   1  -1  21   54.27    4.42
  -1   1  20   14.79    2.58
   1  -1  20   10.43    2.46
   1  -1  20   11.36    2.80
  -1   1  20   12.27    3.01
   1  -1  20   14.22    2.58
  -1   1  20   16.26    2.64
  -1   1  20   14.53    2.37
   1  -1  20    9.01    2.31
  -1   1  20   12.74    2.82
   1  -1  19   22.70    2.95
  -1   1  19   19.43    2.73
   1  -1  19   24.60    3.27
  -1   1  19   24.85    3.48
  -1   1  19   25.15    2.97
   1  -1  19   20.51    2.81
   1  -1  19   25.30    2.99
  -1   1  19   22.24    3.29
  -1   1  19   21.74    2.74
   1  -1  18   42.94    3.78
  -1   1  18   41.43    3.63
   1  -1  18   48.14    3.70
  -1   1  18   47.51    3.68
  -1   1  18   46.83    4.27
   1  -1  18   44.56    4.11
   1  -1  18   42.84    3.64
  -1   1  18   46.85    3.63
   1  -1  18   49.20    3.94
  -1   1  18   51.23    4.23
   1  -1  17   88.41    5.00
  -1   1  17   92.88    4.94
   1  -1  17  102.06    5.66
  -1   1  17   97.04    5.63
   1  -1  17   94.95    5.13
  -1   1  17  100.18    5.13
   1  -1  17   92.12    4.91
   1  -1  17   90.72    4.96
  -1   1  17   79.95    4.71
   1  -1  17   88.81    5.15
  -1   1  17   92.75    5.68
   1  -1  17   96.33    5.53
   1  -1  16  112.38    5.39
  -1   1  16   95.15    5.06
   1  -1  16  100.03    5.58
  -1   1  16  107.24    5.78
  -1   1  16  104.94    5.23
   1  -1  16  102.77    5.23
   1  -1  16   98.19    5.12
   1  -1  16  102.28    5.17
  -1   1  16  106.90    5.21
   1  -1  16  109.68    5.53
   1  -1  16  114.20    5.89
  -1   1  16  105.08    5.89
   1  -1  15   57.04    3.57
  -1   1  15   57.53    3.51
   1  -1  15   57.58    3.98
  -1   1  15   55.85    4.01
   1  -1  15   54.63    3.64
  -1   1  15   57.17    3.54
   1  -1  15   46.27    3.27
   1  -1  15   53.88    3.89
   1  -1  15   49.50    3.63
   1  -1  15   55.86    3.61
  -1   1  15   55.71    3.52
  -1   1  14  126.83    5.36
   1  -1  14  128.52    5.49
   1  -1  14  117.20    5.72
   1  -1  14  118.10    5.33
  -1   1  14  124.49    5.32
   1  -1  14  114.64    5.69
   1  -1  14  123.02    5.38
  -1   1  14  127.93    5.31
   1  -1  14  126.34    5.48
  -1   1  14  122.74    5.86
   1  -1  14  125.65    5.63
   1  -1  13   40.76    2.96
  -1   1  13   51.26    3.55
  -1   1  13   46.67    2.53
   1  -1  13   47.62    2.46
   1  -1  13   50.81    3.19
  -1   1  13   48.76    3.04
   1  -1  13   45.00    3.42
  -1   1  13   47.17    2.97
   1  -1  13   50.32    3.22
   1  -1  13   48.15    3.03
  -1   1  13   51.31    2.99
   1  -1  13   46.07    3.04
   1  -1  13   53.95    3.51
   1  -1  13   50.40    3.10
  -1   1  13   48.84    2.98
   1  -1  13   47.26    2.79
  -1   1  12   72.00    3.52
   1  -1  12   77.16    3.74
   1  -1  12   74.86    4.12
  -1   1  12   71.87    3.55
   1  -1  12   73.17    3.74
   1  -1  12   73.72    3.79
  -1   1  12   75.88    3.56
   1  -1  12   80.52    3.72
   1  -1  12   70.31    3.74
  -1   1  12   70.04    3.99
   1  -1  12   76.74    3.45
   1  -1  12   67.70    3.41
   1  -1  12   70.71    3.10
   1  -1  12   78.43    3.48
   1  -1  11  109.55    3.99
  -1   1  11  112.93    5.09
   1  -1  11  108.36    4.29
   1  -1  11  109.56    4.53
  -1   1  11  105.68    4.35
  -1   1  11  102.65    4.81
   1  -1  11  115.19    4.32
   1  -1  10  477.15   13.41
   1  -1  10  480.45   13.15
  -1   1  10  462.24   13.45
   1  -1  10  490.34   13.68
   1  -1  10  496.03   13.74
  -1   1  10  470.15   13.53
  -1   1  10  457.32   13.52
   1  -1  10  469.35   13.41
  -1   1   9  471.34   13.33
   1  -1   9  463.13   13.21
   1  -1   9  492.28   13.24
   1  -1   9  472.38   12.98
   1  -1   9  470.09   13.41
  -1   1   9  473.98   13.28
  -1   1   9  471.01   13.36
   1  -1   9  458.65   13.70
   1  -1   9  494.30   13.49
   1  -1   8  306.87    9.04
  -1   1   8  315.01    9.20
   1  -1   8  312.51    9.05
   1  -1   8  317.90    8.92
   1  -1   8  310.01    9.22
  -1   1   8  325.66    9.16
   1  -1   8  317.65    9.55
  -1   1   8  325.55    9.22
   1  -1   8  324.20    9.31
   1  -1   7  552.95   14.79
  -1   1   7  543.40   14.99
  -1   1   7  520.01   14.88
   1  -1   7  560.04   14.81
   1  -1   7  549.01   14.67
   1  -1   7  546.08   14.94
   1  -1   7  555.65   15.24
  -1   1   7  555.34   14.95
   1  -1   7  568.73   15.01
  -1   1   6 1733.94   46.93
   1  -1   6 1819.94   46.74
  -1   1   6 1785.58   46.89
   1  -1   6 1858.22   46.77
   1  -1   6 1856.60   46.68
   1  -1   6 1839.02   46.91
  -1   1   6 1881.42   46.91
   1  -1   6 1810.30   47.15
   1  -1   6 1824.07   46.95
  -1   1   5  705.59   19.16
  -1   1   5  712.98   19.11
   1  -1   5  729.33   18.94
   1  -1   5  724.19   18.99
   1  -1   5  724.81   18.93
   1  -1   5  746.65   19.12
  -1   1   5  747.39   19.11
   1  -1   5  701.27   19.33
   1  -1   5  745.48   19.16
  -1   1   4  365.52   10.36
   1  -1   4  385.47   10.10
   1  -1   4  388.00   10.14
   1  -1   4  381.54   10.14
   1  -1   4  383.11   10.27
   1  -1   4  396.99   10.26
   1  -1   4  355.40   10.43
   1  -1   3  178.40    5.05
   1  -1   3  186.34    5.03
   1  -1   3  176.94    5.10
   1  -1   3  187.21    5.12
   1  -1   3  179.41    5.27
   1  -1   2  378.77    9.92
   1  -1   2  388.44    9.99
   1  -1   2  371.52    9.99
   1  -1   2  382.74   10.09
   1  -1   1  636.61   16.41
   1  -1   1  621.86   16.49
   1  -1   1  644.93   16.42
   1  -1   1  664.65   16.47
   1  -1   1  628.68   16.46
   1   1   0   17.70    0.88
   1  -1   0   19.04    0.69
   1   1   0   17.64    0.83
   1   1   0   18.21    0.79
   1  -1   0   17.17    0.78
   1   1   1  633.21   16.62
   1   1   1  676.95   16.60
   1   1   1  653.48   16.53
   1  -1  -1  628.11   16.37
  -1  -1   1  649.46   16.64
   1   1   1  640.69   16.52
   1   1   2  373.73    9.89
  -1  -1   2  387.66   10.11
   1   1   2  377.02   10.01
   1   1   2  379.27    9.96
   1   1   3  178.44    4.91
   1   1   3  173.89    4.99
   1   1   3  174.43    4.99
  -1  -1   3  180.12    5.18
  -1  -1   4  374.14    9.81
  -1  -1   4  375.41   10.13
   1   1   4  376.76    9.96
   1   1   4  376.48    9.82
   1   1   4  358.73    9.36
   1   1   4  381.43    9.94
  -1  -1   5  760.90   19.67
  -1  -1   5  737.47   19.89
  -1  -1   5  751.63   19.55
   1   1   5  764.68   19.75
   1   1   5  721.86   19.56
   1   1   5  746.58   19.09
   1   1   5  775.78   19.71
  -1  -1   6 1860.89   47.85
  -1  -1   6 1920.56   47.74
  -1  -1   6 1859.30   48.14
   1   1   6 1858.63   47.95
   1   1   6 1860.73   47.74
   1   1   6 1831.13   47.24
   1   1   6 1914.40   47.91
  -1  -1   7  592.27   15.26
  -1  -1   7  569.06   15.30
  -1  -1   7  570.00   15.53
  -1  -1   7  574.32   15.11
   1   1   7  562.26   15.33
   1   1   7  572.83   15.13
   1   1   7  534.58   14.56
   1   1   7  569.42   15.28
  -1  -1   8  279.31    8.44
  -1  -1   8  295.70    8.41
  -1  -1   8  288.60    8.27
  -1  -1   8  296.71    8.73
   1   1   8  288.91    8.53
   1   1   8  276.73    8.30
   1   1   8  274.41    7.69
  -1  -1   8  293.72    8.36
   1   1   8  286.63    8.44
  -1  -1   9  474.54   13.07
  -1  -1   9  465.17   13.20
  -1  -1   9  465.25   13.40
   1   1   9  467.37   13.25
   1   1   9  471.20   13.01
   1   1   9  450.55   12.29
   1   1   9  474.78   13.18
  -1  -1   9  460.16   13.00
  -1  -1  10  475.79   13.64
  -1  -1  10  470.51   13.47
   1   1  10  479.73   13.68
  -1  -1  10  483.68   13.89
  -1  -1  10  466.94   13.36
   1   1  10  458.61   12.59
   1   1  10  475.09   13.37
  -1  -1  10  487.85   13.41
   1   1  10  468.59   13.57
  -1  -1  11  101.78    4.54
  -1  -1  11   99.19    4.04
  -1  -1  11  101.25    4.79
  -1  -1  11   99.86    4.19
   1   1  11  105.21    4.38
   1   1  11  100.13    4.12
  -1  -1  11  107.23    4.37
  -1  -1  12   66.75    3.30
   1   1  12   66.13    3.47
  -1  -1  12   62.75    3.92
   1   1  12   65.05    3.33
  -1  -1  12   66.43    3.15
   1   1  12   66.08    3.67
   1   1  12   66.43    3.29
   1   1  12   71.77    3.57
  -1  -1  12   56.87    3.26
  -1  -1  12   61.15    3.85
  -1  -1  12   68.00    3.37
   1   1  12   64.48    3.39
   1   1  12   66.71    3.65
  -1  -1  13   44.39    3.35
  -1  -1  13   43.28    3.06
   1   1  13   40.32    3.09
   1   1  13   46.79    3.02
  -1  -1  13   49.03    2.93
   1   1  13   44.91    3.20
  -1  -1  13   52.08    3.63
   1   1  13   45.43    3.23
   1   1  13   42.12    2.98
  -1  -1  13   45.03    2.93
   1   1  13   46.56    3.08
  -1  -1  13   42.55    3.44
   1   1  13   43.25    2.83
   1   1  13   44.92    2.92
  -1  -1  13   44.59    2.83
   1   1  14  130.69    5.63
  -1  -1  14  127.59    5.39
  -1  -1  14  121.84    6.13
   1   1  14  131.05    5.76
  -1  -1  14  141.66    5.22
   1   1  14  129.11    5.82
   1   1  14  129.45    5.74
  -1  -1  14  139.09    5.65
   1   1  14  135.78    5.76
  -1  -1  14  135.03    6.16
  -1  -1  14  136.80    6.22
   1   1  14  137.19    6.03
  -1  -1  14  120.82    5.43
   1   1  14  132.46    5.68
   1   1  15   60.41    3.74
  -1  -1  15   64.01    3.69
   1   1  15   52.33    3.62
  -1  -1  15   61.77    4.39
  -1  -1  15   61.31    3.20
   1   1  15   51.70    3.73
   1   1  15   54.83    3.76
  -1  -1  15   66.41    3.74
   1   1  15   62.75    3.79
   1   1  15   54.19    3.58
  -1  -1  15   59.00    3.55
   1   1  15   54.19    3.88
  -1  -1  15   60.53    4.21
  -1  -1  15   54.17    4.02
  -1  -1  16  101.68    5.56
   1   1  16   92.77    5.11
   1   1  16   86.50    5.13
  -1  -1  16   97.41    5.47
   1   1  16   96.67    5.07
  -1  -1  16   94.32    4.91
  -1  -1  16   86.35    4.74
   1   1  16   82.44    4.74
   1   1  16   74.23    4.67
  -1  -1  16  102.70    5.76
   1   1  16  105.32    5.09
  -1  -1  16   90.47    4.77
   1   1  16   93.17    4.99
  -1  -1  17   89.96    5.47
   1   1  17   91.78    5.20
  -1  -1  17   90.00    5.66
   1   1  17   86.37    5.20
  -1  -1  17   90.72    4.96
   1   1  17   85.24    4.98
  -1  -1  17   95.20    5.02
   1   1  17   86.97    4.96
  -1  -1  17   95.77    5.87
  -1  -1  17   97.31    4.97
   1   1  17   87.87    4.99
   1   1  17  100.52    5.22
   1   1  18   54.78    4.03
  -1  -1  18   54.10    3.88
   1   1  18   49.14    4.19
  -1  -1  18   46.92    4.39
  -1  -1  18   54.50    3.85
   1   1  18   46.73    3.73
   1   1  18   50.23    3.96
   1   1  18   48.73    3.90
  -1  -1  18   48.59    4.32
  -1  -1  18   53.34    3.78
   1   1  19   26.11    3.07
  -1  -1  19   24.22    3.38
   1   1  19   21.34    2.85
   1   1  19   21.97    3.18
  -1  -1  19   21.23    3.49
  -1  -1  19   21.33    2.63
  -1  -1  19   23.79    2.89
   1   1  19   21.23    2.91
  -1  -1  19   27.16    3.02
   1   1  19   22.44    2.84
   1   1  20   12.60    2.47
  -1  -1  20   15.33    2.54
   1   1  20   11.79    2.74
  -1  -1  20   14.06    3.20
  -1  -1  20   13.88    2.44
  -1  -1  20   14.89    2.86
   1   1  20   14.47    2.81
  -1  -1  20   11.55    2.52
  -1  -1  21   49.34    3.83
   1   1  21   48.22    4.05
  -1  -1  21   59.90    4.58
  -1  -1  21   50.19    4.50
   1   1  21   51.03    4.29
  -1  -1  21   50.19    3.84
   1   1  22   54.24    3.94
  -1  -1  22   39.59    3.56
  -1  -1  22   46.96    4.24
   1   1  22   45.32    4.01
  -1  -1  22   44.22    3.94
  -1  -1  23   31.71    3.03
   1   1  23   21.58    2.81
  -1  -1  23   27.58    3.11
   1   1  23   26.95    3.14
  -1  -1  23   30.11    3.35
   1   1  24    3.27    2.02
   1   1  24    5.53    1.91
  -1  -1  24    5.35    1.87
  -1  -1  24    8.43    2.42
   1   1  24    4.11    2.00
  -1  -1  25    1.94    1.77
   1   1  25   -0.43    1.76
   1   1  25   -0.61    1.68
  -1  -1  25    0.45    1.77
  -1  -1  25    1.62    1.49
   1   1  25    1.47    1.53
  -1  -1  26   24.63    2.45
   1   1  26   30.48    2.43
  -1  -1  26   20.22    2.08
   1   1  26   24.59    2.24
   1   1  26   24.90    2.49
   1   1  27   33.09    2.47
  -1  -1  27   30.31    2.58
  -1  -1  28    0.23    1.18
  -1   2  27    8.79    1.66
   1  -2  27    8.17    1.80
  -1   2  27    6.24    1.64
  -1   2  26   19.11    2.14
   1  -2  26   22.58    2.05
   1  -2  26   22.42    2.09
  -1   2  26   23.30    2.29
   1  -2  26   21.48    2.25
  -1   2  25   21.82    2.52
  -1   2  25   18.04    2.14
   1  -2  25   15.78    2.12
  -1   2  25   19.30    2.37
   1  -2  25   20.98    2.54
  -1   2  24   45.92    3.67
  -1   2  24   39.77    3.23
   1  -2  24   38.77    3.26
   1  -2  24   35.74    3.32
   1  -2  23   14.57    2.76
  -1   2  23   17.81    2.93
   1  -2  23   15.77    2.36
  -1   2  23   17.17    2.50
   1  -2  22   19.57    2.97
   1  -2  22   13.40    2.33
  -1   2  22   12.85    2.38
   1  -2  22   13.74    2.83
  -1   2  22    8.49    2.44
   1  -2  21   15.56    2.52
  -1   2  21   16.32    2.59
   1  -2  21   15.93    2.61
  -1   2  20   31.76    3.85
   1  -2  20   30.71    3.67
  -1   2  20   28.69    3.10
   1  -2  20   21.57    2.90
  -1   2  20   26.83    2.95
  -1   2  19   28.84    3.16
   1  -2  19   30.69    3.20
  -1   2  19   34.14    3.90
   1  -2  19   28.77    3.69
  -1   2  19   33.08    2.92
   1  -2  19   28.36    3.13
  -1   2  19   28.89    3.50
  -1   2  19   29.10    3.06
   1  -2  19   27.02    3.11
  -1   2  19   30.97    3.07
  -1   2  18   58.79    3.98
   1  -2  18   58.41    4.15
  -1   2  18   58.24    4.68
  -1   2  18   50.23    4.33
   1  -2  18   55.94    4.50
  -1   2  18   61.88    4.18
   1  -2  18   51.66    3.91
   1  -2  18   52.66    4.41
   1  -2  18   49.72    3.85
  -1   2  18   57.73    4.02
  -1   2  17    3.25    1.84
   1  -2  17    6.03    2.07
   1  -2  17    1.50    2.01
  -1   2  17    1.22    2.20
   1  -2  17    4.26    1.92
   1  -2  17    1.01    1.78
  -1   2  17    2.93    1.87
  -1   2  17    1.23    2.24
   1  -2  17    3.26    2.25
   1  -2  17    3.91    1.83
  -1   2  17    1.72    1.71
   1  -2  16  208.62    8.13
  -1   2  16  206.18    8.05
   1  -2  16  212.91    8.70
  -1   2  16  208.24    8.78
   1  -2  16  206.70    7.99
  -1   2  16  198.57    8.02
   1  -2  16  204.70    8.12
   1  -2  16  204.03    8.30
   1  -2  16  205.86    8.02
  -1   2  16  217.49    8.09
   1  -2  16  219.99    8.80
   1  -2  15   71.55    4.07
  -1   2  15   79.43    4.23
   1  -2  15   62.09    4.53
   1  -2  15   92.71    4.79
  -1   2  15   75.21    4.65
   1  -2  15   77.63    4.76
   1  -2  15   75.35    4.22
  -1   2  15   78.90    4.27
  -1   2  15   84.90    4.31
   1  -2  15   81.79    4.32
   1  -2  15   78.45    4.28
   1  -2  14    3.13    1.47
   1  -2  14    4.99    2.04
  -1   2  14    3.86    1.55
   1  -2  14    4.09    1.20
   1  -2  14    4.85    1.73
  -1   2  14    1.69    1.85
   1  -2  14    3.10    1.59
  -1   2  14    4.66    1.56
   1  -2  14    6.04    1.67
   1  -2  14    1.88    1.79
  -1   2  14    4.12    1.41
   1  -2  14    1.91    1.41
   1  -2  13  262.90    8.88
  -1   2  13  281.39    9.92
   1  -2  13  274.68    9.80
   1  -2  13  268.83    9.35
   1  -2  13  296.32    9.46
  -1   2  13  263.99    9.20
   1  -2  13  282.60    9.95
   1  -2  13  291.34    9.49
  -1   2  13  284.45    9.37
  -1   2  13  293.64    9.25
   1  -2  13  291.22    9.38
  -1   2  12  126.39    4.99
   1  -2  12  134.19    5.14
   1  -2  12  123.71    5.56
  -1   2  12  109.52    5.06
   1  -2  12  124.50    4.62
   1  -2  12  128.67    5.13
  -1   2  12  126.24    5.04
  -1   2  12  119.83    4.93
   1  -2  12  123.78    5.01
   1  -2  12  131.82    5.58
   1  -2  12  122.93    4.92
   1  -2  12  119.76    4.72
  -1   2  12  121.71    5.54
   1  -2  12  122.97    5.19
  -1   2  11   38.01    2.91
   1  -2  11   43.21    2.60
   1  -2  11   40.22    2.28
   1  -2  11   42.08    2.44
   1  -2  11   44.28    2.75
  -1   2  11   43.37    2.55
   1  -2  10  175.96    5.86
  -1   2  10  167.81    5.82
   1  -2  10  160.81    6.26
   1  -2  10  170.41    5.60
  -1   2  10  165.16    5.70
   1  -2  10  169.09    5.89
   1  -2  10  172.93    5.66
   1  -2  10  168.42    5.89
  -1   2  10  166.98    5.83
   1  -2   9   97.01    3.80
  -1   2   9   96.70    3.86
   1  -2   9   96.58    4.31
  -1   2   9   95.22    3.82
   1  -2   9   99.18    3.66
   1  -2   9   94.50    3.81
  -1   2   9  103.96    3.81
   1  -2   9   98.58    3.67
   1  -2   9   97.74    3.86
  -1   2   8  218.43    6.81
   1  -2   8  220.08    6.79
  -1   2   8  209.06    6.99
  -1   2   8  230.35    6.83
   1  -2   8  210.10    7.21
   1  -2   8  220.81    6.69
   1  -2   8  214.01    6.79
  -1   2   8  226.00    6.77
   1  -2   8  227.39    6.67
   1  -2   8  226.88    6.88
  -1   2   7   33.68    1.94
   1  -2   7   40.64    1.99
  -1   2   7   36.73    2.13
  -1   2   7   39.65    1.95
   1  -2   7   39.87    2.30
   1  -2   7   42.52    1.93
   1  -2   7   39.72    1.98
  -1   2   7   33.96    1.85
   1  -2   7   37.69    1.83
   1  -2   7   39.57    2.00
   1  -2   6  295.20    8.36
  -1   2   6  295.29    8.59
  -1   2   6  281.93    8.38
   1  -2   6  287.51    8.70
  -1   2   6  304.81    8.39
   1  -2   6  301.05    8.35
   1  -2   6  286.28    8.34
   1  -2   6  295.32    8.22
   1  -2   6  302.20    8.39
   1  -2   5 1445.01   36.38
  -1   2   5 1392.62   36.43
  -1   2   5 1401.10   36.61
   1  -2   5 1405.79   36.67
  -1   2   5 1412.82   36.35
   1  -2   5 1372.15   36.37
   1  -2   5 1405.99   36.33
   1  -2   5 1438.52   36.22
   1  -2   5 1421.72   36.37
  -1   2   4  353.93    9.47
   1  -2   4  343.57    9.52
   1  -2   4  357.18    9.34
   1  -2   4  345.25    9.44
   1  -2   4  343.21    9.44
   1  -2   3 1766.45   44.82
   1  -2   3 1766.46   44.73
   1  -2   3 1740.84   44.96
   1  -2   2  334.59    8.89
   1  -2   2  332.29    9.09
  -1  -2  -2  334.26    8.66
   1  -2   2  344.24    8.82
   1  -2   1  545.78   14.56
  -1  -2  -1  560.78   14.26
   1  -2   1  554.65   14.27
   1   2  -1  547.92   14.12
   1  -2   1  560.76   14.28
   1  -2   1  565.53   14.35
  -1  -2   0   47.91    1.64
   1  -2   0   44.86    1.81
   1   2   0   47.46    1.53
   1  -2   0   46.64    1.52
   1   2   0   49.45    1.54
   1  -2   0   47.67    1.53
   1   2   0   49.04    1.53
   1   2   0   48.06    1.68
   1   2   1  571.90   14.76
   1   2   1  567.73   14.76
   1   2   1  581.06   14.90
  -1  -2   1  556.15   14.96
   1   2   1  590.17   14.87
   1   2   1  581.16   15.00
   1   2   2  324.76    8.91
   1   2   2  339.28    8.82
   1   2   2  339.65    8.72
  -1  -2   2  325.45    8.58
   1   2   3 1699.00   43.84
   1   2   3 1726.41   43.90
  -1  -2   3 1718.13   43.64
  -1  -2   3 1729.91   44.17
   1   2   3 1731.19   43.76
   1   2   4  365.24   10.09
   1   2   4  378.87    9.97
  -1  -2   4  375.29   10.03
  -1  -2   4  372.78    9.86
  -1  -2   4  368.07   10.38
   1   2   4  372.90   10.07
   1   2   5 1431.77   37.18
   1   2   5 1433.72   37.02
  -1  -2   5 1488.35   37.10
   1   2   5 1452.71   37.13
  -1  -2   5 1429.10   36.91
  -1  -2   5 1413.14   37.43
  -1  -2   6  297.01    8.70
   1   2   6  302.90    8.66
   1   2   6  307.23    8.51
  -1  -2   6  312.59    8.56
   1   2   6  306.35    8.62
  -1  -2   6  296.25    8.93
  -1  -2   6  299.92    8.40
  -1  -2   7   30.52    1.90
   1   2   7   30.99    1.01
   1   2   7   35.96    1.89
   1   2   7   35.57    1.77
  -1  -2   7   33.32    1.76
   1   2   7   33.53    1.85
  -1  -2   7   36.42    1.82
  -1  -2   7   33.61    2.12
  -1  -2   8  220.92    6.74
   1   2   8  202.48    5.62
   1   2   8  216.51    6.73
   1   2   8  226.71    6.56
  -1  -2   8  224.67    6.60
   1   2   8  214.57    6.66
  -1  -2   8  224.91    6.58
  -1  -2   8  219.01    7.05
   1   2   9   77.79    2.44
  -1  -2   9   84.17    3.55
  -1  -2   9   85.10    3.39
   1   2   9   87.61    3.58
   1   2   9   87.13    3.44
  -1  -2   9   86.00    3.72
   1   2   9   91.30    3.62
  -1  -2   9   89.12    3.40
  -1  -2   9   89.18    3.90
  -1  -2  10  176.61    5.93
  -1  -2  10  171.43    5.84
   1   2  10  166.14    5.99
  -1  -2  10  165.75    6.13
  -1  -2  10  181.06    6.36
   1   2  10  172.40    5.86
  -1  -2  10  174.91    5.83
   1   2  10  171.04    6.02
  -1  -2  11   35.74    2.36
   1   2  11   38.40    2.72
  -1  -2  11   36.78    2.57
  -1  -2  11   37.75    2.42
   1   2  11   35.66    2.52
   1   2  11   35.78    2.80
   1   2  11   37.64    2.39
   1   2  12  124.18    4.98
  -1  -2  12  121.57    4.83
   1   2  12  112.67    5.09
   1   2  12  113.80    5.00
  -1  -2  12  118.51    5.60
   1   2  12  111.63    4.88
  -1  -2  12  112.65    4.78
   1   2  12  124.35    4.80
   1   2  12  127.71    5.31
   1   2  12  110.56    4.66
   1   2  12  114.25    4.84
  -1  -2  12  122.48    4.81
  -1  -2  12  120.75    5.48
  -1  -2  13  295.84    9.46
   1   2  13  282.20    9.62
   1   2  13  283.66    9.89
  -1  -2  13  280.53    9.77
  -1  -2  13  300.68   10.47
   1   2  13  289.14    9.90
  -1  -2  13  294.17    9.99
  -1  -2  13  300.73    9.37
   1   2  13  293.68    9.42
   1   2  13  293.55   10.04
   1   2  13  287.84    9.72
  -1  -2  13  299.96    9.60
  -1  -2  13  298.22   10.27
  -1  -2  13  303.70    9.58
   1   2  13  276.30    9.61
   1   2  14    3.34    1.40
  -1  -2  14    4.20    1.46
   1   2  14    5.57    1.93
   1   2  14    3.83    1.47
  -1  -2  14    4.37    1.52
  -1  -2  14    4.61    1.62
  -1  -2  14    3.45    1.30
   1   2  14    3.83    1.30
   1   2  14    3.31    1.70
  -1  -2  14    3.87    2.00
   1   2  14    2.76    1.53
  -1  -2  14    6.43    2.22
   1   2  14    2.85    1.64
  -1  -2  14    4.83    1.61
  -1  -2  14    3.22    1.55
  -1  -2  15   82.97    4.29
   1   2  15   79.87    4.37
   1   2  15   83.84    4.68
  -1  -2  15   85.83    4.12
   1   2  15   85.36    4.79
   1   2  15   80.48    4.09
   1   2  15   86.51    4.92
  -1  -2  15   85.79    5.07
  -1  -2  15   80.43    5.12
   1   2  15   84.53    4.60
  -1  -2  15   85.17    4.66
  -1  -2  15   85.84    4.97
  -1  -2  15   86.77    4.38
   1   2  15   82.24    4.54
   1   2  15   81.92    4.45
  -1  -2  15   83.62    4.32
  -1  -2  16  212.96    7.88
   1   2  16  198.48    7.94
   1   2  16  211.69    8.16
  -1  -2  16  190.45    8.66
   1   2  16  191.02    8.04
  -1  -2  16  203.75    8.43
  -1  -2  16  189.08    7.21
   1   2  16  204.02    8.30
  -1  -2  16  193.14    7.76
   1   2  16  202.77    8.01
   1   2  16  201.64    8.29
  -1  -2  16  213.58    8.68
  -1  -2  16  201.55    7.87
   1   2  16  197.95    7.88
   1   2  17    1.48    1.86
   1   2  17    3.53    2.00
  -1  -2  17    1.65    1.37
  -1  -2  17    5.07    2.35
  -1  -2  17   -0.31    2.15
   1   2  17    1.99    2.05
   1   2  17    0.26    1.57
  -1  -2  17    1.20    1.56
  -1  -2  17    0.33    2.45
   1   2  17    1.08    1.80
   1   2  17    1.01    1.61
  -1  -2  17    3.12    1.53
  -1  -2  17    2.06    1.73
   1   2  18   55.03    4.27
  -1  -2  18   62.71    4.72
  -1  -2  18   58.70    3.99
  -1  -2  18   55.52    4.75
   1   2  18   57.50    4.10
  -1  -2  18   56.13    3.96
  -1  -2  18   50.77    4.29
  -1  -2  18   52.50    3.85
   1   2  18   61.87    4.21
  -1  -2  19   34.78    3.34
   1   2  19   34.34    3.40
  -1  -2  19   39.67    4.15
  -1  -2  19   33.37    3.04
  -1  -2  19   22.56    3.60
   1   2  19   27.72    3.33
  -1  -2  19   35.56    3.69
  -1  -2  19   33.76    3.19
   1   2  19   35.92    3.43
   1   2  20   27.07    3.38
  -1  -2  20   30.68    3.77
   1   2  20   31.05    3.22
  -1  -2  20   31.68    3.20
  -1  -2  20   28.58    2.99
  -1  -2  21   24.43    3.10
  -1  -2  21   20.18    2.72
   1   2  21   19.89    2.90
   1   2  22   10.31    2.25
  -1  -2  22   11.61    2.24
  -1  -2  22   18.16    2.92
   1   2  22   11.22    2.66
  -1  -2  22   13.09    2.83
   1   2  22   15.16    2.80
  -1  -2  23   17.96    2.60
   1   2  23   16.44    2.52
  -1  -2  23   19.60    3.01
  -1  -2  23   17.54    2.50
   1   2  23   20.69    2.69
  -1  -2  24   41.21    3.29
  -1  -2  24   41.48    3.59
   1   2  24   41.98    3.34
   1   2  24   41.93    3.41
  -1  -2  24   41.63    3.23
   1   2  24   38.45    3.24
   1   2  25   20.62    2.42
  -1  -2  25   19.85    2.52
   1   2  25   21.82    2.38
  -1  -2  25   17.81    2.20
   1   2  25   20.86    2.34
  -1  -2  26   17.60    2.12
   1   2  26   18.62    1.98
   1   2  26   18.22    2.07
  -1  -2  26   17.17    1.91
   1   2  26   18.52    1.97
  -1  -2  27    8.11    1.75
   1   2  27    6.28    1.60
   1  -3  27    4.73    1.49
  -1   3  27    4.87    1.31
  -1   3  26    3.35    1.18
   1  -3  26    3.45    1.25
  -1   3  26    2.79    1.37
  -1   3  26    3.53    1.46
   1  -3  26    4.20    1.19
   1  -3  26    4.92    1.59
  -1   3  25   20.28    2.38
   1  -3  25   25.29    2.48
   1  -3  25   28.61    2.40
  -1   3  25   29.63    2.68
  -1   3  25   23.38    2.25
   1  -3  25   26.72    2.31
   1  -3  24    6.84    2.05
  -1   3  24    6.86    1.98
  -1   3  24    5.88    1.68
   1  -3  24    4.24    1.64
  -1   3  24    1.20    1.70
   1  -3  23   -1.51    2.01
  -1   3  23    0.95    1.59
   1  -3  23    0.48    1.56
  -1   3  23   -0.28    2.17
   1  -3  22    3.32    2.18
   1  -3  22    4.95    1.88
  -1   3  22    1.03    1.62
  -1   3  22    1.22    2.12
  -1   3  21   44.21    3.71
   1  -3  21   40.82    3.58
  -1   3  20   11.99    2.88
   1  -3  20   18.32    3.14
  -1   3  20   11.70    2.12
   1  -3  20   16.70    2.71
  -1   3  20   14.70    2.45
   1  -3  20   15.94    2.61
  -1   3  19   78.29    4.74
   1  -3  19   76.05    5.24
  -1   3  19   76.60    4.52
   1  -3  19   84.58    4.95
  -1   3  19   75.65    4.72
  -1   3  19   80.00    5.42
   1  -3  19   82.59    5.50
  -1   3  19   81.87    4.86
   1  -3  19   80.38    4.86
   1  -3  19   75.21    4.80
  -1   3  18   -0.25    1.63
   1  -3  18    1.66    1.77
   1  -3  18    0.32    2.19
  -1   3  18    2.61    2.47
  -1   3  18    0.78    1.48
   1  -3  18   -0.32    2.21
  -1   3  18    0.25    1.71
   1  -3  18   -0.26    1.79
   1  -3  18    0.79    1.59
  -1   3  18    0.26    1.65
  -1   3  17    1.64    1.75
  -1   3  17    0.25    1.55
   1  -3  17   -0.61    2.20
   1  -3  17    0.80    1.72
  -1   3  17    2.42    1.83
   1  -3  17    2.00    1.59
  -1   3  17    1.49    1.67
   1  -3  17    0.24    1.76
   1  -3  17    1.22    2.21
   1  -3  17    2.77    1.81
  -1   3  16   48.11    3.42
   1  -3  16   55.14    4.22
  -1   3  16   47.63    4.05
   1  -3  16   56.24    3.75
   1  -3  16   54.42    3.70
  -1   3  16   51.78    3.58
   1  -3  16   50.33    3.53
  -1   3  16   50.33    3.54
   1  -3  16   44.50    3.91
   1  -3  16   46.90    3.71
   1  -3  15  146.46    6.43
   1  -3  15  142.15    5.67
  -1   3  15  144.61    6.84
  -1   3  15  145.92    6.23
   1  -3  15  142.51    6.11
   1  -3  15  148.16    6.89
   1  -3  15  145.42    6.81
  -1   3  15  140.70    6.19
   1  -3  15  149.02    6.30
   1  -3  15  147.28    6.24
  -1   3  15  146.75    6.20
   1  -3  15  140.79    6.23
   1  -3  14   23.25    2.40
   1  -3  14   22.79    2.85
  -1   3  14   23.18    2.38
   1  -3  14   26.47    2.16
  -1   3  14   27.16    2.93
   1  -3  14   19.20    2.37
  -1   3  14   23.66    2.38
   1  -3  14   24.49    2.42
   1  -3  14   20.25    2.24
  -1   3  14   27.09    2.43
   1  -3  14   25.29    2.79
  -1   3  13   25.19    2.24
   1  -3  13   21.62    2.06
  -1   3  13   19.80    2.33
   1  -3  13   27.83    2.15
  -1   3  13   18.44    2.49
   1  -3  13   21.23    2.49
   1  -3  13   23.46    2.37
   1  -3  13   26.20    2.82
  -1   3  13   27.84    3.10
   1  -3  13   25.67    2.27
  -1   3  13   25.85    2.29
  -1   3  13   24.70    2.23
   1  -3  13   27.13    2.37
   1  -3  12   77.50    3.71
  -1   3  12   91.68    4.88
  -1   3  12   83.68    4.56
   1  -3  12   88.21    4.24
   1  -3  12   85.84    4.55
  -1   3  12   76.37    4.04
   1  -3  12   85.33    3.99
  -1   3  12   85.07    3.95
   1  -3  12   78.09    4.32
  -1   3  12   91.37    4.07
   1  -3  12   91.80    4.18
  -1   3  12   85.35    4.88
  -1   3  12   95.54    4.04
   1  -3  12   88.86    4.00
   1  -3  11   90.57    3.96
  -1   3  11   92.12    4.79
   1  -3  11   84.70    4.08
  -1   3  11   84.58    4.45
   1  -3  11   88.14    3.68
   1  -3  11   85.25    4.38
   1  -3  11   82.53    3.89
  -1   3  11   78.58    3.77
   1  -3  11   83.85    4.29
   1  -3  10   29.72    2.01
   1  -3  10   32.97    2.35
   1  -3  10   32.53    2.27
  -1   3  10   35.20    2.27
   1  -3  10   32.21    2.16
  -1   3  10   34.95    2.23
   1  -3  10   36.79    2.24
  -1   3  10   32.21    2.71
   1  -3   9  137.94    4.68
   1  -3   9  137.08    4.87
  -1   3   9  135.52    5.27
   1  -3   9  140.76    5.03
  -1   3   9  135.71    4.93
   1  -3   9  139.51    5.36
   1  -3   9  139.68    4.91
  -1   3   9  133.66    4.78
  -1   3   9  135.25    4.84
   1  -3   9  135.83    4.87
   1  -3   8   15.96    1.44
   1  -3   8   14.37    1.57
  -1   3   8   14.11    1.56
   1  -3   8   15.20    1.56
  -1   3   8   15.71    1.93
   1  -3   8   13.62    1.86
  -1   3   8   13.91    1.35
   1  -3   8   15.26    1.56
  -1   3   8   15.92    1.52
   1  -3   8   18.95    1.54
   1  -3   7    5.70    1.10
   1  -3   7    4.78    0.93
   1  -3   7    4.07    1.13
  -1   3   7    5.42    1.02
   1  -3   7    4.08    0.91
  -1   3   7    5.29    0.97
  -1   3   7    4.56    1.20
   1  -3   7    3.34    1.05
  -1   3   7    4.70    1.43
   1  -3   7    3.89    1.35
   1  -3   6  259.47    7.70
  -1   3   6  247.22    7.91
  -1   3   6  247.40    7.62
  -1   3   6  263.41    7.50
   1  -3   6  258.74    7.69
  -1   3   6  266.51    7.45
   1  -3   6  258.34    7.48
   1  -3   6  268.14    7.36
   1  -3   6  262.13    7.51
  -1   3   5   93.33    3.30
  -1   3   5   92.76    3.19
   1  -3   5   98.06    3.40
   1  -3   5   99.57    3.18
   1  -3   5   97.28    3.06
   1  -3   5   94.13    3.15
   1  -3   4  157.65    4.97
   1  -3   4  162.58    4.60
   1  -3   4  164.07    4.72
  -1   3   4  159.36    4.73
   1  -3   3  412.77   11.25
  -1  -3  -3  409.80   10.69
   1  -3   3  417.05   10.78
   1  -3   3  405.07   10.87
  -1   3   3  411.12   10.89
   1  -3   2  243.01    6.91
  -1  -3  -2  238.19    6.47
   1  -3   2  243.61    6.51
   1  -3   2  241.95    6.40
   1   3  -1 1676.00   43.45
   1   3  -1 1710.87   43.65
   1  -3   1 1684.00   43.34
  -1  -3  -1 1723.00   43.54
   1  -3   1 1707.30   43.88
   1  -3   1 1794.51   43.46
   1   3  -1 1703.40   43.41
   1   3   0 1757.08   43.94
   1  -3   0 1730.26   43.93
   1   3   0 1734.82   44.16
   1  -3   0 1769.34   44.47
  -1  -3   0 1766.94   44.24
   1   3   0 1701.61   43.93
   1  -3   0 1723.45   43.94
   1   3   0 1746.03   44.21
   1   3   1 1693.84   42.49
   1   3   1 1703.72   42.85
   1  -3  -1 1678.68   42.58
   1  -3  -1 1674.86   43.05
  -1  -3   1 1714.99   42.92
   1   3   1 1618.12   42.60
   1   3   1 1682.99   42.93
   1   3   2  242.20    6.88
  -1  -3   2  247.11    6.95
   1   3   2  244.64    6.82
   1   3   2  238.78    6.62
   1   3   2  247.42    6.50
   1   3   3  408.66   11.08
  -1  -3   3  402.49   11.06
   1   3   3  403.39   10.86
   1   3   3  400.23   10.75
  -1  -3   3  400.78   10.67
   1   3   3  409.78   10.65
   1   3   4  162.73    5.18
  -1  -3   4  156.51    5.32
  -1  -3   4  163.69    5.14
   1   3   4  166.76    4.89
  -1  -3   4  168.32    4.81
   1   3   4  168.95    4.78
   1   3   5  100.95    3.39
  -1  -3   5  103.34    3.90
  -1  -3   5  106.03    3.77
   1   3   5  108.81    3.52
  -1  -3   5  111.11    3.47
   1   3   5  105.97    3.52
   1   3   6  284.95    7.86
  -1  -3   6  269.39    8.39
  -1  -3   6  275.52    7.85
  -1  -3   6  268.78    8.18
  -1  -3   6  279.42    7.83
   1   3   6  287.10    8.00
   1   3   6  265.31    7.97
  -1  -3   7    4.26    0.93
   1   3   7    4.38    1.00
  -1  -3   7    4.22    0.93
  -1  -3   7    2.76    1.27
   1   3   7    5.66    1.03
  -1  -3   7    3.64    1.15
   1   3   7    5.10    1.06
  -1  -3   8   14.18    1.38
   1   3   8   10.97    1.52
  -1  -3   8   10.68    1.23
   1   3   8   11.85    1.41
  -1  -3   8   13.07    1.60
   1   3   8   10.25    1.43
  -1  -3   8   11.57    1.71
  -1  -3   9  145.00    5.05
   1   3   9  154.80    5.29
  -1  -3   9  143.83    5.36
  -1  -3   9  149.42    5.07
   1   3   9  157.03    5.36
   1   3   9  150.13    5.11
  -1  -3   9  142.03    5.67
  -1  -3  10   37.09    2.80
  -1  -3  10   31.68    2.32
   1   3  10   41.14    2.47
  -1  -3  10   37.27    2.29
  -1  -3  10   33.57    2.55
   1   3  10   37.01    2.90
  -1  -3  10   39.17    2.27
   1   3  10   40.45    2.49
   1   3  10   33.62    2.27
   1   3  11   95.90    4.18
   1   3  11   87.26    3.89
   1   3  11   97.15    4.66
  -1  -3  11   95.37    3.99
   1   3  11   94.15    4.16
  -1  -3  12   84.55    3.82
   1   3  12   80.93    3.97
   1   3  12   75.80    4.30
   1   3  12   90.95    4.08
  -1  -3  12   81.71    3.80
  -1  -3  12   87.47    4.33
   1   3  12   86.08    4.58
  -1  -3  12   84.72    3.91
   1   3  12   88.16    4.10
  -1  -3  12   75.68    4.38
  -1  -3  12   79.70    4.19
   1   3  12   81.85    4.17
   1   3  12   75.38    4.66
  -1  -3  12   82.02    3.81
   1   3  12   79.52    3.97
  -1  -3  13   27.64    2.26
   1   3  13   19.44    2.20
   1   3  13   22.26    2.59
   1   3  13   24.95    2.30
  -1  -3  13   27.34    2.29
  -1  -3  13   24.27    2.48
  -1  -3  13   29.53    2.32
   1   3  13   25.12    2.29
  -1  -3  13   28.53    2.90
  -1  -3  13   23.15    2.52
  -1  -3  13   24.48    2.87
   1   3  13   23.55    2.37
   1   3  13   25.26    2.99
  -1  -3  13   30.96    2.39
   1   3  13   29.97    2.53
  -1  -3  14   24.04    2.32
   1   3  14   20.85    2.37
   1   3  14   19.99    2.60
  -1  -3  14   22.17    2.23
   1   3  14   19.72    2.27
  -1  -3  14   20.89    2.19
  -1  -3  14   20.28    2.17
   1   3  14   21.56    2.29
  -1  -3  14   23.78    2.94
   1   3  14   18.35    2.27
  -1  -3  14   18.51    2.41
   1   3  14   21.34    2.55
  -1  -3  14   22.93    2.98
  -1  -3  14   19.82    2.40
   1   3  15  142.81    6.13
  -1  -3  15  140.97    5.91
   1   3  15  135.37    6.34
  -1  -3  15  133.57    6.15
  -1  -3  15  132.12    5.61
   1   3  15  142.54    5.92
  -1  -3  15  135.22    6.60
  -1  -3  15  126.50    6.12
   1   3  15  145.44    6.28
  -1  -3  15  135.52    5.92
  -1  -3  15  140.20    5.91
   1   3  15  129.59    5.94
   1   3  15  121.99    5.99
  -1  -3  15  143.32    6.99
  -1  -3  16   46.55    3.69
  -1  -3  16   59.91    3.54
   1   3  16   52.16    3.55
   1   3  16   50.22    4.03
  -1  -3  16   55.97    4.47
   1   3  16   54.28    3.80
  -1  -3  16   63.25    3.81
   1   3  16   59.87    3.83
  -1  -3  16   58.26    3.66
  -1  -3  16   55.13    4.45
   1   3  16   63.08    4.18
  -1  -3  16   55.25    3.61
   1   3  16   54.52    3.79
  -1  -3  17    3.18    1.47
  -1  -3  17    7.50    2.26
   1   3  17    0.88    1.37
   1   3  17    3.45    2.04
  -1  -3  17    2.80    2.44
   1   3  17    2.10    1.76
  -1  -3  17    1.20    1.67
   1   3  17    2.00    1.84
  -1  -3  17    2.62    1.53
  -1  -3  17    2.99    2.44
   1   3  17    1.96    1.98
  -1  -3  17    1.14    1.75
  -1  -3  18    0.63    2.00
  -1  -3  18   -0.35    2.52
   1   3  18    1.34    1.88
  -1  -3  18    1.94    1.80
  -1  -3  18    2.77    1.60
   1   3  18    2.22    1.76
  -1  -3  18   -1.27    1.75
   1   3  18    0.60    2.19
  -1  -3  18    0.65    2.55
  -1  -3  18    2.63    1.42
  -1  -3  19   64.87    5.15
   1   3  19   61.06    4.60
  -1  -3  19   78.53    5.38
   1   3  19   68.62    4.57
  -1  -3  19   70.13    4.47
  -1  -3  19   74.68    4.52
   1   3  19   72.42    4.70
  -1  -3  19   68.22    4.45
  -1  -3  19   74.78    5.05
  -1  -3  20   15.76    2.50
   1   3  20   23.22    3.11
  -1  -3  20   18.73    2.46
  -1  -3  20   16.51    3.02
   1   3  20   18.51    2.94
  -1  -3  21   44.98    4.01
   1   3  21   44.33    3.67
  -1  -3  21   42.20    3.52
  -1  -3  22    7.13    2.53
   1   3  22    0.56    1.91
   1   3  22    2.55    2.07
  -1  -3  22    2.01    1.72
   1   3  22    2.43    1.82
  -1  -3  22    4.02    2.07
   1   3  23   -0.25    1.70
  -1  -3  23    0.56    2.05
   1   3  23    0.77    1.86
  -1  -3  23    0.46    1.55
   1   3  23   -0.74    1.66
  -1  -3  23    2.05    1.94
   1   3  24    5.35    1.87
  -1  -3  24    3.27    1.60
   1   3  24    6.70    2.08
   1   3  24    3.06    1.49
  -1  -3  24    5.14    1.57
   1   3  25   22.38    2.25
   1   3  25   30.05    2.66
   1   3  25   31.19    2.52
   1   3  25   26.92    2.40
  -1  -3  25   25.31    2.44
  -1  -3  25   25.54    2.29
   1   3  26    2.98    1.14
  -1  -3  26    5.07    1.27
   1   3  26    2.57    1.12
   1   3  26    3.52    1.42
  -1  -3  26    0.84    1.38
   1   3  27    3.12    1.35
  -1  -3  27    1.63    1.39
   1  -4  26    0.96    1.22
  -1   4  26    0.40    1.21
  -1   4  25    3.24    1.54
   1  -4  25   -1.03    1.16
   1  -4  25    1.84    1.38
   1  -4  25    2.38    1.12
  -1   4  25    2.13    1.16
  -1   4  25    1.67    1.38
  -1   4  24    7.12    2.05
   1  -4  24    5.92    1.59
  -1   4  24    5.46    1.58
   1  -4  24    7.63    1.60
   1  -4  24    7.33    1.92
  -1   4  24    6.59    1.79
   1  -4  23   37.41    3.07
   1  -4  23   43.05    3.36
  -1   4  23   39.29    3.15
   1  -4  23   41.80    3.14
  -1   4  23   44.24    3.63
  -1   4  22   16.60    2.71
  -1   4  22   15.58    2.07
  -1   4  22   16.65    2.32
   1  -4  22   15.66    2.25
   1  -4  22   12.96    2.35
   1  -4  21   -0.26    1.81
   1  -4  21    2.81    1.71
  -1   4  21    1.03    1.63
   1  -4  21   -0.27    2.00
  -1   4  21    0.95    1.48
  -1   4  21    0.31    2.01
   1  -4  20   67.73    4.83
  -1   4  20   59.96    4.19
   1  -4  20   68.52    4.42
  -1   4  20   63.87    4.89
  -1   4  20   72.23    4.36
  -1   4  19   73.66    5.10
  -1   4  19   74.54    4.51
  -1   4  19   78.59    4.62
   1  -4  19   68.78    4.51
   1  -4  18   43.82    3.75
  -1   4  18   32.14    3.09
   1  -4  18   39.93    3.93
  -1   4  18   33.64    3.31
  -1   4  18   30.85    3.02
   1  -4  18   39.28    3.89
  -1   4  18   33.22    3.12
   1  -4  18   40.34    3.40
   1  -4  18   29.02    3.05
  -1   4  17  105.64    5.35
   1  -4  17  108.76    6.15
  -1   4  17  116.18    5.66
   1  -4  17  103.83    5.36
  -1   4  17  112.02    5.52
   1  -4  17  107.73    5.65
  -1   4  17   87.34    5.10
   1  -4  17  103.50    5.36
   1  -4  17  101.01    6.04
  -1   4  16   47.82    3.47
   1  -4  16   45.34    3.49
   1  -4  16   50.02    4.11
   1  -4  16   42.23    3.54
   1  -4  16   50.80    3.22
  -1   4  16   48.32    3.64
   1  -4  16   45.58    3.47
   1  -4  16   47.77    3.46
  -1   4  16   49.57    3.48
   1  -4  16   53.06    4.21
  -1   4  16   43.72    3.30
   1  -4  15   30.34    2.75
   1  -4  15   25.02    3.09
  -1   4  15   26.32    2.60
   1  -4  15   30.21    2.60
  -1   4  15   32.58    2.69
  -1   4  15   28.42    2.68
   1  -4  15   27.68    2.78
   1  -4  15   28.77    3.27
   1  -4  15   23.77    2.59
  -1   4  15   27.96    2.82
   1  -4  14   52.81    3.17
  -1   4  14   45.72    3.11
   1  -4  14   48.18    3.71
   1  -4  14   42.74    3.32
   1  -4  14   47.64    3.71
  -1   4  14   46.95    3.22
   1  -4  14   45.98    3.16
  -1   4  14   49.67    3.25
   1  -4  14   50.88    3.29
  -1   4  14   48.17    4.11
  -1   4  13   21.73    2.27
   1  -4  13   27.25    2.41
  -1   4  13   24.41    2.46
   1  -4  13   27.28    2.40
   1  -4  13   25.40    2.31
  -1   4  13   24.44    2.92
   1  -4  13   26.05    2.79
   1  -4  13   25.26    2.47
  -1   4  13   24.10    2.27
  -1   4  13   26.99    3.09
   1  -4  13   26.78    2.30
   1  -4  13   24.31    2.23
  -1   4  13   23.15    2.25
   1  -4  13   25.94    2.87
   1  -4  12    2.82    1.23
  -1   4  12    3.69    1.30
   1  -4  12    3.86    1.44
  -1   4  12    4.18    1.34
   1  -4  12    4.98    1.42
  -1   4  12    2.98    1.98
   1  -4  12    5.65    1.81
   1  -4  12    5.67    1.70
   1  -4  12    2.95    1.32
  -1   4  12    3.27    1.90
  -1   4  12    3.62    1.58
   1  -4  12    4.39    1.26
   1  -4  12    2.16    1.67
  -1   4  12    2.26    1.16
   1  -4  11   75.17    4.03
  -1   4  11   70.12    3.70
   1  -4  11   71.65    3.47
  -1   4  11   69.55    4.19
   1  -4  11   71.58    3.80
   1  -4  11   71.24    3.47
  -1   4  11   70.62    4.33
  -1   4  11   72.00    3.51
   1  -4  11   70.76    4.07
  -1   4  10  134.80    6.05
   1  -4  10  135.71    5.82
   1  -4  10  134.70    5.74
   1  -4  10  150.05    5.21
  -1   4  10  140.60    5.14
   1  -4  10  141.93    5.39
  -1   4  10  144.79    5.74
   1  -4  10  146.96    5.21
  -1   4  10  141.47    5.17
   1  -4  10  139.15    5.55
  -1   4   9    6.52    1.25
   1  -4   9    6.01    1.36
  -1   4   9    5.47    1.44
   1  -4   9    7.43    1.30
  -1   4   9    7.25    1.17
   1  -4   9    3.80    1.12
   1  -4   9    5.19    1.38
   1  -4   8   62.74    3.17
  -1   4   8   69.48    3.07
  -1   4   8   59.28    3.43
   1  -4   8   72.08    3.21
   1  -4   8   66.41    2.70
   1  -4   8   69.67    2.92
  -1   4   8   64.25    2.83
   1  -4   8   65.06    3.43
   1  -4   8   64.18    2.88
  -1   4   8   68.30    2.88
   1  -4   7  380.63   11.12
   1  -4   7  389.30   10.57
   1  -4   7  387.79   11.22
  -1   4   7  357.25   11.35
  -1   4   7  390.26   10.94
   1  -4   7  387.64   10.77
  -1   4   7  372.92   10.72
  -1   4   7  370.22   10.65
   1  -4   7  390.41   10.77
   1  -4   6  345.96    9.42
  -1   4   6  337.92    9.56
  -1   4   6  343.82    9.49
   1  -4   6  337.36    9.55
  -1   4   6  340.01    9.79
  -1   4   6  338.98   10.24
   1  -4   6  346.56   10.01
   1  -4   5  216.19    6.11
  -1   4   5  224.65    6.28
  -1   4   5  221.88    6.20
   1  -4   5  203.09    6.21
  -1   4   5  219.43    7.00
  -1   4   5  217.68    6.51
   1  -4   5  216.08    6.73
   1  -4   4   16.92    0.91
  -1   4   4   15.47    0.96
  -1   4   4   13.45    0.92
   1  -4   4   15.48    1.01
  -1   4   4   16.02    1.21
   1  -4   4   17.73    1.44
  -1   4   3   66.74    2.17
   1  -4   3   68.26    2.09
   1  -4   3   63.08    2.16
  -1   4   3   64.98    2.11
  -1  -4  -3   69.40    2.26
   1  -4   3   65.74    2.70
  -1   4   2  260.03    6.84
  -1  -4  -2  258.69    7.07
   1  -4   2  260.59    7.51
   1  -4   2  255.03    6.75
   1  -4   2  262.63    6.88
   1   4  -2  249.03    6.83
   1   4  -1  930.93   23.37
   1  -4   1  896.39   22.90
   1   4  -1  898.69   22.94
   1   4  -1  890.74   22.93
   1  -4   1  928.08   23.77
  -1  -4  -1  941.60   23.41
  -1   4   1  901.46   22.96
   1   4   0 1276.94   33.13
   1  -4   0 1306.22   33.14
   1  -4   0 1384.82   34.08
  -1  -4   0 1401.45   33.79
   1   4   0 1355.06   33.72
   1   4   0 1409.35   33.96
   1  -4  -1  965.91   24.13
  -1  -4   1  967.38   23.94
   1  -4  -1  916.75   23.28
   1   4   1  961.00   23.92
   1   4   1  963.33   23.89
   1  -4  -1  926.80   23.30
   1   4   1  915.79   23.23
  -1  -4   1  871.10   23.23
   1   4   2  256.86    6.99
   1   4   2  264.08    7.34
  -1  -4   2  262.40    7.51
  -1  -4   2  262.21    6.84
   1   4   2  256.37    6.83
   1   4   2  258.85    7.46
   1   4   3   59.92    2.30
   1   4   3   62.64    2.15
  -1  -4   3   63.95    2.57
  -1  -4   3   62.59    2.00
   1   4   3   60.60    1.99
   1   4   3   57.85    2.54
  -1  -4   4   24.27    1.14
   1   4   4   20.13    1.22
  -1  -4   4   22.59    1.59
  -1  -4   4   22.17    1.10
   1   4   4   20.48    1.10
   1   4   4   20.76    1.58
   1   4   5  232.65    6.92
  -1  -4   5  250.16    6.81
  -1  -4   5  240.06    6.79
  -1  -4   5  245.18    7.61
   1   4   5  240.19    7.44
   1   4   5  234.47    6.79
  -1  -4   5  245.78    7.36
  -1  -4   6  354.32   10.07
  -1  -4   6  344.46    9.50
   1   4   6  336.46    9.49
   1   4   6  342.44    9.64
  -1  -4   6  340.56    9.47
  -1  -4   6  329.91   10.28
  -1  -4   7  361.30   10.89
   1   4   7  362.63   10.57
  -1  -4   7  370.79   10.41
   1   4   7  372.06   10.42
   1   4   7  383.79   10.60
  -1  -4   7  371.31   10.37
  -1  -4   7  369.11   11.18
  -1  -4   8   65.80    3.22
   1   4   8   68.40    2.87
   1   4   8   65.65    2.92
  -1  -4   8   64.32    2.78
  -1  -4   8   61.67    3.40
   1   4   8   61.74    2.90
  -1  -4   8   66.85    2.77
  -1  -4   9    8.21    1.19
   1   4   9    8.69    1.24
   1   4   9    7.76    1.69
   1   4   9    8.16    1.45
  -1  -4   9    6.82    1.23
   1   4  10  155.26    5.85
  -1  -4  10  146.95    5.25
   1   4  10  144.15    5.37
   1   4  10  144.49    5.36
  -1  -4  10  146.73    5.21
   1   4  11   67.67    3.73
  -1  -4  11   76.19    4.02
  -1  -4  11   74.29    3.64
   1   4  11   68.45    4.07
   1   4  11   73.28    3.75
   1   4  11   78.11    4.47
   1   4  11   74.18    3.61
  -1  -4  11   69.54    3.38
  -1  -4  11   70.09    3.84
  -1  -4  11   71.52    4.08
  -1  -4  12    3.60    1.49
   1   4  12    1.91    1.38
  -1  -4  12    5.58    1.30
   1   4  12    1.75    1.93
   1   4  12    2.61    1.32
   1   4  12    4.86    1.57
  -1  -4  12    4.85    1.36
  -1  -4  12    3.46    1.36
   1   4  12    5.08    1.96
   1   4  12    5.59    1.57
  -1  -4  12    3.00    1.14
   1   4  12    3.68    1.28
  -1  -4  12    1.09    1.72
  -1  -4  12    4.41    1.73
  -1  -4  13   38.19    2.56
   1   4  13   29.91    2.53
   1   4  13   34.32    2.85
  -1  -4  13   33.12    2.86
  -1  -4  13   31.43    2.54
   1   4  13   29.05    3.09
  -1  -4  13   30.49    2.74
   1   4  13   36.24    3.40
   1   4  13   33.87    2.71
  -1  -4  13   28.08    2.38
  -1  -4  13   27.09    3.01
   1   4  13   26.13    2.45
  -1  -4  13   30.02    2.42
   1   4  13   35.16    2.78
  -1  -4  14   48.04    3.62
  -1  -4  14   53.95    3.30
   1   4  14   54.27    3.99
   1   4  14   48.50    3.41
  -1  -4  14   51.68    3.98
   1   4  14   48.34    3.31
   1   4  14   53.99    4.31
  -1  -4  14   46.09    3.18
   1   4  14   51.63    3.42
  -1  -4  14   57.27    3.27
   1   4  14   50.80    3.63
  -1  -4  14   54.98    3.75
   1   4  14   51.24    3.27
  -1  -4  14   44.47    3.06
  -1  -4  15   30.28    2.69
  -1  -4  15   25.01    3.46
   1   4  15   25.72    2.93
  -1  -4  15   24.61    2.42
  -1  -4  15   25.78    2.55
   1   4  15   28.55    2.77
  -1  -4  15   26.09    2.92
   1   4  15   29.28    2.74
  -1  -4  15   27.61    2.59
   1   4  15   27.20    2.75
  -1  -4  15   30.42    3.37
  -1  -4  15   30.10    3.07
  -1  -4  16   39.39    3.43
  -1  -4  16   38.51    3.04
   1   4  16   49.70    3.59
  -1  -4  16   46.86    4.05
   1   4  16   51.60    3.67
  -1  -4  16   41.99    3.24
  -1  -4  16   44.59    3.25
   1   4  16   41.87    3.40
  -1  -4  16   40.15    4.02
   1   4  16   41.60    3.55
  -1  -4  16   46.91    3.82
  -1  -4  16   42.31    3.25
  -1  -4  17  108.39    5.22
   1   4  17  115.50    5.55
   1   4  17  109.14    5.92
  -1  -4  17  114.17    6.38
  -1  -4  17  117.99    5.54
   1   4  17  105.35    5.61
   1   4  17   91.26    5.57
  -1  -4  17  116.46    6.66
  -1  -4  17  111.12    5.85
   1   4  17  123.17    5.89
  -1  -4  17  116.02    5.54
  -1  -4  17  109.02    5.43
  -1  -4  18   37.57    3.04
   1   4  18   35.44    3.16
  -1  -4  18   45.84    4.27
   1   4  18   40.20    3.74
   1   4  18   37.55    3.46
  -1  -4  18   35.15    3.31
  -1  -4  18   39.98    4.27
  -1  -4  18   37.46    3.18
   1   4  18   41.44    3.48
  -1  -4  18   39.46    3.79
  -1  -4  18   37.91    3.09
   1   4  19   81.67    5.18
  -1  -4  19   85.44    5.56
  -1  -4  19   80.76    4.66
   1   4  19   71.02    4.68
  -1  -4  19   77.09    4.61
   1   4  20   67.04    4.53
  -1  -4  20   60.57    4.14
  -1  -4  20   72.19    4.87
  -1  -4  20   64.01    4.90
   1   4  20   70.85    4.86
  -1  -4  21    0.95    2.26
   1   4  21   -0.57    1.91
  -1  -4  21    1.69    2.40
  -1  -4  21    1.78    1.93
   1   4  21    3.41    2.10
  -1  -4  21    0.49    1.48
   1   4  21   -0.27    1.78
   1   4  22   14.92    2.48
  -1  -4  22   15.58    2.54
   1   4  22   15.93    2.43
  -1  -4  22   15.13    2.32
   1   4  23   42.13    3.40
  -1  -4  23   45.80    3.17
   1   4  23   41.53    3.25
  -1  -4  23   39.40    3.09
  -1  -4  23   45.01    3.44
   1   4  24    6.46    1.59
  -1  -4  24    4.54    1.48
   1   4  24    5.72    1.65
  -1  -4  24    6.72    1.86
   1   4  24    4.12    1.74
  -1  -4  24    5.60    1.64
  -1  -4  25    0.61    1.18
   1   4  25    3.08    1.40
   1   4  25    1.73    1.27
  -1  -4  25    1.45    1.09
   1   4  25    2.81    1.29
  -1  -4  25    3.35    1.41
  -1  -4  26    0.64    1.21
   1  -5  25   15.11    1.52
  -1   5  25   15.94    1.88
   1  -5  24   19.84    2.01
  -1   5  24   15.08    2.20
  -1   5  24   13.05    1.69
   1  -5  23   41.46    2.88
   1  -5  23   40.56    3.11
  -1   5  23   43.42    3.49
   1  -5  23   40.84    3.03
  -1   5  23   37.17    2.96
   1  -5  23   38.37    2.81
  -1   5  23   35.54    2.79
   1  -5  22    6.70    2.09
  -1   5  22    8.00    1.77
  -1   5  22    5.18    2.13
  -1   5  22    3.46    1.49
   1  -5  22    5.28    1.58
  -1   5  22    7.91    2.06
   1  -5  22    5.95    1.93
  -1   5  21   94.41    5.49
  -1   5  21   96.46    4.99
   1  -5  21   95.04    5.48
   1  -5  21   87.47    5.11
  -1   5  21   83.62    4.73
  -1   5  20    7.63    1.97
   1  -5  20    7.89    2.53
  -1   5  20    7.01    1.90
   1  -5  20    8.31    1.99
   1  -5  20    6.22    2.05
   1  -5  19   82.83    4.97
   1  -5  19   79.18    4.70
  -1   5  18   17.79    2.32
  -1   5  18   11.93    2.20
   1  -5  18   10.67    2.04
   1  -5  18   18.75    3.00
   1  -5  18   12.07    2.49
  -1   5  18   16.30    2.60
   1  -5  18    9.34    2.09
  -1   5  18   13.30    2.35
   1  -5  17   90.99    4.80
  -1   5  17   93.24    5.34
   1  -5  17   97.12    5.32
   1  -5  17  109.95    6.13
   1  -5  17  102.57    5.13
  -1   5  17   90.32    4.91
  -1   5  17   86.33    4.84
   1  -5  17   98.15    5.07
  -1   5  17  100.12    5.22
  -1   5  16   28.95    2.72
   1  -5  16   27.66    3.43
  -1   5  16   31.12    2.88
   1  -5  16   28.85    2.85
  -1   5  16   31.22    2.93
   1  -5  16   30.64    2.88
   1  -5  16   29.61    2.73
  -1   5  16   31.84    3.23
  -1   5  15  207.72    7.96
   1  -5  15  216.34    8.10
   1  -5  15  222.27    8.99
   1  -5  15  209.57    8.25
  -1   5  15  215.75    8.55
  -1   5  15  225.61    8.27
  -1   5  15  225.61    9.55
   1  -5  15  211.58    8.06
   1  -5  15  206.75    7.95
  -1   5  15  211.38    8.08
  -1   5  14  252.19    8.92
   1  -5  14  232.07    9.58
   1  -5  14  245.68    9.17
  -1   5  14  267.70    9.56
  -1   5  14  250.51    8.81
   1  -5  14  270.35    9.00
   1  -5  14  241.79    9.06
  -1   5  14  260.71   10.39
   1  -5  14  249.61    8.93
  -1   5  14  269.24    9.09
   1  -5  14  264.76    9.10
  -1   5  14  243.38   10.19
   1  -5  13  140.14    5.79
  -1   5  13  140.13    6.76
  -1   5  13  136.24    5.61
   1  -5  13  129.69    6.28
  -1   5  13  119.65    5.78
  -1   5  13  140.80    6.16
   1  -5  13  135.63    5.91
   1  -5  13  127.23    5.72
   1  -5  13  137.63    5.56
  -1   5  13  130.22    5.47
  -1   5  13  141.26    5.70
   1  -5  13  140.32    5.65
  -1   5  13  137.62    6.83
   1  -5  12   44.23    2.92
  -1   5  12   51.58    3.02
   1  -5  12   48.78    3.55
  -1   5  12   44.19    3.16
   1  -5  12   51.32    3.24
  -1   5  12   45.24    3.82
  -1   5  12   57.34    3.09
   1  -5  12   51.86    3.30
  -1   5  12   48.38    3.37
   1  -5  12   48.15    3.26
  -1   5  12   51.77    4.03
  -1   5  12   45.42    2.88
   1  -5  12   58.26    3.17
   1  -5  11   98.50    4.22
   1  -5  11   99.60    4.96
  -1   5  11   86.53    4.38
   1  -5  11   99.73    4.55
  -1   5  11  106.10    5.41
  -1   5  11  103.67    4.27
   1  -5  11   98.20    4.42
   1  -5  11   92.51    4.13
  -1   5  11   97.06    5.20
  -1   5  11   96.06    4.18
   1  -5  11   88.05    4.52
  -1   5  11  104.00    4.87
  -1   5  10   66.53    3.79
  -1   5  10   66.19    4.09
   1  -5  10   62.84    3.71
   1  -5  10   57.14    3.41
   1  -5  10   65.32    3.44
  -1   5  10   58.07    3.96
  -1   5  10   64.05    3.10
  -1   5  10   58.67    2.94
  -1   5   9  428.70   13.32
  -1   5   9  436.51   13.82
  -1   5   9  460.18   12.61
   1  -5   9  428.98   13.30
  -1   5   9  425.04   12.39
   1  -5   9  442.85   12.51
   1  -5   9  435.61   12.98
  -1   5   9  438.47   13.79
   1  -5   9  404.43   13.12
  -1   5   8   42.17    2.23
   1  -5   8   44.11    2.28
   1  -5   8   45.04    2.94
   1  -5   8   37.99    2.64
  -1   5   8   45.30    2.49
  -1   5   8   48.72    2.32
  -1   5   7  222.34    6.88
   1  -5   7  233.07    6.99
  -1   5   7  240.46    7.92
   1  -5   7  236.79    7.73
  -1   5   7  234.94    7.25
  -1   5   7  235.24    7.00
   1  -5   6  110.86    3.74
  -1   5   6  107.58    3.65
  -1   5   6  109.58    4.60
  -1   5   6  108.18    4.00
   1  -5   6  116.28    4.40
  -1   5   6  111.90    3.72
  -1   5   5  535.68   14.63
   1  -5   5  542.56   14.73
  -1   5   5  556.26   15.82
  -1   5   5  552.17   15.07
   1  -5   5  576.47   15.57
  -1   5   5  575.53   14.76
  -1   5   4   72.41    2.39
   1  -5   4   70.30    2.47
  -1   5   4   76.26    2.47
   1  -5   4   69.25    3.21
  -1   5   3  172.39    4.85
   1  -5   3  175.59    4.94
  -1   5   3  188.02    4.95
   1  -5   3  180.76    5.87
  -1  -5  -3  184.58    5.36
  -1   5   3  188.13    5.42
   1   5  -3  176.12    4.90
   1   5  -2  864.94   21.15
  -1  -5  -2  889.98   21.25
   1  -5   2  901.51   21.77
  -1  -5  -1  538.16   14.32
   1  -5   1  521.52   14.69
   1   5  -1  536.70   14.25
   1   5   0   44.97    2.06
   1   5   0   43.53    1.95
  -1  -5   0   43.29    1.98
   1  -5   0   42.17    2.21
   1   5   1  558.99   14.96
  -1  -5   1  549.35   14.97
   1  -5  -1  539.37   15.15
   1   5   1  561.41   14.91
   1   5   2  896.57   20.14
  -1  -5   2  913.57   20.44
   1   5   2  905.59   20.41
  -1  -5   3  166.35    4.51
  -1  -5   3  166.34    4.54
   1   5   3  167.19    4.69
   1   5   3  160.81    5.04
  -1  -5   3  173.99    5.46
   1   5   3  156.12    5.39
  -1  -5   4   79.26    2.46
  -1  -5   4   78.62    2.48
   1   5   4   71.43    2.62
  -1  -5   4   78.44    3.28
   1   5   4   71.31    3.21
  -1  -5   5  556.85   14.79
  -1  -5   5  573.66   14.81
  -1  -5   5  576.42   15.65
   1   5   5  590.27   15.75
  -1  -5   6  119.98    3.79
  -1  -5   6  116.56    4.84
  -1  -5   6  114.08    3.75
   1   5   6  109.96    3.92
  -1  -5   6  116.59    4.49
   1   5   7  222.62    7.68
   1   5   7  216.09    6.79
  -1  -5   7  225.56    6.62
  -1  -5   7  221.21    6.63
   1   5   8   45.19    3.01
  -1  -5   8   47.54    2.26
   1   5   8   47.32    2.47
  -1  -5   8   44.98    2.23
  -1  -5   9  455.02   12.60
   1   5   9  415.79   12.71
   1   5   9  445.18   13.59
  -1  -5   9  455.30   12.66
  -1  -5   9  452.53   13.63
   1   5   9  422.17   13.90
   1   5   9  435.90   13.68
  -1  -5   9  454.94   13.26
   1   5  10   65.46    3.22
   1   5  10   62.38    3.54
   1   5  10   63.96    3.79
  -1  -5  10   64.87    3.47
   1   5  10   60.30    3.90
   1   5  10   68.39    3.81
  -1  -5  10   60.92    2.95
   1   5  10   66.21    4.13
   1   5  10   64.61    3.25
  -1  -5  10   63.19    3.65
  -1  -5  10   67.35    3.94
  -1  -5  11  100.42    4.08
   1   5  11  101.05    4.75
  -1  -5  11   91.49    4.73
  -1  -5  11  102.43    4.58
   1   5  11   84.73    4.85
   1   5  11  101.65    4.77
  -1  -5  11   98.87    4.95
  -1  -5  11   91.63    4.06
   1   5  11   94.33    4.29
   1   5  11   97.83    5.25
  -1  -5  12   55.10    2.98
   1   5  12   46.27    3.00
   1   5  12   49.14    3.38
  -1  -5  12   48.17    3.58
  -1  -5  12   53.58    3.28
   1   5  12   55.44    3.96
   1   5  12   56.34    4.18
  -1  -5  12   53.53    3.02
   1   5  12   50.91    3.14
  -1  -5  12   52.28    3.59
  -1  -5  12   52.31    3.74
  -1  -5  12   51.74    2.93
   1   5  12   52.96    3.55
  -1  -5  13  135.80    6.15
  -1  -5  13  140.68    5.76
   1   5  13  132.14    6.46
   1   5  13  129.52    5.90
  -1  -5  13  120.23    6.17
  -1  -5  13  121.91    5.96
  -1  -5  13  131.22    5.37
   1   5  13  135.00    5.59
   1   5  13  128.72    5.91
   1   5  13  128.31    6.60
  -1  -5  13  135.88    5.44
   1   5  13  139.26    5.69
  -1  -5  13  122.67    5.26
  -1  -5  14  251.69    9.77
  -1  -5  14  255.13    9.18
   1   5  14  249.51   10.09
   1   5  14  258.16    9.57
  -1  -5  14  272.16   10.12
  -1  -5  14  250.31    9.71
   1   5  14  254.62    9.12
  -1  -5  14  266.01    8.93
   1   5  14  257.79    9.70
   1   5  14  259.52    9.23
  -1  -5  14  267.25    9.02
   1   5  14  269.24   10.57
  -1  -5  14  263.11    8.92
  -1  -5  15  201.39    8.39
  -1  -5  15  208.22    7.90
   1   5  15  206.95    8.81
   1   5  15  198.75    8.20
  -1  -5  15  221.13    8.95
  -1  -5  15  190.43    8.37
  -1  -5  15  211.09    7.72
   1   5  15  197.39    7.85
   1   5  15  203.87    8.34
  -1  -5  15  222.58    9.21
  -1  -5  15  210.54    7.77
   1   5  15  208.93    9.14
   1   5  15  208.50    8.04
  -1  -5  15  184.15    7.49
  -1  -5  16   29.09    3.09
  -1  -5  16   33.61    2.87
   1   5  16   34.15    3.12
  -1  -5  16   34.51    3.67
   1   5  16   27.13    2.87
  -1  -5  16   31.06    3.39
  -1  -5  16   35.03    2.85
   1   5  16   30.77    3.03
  -1  -5  16   29.58    3.85
   1   5  16   26.86    3.12
  -1  -5  16   31.63    2.84
  -1  -5  16   32.11    2.73
  -1  -5  17   86.38    5.25
  -1  -5  17  100.00    5.03
   1   5  17  100.18    5.36
  -1  -5  17   95.46    5.81
  -1  -5  17  100.42    5.69
  -1  -5  17  104.05    5.03
   1   5  17   96.31    5.14
  -1  -5  17   94.93    6.04
   1   5  17   80.69    5.18
  -1  -5  17   92.35    4.91
   1   5  17  101.30    5.28
  -1  -5  17   88.48    4.75
  -1  -5  18   16.21    2.41
   1   5  18   14.94    2.61
  -1  -5  18   15.71    2.80
   1   5  18   16.67    2.41
  -1  -5  18   18.98    3.15
   1   5  18   15.76    2.73
   1   5  18    8.79    2.09
  -1  -5  18   10.92    2.08
  -1  -5  18   15.57    2.98
  -1  -5  18    9.98    1.91
  -1  -5  18   14.88    2.54
   1   5  18   14.00    2.35
  -1  -5  18    9.48    2.06
   1   5  19   78.65    5.07
   1   5  19   84.72    5.18
  -1  -5  19   80.41    4.50
  -1  -5  19   85.33    4.71
  -1  -5  20    7.78    1.85
   1   5  20    7.40    2.09
  -1  -5  20    6.93    2.25
  -1  -5  20    4.80    2.44
   1   5  20    7.65    2.23
   1   5  21   84.30    4.86
  -1  -5  21   84.15    4.63
   1   5  21   86.70    5.07
  -1  -5  21  102.56    5.98
  -1  -5  21   88.31    5.20
   1   5  22    5.47    1.99
  -1  -5  22    4.10    1.55
   1   5  22    4.98    1.65
   1   5  22    2.53    1.77
  -1  -5  22    7.64    2.01
  -1  -5  23   43.81    3.26
   1   5  23   34.43    2.79
  -1  -5  23   44.38    3.20
  -1  -5  23   46.44    2.99
   1   5  23   34.09    2.89
   1   5  23   36.57    2.88
   1   5  23   36.01    2.95
  -1  -5  23   36.90    2.95
  -1  -5  24   20.69    2.13
  -1  -5  24   21.76    2.15
   1   5  24   13.38    1.76
   1   5  24   20.13    1.96
  -1  -5  24   15.60    1.96
  -1  -5  25   11.20    1.42
  -1   6  24   25.57    2.27
   1  -6  24   21.62    2.11
   1  -6  23   32.51    2.75
  -1   6  23   31.36    2.82
  -1   6  23   29.11    2.36
   1  -6  22   16.32    2.39
  -1   6  22   10.60    1.87
  -1   6  22   16.79    2.57
   1  -6  21   13.76    2.51
   1  -6  21   13.40    2.58
  -1   6  21   11.42    2.12
  -1   6  21   12.81    2.57
   1  -6  20   47.51    3.88
   1  -6  20   49.33    4.05
  -1   6  20   40.64    3.89
  -1   6  20   47.00    3.69
   1  -6  19   32.84    3.60
  -1   6  19   36.18    3.38
   1  -6  18   10.46    1.99
  -1   6  17   45.43    3.79
   1  -6  17   46.63    4.36
   1  -6  17   51.24    3.56
  -1   6  16   21.64    2.95
   1  -6  16   12.48    2.11
   1  -6  16   18.04    3.08
   1  -6  15  122.27    6.59
   1  -6  15  122.57    5.96
  -1   6  15  136.48    6.52
  -1   6  15  124.42    6.94
   1  -6  15  131.02    5.92
  -1   6  15  135.79    7.23
  -1   6  14   35.39    4.00
   1  -6  14   40.39    3.70
   1  -6  14   37.54    3.11
   1  -6  14   38.81    3.25
  -1   6  14   48.06    3.76
  -1   6  14   40.32    4.17
   1  -6  14   39.85    3.20
  -1   6  13  120.96    6.82
   1  -6  13  139.31    6.15
   1  -6  13  126.87    6.40
   1  -6  13  143.17    6.13
  -1   6  13  129.21    6.20
   1  -6  13  138.61    6.00
  -1   6  13  132.80    6.86
   1  -6  12   13.77    2.06
  -1   6  12   10.17    2.40
  -1   6  12   11.11    2.25
   1  -6  12    9.06    1.97
   1  -6  12   12.50    1.92
  -1   6  12   12.32    1.97
   1  -6  12   12.12    2.41
  -1   6  12   11.97    2.63
  -1   6  11  191.86    8.24
   1  -6  11  196.76    7.58
  -1   6  11  195.30    7.69
   1  -6  11  197.81    7.83
   1  -6  11  211.60    7.49
   1  -6  11  202.79    7.56
  -1   6  11  169.65    7.12
  -1   6  11  202.39    8.36
  -1   6  10   33.05    3.19
   1  -6  10   38.32    2.91
  -1   6  10   36.86    2.99
   1  -6  10   34.91    3.01
  -1   6  10   34.66    3.24
   1  -6  10   35.47    2.71
  -1   6  10   35.71    3.05
  -1   6  10   33.70    2.56
   1  -6  10   33.22    2.68
   1  -6   9  213.34    7.79
   1  -6   9  206.38    7.48
   1  -6   9  198.43    7.68
  -1   6   9  213.26    7.83
   1  -6   9  215.35    7.64
  -1   6   9  215.33    7.81
  -1   6   9  205.57    8.21
  -1   6   8  158.13    6.58
   1  -6   8  177.62    6.40
   1  -6   8  175.09    6.64
  -1   6   8  170.06    6.62
  -1   6   8  162.03    6.55
   1  -6   8  177.03    6.52
  -1   6   8  164.90    7.12
  -1   6   7   25.96    2.49
   1  -6   7   28.90    2.30
  -1   6   7   30.39    2.49
   1  -6   7   27.81    2.48
  -1   6   7   28.35    2.52
  -1   6   7   28.54    2.02
  -1   6   7   27.97    3.02
  -1   6   6   32.70    2.56
  -1   6   6   32.36    1.99
  -1   6   5 1002.82   27.19
  -1   6   5  983.87   26.12
   1   6  -4   35.43    1.88
  -1   6   4   41.47    1.96
  -1   6   4   40.37    2.83
   1  -6   4   35.17    2.46
   1   6  -3  587.36   15.81
   1  -6   3  592.52   16.60
  -1  -6  -3  609.65   16.05
  -1   6   3  583.67   15.80
   1  -6   2   85.13    3.60
  -1  -6  -2   83.23    3.16
   1   6  -2   82.51    3.02
  -1   6   2   84.91    2.89
  -1  -6  -1  973.00   25.00
   1  -6   1  950.30   25.40
   1   6  -1  953.20   25.18
   1   6  -1  965.05   24.88
  -1   6   1  918.44   24.45
  -1  -6   0   48.55    2.36
   1  -6   0   51.30    2.65
   1   6   0   53.36    2.42
   1   6   0   53.53    2.46
  -1  -6   1  972.57   26.07
   1  -6  -1  980.14   26.30
   1   6   1  995.25   26.04
   1   6   1  985.05   25.89
  -1  -6   2  100.76    3.76
   1   6   2   93.52    3.75
   1   6   2   94.70    3.41
  -1  -6   3  628.29   16.72
   1   6   3  614.51   16.71
   1   6   3  578.75   16.08
   1   6   4   28.11    2.15
  -1  -6   4   32.73    2.16
   1   6   4   30.68    2.51
   1   6   5 1001.32   27.17
   1   6   5 1008.98   27.68
   1   6   6   38.00    2.93
   1   6   7   27.57    2.44
  -1  -6   7   25.85    2.39
   1   6   7   26.73    2.55
  -1  -6   7   32.84    2.36
   1   6   7   26.99    2.64
   1   6   7   31.09    3.15
  -1  -6   8  183.75    6.91
   1   6   8  177.58    6.93
  -1  -6   8  183.15    6.54
   1   6   8  168.08    6.99
   1   6   8  171.00    7.30
   1   6   9  221.06    8.57
  -1  -6   9  225.58    8.15
   1   6   9  209.57    7.66
   1   6   9  224.64    8.19
  -1  -6   9  214.67    7.68
   1   6   9  215.10    8.28
   1   6  10   24.55    2.91
  -1  -6  10   24.12    2.59
   1   6  10   30.48    2.60
   1   6  10   31.45    2.78
  -1  -6  10   29.59    2.53
   1   6  10   31.90    2.91
  -1  -6  11  191.75    7.20
   1   6  11  189.98    7.96
   1   6  11  185.82    7.59
  -1  -6  11  195.96    7.78
   1   6  11  188.34    8.16
   1   6  11  192.60    7.38
  -1  -6  12   11.11    1.88
   1   6  12   11.85    2.45
   1   6  12   12.06    2.24
   1  -6 -12   10.28    1.77
  -1  -6  12   12.48    2.26
   1   6  12    9.90    2.00
  -1  -6  12    7.53    1.93
   1   6  12    7.59    2.35
   1   6  13  131.64    6.66
   1   6  13  132.61    6.88
  -1  -6  13  127.80    6.43
  -1  -6  13  147.59    6.63
   1   6  13  146.02    6.55
   1   6  13  140.24    6.30
  -1  -6  13  135.47    6.06
   1   6  14   36.73    3.87
  -1  -6  14   48.88    3.80
  -1  -6  14   39.39    3.64
   1   6  14   36.16    3.43
   1   6  14   44.98    3.60
  -1  -6  14   44.13    3.38
   1   6  14   43.30    3.95
   1   6  15  150.82    7.47
  -1  -6  15  128.27    6.50
  -1  -6  15  113.48    6.26
   1   6  15  125.61    6.31
   1   6  15  121.17    6.15
   1   6  15  127.50    6.78
  -1  -6  15  144.80    6.17
  -1  -6  16   15.41    2.59
  -1  -6  16   19.19    2.92
   1   6  16   14.12    2.53
  -1  -6  16   16.40    3.17
   1   6  16   12.08    2.44
  -1  -6  16   12.46    2.10
  -1  -6  17   48.25    3.94
  -1  -6  17   40.93    3.84
   1   6  17   54.57    3.98
  -1  -6  17   43.59    3.42
  -1  -6  17   43.36    4.29
   1   6  17   36.84    3.54
  -1  -6  18    7.92    2.01
   1   6  18    6.67    2.28
  -1  -6  18    9.26    2.30
  -1  -6  19   35.74    4.02
   1   6  19   31.22    3.07
  -1  -6  19   30.34    3.49
   1   6  20   40.88    3.36
  -1  -6  20   46.39    3.85
  -1  -6  20   51.23    4.39
   1   6  20   40.60    3.53
  -1  -6  21   12.86    2.72
   1   6  21   12.38    2.28
   1   6  21    9.46    1.84
  -1  -6  21   15.71    2.54
   1   6  22    9.22    1.95
  -1  -6  22   11.71    2.09
  -1  -6  23   36.64    2.91
  -1  -6  23   26.64    2.49
  -1  -6  24   28.07    2.27
  -1   7  24    4.07    1.20
   1  -7  24    5.95    1.39
   1  -7  23   41.67    2.91
  -1   7  23   36.82    2.71
   1  -7  22   11.84    2.16
  -1   7  22    8.31    1.71
  -1   7  22   11.22    2.00
   1  -7  21    1.46    1.81
   1  -7  21   -1.27    1.99
  -1   7  21    1.36    1.61
  -1   7  21    0.99    1.90
   1  -7  20   14.06    2.65
   1  -7  20   17.12    2.82
  -1   7  20   17.44    2.45
  -1   7  20   12.24    2.60
   1  -7  19   84.72    5.13
   1  -7  19   74.93    5.08
  -1   7  19   71.10    4.60
   1  -7  18   12.75    2.77
  -1   7  18   10.04    2.37
   1  -7  17    8.44    2.01
  -1   7  16    6.05    2.31
  -1   7  16    9.79    3.22
   1  -7  16   14.88    2.94
   1  -7  16    8.27    2.09
  -1   7  15  207.43    8.76
  -1   7  15  222.32    9.64
   1  -7  15  191.86    8.75
   1  -7  15  204.53    8.21
  -1   7  15  201.90    9.36
   1  -7  14   40.49    3.31
  -1   7  14   42.44    4.35
   1  -7  14   44.00    3.53
  -1   7  14   35.29    4.03
   1  -7  14   36.74    3.74
   1  -7  14   40.08    3.42
  -1   7  14   43.76    3.72
   1  -7  13  119.10    5.52
  -1   7  13  102.98    6.26
  -1   7  13  106.79    6.28
   1  -7  13  104.76    5.43
   1  -7  13   97.42    5.23
  -1   7  13  109.81    5.77
   1  -7  13   99.43    5.78
   1  -7  12   23.43    2.66
  -1   7  12   23.81    3.49
   1  -7  12   27.60    2.80
   1  -7  12   23.75    2.66
   1  -7  12   24.78    2.94
  -1   7  12   21.59    2.77
  -1   7  12   28.20    3.49
   1  -7  11  197.83    7.77
  -1   7  11  190.58    8.66
  -1   7  11  202.01    8.79
   1  -7  11  215.51    8.09
  -1   7  11  213.08    8.29
   1  -7  11  193.96    7.87
   1  -7  11  204.74    8.25
   1  -7  10   17.76    2.40
  -1   7  10   18.15    2.76
   1  -7  10   18.83    2.48
  -1   7  10   13.54    2.36
   1  -7  10   15.28    2.38
  -1   7  10   17.48    2.76
   1  -7  10   19.82    2.26
  -1   7  10   18.96    2.61
  -1   7   9  145.37    6.82
   1  -7   9  146.34    6.07
   1  -7   9  136.46    6.18
  -1   7   9  153.37    6.38
  -1   7   9  133.73    6.15
   1  -7   9  148.92    6.14
   1  -7   9  139.51    6.14
  -1   7   8   75.56    4.33
   1  -7   8   88.58    4.43
  -1   7   8   89.85    4.60
   1  -7   8   90.13    4.63
  -1   7   8   96.12    5.28
  -1   7   8   88.40    4.71
   1  -7   8   84.02    4.35
  -1   7   7   91.93    4.66
   1  -7   7   94.01    4.68
  -1   7   7  102.54    4.83
  -1   7   7   93.59    5.44
   1  -7   7   97.50    4.50
  -1   7   7   93.74    4.89
  -1   7   6  297.08   10.08
  -1   7   6  315.22   10.08
  -1   7   6  281.21   10.11
   1  -7   6  300.74    9.74
  -1   7   5  205.47    7.48
  -1   7   5  211.99    7.47
  -1   7   5  201.74    7.64
   1  -7   5  193.42    7.08
  -1   7   4  103.81    4.67
   1  -7   4   92.49    4.24
  -1   7   3  361.72   11.36
  -1   7   2  134.31    5.23
   1   7  -2  130.71    4.73
  -1  -7  -2  119.53    4.42
   1   7  -1  160.94    5.46
  -1  -7  -1  157.94    5.34
  -1  -7   0   34.89    2.06
   1   7   0   34.13    2.05
   1  -7  -1  152.54    5.65
  -1  -7   1  162.91    5.53
   1   7   1  161.79    5.48
   1   7   2  125.32    4.61
   1   7   2  113.13    5.04
   1   7   3  326.54   10.03
   1   7   3  329.94   10.71
   1   7   4  101.72    4.67
   1   7   4  102.23    4.30
   1   7   4  102.82    4.81
  -1  -7   4   96.34    4.22
   1   7   5  194.68    7.40
   1   7   5  199.82    7.57
  -1  -7   5  207.25    7.01
   1   7   6  291.51   10.13
  -1  -7   6  310.66   10.24
   1   7   6  304.87   10.34
  -1  -7   6  296.46    9.69
   1   7   6  309.45   10.54
  -1  -7   7  115.77    4.87
   1   7   7  104.81    5.36
   1   7   7  106.67    5.07
   1   7   7  118.45    5.98
   1   7   7  109.00    5.23
  -1  -7   7   98.33    5.03
  -1  -7   8   92.83    4.41
   1   7   8   93.94    4.89
   1   7   8   91.76    5.28
   1   7   8   92.85    5.04
  -1  -7   8   90.24    4.38
   1   7   8   95.94    4.46
  -1  -7   8   99.95    4.91
   1   7   9  144.65    6.33
   1   7   9  131.74    6.57
  -1  -7   9  135.81    5.70
   1   7   9  133.18    6.27
   1   7   9  122.78    5.53
  -1  -7   9  138.90    6.22
   1   7  10   18.15    2.61
   1   7  10   16.05    2.50
  -1  -7  10   15.21    2.10
  -1  -7  10   13.12    2.42
   1   7  10   15.53    2.09
   1   7  10   14.95    2.67
  -1  -7  11  221.29    8.45
  -1  -7  11  194.08    7.70
   1   7  11  196.31    8.59
   1   7  11  202.86    8.25
   1  -7 -11  204.65    7.66
   1   7  11  190.40    7.71
   1   7  11  200.86    8.72
  -1  -7  12   19.36    2.83
  -1  -7  12   32.55    2.93
   1   7  12   30.98    3.49
   1   7  12   26.74    3.00
  -1  -7  12   24.59    2.86
   1  -7 -12   21.80    2.44
   1   7  12   28.91    3.52
   1   7  12   29.21    2.76
  -1  -7  13  106.06    5.25
   1   7  13   99.37    5.94
   1   7  13  103.79    5.67
   1  -7 -13   99.22    5.00
  -1  -7  13   98.62    5.59
   1   7  13  101.95    5.38
  -1  -7  13   95.85    5.52
   1   7  13   99.77    6.02
   1   7  14   37.89    3.96
   1   7  14   39.16    3.56
  -1  -7  14   42.84    3.84
  -1  -7  14   37.54    3.60
  -1  -7  14   43.81    3.43
   1   7  14   37.89    3.43
   1   7  14   45.21    4.43
   1   7  15  199.69    8.54
  -1  -7  15  212.25    8.77
  -1  -7  15  190.76    8.60
   1   7  15  210.59    9.27
  -1  -7  15  196.72    8.03
   1   7  15  177.14    8.06
   1   7  15  217.93    9.56
   1   7  16   10.89    2.95
   1   7  16   10.90    3.19
  -1  -7  16    8.91    2.35
  -1  -7  16   13.54    2.72
   1   7  16   11.66    2.53
   1   7  16   14.85    2.52
  -1  -7  16    7.56    2.12
  -1  -7  17    8.10    2.26
  -1  -7  17    6.02    1.89
  -1  -7  17    6.02    2.05
  -1  -7  18   16.07    3.19
   1   7  18    9.09    2.15
   1   7  19   66.10    4.33
  -1  -7  19   77.58    5.29
   1   7  19   70.53    4.52
  -1  -7  19   69.83    4.75
   1   7  20   15.11    2.23
  -1  -7  20   21.08    2.76
   1   7  20   16.93    2.45
  -1  -7  20   13.94    2.85
  -1  -7  21   -1.96    2.19
  -1  -7  21   -0.23    1.66
   1   7  21    1.41    1.46
  -1  -7  22   15.01    2.30
  -1  -7  22   10.97    2.29
  -1  -7  22   10.23    1.88
  -1  -7  23   38.97    2.65
  -1  -7  23   38.61    2.85
  -1  -7  24    7.42    1.41
   1  -8  23    2.04    1.40
  -1   8  22   28.17    2.34
   1  -8  22   27.85    2.64
  -1   8  22   30.52    2.42
   1  -8  21    6.77    2.12
  -1   8  21    7.85    1.97
  -1   8  21    7.56    1.75
   1  -8  21    6.83    1.93
   1  -8  20   30.46    3.14
  -1   8  20   27.01    2.77
  -1   8  20   26.34    2.86
   1  -8  20   35.25    3.27
   1  -8  19   11.45    2.47
  -1   8  19   11.46    2.27
   1  -8  19   10.89    2.61
   1  -8  18   46.30    4.06
  -1   8  18   40.53    3.69
   1  -8  18   52.68    4.15
   1  -8  17   29.25    3.52
  -1   8  17   33.13    3.41
   1  -8  16   43.24    3.50
  -1   8  16   38.10    4.37
   1  -8  16   41.46    3.99
  -1   8  15    6.11    2.95
  -1   8  15    6.43    2.80
   1  -8  15    7.25    2.41
   1  -8  15    3.42    1.94
  -1   8  14   36.47    4.28
   1  -8  14   32.81    3.20
   1  -8  14   34.71    3.24
  -1   8  14   46.27    4.39
  -1   8  14   34.18    3.52
   1  -8  14   34.13    3.63
   1  -8  13    3.35    1.89
  -1   8  13    4.75    2.75
   1  -8  13    0.82    1.57
  -1   8  13    2.18    2.89
   1  -8  13   -0.31    1.92
  -1   8  13   -1.49    1.99
   1  -8  13   -0.76    1.80
   1  -8  12   82.67    4.70
  -1   8  12   78.43    5.53
   1  -8  12   79.30    4.73
  -1   8  12   61.28    5.14
   1  -8  12   69.79    4.45
  -1   8  12   71.75    4.74
   1  -8  12   76.82    4.98
   1  -8  11   29.46    2.94
  -1   8  11   22.97    3.33
   1  -8  11   20.92    2.62
  -1   8  11   23.19    3.33
   1  -8  11   28.06    3.08
  -1   8  11   32.63    3.35
   1  -8  11   27.38    2.98
   1  -8  10   49.84    3.47
  -1   8  10   42.31    4.12
   1  -8  10   41.93    3.43
  -1   8  10   33.87    3.83
   1  -8  10   48.62    3.66
   1  -8  10   40.77    3.51
  -1   8  10   41.22    3.60
  -1   8   9    3.80    2.44
  -1   8   9    3.41    2.03
   1  -8   9    3.10    1.66
   1  -8   9    3.95    1.73
   1  -8   9    5.53    1.86
  -1   8   9    3.84    2.02
   1  -8   9    1.95    1.91
   1  -8   8  147.14    6.32
  -1   8   8  140.22    6.43
   1  -8   8  143.43    6.49
  -1   8   8  143.25    6.48
   1  -8   8  149.55    6.23
  -1   8   8  133.51    6.58
  -1   8   8  140.90    7.20
  -1   8   7   51.97    3.62
   1  -8   7   47.44    3.54
  -1   8   7   48.30    3.55
   1  -8   7   50.73    3.62
   1  -8   7   47.72    3.39
  -1   8   7   55.15    3.83
  -1   8   7   57.12    4.49
   1  -8   6  159.50    6.44
  -1   8   6  155.01    6.85
  -1   8   6  171.00    6.89
  -1   8   6  156.87    6.54
   1   8  -5   23.48    2.12
  -1   8   5   23.17    2.62
   1  -8   5   27.23    2.49
  -1   8   5   32.39    2.77
  -1   8   5   26.18    2.67
   1   8  -4   71.19    3.68
  -1   8   4   70.97    4.13
   1  -8   4   65.43    3.69
  -1   8   4   73.09    4.11
  -1   8   4   70.70    3.94
   1   8  -3  113.05    4.87
  -1   8   3  116.11    5.33
   1  -8   3  107.21    4.79
  -1   8   3  115.78    5.16
  -1   8   3  107.52    5.04
   1   8  -2   77.13    3.93
   1  -8   2   75.01    3.75
  -1   8   2   73.69    4.18
  -1   8   2   80.44    4.13
  -1   8   2   73.98    4.09
   1   8  -1  132.05    5.52
   1  -8   1  132.20    5.37
  -1   8   1  133.59    5.61
   1   8   0   12.27    1.92
   1  -8   0   12.73    1.66
   1   8   1  136.54    5.71
  -1  -8   1  134.95    5.14
   1   8   2   82.07    4.28
  -1  -8   2   76.27    3.64
   1   8   3  119.48    5.37
  -1  -8   3  120.00    4.88
   1   8   3  116.35    5.46
   1   8   4   73.34    4.15
  -1  -8   4   73.80    3.68
   1   8   4   70.50    4.20
   1   8   5   28.71    2.74
   1   8   5   29.11    2.95
  -1  -8   5   29.70    2.47
   1   8   5   28.60    2.90
   1   8   6  150.13    6.80
   1   8   6  170.68    7.17
  -1  -8   6  170.36    6.49
   1   8   6  168.81    7.27
  -1  -8   6  173.48    6.99
   1   8   7   44.44    3.77
  -1  -8   7   51.99    3.29
   1   8   7   47.54    3.68
   1   8   7   47.73    4.15
  -1  -8   7   49.54    3.53
  -1  -8   8  151.58    6.26
   1   8   8  152.09    7.03
  -1  -8   8  147.16    6.19
   1   8   8  143.79    6.85
   1   8   8  159.14    7.57
  -1  -8   8  152.88    6.76
  -1  -8   9    3.59    1.66
   1   8   9    3.42    2.08
   1   8   9    2.99    2.00
   1   8   9    2.84    2.41
  -1  -8   9    4.73    1.98
   1   8  10   46.95    4.05
  -1  -8  10   53.16    3.59
  -1  -8  10   53.32    4.01
   1   8  10   55.69    4.15
   1   8  10   50.23    4.49
  -1  -8  11   25.44    3.17
   1   8  11   22.23    3.43
   1   8  11   24.93    3.06
  -1  -8  11   21.92    2.59
   1  -8 -11   35.03    2.97
   1   8  11   28.38    2.77
   1   8  11   31.62    3.65
  -1  -8  12   87.22    5.19
  -1  -8  12   74.32    4.53
   1   8  12   84.35    5.41
   1   8  12   82.48    5.04
   1  -8 -12   69.64    4.28
   1   8  12   72.34    4.41
  -1  -8  12   72.27    4.85
   1   8  12   72.52    5.32
  -1  -8  13    1.24    1.83
  -1  -8  13    0.25    1.74
   1   8  13    0.70    2.30
   1   8  13    2.43    1.95
  -1  -8  13    1.85    1.94
   1  -8 -13    2.11    1.78
   1   8  13    2.55    2.69
   1   8  13    3.12    1.76
  -1  -8  14   41.38    3.52
   1   8  14   44.09    4.30
   1   8  14   38.27    3.70
   1  -8 -14   36.13    3.17
  -1  -8  14   39.77    3.72
   1   8  14   32.50    3.21
  -1  -8  14   32.97    3.58
   1   8  14   37.08    4.33
   1   8  15    1.52    2.70
  -1  -8  15    2.53    1.90
  -1  -8  15    9.41    2.47
   1   8  15    4.67    2.36
   1   8  15    5.45    1.92
  -1  -8  15    8.63    2.20
  -1  -8  16   47.32    3.92
   1   8  16   42.10    4.29
  -1  -8  16   41.34    3.95
   1   8  16   47.81    4.63
  -1  -8  16   53.01    3.85
   1   8  17   27.78    3.18
  -1  -8  17   30.28    3.77
   1   8  18   38.63    3.55
  -1  -8  18   39.07    3.93
  -1  -8  19   13.55    2.37
   1   8  19    8.59    2.12
  -1  -8  19    9.84    2.58
  -1  -8  20   34.38    3.02
  -1  -8  20   30.31    3.40
  -1  -8  21   13.19    2.29
  -1  -8  21    8.77    2.21
  -1  -8  21    6.46    1.70
  -1  -8  22   33.68    2.73
  -1  -8  22   28.91    2.77
  -1  -8  22   27.66    2.29
  -1  -8  23    1.43    1.38
   1  -9  22    8.66    1.83
   1  -9  21    3.51    1.69
  -1   9  21    3.87    1.42
   1  -9  21    2.13    1.53
  -1   9  21    3.47    1.36
  -1   9  20    9.31    1.94
   1  -9  20    7.79    1.94
  -1   9  20    9.23    1.86
   1  -9  20    8.40    2.03
   1  -9  19   26.07    2.94
  -1   9  19   32.11    3.14
   1  -9  19   24.51    2.98
   1  -9  18   15.44    2.71
  -1   9  18   12.04    2.39
   1  -9  18   11.14    2.54
   1  -9  17    5.50    2.19
  -1   9  17    5.47    2.19
   1  -9  17    1.42    1.98
  -1   9  16   17.49    2.84
   1  -9  16   18.93    3.06
  -1   9  15   31.69    3.35
  -1  -9 -14   18.06    2.39
  -1   9  14   11.03    3.02
   1  -9  14   16.57    2.79
  -1   9  14   17.25    3.42
   1  -9  14   14.41    2.45
   1  -9  13    7.95    2.16
   1  -9  13    5.73    2.04
  -1   9  13    7.56    3.16
   1  -9  13    8.65    2.38
  -1   9  13    5.33    2.96
  -1   9  13    7.20    2.37
   1  -9  12   68.14    4.53
  -1   9  12   73.23    5.58
   1  -9  12   71.98    4.58
  -1   9  12   76.17    5.44
  -1   9  12   73.22    4.97
   1  -9  12   67.09    4.43
   1  -9  12   64.44    4.65
   1  -9  11   32.39    3.23
  -1   9  11   37.23    4.27
   1  -9  11   39.77    3.37
   1  -9  11   28.82    3.18
  -1   9  11   33.74    4.02
  -1   9  11   27.82    3.35
   1  -9  11   35.22    3.34
   1  -9  10   81.94    4.91
  -1   9  10   81.04    5.64
   1  -9  10   73.76    4.59
  -1   9  10   89.39    5.76
   1  -9  10   76.83    4.86
   1  -9  10   78.48    4.78
  -1   9  10   84.08    5.19
  -1   9   9   24.97    3.70
   1  -9   9   17.57    2.58
   1  -9   9   15.26    2.56
   1  -9   9   15.46    2.69
   1  -9   9   16.71    2.54
  -1   9   9   15.93    2.71
  -1   9   8   27.78    3.23
   1  -9   8   27.11    2.87
   1  -9   8   24.52    2.93
  -1   9   8   27.68    3.66
  -1   9   8   28.24    3.02
  -1   9   8   29.28    3.21
   1  -9   8   30.67    2.99
  -1   9   7  319.57   12.20
  -1   9   7  297.10   10.81
   1  -9   7  290.03   10.69
  -1   9   7  287.71   10.57
   1  -9   7  317.63   10.89
   1  -9   7  293.16   10.47
  -1   9   7  280.09   10.94
  -1   9   6  401.31   13.42
  -1   9   6  410.17   13.24
   1  -9   6  383.06   12.91
  -1   9   6  404.44   13.70
  -1   9   5   85.22    4.92
  -1   9   5   92.72    4.90
  -1   9   5   81.26    4.93
   1  -9   5   87.63    4.63
  -1   9   4    6.71    1.86
  -1   9   4    3.58    1.65
  -1   9   4    3.91    1.95
   1  -9   4    4.48    1.71
   1   9  -4    5.13    1.47
  -1   9   3  127.91    5.73
  -1   9   3  131.86    5.89
   1  -9   3  120.11    5.43
  -1   9   3  121.77    5.99
   1   9  -3  118.19    5.47
  -1   9   2  343.38   11.57
  -1   9   2  365.51   12.04
  -1   9   2  354.66   12.17
   1  -9   2  347.22   11.45
   1   9  -2  371.03   11.79
  -1   9   1   52.89    3.53
  -1   9   1   63.44    3.97
   1  -9   1   55.48    3.36
   1   9  -1   56.14    3.60
  -1  -9   0   43.63    2.76
   1   9   0   47.04    3.31
  -1  -9   1   43.40    2.84
   1   9   1   54.27    3.64
  -1  -9   2  341.39   10.96
   1   9   2  353.05   11.80
  -1  -9   3  125.04    5.28
   1   9   3  121.68    5.83
  -1  -9   4    6.13    1.68
   1   9   4    6.05    2.14
   1   9   4    5.41    2.09
  -1  -9   5   83.91    4.80
   1   9   5   75.86    4.74
  -1  -9   5   75.15    4.13
   1   9   5   82.86    4.97
   1   9   5   75.23    4.57
   1   9   6  385.29   13.68
  -1  -9   6  401.21   12.88
   1   9   6  402.48   13.89
  -1  -9   6  419.79   13.66
   1   9   7  317.69   12.25
   1   9   7  308.85   11.28
  -1  -9   7  285.89   10.36
   1   9   7  298.74   11.42
  -1  -9   7  292.37   10.26
  -1  -9   7  311.66   11.03
   1   9   8   34.46    3.91
   1   9   8   37.17    3.60
   1   9   8   37.84    3.72
  -1  -9   8   32.04    2.96
  -1  -9   8   36.26    3.48
   1   9   9   17.83    3.25
  -1  -9   9   19.70    2.79
   1   9   9   16.01    2.68
   1   9   9   18.60    2.90
  -1  -9   9   16.90    2.48
   1   9  10   85.88    5.81
   1   9  10   70.84    5.14
  -1  -9  10   78.35    4.65
   1  -9 -10   87.01    4.79
   1   9  10   79.90    5.17
  -1  -9  10   89.29    5.30
  -1  -9  11   35.00    3.22
   1   9  11   32.30    3.95
   1  -9 -11   35.58    3.18
   1   9  11   38.59    4.23
  -1  -9  11   37.68    3.53
   1   9  11   32.61    3.59
  -1  -9  11   26.34    3.16
  -1  -9  12   78.35    4.61
   1   9  12   62.54    5.17
   1   9  12   66.13    5.40
   1  -9 -12   77.28    4.46
   1   9  12   61.82    4.75
  -1  -9  12   72.55    4.87
  -1  -9  12   81.11    5.04
   1   9  13    7.99    2.74
   1   9  13    0.38    2.57
  -1  -9  13    5.75    2.21
   1  -9 -13    7.29    1.93
  -1  -9  13    6.11    2.11
   1   9  13    6.36    2.34
  -1  -9  13    5.78    2.22
   1   9  14   11.05    3.13
  -1  -9  14   12.92    2.56
  -1  -9  14   14.11    2.58
   1   9  14   15.28    3.10
  -1  -9  14    7.18    2.15
   1  -9 -14    9.40    2.02
   1   9  15   22.67    3.09
   1   9  16   15.87    2.53
   1   9  16   18.03    3.17
   1   9  17    2.82    1.96
  -1  -9  17    4.52    2.57
  -1  -9  18   17.33    3.03
  -1  -9  19   23.60    2.56
  -1  -9  19   25.07    3.10
  -1  -9  20    7.93    1.69
  -1  -9  20    9.69    2.18
  -1  -9  20    8.34    2.18
  -1  -9  21    1.20    1.19
  -1  -9  21    4.38    1.70
  -1  -9  21    5.38    1.70
  -1  -9  22   13.29    1.98
   1 -10  21    8.79    1.88
   1 -10  20   21.78    2.18
   1 -10  20   23.18    2.36
  -1  10  19    2.05    1.58
  -1  10  19    3.31    1.54
   1 -10  19    0.41    1.66
   1 -10  19    1.03    1.53
  -1  10  18   13.34    2.31
   1 -10  18   10.26    2.20
   1 -10  18    8.83    2.15
  -1  10  17    0.52    1.78
   1 -10  17   -0.81    1.86
   1 -10  17    0.25    1.91
  -1  10  16    1.95    1.93
   1 -10  16    3.20    1.99
  -1  10  16    5.73    2.67
  -1  10  15   40.72    3.72
   1 -10  15   43.59    3.92
  -1  10  15   34.67    4.12
  -1  10  15   41.49    4.26
  -1  10  14   71.85    4.89
   1 -10  14   78.19    5.08
  -1 -10 -14   73.54    4.22
  -1  10  13    9.07    3.19
  -1 -10 -13   13.64    2.26
  -1  10  13   11.88    2.71
   1 -10  12    2.20    2.00
  -1  10  12    1.89    2.64
   1 -10  12    3.62    2.15
  -1  10  12    3.42    2.58
   1 -10  12    2.30    1.68
   1 -10  11   21.14    2.80
  -1  10  11   20.71    3.08
   1 -10  11   26.65    2.95
   1 -10  11   19.99    2.81
  -1  10  11   19.29    3.41
   1 -10  11   23.79    3.08
   1 -10  10   62.12    4.50
   1 -10  10   71.94    4.64
  -1  10  10   60.96    4.54
  -1  10  10   63.61    5.19
   1 -10  10   70.19    4.53
  -1  10  10   70.31    5.48
   1 -10  10   61.43    4.45
  -1  10   9   12.72    2.63
   1 -10   9   11.21    2.44
   1 -10   9   12.89    2.46
  -1  10   9   13.88    3.26
   1 -10   9   10.76    2.35
   1 -10   9   11.48    2.34
   1 -10   8   51.17    4.04
  -1  10   8   49.87    4.07
   1 -10   8   54.17    3.91
  -1  10   8   55.06    5.10
   1 -10   8   52.22    3.94
   1 -10   8   51.00    3.91
   1 -10   7  190.49    8.13
  -1  10   7  178.09    7.97
   1 -10   7  167.14    7.47
  -1  10   7  180.77    8.22
  -1  10   7  188.31    9.07
  -1  10   7  174.00    7.69
   1 -10   7  197.20    8.06
   1 -10   6   18.01    2.81
  -1  10   6   15.31    2.78
   1 -10   6   14.83    2.46
  -1  10   6   20.01    3.70
  -1  10   6   13.70    2.59
  -1  10   6   20.48    2.87
   1 -10   6   18.51    2.65
  -1  10   5   37.29    3.39
   1 -10   5   35.49    3.24
  -1  10   5   40.91    3.71
  -1  10   5   40.07    3.44
  -1  10   4   19.19    2.72
  -1  10   4   21.96    2.64
   1 -10   4   24.78    2.70
  -1  10   4   17.72    2.75
  -1  10   3  275.28    9.83
   1 -10   3  267.41    9.73
  -1  10   3  276.58   10.57
   1  10  -3  276.79    9.85
  -1  10   2  168.07    7.54
   1  10  -2  172.90    7.12
  -1  10   1  189.45    7.81
   1  10  -1  155.67    6.99
  -1  10   0   34.55    3.33
   1  10   0   35.30    3.20
  -1 -10   1  155.44    6.26
  -1  10  -1  161.46    7.16
   1  10   1  149.96    6.90
  -1 -10   2  154.71    6.48
   1  10   2  182.15    7.55
   1  10   3  287.57   11.00
  -1 -10   3  282.38    9.77
   1  10   3  273.02   10.41
   1  10   4   25.92    3.29
  -1 -10   4   22.83    2.49
   1  10   4   20.21    2.84
  -1 -10   5   47.67    3.77
  -1 -10   5   39.49    3.10
   1  10   5   37.22    3.77
   1  10   6   20.08    3.19
  -1 -10   6   23.91    2.61
  -1 -10   6   21.35    2.94
   1  10   6   19.85    3.67
  -1 -10   7  189.10    7.72
   1  10   7  198.84    8.84
  -1 -10   7  188.38    8.31
   1  10   7  208.58    9.52
  -1 -10   8   48.34    3.67
   1  10   8   50.30    4.31
   1  10   8   53.55    4.99
  -1 -10   8   45.89    3.91
  -1 -10   9   13.69    2.65
   1 -10  -9   13.10    2.38
   1  10   9   11.18    3.27
   1  10   9   12.28    2.59
  -1 -10   9   12.12    2.28
   1  10   9   11.77    2.65
   1 -10 -10   83.31    4.76
  -1 -10  10   69.21    4.91
   1  10  10   73.66    5.28
  -1 -10  10   68.31    4.45
   1  10  10   76.55    5.65
   1  10  10   72.26    5.02
  -1 -10  11   21.73    2.67
   1  10  11   24.43    3.36
  -1 -10  11   28.44    3.21
   1  10  11   23.50    3.77
   1 -10 -11   16.74    2.60
   1  10  11   20.66    3.54
  -1 -10  11   23.14    3.01
  -1 -10  12    1.27    2.00
  -1 -10  12    2.88    1.84
   1 -10 -12    2.96    1.76
   1  10  12    0.37    2.58
   1  10  12    1.13    2.52
  -1 -10  12    3.21    1.82
   1  10  13    5.40    2.25
   1 -10 -13    9.63    2.14
   1  10  14   80.79    5.18
   1 -10 -14   74.04    4.38
   1  10  15   37.98    4.18
   1  10  15   40.95    4.00
  -1 -10  16    5.85    2.19
   1  10  16    3.35    2.54
  -1 -10  17   -0.85    2.00
  -1 -10  18   10.69    2.35
  -1 -10  19    1.23    1.31
  -1 -10  19    0.22    1.69
  -1 -10  19    1.01    1.66
  -1 -10  20   24.74    2.48
  -1 -10  20   29.73    2.59
  -1 -10  21    7.59    1.86
   1 -11  20   26.04    2.36
   1 -11  19    1.23    1.20
   1 -11  19    3.05    1.58
   1 -11  18    2.08    1.52
   1 -11  18    0.54    1.46
   1 -11  17    7.73    1.97
   1 -11  17    6.92    1.94
   1 -11  16   26.99    3.08
   1 -11  16   24.60    2.77
  -1  11  15    2.84    2.16
  -1  11  15    1.57    2.26
   1 -11  15    6.48    2.07
  -1  11  15    4.71    2.01
  -1  11  14   43.14    4.13
  -1  11  14   37.04    3.44
  -1 -11 -14   38.29    2.97
   1 -11  14   41.65    3.52
  -1  11  14   33.67    3.80
  -1  11  13    3.85    2.42
  -1  11  13    4.08    2.09
   1 -11  13    6.26    2.14
  -1  11  13    2.12    2.49
  -1  11  12   30.37    3.76
  -1  11  12   31.50    3.30
   1 -11  12   27.78    3.09
  -1 -11 -12   29.64    2.83
  -1  11  11   68.24    4.77
   1 -11  11   73.37    4.50
  -1  11  10   89.86    6.12
   1 -11  10   95.03    5.27
  -1  11  10   86.22    5.42
  -1  11  10  104.66    6.40
   1 -11   9   23.32    2.94
   1 -11   9   25.97    3.01
  -1  11   9   26.26    3.81
  -1  11   9   30.73    3.83
   1 -11   9   24.06    3.05
   1 -11   8   48.47    3.89
   1 -11   8   41.80    3.57
  -1  11   8   40.62    4.38
   1 -11   8   44.68    3.77
   1 -11   7    1.68    1.66
  -1  11   7    0.88    1.92
   1 -11   7    2.70    1.96
  -1  11   7    1.19    2.85
   1 -11   7    1.48    2.04
   1 -11   7    3.01    1.88
   1 -11   6  112.42    6.14
  -1  11   6  125.80    6.69
   1 -11   6  107.63    5.80
   1 -11   6  118.19    6.34
  -1  11   5   11.55    2.67
   1 -11   5   10.62    2.32
  -1  11   4   13.97    2.51
   1 -11   4   16.85    2.22
  -1  11   3    2.82    1.98
  -1  11   2  188.39    8.36
   1  11  -1   91.57    5.14
  -1  11   1   92.52    5.51
   1  11   0   -1.09    1.85
  -1  11   0    3.90    2.00
   1  11   1   94.80    5.34
  -1  11  -1   95.71    5.41
   1  11   2  191.27    8.70
   1  11   3    5.35    2.36
  -1 -11   3    5.00    1.78
  -1 -11   4   10.38    2.38
   1  11   4   14.91    2.99
  -1 -11   4   11.71    2.18
  -1 -11   5   13.61    2.56
   1  11   5    9.23    2.54
  -1 -11   5    8.17    1.96
  -1 -11   6  142.34    6.90
  -1 -11   6  121.80    6.10
   1  11   6  143.51    7.79
  -1 -11   6  110.68    5.78
   1  11   6  137.07    7.20
   1 -11  -7    1.05    2.05
   1  11   7    3.93    2.96
   1  11   7    0.35    2.32
  -1 -11   7    0.50    1.70
  -1 -11   7    0.32    1.96
   1 -11  -8   45.27    3.67
  -1 -11   8   43.38    3.87
   1  11   8   53.38    4.85
  -1 -11   8   43.00    3.47
   1  11   8   43.77    4.16
  -1 -11   9   21.41    2.97
   1 -11  -9   27.42    3.04
   1  11   9   26.07    3.80
  -1 -11   9   25.18    2.86
   1  11   9   23.93    3.43
  -1 -11  10  100.19    5.69
   1  11  10   92.57    6.12
   1 -11 -10   95.49    5.19
   1  11  10   97.89    6.27
  -1 -11  10   94.41    5.64
   1 -11 -11   81.58    4.70
   1  11  12   26.34    3.49
   1 -11 -12   24.31    2.84
   1  11  13    5.08    2.41
   1 -11 -13    8.60    2.05
   1  11  13    7.70    2.66
   1  11  14   50.13    4.31
   1 -11 -14   40.45    3.15
   1  11  14   40.78    4.22
   1  11  15    6.88    2.27
   1  11  15    6.88    2.62
   1 -11 -15    4.37    1.57
  -1 -11  16   26.46    3.04
  -1 -11  16   27.14    2.92
  -1 -11  17    5.38    1.87
  -1 -11  17    9.84    2.05
  -1 -11  18    1.01    1.60
  -1 -11  18    1.89    1.23
  -1 -11  18    2.31    1.55
  -1 -11  19    2.38    1.41
  -1 -11  19   -0.30    1.52
  -1 -11  20   23.29    2.22
   1 -12  17    8.97    1.63
   1 -12  17   11.00    1.64
   1 -12  16    2.57    1.63
   1 -12  16    4.46    1.51
  -1  12  15   15.21    2.70
   1 -12  15   13.63    2.04
  -1 -12 -15   14.53    1.73
   1 -12  14   10.57    2.02
  -1  12  14   12.75    2.58
  -1  12  14   10.25    2.54
  -1 -12 -14    7.71    1.60
   1 -12  13   13.08    2.15
  -1  12  13   11.00    2.69
  -1  12  13   12.91    2.91
  -1 -12 -13   11.45    1.90
   1 -12  12    6.34    1.94
  -1  12  12    5.50    2.46
  -1  12  12    6.51    2.63
  -1 -12 -12    6.56    1.84
   1 -12  11   84.52    4.60
  -1  12  11   75.02    5.26
  -1  12  11   88.49    5.67
  -1 -12 -10    5.12    1.76
   1 -12  10    5.27    1.90
  -1  12  10    4.93    2.68
  -1  12  10    4.54    2.48
   1 -12   9   15.81    2.56
  -1  12   9   10.16    3.06
  -1  12   9   17.55    3.24
   1 -12   8    1.93    2.00
   1 -12   7   35.65    3.51
   1 -12   6    0.30    1.99
  -1  12   6   -2.01    2.87
   1 -12   5   34.01    3.18
  -1  12   5   31.49    3.47
   1 -12   5   32.11    3.48
  -1  12   5   33.96    4.45
   1 -12   4    2.54    2.18
  -1  12   4    2.86    2.16
   1 -12   3   47.58    3.38
  -1  12   3   43.54    3.93
   1 -12   2   10.85    2.08
  -1  12   2    7.81    2.31
   1 -12   1   74.86    4.35
  -1  12   1   60.74    4.56
   1  12  -1   68.98    5.00
   1 -12   0   -0.25    1.72
   1  12   0    3.32    2.20
   1  12   1   67.80    4.87
   1 -12  -1   67.20    4.43
   1  12   2    7.46    2.41
  -1 -12   2    9.13    2.32
   1 -12  -2    5.17    2.07
  -1 -12   3   47.29    4.01
   1  12   3   55.36    4.46
   1 -12  -3   48.92    3.79
   1  12   4    2.06    2.02
  -1 -12   4    5.43    2.17
   1 -12  -4    3.95    2.05
   1 -12  -5   33.05    3.17
   1  12   5   32.47    4.37
  -1 -12   5   26.70    3.30
  -1 -12   5   27.73    2.90
   1  12   5   36.39    3.85
  -1 -12   6   -0.32    2.03
   1  12   6   -5.59    3.19
   1 -12  -6    2.90    2.20
   1  12   6    0.34    2.13
   1 -12  -7   30.55    3.20
   1 -12  -8    4.11    1.90
   1 -12  -9   17.78    2.51
   1  12   9   19.33    3.37
   1  12   9   10.45    3.28
   1 -12 -10    5.80    1.96
   1  12  10    1.40    2.30
   1  12  10    5.87    2.47
   1  12  11   88.50    5.76
   1  12  11   80.23    5.46
  -1 -12  12    6.86    1.89
   1 -12 -12    5.62    1.75
   1  12  12    3.23    2.38
   1  12  12    8.83    2.51
  -1 -12  13    9.74    1.95
   1 -12 -13    7.95    1.80
   1  12  13    5.18    2.49
   1  12  13   11.25    2.56
  -1 -12  14   10.19    1.97
   1 -12 -14    9.24    1.73
   1  12  14    8.47    2.49
   1  12  14   10.09    2.51
  -1 -12  15   10.32    1.87
   1 -12 -15    7.74    1.52
   1  12  15   11.00    2.40
  -1 -12  15   12.94    2.31
  -1 -12  16    3.25    1.42
   1 -12 -16    4.00    1.14
  -1 -12  16    2.08    1.68
  -1 -12  17    7.16    1.48
  -1 -12  17    5.70    1.58
   1 -13  15    9.68    1.81
  -1 -13 -15    9.36    1.14
  -1  13  14    5.27    1.91
  -1 -13 -14    6.50    1.28
  -1 -13 -13    1.83    1.25
  -1  13  13    0.99    1.82
  -1  13  13    1.47    1.88
  -1 -13 -12    8.13    1.63
  -1  13  12    4.85    2.22
  -1  13  12    9.07    2.35
  -1 -13 -11    2.47    1.44
  -1  13  11    2.31    2.24
  -1  13  11    3.43    2.16
  -1 -13 -10   46.32    3.28
  -1  13  10   46.79    4.04
  -1  13  10   37.33    3.94
   1 -13   9    2.38    1.60
  -1  13   9    2.25    2.45
  -1  13   9    1.58    2.30
  -1 -13  -9    2.39    1.75
  -1  13   8    8.49    2.64
  -1  13   8    7.70    2.72
   1 -13   8    9.30    2.06
   1 -13   7   33.48    3.27
  -1  13   7   40.08    4.08
  -1  13   7   29.28    3.88
  -1  13   6   32.79    3.96
   1 -13   6   28.16    3.15
   1  13  -5    3.33    1.81
  -1  13   5    2.29    2.82
   1 -13   5    2.00    2.10
   1  13  -4   30.24    3.27
  -1  13   4   39.54    4.37
   1 -13   4   33.75    3.58
   1  13  -3   38.48    3.58
  -1  13   3   40.29    4.74
   1 -13   3   36.55    3.66
   1  13  -2    7.87    2.37
   1 -13   2    6.29    1.90
   1  13  -1    8.93    2.43
   1 -13   1    5.90    1.83
   1  13   0    4.37    2.17
   1 -13   0    0.23    1.67
   1  13   1    8.52    2.49
   1 -13  -1    6.75    1.91
   1  13   2    7.61    2.38
   1 -13  -2    2.45    1.74
   1 -13  -3   38.16    3.32
   1  13   3   39.38    3.91
   1  13   3   40.15    4.64
   1  13   4   27.82    3.32
   1 -13  -4   27.61    2.95
   1  13   4   37.38    4.37
  -1 -13   4   27.90    3.09
   1  13   5    4.55    2.70
   1 -13  -5    5.20    1.93
   1  13   5    6.57    2.26
   1  13   6   28.65    3.36
   1 -13  -6   29.91    3.02
   1  13   6   26.08    3.87
   1  13   7   31.88    3.91
   1  13   8    9.64    2.70
   1  13   8   11.59    2.71
   1  13   9    2.87    2.52
   1  13   9    3.16    2.21
   1 -13 -10   53.03    3.53
   1  13  10   44.12    3.96
   1  13  10   54.09    4.41
   1  13  11    1.44    2.18
   1  13  11    2.82    2.10
   1 -13 -11    1.78    1.57
   1  13  12    7.49    2.25
   1  13  12   10.46    2.36
   1 -13 -12    9.22    1.81
   1  13  13    1.71    1.82
   1  13  13    0.48    1.84
   1 -13 -13    1.60    1.30
   1  13  14    6.76    2.06
  -1 -13  14    7.47    1.92
   1 -13 -14    5.66    1.33
  -1 -13  15    8.07    1.68
   1 -13 -15    7.37    1.20
  -1  14  13   12.78    2.36
  -1 -14 -13   12.50    1.62
  -1 -14 -12    8.12    1.55
  -1  14  12    7.28    2.11
  -1  14  12   12.61    2.24
  -1 -14 -11   17.98    1.89
  -1  14  11   18.04    2.50
  -1  14  11   17.48    2.34
  -1 -14 -10   26.97    2.34
  -1  14  10   28.79    3.06
  -1  14  10   29.55    2.98
  -1 -14  -9   26.25    2.48
  -1  14   9   26.06    3.05
  -1  14   9   24.96    3.12
  -1 -14  -8    3.01    1.54
   1 -14   8    3.20    1.39
  -1  14   8    7.66    2.34
  -1  14   8    4.90    2.34
   1 -14   7   63.14    3.83
  -1 -14  -7   68.86    3.94
  -1  14   7   68.07    4.53
  -1  14   7   70.83    4.81
  -1 -14  -6   15.60    2.18
   1 -14   6   13.60    2.21
  -1  14   6   12.56    2.56
  -1  14   6   14.11    2.67
   1 -14   5   31.58    3.09
  -1 -14  -5   34.58    2.88
  -1  14   5   40.16    4.04
  -1  14   5   34.68    3.55
  -1 -14  -4    8.61    1.93
  -1  14   4    7.55    2.72
   1 -14   4    9.20    2.30
   1  14  -3   15.35    2.29
   1 -14   3   15.72    2.64
  -1 -14  -3   18.36    2.33
  -1  14   3   22.95    3.51
  -1 -14  -2   32.81    2.90
   1 -14   2   36.61    2.72
   1  14  -2   37.07    3.23
  -1  14   2   41.42    4.31
   1 -14   2   31.85    3.22
   1  14  -1   12.75    2.38
  -1  14   1   12.62    3.27
  -1 -14  -1    9.97    1.97
   1 -14   1   12.44    1.97
   1 -14   0    1.22    1.45
  -1 -14   0    1.83    1.59
   1  14   0    4.67    1.89
   1  14   1    7.33    2.02
   1 -14  -1   11.08    2.00
  -1 -14   1   14.66    2.01
   1  14   1   11.15    3.24
   1  14   2   28.61    3.01
   1 -14  -2   31.73    2.83
  -1 -14   2   34.30    2.75
  -1 -14   2   33.99    3.06
   1  14   2   38.95    4.35
   1  14   3   14.63    2.48
  -1 -14   3   14.13    1.88
   1 -14  -3   16.10    2.24
   1  14   3   20.20    3.51
  -1 -14   3   15.49    2.36
   1  14   4    8.53    2.15
   1 -14  -4   10.72    2.05
   1  14   4    8.52    2.85
   1  14   5   38.83    4.05
   1 -14  -5   39.49    3.18
   1  14   6   21.56    3.10
   1 -14  -6   20.19    2.40
   1 -14  -7   67.33    3.88
   1  14   7   57.73    4.36
   1  14   7   59.06    4.44
   1  14   8    4.04    2.21
   1  14   8    5.97    2.34
   1 -14  -8    9.31    1.81
   1 -14  -9   29.32    2.58
   1  14   9   24.85    3.12
   1  14   9   25.61    2.96
   1  14  10   30.33    3.04
   1 -14 -10   24.50    2.33
   1  14  10   29.24    2.95
   1  14  11   16.20    2.37
   1 -14 -11   16.31    1.96
   1  14  11   13.79    2.30
   1  14  12    9.01    2.05
   1 -14 -12   10.32    1.64
   1  14  12   15.20    2.30
  -1 -14  13   16.18    1.93
   1 -14 -13   11.27    1.74
   1  14  13   12.38    2.13
   1 -14 -14   10.25    1.40
  -1 -15 -11    6.24    1.64
  -1 -15 -10   23.16    2.21
  -1  15  10   22.98    2.66
  -1  15  10   21.15    2.54
  -1  15   9    2.36    1.94
  -1  15   9    6.52    2.10
  -1 -15  -9    3.42    1.69
  -1  15   8   26.62    2.60
  -1  15   8   26.44    2.74
  -1 -15  -8   22.66    2.19
  -1  15   7    6.67    1.93
  -1 -15  -7    5.73    1.54
  -1  15   7    4.35    1.81
  -1  15   6   33.65    2.86
  -1 -15  -6   30.73    2.41
  -1  15   6   26.57    2.85
   1 -15   6   24.25    2.10
  -1  15   5    0.21    1.62
  -1 -15  -5    1.43    1.36
  -1  15   5    0.69    1.96
   1 -15   5   -0.32    1.25
  -1  15   4   23.23    2.61
  -1 -15  -4   21.82    2.16
  -1  15   4   29.09    2.96
   1 -15   4   20.14    2.24
  -1  15   3    3.62    1.85
   1 -15   3    3.60    1.69
  -1 -15  -3    1.95    1.37
  -1  15   3    1.00    1.99
  -1 -15  -2   88.04    4.13
  -1  15   2   87.32    5.07
   1 -15   2   79.73    4.37
  -1  15   1    0.53    2.19
   1  15  -1   -1.39    2.39
   1 -15   1    1.03    1.61
  -1 -15  -1   -1.11    1.40
   1  15  -1    0.86    1.31
   1  15   0   48.18    3.98
  -1  15   0   39.36    3.80
   1 -15   0   42.82    2.73
  -1 -15   0   38.50    2.63
   1  15   0   37.87    2.82
  -1 -15   0   32.22    2.71
   1 -15   0   41.10    3.15
   1 -15  -1    2.09    1.77
  -1 -15   1   -0.17    1.34
   1  15   1    2.14    2.21
  -1  15  -1   -2.79    2.44
  -1 -15   1    1.30    1.26
   1 -15  -1    1.76    1.33
   1  15   2   87.77    5.09
   1 -15  -2   88.12    4.05
   1 -15  -3    0.83    1.30
   1  15   3    1.25    2.07
   1 -15  -4   23.23    2.26
   1  15   4   29.86    3.14
   1 -15  -5    2.11    1.42
   1  15   5   -1.14    1.79
   1  15   5    0.92    1.73
   1  15   6   29.36    2.81
   1 -15  -6   31.77    2.43
   1  15   6   26.81    2.76
   1  15   7    8.08    2.06
   1  15   7    3.49    1.90
   1 -15  -7    3.91    1.52
   1  15   8   20.07    2.50
   1  15   8   17.40    2.38
   1 -15  -8   20.78    2.16
   1  15   9    3.35    1.84
   1  15   9    2.27    1.92
   1 -15  -9    4.54    1.68
   1  15  10   18.76    2.42
   1  15  10   19.71    2.48
   1 -15 -10   22.37    2.23
   1 -15 -11    3.15    1.71
  -1 -16  -7    3.50    1.51
  -1 -16  -6    3.47    1.69
  -1 -16  -5    8.25    1.62
  -1  16   4   14.74    2.34
   1  16  -4   16.24    2.35
  -1 -16  -4   19.70    1.84
  -1  16   3    1.55    1.95
   1  16  -3    1.14    1.89
  -1 -16  -3    2.06    1.27
   1  16  -2    4.81    2.04
  -1  16   2    9.44    2.17
  -1 -16  -2    6.16    1.30
  -1  16   1    4.10    2.05
   1  16  -1    3.84    1.91
  -1 -16  -1    3.82    1.00
  -1  16   0   12.18    2.35
   1  16   0   16.62    2.42
   1  16   1    4.80    2.00
  -1  16  -1    3.53    2.12
   1  16   1    0.49    1.87
  -1  16  -2   11.04    2.34
   1  16   2   11.52    2.16
   1  16   2   11.16    2.16
   1 -16  -2   10.19    1.26
  -1  16  -3   -0.16    2.02
   1  16   3    0.62    1.86
   1  16   3    1.07    1.85
   1 -16  -3    1.91    1.24
  -1  16  -4   17.48    2.52
   1  16   4   17.71    2.36
   1 -16  -4   14.94    1.79
   1  16   4   19.00    2.49
   1 -16  -5    4.91    1.60
   1 -16  -6    3.25    1.52
   1 -16  -7    7.52    1.51
   2   0   0  176.55    5.18
   2   0   0  184.46    5.20
  -2   0   0  179.96    4.99
   2   0   0  184.30    5.22
   2   0  -1 1802.83   46.84
   2   0   1 1826.97   46.89
   2   0   1 1854.93   46.87
   2   0   1 1890.20   47.01
   2   0   1 1834.58   46.89
  -2   0   1 1826.79   46.82
   2   0   2  345.59    9.33
   2   0   2  342.76    9.31
   2   0   2  349.50    9.38
   2   0   2  336.67    9.44
  -2   0   2  347.02    9.41
   2   0   3  312.85    8.28
  -2   0   3  292.22    8.47
   2   0   3  295.96    8.36
   2   0   3  297.52    8.24
  -2   0   4  496.10   13.90
   2   0   4  510.41   13.70
   2   0   4  516.30   13.32
   2   0   4  503.18   13.53
  -2   0   5  167.59    4.93
  -2   0   5  163.12    5.36
   2   0   5  160.82    5.13
   2   0   5  165.67    4.68
   2   0   5  163.91    4.94
   2   0   6   46.07    1.69
  -2   0   6   41.75    1.80
  -2   0   6   42.99    1.95
  -2   0   6   42.39    2.37
   2   0   6   45.53    2.18
   2   0   6   48.22    2.04
   2   0   7  501.77   13.31
   2   0   7  482.76   13.71
  -2   0   7  515.60   13.89
  -2   0   7  493.78   13.56
  -2   0   7  509.59   14.24
  -2   0   7  508.22   13.69
  -2   0   7  511.65   13.85
   2   0   7  509.52   13.97
   2   0   8  636.26   16.89
   2   0   8  663.92   17.42
  -2   0   8  648.28   17.25
  -2   0   8  645.27   17.52
   2   0   8  624.77   17.63
  -2   0   8  623.20   17.91
  -2   0   8  639.81   17.47
   2   0   8  650.16   17.67
   2   0   9  216.39    6.44
   2   0   9  230.74    7.02
  -2   0   9  234.55    7.18
  -2   0   9  229.92    6.93
   2   0   9  222.85    7.30
  -2   0   9  220.98    7.54
  -2   0   9  223.44    7.09
   2   0   9  224.14    7.31
   2   0  10  355.10   10.30
  -2   0  10  382.97   11.15
  -2   0  10  375.34   10.89
   2   0  10  381.32   11.34
   2   0  10  382.99   11.32
   2   0  10  393.56   11.03
  -2   0  10  378.47   11.02
  -2   0  10  376.07   11.60
   2   0  11   28.87    2.36
  -2   0  11   29.80    2.94
   2   0  11   32.85    2.68
  -2   0  11   25.64    2.61
   2   0  11   31.27    2.20
  -2   0  12   36.71    2.54
   2   0  12   40.92    2.81
   2   0  12   35.35    2.71
  -2   0  12   39.92    3.31
   2   0  12   36.14    2.76
  -2   0  12   38.22    2.56
   2   0  12   35.17    2.84
   2   0  12   33.27    2.58
  -2   0  12   36.19    2.46
   2   0  12   41.96    2.56
   2   0  12   39.55    2.47
  -2   0  12   38.87    2.57
  -2   0  12   32.17    2.86
  -2   0  13   29.70    2.40
   2   0  13   20.93    2.48
   2   0  13   26.86    2.49
   2   0  13   27.67    2.59
   2   0  13   29.52    2.63
  -2   0  13   29.96    2.40
  -2   0  13   22.33    2.20
   2   0  13   23.27    2.15
  -2   0  13   27.20    2.75
   2   0  13   22.14    2.24
   2   0  13   29.24    2.32
   2   0  13   26.27    2.64
  -2   0  13   24.60    2.89
   2   0  13   28.21    2.52
   2   0  14  137.57    5.78
  -2   0  14  141.56    5.77
   2   0  14  137.87    6.12
   2   0  14  141.38    6.04
  -2   0  14  143.91    6.74
   2   0  14  141.63    6.22
   2   0  14  154.98    6.22
  -2   0  14  148.91    5.80
  -2   0  14  133.54    6.36
  -2   0  14  130.06    5.43
   2   0  14  148.43    6.04
   2   0  14  142.49    5.65
   2   0  14  145.18    6.27
  -2   0  14  145.62    6.58
   2   0  14  135.94    5.61
   2   0  14  144.54    6.12
  -2   0  14  141.41    5.82
  -2   0  15   40.14    3.09
   2   0  15   34.23    3.03
   2   0  15   30.22    2.97
  -2   0  15   40.48    3.05
   2   0  15   42.11    3.43
  -2   0  15   40.13    3.00
   2   0  15   34.46    2.95
  -2   0  15   35.02    2.56
   2   0  15   37.73    3.10
  -2   0  15   43.96    3.80
   2   0  15   40.43    3.38
   2   0  15   38.41    3.10
   2   0  15   40.41    2.91
  -2   0  15   38.43    3.56
  -2   0  16   32.79    2.81
   2   0  16   24.26    2.97
  -2   0  16   28.77    3.30
   2   0  16   26.81    2.75
   2   0  16   26.73    3.04
  -2   0  16   34.93    3.54
   2   0  16   23.56    2.69
  -2   0  16   27.07    2.70
   2   0  16   30.50    2.97
  -2   0  16   27.07    2.74
   2   0  16   29.09    2.95
  -2   0  17  106.39    5.43
   2   0  17  120.06    5.99
   2   0  17  101.78    5.42
   2   0  17  114.78    5.94
  -2   0  17  112.08    6.31
   2   0  17  104.13    5.52
  -2   0  17  113.16    6.20
  -2   0  17  107.40    5.52
   2   0  17  106.89    5.69
   2   0  17  111.25    5.71
  -2   0  17  115.38    5.53
  -2   0  18   75.41    5.28
   2   0  18   75.35    4.75
  -2   0  18   82.49    4.78
  -2   0  18   74.54    4.60
   2   0  18   70.81    4.64
   2   0  18   67.67    4.60
  -2   0  18   80.51    5.33
   2   0  18   71.20    4.86
  -2   0  18   68.38    4.52
  -2   0  19    6.51    2.52
  -2   0  19    5.13    2.60
   2   0  19    8.48    2.60
   2   0  19    6.07    2.29
   2   0  19   10.08    2.53
   2   0  19    7.06    2.24
  -2   0  19   10.60    2.30
  -2   0  19    4.38    1.67
  -2   0  19    8.28    2.18
  -2   0  20   30.30    3.14
  -2   0  20   32.24    3.22
   2   0  20   32.53    3.44
  -2   0  20   32.48    3.93
   2   0  20   32.71    3.53
   2   0  21    9.23    2.27
   2   0  21    5.69    2.63
  -2   0  21    7.75    2.63
   2   0  21    7.19    2.35
  -2   0  21    5.28    2.10
  -2   0  22    0.32    1.99
  -2   0  22    1.61    2.20
   2   0  22    0.28    1.88
   2   0  22    3.02    2.32
  -2   0  22    2.42    1.74
   2   0  22    0.29    2.01
  -2   0  23    6.30    2.11
   2   0  23    7.22    1.98
  -2   0  23    6.30    2.07
   2   0  23    3.09    1.87
  -2   0  23    7.04    2.43
   2   0  24   43.65    3.54
  -2   0  24   36.84    3.14
   2   0  24   34.94    3.15
  -2   0  24   46.56    3.74
   2   0  25   17.98    2.43
  -2   0  25   16.17    2.35
   2   0  25   17.54    2.25
   2   0  25   16.22    2.21
  -2   0  25   15.74    2.13
   2   0  26    4.68    1.41
  -2   0  26    6.16    1.65
   2   0  26    3.24    1.67
  -2   0  26    5.26    1.77
  -2   0  26    3.86    1.34
   2   0  26    3.90    1.35
   2   0  27    1.88    1.69
  -2   0  27    1.99    1.69
   2  -1  27    2.90    1.68
  -2   1  27    3.11    1.68
  -2   1  26   44.99    3.04
   2  -1  26   48.77    3.17
  -2   1  26   50.23    3.12
  -2   1  26   48.21    2.90
   2  -1  26   38.19    2.75
   2  -1  26   46.57    2.90
  -2   1  25   53.72    3.65
   2  -1  25   56.01    3.63
   2  -1  25   50.61    3.43
   2  -1  25   52.45    3.42
  -2   1  25   53.13    3.38
   2  -1  24   17.57    2.57
  -2   1  24   19.82    2.70
  -2   1  24   15.28    2.28
   2  -1  24   10.88    2.18
  -2   1  23   11.60    2.60
   2  -1  23    6.80    2.11
  -2   1  23    8.48    2.07
   2  -1  23    5.83    2.15
   2  -1  22   27.44    3.31
   2  -1  22   24.38    3.12
  -2   1  22   23.26    3.36
   2  -1  22   21.85    2.91
  -2   1  22   24.56    2.88
  -2   1  21  114.68    6.57
   2  -1  21  128.21    6.66
  -2   1  21  121.24    6.14
   2  -1  21  126.05    6.45
  -2   1  20   33.27    3.16
  -2   1  20   27.81    3.00
  -2   1  20   34.05    3.80
   2  -1  20   32.52    3.60
   2  -1  20   30.20    3.38
  -2   1  19   44.44    3.71
   2  -1  19   39.55    3.62
  -2   1  19   42.52    4.18
   2  -1  19   49.37    3.97
  -2   1  19   45.85    3.69
  -2   1  19   40.63    4.21
   2  -1  19   44.59    4.03
   2  -1  19   43.59    3.80
  -2   1  19   40.45    3.45
  -2   1  18   82.07    4.69
   2  -1  18   80.49    4.95
  -2   1  18   75.81    4.63
   2  -1  18   77.92    4.88
  -2   1  18   67.69    5.05
  -2   1  18   85.51    4.78
   2  -1  18   71.47    4.75
  -2   1  18   78.42    5.50
   2  -1  18   71.52    4.91
  -2   1  17  183.63    7.38
   2  -1  17  162.66    7.37
  -2   1  17  185.97    8.34
   2  -1  17  167.73    7.67
  -2   1  17  171.92    7.99
  -2   1  17  178.29    7.34
   2  -1  17  185.80    7.67
   2  -1  17  175.46    7.30
  -2   1  17  180.06    7.29
  -2   1  16    6.31    1.84
  -2   1  16    1.57    1.43
   2  -1  16    5.37    2.04
   2  -1  16    5.57    2.20
  -2   1  16    5.27    2.45
   2  -1  16    2.10    1.55
   2  -1  16    2.23    1.72
  -2   1  16    3.79    1.68
   2  -1  16    3.68    2.02
   2  -1  16    5.22    1.91
  -2   1  16    5.60    2.52
   2  -1  16    3.56    1.99
   2  -1  15   33.47    2.84
   2  -1  15   37.35    2.82
   2  -1  15   35.68    3.00
  -2   1  15   35.46    2.95
   2  -1  15   32.37    3.06
  -2   1  15   30.41    2.68
   2  -1  15   41.75    3.39
   2  -1  15   36.71    3.00
  -2   1  15   35.55    3.49
   2  -1  15   31.59    2.82
   2  -1  15   36.83    3.23
  -2   1  15   33.58    2.88
   2  -1  15   37.80    3.24
   2  -1  14  439.49   13.43
  -2   1  14  418.37   12.97
   2  -1  14  426.23   13.61
   2  -1  14  398.73   13.20
   2  -1  14  401.45   12.81
   2  -1  14  434.41   12.95
   2  -1  14  428.63   13.50
  -2   1  14  451.17   13.30
  -2   1  14  407.93   13.04
  -2   1  14  414.70   13.88
   2  -1  14  423.60   13.27
   2  -1  14  424.46   13.69
   2  -1  14  420.92   13.54
   2  -1  13  605.61   17.43
  -2   1  13  592.41   17.09
   2  -1  13  612.27   17.70
   2  -1  13  582.42   17.37
  -2   1  13  595.20   18.01
   2  -1  13  596.39   17.36
   2  -1  13  573.39   16.89
   2  -1  13  598.27   17.00
   2  -1  13  587.06   17.59
   2  -1  13  602.33   17.79
  -2   1  13  577.29   17.18
   2  -1  13  593.93   17.52
  -2   1  13  571.62   17.22
  -2   1  12   35.20    2.57
  -2   1  12   37.89    3.10
  -2   1  12   41.77    2.68
   2  -1  12   37.60    2.70
   2  -1  12   38.54    2.97
   2  -1  12   47.53    2.66
   2  -1  12   42.29    2.54
   2  -1  12   37.25    2.90
   2  -1  12   37.32    2.59
   2  -1  12   37.03    2.87
  -2   1  12   37.91    2.56
   2  -1  12   38.39    2.73
  -2   1  12   38.24    2.57
   2  -1  11  165.99    6.35
   2  -1  11  159.34    5.30
  -2   1  11  164.20    6.49
  -2   1  11  165.95    5.99
   2  -1  11  160.65    6.07
   2  -1  11  166.35    5.74
  -2   1  10  280.83    8.74
  -2   1  10  261.98    9.19
   2  -1  10  280.11    8.22
  -2   1  10  286.12    8.76
   2  -1  10  280.37    8.25
   2  -1  10  285.58    8.59
   2  -1  10  276.84    8.85
  -2   1  10  291.82    8.72
   2  -1  10  284.50    8.90
   2  -1   9 1292.32   34.02
  -2   1   9 1322.28   34.58
  -2   1   9 1314.21   34.55
  -2   1   9 1353.63   34.62
   2  -1   9 1292.38   34.11
   2  -1   9 1363.72   34.42
   2  -1   9 1249.56   34.64
   2  -1   9 1326.17   34.72
  -2   1   8   32.88    2.02
   2  -1   8   28.54    1.52
  -2   1   8   31.37    1.97
  -2   1   8   31.97    1.94
   2  -1   8   26.95    1.56
   2  -1   8   26.62    1.77
   2  -1   8   30.21    1.93
   2  -1   8   29.41    2.05
   2  -1   7  187.21    5.57
  -2   1   7  178.54    5.73
   2  -1   7  184.21    5.43
   2  -1   7  179.50    5.77
  -2   1   7  175.59    5.71
   2  -1   7  175.61    5.23
  -2   1   7  184.25    5.78
   2  -1   6  412.87   11.20
   2  -1   6  408.06   11.27
   2  -1   6  408.53   11.50
   2  -1   6  416.13   10.95
  -2   1   6  410.77   11.46
   2  -1   5 1257.96   32.31
   2  -1   5 1276.96   32.38
   2  -1   5 1246.22   32.54
   2  -1   5 1243.04   32.00
   2  -1   4  278.72    7.78
   2  -1   4  281.36    7.80
   2  -1   4  283.54    7.44
   2  -1   4  277.42    7.95
   2  -1   3 1603.21   41.49
   2  -1   3 1607.63   41.62
   2  -1   3 1612.18   41.50
   2  -1   3 1663.54   41.52
   2  -1   2 2543.50   63.59
   2  -1   2 2506.43   63.56
   2  -1   2 2472.91   63.59
  -2  -1  -2 2487.31   63.19
   2  -1   2 2514.58   63.69
   2  -1   1 3380.62   87.39
   2  -1   1 3437.68   87.41
  -2  -1  -1 3392.29   87.15
   2  -1   1 3557.14   87.53
   2  -1   1 3530.22   87.37
   2  -1   0 1254.40   31.77
   2  -1   0 1246.34   31.87
   2   1   0 1209.17   31.87
   2   1   0 1200.92   31.95
  -2  -1   0 1247.67   31.73
   2   1   0 1255.15   31.93
   2  -1   0 1260.79   31.76
   2   1   1 3336.53   85.93
   2   1   1 3443.80   85.95
   2   1   1 3475.37   86.07
   2   1   1 3331.64   86.03
   2  -1  -1 3350.91   85.79
  -2  -1   1 3420.73   85.95
   2   1   2 2549.20   63.93
   2   1   2 2546.87   63.95
   2  -1  -2 2493.85   63.79
  -2  -1   2 2537.04   64.09
   2   1   2 2389.17   64.04
   2   1   2 2579.00   64.10
   2   1   3 1625.50   41.71
   2   1   3 1596.30   41.86
   2   1   3 1624.10   41.87
   2   1   3 1650.38   41.75
  -2  -1   3 1659.50   42.00
   2   1   4  286.16    7.96
  -2  -1   4  278.27    7.44
  -2  -1   4  282.03    8.17
   2   1   4  271.19    7.77
   2   1   5 1277.38   33.30
  -2  -1   5 1255.32   32.77
  -2  -1   5 1289.27   33.54
   2   1   5 1319.67   33.07
   2   1   6  393.89   11.07
  -2  -1   6  386.83   11.32
  -2  -1   6  389.19   10.84
   2   1   6  401.20   10.83
   2   1   7  150.00    4.31
   2   1   7  174.57    5.07
   2   1   7  156.24    5.28
  -2  -1   7  160.96    5.08
  -2  -1   7  163.00    5.59
  -2  -1   7  163.68    5.17
   2   1   8   25.82    1.10
   2   1   8   25.67    1.91
   2   1   8   30.28    1.80
   2   1   8   28.05    2.05
  -2  -1   8   27.24    2.16
  -2  -1   8   27.53    1.82
  -2  -1   8   29.41    1.78
  -2  -1   8   28.08    1.88
   2   1   9 1220.39   32.97
   2   1   9 1293.69   34.26
   2   1   9 1361.97   33.97
  -2  -1   9 1332.31   33.90
  -2  -1   9 1343.52   34.61
   2   1   9 1302.23   34.25
  -2  -1   9 1326.93   34.02
  -2  -1   9 1353.45   34.12
  -2  -1  10  306.28    9.25
   2   1  10  311.53    9.54
  -2  -1  10  319.65    9.22
  -2  -1  10  288.95    9.75
   2   1  10  289.26    9.42
  -2  -1  10  299.88    9.31
  -2  -1  10  307.03    9.29
   2   1  10  306.73    9.21
   2   1  11  155.63    6.35
   2   1  11  179.28    5.98
  -2  -1  11  161.46    6.64
  -2  -1  11  180.59    6.14
   2   1  11  169.53    6.29
  -2  -1  11  162.99    5.98
  -2  -1  12   40.09    2.63
   2   1  12   40.78    2.81
   2   1  12   35.37    2.87
   2   1  12   31.79    2.60
  -2  -1  12   40.98    2.62
   2   1  12   34.24    2.66
  -2  -1  12   33.67    3.11
  -2  -1  12   34.73    2.81
   2   1  12   32.79    2.54
   2   1  12   39.94    2.73
   2   1  12   35.30    2.43
   2   1  12   35.10    2.47
  -2  -1  12   38.65    2.56
  -2  -1  12   40.50    2.54
  -2  -1  12   32.29    2.92
  -2  -1  13  575.41   17.21
   2   1  13  577.90   17.69
   2   1  13  579.96   17.53
  -2  -1  13  584.10   18.22
  -2  -1  13  611.97   17.19
   2   1  13  602.63   17.55
  -2  -1  13  587.11   17.81
  -2  -1  13  579.41   17.06
   2   1  13  600.08   17.54
   2   1  13  620.95   17.17
  -2  -1  13  626.08   17.40
   2   1  13  602.38   17.65
   2   1  13  581.31   17.61
  -2  -1  13  585.19   17.97
   2   1  13  591.94   17.08
  -2  -1  14  423.57   13.04
   2   1  14  418.89   13.44
   2   1  14  416.19   13.30
  -2  -1  14  411.08   13.98
   2   1  14  416.58   13.24
  -2  -1  14  436.82   12.93
  -2  -1  14  402.69   13.65
  -2  -1  14  420.92   12.73
   2   1  14  407.96   13.16
   2   1  14  398.18   12.70
  -2  -1  14  409.60   13.75
   2   1  14  415.06   13.34
   2   1  14  396.61   12.69
   2   1  14  420.25   13.32
  -2  -1  14  429.72   13.06
   2   1  15   34.37    3.11
  -2  -1  15   41.92    3.03
  -2  -1  15   35.65    2.85
   2   1  15   35.74    3.33
  -2  -1  15   36.08    3.74
   2   1  15   35.31    3.12
   2   1  15   38.88    3.20
  -2  -1  15   41.10    3.01
   2   1  15   36.12    2.97
  -2  -1  15   36.41    2.69
   2   1  15   37.49    3.05
   2   1  15   40.01    2.92
   2   1  15   33.78    3.13
  -2  -1  15   37.06    3.42
  -2  -1  15   41.91    3.61
   2   1  16    3.61    1.92
   2   1  16    5.47    2.17
   2   1  16    8.53    2.18
  -2  -1  16    7.53    1.83
  -2  -1  16    5.67    1.88
  -2  -1  16    6.02    1.64
  -2  -1  16    6.12    2.54
   2   1  16    5.48    1.90
  -2  -1  16    6.96    2.61
   2   1  16    8.72    2.19
   2   1  16    6.03    1.87
  -2  -1  16    6.86    2.64
  -2  -1  16    7.12    1.78
  -2  -1  17  176.66    8.06
  -2  -1  17  165.81    6.60
   2   1  17  171.06    7.29
   2   1  17  165.43    7.56
  -2  -1  17  177.59    8.06
  -2  -1  17  177.38    8.25
   2   1  17  155.71    7.30
  -2  -1  17  181.33    7.33
   2   1  17  172.03    7.59
  -2  -1  17  184.73    7.30
   2   1  17  173.95    7.43
   2   1  17  163.90    7.40
  -2  -1  17  168.15    7.24
  -2  -1  18   78.76    4.78
   2   1  18   74.98    4.88
  -2  -1  18   74.57    4.63
   2   1  18   70.95    4.83
  -2  -1  18   68.10    5.14
   2   1  18   81.02    5.13
  -2  -1  18   84.83    5.47
  -2  -1  18   81.53    4.67
   2   1  18   84.78    5.01
  -2  -1  19   40.75    3.44
   2   1  19   36.91    3.67
  -2  -1  19   46.65    3.59
   2   1  19   39.86    3.78
   2   1  19   37.10    3.67
  -2  -1  19   44.86    3.67
  -2  -1  19   46.56    4.30
   2   1  19   40.64    3.82
  -2  -1  19   35.08    4.04
  -2  -1  20   34.77    4.07
   2   1  20   31.01    3.47
   2   1  20   26.93    3.18
  -2  -1  20   26.41    3.00
   2   1  21  130.78    6.81
   2   1  21  115.40    6.19
  -2  -1  21  123.08    6.19
  -2  -1  21  122.01    6.71
   2   1  22   20.21    2.83
  -2  -1  22   27.18    3.39
   2   1  22   23.19    3.04
  -2  -1  22   26.25    2.84
   2   1  22   22.20    3.13
  -2  -1  22   29.12    3.42
  -2  -1  23    6.68    2.04
   2   1  23    3.71    2.06
  -2  -1  23    8.17    2.59
   2   1  23    8.75    2.16
  -2  -1  23    8.20    2.31
  -2  -1  24   11.74    2.40
   2   1  24   15.74    2.25
  -2  -1  24   12.97    2.31
  -2  -1  24   13.79    2.16
   2   1  24   18.58    2.47
   2   1  24   16.14    2.60
  -2  -1  25   43.77    3.34
   2   1  25   44.40    3.33
   2   1  25   46.26    3.21
   2   1  25   50.03    3.31
  -2  -1  25   47.66    3.17
   2   1  26   48.04    3.06
  -2  -1  26   53.21    3.19
   2   1  26   38.68    2.75
   2   1  26   41.31    2.81
  -2  -1  26   45.55    2.78
  -2  -1  27    2.39    1.74
   2   1  27    4.10    1.75
  -2   2  27    4.19    1.50
   2  -2  27    3.30    1.55
  -2   2  26    8.12    1.68
   2  -2  26   10.44    1.83
   2  -2  26   10.31    1.56
  -2   2  26    6.50    1.35
  -2   2  26    9.26    1.70
   2  -2  26   12.36    1.60
   2  -2  25    2.54    1.71
   2  -2  25    5.67    1.57
  -2   2  25    4.95    1.72
   2  -2  25    2.87    1.44
  -2   2  25    3.69    1.46
   2  -2  24    3.96    2.04
  -2   2  24    3.95    2.05
   2  -2  24    3.39    1.76
  -2   2  24    3.46    1.58
  -2   2  23   14.70    2.71
  -2   2  23   10.90    2.19
   2  -2  23   10.42    2.19
   2  -2  22    4.91    2.39
   2  -2  22    0.83    1.72
  -2   2  22    1.31    1.76
  -2   2  22   -1.56    2.31
   2  -2  21   47.51    3.85
  -2   2  21   47.34    3.75
   2  -2  21   55.48    4.37
  -2   2  21   41.26    3.27
   2  -2  20   51.61    4.14
  -2   2  20   43.60    4.20
  -2   2  20   45.36    3.66
   2  -2  20   49.06    3.99
  -2   2  20   40.94    3.48
   2  -2  20   42.45    4.07
   2  -2  19   50.31    3.89
   2  -2  19   52.98    4.09
  -2   2  19   60.69    4.08
  -2   2  19   53.60    4.60
   2  -2  19   58.67    4.56
  -2   2  19   47.28    4.42
   2  -2  19   49.10    3.90
  -2   2  19   54.98    4.02
   2  -2  19   52.58    4.13
  -2   2  19   48.22    3.78
  -2   2  18   10.62    2.24
  -2   2  18   11.40    2.24
   2  -2  18   11.74    2.40
   2  -2  18   16.07    2.61
   2  -2  18   14.70    2.78
  -2   2  18   10.63    2.75
   2  -2  18    9.73    2.49
  -2   2  18    8.63    2.82
   2  -2  18   11.28    2.50
   2  -2  18   10.16    2.39
  -2   2  18   13.12    2.13
   2  -2  17   30.42    3.03
   2  -2  17   34.62    3.15
  -2   2  17   28.81    3.47
  -2   2  17   30.54    3.04
   2  -2  17   30.67    3.26
  -2   2  17   26.10    2.78
   2  -2  17   25.59    3.24
  -2   2  17   30.94    2.97
   2  -2  17   31.80    3.12
   2  -2  17   24.56    2.89
  -2   2  16   16.86    2.37
  -2   2  16   20.34    2.35
   2  -2  16   21.27    2.79
  -2   2  16   24.06    3.03
   2  -2  16   22.08    2.79
  -2   2  16   25.94    2.60
   2  -2  16   21.34    2.64
   2  -2  16   22.70    2.93
   2  -2  16   22.52    2.68
   2  -2  15   88.66    4.77
  -2   2  15  105.68    4.86
   2  -2  15   87.30    4.77
  -2   2  15   99.21    4.80
   2  -2  15   96.79    5.15
   2  -2  15   89.59    4.55
   2  -2  15   89.94    4.71
  -2   2  15   88.66    5.34
   2  -2  15  101.17    5.15
   2  -2  15   95.72    5.19
  -2   2  15   90.01    4.62
   2  -2  15   92.87    4.50
   2  -2  14  115.75    5.46
   2  -2  14  113.09    5.46
  -2   2  14  104.96    4.90
  -2   2  14  104.95    4.93
   2  -2  14  111.58    5.19
   2  -2  14  119.53    5.30
  -2   2  14  114.34    4.92
   2  -2  14   91.60    4.70
   2  -2  14  108.01    4.70
  -2   2  14  121.22    5.82
   2  -2  14  112.65    4.78
   2  -2  14  104.51    5.34
   2  -2  14  113.53    5.14
  -2   2  13   84.02    3.97
  -2   2  13   81.55    4.02
  -2   2  13   79.02    3.90
   2  -2  13   82.45    4.19
   2  -2  13   77.42    3.98
   2  -2  13   82.52    4.40
   2  -2  13   72.18    3.95
   2  -2  13   76.78    3.78
  -2   2  13   79.46    4.56
   2  -2  13   80.91    3.84
   2  -2  13   83.99    4.52
   2  -2  13   78.97    4.33
   2  -2  13   76.03    4.09
  -2   2  13   80.67    3.96
   2  -2  12   20.96    2.41
  -2   2  12   20.28    2.06
   2  -2  12   20.63    1.74
   2  -2  12   19.21    2.04
  -2   2  12   20.54    2.49
   2  -2  12   23.08    2.55
   2  -2  12   20.20    1.86
   2  -2  12   20.22    1.91
   2  -2  12   25.59    2.31
  -2   2  12   22.01    2.01
  -2   2  12   19.20    1.95
   2  -2  12   23.37    2.40
  -2   2  12   24.02    2.13
   2  -2  12   27.25    2.29
   2  -2  11  372.64   10.93
   2  -2  11  371.87   11.76
  -2   2  11  366.91   12.01
  -2   2  11  377.20   11.31
   2  -2  11  378.12   11.08
  -2   2  11  370.22   11.35
   2  -2  11  375.85   11.51
   2  -2  10  201.37    6.89
  -2   2  10  213.93    6.78
   2  -2  10  198.76    6.92
  -2   2  10  212.93    6.90
  -2   2  10  210.65    7.08
   2  -2  10  201.24    6.45
  -2   2  10  208.37    7.45
   2  -2  10  202.71    6.53
  -2   2  10  196.77    6.77
   2  -2  10  205.09    6.62
   2  -2  10  209.60    6.64
   2  -2  10  187.69    7.11
   2  -2   9  236.38    8.00
  -2   2   9  231.08    7.41
   2  -2   9  221.86    7.46
   2  -2   9  231.46    7.21
   2  -2   9  244.38    7.24
   2  -2   9  231.53    7.09
  -2   2   9  241.74    7.62
  -2   2   9  234.24    7.46
   2  -2   8   24.89    2.14
  -2   2   8   23.99    1.74
   2  -2   8   26.38    1.90
   2  -2   8   26.22    1.74
   2  -2   8   22.07    1.65
  -2   2   8   24.84    1.93
  -2   2   8   23.59    2.06
   2  -2   8   22.89    1.51
   2  -2   7  565.81   16.04
  -2   2   7  570.29   15.60
   2  -2   7  564.63   15.64
   2  -2   7  569.04   15.48
   2  -2   7  594.49   15.43
   2  -2   7  581.84   15.31
  -2   2   7  566.53   15.81
  -2   2   7  540.58   15.65
   2  -2   6  162.91    5.49
   2  -2   6  158.49    5.10
   2  -2   6  153.46    5.00
   2  -2   6  155.93    4.90
  -2   2   6  163.08    5.36
   2  -2   6  163.40    4.82
   2  -2   5 1135.95   29.67
   2  -2   5 1150.09   29.52
   2  -2   5 1124.27   29.72
   2  -2   5 1155.26   30.04
   2  -2   4 1707.46   44.57
   2  -2   4 1804.13   44.84
   2  -2   4 1708.07   44.57
   2  -2   4 1738.06   44.39
   2  -2   3  499.60   12.84
   2  -2   3  487.72   13.05
  -2  -2  -3  468.10   12.32
   2  -2   3  500.28   12.88
   2  -2   3  519.18   13.18
   2  -2   3  506.93   13.00
   2  -2   2  355.88    9.72
   2  -2   2  377.04    9.92
   2  -2   2  347.88    9.94
   2  -2   2  364.65    9.75
   2  -2   2  366.33    9.86
   2   2  -1  272.36    7.98
   2  -2   1  281.78    7.78
   2  -2   1  271.96    8.00
   2  -2   1  298.78    7.94
   2  -2   1  291.35    7.81
   2   2  -1  286.27    7.85
   2  -2   1  290.05    7.82
   2  -2   0    3.87    0.63
   2   2   0    2.46    0.89
   2  -2   0    2.74    0.76
   2   2   0    2.29    0.77
   2  -2   0    2.83    0.75
   2   2   0    2.52    0.77
   2   2   0    2.55    1.01
   2   2   1  283.87    7.90
   2  -2  -1  283.36    7.94
   2   2   1  289.07    7.89
   2  -2  -1  288.34    7.55
   2  -2  -1  281.32    7.74
   2  -2  -1  295.76    7.63
   2   2   1  287.78    8.02
   2   2   1  284.52    8.11
  -2  -2   1  303.28    8.11
   2   2   2  339.17    9.47
  -2  -2   2  347.00    9.79
   2  -2  -2  367.48    9.23
   2   2   2  351.11    9.73
   2   2   2  356.49    9.68
   2   2   2  340.66    9.49
   2   2   3  511.20   13.42
   2  -2  -3  496.98   13.14
  -2  -2   3  511.01   13.83
   2   2   3  508.31   13.67
   2   2   3  519.55   13.63
  -2  -2   4 1762.33   45.90
   2   2   4 1778.50   45.41
   2   2   4 1779.86   45.62
  -2  -2   5 1152.09   29.17
  -2  -2   5 1126.38   29.78
   2   2   5 1122.98   29.24
   2   2   5 1102.95   29.47
  -2  -2   6  159.27    5.44
  -2  -2   6  157.87    4.81
   2   2   6  154.21    4.86
   2   2   6  156.92    5.12
   2   2   7  595.27   15.78
  -2  -2   7  568.83   16.34
  -2  -2   7  584.10   15.63
   2   2   7  579.47   16.02
  -2  -2   7  576.48   15.85
   2   2   8   27.73    1.79
  -2  -2   8   28.97    2.30
  -2  -2   8   29.30    1.76
   2   2   8   31.02    2.13
  -2  -2   8   30.12    1.91
   2   2   9  240.41    7.44
  -2  -2   9  238.85    7.48
  -2  -2   9  238.61    7.27
  -2  -2   9  231.26    8.01
   2   2   9  241.97    7.75
   2   2  10  217.12    7.69
   2   2  10  200.65    7.28
  -2  -2  10  227.85    7.20
   2   2  10  218.18    7.03
   2   2  10  220.34    7.05
  -2  -2  10  202.01    7.14
  -2  -2  10  217.48    7.09
  -2  -2  10  221.19    6.96
  -2  -2  10  227.57    7.10
   2   2  10  223.74    7.36
  -2  -2  11  378.86   11.59
   2   2  11  387.32   11.35
  -2  -2  11  381.37   11.46
   2   2  11  372.97   11.71
  -2  -2  11  377.42   12.30
   2   2  11  375.48   11.95
  -2  -2  12   18.88    2.65
   2   2  12   24.72    2.35
  -2  -2  12   24.23    2.05
   2   2  12   20.93    2.53
   2   2  12   25.84    2.32
  -2  -2  12   23.68    2.03
   2   2  12   23.41    2.27
  -2  -2  12   21.53    2.01
  -2  -2  12   23.37    2.44
  -2  -2  12   23.42    2.14
   2   2  12   19.75    2.16
   2   2  12   21.21    1.87
   2   2  12   21.64    1.99
  -2  -2  12   23.23    2.64
   2   2  12   22.77    2.08
  -2  -2  13   76.96    4.03
  -2  -2  13   87.24    4.91
   2   2  13   86.94    4.36
  -2  -2  13   75.46    3.88
   2   2  13   86.38    4.50
   2   2  13   81.55    4.24
  -2  -2  13   83.94    4.02
  -2  -2  13   82.15    3.87
   2   2  13   81.41    4.26
  -2  -2  13   75.76    4.35
  -2  -2  13   81.56    4.01
   2   2  13   87.36    3.87
   2   2  13   73.83    4.09
   2   2  13   78.63    3.85
  -2  -2  13   83.91    4.60
   2   2  13   79.35    4.20
   2   2  13   78.42    3.82
  -2  -2  14  105.50    4.80
   2   2  14  110.60    5.41
  -2  -2  14   99.71    4.93
   2   2  14  102.57    4.83
  -2  -2  14   99.21    4.71
   2   2  14  105.33    4.74
  -2  -2  14  110.56    5.60
   2   2  14  107.47    5.17
  -2  -2  14  113.39    4.93
   2   2  14  106.05    5.17
   2   2  14  108.08    5.16
  -2  -2  14  103.85    4.74
   2   2  14  103.80    5.13
  -2  -2  14  107.54    5.73
  -2  -2  14  107.90    5.45
  -2  -2  15   95.35    4.69
   2   2  15   97.87    5.20
  -2  -2  15   96.25    4.77
   2   2  15   98.54    5.03
  -2  -2  15  100.19    4.72
   2   2  15   88.59    4.83
   2   2  15   87.72    4.64
  -2  -2  15   91.43    4.50
   2   2  15   86.37    4.51
   2   2  15   96.10    5.07
  -2  -2  15   96.34    5.35
   2   2  15   92.36    5.00
  -2  -2  15   90.60    5.46
  -2  -2  15  111.91    5.47
  -2  -2  15   94.48    5.35
   2   2  16   23.11    2.90
   2   2  16   21.28    2.89
   2   2  16   23.14    2.60
  -2  -2  16   22.64    2.43
  -2  -2  16   26.49    2.62
  -2  -2  16   20.97    2.32
  -2  -2  16   24.73    3.21
   2   2  16   17.39    2.75
  -2  -2  16   20.97    2.96
  -2  -2  16   24.72    3.38
   2   2  16   19.36    2.61
  -2  -2  16   22.62    2.50
  -2  -2  17   32.49    2.91
   2   2  17   31.14    3.44
  -2  -2  17   29.12    2.77
   2   2  17   27.83    2.96
  -2  -2  17   28.43    3.71
  -2  -2  17   28.83    2.65
  -2  -2  17   25.96    3.34
   2   2  17   23.77    3.00
  -2  -2  17   32.99    3.59
   2   2  17   30.70    3.18
   2   2  17   27.06    3.11
  -2  -2  17   32.12    2.95
   2   2  18    7.89    2.30
   2   2  18   14.33    2.72
  -2  -2  18    9.96    2.06
   2   2  18   10.07    2.33
  -2  -2  18   12.04    2.34
  -2  -2  18    7.60    1.73
  -2  -2  18   14.40    2.94
  -2  -2  18   10.80    2.79
   2   2  18    8.03    2.50
  -2  -2  18   13.18    3.31
  -2  -2  18   12.67    2.18
   2   2  18   11.04    2.38
  -2  -2  19   59.41    4.74
   2   2  19   46.88    4.05
  -2  -2  19   50.49    3.79
   2   2  19   48.52    4.10
   2   2  19   50.63    4.05
  -2  -2  19   56.82    3.98
  -2  -2  19   50.75    4.36
   2   2  19   51.21    4.07
  -2  -2  19   53.71    3.97
  -2  -2  20   47.36    3.74
   2   2  20   42.42    3.88
   2   2  20   41.80    4.05
  -2  -2  20   41.46    3.47
  -2  -2  20   43.50    4.19
   2   2  20   45.98    3.96
  -2  -2  21   38.62    3.54
   2   2  21   47.78    3.94
  -2  -2  21   49.01    4.19
   2   2  21   53.43    4.32
  -2  -2  22   -2.75    2.20
   2   2  22    3.23    2.20
   2   2  22    0.53    1.81
  -2  -2  22    3.76    2.32
  -2  -2  22   -0.26    1.66
   2   2  22   -0.56    1.89
  -2  -2  23   20.09    2.75
  -2  -2  23   17.85    2.42
   2   2  23   10.88    2.23
  -2  -2  23   13.38    2.71
   2   2  23   10.92    2.15
  -2  -2  24    4.50    1.76
   2   2  24    5.06    1.85
  -2  -2  24    3.39    1.68
   2   2  24    8.67    2.22
   2   2  24    6.45    1.71
  -2  -2  24    6.45    2.12
  -2  -2  25    3.42    1.50
   2   2  25    1.36    1.35
   2   2  25    3.86    1.45
   2   2  25    4.51    1.75
   2   2  26   10.06    1.55
  -2  -2  26   12.43    1.62
   2   2  26   14.03    1.67
   2   2  26   11.05    1.79
  -2  -2  26   14.97    1.98
   2   2  27    3.81    1.53
  -2  -2  27    3.78    1.64
   2  -3  27    1.98    1.30
  -2   3  26    4.38    1.26
  -2   3  26    4.36    1.61
   2  -3  26    5.89    1.60
   2  -3  25   14.63    1.79
  -2   3  25   11.86    1.75
   2  -3  25    8.90    1.63
  -2   3  25   12.78    1.97
   2  -3  25   14.13    2.03
  -2   3  25   15.38    2.16
  -2   3  24   23.35    2.70
  -2   3  24   17.85    2.19
   2  -3  24   18.66    2.29
   2  -3  24   22.17    2.36
   2  -3  24   18.11    2.39
   2  -3  23   32.28    2.95
  -2   3  23   28.33    3.29
   2  -3  23   34.49    3.15
  -2   3  23   30.14    2.79
  -2   3  22    1.25    1.57
   2  -3  22    1.31    1.69
  -2   3  22    3.44    1.50
  -2   3  22    2.12    2.19
  -2   3  21   15.02    2.37
   2  -3  21   15.57    2.52
   2  -3  21   14.33    2.45
  -2   3  21   12.91    2.26
   2  -3  21   11.36    2.57
   2  -3  20   55.42    4.37
   2  -3  20   47.95    3.91
  -2   3  20   53.78    3.85
  -2   3  20   50.34    4.49
  -2   3  20   43.87    3.55
  -2   3  20   50.75    3.79
   2  -3  20   49.78    4.03
   2  -3  19    2.25    1.97
   2  -3  19   -0.26    1.95
   2  -3  19    4.30    2.12
   2  -3  19   -0.84    2.00
  -2   3  19   -0.25    1.70
   2  -3  19    1.21    2.20
  -2   3  19   -0.26    1.57
  -2   3  19    1.35    1.53
   2  -3  19    0.57    1.72
  -2   3  19    2.69    1.84
  -2   3  19    2.03    2.40
   2  -3  19    1.58    2.23
   2  -3  18  101.22    5.81
   2  -3  18  101.10    5.89
  -2   3  18  103.82    5.52
   2  -3  18   99.12    5.51
   2  -3  18  114.00    5.83
   2  -3  18  106.23    5.57
  -2   3  18  101.21    5.41
   2  -3  18   97.42    5.50
  -2   3  18  100.79    5.35
  -2   3  17  107.97    5.56
   2  -3  17  112.63    5.76
   2  -3  17  105.71    6.00
  -2   3  17  114.92    5.62
   2  -3  17  122.96    5.99
  -2   3  17  115.38    6.34
   2  -3  17  117.17    5.83
  -2   3  17  111.16    5.49
   2  -3  17  110.93    6.00
  -2   3  16   71.59    4.31
   2  -3  16   75.33    4.48
  -2   3  16   71.74    4.98
   2  -3  16   79.80    4.94
   2  -3  16   76.32    4.93
   2  -3  16   74.78    4.58
  -2   3  16   72.40    4.22
   2  -3  16   81.70    4.58
  -2   3  16   71.30    4.20
   2  -3  15   30.91    2.87
   2  -3  15   25.88    2.73
  -2   3  15   25.36    2.50
   2  -3  15   27.96    2.90
  -2   3  15   26.92    3.08
   2  -3  15   33.93    3.33
  -2   3  15   34.94    2.82
   2  -3  15   28.94    3.14
  -2   3  15   31.63    2.77
   2  -3  14   27.73    2.82
  -2   3  14   33.88    2.62
   2  -3  14   23.54    2.33
  -2   3  14   29.48    2.55
   2  -3  14   28.70    2.69
  -2   3  14   28.95    2.47
   2  -3  14   27.79    2.65
   2  -3  14   27.08    2.41
   2  -3  14   28.76    2.26
  -2   3  14   31.53    3.26
   2  -3  14   29.89    2.99
   2  -3  14   28.06    2.92
   2  -3  14   28.66    2.69
   2  -3  13   53.69    3.72
   2  -3  13   51.89    2.97
   2  -3  13   53.46    3.00
   2  -3  13   55.47    3.11
  -2   3  13   54.69    3.24
   2  -3  13   56.30    3.40
  -2   3  13   55.08    3.39
   2  -3  13   46.77    3.47
  -2   3  13   50.03    3.73
   2  -3  13   59.09    3.49
  -2   3  13   58.39    3.33
  -2   3  13   51.54    3.18
   2  -3  12  203.77    7.08
  -2   3  12  189.66    6.73
   2  -3  12  185.49    6.58
  -2   3  12  190.56    6.90
   2  -3  12  193.92    7.49
  -2   3  12  178.22    6.73
   2  -3  12  199.91    6.64
   2  -3  12  194.81    7.08
  -2   3  12  187.14    6.87
  -2   3  12  195.21    7.90
   2  -3  12  202.12    7.45
  -2   3  12  188.72    7.58
  -2   3  11    1.39    1.11
   2  -3  11    2.37    1.45
  -2   3  11    3.26    1.18
   2  -3  11    0.62    1.24
   2  -3  11   -0.59    1.55
  -2   3  11    0.71    1.36
  -2   3  11    1.83    1.54
   2  -3  11    2.97    1.70
  -2   3  11    1.11    1.78
   2  -3  11    0.59    1.16
   2  -3  11    1.90    1.10
  -2   3  11   -0.60    1.61
   2  -3  11    1.61    1.53
  -2   3  11    1.53    1.86
   2  -3  10   34.32    2.28
  -2   3  10   31.44    2.15
   2  -3  10   30.98    2.05
   2  -3  10   30.02    2.16
   2  -3  10   27.63    2.00
  -2   3  10   28.22    2.07
   2  -3  10   29.34    2.52
  -2   3  10   25.94    2.54
  -2   3   9  125.67    5.40
   2  -3   9  141.16    4.70
  -2   3   9  134.05    4.86
   2  -3   9  133.60    4.86
  -2   3   9  132.94    4.81
   2  -3   9  135.84    4.99
   2  -3   9  132.11    4.72
  -2   3   9  136.92    5.28
  -2   3   9  128.71    4.96
   2  -3   8  413.41   11.22
  -2   3   8  404.54   11.43
   2  -3   8  384.52   11.98
   2  -3   8  394.08   11.45
   2  -3   8  387.85   11.47
  -2   3   8  396.08   11.81
   2  -3   8  393.44   11.28
  -2   3   8  396.47   11.54
   2  -3   7  161.43    5.05
   2  -3   7  158.52    5.79
  -2   3   7  156.40    5.21
   2  -3   7  162.08    5.35
   2  -3   7  159.90    5.33
  -2   3   7  158.59    5.38
  -2   3   7  152.45    5.69
   2  -3   7  161.61    5.16
   2  -3   6   25.79    2.03
  -2   3   6   23.31    1.57
   2  -3   6   30.26    1.72
   2  -3   6   26.14    1.78
   2  -3   6   26.87    1.52
   2  -3   5  493.81   13.73
   2  -3   5  487.38   13.30
   2  -3   5  481.89   13.45
   2  -3   5  490.97   13.09
   2  -3   4  313.50    9.04
   2  -3   4  299.09    8.62
   2  -3   4  307.57    8.83
   2  -3   4  311.54    8.45
   2  -3   3   69.42    2.71
   2  -3   3   68.00    2.45
   2  -3   3   59.95    2.65
  -2  -3  -3   66.07    1.92
   2  -3   3   67.27    2.29
   2  -3   2   18.96    1.01
   2  -3   2   17.34    1.42
  -2  -3  -2   18.69    0.85
   2  -3   2   15.16    1.11
   2  -3   2   18.62    1.02
   2  -3   1 1026.97   26.11
   2  -3   1  983.65   26.55
  -2  -3  -1 1016.82   26.07
   2  -3   1 1029.39   26.13
   2   3  -1 1000.73   26.18
   2   3  -1 1011.49   26.42
   2   3   0   32.93    1.65
  -2  -3   0   34.41    1.50
   2  -3   0   35.53    1.48
   2   3   0   31.91    1.43
   2  -3   0   34.95    1.46
   2   3   0   35.58    1.48
   2   3   0   37.44    1.90
  -2  -3   1 1053.17   27.12
   2  -3  -1 1042.41   26.68
   2   3   1 1042.02   27.34
   2   3   1 1044.84   26.91
   2  -3  -1 1047.62   27.00
   2   3   1 1049.96   26.94
   2   3   2   12.77    1.22
   2   3   2   15.86    1.14
   2   3   2   15.21    0.96
   2   3   2   12.90    0.91
  -2  -3   2   17.79    1.41
   2   3   3   70.45    2.79
   2   3   3   73.89    2.73
   2   3   3   75.08    2.50
  -2  -3   3   72.93    3.02
   2   3   4  296.99    8.32
   2   3   4  306.68    8.28
   2   3   4  298.25    7.99
  -2  -3   4  317.30    8.72
  -2  -3   4  302.93    7.78
   2   3   5  460.27   12.86
   2   3   5  471.81   12.62
  -2  -3   5  473.34   12.40
  -2  -3   5  452.53   13.30
  -2  -3   6   20.96    1.45
  -2  -3   6   18.72    1.21
  -2  -3   6   22.20    1.98
   2   3   6   17.99    1.35
   2   3   6   20.68    1.58
  -2  -3   7  159.35    5.68
  -2  -3   7  168.51    5.35
  -2  -3   7  164.79    5.07
  -2  -3   7  160.19    5.91
   2   3   7  171.20    5.32
   2   3   7  168.19    5.57
  -2  -3   8  389.41   12.00
  -2  -3   8  412.58   11.70
  -2  -3   8  414.68   11.45
  -2  -3   8  405.33   12.41
   2   3   8  440.35   11.71
   2   3   8  399.84   11.93
  -2  -3   9  141.22    5.66
  -2  -3   9  134.33    5.20
  -2  -3   9  138.67    4.93
   2   3   9  150.23    4.99
   2   3   9  140.89    5.65
   2   3   9  135.56    5.16
  -2  -3   9  138.92    4.97
   2   3  10   34.87    2.22
  -2  -3  10   34.05    2.21
   2   3  10   35.26    2.50
   2   3  10   31.25    2.77
   2   3  11    2.41    1.51
  -2  -3  11    1.77    1.11
   2   3  11    2.62    1.30
   2   3  11    1.15    1.22
  -2  -3  11    1.33    1.02
   2   3  11    2.36    1.82
   2   3  11    1.50    1.87
  -2  -3  11    2.78    1.28
  -2  -3  11    3.18    1.35
   2   3  11    2.11    1.29
   2   3  11   -0.13    1.18
  -2  -3  11    1.77    1.48
  -2  -3  11    1.33    1.67
  -2  -3  12  187.19    7.12
   2   3  12  191.48    6.81
   2   3  12  201.66    8.03
   2   3  12  194.80    7.22
  -2  -3  12  197.24    6.95
  -2  -3  12  189.29    6.84
   2   3  12  200.41    7.65
   2   3  12  200.71    7.24
  -2  -3  12  198.10    6.81
  -2  -3  12  204.63    7.68
  -2  -3  12  193.95    7.06
   2   3  12  205.32    7.71
   2   3  12  188.29    6.95
  -2  -3  12  194.54    7.58
   2   3  12  198.37    6.86
   2   3  12  189.83    7.27
  -2  -3  13   56.15    3.44
   2   3  13   49.16    3.04
  -2  -3  13   50.53    3.10
   2   3  13   50.49    3.34
  -2  -3  13   53.29    3.10
   2   3  13   53.33    3.80
   2   3  13   58.45    3.51
  -2  -3  13   47.97    2.98
  -2  -3  13   52.17    3.68
  -2  -3  13   49.90    3.21
   2   3  13   51.15    3.11
  -2  -3  13   52.95    3.69
   2   3  13   52.80    3.06
   2   3  13   53.76    3.52
  -2  -3  13   52.59    3.87
   2   3  14   27.50    2.64
  -2  -3  14   31.80    2.53
   2   3  14   26.15    2.46
  -2  -3  14   29.51    2.49
   2   3  14   28.55    2.71
   2   3  14   24.07    3.00
  -2  -3  14   35.65    2.68
   2   3  14   30.43    2.70
  -2  -3  14   29.48    2.62
   2   3  14   29.93    2.51
   2   3  14   25.97    2.69
  -2  -3  14   35.91    3.20
  -2  -3  14   32.21    2.86
   2   3  14   26.53    2.73
  -2  -3  14   32.54    3.40
  -2  -3  14   29.55    3.01
  -2  -3  15   32.02    2.72
   2   3  15   32.32    3.08
   2   3  15   34.83    3.36
  -2  -3  15   28.85    2.57
  -2  -3  15   26.38    3.01
  -2  -3  15   31.63    2.71
   2   3  15   32.67    2.69
   2   3  15   38.04    3.22
  -2  -3  15   34.00    3.38
  -2  -3  15   35.38    3.07
  -2  -3  15   35.00    2.81
   2   3  15   36.09    3.14
   2   3  15   31.17    3.04
  -2  -3  15   30.30    3.66
  -2  -3  16   70.26    4.63
   2   3  16   67.87    4.51
  -2  -3  16   67.47    4.97
   2   3  16   71.54    4.44
  -2  -3  16   75.56    4.22
  -2  -3  16   69.24    4.10
   2   3  16   69.89    4.71
  -2  -3  16   76.55    4.13
  -2  -3  16   72.54    4.13
   2   3  16   78.07    4.59
  -2  -3  16   76.21    4.88
   2   3  16   64.87    4.43
  -2  -3  17  123.24    6.38
   2   3  17  107.74    5.89
  -2  -3  17  109.84    6.46
  -2  -3  17  114.35    5.56
   2   3  17  106.96    5.69
  -2  -3  17  107.08    5.37
   2   3  17  110.90    5.99
   2   3  17  104.03    5.70
  -2  -3  17  119.15    6.33
   2   3  17  103.70    5.62
  -2  -3  17  106.31    5.34
  -2  -3  17  108.68    5.23
  -2  -3  18  102.82    5.09
   2   3  18  100.73    5.80
  -2  -3  18  105.47    6.52
   2   3  18  105.70    5.82
  -2  -3  18  110.39    6.21
   2   3  18   98.22    5.66
  -2  -3  18  112.23    5.56
  -2  -3  18  115.61    5.65
   2   3  18  107.27    5.79
  -2  -3  18  106.95    5.50
  -2  -3  18  104.18    6.20
  -2  -3  19    1.05    1.70
   2   3  19    0.59    1.83
  -2  -3  19    0.64    1.50
   2   3  19   -1.89    2.40
  -2  -3  19    0.33    2.07
   2   3  19    3.18    2.08
  -2  -3  19    1.33    2.45
  -2  -3  19    4.19    1.69
  -2  -3  19    3.26    1.88
   2   3  19    3.21    1.98
   2   3  19    2.14    1.99
  -2  -3  19   -2.19    2.42
   2   3  20   44.33    4.17
  -2  -3  20   47.20    3.63
   2   3  20   50.09    4.01
  -2  -3  20   48.45    3.73
  -2  -3  20   49.91    4.42
   2   3  20   37.71    3.72
  -2  -3  21   15.22    2.82
   2   3  21    9.64    2.66
  -2  -3  21    8.22    2.08
   2   3  21    9.80    2.39
   2   3  21   11.20    2.40
  -2  -3  22    5.31    2.10
  -2  -3  22    3.89    1.65
   2   3  22    3.81    1.82
   2   3  22    2.25    1.82
  -2  -3  22    3.62    2.26
   2   3  23   37.32    3.09
  -2  -3  23   35.12    3.35
  -2  -3  23   38.86    3.10
   2   3  23   30.76    2.97
   2   3  23   38.78    3.39
  -2  -3  23   35.34    3.34
   2   3  24   19.17    2.31
   2   3  24   23.38    2.44
  -2  -3  24   18.07    2.11
  -2  -3  24   17.99    2.32
   2   3  24   17.52    2.34
  -2  -3  25   10.33    1.88
   2   3  25   15.02    1.84
   2   3  25    9.03    1.68
  -2  -3  25   14.15    1.76
   2   3  25   14.95    2.12
  -2  -3  25   15.32    1.97
  -2  -3  26    2.58    1.47
   2   3  26    4.05    1.28
  -2  -3  27    4.08    1.35
   2  -4  26    8.73    1.34
  -2   4  26    9.61    1.78
  -2   4  25    6.94    1.70
   2  -4  25    2.74    1.10
  -2   4  25    6.08    1.51
   2  -4  25    3.09    1.07
  -2   4  25    3.11    1.08
   2  -4  25    3.73    1.35
  -2   4  24    3.52    1.74
  -2   4  24    6.24    1.64
   2  -4  24    4.59    1.41
   2  -4  24    4.23    1.72
   2  -4  24    5.76    1.50
  -2   4  24    5.66    1.49
  -2   4  23   43.41    2.99
  -2   4  23   38.16    3.53
   2  -4  23   40.71    3.14
  -2   4  23   47.69    3.26
   2  -4  23   42.85    3.16
   2  -4  23   52.18    3.57
   2  -4  23   46.55    3.27
   2  -4  22   37.21    3.29
  -2   4  22   39.09    3.71
  -2   4  22   34.75    3.02
   2  -4  22   38.84    3.17
  -2   4  22   36.02    3.02
  -2   4  21    1.47    1.66
  -2   4  21    0.63    2.29
   2  -4  21    1.35    1.94
   2  -4  21    0.79    1.87
  -2   4  21    0.50    1.60
   2  -4  21   -0.52    1.76
  -2   4  20   -0.26    1.53
   2  -4  20   -0.54    1.62
  -2   4  20    0.26    1.66
   2  -4  20   -0.30    1.91
   2  -4  20    1.13    2.11
   2  -4  19   57.48    4.21
  -2   4  19   44.57    3.64
   2  -4  19   60.02    4.17
  -2   4  19   46.78    3.69
   2  -4  19   64.59    4.41
   2  -4  18   33.39    3.12
   2  -4  18   31.82    3.41
  -2   4  18   32.57    3.32
  -2   4  18   30.56    2.99
  -2   4  18   30.33    2.93
   2  -4  18   30.56    3.24
   2  -4  18   34.99    3.63
   2  -4  18   28.79    3.38
   2  -4  18   31.05    3.17
  -2   4  18   32.20    3.08
   2  -4  17   19.14    2.77
  -2   4  17   22.00    2.58
   2  -4  17   21.93    3.10
   2  -4  17   20.63    2.67
  -2   4  17   24.18    2.73
  -2   4  17   27.26    2.81
   2  -4  17   18.42    2.61
   2  -4  16   36.71    3.63
   2  -4  16   41.61    3.73
  -2   4  16   37.05    3.07
   2  -4  16   33.66    3.29
  -2   4  16   32.81    3.02
   2  -4  16   31.89    3.02
   2  -4  16   32.66    3.07
  -2   4  16   38.17    3.12
  -2   4  15  133.70    5.79
   2  -4  15  134.71    6.07
   2  -4  15  126.61    6.52
   2  -4  15  139.29    6.58
   2  -4  15  136.43    6.23
  -2   4  15  130.72    5.82
   2  -4  15  129.38    5.92
  -2   4  15  133.65    5.89
   2  -4  15  121.31    5.42
  -2   4  14   38.10    2.88
   2  -4  14   40.13    3.36
   2  -4  14   37.23    2.77
   2  -4  14   37.92    3.55
   2  -4  14   37.16    3.08
  -2   4  14   37.89    2.83
   2  -4  14   41.18    3.04
  -2   4  14   43.70    3.07
  -2   4  13   40.97    2.89
   2  -4  13   40.82    2.85
   2  -4  13   44.14    3.37
   2  -4  13   43.68    3.36
  -2   4  13   41.97    2.88
   2  -4  13   45.78    3.08
  -2   4  13   41.18    3.74
   2  -4  13   41.59    2.73
  -2   4  13   46.59    2.93
   2  -4  13   47.54    3.12
   2  -4  12    3.68    1.91
   2  -4  12    3.72    1.24
  -2   4  12    3.09    1.28
   2  -4  12    1.23    1.64
  -2   4  12    3.06    1.33
  -2   4  12    0.25    1.91
   2  -4  12    3.43    1.33
   2  -4  12    4.09    1.46
  -2   4  12    1.19    1.17
   2  -4  12    3.84    1.49
  -2   4  12    1.04    1.87
  -2   4  12    2.51    1.40
   2  -4  12    4.80    1.27
   2  -4  12    1.98    1.71
  -2   4  11  106.98    4.35
   2  -4  11  106.54    4.56
  -2   4  11  111.77    4.64
  -2   4  11  112.04    5.06
   2  -4  11  105.97    4.48
  -2   4  11  116.60    5.57
   2  -4  11  106.28    5.07
   2  -4  11   99.82    4.85
   2  -4  11   99.96    4.14
  -2   4  11   99.10    4.36
  -2   4  11  105.48    4.45
   2  -4  11  111.17    4.63
  -2   4  11  102.91    5.34
   2  -4  11  107.65    5.18
   2  -4  11  110.52    4.23
   2  -4  10  278.55    8.45
  -2   4  10  286.81    9.87
   2  -4  10  276.56    9.46
  -2   4  10  266.38    9.66
  -2   4  10  271.13    8.70
   2  -4  10  273.62    8.87
  -2   4  10  270.14    8.82
  -2   4  10  287.37    9.32
   2  -4  10  283.03    8.74
   2  -4  10  272.35    9.43
   2  -4  10  266.83    9.33
   2  -4   9   63.11    3.04
   2  -4   9   61.91    2.74
  -2   4   9   64.02    2.90
   2  -4   9   59.30    3.05
  -2   4   9   60.33    2.92
   2  -4   9   57.50    3.43
  -2   4   8  201.94    6.37
  -2   4   8  196.74    6.53
   2  -4   8  198.17    6.44
  -2   4   8  202.06    6.29
   2  -4   8  191.52    6.41
   2  -4   8  199.54    6.60
   2  -4   8  196.46    6.12
   2  -4   8  179.50    6.94
   2  -4   7  224.88    7.19
   2  -4   7  216.23    6.90
  -2   4   7  227.83    6.90
   2  -4   7  229.99    7.56
   2  -4   7  224.18    6.66
  -2   4   7  214.90    7.54
   2  -4   7  227.07    7.04
  -2   4   7  215.85    7.07
   2  -4   6   34.44    2.22
   2  -4   6   33.39    1.98
   2  -4   6   40.43    2.48
  -2   4   6   39.17    1.95
   2  -4   6   35.36    1.81
  -2   4   6   38.72    2.27
   2  -4   5   62.37    2.55
   2  -4   5   54.96    2.79
   2  -4   5   62.26    2.30
   2  -4   5   60.28    2.94
  -2   4   5   62.58    2.51
   2  -4   4  384.43   11.22
   2  -4   4  384.70   10.78
   2  -4   4  404.20   10.60
   2  -4   3  314.35    9.09
  -2  -4  -3  305.20    8.24
   2  -4   3  314.92    8.41
   2  -4   3  310.50    8.59
   2  -4   2  183.58    5.23
  -2  -4  -2  177.12    5.03
   2  -4   2  181.99    5.73
   2  -4   2  173.88    5.02
   2   4  -2  176.68    5.18
   2   4  -2  186.43    5.55
  -2  -4  -1   71.86    2.45
   2  -4   1   70.90    2.96
   2  -4   1   71.76    2.32
   2   4  -1   70.02    2.38
   2  -4   1   71.39    2.30
   2   4  -1   69.07    2.37
   2   4  -1   72.19    2.71
   2  -4   0   69.42    2.26
   2   4   0   66.20    2.23
  -2  -4   0   66.65    2.47
   2  -4   0   63.47    2.84
   2   4   0   71.33    2.87
   2   4   0   65.74    2.22
   2  -4   0   67.61    2.23
   2   4   1   82.25    2.59
   2  -4  -1   83.97    2.67
   2   4   1   81.95    2.61
   2  -4  -1   82.26    2.68
  -2  -4   1   84.33    3.01
   2   4   1   78.63    3.12
   2   4   2  159.84    4.65
   2   4   2  166.31    5.23
   2  -4  -2  171.77    4.86
  -2  -4   2  167.54    5.14
   2  -4  -2  160.24    4.36
  -2  -4   3  340.77    9.81
   2   4   3  337.58    8.95
  -2  -4   3  323.51    9.44
   2   4   3  321.27    9.20
   2   4   3  324.28    9.42
  -2  -4   4  425.72   12.53
   2   4   4  439.49   11.69
  -2  -4   4  434.96   12.26
   2   4   4  437.99   12.12
   2   4   4  430.22   11.96
   2   4   5   65.20    2.78
  -2  -4   5   65.48    2.53
  -2  -4   5   65.13    3.20
   2   4   5   70.04    2.57
  -2  -4   5   68.62    3.04
   2   4   6   27.41    1.96
  -2  -4   6   31.63    1.69
  -2  -4   6   32.90    2.46
   2   4   6   31.24    1.67
  -2  -4   6   24.75    2.07
   2   4   7  235.05    7.55
  -2  -4   7  250.31    7.32
  -2  -4   7  226.07    7.74
   2   4   7  257.84    7.34
  -2  -4   7  234.19    8.13
  -2  -4   8  211.76    6.63
  -2  -4   8  212.69    6.62
   2   4   8  202.33    6.92
   2   4   8  209.16    7.58
   2   4   8  223.07    6.68
  -2  -4   9   62.63    2.82
   2   4   9   63.22    3.75
   2   4   9   61.02    3.35
  -2  -4   9   58.96    2.80
   2   4   9   52.52    3.01
   2   4   9   59.86    2.81
  -2  -4  10  288.78    9.71
  -2  -4  10  278.81    9.20
  -2  -4  10  279.36    8.83
   2   4  10  271.23    9.13
   2   4  10  295.15    9.46
   2   4  10  290.16    9.40
   2   4  10  282.41    8.77
   2   4  10  277.31    9.71
   2   4  11  105.97    5.39
   2   4  11  108.58    4.69
  -2  -4  11  113.01    4.41
   2   4  11   99.20    4.71
   2   4  11  105.08    4.28
  -2  -4  11  103.57    4.25
  -2  -4  11  104.39    4.28
   2   4  11   97.13    4.49
   2   4  11  112.69    5.26
  -2  -4  11   94.41    4.96
  -2  -4  11  107.38    4.68
   2   4  11  112.42    5.17
   2   4  11   97.29    4.67
   2   4  11  108.99    4.33
  -2  -4  11   99.09    4.97
   2   4  12    2.04    1.20
   2   4  12    2.31    1.25
  -2  -4  12    2.37    1.34
   2   4  12    3.19    1.45
  -2  -4  12    3.67    1.21
   2   4  12    4.48    1.66
  -2  -4  12    3.77    1.19
   2   4  12    5.35    2.09
   2   4  12    4.81    2.10
   2   4  12    4.67    1.64
  -2  -4  12    3.72    1.32
  -2  -4  12    3.53    1.61
   2   4  12    2.48    1.73
  -2  -4  12    3.97    1.97
  -2  -4  12    2.31    1.62
   2   4  12    5.10    1.55
  -2  -4  13   45.44    2.87
   2   4  13   48.93    3.84
  -2  -4  13   46.14    2.96
   2   4  13   46.37    3.25
   2   4  13   48.78    3.41
  -2  -4  13   49.70    3.65
   2   4  13   43.51    3.53
  -2  -4  13   48.40    3.26
   2   4  13   44.13    3.17
   2   4  13   47.46    2.92
  -2  -4  13   52.00    3.46
   2   4  13   45.89    3.19
   2   4  13   41.49    3.81
  -2  -4  13   48.16    2.95
  -2  -4  13   46.56    3.60
  -2  -4  14   38.71    3.49
  -2  -4  14   39.04    2.98
   2   4  14   35.55    3.02
  -2  -4  14   47.63    3.67
  -2  -4  14   32.99    2.99
  -2  -4  14   39.44    2.77
   2   4  14   45.85    3.43
  -2  -4  14   38.90    3.67
  -2  -4  14   43.66    2.93
   2   4  14   39.27    3.18
   2   4  14   35.04    2.99
  -2  -4  14   43.99    2.94
  -2  -4  15  138.07    6.52
  -2  -4  15  132.57    5.85
   2   4  15  130.31    5.92
  -2  -4  15  137.83    6.56
   2   4  15  116.92    5.95
  -2  -4  15  124.65    6.08
  -2  -4  15  125.48    5.66
   2   4  15  129.37    6.27
  -2  -4  15  127.37    6.82
  -2  -4  15  133.89    5.78
   2   4  15  134.09    6.17
  -2  -4  15  138.10    5.76
   2   4  15  129.22    5.98
  -2  -4  16   45.53    3.80
  -2  -4  16   43.20    3.23
   2   4  16   43.07    3.33
  -2  -4  16   46.04    4.08
   2   4  16   34.05    3.29
  -2  -4  16   42.68    3.45
  -2  -4  16   40.20    3.16
   2   4  16   41.95    3.61
  -2  -4  16   31.05    3.85
   2   4  16   37.85    3.40
  -2  -4  16   48.37    3.29
   2   4  16   42.61    3.39
  -2  -4  16   44.38    3.29
  -2  -4  17   20.22    2.50
   2   4  17   26.12    3.23
   2   4  17   14.30    2.54
  -2  -4  17   17.11    3.15
   2   4  17   20.38    2.78
  -2  -4  17   24.13    3.33
   2   4  17   20.42    2.83
  -2  -4  17   20.17    2.47
  -2  -4  17   20.25    2.46
   2   4  17   23.79    2.74
  -2  -4  17   17.77    2.38
  -2  -4  17   19.59    2.90
   2   4  18   35.63    3.62
  -2  -4  18   32.45    2.92
  -2  -4  18   27.77    3.44
  -2  -4  18   27.45    3.63
   2   4  18   29.65    3.25
  -2  -4  18   22.45    2.66
   2   4  18   27.88    3.18
   2   4  18   25.38    3.13
  -2  -4  18   31.98    3.99
   2   4  18   27.64    3.14
  -2  -4  18   26.84    2.81
  -2  -4  18   29.36    2.91
   2   4  19   57.12    4.45
   2   4  19   54.98    4.15
  -2  -4  19   60.70    4.63
  -2  -4  19   56.38    3.80
   2   4  19   52.61    4.12
  -2  -4  19   61.13    4.00
  -2  -4  19   52.09    3.61
   2   4  19   48.74    4.12
  -2  -4  20    0.75    1.60
   2   4  20    2.30    2.00
   2   4  20   -0.30    2.02
  -2  -4  20   -2.25    2.20
  -2  -4  20    1.78    2.42
  -2  -4  21    2.41    1.66
   2   4  21    1.92    1.81
   2   4  21    4.52    2.26
  -2  -4  21    3.36    2.02
  -2  -4  21    0.62    2.14
   2   4  21    0.51    1.75
   2   4  22   34.94    3.22
  -2  -4  22   47.16    3.84
  -2  -4  22   43.28    3.29
   2   4  22   42.35    3.29
   2   4  23   49.37    3.59
  -2  -4  23   47.59    3.60
  -2  -4  23   45.53    3.15
   2   4  23   50.74    3.50
  -2  -4  24    4.36    1.70
   2   4  24    4.50    1.53
  -2  -4  24    4.43    1.36
   2   4  24    3.41    1.51
   2   4  24    4.33    1.74
   2   4  25    1.16    1.17
  -2  -4  25    3.07    1.31
  -2  -4  25    3.27    1.32
   2   4  25    5.06    1.27
  -2  -4  25    3.87    1.15
   2   4  25    3.66    1.15
  -2  -4  26    8.14    1.37
  -2   5  25    0.92    1.48
   2  -5  25    1.23    0.94
  -2   5  24   23.52    2.00
   2  -5  24   25.78    2.21
  -2   5  24   30.13    2.72
  -2   5  23    4.28    2.12
   2  -5  23    3.99    1.56
   2  -5  23    7.88    1.89
   2  -5  23    5.31    1.41
  -2   5  23    1.77    1.23
  -2   5  23    4.13    1.42
  -2   5  22   68.09    3.95
  -2   5  22   60.46    4.37
   2  -5  22   55.69    3.93
   2  -5  22   61.02    3.86
  -2   5  22   61.31    3.74
   2  -5  22   60.53    3.76
   2  -5  22   64.29    3.74
  -2   5  21    8.41    2.58
   2  -5  21    3.64    1.59
   2  -5  21    7.38    2.15
   2  -5  21    6.90    1.76
  -2   5  21    6.82    1.73
  -2   5  21    8.60    1.87
   2  -5  20   14.28    2.62
  -2   5  20   13.39    2.13
   2  -5  20   10.84    2.12
   2  -5  20   12.59    2.43
   2  -5  20   15.11    2.63
  -2   5  20   13.96    2.29
  -2   5  19   21.46    2.85
  -2   5  19   18.53    2.45
   2  -5  19   24.51    2.73
   2  -5  19   28.56    3.09
   2  -5  19   23.65    3.21
   2  -5  19   23.79    3.25
  -2   5  18   17.37    2.38
  -2   5  18   17.04    2.30
   2  -5  18   18.07    2.75
  -2   5  18   17.65    2.43
   2  -5  18   12.45    2.31
   2  -5  18   15.54    2.95
   2  -5  17   25.81    2.94
   2  -5  17   21.62    3.15
  -2   5  17   24.44    2.72
   2  -5  17   24.57    2.70
   2  -5  17   17.09    2.54
  -2   5  17   28.33    2.77
  -2   5  17   22.07    2.52
   2  -5  17   23.22    2.86
  -2   5  17   26.87    3.07
   2  -5  16  308.61   10.88
   2  -5  16  296.97   10.30
   2  -5  16  299.98   11.33
   2  -5  16  289.54   10.50
  -2   5  16  298.26   10.50
   2  -5  16  287.10   10.72
  -2   5  16  297.30   10.33
   2  -5  16  283.32   10.44
  -2   5  16  303.62   10.54
  -2   5  16  297.70   11.04
   2  -5  15    8.92    1.86
   2  -5  15   11.24    2.14
   2  -5  15    5.81    2.20
  -2   5  15    9.93    1.84
  -2   5  15    7.22    1.71
   2  -5  15   10.02    1.91
  -2   5  15    8.61    1.83
   2  -5  15    9.83    2.04
  -2   5  15    5.32    1.91
   2  -5  14   68.46    4.34
  -2   5  14   72.35    3.96
   2  -5  14   62.68    3.79
   2  -5  14   74.39    4.29
  -2   5  14   76.98    4.07
   2  -5  14   61.90    3.90
  -2   5  14   77.37    5.15
   2  -5  14   72.62    4.09
  -2   5  14   65.79    3.78
  -2   5  13   26.70    2.41
   2  -5  13   35.87    2.79
   2  -5  13   32.50    2.73
  -2   5  13   28.67    3.38
   2  -5  13   31.26    2.99
   2  -5  13   36.54    3.40
  -2   5  13   34.44    2.63
   2  -5  13   29.64    2.81
  -2   5  13   34.84    2.63
  -2   5  13   32.39    3.44
   2  -5  13   31.75    2.67
   2  -5  12  597.73   17.65
  -2   5  12  587.47   18.84
  -2   5  12  623.99   17.53
  -2   5  12  612.48   18.87
   2  -5  12  579.46   17.50
   2  -5  12  600.75   18.16
   2  -5  12  607.62   17.55
  -2   5  12  594.95   17.27
  -2   5  12  599.89   17.64
  -2   5  12  603.68   17.44
   2  -5  12  589.03   18.48
   2  -5  11   30.95    2.43
  -2   5  11   30.06    2.19
   2  -5  11   26.60    2.07
  -2   5  11   28.33    2.25
   2  -5  11   35.68    2.94
   2  -5  11   33.90    2.59
  -2   5  11   32.76    3.00
  -2   5  11   36.04    2.59
   2  -5  11   36.55    2.49
  -2   5  11   32.02    3.28
   2  -5  11   36.00    3.04
  -2   5  11   31.95    3.13
   2  -5  11   32.09    2.37
  -2   5  11   34.86    2.43
   2  -5  10   26.33    1.86
   2  -5  10   30.58    2.38
  -2   5  10   29.12    2.93
   2  -5  10   28.47    2.69
   2  -5  10   30.93    2.73
  -2   5  10   27.18    2.04
   2  -5  10   28.92    2.20
  -2   5  10   29.74    2.87
  -2   5  10   32.41    2.81
  -2   5  10   28.54    2.35
  -2   5   9   18.96    2.28
   2  -5   9   19.65    2.02
  -2   5   9   22.85    2.67
  -2   5   9   21.03    2.50
  -2   5   9   17.99    1.61
   2  -5   9   20.22    1.84
  -2   5   9   20.03    1.65
   2  -5   9   16.54    2.20
   2  -5   9   20.88    1.56
   2  -5   9   20.66    2.32
  -2   5   8  263.89    8.94
   2  -5   8  272.15    8.47
  -2   5   8  267.71    8.03
   2  -5   8  271.92    7.81
   2  -5   8  265.73    9.00
  -2   5   8  254.90    7.86
   2  -5   8  264.57    8.13
  -2   5   7   71.73    3.27
  -2   5   7   71.81    2.89
   2  -5   7   71.09    2.72
   2  -5   7   67.14    2.97
  -2   5   7   63.07    2.74
   2  -5   7   71.09    3.82
   2  -5   6  109.53    4.84
  -2   5   6  113.01    3.83
   2  -5   6  112.95    3.97
   2  -5   6  111.56    4.65
  -2   5   6  119.77    3.94
   2  -5   6  103.95    4.42
   2  -5   6  113.76    3.73
  -2   5   6  115.18    4.31
   2  -5   5   92.06    3.43
  -2   5   5  100.94    3.41
   2  -5   5   93.46    4.00
   2  -5   5  103.90    3.27
  -2   5   5   96.50    3.81
  -2   5   4  235.10    6.61
   2  -5   4  228.59    6.65
   2  -5   4  229.08    6.43
   2  -5   4  220.09    7.34
   2  -5   3  446.82   12.61
  -2  -5  -3  428.32   11.69
   2   5  -3  438.69   12.27
  -2   5   3  432.99   11.72
   2  -5   3  450.66   11.59
   2   5  -3  434.31   11.77
   2  -5   2  556.40   15.25
  -2  -5  -2  538.63   14.42
   2   5  -2  551.69   14.84
   2   5  -2  530.16   14.26
   2  -5   2  545.97   14.14
   2   5  -2  549.35   14.27
  -2  -5  -1   56.43    2.19
   2  -5   1   56.51    2.74
   2   5  -1   55.28    2.72
   2   5  -1   58.13    2.39
   2  -5   1   51.65    1.75
   2   5  -1   53.30    1.84
   2   5  -1   53.82    1.82
   2   5   0 1106.58   28.51
   2  -5   0 1121.95   28.52
   2   5   0 1127.10   29.53
  -2  -5   0 1168.80   29.13
   2  -5   0 1139.66   29.66
   2  -5   0 1094.30   28.53
   2  -5  -1   57.26    1.99
  -2  -5   1   59.48    2.51
   2   5   1   57.49    1.90
   2   5   1   64.16    2.82
   2  -5  -1   61.87    1.99
   2  -5  -2  516.38   14.15
  -2  -5   2  556.66   14.81
   2   5   2  543.08   14.03
   2   5   2  549.83   14.87
   2  -5  -2  539.91   14.15
   2   5   3  439.58   12.35
   2  -5  -3  424.92   11.85
  -2  -5   3  436.43   11.68
  -2  -5   3  451.30   12.44
   2   5   3  450.90   11.69
  -2  -5   4  244.61    7.84
  -2  -5   4  233.71    6.66
  -2  -5   4  239.36    7.43
   2   5   4  240.32    6.68
   2   5   4  238.77    7.22
   2   5   4  226.50    6.96
  -2  -5   5   99.44    4.35
  -2  -5   5  100.49    3.36
   2   5   5  101.89    3.38
  -2  -5   5  104.54    4.05
   2   5   5   94.93    3.63
   2   5   6  111.10    4.85
  -2  -5   6  116.96    3.89
   2   5   6  118.26    3.94
  -2  -5   6  120.29    4.64
   2   5   6  112.87    4.18
  -2  -5   6  117.78    3.92
   2   5   7   70.87    3.79
  -2  -5   7   75.62    2.96
  -2  -5   7   73.33    2.93
   2   5   7   77.08    3.33
   2   5   7   83.01    3.07
   2   5   8  261.91    8.87
  -2  -5   8  254.11    7.72
   2   5   8  246.79    8.09
  -2  -5   8  249.28    7.73
  -2  -5   8  260.28    8.51
   2   5   8  269.55    7.82
  -2  -5   8  264.36    8.90
  -2  -5   9   20.82    2.29
  -2  -5   9   18.71    2.06
   2   5   9   18.72    2.29
   2   5   9   19.63    2.03
   2   5   9   20.04    2.17
   2   5   9   16.44    2.35
  -2  -5   9   20.02    1.59
   2   5   9   18.14    1.84
  -2  -5   9   19.17    1.60
   2   5   9   18.86    1.63
  -2  -5  10   23.86    2.60
  -2  -5  10   23.71    2.29
   2   5  10   25.83    2.52
   2   5  10   26.11    2.72
  -2  -5  10   29.30    2.72
  -2  -5  10   25.34    1.94
   2   5  10   26.55    2.24
   2   5  10   24.28    2.70
   2   5  10   30.75    2.51
   2   5  10   26.15    2.49
   2   5  10   22.71    1.90
  -2  -5  11   34.85    2.28
   2   5  11   37.18    2.84
   2   5  11   32.61    2.54
  -2  -5  11   32.63    2.31
  -2  -5  11   35.48    3.03
  -2  -5  11   37.69    3.14
  -2  -5  11   36.55    2.88
   2   5  11   41.25    3.18
  -2  -5  11   34.08    2.27
   2   5  11   33.74    3.28
   2   5  11   40.40    2.78
   2   5  11   38.66    3.04
   2   5  11   32.82    2.35
  -2  -5  12  612.52   17.05
   2   5  12  568.75   17.40
   2   5  12  584.52   17.92
  -2  -5  12  622.72   18.45
  -2  -5  12  595.05   17.66
   2   5  12  594.90   18.33
   2   5  12  592.08   17.91
   2   5  12  583.32   18.58
   2   5  12  587.06   17.54
  -2  -5  12  588.40   17.08
  -2  -5  12  579.22   17.84
  -2  -5  12  594.17   17.07
  -2  -5  12  601.70   18.22
  -2  -5  13   31.06    2.42
   2   5  13   28.93    2.93
   2   5  13   32.27    2.81
  -2  -5  13   30.89    2.52
  -2  -5  13   38.26    3.46
   2   5  13   37.83    3.14
  -2  -5  13   33.94    2.90
   2   5  13   27.48    3.10
  -2  -5  13   31.30    2.46
   2   5  13   30.83    2.75
   2   5  13   28.59    3.36
  -2  -5  13   29.25    2.86
  -2  -5  13   32.02    3.28
   2   5  13   35.43    2.99
  -2  -5  14   70.42    3.76
   2   5  14   61.83    3.94
   2   5  14   60.41    4.14
   2   5  14   59.31    4.13
   2   5  14   62.50    4.51
  -2  -5  14   69.76    4.08
   2   5  14   62.10    4.06
  -2  -5  14   74.56    3.83
   2   5  14   68.18    4.07
   2   5  14   65.75    4.88
  -2  -5  14   67.21    4.36
  -2  -5  14   63.07    3.58
  -2  -5  14   78.35    4.80
  -2  -5  14   71.99    4.64
  -2  -5  15    9.81    1.87
  -2  -5  15    9.76    2.05
   2   5  15    5.66    2.12
   2   5  15    7.76    1.99
  -2  -5  15    7.81    2.54
  -2  -5  15    4.34    1.89
   2   5  15    5.09    1.70
  -2  -5  15    7.55    1.60
  -2  -5  15    5.31    1.50
  -2  -5  15    5.27    2.71
   2   5  15    7.13    2.11
   2   5  15    3.78    1.74
  -2  -5  15    7.09    2.09
   2   5  16  293.85   10.44
  -2  -5  16  288.89    9.99
   2   5  16  285.24   10.87
  -2  -5  16  283.57   11.47
   2   5  16  292.57   10.75
  -2  -5  16  291.04   10.33
   2   5  16  274.22   10.33
   2   5  16  275.79   10.37
  -2  -5  16  288.85   10.04
  -2  -5  16  289.98   10.82
  -2  -5  16  279.62    9.97
  -2  -5  16  293.78   11.18
   2   5  16  274.35   10.44
  -2  -5  16  295.04   11.04
  -2  -5  17   21.48    2.51
  -2  -5  17   21.76    2.62
   2   5  17   19.65    2.94
   2   5  17   13.94    2.26
   2   5  17   22.66    2.74
  -2  -5  17   25.11    3.28
  -2  -5  17   22.69    2.48
   2   5  17   18.61    2.48
  -2  -5  17   13.21    2.39
  -2  -5  17   21.88    2.36
   2   5  17   17.16    2.71
  -2  -5  17   20.97    3.41
   2   5  17   20.73    2.62
  -2  -5  17   20.06    2.86
  -2  -5  18   10.48    2.56
  -2  -5  18   16.58    3.00
   2   5  18   21.03    2.69
  -2  -5  18   15.06    2.25
   2   5  18   14.85    2.54
   2   5  18   13.21    2.61
  -2  -5  18   21.75    2.51
   2   5  18   16.53    2.69
  -2  -5  18   16.19    2.23
  -2  -5  19   29.80    2.84
   2   5  19   23.88    2.84
   2   5  19   25.42    3.12
   2   5  19   23.81    3.14
  -2  -5  19   24.36    3.60
  -2  -5  19   29.04    3.42
  -2  -5  20   11.79    2.99
   2   5  20   14.15    2.40
  -2  -5  20   11.67    2.00
   2   5  20   11.68    2.42
  -2  -5  20   12.72    2.78
  -2  -5  21    8.99    2.39
  -2  -5  21    6.21    2.53
   2   5  21    3.24    1.71
  -2  -5  21    6.91    1.77
  -2  -5  22   66.09    3.73
  -2  -5  22   63.91    4.38
   2   5  22   61.18    3.89
   2   5  22   66.16    3.96
   2   5  22   63.04    4.05
  -2  -5  23    2.72    1.55
   2   5  23    3.82    1.47
   2   5  23    4.52    1.46
   2   5  23    3.00    1.47
  -2  -5  24   22.28    2.28
  -2  -5  24   28.04    2.23
   2   5  24   25.02    2.09
   2   5  24   24.55    2.04
  -2  -5  25    0.96    0.89
  -2   6  24    0.51    1.35
   2  -6  24    0.70    1.18
  -2   6  23   15.77    1.87
  -2   6  23   19.39    2.45
   2  -6  23   14.12    2.06
  -2   6  22   21.51    2.31
  -2   6  22   21.61    2.74
   2  -6  22   26.19    2.78
  -2   6  21    1.20    1.58
  -2   6  21   -1.12    2.06
   2  -6  21    4.75    1.99
   2  -6  21    2.56    1.98
  -2   6  20   32.25    3.14
   2  -6  20   28.11    3.21
   2  -6  20   35.94    3.48
  -2   6  20   32.22    3.54
   2  -6  19   30.48    3.35
  -2   6  19   25.67    3.05
   2  -6  18    6.54    2.45
   2  -6  18    9.29    2.58
   2  -6  17   19.29    3.07
   2  -6  17   25.02    2.93
  -2   6  17   22.00    2.95
   2  -6  17   20.42    2.49
   2  -6  16   40.53    3.84
   2  -6  16   40.60    3.28
   2  -6  16   36.17    3.40
  -2   6  16   43.63    3.74
   2  -6  15    9.16    1.88
  -2   6  15    6.53    2.27
   2  -6  15    5.50    2.13
  -2   6  15    4.91    2.75
  -2   6  14   33.82    3.98
   2  -6  14   39.10    3.08
  -2   6  14   36.61    3.48
   2  -6  14   36.12    3.30
  -2   6  14   38.63    3.94
   2  -6  14   37.67    3.59
  -2   6  13   11.05    2.84
   2  -6  13   11.89    2.19
  -2   6  13    6.93    2.08
  -2   6  13   11.51    2.55
   2  -6  13    9.00    1.87
   2  -6  13    5.06    2.02
   2  -6  12   36.21    3.21
  -2   6  12   39.42    3.26
   2  -6  12   33.86    3.24
   2  -6  12   38.41    2.96
  -2   6  12   40.39    3.81
  -2   6  12   36.01    3.57
  -2   6  11   69.41    3.69
  -2   6  11   68.03    4.41
   2  -6  11   72.46    3.82
  -2   6  11   58.76    4.35
   2  -6  11   64.55    3.76
   2  -6  11   62.42    4.09
  -2   6  11   69.81    4.12
  -2   6  11   59.05    4.39
   2  -6  11   71.25    4.27
   2  -6  10  144.57    5.93
  -2   6  10  145.61    5.78
  -2   6  10  157.65    6.55
  -2   6  10  139.46    6.67
  -2   6  10  151.30    6.92
   2  -6  10  153.65    6.16
  -2   6  10  157.98    6.40
   2  -6  10  150.97    6.42
   2  -6  10  148.15    6.49
  -2   6   9    9.39    2.07
   2  -6   9    9.35    1.67
  -2   6   9   10.14    1.63
  -2   6   9   11.54    2.36
   2  -6   9   12.43    2.14
  -2   6   9    7.33    1.86
   2  -6   9    9.51    1.86
   2  -6   9   13.49    1.99
  -2   6   9    6.50    2.00
   2  -6   8   68.84    3.76
  -2   6   8   66.97    3.90
   2  -6   8   62.08    3.43
   2  -6   8   67.70    3.97
  -2   6   8   68.26    3.76
  -2   6   8   65.06    4.21
   2  -6   8   67.07    3.58
   2  -6   7   69.91    3.73
   2  -6   7   66.93    3.64
   2  -6   7   65.97    3.92
  -2   6   7   74.11    3.77
  -2   6   7   66.42    4.23
  -2   6   7   75.81    4.06
   2  -6   6  198.31    7.20
  -2   6   6  192.41    6.94
   2  -6   6  200.10    6.82
  -2   6   6  193.53    7.15
  -2   6   6  174.95    6.21
  -2   6   5   78.70    3.83
  -2   6   5   77.77    3.29
   2   6  -5   80.57    3.42
  -2   6   4   58.76    2.74
   2   6  -4   56.47    2.69
   2   6  -3   13.98    1.41
  -2  -6  -3   13.23    1.12
   2   6  -2   16.07    1.35
  -2  -6  -2   15.28    1.21
   2  -6   2   11.84    1.71
   2   6  -2   15.55    1.83
   2   6  -1  218.60    7.09
  -2  -6  -1  219.20    6.55
   2  -6   1  215.87    7.22
   2   6   0  420.16   11.92
  -2  -6   0  411.37   11.52
   2  -6   0  398.57   12.05
   2   6   1  240.91    7.55
  -2  -6   1  243.47    7.39
   2   6   2   16.01    1.61
  -2  -6   2   18.27    1.61
  -2  -6   3    9.34    1.36
   2   6   3   10.45    1.34
   2   6   3    7.88    1.66
  -2  -6   4   59.91    2.98
   2   6   4   53.65    3.25
   2   6   4   60.46    2.74
   2   6   5   70.12    3.78
   2   6   6  188.92    6.98
  -2  -6   6  195.01    7.11
   2   6   6  178.30    7.05
  -2  -6   6  194.23    6.68
  -2  -6   7   83.06    3.93
   2   6   7   78.59    4.30
   2   6   7   78.73    4.07
  -2  -6   7   85.25    4.26
   2   6   7   72.01    4.44
   2   6   7   74.26    4.12
  -2  -6   8   68.32    3.90
  -2  -6   8   65.35    3.51
   2   6   8   66.40    3.96
   2   6   8   63.37    3.74
   2   6   8   65.35    4.12
   2   6   8   69.43    3.61
   2   6   8   63.09    3.81
   2   6   9   15.33    2.22
   2   6   9   11.80    2.38
  -2  -6   9   13.08    2.03
   2   6   9   14.80    2.21
   2   6   9   14.12    1.86
  -2  -6   9   15.61    2.23
   2   6  10  151.88    6.60
  -2  -6  10  168.88    6.38
   2   6  10  146.54    6.56
  -2  -6  10  161.78    6.75
   2   6  10  154.36    6.32
   2   6  10  144.06    6.86
  -2  -6  11   80.03    4.71
   2   6  11   75.75    4.46
  -2  -6  11   81.68    4.29
   2   6  11   80.54    4.62
   2  -6 -11   76.36    4.16
   2   6  11   74.20    4.59
   2   6  11   84.27    4.45
   2   6  11   72.92    4.80
  -2  -6  12   32.80    3.35
  -2  -6  12   46.08    3.26
   2   6  12   37.09    3.52
   2   6  12   36.64    3.16
   2  -6 -12   33.50    2.82
   2   6  12   24.59    2.74
   2   6  12   36.67    3.73
  -2  -6  13   10.08    2.50
   2   6  13    8.91    2.41
   2   6  13   10.13    2.18
   2  -6 -13   12.20    2.05
  -2  -6  13   10.76    2.27
   2   6  13    7.91    2.43
   2   6  13    6.04    1.91
  -2  -6  13    9.35    1.98
   2   6  14   36.03    3.44
  -2  -6  14   43.73    3.72
  -2  -6  14   41.77    3.58
   2   6  14   46.72    3.89
  -2  -6  14   42.33    3.31
   2   6  14   37.36    3.41
   2   6  14   35.22    4.04
  -2  -6  15    8.46    2.01
   2   6  15    8.84    2.11
  -2  -6  15   10.59    2.39
   2   6  15    9.50    2.46
  -2  -6  15    5.55    2.14
   2   6  15    4.92    2.72
   2   6  15    8.46    2.19
  -2  -6  16   41.09    3.36
  -2  -6  16   35.30    3.48
  -2  -6  16   39.63    3.70
   2   6  16   37.44    3.54
  -2  -6  16   36.22    4.02
   2   6  16   38.82    3.69
  -2  -6  17   20.19    2.59
  -2  -6  17   19.62    2.78
  -2  -6  17   27.02    3.71
   2   6  17   20.17    2.91
   2   6  17   23.75    2.82
  -2  -6  17   19.31    2.95
  -2  -6  18   11.06    2.08
  -2  -6  18    9.59    2.42
   2   6  18   15.33    2.59
   2   6  18    7.98    2.04
  -2  -6  19   30.03    3.65
  -2  -6  19   32.26    3.40
   2   6  19   28.67    2.83
  -2  -6  20   32.81    3.86
  -2  -6  20   28.29    3.30
  -2  -6  21    0.61    2.25
  -2  -6  21    1.08    1.77
  -2  -6  22   28.90    2.88
  -2  -6  23   18.84    2.24
  -2  -6  24    0.77    1.22
  -2  -6  24    2.48    1.30
   2  -7  24   -0.12    1.12
  -2   7  24    0.65    1.21
  -2   7  23    6.54    1.43
   2  -7  23    7.93    1.65
  -2   7  23    8.04    1.73
  -2   7  22    2.85    1.33
   2  -7  22    5.31    1.78
  -2   7  22    3.88    1.78
  -2   7  21    5.20    1.81
   2  -7  21    1.91    1.81
   2  -7  21    2.48    1.71
  -2   7  21    7.30    2.14
  -2   7  20    6.90    2.00
  -2   7  20    4.53    2.15
   2  -7  20    5.87    2.20
   2  -7  20    3.10    1.93
  -2   7  19    3.63    1.93
   2  -7  19    4.35    2.37
   2  -7  19    2.00    1.98
  -2   7  18   12.09    2.38
   2  -7  18    6.72    2.37
   2  -7  17   25.50    3.45
   2  -7  17   29.59    3.53
   2  -7  16   11.10    2.43
   2  -7  16    6.57    1.88
   2  -7  15    2.68    2.07
   2  -7  15    1.78    1.79
  -2   7  15    2.09    2.09
  -2   7  15    0.37    2.49
  -2   7  14    3.91    2.43
   2  -7  14    2.95    1.81
  -2   7  14    3.95    2.53
   2  -7  14    3.02    1.74
  -2   7  14    4.07    2.05
   2  -7  14    5.64    2.30
  -2   7  13   14.99    3.04
   2  -7  13   15.85    2.65
   2  -7  13   14.91    2.26
  -2   7  13   18.68    2.75
   2  -7  13   14.05    2.55
  -2   7  13   11.70    2.89
  -2   7  12   42.13    4.18
   2  -7  12   39.07    3.33
  -2   7  12   50.83    3.87
   2  -7  12   44.72    3.70
  -2   7  12   48.51    4.21
   2  -7  12   43.10    3.69
   2  -7  11   85.18    4.53
  -2   7  11   79.26    4.90
  -2   7  11   79.82    5.17
   2  -7  11   80.33    4.62
  -2   7  11   90.91    5.03
   2  -7  11   89.70    4.92
  -2   7  11   81.35    5.23
   2  -7  11   80.38    5.06
  -2   7  10  109.17    5.57
   2  -7  10  101.12    4.94
  -2   7  10  102.90    5.77
  -2   7  10  101.03    5.81
   2  -7  10  106.76    5.10
  -2   7  10  106.54    5.29
   2  -7  10   92.75    5.19
   2  -7  10  104.26    5.33
  -2   7   9    2.00    1.27
   2  -7   9    4.38    1.55
  -2   7   9    5.06    2.04
  -2   7   9    4.99    2.33
   2  -7   9    2.14    1.93
  -2   7   9    3.02    2.15
   2  -7   9    2.52    1.57
   2  -7   9    2.28    1.68
  -2   7   9    0.67    1.53
   2  -7   8    4.51    1.74
   2  -7   8    2.07    1.86
  -2   7   8    2.62    1.78
   2  -7   8    4.77    1.60
  -2   7   8    1.68    1.21
  -2   7   8    1.35    2.11
  -2   7   8    5.09    1.82
   2  -7   8    1.91    1.55
   2  -7   7  160.54    6.27
  -2   7   7  138.24    6.29
  -2   7   7  158.43    6.30
   2  -7   7  136.22    6.31
   2  -7   7  151.07    6.09
  -2   7   7  151.80    6.98
  -2   7   6    2.64    1.58
  -2   7   6    6.31    1.78
   2  -7   6    4.09    1.60
  -2   7   6    4.86    1.84
  -2   7   5   16.02    2.05
  -2   7   5   16.03    2.05
   2  -7   5   12.37    1.91
  -2   7   5   10.03    2.27
   2  -7   4   11.85    1.80
  -2   7   4   14.72    1.82
   2  -7   3    9.69    1.63
  -2   7   3    8.42    1.67
   2   7  -2   41.61    2.64
   2  -7   2   45.07    2.90
   2   7  -1   94.48    3.95
  -2  -7  -1   92.79    3.49
   2   7   0   17.83    1.75
  -2  -7   0   22.77    1.67
   2   7   1   85.72    4.13
   2   7   1   89.40    3.72
  -2  -7   1   91.90    3.68
   2   7   2   58.29    3.33
   2   7   3   13.84    1.94
  -2  -7   4   11.20    1.63
   2   7   4   12.25    2.01
  -2  -7   4   14.09    1.97
   2   7   4   10.04    1.84
  -2  -7   5   15.03    1.80
   2   7   5   11.82    1.99
  -2  -7   5   13.63    2.08
   2   7   5    9.37    1.85
   2   7   6    3.21    1.64
  -2  -7   6    7.06    1.59
   2   7   6    4.08    1.78
   2   7   6    4.90    1.42
   2   7   6    4.79    1.78
  -2  -7   6    5.77    1.74
  -2  -7   7  159.03    6.59
   2   7   7  146.77    6.46
  -2  -7   7  153.38    6.04
   2   7   7  166.95    7.00
   2   7   7  159.43    6.19
   2   7   7  153.61    6.62
   2   7   7  157.88    7.14
  -2  -7   8    2.56    1.70
   2   7   8    1.67    1.68
   2   7   8    5.75    1.78
   2   7   8    3.97    1.86
  -2  -7   8    3.25    1.65
   2   7   8    7.57    1.63
   2   7   8    2.96    2.17
   2   7   9    1.38    2.06
   2   7   9    3.25    1.80
   2  -7  -9    1.20    1.43
  -2  -7   9    2.12    1.53
   2   7   9    0.26    1.70
   2   7   9    0.81    1.36
  -2  -7   9    1.49    1.72
   2   7  10   97.73    5.24
  -2  -7  10   89.13    4.66
   2   7  10   96.51    5.38
   2  -7 -10   94.35    4.81
  -2  -7  10   95.43    5.31
   2   7  10  104.15    5.00
   2   7  10   94.29    5.58
  -2  -7  11   87.52    5.18
   2   7  11   88.49    5.10
  -2  -7  11   92.39    4.73
   2   7  11   84.80    4.99
   2  -7 -11   83.62    4.55
   2   7  11   90.85    5.25
   2   7  11   89.62    4.71
   2   7  11   82.74    5.36
  -2  -7  12   50.68    3.99
  -2  -7  12   51.49    3.65
   2   7  12   50.54    4.13
   2   7  12   53.29    4.04
   2  -7 -12   50.34    3.58
   2   7  12   47.79    3.58
   2   7  12   45.23    4.08
  -2  -7  13   17.33    2.76
   2   7  13   14.75    2.92
   2   7  13   13.78    2.65
   2  -7 -13   17.10    2.28
  -2  -7  13   19.44    2.69
  -2  -7  13   11.98    2.30
   2   7  13   16.54    2.45
   2   7  13   12.59    2.96
  -2  -7  14   -0.32    2.12
   2   7  14    5.86    2.38
   2   7  14    0.29    1.85
   2  -7 -14    3.36    1.69
  -2  -7  14    0.90    1.87
  -2  -7  14    2.24    1.79
   2   7  14    5.49    1.95
   2   7  14    6.39    2.52
  -2  -7  15    2.29    1.69
   2   7  15    0.89    1.73
  -2  -7  15    2.28    2.05
   2   7  15    1.67    2.42
  -2  -7  15    3.71    2.02
   2   7  15    4.76    2.72
   2   7  15    1.14    1.76
  -2  -7  16    7.22    2.24
  -2  -7  16    8.47    2.14
   2   7  16    5.25    2.06
  -2  -7  16    8.46    2.40
  -2  -7  17   26.78    3.12
  -2  -7  17   18.46    2.87
   2   7  17   31.43    3.17
  -2  -7  17   27.22    2.88
   2   7  17   29.53    3.15
  -2  -7  18    9.43    2.77
   2   7  18    7.03    1.90
  -2  -7  19    1.33    2.26
  -2  -7  19    3.55    2.03
  -2  -7  20    6.16    2.49
  -2  -7  20    9.22    2.32
  -2  -7  21    3.60    1.83
  -2  -7  21    2.50    2.05
  -2  -7  22    4.90    1.73
  -2  -7  23    6.75    1.62
  -2  -7  23    9.76    1.69
  -2  -7  24    1.87    1.16
   2  -8  23   55.71    3.01
  -2   8  23   45.16    2.70
   2  -8  22    8.12    1.84
  -2   8  22    5.25    1.48
  -2   8  22    7.10    1.66
   2  -8  21   62.10    3.82
  -2   8  21   59.45    3.69
  -2   8  21   59.92    3.86
   2  -8  21   57.02    3.56
   2  -8  20   43.46    3.52
  -2   8  20   33.01    2.99
  -2   8  20   37.21    3.35
   2  -8  20   34.09    3.08
   2  -8  19   22.60    3.08
  -2   8  19   19.48    2.57
   2  -8  19   21.69    2.75
   2  -8  18    4.93    2.46
  -2   8  18    5.97    2.14
   2  -8  18    8.06    2.40
  -2   8  17   26.26    3.22
   2  -8  17   25.60    3.25
  -2   8  16   61.84    4.59
  -2   8  16   61.11    5.06
   2  -8  16   67.04    4.84
  -2   8  15   42.85    4.46
   2  -8  15   45.05    3.62
   2  -8  15   45.79    4.22
  -2   8  15   44.73    4.58
   2  -8  14   47.41    4.05
  -2   8  14   46.57    4.59
  -2   8  14   52.48    4.19
   2  -8  14   49.69    3.94
  -2   8  14   56.66    5.01
   2  -8  14   43.34    3.69
   2  -8  13  107.02    5.88
  -2   8  13   98.55    6.35
   2  -8  13   91.68    5.34
  -2   8  13   96.18    5.63
  -2   8  13  102.11    6.33
   2  -8  13  108.59    5.61
   2  -8  12   65.90    4.38
  -2   8  12   70.29    5.24
   2  -8  12   79.37    4.93
  -2   8  12   64.33    5.17
  -2   8  12   66.96    4.66
   2  -8  12   68.49    4.52
  -2   8  11  238.16    9.62
   2  -8  11  232.52    9.08
   2  -8  11  257.69    9.50
  -2   8  11  248.46   10.43
   2  -8  11  239.15    9.60
  -2   8  11  247.79   10.30
  -2   8  11  261.50    9.75
   2  -8  11  237.21    9.48
  -2   8  10   48.41    4.03
   2  -8  10   57.57    3.80
   2  -8  10   58.06    3.92
  -2   8  10   55.02    4.44
   2  -8  10   57.42    4.04
  -2   8  10   48.52    4.37
   2  -8  10   53.41    4.12
  -2   8  10   58.65    4.12
  -2   8   9  207.02    8.59
   2  -8   9  215.21    8.32
  -2   8   9  216.29    9.30
   2  -8   9  231.80    8.63
  -2   8   9  208.44    9.15
  -2   8   9  229.15    8.75
   2  -8   9  213.99    8.77
   2  -8   9  214.17    8.65
   2  -8   8   15.60    2.38
   2  -8   8   10.91    2.15
   2  -8   8   18.89    2.66
  -2   8   8   18.38    2.59
   2  -8   8   11.46    2.10
  -2   8   8   14.39    2.38
   2  -8   7  194.33    7.63
   2  -8   7  180.47    7.43
  -2   8   7  210.91    7.86
   2  -8   7  186.12    7.84
  -2   8   7  203.44    8.74
  -2   8   7  192.51    7.84
  -2   8   6  102.39    5.29
   2  -8   6  100.68    4.96
  -2   8   6   99.86    5.20
  -2   8   6  100.85    5.01
  -2   8   5  174.39    7.11
  -2   8   5  178.18    6.89
   2  -8   5  165.76    6.73
  -2   8   5  158.63    6.92
   2   8  -4   38.06    2.83
   2  -8   4   41.84    2.96
  -2   8   4   46.03    3.27
  -2   8   4   44.42    3.43
   2  -8   4   39.06    2.83
  -2   8   4   42.88    3.11
  -2   8   3   30.38    2.53
  -2   8   3   30.65    2.70
   2  -8   3   30.60    2.65
   2   8  -3   30.13    2.40
   2   8  -3   28.52    2.49
   2   8  -2   22.87    2.27
  -2   8   2   20.82    2.19
  -2   8   2   23.93    2.39
   2  -8   2   20.80    2.28
   2   8  -1  430.35   13.41
  -2   8   1  440.73   13.38
  -2   8   1  422.25   13.50
   2   8   0   94.53    4.64
   2   8   1  432.13   13.39
  -2  -8   1  419.73   12.52
   2   8   2   29.25    2.61
  -2  -8   2   28.50    2.16
   2   8   3   39.24    3.00
  -2  -8   3   35.17    2.46
   2   8   4   52.45    3.63
  -2  -8   4   50.15    3.47
  -2  -8   4   62.17    3.25
   2   8   5  166.59    6.99
  -2  -8   5  173.25    7.07
  -2  -8   5  170.14    6.44
   2   8   6   87.49    4.96
   2   8   6  104.32    5.45
  -2  -8   6  100.04    4.65
   2   8   6   91.67    5.12
  -2  -8   6  110.02    5.31
  -2  -8   7  229.58    8.58
   2   8   7  204.95    8.28
   2   8   7  204.31    8.49
   2  -8  -7  209.34    7.95
  -2  -8   7  199.54    7.61
   2   8   7  211.24    8.66
   2   8   7  206.71    7.67
   2   8   7  225.47    9.26
   2   8   8   21.91    3.05
   2   8   8   19.17    2.72
   2  -8  -8   14.31    2.24
  -2  -8   8   14.17    2.49
   2   8   8   19.47    2.26
   2   8   8   15.85    2.74
  -2  -8   8   18.85    2.35
   2   8   9  205.74    8.75
  -2  -8   9  209.82    8.64
   2  -8  -9  212.05    8.16
   2   8   9  217.16    9.34
   2   8   9  212.21    8.05
  -2  -8   9  214.48    8.10
   2   8   9  208.73    8.89
   2   8  10   53.30    4.18
  -2  -8  10   57.79    4.25
   2  -8 -10   53.21    3.67
  -2  -8  10   52.61    3.62
   2   8  10   51.11    4.25
   2   8  10   47.28    3.55
   2   8  10   55.94    4.45
  -2  -8  11  260.56    9.44
   2   8  11  234.16    9.99
   2   8  11  246.24    9.95
  -2  -8  11  259.72   10.13
   2   8  11  277.31   10.58
   2  -8 -11  257.93    9.44
   2   8  11  248.93    9.37
   2   8  11  236.13   10.33
  -2  -8  12   69.84    4.38
   2   8  12   63.96    4.91
   2   8  12   59.37    4.42
  -2  -8  12   68.72    4.91
   2  -8 -12   69.54    4.32
   2   8  12   61.49    4.98
   2   8  12   67.68    4.23
  -2  -8  13   99.46    5.36
   2   8  13  100.96    6.16
   2   8  13   94.74    5.67
   2  -8 -13  101.19    5.29
  -2  -8  13  110.01    6.06
  -2  -8  13  108.47    5.97
   2   8  13   95.07    6.24
   2   8  13   93.52    5.32
  -2  -8  14   49.66    3.78
   2   8  14   48.73    4.26
   2   8  14   42.95    4.51
   2  -8 -14   42.78    3.49
  -2  -8  14   44.48    3.93
  -2  -8  14   49.26    4.22
   2   8  14   43.10    3.88
   2   8  14   44.80    3.71
  -2  -8  15   40.57    3.48
   2   8  15   44.75    4.30
  -2  -8  15   43.46    3.82
  -2  -8  15   43.50    3.93
   2   8  15   45.95    4.61
   2   8  15   38.39    3.43
   2   8  16   66.25    5.29
  -2  -8  16   70.27    5.22
   2   8  16   62.08    4.52
   2   8  17   17.78    2.53
  -2  -8  17   28.35    3.60
   2   8  17   28.52    3.19
  -2  -8  18    4.59    2.44
  -2  -8  19   25.82    3.42
  -2  -8  19   24.38    2.93
  -2  -8  20   42.32    3.45
  -2  -8  20   40.55    3.61
  -2  -8  21   54.39    3.53
  -2  -8  21   56.01    3.94
  -2  -8  22    9.02    1.61
  -2  -8  22    3.44    1.57
  -2  -8  23   52.43    2.98
   2  -9  22    1.40    1.63
  -2   9  21   10.35    1.73
  -2   9  21   10.96    1.75
   2  -9  21    9.19    1.87
  -2   9  20    5.25    1.86
   2  -9  20    6.68    1.98
  -2   9  20    6.15    1.65
   2  -9  20    6.42    1.72
   2  -9  19    4.98    2.16
  -2   9  19    4.95    1.84
   2  -9  19    7.44    1.91
   2  -9  18    6.53    2.28
  -2   9  18   10.17    2.26
   2  -9  18    9.53    2.30
   2  -9  17   10.40    2.40
  -2   9  17   16.27    2.57
   2  -9  17   17.07    2.68
  -2   9  16    8.28    2.35
  -2   9  16    7.50    2.75
   2  -9  16   11.55    2.73
  -2   9  15   13.41    2.70
   2  -9  15   11.52    2.30
  -2   9  14   19.58    3.54
   2  -9  14   21.64    3.20
   2  -9  14   29.51    3.11
   2  -9  14   27.95    3.30
  -2   9  14   29.51    3.88
   2  -9  14   22.87    2.88
  -2   9  13   10.52    3.18
   2  -9  13   13.86    2.80
   2  -9  13    8.10    2.20
   2  -9  13   10.50    2.55
  -2   9  13   10.93    3.08
  -2   9  12   12.62    3.02
  -2   9  12   13.71    3.28
   2  -9  12   22.10    3.08
   2  -9  12   14.17    2.50
   2  -9  12   20.51    2.85
  -2   9  12   21.59    2.91
   2  -9  12   17.77    2.74
   2  -9  11   16.83    2.29
  -2   9  11   12.67    3.03
  -2   9  11   11.25    3.16
   2  -9  11   22.35    3.07
   2  -9  11   12.08    2.43
   2  -9  11   16.51    2.77
  -2   9  11   15.14    2.82
   2  -9  11   11.72    2.50
  -2   9  10   29.56    3.38
   2  -9  10   29.75    3.00
  -2   9  10   34.12    3.98
  -2   9  10   26.27    3.78
   2  -9  10   26.29    3.31
   2  -9  10   29.02    3.08
   2  -9  10   29.98    3.10
  -2   9  10   33.06    3.36
   2  -9  10   33.93    3.49
   2  -9   9   26.43    2.81
  -2   9   9   21.85    3.09
  -2   9   9   28.67    3.71
  -2   9   9   20.60    3.45
   2  -9   9   22.89    2.93
   2  -9   9   21.16    2.83
   2  -9   9   21.73    2.75
  -2   9   9   19.36    2.69
   2  -9   9   23.83    3.17
   2  -9   8   74.04    4.57
   2  -9   8   78.95    4.72
  -2   9   8   80.83    5.50
   2  -9   8   76.18    4.68
   2  -9   8   74.76    4.79
  -2   9   8   72.60    4.58
  -2   9   8   72.05    4.73
   2  -9   8   75.40    4.56
   2  -9   7   43.41    3.45
   2  -9   7   49.27    3.63
  -2   9   7   39.42    4.27
   2  -9   7   45.30    3.57
  -2   9   7   44.79    3.56
   2  -9   7   48.18    3.92
   2  -9   7   47.27    3.50
  -2   9   7   46.63    3.77
  -2   9   6    1.78    1.94
   2   9  -6    3.55    1.54
  -2   9   6    1.78    2.58
  -2   9   6    1.62    1.57
   2  -9   6    1.42    1.69
   2  -9   6    0.93    1.50
  -2   9   6    1.22    1.65
   2  -9   6    2.97    2.07
   2  -9   6    3.57    1.79
  -2   9   5    6.95    2.17
   2   9  -5    7.96    1.76
  -2   9   5   14.40    2.33
   2  -9   5    7.74    2.04
   2  -9   5    7.88    1.76
  -2   9   5    9.00    1.96
  -2   9   4  126.21    5.95
  -2   9   4  121.35    5.71
  -2   9   4  115.40    5.90
   2  -9   4  118.84    5.63
   2   9  -4  123.93    5.52
  -2   9   3   25.33    2.86
  -2   9   3   25.23    2.58
   2  -9   3   20.57    2.43
  -2   9   3   20.98    2.55
   2   9  -3   27.22    2.56
  -2   9   2   32.98    2.85
   2   9  -2   33.21    2.84
  -2   9   2   34.34    3.06
   2   9  -1   23.48    2.46
  -2   9   1   20.09    2.53
   2   9   0  178.70    7.31
   2   9   1   20.94    2.56
  -2  -9   1   18.57    1.95
   2   9   2   35.05    3.08
  -2  -9   2   29.51    2.39
   2   9   3   23.68    2.72
  -2  -9   3   26.04    2.34
   2   9   4  127.60    6.18
  -2  -9   4  131.92    6.25
  -2  -9   4  134.47    5.57
   2   9   5    7.80    2.14
  -2  -9   5    7.72    1.77
   2   9   5   13.47    2.52
  -2  -9   5    8.76    2.09
   2   9   6    1.40    2.63
   2  -9  -6    3.93    1.80
   2   9   6   -1.07    1.89
  -2  -9   6    2.24    1.65
   2   9   6    0.90    2.09
  -2  -9   6    5.09    2.10
   2   9   7   52.04    4.51
   2   9   7   44.33    3.85
  -2  -9   7   55.45    3.49
   2   9   7   47.43    4.22
   2  -9  -7   37.36    3.34
  -2  -9   7   51.84    3.95
   2  -9  -8   71.68    4.33
  -2  -9   8   74.99    4.27
   2   9   8   80.37    5.12
   2   9   8   68.60    5.21
  -2  -9   8   71.36    4.76
   2  -9  -9   20.15    2.58
   2   9   9   21.07    3.61
  -2  -9   9   20.73    2.64
   2   9   9   25.71    3.49
   2   9   9   23.41    3.03
  -2  -9   9   19.95    2.99
   2  -9 -10   27.74    3.00
   2   9  10   32.32    3.99
  -2  -9  10   30.24    2.99
   2   9  10   22.50    3.24
   2   9  10   24.09    3.16
  -2  -9  10   30.03    3.37
   2   9  11   12.81    3.06
   2   9  11    9.70    3.04
   2  -9 -11   13.68    2.46
  -2  -9  11   19.60    2.64
   2   9  11   16.77    2.92
   2   9  11   12.48    2.70
  -2  -9  11   20.32    2.92
   2   9  12   20.95    3.26
   2   9  12   15.78    3.28
  -2  -9  12   13.85    2.59
   2  -9 -12   17.37    2.59
  -2  -9  12   15.39    2.53
   2   9  12   12.52    2.71
  -2  -9  12   19.14    3.04
   2   9  13   10.41    3.10
  -2  -9  13    5.98    2.20
   2  -9 -13   10.99    2.24
  -2  -9  13   12.24    2.41
   2   9  13   12.62    2.91
  -2  -9  13   13.39    2.55
   2   9  14   26.09    3.76
  -2  -9  14   16.13    2.90
  -2  -9  14   19.65    3.02
  -2  -9  14   26.02    2.95
   2   9  14   23.01    3.39
   2  -9 -14   25.96    2.87
   2  -9 -15   20.17    2.62
   2   9  16    6.63    1.86
  -2  -9  16   11.77    2.76
   2   9  16    9.19    3.04
  -2  -9  17   17.78    3.21
  -2  -9  18    4.98    2.39
  -2  -9  19    5.27    1.81
  -2  -9  19    4.75    2.22
  -2  -9  20    7.03    1.71
  -2  -9  20    5.76    1.98
  -2  -9  21   10.61    1.66
  -2  -9  21   11.44    2.03
  -2  -9  21   11.77    1.97
  -2  -9  22    0.55    1.56
   2 -10  21   20.74    2.25
   2 -10  20   23.36    2.29
  -2  10  20   20.81    1.99
  -2  10  20   24.20    2.19
  -2  10  19   47.49    3.30
   2 -10  19   55.76    3.53
   2 -10  19   54.04    3.27
  -2  10  18   21.63    2.55
   2 -10  18   22.67    2.67
   2 -10  18   22.83    2.53
  -2  10  17   22.52    2.73
   2 -10  17   23.04    2.81
   2 -10  17   19.25    2.60
  -2  10  16   30.02    3.15
   2 -10  16   27.19    3.19
  -2  10  15   83.53    5.14
   2 -10  15   85.76    5.15
  -2  10  15   75.11    5.40
  -2  10  14   57.74    4.39
   2 -10  14   60.18    4.11
  -2  10  14   72.74    5.24
  -2  10  14   68.81    5.24
   2 -10  13   16.96    2.53
  -2  10  13   24.29    3.11
   2 -10  12  161.12    7.25
  -2  10  12  151.09    7.99
  -2  10  12  161.10    7.99
   2 -10  12  145.34    6.91
   2 -10  12  143.55    7.06
   2 -10  11   85.31    5.33
   2 -10  11   92.94    5.48
  -2  10  11   96.99    6.17
   2 -10  11   82.26    4.99
  -2  10  11   93.55    6.15
   2 -10  11   88.64    5.29
   2 -10  10  161.28    7.54
   2 -10  10  174.71    7.85
  -2  10  10  173.12    7.83
   2 -10  10  182.56    7.79
  -2  10  10  176.40    8.58
   2 -10  10  156.38    7.27
  -2  10  10  172.18    8.62
   2 -10  10  177.54    7.90
   2 -10   9   98.40    5.52
   2 -10   9  106.25    5.82
  -2  10   9   98.53    5.59
   2 -10   9  106.08    5.64
  -2  10   9   93.12    6.15
  -2  10   9  102.03    5.84
   2 -10   9   99.18    5.43
   2 -10   9   89.89    5.40
  -2  10   9   98.41    6.37
   2 -10   8  189.32    8.32
  -2  10   8  173.42    7.83
   2 -10   8  186.19    7.88
   2 -10   8  188.00    8.02
  -2  10   8  192.71    8.19
   2 -10   8  184.60    7.93
  -2  10   8  192.70    9.07
   2 -10   8  181.93    7.94
  -2  10   7   75.14    4.71
   2 -10   7   69.93    4.87
   2 -10   7   81.25    4.71
   2 -10   7   82.00    4.74
  -2  10   7   72.18    4.76
  -2  10   7   91.03    5.98
   2 -10   7   60.87    4.45
   2 -10   7   71.10    4.46
   2 -10   6  124.24    6.12
  -2  10   6  132.15    6.50
   2 -10   6  132.52    6.41
  -2  10   6  133.30    6.37
   2 -10   6  122.25    6.49
   2  10  -5  135.78    5.97
  -2  10   5  131.96    6.38
  -2  10   5  130.70    6.17
  -2  10   5  123.59    6.35
   2 -10   5  116.73    5.96
   2 -10   5  122.43    5.87
  -2  10   4  123.79    6.05
  -2  10   4  114.58    5.77
  -2  10   4  113.46    6.08
   2  10  -4  111.38    5.55
   2  10  -3  171.63    7.35
  -2  10   3  181.58    7.64
  -2  10   3  171.53    7.41
  -2  10   3  169.90    7.66
   2 -10   3  187.14    7.11
  -2  10   2  342.79   12.21
   2 -10   2  367.74   11.92
   2  10  -2  368.92   12.33
  -2  10   2  350.18   12.43
  -2  10   1   29.41    3.04
   2 -10   1   29.69    2.79
   2  10  -1   27.57    2.85
  -2  10   1   27.16    2.96
   2  10   0   43.57    3.50
   2  10   1   29.67    2.96
   2  10   2  349.71   12.33
   2  10   3  175.23    7.69
  -2 -10   3  182.20    7.73
  -2 -10   3  173.47    6.92
  -2 -10   4  110.90    5.83
   2 -10  -4  113.17    5.63
   2  10   4  109.98    5.86
   2  10   4  108.35    6.33
  -2 -10   4  114.83    5.28
  -2 -10   5  130.74    6.68
   2 -10  -5  151.49    6.61
   2  10   5  154.07    7.40
  -2 -10   5  135.25    6.01
   2  10   5  130.42    6.67
  -2 -10   6  144.37    6.94
   2  10   6  137.36    7.63
   2 -10  -6  143.56    6.54
  -2 -10   6  133.38    6.14
   2  10   6  144.79    7.27
  -2 -10   7   84.94    5.21
   2  10   7   83.90    5.81
   2 -10  -7   79.78    4.79
  -2 -10   7   82.62    4.64
   2  10   7   76.11    5.32
  -2 -10   8  189.06    8.49
   2  10   8  200.16    9.22
   2 -10  -8  192.86    8.05
  -2 -10   8  202.30    7.91
   2  10   8  179.29    8.61
  -2 -10   9   96.60    5.79
   2  10   9  100.11    6.48
   2 -10  -9  110.82    5.60
   2  10   9  104.62    6.14
  -2 -10   9  102.37    5.41
  -2 -10  10  174.39    8.09
   2  10  10  170.80    8.57
   2 -10 -10  181.28    7.65
  -2 -10  10  172.68    7.50
   2  10  10  170.25    8.17
   2  10  11   93.67    5.98
   2 -10 -11   99.29    5.34
  -2 -10  11   96.94    5.80
   2  10  11   95.35    6.16
  -2 -10  11   88.67    5.12
   2  10  12  151.96    7.73
  -2 -10  12  151.45    7.32
  -2 -10  12  142.63    6.78
  -2 -10  12  157.91    7.55
   2  10  12  152.48    7.90
   2 -10 -12  153.78    6.91
   2 -10 -13   25.50    2.92
   2  10  14   70.32    5.09
   2 -10 -14   64.57    4.24
   2  10  14   72.93    5.29
   2  10  15   77.27    5.26
   2  10  15   88.78    5.80
  -2 -10  16   27.02    3.42
  -2 -10  17   19.01    2.87
  -2 -10  18   25.43    2.90
  -2 -10  19   52.16    3.29
  -2 -10  19   51.39    3.58
  -2 -10  20   25.25    2.10
  -2 -10  20   28.17    2.48
  -2 -10  20   29.06    2.45
  -2 -10  21   21.77    2.22
   2 -11  19    9.19    1.89
   2 -11  18    1.32    1.32
   2 -11  18   -0.34    1.44
  -2  11  17   10.09    1.97
   2 -11  17    5.17    1.73
   2 -11  17   11.38    2.00
  -2  11  16    0.46    1.63
   2 -11  16    1.61    1.75
   2 -11  16    1.74    1.79
   2 -11  15   31.76    3.07
  -2  11  15   27.27    2.92
  -2  11  15   32.34    3.55
  -2  11  14   28.56    3.06
   2 -11  14   32.21    2.76
  -2  11  14   24.52    3.37
  -2  11  14   31.18    3.61
   2 -11  14   31.93    3.14
  -2 -11 -14   24.64    2.42
  -2  11  13   16.21    2.63
   2 -11  13   16.78    2.40
  -2  11  13   18.04    3.21
  -2  11  13   19.47    3.23
   2 -11  13   19.93    2.75
  -2  11  12   14.35    2.54
   2 -11  12   13.78    2.37
  -2  11  12    8.47    2.84
  -2  11  12   17.31    3.04
   2 -11  12   10.84    2.48
   2 -11  11    9.39    2.34
   2 -11  11   13.29    2.44
  -2  11  11    6.69    2.19
   2 -11  10   30.04    3.34
  -2  11  10   30.80    3.23
   2 -11   9   35.77    3.44
  -2  11   9   39.53    4.28
  -2  11   9   32.75    3.97
   2 -11   9   41.09    3.54
   2 -11   9   30.97    3.22
  -2  11   8   34.08    3.93
   2 -11   8   34.54    3.27
  -2  11   8   32.50    3.90
   2 -11   8   33.75    3.25
  -2  11   7  120.10    7.16
   2 -11   7  116.68    6.31
  -2  11   7  104.04    5.70
   2 -11   7  110.08    5.75
   2 -11   7  110.81    5.91
  -2  11   7  103.94    5.90
  -2  11   6   19.88    3.78
  -2  11   6   19.35    2.67
   2 -11   6   19.81    3.06
  -2  11   6   17.67    2.85
   2 -11   6   22.22    2.95
   2 -11   6   24.03    2.83
  -2  11   5   77.14    4.86
   2 -11   5   78.35    5.17
  -2  11   5   87.06    6.14
  -2  11   4   99.89    5.71
  -2  11   4  100.44    5.49
   2  11  -3   47.87    3.63
  -2  11   3   45.06    3.84
   2 -11   3   42.32    3.30
   2 -11   2   19.76    2.56
   2  11  -2   21.16    2.68
   2  11  -1   57.75    4.14
   2 -11   1   60.95    4.04
   2  11   0   58.45    4.26
   2 -11   0   60.35    4.05
   2  11   1   58.85    4.20
   2 -11  -1   61.68    4.20
  -2 -11   2   28.99    3.22
   2 -11  -2   29.07    3.10
   2  11   2   24.19    3.07
   2 -11  -3   47.38    3.75
   2  11   3   45.70    4.26
  -2 -11   3   43.28    3.79
   2  11   3   41.28    3.73
   2 -11  -4  111.81    5.82
  -2 -11   4  102.47    5.24
   2  11   4  116.30    6.74
  -2 -11   4  125.79    6.35
   2  11   4  111.64    6.09
   2 -11  -5   90.14    5.22
   2  11   5   92.85    6.34
  -2 -11   5  100.28    4.99
   2  11   5   93.89    6.00
  -2 -11   6   22.82    3.05
  -2 -11   6   19.56    2.46
   2  11   6   22.54    3.39
   2  11   6   14.91    3.47
   2 -11  -6   22.94    2.85
   2 -11  -7  108.40    5.87
   2  11   7  125.03    7.19
  -2 -11   7  120.82    6.41
  -2 -11   7  106.94    5.58
   2  11   7  130.84    6.90
  -2 -11   8   34.69    3.16
   2  11   8   31.74    3.82
   2  11   8   24.62    3.70
   2 -11  -8   30.97    3.32
   2 -11  -9   38.40    3.50
   2  11   9   31.96    4.02
   2  11   9   43.69    4.17
  -2 -11   9   28.20    3.00
  -2 -11   9   38.41    3.75
   2 -11 -10   30.12    3.17
   2 -11 -11   10.45    2.19
   2  11  12   18.08    3.03
   2 -11 -12   14.20    2.43
   2  11  12   12.54    2.98
   2  11  13   19.53    2.96
   2  11  13   13.10    3.02
   2  11  14   24.70    3.18
   2  11  14   28.96    3.52
   2 -11 -14   25.15    2.60
  -2 -11  15   22.97    3.07
   2 -11 -15   26.37    2.49
   2  11  15   31.60    3.43
   2  11  15   33.01    3.34
  -2 -11  16    0.25    1.90
   2 -11 -16    1.28    1.31
  -2 -11  17   12.35    2.22
  -2 -11  18    1.51    1.49
  -2 -11  18    1.17    1.53
  -2 -11  18   -0.16    1.18
  -2 -11  19    5.01    1.43
  -2 -11  19   10.72    1.92
   2 -12  17    4.14    1.45
   2 -12  16   10.72    1.79
   2 -12  16    8.79    1.68
  -2 -12 -15   15.95    1.67
   2 -12  15   13.79    2.01
   2 -12  14   14.27    2.11
  -2  12  14   13.14    2.60
  -2 -12 -14   13.32    1.74
   2 -12  13   12.71    1.95
  -2 -12 -13   14.27    1.90
   2 -12  13   15.20    2.24
  -2  12  13   11.38    2.57
  -2  12  13   14.66    2.76
   2 -12  12    1.26    1.55
  -2 -12 -12    0.39    1.42
   2 -12  12    4.06    1.74
  -2  12  12    1.56    2.32
  -2  12  12    0.31    2.12
   2 -12  11   10.26    2.18
  -2  12  11   12.75    2.88
   2 -12  11   10.98    2.17
  -2  12  11   11.09    2.85
  -2  12  10   13.25    2.90
   2 -12  10   18.04    2.67
  -2  12  10   19.90    3.25
  -2  12   9    3.86    2.63
   2 -12   9    3.81    2.06
  -2  12   9    1.38    2.20
   2 -12   8    8.37    2.34
  -2  12   8   14.43    3.07
   2 -12   7   42.25    3.88
   2 -12   6  104.98    6.06
   2 -12   5   13.00    2.87
  -2  12   5   19.74    3.69
  -2  12   4   -0.84    2.72
   2 -12   3   23.46    2.59
   2  12  -2   33.49    3.21
   2 -12   2   32.08    2.92
   2 -12   1   26.88    2.87
   2  12  -1   26.07    2.99
   2 -12   0   28.03    2.90
   2  12   0   23.23    2.88
  -2 -12   0   28.61    3.11
   2  12   1   21.91    2.87
  -2 -12   1   20.91    2.94
   2 -12  -1   29.05    3.08
   2  12   1   28.70    3.44
  -2 -12   2   33.56    3.41
   2 -12  -2   30.69    3.16
   2  12   2   35.28    3.90
  -2 -12   3   16.55    2.86
   2 -12  -3   20.76    2.86
   2  12   3   21.09    3.22
  -2 -12   4    4.10    2.11
   2  12   4    1.25    2.90
   2 -12  -4    2.42    2.08
   2  12   4    1.76    2.33
  -2 -12   5   22.32    3.04
   2  12   5   17.54    3.60
   2 -12  -5   19.68    2.72
   2  12   5   22.13    3.33
   2 -12  -6   98.39    5.44
   2 -12  -7   50.62    3.98
   2 -12  -8   15.72    2.57
   2 -12  -9    1.02    1.86
   2  12   9    3.79    2.38
   2  12   9    6.93    2.76
   2 -12 -10   20.16    2.65
   2  12  10   16.18    3.09
   2  12  10   15.77    2.88
   2  12  11   12.28    2.78
   2  12  11   14.85    3.11
   2 -12 -12    2.61    1.63
   2  12  12    3.86    2.24
   2  12  12    0.31    2.33
   2 -12 -13   10.53    1.90
   2  12  13   11.82    2.61
   2  12  13   11.88    2.38
  -2 -12  14    9.86    1.93
   2 -12 -14   15.28    1.92
   2  12  14   16.40    2.68
   2  12  14   11.08    2.44
  -2 -12  15   15.85    1.98
   2 -12 -15   11.97    1.60
  -2 -12  15   15.66    2.33
  -2 -12  16   11.96    1.76
   2 -12 -16    9.78    1.31
  -2 -12  16   12.21    2.04
  -2 -12  17    3.87    1.30
  -2 -12  17    3.19    1.43
  -2 -13 -14    0.57    0.99
  -2  13  13   24.17    2.82
  -2 -13 -13   21.67    2.02
  -2 -13 -12   21.57    2.15
  -2  13  12   22.87    2.74
  -2  13  12   25.47    2.97
   2 -13  11    5.27    1.65
  -2 -13 -11    5.09    1.63
  -2  13  11    6.22    2.24
  -2  13  11    3.27    2.19
   2 -13  10   16.51    2.29
  -2 -13 -10   15.03    2.15
  -2  13  10   14.89    2.72
  -2  13  10   18.86    3.00
  -2  13   9   14.96    2.61
  -2  13   9   13.12    2.95
   2 -13   9   14.61    2.28
  -2  13   8    9.29    2.64
  -2  13   8   17.21    3.08
   2 -13   8   14.65    2.45
  -2  13   7    0.96    2.24
  -2  13   7    2.32    2.47
   2 -13   7    1.86    2.01
   2 -13   6   39.86    3.65
  -2  13   6   41.70    4.01
  -2  13   6   40.42    4.06
   2 -13   5   20.44    2.98
  -2  13   5   23.83    3.77
   2 -13   4    2.40    2.08
  -2  13   4   -0.76    2.66
   2 -13   3    8.20    2.53
  -2  13   3    9.10    3.16
   2 -13   2   56.62    3.70
   2  13  -2   58.17    4.41
   2 -13   1   12.48    2.09
   2  13  -1   20.22    2.97
   2 -13   0    5.66    1.91
   2  13   0    8.96    2.43
   2 -13  -1   15.27    2.38
   2  13   1   13.56    2.68
   2 -13  -2   54.65    3.82
   2  13   2   50.58    4.37
   2  13   3    3.16    2.74
   2  13   3    6.17    2.57
   2 -13  -3    2.00    1.74
   2  13   4    5.26    2.85
   2  13   4    3.22    2.21
   2 -13  -4    2.76    1.81
   2  13   5   22.25    3.59
   2 -13  -5   19.54    2.63
   2  13   5   13.36    2.82
   2  13   6   40.82    3.78
   2  13   6   41.49    4.09
   2 -13  -6   41.11    3.41
   2  13   7    1.21    2.07
   2  13   7    4.28    2.54
   2  13   8   18.31    3.09
   2  13   8   12.06    2.78
   2 -13  -9   15.55    2.33
   2  13   9    9.37    2.56
   2  13   9   15.65    2.87
   2 -13 -10   20.62    2.43
   2  13  10   18.38    2.82
   2  13  10   17.57    2.90
   2 -13 -11    4.73    1.72
   2  13  11    3.78    2.16
   2  13  11    4.76    2.19
   2 -13 -12   20.12    2.15
   2  13  12   21.95    2.82
   2  13  12   17.95    2.71
   2 -13 -13   25.86    2.26
   2  13  13   26.39    2.82
   2  13  13   25.91    2.73
  -2 -13  14    1.50    1.58
   2 -13 -14   -0.52    1.06
  -2 -13  15    3.89    1.39
   2 -13 -15    4.42    1.07
  -2 -14 -13   13.24    1.47
  -2  14  12   -0.18    1.88
  -2 -14 -12    0.82    1.30
  -2  14  11    7.22    1.94
  -2 -14 -11    5.13    1.47
  -2  14  11    5.90    1.76
   2 -14  10    6.85    1.33
  -2  14  10    6.41    2.05
  -2 -14 -10    5.59    1.51
  -2  14  10    8.40    1.98
   2 -14   9   11.74    1.78
  -2  14   9   13.86    2.49
  -2 -14  -9   16.41    2.00
  -2  14   9   18.50    2.50
   2 -14   8    6.56    1.76
  -2  14   8    8.39    2.29
  -2 -14  -8    8.30    1.72
  -2  14   8   11.24    2.26
   2 -14   7   10.57    2.10
  -2  14   7   11.78    2.51
  -2  14   7   12.25    2.49
  -2 -14  -7   12.31    2.03
   2  14  -6    1.71    1.53
   2 -14   6    3.15    1.82
  -2  14   6    3.09    2.09
  -2  14   6    4.49    1.99
  -2 -14  -6    4.71    1.73
   2 -14   5   27.06    2.89
   2  14  -5   27.07    2.76
  -2  14   5   33.05    3.29
  -2  14   5   26.96    3.38
   2 -14   4   13.56    2.43
  -2  14   4   10.79    2.34
   2  14  -4   10.88    2.18
  -2  14   4   12.85    2.80
   2  14  -3   28.88    2.93
   2 -14   3   31.68    3.29
  -2  14   3   37.90    3.94
   2 -14   2   27.54    2.47
   2 -14   2   28.60    3.13
  -2  14   2   30.17    3.71
   2  14  -2   33.06    3.19
   2  14  -1   30.56    3.07
   2 -14   1   29.95    2.65
   2 -14   1   34.44    3.45
  -2  14   1   27.52    3.73
   2 -14   0   14.64    2.63
   2 -14   0   13.16    2.03
   2  14   0   21.05    2.75
   2 -14  -1   35.93    2.92
   2  14   1   31.10    3.19
   2  14   1   39.42    4.08
   2  14   2   30.62    3.76
   2 -14  -2   27.02    2.68
   2  14   2   30.82    3.15
   2 -14  -3   27.72    2.78
   2  14   3   32.57    3.73
   2  14   3   25.81    2.99
   2 -14  -4   10.44    2.00
   2  14   4   12.86    2.74
   2  14   4   14.44    2.45
   2 -14  -5   24.88    2.64
   2  14   5   29.28    3.33
   2  14   5   22.33    2.79
   2 -14  -6    2.07    1.61
   2  14   6    2.80    2.13
   2  14   7   12.44    2.40
   2 -14  -7   11.60    2.07
   2  14   7   12.29    2.57
   2  14   8    6.88    2.20
   2 -14  -8    4.21    1.68
   2  14   8    5.83    2.14
   2  14   9   10.46    2.23
   2 -14  -9   16.90    2.12
   2  14   9   12.84    2.34
   2  14  10    5.69    2.01
   2 -14 -10    5.30    1.49
   2  14  10    6.16    2.00
   2  14  11    6.51    1.85
   2 -14 -11    5.05    1.53
   2  14  11    3.79    1.74
   2 -14 -12    1.15    1.48
   2  14  12    0.17    1.51
   2  14  12   -0.18    1.60
  -2 -14  12    1.48    1.35
   2 -14 -13   12.58    1.65
  -2 -15 -11    3.13    1.41
  -2 -15 -10   11.53    1.80
  -2  15   9   65.58    3.65
  -2 -15  -9   70.97    3.34
  -2  15   8   15.18    2.36
  -2  15   8   20.31    2.33
  -2 -15  -7   36.61    2.51
  -2  15   7   30.04    2.58
  -2  15   7   29.58    2.75
  -2  15   6   13.88    1.95
   2 -15   6   15.70    1.86
  -2 -15  -6   18.07    1.95
  -2  15   6   10.59    2.02
  -2  15   5   29.70    2.64
  -2 -15  -5   33.06    2.42
   2 -15   5   28.53    2.39
  -2  15   5   24.60    2.66
  -2  15   4    7.47    2.08
  -2  15   4    9.80    1.92
   2 -15   4    7.54    1.77
  -2 -15  -4    9.42    1.65
   2  15  -4    8.13    1.53
   2 -15   3   40.21    3.08
  -2  15   3   39.31    3.00
  -2 -15  -3   43.51    2.78
   2  15  -3   37.68    2.73
  -2  15   3   36.92    3.25
  -2  15   2   16.50    2.61
   2  15  -2   13.81    2.66
  -2  15   2   12.68    2.11
   2 -15   2   19.49    2.34
  -2 -15  -2   15.40    1.85
   2  15  -2   15.82    1.96
   2 -15   1   25.15    2.63
  -2 -15  -1   17.74    1.93
  -2  15   1   21.51    2.40
  -2 -15  -1   25.37    2.16
   2  15  -1   22.19    2.28
  -2  15   1   20.39    2.82
   2  15  -1   29.63    3.19
   2  15   0   -0.75    2.08
  -2  15   0   -0.50    2.09
  -2  15   0    1.99    1.62
   2 -15   0    0.41    1.81
   2 -15   0   -0.43    1.13
  -2 -15   0    1.47    1.17
   2  15   0    3.03    1.52
  -2 -15   1   22.24    1.96
   2 -15  -1   21.85    2.05
   2  15   1   19.50    2.72
  -2  15  -1   21.52    2.87
   2  15   1   24.46    2.40
   2 -15  -1   23.46    2.65
  -2  15  -2   15.14    2.72
   2  15   2   14.45    2.58
   2 -15  -2   16.23    2.26
   2  15   2   18.13    2.18
   2 -15  -2   18.21    1.99
   2  15   3   44.21    3.46
   2 -15  -3   39.18    3.08
   2 -15  -3   43.49    2.81
   2  15   4    5.96    2.03
   2 -15  -4    7.95    1.66
   2  15   5   25.76    2.70
   2  15   5   29.47    2.83
   2 -15  -5   27.20    2.37
   2  15   6   12.51    2.13
   2  15   6   11.03    1.99
   2 -15  -6   12.27    1.71
   2  15   7   31.75    2.73
   2 -15  -7   35.75    2.51
   2  15   7   35.70    2.91
   2  15   8   30.10    2.58
   2  15   8   27.74    2.65
   2 -15  -8   23.81    2.22
   2  15   9   64.08    3.58
   2 -15  -9   72.34    3.47
   2  15   9   69.85    3.80
   2 -15 -10    6.40    1.82
   2 -15 -11    2.42    1.56
  -2 -16  -7    5.51    1.25
  -2 -16  -6    9.52    1.66
  -2 -16  -5    0.46    1.59
  -2 -16  -4    5.30    1.63
  -2 -16  -3   11.74    1.63
  -2 -16  -2   10.10    1.46
   2  16  -1    6.74    1.88
  -2  16   1    7.28    1.94
  -2 -16  -1    6.62    1.15
  -2  16   0    0.87    1.90
   2  16   0    1.87    1.72
  -2  16  -1    4.07    1.98
   2  16   1    6.24    1.78
   2  16   2   13.04    2.38
   2 -16  -3   10.05    1.41
   2  16   3    8.85    2.20
   2 -16  -4    3.48    1.36
   2 -16  -5    1.57    1.39
   2 -16  -6   13.50    1.62
   2 -16  -7    4.67    1.32
   3   0   0   -0.20    0.97
   3   0   0    2.46    0.90
   3   0   0    0.13    0.92
   3   0   1  363.25   10.07
   3   0   1  377.27   10.31
   3   0  -1  350.34   10.07
   3   0   1  365.79   10.09
   3   0   1  363.51   10.12
   3   0  -1  364.42   10.15
  -3   0   1  362.24    9.97
   3   0  -1  359.68   10.13
   3   0   2 1341.39   34.85
   3   0   2 1349.45   34.71
   3   0   2 1349.11   34.66
   3   0   2 1304.85   34.63
  -3   0   2 1346.11   34.70
   3   0  -2 1341.81   34.65
   3   0   3  700.69   18.80
   3   0   3  713.21   19.02
  -3   0   3  702.75   18.99
   3   0   3  717.49   18.83
   3   0   4    1.22    0.93
   3   0   4    2.19    1.17
  -3   0   4    2.10    1.19
   3   0   4    1.75    0.94
   3   0   5    4.34    1.04
   3   0   5    4.42    1.21
  -3   0   5    4.68    1.26
   3   0   6  275.37    8.12
   3   0   6  272.95    8.40
  -3   0   6  281.76    8.04
  -3   0   6  282.62    8.66
  -3   0   7   80.24    2.96
  -3   0   7   71.88    3.50
   3   0   7   73.40    3.34
   3   0   7   69.53    2.99
  -3   0   7   70.77    2.62
  -3   0   8    6.16    1.21
  -3   0   8    4.89    1.72
  -3   0   8    6.64    1.47
   3   0   8    4.41    1.69
  -3   0   8    3.83    0.91
   3   0   8    5.19    1.25
   3   0   9    3.67    0.92
   3   0   9    4.55    1.28
   3   0   9    4.35    1.62
  -3   0   9    4.90    1.51
  -3   0   9    5.39    1.78
  -3   0   9    3.95    1.26
  -3   0   9    4.34    1.36
  -3   0   9    2.65    0.92
  -3   0  10   65.51    3.86
   3   0  10   74.61    3.76
  -3   0  10   71.58    3.03
   3   0  10   76.58    3.36
   3   0  10   77.89    3.98
  -3   0  10   77.67    4.12
  -3   0  11   64.67    3.77
  -3   0  11   66.00    3.31
   3   0  11   60.01    3.52
  -3   0  11   61.17    3.24
   3   0  11   66.54    3.28
   3   0  11   61.06    3.17
  -3   0  11   62.62    3.85
   3   0  11   67.57    3.77
   3   0  11   62.66    3.64
  -3   0  12  126.37    5.04
  -3   0  12  117.77    5.55
   3   0  12  121.93    4.86
   3   0  12  110.85    4.81
  -3   0  12  125.00    5.15
   3   0  12  121.63    5.41
  -3   0  12  125.19    5.07
   3   0  12  120.47    5.15
  -3   0  12  113.99    5.66
  -3   0  12  127.68    5.03
   3   0  12  119.28    5.34
   3   0  12  117.08    5.43
  -3   0  13   51.74    3.19
   3   0  13   53.43    3.56
   3   0  13   53.51    3.68
  -3   0  13   46.82    3.07
   3   0  13   50.73    3.27
  -3   0  13   48.61    3.05
  -3   0  13   56.75    3.83
   3   0  13   50.61    3.10
   3   0  13   50.73    3.06
   3   0  13   49.20    3.38
  -3   0  13   49.25    3.16
   3   0  13   45.58    3.28
  -3   0  13   53.34    3.95
   3   0  13   47.79    3.26
   3   0  14    7.61    2.06
  -3   0  14    5.43    1.69
   3   0  14    3.42    1.70
  -3   0  14    4.98    1.64
   3   0  14   10.53    2.18
   3   0  14    7.97    1.83
   3   0  14    6.68    2.12
   3   0  14    8.32    1.79
  -3   0  14    7.92    1.80
  -3   0  14    9.61    1.93
  -3   0  14    8.77    2.27
   3   0  14    7.43    1.73
   3   0  14    7.63    1.88
   3   0  14    8.55    1.89
   3   0  15    7.68    1.86
   3   0  15    8.67    2.25
   3   0  15    5.54    2.23
  -3   0  15    7.78    1.81
   3   0  15   11.50    2.06
  -3   0  15    8.43    1.88
  -3   0  15   10.48    1.78
  -3   0  15    8.16    2.46
   3   0  15    5.83    1.90
   3   0  15    5.48    1.91
  -3   0  15    6.76    1.85
   3   0  15    6.17    1.96
  -3   0  15   12.52    2.48
   3   0  15    8.71    1.92
   3   0  16    0.25    1.67
   3   0  16    0.52    1.87
   3   0  16    1.07    2.30
  -3   0  16    1.60    1.67
  -3   0  16    0.21    1.62
   3   0  16   -0.22    1.81
  -3   0  16    1.39    1.37
  -3   0  16    0.61    2.08
   3   0  16    0.81    1.80
   3   0  16    0.77    1.77
  -3   0  16    0.30    2.45
  -3   0  16   -2.29    1.93
   3   0  16   -0.27    1.99
   3   0  16   -0.20    1.79
  -3   0  17   25.34    2.82
   3   0  17   23.66    3.13
   3   0  17   22.99    2.88
  -3   0  17   21.85    2.65
  -3   0  17   18.81    2.28
   3   0  17   23.77    3.39
  -3   0  17   19.85    3.08
   3   0  17   18.94    2.76
  -3   0  17   25.86    3.32
  -3   0  17   26.25    2.80
   3   0  17   18.27    3.08
   3   0  17   20.92    2.78
   3   0  17   23.50    3.02
   3   0  17   22.72    2.69
   3   0  18   54.31    4.62
   3   0  18   49.17    3.93
  -3   0  18   48.52    4.46
   3   0  18   54.84    4.23
  -3   0  18   57.43    4.02
   3   0  18   60.22    4.46
  -3   0  18   60.45    4.07
   3   0  18   51.22    4.16
  -3   0  18   58.31    4.00
  -3   0  18   49.12    4.48
   3   0  18   44.82    3.85
  -3   0  19    2.08    1.83
  -3   0  19    0.35    2.47
  -3   0  19    3.08    2.68
   3   0  19    2.30    2.00
   3   0  19   -1.81    2.04
   3   0  19   -0.29    2.21
  -3   0  19    0.83    1.72
   3   0  19    4.54    2.61
  -3   0  19   -0.54    1.76
   3   0  19   -0.62    1.89
  -3   0  20    9.28    2.33
   3   0  20   14.85    2.61
  -3   0  20   15.05    2.99
   3   0  20    9.15    2.43
   3   0  20   11.67    3.04
  -3   0  20   10.13    2.14
  -3   0  21   31.56    3.17
   3   0  21   25.49    3.40
   3   0  21   28.11    3.28
  -3   0  21   25.03    3.50
   3   0  21   28.84    3.18
  -3   0  22   56.38    4.01
   3   0  22   53.04    4.30
  -3   0  22   55.14    4.40
   3   0  22   51.30    3.88
   3   0  22   46.50    3.86
  -3   0  22   59.70    4.47
   3   0  22   54.24    3.94
   3   0  23    4.44    1.91
  -3   0  23    5.57    2.22
  -3   0  23    7.67    1.93
   3   0  23    6.55    2.01
  -3   0  23    7.35    2.27
   3   0  24    9.16    2.05
  -3   0  24   12.27    2.37
  -3   0  24    9.35    1.87
   3   0  24    6.72    1.87
   3   0  24    9.89    2.25
   3   0  25    1.15    1.33
  -3   0  25    4.55    1.79
   3   0  25    2.92    1.51
  -3   0  25    2.34    1.39
   3   0  25    3.93    1.84
   3   0  26    1.21    1.09
  -3   0  26    1.23    1.57
   3   0  26   -1.70    1.76
   3   0  26    2.47    1.25
  -3   0  26    0.58    1.02
  -3   0  27   11.08    1.90
   3   0  27   14.56    1.98
  -3   1  27   14.25    1.92
   3  -1  27   11.52    1.95
  -3   1  26    6.11    1.74
  -3   1  26    7.96    1.39
   3  -1  26    6.91    1.42
   3  -1  26    7.38    1.94
   3  -1  26    6.18    1.39
  -3   1  25    2.76    1.59
   3  -1  25    0.56    1.32
   3  -1  25    0.57    1.38
  -3   1  25    2.50    1.28
   3  -1  25    2.12    1.61
  -3   1  24   30.43    2.68
   3  -1  24   25.44    2.62
  -3   1  24   25.53    2.90
   3  -1  24   32.06    2.86
   3  -1  24   26.37    2.89
   3  -1  23    5.67    1.90
  -3   1  23    4.50    1.75
   3  -1  23    5.04    2.20
   3  -1  23    4.87    1.90
  -3   1  23    4.42    2.16
  -3   1  22   -0.61    2.26
  -3   1  22    2.83    1.89
   3  -1  22    2.26    1.95
  -3   1  22    0.62    1.40
   3  -1  22    3.80    1.96
   3  -1  22    2.63    2.31
  -3   1  21   -1.63    1.90
   3  -1  21    0.60    1.74
  -3   1  21    0.34    2.34
   3  -1  21    0.26    2.03
   3  -1  21   -2.49    2.19
  -3   1  20   24.67    2.80
  -3   1  20   32.75    3.72
   3  -1  20   26.51    3.13
   3  -1  20   21.16    3.26
   3  -1  20   27.79    3.33
  -3   1  20   25.55    2.96
   3  -1  19   27.98    3.67
   3  -1  19   36.96    3.59
  -3   1  19   33.59    4.08
  -3   1  19   41.58    3.53
   3  -1  19   34.88    3.53
  -3   1  19   39.53    4.17
   3  -1  19   34.13    3.55
   3  -1  19   35.39    3.67
  -3   1  19   39.59    3.45
  -3   1  19   31.37    3.18
   3  -1  18   40.02    4.04
  -3   1  18   32.43    3.81
   3  -1  18   39.20    3.56
  -3   1  18   50.73    4.43
   3  -1  18   33.89    3.55
  -3   1  18   32.35    3.23
   3  -1  18   38.35    3.73
  -3   1  18   39.49    3.48
   3  -1  18   35.71    3.53
  -3   1  18   39.00    3.40
   3  -1  17   39.24    3.20
   3  -1  17   36.04    3.73
  -3   1  17   37.81    3.91
  -3   1  17   41.66    3.40
   3  -1  17   45.52    3.82
   3  -1  17   45.49    3.55
   3  -1  17   49.65    3.91
  -3   1  17   33.57    3.68
   3  -1  17   38.11    3.61
  -3   1  17   34.82    3.19
   3  -1  17   44.75    3.78
  -3   1  17   40.02    3.40
  -3   1  16   36.44    3.07
   3  -1  16   37.99    3.58
   3  -1  16   35.86    3.34
   3  -1  16   31.06    3.07
  -3   1  16   37.86    3.09
   3  -1  16   36.15    3.37
   3  -1  16   34.09    3.12
   3  -1  16   36.56    2.97
  -3   1  16   36.10    3.76
   3  -1  16   37.52    3.49
   3  -1  16   37.48    3.35
  -3   1  16   37.70    3.19
   3  -1  16   36.64    2.93
   3  -1  15  248.09    9.33
   3  -1  15  257.65    9.34
  -3   1  15  261.03    9.06
   3  -1  15  267.66    9.76
   3  -1  15  251.80    9.68
  -3   1  15  248.67    9.10
   3  -1  15  252.02    9.14
  -3   1  15  249.93   10.02
   3  -1  15  271.62    9.04
   3  -1  15  250.81    8.88
   3  -1  15  252.64    9.53
   3  -1  15  249.56    9.48
  -3   1  15  260.24    9.25
  -3   1  14  140.26    5.88
   3  -1  14  137.75    6.11
  -3   1  14  146.38    5.82
   3  -1  14  131.07    6.09
  -3   1  14  146.68    5.94
   3  -1  14  134.28    6.08
   3  -1  14  129.23    5.74
   3  -1  14  138.11    5.95
   3  -1  14  133.94    5.60
   3  -1  14  150.11    5.73
  -3   1  14  139.89    5.85
  -3   1  14  140.95    6.59
   3  -1  14  134.97    6.36
   3  -1  14  132.96    6.12
  -3   1  13  137.84    5.40
  -3   1  13  118.80    5.93
   3  -1  13  127.79    5.48
   3  -1  13  122.42    5.12
   3  -1  13  132.02    5.21
   3  -1  13  115.72    5.50
  -3   1  13  125.10    5.42
   3  -1  13  121.32    5.57
   3  -1  13  128.33    5.80
  -3   1  13  125.87    5.37
  -3   1  13  135.43    5.41
   3  -1  13  127.75    5.68
   3  -1  13  125.71    5.60
  -3   1  12  354.81   11.79
  -3   1  12  353.72   11.09
   3  -1  12  355.27   11.22
   3  -1  12  330.65   11.32
  -3   1  12  375.10   11.26
   3  -1  12  352.71   11.46
  -3   1  12  354.12   11.08
   3  -1  12  352.59   10.90
   3  -1  12  351.93   10.84
   3  -1  12  354.90   11.40
  -3   1  12  365.49   11.05
   3  -1  12  345.65   11.34
   3  -1  12  338.30   11.56
  -3   1  11  498.37   14.26
   3  -1  11  469.34   14.45
   3  -1  11  492.17   14.00
   3  -1  11  484.17   14.00
  -3   1  11  500.38   14.20
  -3   1  11  468.27   14.78
   3  -1  11  472.93   14.44
   3  -1  11  462.10   14.67
   3  -1  10  125.61    4.56
  -3   1  10  136.98    5.09
  -3   1  10  142.46    5.71
   3  -1  10  135.81    5.63
   3  -1  10  133.02    5.42
   3  -1  10  148.20    5.08
  -3   1   9  274.55    8.12
  -3   1   9  248.24    8.16
   3  -1   9  251.09    7.64
  -3   1   9  255.99    8.14
   3  -1   9  250.81    8.28
   3  -1   9  256.77    7.91
   3  -1   8  522.36   14.48
   3  -1   8  506.08   15.05
  -3   1   8  544.00   14.87
   3  -1   8  548.37   14.74
   3  -1   7  249.83    7.40
   3  -1   7  244.51    7.86
  -3   1   7  254.94    7.72
   3  -1   7  257.93    7.57
   3  -1   6  105.71    3.32
   3  -1   6  113.93    3.46
   3  -1   6  106.99    3.73
   3  -1   5  635.61   14.26
   3  -1   5  618.94   14.53
   3  -1   4  374.24    9.86
   3  -1   4  406.83   10.92
   3  -1   4  395.11   10.66
   3  -1   4  402.92   10.72
   3  -1   3   27.59    1.76
   3  -1   3   29.09    1.58
   3  -1   3   27.66    1.59
  -3  -1  -2   57.34    1.88
   3  -1   2   55.96    2.38
   3  -1   2   64.61    2.61
   3   1  -2   63.69    2.59
   3  -1   2   61.26    2.42
   3   1  -1 1066.08   28.10
  -3  -1  -1 1091.60   27.62
   3   1  -1 1034.33   28.08
   3  -1   1 1083.26   28.01
   3  -1   1 1071.07   27.97
   3   1  -1 1045.21   28.10
   3  -1   1 1084.40   27.95
   3  -1   1 1106.63   28.18
  -3  -1   0    1.74    0.76
   3  -1   0    0.70    0.90
   3   1   0    0.50    0.96
   3  -1   0    0.73    0.83
   3   1   0    0.86    0.94
   3  -1   0   -0.13    0.85
   3   1   0    0.28    0.95
   3  -1   0    0.57    0.79
   3  -1  -1 1072.98   27.96
  -3  -1   1 1108.93   28.00
   3  -1  -1 1098.98   27.91
   3   1   1 1095.19   28.23
   3   1   1 1057.20   28.13
   3   1   1 1067.57   28.04
   3  -1  -1 1077.42   28.10
   3   1   1 1029.30   27.98
  -3  -1   2   58.55    2.44
   3   1   2   52.49    2.29
   3   1   2   50.36    2.46
   3   1   2   50.57    2.40
   3  -1  -2   59.04    2.19
   3   1   2   56.29    2.33
  -3  -1   3   21.24    1.59
   3   1   3   23.70    1.46
   3   1   3   22.25    1.56
   3   1   3   22.44    1.65
   3  -1  -3   22.25    1.36
   3   1   3   21.29    1.42
   3   1   4  418.85   11.31
   3   1   4  391.31   11.49
  -3  -1   4  413.63   11.65
   3   1   4  406.05   11.25
  -3  -1   5  630.51   17.63
  -3  -1   5  637.32   16.75
   3   1   5  630.50   17.43
   3   1   5  653.55   17.14
  -3  -1   6  100.05    3.31
  -3  -1   6  103.65    4.21
   3   1   6  107.40    4.03
   3   1   6  104.35    3.69
  -3  -1   7  228.25    6.74
  -3  -1   7  233.80    7.71
   3   1   7  235.07    7.50
   3   1   7  242.32    7.13
  -3  -1   8  510.88   15.34
  -3  -1   8  530.58   14.69
   3   1   8  516.18   15.03
   3   1   8  541.36   14.66
   3   1   9  258.29    7.98
  -3  -1   9  271.05    8.21
  -3  -1   9  259.28    7.86
  -3  -1   9  261.38    7.99
  -3  -1   9  263.80    8.73
   3   1   9  257.86    8.42
  -3  -1  10  143.02    5.05
  -3  -1  10  144.09    5.95
   3   1  10  141.70    5.60
   3   1  10  136.42    5.68
   3   1  10  138.94    5.12
   3   1  11  504.96   14.36
   3   1  11  503.47   14.40
  -3  -1  11  500.06   14.27
  -3  -1  11  501.59   14.57
  -3  -1  11  485.27   15.31
   3   1  11  503.19   14.80
  -3  -1  11  476.44   15.12
   3   1  11  491.78   14.93
   3   1  11  475.74   14.79
   3   1  11  507.82   15.11
   3   1  12  310.60   10.89
  -3  -1  12  317.44   10.49
   3   1  12  331.82   10.91
   3   1  12  339.39   10.82
  -3  -1  12  322.36   11.29
   3   1  12  328.52   10.33
   3   1  12  321.58   10.28
  -3  -1  12  325.54   10.43
  -3  -1  12  327.49   10.22
  -3  -1  12  320.00   11.08
  -3  -1  12  347.65   10.38
   3   1  12  326.66   10.83
  -3  -1  12  343.51   10.48
  -3  -1  12  350.73   11.18
   3   1  13  116.01    5.57
  -3  -1  13  124.03    5.26
   3   1  13  125.02    5.58
   3   1  13  123.78    5.46
  -3  -1  13  117.25    5.98
  -3  -1  13  127.60    5.17
  -3  -1  13  116.65    5.80
   3   1  13  113.64    4.92
   3   1  13  126.23    5.10
  -3  -1  13  125.98    5.22
  -3  -1  13  113.37    5.66
   3   1  13  119.01    5.40
  -3  -1  13  121.91    5.20
   3   1  13  125.00    5.57
  -3  -1  14  127.77    5.57
   3   1  14  134.16    6.12
   3   1  14  132.97    6.27
  -3  -1  14  136.60    5.71
   3   1  14  131.39    5.73
  -3  -1  14  134.84    5.68
   3   1  14  137.39    5.64
   3   1  14  141.59    5.66
   3   1  14  138.25    5.97
  -3  -1  14  137.02    6.35
   3   1  14  131.11    6.06
  -3  -1  14  133.78    5.73
   3   1  14  140.63    6.06
  -3  -1  14  125.35    6.43
  -3  -1  14  137.20    6.47
  -3  -1  15  258.25   10.28
   3   1  15  267.61    9.62
   3   1  15  248.17    9.55
  -3  -1  15  265.91    9.17
   3   1  15  247.30    9.72
  -3  -1  15  264.30    9.28
   3   1  15  251.06    9.19
  -3  -1  15  271.66    9.21
   3   1  15  257.26    9.04
   3   1  15  254.74    9.73
  -3  -1  15  277.44    9.47
   3   1  15  247.96    9.45
  -3  -1  15  251.21    9.95
  -3  -1  15  268.21   10.25
   3   1  15  260.70    9.08
  -3  -1  16   36.70    3.11
   3   1  16   40.53    3.69
   3   1  16   44.67    3.41
   3   1  16   49.76    3.96
  -3  -1  16   42.52    3.20
   3   1  16   43.63    3.28
  -3  -1  16   43.53    3.81
   3   1  16   38.26    3.41
   3   1  16   38.71    3.40
  -3  -1  16   38.30    3.18
   3   1  16   38.25    3.57
   3   1  16   44.54    3.66
  -3  -1  16   43.91    3.31
  -3  -1  16   39.03    4.06
  -3  -1  16   44.10    3.99
  -3  -1  17   42.17    3.33
   3   1  17   37.51    3.73
   3   1  17   37.79    3.97
  -3  -1  17   38.12    3.08
   3   1  17   39.69    3.20
   3   1  17   37.11    3.48
  -3  -1  17   42.33    3.94
   3   1  17   38.88    3.50
  -3  -1  17   39.24    3.33
   3   1  17   39.20    3.70
  -3  -1  17   50.19    4.27
   3   1  17   40.52    3.69
  -3  -1  17   48.17    3.53
  -3  -1  18   41.57    4.22
  -3  -1  18   32.72    2.88
   3   1  18   29.39    3.69
  -3  -1  18   43.84    3.51
   3   1  18   44.03    3.87
   3   1  18   40.28    3.63
  -3  -1  18   40.73    3.95
  -3  -1  18   42.43    3.43
   3   1  18   41.68    3.91
   3   1  18   40.04    3.73
  -3  -1  18   35.77    3.29
   3   1  18   34.34    3.47
  -3  -1  19   27.08    3.01
   3   1  19   30.30    3.62
  -3  -1  19   38.74    4.05
  -3  -1  19   36.73    3.39
   3   1  19   31.46    3.31
  -3  -1  19   29.53    3.76
   3   1  19   19.13    2.97
   3   1  19   33.50    3.52
  -3  -1  19   33.93    3.19
   3   1  19   31.65    3.38
  -3  -1  20   24.09    3.36
   3   1  20   23.12    2.96
   3   1  20   23.52    3.18
   3   1  20   19.13    3.31
  -3  -1  20   27.28    3.02
  -3  -1  20   26.85    2.93
   3   1  21   -0.63    2.13
  -3  -1  21    0.34    2.15
   3   1  21    4.68    2.18
  -3  -1  21   -0.27    1.82
   3   1  21   -2.12    1.94
   3   1  21   -0.53    1.88
   3   1  22    0.29    2.09
  -3  -1  22    0.31    1.97
  -3  -1  22    1.54    1.63
   3   1  22   -0.29    1.89
  -3  -1  22    2.45    2.22
   3   1  22    1.71    1.72
  -3  -1  23    6.06    2.40
  -3  -1  23    6.15    2.29
   3   1  23    5.18    1.86
   3   1  23    5.33    2.14
  -3  -1  23    5.39    1.75
   3   1  23    6.50    2.11
  -3  -1  24   25.26    2.56
  -3  -1  24   21.36    2.63
   3   1  24   19.95    2.50
  -3  -1  24   29.86    3.03
   3   1  24   26.79    2.77
   3   1  24   26.69    2.70
   3   1  25    2.70    1.77
  -3  -1  25    0.58    1.51
   3   1  25   -0.76    1.34
   3   1  25    1.35    1.41
  -3  -1  25    1.76    1.30
   3   1  26    7.07    1.71
   3   1  26    7.87    1.45
   3   1  26    6.21    1.39
  -3  -1  26    5.43    1.27
  -3  -1  27   12.69    1.92
   3   1  27   11.48    1.86
  -3   2  27    1.98    1.34
   3  -2  27    0.35    1.35
   3  -2  26    4.39    1.63
  -3   2  26    7.08    1.82
  -3   2  26    4.06    1.43
  -3   2  26    2.37    1.00
   3  -2  25   12.61    2.04
   3  -2  25   10.85    1.78
  -3   2  25    8.40    1.57
   3  -2  25   11.69    1.75
  -3   2  25   15.11    2.20
   3  -2  24   13.58    2.33
   3  -2  24   11.00    1.87
  -3   2  24   10.85    1.94
   3  -2  24   13.78    2.08
  -3   2  24   14.42    2.48
  -3   2  23   12.14    2.64
  -3   2  23    8.78    1.62
   3  -2  23    4.57    1.90
   3  -2  23    9.30    2.05
   3  -2  23    6.43    1.91
  -3   2  23    9.62    1.93
  -3   2  22    5.12    2.48
   3  -2  22    4.65    1.93
  -3   2  22    1.76    1.76
  -3   2  22    7.06    1.74
   3  -2  22    5.45    2.02
  -3   2  21   25.71    2.97
   3  -2  21   33.02    3.32
   3  -2  21   31.71    3.47
   3  -2  21   25.15    2.93
  -3   2  21   32.58    2.96
   3  -2  20    5.36    2.22
   3  -2  20    5.18    2.22
   3  -2  20    6.90    2.61
  -3   2  20    6.19    2.45
  -3   2  20    4.73    2.50
  -3   2  20    5.45    2.04
  -3   2  20    5.15    2.09
   3  -2  20    4.23    2.07
  -3   2  20    6.35    1.92
   3  -2  19   21.11    2.96
   3  -2  19   23.69    3.07
   3  -2  19   28.16    3.53
  -3   2  19   22.18    3.23
   3  -2  19   19.62    2.74
  -3   2  19   21.17    3.43
   3  -2  19   21.85    3.03
  -3   2  19   19.01    2.72
  -3   2  19   18.65    2.73
   3  -2  19   26.06    3.20
  -3   2  19   20.32    2.65
   3  -2  18   15.37    2.84
   3  -2  18   18.70    2.95
   3  -2  18   17.16    3.10
  -3   2  18   13.94    3.05
   3  -2  18   21.50    2.88
   3  -2  18   16.84    2.83
  -3   2  18   15.84    2.99
  -3   2  18   17.89    2.58
  -3   2  18   23.46    2.84
   3  -2  18   20.11    2.86
  -3   2  18   16.88    2.48
   3  -2  17    9.67    2.43
   3  -2  17   10.86    2.47
   3  -2  17    9.99    2.44
  -3   2  17    8.87    2.17
   3  -2  17   11.12    2.72
  -3   2  17    8.17    2.71
  -3   2  17    7.90    1.99
   3  -2  17    4.24    2.06
  -3   2  17    9.23    1.99
   3  -2  17    8.69    2.34
   3  -2  16   43.66    3.38
   3  -2  16   47.23    3.91
   3  -2  16   41.86    3.28
  -3   2  16   47.58    4.12
  -3   2  16   41.60    3.28
   3  -2  16   41.41    3.83
   3  -2  16   42.17    3.77
   3  -2  16   49.91    3.89
  -3   2  16   42.70    3.34
   3  -2  16   50.03    3.77
   3  -2  16   55.94    3.91
  -3   2  16   52.73    3.65
  -3   2  15   28.44    2.65
   3  -2  15   27.91    3.20
   3  -2  15   29.85    3.00
   3  -2  15   24.73    2.56
   3  -2  15   27.18    2.92
  -3   2  15   32.98    2.77
   3  -2  15   32.97    3.33
   3  -2  15   27.84    2.69
   3  -2  15   23.51    2.52
  -3   2  15   32.03    3.52
   3  -2  15   25.60    2.48
   3  -2  15   31.18    3.06
  -3   2  15   26.71    2.70
   3  -2  15   26.16    2.93
   3  -2  14   37.72    3.13
  -3   2  14   43.39    3.13
   3  -2  14   46.26    3.17
   3  -2  14   41.86    3.24
   3  -2  14   39.01    3.24
  -3   2  14   38.34    2.94
  -3   2  14   43.51    2.99
   3  -2  14   35.47    3.12
   3  -2  14   48.21    3.60
   3  -2  14   41.99    3.04
  -3   2  14   45.14    3.80
   3  -2  14   43.67    2.97
   3  -2  14   39.97    3.56
   3  -2  14   37.81    2.78
  -3   2  14   43.79    3.18
   3  -2  13   35.74    3.19
   3  -2  13   30.68    2.68
   3  -2  13   30.86    2.52
  -3   2  13   34.33    2.64
   3  -2  13   26.97    2.72
  -3   2  13   30.63    2.49
   3  -2  13   25.26    2.74
  -3   2  13   28.64    2.55
  -3   2  13   32.65    3.08
   3  -2  13   28.94    2.39
   3  -2  13   28.91    2.45
   3  -2  13   32.88    2.77
  -3   2  13   28.26    2.48
   3  -2  13   28.27    2.81
  -3   2  12    7.60    1.62
   3  -2  12    2.84    1.48
   3  -2  12    5.05    1.55
  -3   2  12    4.53    1.43
   3  -2  12    4.58    1.97
   3  -2  12    3.43    1.78
   3  -2  12    5.66    1.65
  -3   2  12    5.77    1.50
   3  -2  12    5.80    1.48
  -3   2  12    6.06    2.02
   3  -2  12    5.50    1.35
   3  -2  12    7.27    1.83
  -3   2  12    3.90    1.63
   3  -2  11    2.24    1.65
   3  -2  11    2.75    1.35
  -3   2  11    1.65    1.50
   3  -2  11    1.64    1.01
  -3   2  11    2.24    1.69
   3  -2  11    2.04    1.18
  -3   2  11    1.48    1.20
   3  -2  11    2.34    1.62
   3  -2  11    4.44    1.67
   3  -2  11    1.94    1.35
   3  -2  11    0.96    1.71
   3  -2  10   79.18    3.56
   3  -2  10   94.72    4.46
  -3   2  10   89.28    4.43
   3  -2  10   96.19    3.83
   3  -2  10   90.32    4.12
   3  -2   9  252.54    8.67
   3  -2   9  244.98    7.88
   3  -2   9  269.42    8.01
   3  -2   9  255.85    7.97
  -3   2   9  258.66    8.72
  -3   2   9  271.32    8.40
  -3   2   9  251.22    8.14
   3  -2   9  260.98    8.38
   3  -2   8   19.08    1.60
   3  -2   8   15.14    1.52
   3  -2   8   17.56    1.18
  -3   2   8   22.12    2.05
  -3   2   8   18.57    1.79
   3  -2   8   20.38    1.97
   3  -2   7  170.72    5.48
   3  -2   7  161.50    5.71
   3  -2   7  157.14    5.34
   3  -2   7  167.43    4.89
  -3   2   7  173.97    5.85
   3  -2   6  221.83    6.96
   3  -2   6  225.66    7.17
   3  -2   6  234.48    6.85
   3  -2   6  229.52    6.39
   3  -2   5   27.17    1.69
   3  -2   5   29.32    1.67
   3  -2   5   25.01    1.85
   3  -2   4  174.14    5.58
   3  -2   4  172.23    5.62
   3  -2   4  181.32    5.46
   3  -2   4  181.49    5.42
   3  -2   3    5.81    0.91
   3  -2   3    5.49    1.12
  -3  -2  -3    5.29    0.63
   3  -2   3    5.06    0.90
   3   2  -2   18.82    1.38
  -3  -2  -2   16.77    1.04
   3  -2   2   17.44    1.42
   3  -2   2   18.38    1.26
   3   2  -2   17.36    1.42
   3   2  -1   24.39    1.70
   3   2  -1   22.92    1.55
   3  -2   1   22.47    1.44
   3   2  -1   24.75    1.51
   3  -2   1   22.83    1.50
  -3  -2  -1   24.29    1.31
  -3  -2   0  610.80   15.56
   3   2   0  580.15   15.85
   3   2   0  575.13   15.76
   3   2   0  579.75   15.65
   3  -2   0  591.14   15.63
   3   2   0  560.70   15.63
   3  -2   0  572.88   15.56
  -3  -2   1   27.70    1.58
   3  -2  -1   27.64    1.33
   3   2   1   24.17    1.68
   3  -2  -1   24.18    1.33
   3   2   1   22.50    1.48
   3  -2  -1   27.32    1.57
   3   2   1   25.93    1.54
  -3  -2   2   16.31    1.36
   3   2   2   13.93    1.39
   3   2   2   11.79    1.39
   3  -2  -2   14.50    0.98
   3  -2  -2   12.96    1.11
   3   2   2   13.82    1.15
   3   2   2   13.58    1.18
   3  -2  -2   12.44    1.25
  -3  -2   3    5.03    1.15
   3   2   3    8.01    0.97
   3  -2  -3    6.50    0.79
   3   2   3    5.68    1.12
   3   2   3    4.93    1.16
   3   2   3    6.21    0.97
  -3  -2   4  159.44    5.30
   3   2   4  169.17    4.91
   3   2   4  162.50    4.88
   3  -2  -4  160.38    4.60
   3   2   4  162.78    5.12
   3   2   4  170.10    5.21
  -3  -2   5   27.09    2.08
   3   2   5   29.27    1.65
   3   2   5   28.45    1.93
  -3  -2   6  228.56    7.42
   3   2   6  224.21    6.70
   3   2   6  211.53    7.03
  -3  -2   7  171.34    6.28
  -3  -2   7  172.56    5.55
   3   2   7  180.84    5.62
   3   2   7  168.60    5.98
   3   2   8   16.29    1.59
   3   2   8   15.12    1.99
  -3  -2   8   14.19    1.59
  -3  -2   8   15.36    2.11
  -3  -2   8   16.28    1.54
  -3  -2   9  266.71    8.02
   3   2   9  255.50    8.49
   3   2   9  267.70    8.12
  -3  -2   9  258.81    8.26
   3   2   9  252.82    8.72
  -3  -2  10   74.52    4.14
  -3  -2  10   87.08    3.61
   3   2  10   86.30    3.70
   3   2  10   84.39    4.29
   3   2  10   82.22    4.00
  -3  -2  10   81.58    4.39
  -3  -2  11    2.15    1.24
   3   2  11    1.80    1.42
   3   2  11    1.73    1.31
  -3  -2  11    1.07    1.96
  -3  -2  11    2.06    1.69
   3   2  11    1.32    1.17
   3   2  11    0.94    1.24
   3   2  11    0.17    1.66
   3   2  11    2.65    1.84
  -3  -2  11    3.65    1.29
  -3  -2  11    1.87    1.68
  -3  -2  12    8.76    1.53
   3   2  12    7.67    1.87
   3   2  12    6.66    1.72
  -3  -2  12    6.35    2.03
  -3  -2  12    9.41    1.71
  -3  -2  12    8.15    1.57
   3   2  12    9.50    1.83
  -3  -2  12    6.64    1.87
   3   2  12    9.18    1.63
   3   2  12    8.64    2.18
  -3  -2  12    7.36    1.51
  -3  -2  12    8.28    1.92
   3   2  12    5.27    1.53
  -3  -2  13   38.41    2.68
   3   2  13   29.82    2.77
   3   2  13   33.71    3.04
  -3  -2  13   33.07    3.09
  -3  -2  13   33.17    2.69
   3   2  13   26.38    2.30
   3   2  13   29.43    2.42
  -3  -2  13   28.21    2.94
   3   2  13   31.28    2.70
   3   2  13   28.60    2.70
  -3  -2  13   36.41    3.31
  -3  -2  13   27.03    2.43
  -3  -2  13   28.43    2.43
   3   2  13   35.90    2.97
  -3  -2  13   35.65    2.64
  -3  -2  14   37.98    2.82
   3   2  14   35.70    3.36
  -3  -2  14   41.76    3.75
   3   2  14   39.25    3.14
   3   2  14   42.12    3.39
  -3  -2  14   40.15    2.93
   3   2  14   36.48    3.00
  -3  -2  14   38.71    2.95
   3   2  14   36.62    2.77
   3   2  14   40.91    2.87
   3   2  14   34.35    3.13
  -3  -2  14   39.69    2.90
   3   2  14   38.23    3.03
  -3  -2  14   39.98    3.38
  -3  -2  14   41.27    3.46
  -3  -2  15   27.64    2.61
   3   2  15   24.61    3.10
  -3  -2  15   25.39    3.40
   3   2  15   27.51    2.96
   3   2  15   24.29    3.00
  -3  -2  15   28.56    2.67
   3   2  15   24.20    2.72
   3   2  15   33.21    3.38
  -3  -2  15   34.02    2.94
  -3  -2  15   24.94    3.33
   3   2  15   30.13    2.68
   3   2  15   29.20    2.94
  -3  -2  15   35.43    2.80
  -3  -2  15   26.26    3.10
   3   2  15   29.63    2.82
   3   2  15   27.58    2.59
  -3  -2  16   42.88    3.32
   3   2  16   41.05    3.80
   3   2  16   39.54    3.52
  -3  -2  16   36.15    3.96
  -3  -2  16   43.44    3.23
   3   2  16   35.92    3.56
   3   2  16   51.01    4.10
   3   2  16   36.20    3.22
  -3  -2  16   48.08    3.32
   3   2  16   43.31    3.62
  -3  -2  16   47.26    3.42
   3   2  16   43.01    3.19
   3   2  16   35.52    3.24
  -3  -2  16   31.51    3.54
  -3  -2  16   43.37    3.94
   3   2  17    9.44    2.49
   3   2  17   10.41    2.69
  -3  -2  17    6.65    1.94
  -3  -2  17    8.38    2.04
  -3  -2  17    8.66    1.95
   3   2  17   15.15    2.99
  -3  -2  17   10.46    2.91
   3   2  17    6.26    2.17
  -3  -2  17   14.70    2.83
   3   2  17    9.87    2.37
  -3  -2  17   13.95    3.24
   3   2  17   10.50    2.50
  -3  -2  17   11.46    2.21
   3   2  18   17.86    2.84
   3   2  18   23.29    3.34
  -3  -2  18   16.24    2.41
  -3  -2  18   14.02    2.56
  -3  -2  18   16.96    2.25
   3   2  18   18.60    3.21
  -3  -2  18   20.36    3.14
   3   2  18   16.76    2.55
  -3  -2  18   19.59    3.20
   3   2  18   10.30    2.31
  -3  -2  18   21.12    3.45
   3   2  18   12.51    2.71
  -3  -2  18   15.69    2.42
  -3  -2  19   16.40    2.60
  -3  -2  19   21.12    2.41
   3   2  19   17.90    3.16
  -3  -2  19   23.14    3.47
   3   2  19   24.33    2.97
  -3  -2  19   25.35    3.38
  -3  -2  19   24.37    2.82
   3   2  19   19.57    3.10
   3   2  19   14.66    2.87
   3   2  19   23.95    3.07
  -3  -2  19   20.27    2.65
   3   2  19   20.77    2.93
  -3  -2  20    5.82    2.43
   3   2  20    2.68    1.96
  -3  -2  20    6.98    2.71
  -3  -2  20    7.25    2.25
   3   2  20    9.47    2.52
  -3  -2  20    7.34    1.95
  -3  -2  20    3.23    1.91
   3   2  20    6.49    2.28
   3   2  20    4.50    2.48
   3   2  21   26.26    3.15
  -3  -2  21   28.15    3.04
  -3  -2  21   29.92    3.48
  -3  -2  21   31.08    3.58
   3   2  21   34.31    3.66
  -3  -2  22    5.17    1.81
   3   2  22    5.33    2.13
  -3  -2  22    5.18    2.29
  -3  -2  22    4.77    2.35
   3   2  23    5.92    2.08
  -3  -2  23    6.95    1.76
   3   2  23    7.08    1.92
   3   2  23    7.52    2.00
  -3  -2  23    7.08    2.10
  -3  -2  23    7.46    2.26
   3   2  24    9.30    2.04
  -3  -2  24   13.12    1.93
   3   2  24   11.83    2.04
   3   2  24    9.96    1.99
  -3  -2  24   11.63    2.12
  -3  -2  24   12.31    2.18
   3   2  25   15.34    1.94
   3   2  25   10.51    1.79
  -3  -2  25   10.66    1.65
   3   2  25   11.94    1.93
  -3  -2  26    5.79    1.65
   3   2  26    7.94    1.30
   3   2  26    5.22    1.59
   3   2  26    6.27    1.27
  -3  -2  27    0.17    1.41
   3   2  27    1.31    1.37
  -3   3  26    5.34    1.30
  -3   3  26    3.15    1.71
   3  -3  26    7.40    1.64
   3  -3  25    4.90    1.31
  -3   3  25    5.98    1.68
   3  -3  25    4.92    1.53
   3  -3  25    7.38    1.41
  -3   3  25    4.39    1.29
   3  -3  24   13.22    1.96
  -3   3  24   10.46    2.21
   3  -3  24   14.13    2.13
  -3   3  24   16.97    2.01
   3  -3  24   11.93    1.83
  -3   3  23    3.64    1.64
   3  -3  23    2.29    1.64
   3  -3  23    0.70    1.77
  -3   3  23    2.79    1.32
  -3   3  23    5.72    2.28
   3  -3  23    4.74    1.66
  -3   3  22   33.71    2.89
  -3   3  22   34.72    2.98
   3  -3  22   29.05    2.87
  -3   3  22   35.86    3.58
   3  -3  22   38.61    3.29
   3  -3  22   38.04    3.29
  -3   3  21    3.42    1.70
   3  -3  21    0.76    1.64
  -3   3  21    4.11    2.54
   3  -3  21    0.29    1.93
   3  -3  21    1.46    1.78
   3  -3  21    1.94    1.67
  -3   3  21    1.02    1.59
   3  -3  20   42.03    3.57
  -3   3  20   38.23    3.43
   3  -3  20   49.61    4.12
   3  -3  20   36.30    3.50
  -3   3  20   43.82    3.58
   3  -3  19   10.10    2.76
  -3   3  19   13.55    2.90
  -3   3  19   11.61    2.35
  -3   3  19    6.48    1.96
   3  -3  19    9.16    2.55
   3  -3  19    7.55    2.26
  -3   3  18   15.83    2.50
   3  -3  18   16.83    2.70
   3  -3  18   10.73    2.64
  -3   3  18   10.15    2.20
   3  -3  18   18.54    2.85
   3  -3  18   19.77    3.12
  -3   3  18   14.73    2.40
   3  -3  18   10.83    2.55
   3  -3  17    1.64    1.89
   3  -3  17    1.95    2.10
  -3   3  17    2.11    1.72
   3  -3  17    0.89    2.19
  -3   3  17    0.33    2.26
   3  -3  17    4.87    2.20
   3  -3  17    2.52    1.91
  -3   3  17    0.74    1.44
  -3   3  17    1.51    1.54
  -3   3  16   33.39    3.01
   3  -3  16   29.42    3.06
   3  -3  16   36.94    3.53
   3  -3  16   29.92    3.25
   3  -3  16   32.90    2.85
   3  -3  16   34.68    3.42
  -3   3  16   37.92    3.78
   3  -3  16   30.93    3.12
   3  -3  16   36.40    3.47
  -3   3  16   28.55    2.77
  -3   3  16   33.60    2.99
   3  -3  15   60.75    4.36
   3  -3  15   55.74    3.97
  -3   3  15   54.36    3.62
  -3   3  15   57.93    3.68
   3  -3  15   52.79    3.84
   3  -3  15   66.22    4.38
   3  -3  15   65.25    4.31
   3  -3  15   57.52    3.69
   3  -3  15   50.25    3.75
  -3   3  15   57.61    3.72
  -3   3  15   55.58    4.44
   3  -3  15   62.30    3.54
   3  -3  15   61.03    3.55
   3  -3  15   54.54    4.12
   3  -3  14   27.33    2.46
  -3   3  14   25.72    2.61
   3  -3  14   30.57    3.21
   3  -3  14   24.08    2.70
   3  -3  14   24.49    2.66
   3  -3  14   26.91    2.81
   3  -3  14   24.72    2.97
  -3   3  14   22.45    2.34
   3  -3  14   20.27    2.38
   3  -3  14   21.71    2.86
  -3   3  14   28.45    3.09
   3  -3  14   26.09    2.33
  -3   3  14   27.55    2.52
   3  -3  14   26.28    2.99
  -3   3  14   26.31    2.57
  -3   3  13   56.71    3.44
   3  -3  13   56.16    3.51
  -3   3  13   52.16    3.24
   3  -3  13   58.76    3.88
   3  -3  13   54.44    3.69
   3  -3  13   51.50    3.03
   3  -3  13   48.54    3.71
  -3   3  13   56.80    4.01
   3  -3  13   57.50    3.23
   3  -3  13   56.97    3.14
   3  -3  13   49.67    3.62
   3  -3  13   63.21    3.97
   3  -3  13   56.75    3.40
  -3   3  13   58.03    3.37
   3  -3  13   59.30    3.63
  -3   3  13   53.51    3.41
  -3   3  12   97.90    4.42
  -3   3  12   98.54    4.62
   3  -3  12   85.83    4.00
  -3   3  12   90.31    4.94
   3  -3  12   98.40    4.84
   3  -3  12  103.28    4.14
   3  -3  12   89.81    4.03
  -3   3  12   86.25    4.08
   3  -3  12   77.13    4.29
   3  -3  12   78.94    4.45
  -3   3  12   89.73    4.27
   3  -3  12   93.56    4.50
  -3   3  12   89.55    4.22
  -3   3  11   25.30    2.09
   3  -3  11   22.95    2.27
  -3   3  11   24.67    2.69
   3  -3  11   22.86    2.05
   3  -3  11   23.02    1.92
  -3   3  11   20.59    2.02
   3  -3  11   26.53    2.38
   3  -3  11   22.05    2.44
  -3   3  11   25.56    2.40
  -3   3  11   25.44    2.37
  -3   3  11   26.88    2.17
  -3   3  11   22.63    2.66
   3  -3  11   20.53    2.46
   3  -3  10   98.94    4.44
  -3   3  10   99.57    4.58
  -3   3  10   97.61    4.34
   3  -3  10   97.19    4.04
   3  -3  10   97.27    4.76
  -3   3  10  100.18    4.81
  -3   3  10  109.95    5.08
   3  -3   9    1.91    1.67
  -3   3   9   -0.87    1.55
   3  -3   9    3.59    1.18
   3  -3   9    2.87    1.28
   3  -3   9    1.30    1.19
   3  -3   8  467.61   13.97
   3  -3   8  488.94   13.10
  -3   3   8  478.78   13.35
   3  -3   8  470.38   13.96
   3  -3   8  457.10   13.34
   3  -3   8  461.61   13.44
  -3   3   8  439.24   13.46
  -3   3   8  464.48   13.73
   3  -3   8  452.77   12.78
   3  -3   7   68.51    2.79
   3  -3   7   64.44    3.38
   3  -3   7   65.37    3.08
   3  -3   7   66.74    3.11
   3  -3   7   60.48    2.55
   3  -3   6  236.98    7.75
   3  -3   6  228.71    7.40
   3  -3   6  233.08    7.41
   3  -3   6  247.50    7.10
   3  -3   5   68.56    3.17
   3  -3   5   65.50    2.88
   3  -3   5   69.76    3.00
   3  -3   5   66.72    2.65
   3  -3   4  547.81   15.05
   3  -3   4  550.87   14.59
   3  -3   4  533.14   14.80
   3  -3   4  529.82   14.97
   3  -3   3   83.82    3.17
   3  -3   3   79.62    2.89
  -3  -3  -3   76.01    2.38
   3  -3   3   80.11    3.26
   3  -3   3   77.91    3.07
   3  -3   3   82.96    2.87
   3   3  -2  366.86   10.64
   3  -3   2  366.78   10.27
   3  -3   2  389.10   10.49
   3  -3   2  366.16   10.43
   3  -3   2  385.30   10.32
   3   3  -2  364.89   10.45
   3  -3   1  156.29    4.88
   3   3  -1  169.19    5.26
   3  -3   1  162.48    4.92
   3   3  -1  156.84    4.97
   3  -3   1  160.28    4.92
   3   3  -1  159.42    5.36
   3   3   0  220.64    6.52
   3  -3   0  224.38    6.52
   3   3   0  218.49    6.74
   3   3   0  210.86    6.47
   3  -3   0  222.90    6.48
   3  -3   0  224.38    6.27
   3   3   0  222.73    6.93
  -3  -3   0  229.07    6.71
   3   3   1  137.00    4.89
   3   3   1  141.19    4.50
   3  -3  -1  146.00    4.60
   3   3   1  141.33    4.52
  -3  -3   1  154.10    4.89
   3  -3  -1  143.11    4.29
   3   3   2  390.32   11.05
   3   3   2  395.71   11.20
   3   3   2  392.30   10.76
   3  -3  -2  395.74   10.94
   3   3   2  393.25   10.79
  -3  -3   2  402.78   11.26
   3  -3  -2  379.87   10.60
   3   3   3   81.15    2.86
  -3  -3   3   74.84    3.28
   3   3   3   78.04    2.86
   3  -3  -3   74.75    2.35
   3   3   3   73.02    3.08
   3   3   3   78.55    3.19
  -3  -3   4  532.13   14.89
   3   3   4  530.10   14.21
   3   3   4  537.20   14.66
   3   3   4  537.65   14.61
   3  -3  -4  515.60   13.70
  -3  -3   5   66.76    3.22
   3   3   5   64.15    2.57
   3   3   5   63.65    2.90
   3  -3  -5   59.75    2.12
   3   3   6  237.23    6.91
  -3  -3   6  228.86    7.69
  -3  -3   6  235.18    6.76
   3   3   6  244.08    7.39
   3  -3  -6  216.14    6.41
  -3  -3   7   59.99    2.53
  -3  -3   7   60.09    3.39
   3   3   7   55.54    3.05
   3   3   7   57.67    2.61
   3   3   8  452.40   13.72
   3   3   8  468.78   12.97
  -3  -3   8  452.50   13.12
  -3  -3   8  454.46   12.72
   3   3   8  458.84   13.47
   3   3   9    1.80    1.52
   3   3   9    2.64    1.52
   3   3   9    3.10    1.18
   3   3   9    2.56    1.96
  -3  -3   9    2.52    1.08
  -3  -3  10   95.64    4.70
  -3  -3  10   87.98    3.62
  -3  -3  10   92.83    4.25
   3   3  10   84.72    4.02
   3   3  10   92.73    3.92
   3   3  10   93.34    4.59
   3   3  10   87.16    4.31
   3   3  10   95.10    4.39
  -3  -3  11   22.87    1.97
   3   3  11   21.87    2.22
   3   3  11   22.59    2.26
  -3  -3  11   23.98    2.79
   3   3  11   24.08    2.40
  -3  -3  11   26.15    2.12
  -3  -3  11   25.88    2.12
   3   3  11   21.37    2.58
   3   3  11   22.04    2.62
  -3  -3  11   26.51    2.75
  -3  -3  11   23.04    2.35
   3   3  11   18.76    1.95
   3   3  11   21.26    1.89
  -3  -3  11   24.03    2.49
   3   3  11   18.11    1.88
   3   3  12   91.78    4.88
  -3  -3  12   93.73    4.33
   3   3  12   89.58    4.64
  -3  -3  12   88.42    5.04
   3   3  12   93.49    4.74
  -3  -3  12   99.55    4.29
   3   3  12   94.05    4.71
  -3  -3  12   98.01    5.09
   3   3  12   98.35    4.74
  -3  -3  12   96.28    4.64
   3   3  12   91.32    4.25
  -3  -3  12   91.42    4.38
  -3  -3  12   95.89    4.30
  -3  -3  12   91.60    4.77
   3   3  12   93.49    4.20
   3   3  12   96.78    4.30
  -3  -3  13   50.82    3.16
   3   3  13   56.49    3.91
   3   3  13   53.90    3.57
  -3  -3  13   54.33    3.30
   3   3  13   53.68    3.60
  -3  -3  13   56.65    4.16
  -3  -3  13   52.09    3.20
   3   3  13   56.07    3.62
   3   3  13   59.19    3.45
   3   3  13   55.12    3.80
  -3  -3  13   63.39    3.69
   3   3  13   53.66    3.16
   3   3  13   52.90    3.19
  -3  -3  13   50.32    3.26
  -3  -3  13   52.59    3.77
   3   3  13   47.05    3.27
  -3  -3  13   47.93    3.76
   3   3  14   29.19    2.92
  -3  -3  14   25.49    2.51
  -3  -3  14   28.63    3.54
   3   3  14   28.89    2.85
  -3  -3  14   29.11    2.58
   3   3  14   24.99    3.08
  -3  -3  14   27.56    2.59
  -3  -3  14   32.39    2.64
   3   3  14   25.14    2.87
   3   3  14   24.70    2.53
  -3  -3  14   24.80    2.62
   3   3  14   27.45    2.97
   3   3  14   26.49    2.47
  -3  -3  14   27.59    3.05
   3   3  14   26.84    2.63
  -3  -3  14   28.44    3.14
   3   3  14   26.28    2.54
  -3  -3  15   46.84    3.33
   3   3  15   48.43    4.15
  -3  -3  15   48.76    3.47
  -3  -3  15   54.45    3.60
   3   3  15   53.29    3.88
  -3  -3  15   53.93    3.47
   3   3  15   55.56    3.94
   3   3  15   55.82    4.20
   3   3  15   47.80    3.39
  -3  -3  15   50.54    3.55
   3   3  15   52.13    3.45
  -3  -3  15   54.29    4.09
   3   3  15   46.48    3.52
  -3  -3  15   53.09    4.54
   3   3  15   55.09    3.98
  -3  -3  15   55.35    4.17
   3   3  16   25.54    2.99
   3   3  16   25.86    3.41
  -3  -3  16   27.37    2.69
  -3  -3  16   25.48    2.74
  -3  -3  16   26.99    2.76
   3   3  16   27.43    3.39
   3   3  16   26.81    2.71
   3   3  16   30.58    3.01
  -3  -3  16   25.88    3.39
  -3  -3  16   26.40    2.66
   3   3  16   25.01    2.96
   3   3  16   32.51    3.32
  -3  -3  16   36.12    3.95
  -3  -3  16   27.57    3.19
   3   3  17   -0.29    2.07
   3   3  17    1.19    2.41
  -3  -3  17    1.93    1.49
   3   3  17    0.88    1.91
  -3  -3  17    2.55    1.79
  -3  -3  17    2.55    1.69
   3   3  17    4.01    2.27
  -3  -3  17    0.66    2.35
  -3  -3  17    2.48    2.32
  -3  -3  17    0.35    2.44
   3   3  17   -1.17    1.80
  -3  -3  17    5.88    1.85
   3   3  18   19.61    3.03
   3   3  18   18.55    3.30
  -3  -3  18   17.76    2.53
  -3  -3  18   15.22    2.30
   3   3  18   21.28    3.32
  -3  -3  18   21.98    3.33
  -3  -3  18   20.22    3.23
   3   3  18   17.99    2.88
  -3  -3  18   19.00    2.56
   3   3  18   20.58    2.86
  -3  -3  18   19.64    2.54
  -3  -3  18   17.82    3.31
  -3  -3  19    6.19    1.86
   3   3  19    7.99    2.68
   3   3  19    7.35    2.39
  -3  -3  19   10.53    1.98
  -3  -3  19   11.27    2.27
   3   3  19    5.74    2.30
  -3  -3  19    7.81    2.51
  -3  -3  20   39.10    3.39
   3   3  20   41.52    3.86
   3   3  20   42.89    3.97
  -3  -3  20   49.50    4.30
  -3  -3  21    2.98    1.70
   3   3  21    0.58    1.72
  -3  -3  21    2.87    2.23
   3   3  21    0.89    2.19
  -3  -3  21    3.07    2.26
   3   3  22   36.44    3.23
   3   3  22   34.10    3.25
  -3  -3  22   35.56    3.57
  -3  -3  22   45.54    3.30
  -3  -3  22   38.55    3.67
   3   3  23    4.00    1.68
  -3  -3  23    0.25    1.91
   3   3  23    1.68    1.79
  -3  -3  23    5.39    1.58
   3   3  23    1.43    1.71
  -3  -3  23    4.17    1.98
   3   3  24   14.79    2.17
   3   3  24   13.40    2.01
  -3  -3  24   16.35    1.90
   3   3  24   14.36    2.02
  -3  -3  24   14.13    2.22
   3   3  25    4.97    1.60
   3   3  25    5.21    1.39
  -3  -3  25    4.77    1.22
  -3  -3  25    5.46    1.50
   3   3  25    2.23    1.19
   3   3  26    4.20    1.35
  -3  -3  26    3.92    1.55
   3  -4  25    2.27    1.25
  -3   4  25    3.15    1.53
   3  -4  24    4.55    1.49
  -3   4  24    4.68    1.30
   3  -4  24    4.15    1.33
   3  -4  24    3.72    1.28
  -3   4  24    6.86    1.93
  -3   4  23    5.17    2.18
  -3   4  23    6.66    1.57
   3  -4  23    6.17    1.80
  -3   4  23    4.06    1.53
   3  -4  23    7.26    1.66
   3  -4  23    7.49    1.64
   3  -4  22   21.80    2.45
  -3   4  22   24.79    2.55
  -3   4  22   29.04    3.27
   3  -4  22   25.52    2.81
   3  -4  22   23.99    2.74
   3  -4  22   21.59    2.50
  -3   4  22   27.26    2.66
  -3   4  21    9.18    2.56
  -3   4  21   12.61    2.26
   3  -4  21   13.07    2.10
   3  -4  21   10.06    2.28
   3  -4  21    8.66    2.04
  -3   4  21    9.60    2.01
   3  -4  21   10.53    2.14
  -3   4  20    9.91    2.18
   3  -4  20    9.40    2.26
   3  -4  20    8.69    2.33
   3  -4  20    9.40    2.18
   3  -4  20   10.57    2.26
  -3   4  20   11.38    2.15
  -3   4  19    0.52    1.42
   3  -4  19    0.83    1.84
   3  -4  19    4.44    2.29
  -3   4  19    2.70    1.76
   3  -4  19    0.58    2.06
   3  -4  18   29.19    3.29
  -3   4  18   24.05    2.88
   3  -4  18   23.51    2.99
   3  -4  18   30.56    3.19
   3  -4  18   25.09    3.18
   3  -4  18   26.58    3.32
  -3   4  18   21.15    2.68
  -3   4  18   28.39    2.90
   3  -4  17    6.61    2.36
   3  -4  17    6.31    2.62
  -3   4  17    9.44    2.14
   3  -4  17    6.88    1.95
   3  -4  17    7.57    2.27
   3  -4  17    9.52    2.48
  -3   4  17   10.56    2.01
  -3   4  17    6.09    1.96
  -3   4  16   24.41    2.73
   3  -4  16   26.34    3.07
  -3   4  16   35.74    3.03
   3  -4  16   24.36    3.26
   3  -4  16   28.19    3.00
   3  -4  16   27.09    2.94
   3  -4  16   22.61    3.00
  -3   4  16   27.69    2.70
   3  -4  16   31.33    3.18
  -3   4  15    7.07    1.88
   3  -4  15    9.08    2.37
   3  -4  15    8.05    2.06
   3  -4  15    6.65    1.77
  -3   4  15    6.77    1.72
   3  -4  15    9.74    2.31
  -3   4  15    9.67    1.98
   3  -4  15    8.49    2.01
   3  -4  15    5.24    1.75
   3  -4  15   10.43    2.53
   3  -4  15   13.06    2.43
  -3   4  14   55.96    3.46
  -3   4  14   61.97    3.78
  -3   4  14   55.19    3.44
   3  -4  14   56.87    3.77
   3  -4  14   57.55    3.82
  -3   4  14   56.47    3.52
   3  -4  14   56.48    3.94
   3  -4  14   47.44    3.28
   3  -4  14   55.38    3.42
   3  -4  14   57.47    4.02
   3  -4  14   54.24    3.31
   3  -4  14   57.06    4.16
   3  -4  14   54.37    3.29
   3  -4  14   62.02    4.09
   3  -4  13  184.38    6.63
  -3   4  13  174.10    6.82
   3  -4  13  179.27    7.49
  -3   4  13  195.75    8.17
   3  -4  13  188.55    7.29
  -3   4  13  184.19    6.97
   3  -4  13  183.59    7.44
   3  -4  13  173.90    6.76
   3  -4  13  175.32    6.78
  -3   4  13  187.36    7.10
   3  -4  13  190.02    6.70
   3  -4  13  174.55    7.17
  -3   4  13  181.22    6.80
  -3   4  12  181.64    6.82
   3  -4  12  192.82    7.32
   3  -4  12  195.73    7.70
  -3   4  12  201.10    8.07
  -3   4  12  185.98    7.00
   3  -4  12  198.90    7.34
   3  -4  12  198.44    7.06
  -3   4  12  183.81    7.49
  -3   4  12  195.65    7.22
   3  -4  12  193.96    6.73
   3  -4  12  195.36    6.73
  -3   4  12  182.17    6.90
  -3   4  11   96.66    4.26
   3  -4  11   97.25    4.57
  -3   4  11   99.34    4.32
  -3   4  11  103.12    4.90
  -3   4  11   96.62    4.51
   3  -4  11   97.65    4.42
  -3   4  11   97.35    5.29
   3  -4  11  101.54    4.18
   3  -4  11  103.01    4.18
   3  -4  11   99.00    4.96
  -3   4  11  107.52    5.32
  -3   4  11  102.20    4.43
   3  -4  11  100.54    4.63
   3  -4  10  194.34    6.84
  -3   4  10  195.00    6.62
   3  -4  10  177.38    7.29
  -3   4  10  189.41    7.13
  -3   4  10  194.92    6.86
   3  -4  10  177.23    6.67
  -3   4  10  192.07    7.58
   3  -4  10  188.81    6.34
   3  -4  10  192.90    6.41
   3  -4  10  175.02    7.21
   3  -4  10  188.40    6.84
  -3   4  10  185.45    7.41
  -3   4  10  194.19    6.69
   3  -4   9  180.17    6.76
  -3   4   9  167.84    6.59
  -3   4   9  165.31    6.19
  -3   4   9  170.07    6.90
   3  -4   9  176.19    5.83
   3  -4   9  166.41    6.68
   3  -4   9  168.82    6.19
   3  -4   8  147.21    4.90
  -3   4   8  137.04    5.03
   3  -4   8  145.47    4.83
   3  -4   8  128.11    5.09
   3  -4   8  131.71    5.70
   3  -4   7  348.06   11.27
   3  -4   7  377.75   11.24
  -3   4   7  357.07   10.53
   3  -4   7  341.00   10.60
   3  -4   7  353.81   10.83
   3  -4   7  368.55   10.28
   3  -4   7  362.35   10.37
   3  -4   6    3.19    1.27
   3  -4   6    2.99    0.99
   3  -4   6    2.80    1.41
   3  -4   6    3.33    1.39
   3  -4   5   63.92    2.93
   3  -4   5   68.88    2.69
   3  -4   5   65.43    3.23
   3  -4   5   73.16    3.38
   3  -4   4  431.05   12.55
   3  -4   4  464.41   13.02
   3  -4   4  463.47   12.38
   3  -4   4  453.36   13.01
  -3  -4  -3  430.74   11.63
   3  -4   3  437.47   12.75
   3   4  -3  450.26   12.36
   3   4  -3  452.74   12.68
   3  -4   3  475.17   12.68
   3  -4   3  435.84   12.29
   3  -4   3  459.63   12.10
   3   4  -2  116.22    4.65
   3   4  -2  125.19    4.45
   3  -4   2  133.06    4.03
   3  -4   2  128.30    4.32
  -3  -4  -2  120.75    3.76
   3  -4   2  124.55    4.00
   3   4  -2  125.11    4.17
   3   4  -1  387.41   11.51
   3   4  -1  384.04   11.24
   3   4  -1  388.40   10.90
   3  -4   1  402.35   10.85
   3  -4   1  397.99   10.82
   3   4  -1  381.94   10.88
  -3  -4  -1  398.75   10.76
   3  -4   1  414.34   11.02
   3  -4   0 1104.73   28.11
   3   4   0 1064.42   28.13
   3  -4   0 1078.08   28.13
   3   4   0 1079.56   28.79
  -3  -4   0 1069.52   28.19
   3  -4   0 1097.62   28.18
   3   4   0 1077.61   28.16
   3   4   1  403.31   11.58
   3   4   1  400.55   10.95
   3  -4  -1  404.32   11.03
   3  -4  -1  400.97   10.74
   3   4   1  398.28   10.96
   3  -4  -1  399.71   11.05
  -3  -4   1  395.39   11.15
  -3  -4   1  398.91   11.55
   3   4   2  120.28    4.37
   3  -4  -2  115.40    3.52
   3   4   2  119.93    3.81
   3  -4  -2  112.05    3.37
   3  -4  -2  119.08    3.97
   3   4   2  118.45    3.81
  -3  -4   2  121.95    4.48
  -3  -4   2  116.25    4.11
  -3  -4   3  474.65   12.99
   3   4   3  481.17   13.15
   3   4   3  479.81   12.95
   3  -4  -3  437.64   12.30
   3   4   3  457.11   12.50
   3  -4  -3  465.34   12.78
  -3  -4   3  465.59   13.33
   3   4   4  447.05   12.50
   3   4   4  430.86   12.36
   3   4   4  440.04   11.95
  -3  -4   4  436.07   12.47
  -3  -4   4  444.94   12.91
  -3  -4   4  428.72   11.58
   3   4   5   68.26    3.17
   3   4   5   70.27    2.74
  -3  -4   5   65.70    3.22
  -3  -4   5   69.18    3.53
  -3  -4   5   68.95    2.42
   3   4   6    2.64    1.32
  -3  -4   6    2.16    1.56
  -3  -4   6    2.03    0.79
   3   4   6    2.40    0.99
  -3  -4   6    2.12    1.43
   3   4   7  365.72   11.31
  -3  -4   7  361.51   10.46
   3   4   7  358.15   10.86
   3   4   7  371.76   10.36
  -3  -4   7  347.83    9.94
   3   4   8  127.61    5.29
   3   4   8  136.66    5.28
   3   4   8  138.33    4.79
   3   4   8  147.98    5.83
  -3  -4   8  134.89    4.87
  -3  -4   8  137.15    4.49
  -3  -4   9  162.26    6.86
  -3  -4   9  177.04    6.54
   3   4   9  164.74    6.42
   3   4   9  183.21    6.58
   3   4   9  177.85    6.89
   3   4   9  186.87    6.74
   3   4   9  178.74    6.01
  -3  -4  10  195.17    6.69
   3   4  10  191.19    7.12
  -3  -4  10  193.37    6.68
   3   4  10  196.45    7.35
  -3  -4  10  208.22    7.83
   3   4  10  185.50    7.15
  -3  -4  10  198.37    7.19
   3   4  10  198.42    7.67
  -3  -4  10  199.95    6.80
   3   4  10  196.94    7.21
   3   4  10  192.21    7.16
   3   4  10  199.36    7.67
  -3  -4  10  196.03    7.35
   3   4  10  206.80    6.69
   3   4  10  196.30    6.64
   3   4  11  105.49    5.33
   3   4  11  103.06    4.87
  -3  -4  11  107.54    4.52
   3   4  11  109.54    5.04
   3   4  11  111.63    5.39
  -3  -4  11   97.75    4.34
  -3  -4  11  110.32    4.41
   3   4  11  112.82    4.97
  -3  -4  11   98.31    5.19
  -3  -4  11  104.44    4.87
   3   4  11  111.56    5.08
   3   4  11  105.89    4.41
   3   4  11  100.20    4.32
  -3  -4  11  106.23    5.04
   3   4  11   95.64    4.63
  -3  -4  12  179.48    7.12
   3   4  12  204.14    8.04
   3   4  12  188.35    7.41
  -3  -4  12  189.26    6.87
  -3  -4  12  182.73    6.80
   3   4  12  188.87    7.74
  -3  -4  12  177.26    6.65
   3   4  12  192.20    7.33
  -3  -4  12  185.22    7.82
   3   4  12  187.68    7.47
  -3  -4  12  191.71    7.28
   3   4  12  172.64    7.02
  -3  -4  12  208.77    7.73
   3   4  12  194.63    6.77
   3   4  12  195.16    6.78
   3   4  12  196.88    7.59
   3   4  13  203.69    7.82
  -3  -4  13  195.84    8.34
  -3  -4  13  176.05    7.24
   3   4  13  179.71    6.84
   3   4  13  180.80    8.05
   3   4  13  195.76    7.64
  -3  -4  13  179.48    6.97
  -3  -4  13  194.20    7.06
   3   4  13  197.95    8.06
  -3  -4  13  189.12    6.89
   3   4  13  186.35    7.46
   3   4  13  200.39    7.86
   3   4  13  183.04    7.07
  -3  -4  13  196.05    7.43
   3   4  13  191.40    7.71
   3   4  13  173.79    7.12
   3   4  13  194.65    6.97
  -3  -4  13  196.68    7.82
  -3  -4  13  186.25    8.00
  -3  -4  14   58.75    3.57
   3   4  14   69.39    4.18
   3   4  14   57.99    3.49
  -3  -4  14   62.13    3.51
   3   4  14   52.51    3.82
   3   4  14   61.14    4.47
  -3  -4  14   54.74    3.42
   3   4  14   57.08    4.11
   3   4  14   55.66    3.57
  -3  -4  14   56.71    3.73
   3   4  14   55.53    3.61
  -3  -4  14   58.08    4.08
  -3  -4  14   51.79    3.69
  -3  -4  14   53.95    4.18
   3   4  14   65.74    4.27
  -3  -4  14   53.98    4.51
   3   4  15    8.20    2.16
   3   4  15   10.47    2.74
  -3  -4  15    7.02    1.78
  -3  -4  15   10.82    2.19
   3   4  15    9.43    2.38
   3   4  15   10.62    2.28
  -3  -4  15   12.01    2.81
   3   4  15   10.60    1.87
  -3  -4  15    8.10    1.93
   3   4  15   10.54    2.25
  -3  -4  15    8.85    1.78
  -3  -4  15    8.65    1.76
  -3  -4  15   10.91    2.53
  -3  -4  15   12.86    2.49
  -3  -4  16   24.95    3.45
   3   4  16   28.29    3.30
  -3  -4  16   29.63    3.26
  -3  -4  16   24.55    2.66
  -3  -4  16   22.40    2.65
   3   4  16   24.35    2.90
  -3  -4  16   27.37    2.68
   3   4  16   24.29    3.09
  -3  -4  16   25.09    2.62
  -3  -4  16   26.21    2.77
   3   4  16   27.44    3.30
  -3  -4  16   20.95    3.17
  -3  -4  17    6.56    1.97
   3   4  17    9.08    2.47
   3   4  17    4.22    2.21
  -3  -4  17    9.59    3.00
  -3  -4  17    4.30    2.31
  -3  -4  17    7.39    1.89
   3   4  17    5.53    2.03
   3   4  17    8.81    2.36
  -3  -4  17    9.64    1.86
  -3  -4  17    6.66    1.92
  -3  -4  17    6.78    2.35
   3   4  18   24.00    3.25
  -3  -4  18   29.81    2.82
  -3  -4  18   27.98    3.43
  -3  -4  18   22.91    3.27
  -3  -4  18   24.25    2.63
  -3  -4  18   26.76    2.83
   3   4  18   19.30    2.86
   3   4  18   23.58    2.91
  -3  -4  18   28.44    2.82
   3   4  18   23.54    3.17
  -3  -4  18   26.49    3.74
  -3  -4  19    4.08    2.44
  -3  -4  19    3.27    1.59
  -3  -4  19    0.97    1.61
   3   4  19    4.65    2.23
   3   4  19    3.53    2.17
  -3  -4  19    4.47    1.73
   3   4  19    3.97    2.16
  -3  -4  20   14.87    3.09
  -3  -4  20    4.55    2.40
   3   4  20   12.17    2.37
  -3  -4  20    8.28    1.99
   3   4  20   11.52    2.53
   3   4  21   12.69    2.21
  -3  -4  21    7.65    2.60
   3   4  21   10.35    2.34
  -3  -4  21   10.16    1.83
  -3  -4  21    9.84    2.55
  -3  -4  22   29.79    2.68
   3   4  22   26.85    2.91
  -3  -4  22   30.41    3.31
   3   4  22   31.66    2.99
   3   4  22   27.12    2.81
   3   4  23    6.61    1.89
  -3  -4  23    7.83    2.14
   3   4  23    6.11    1.70
   3   4  23    5.58    1.67
  -3  -4  23    5.36    1.48
   3   4  24    3.63    1.52
   3   4  24    6.05    1.39
  -3  -4  24    5.05    1.29
   3   4  24    4.57    1.47
  -3  -4  24    6.72    1.78
  -3  -4  25    3.00    1.30
  -3  -4  25    4.13    1.28
  -3   5  25    1.58    1.67
   3  -5  24   36.45    2.41
  -3   5  24   38.87    2.44
  -3   5  24   43.69    3.09
   3  -5  23    5.11    1.66
  -3   5  23    3.18    1.93
   3  -5  23    4.47    1.59
  -3   5  23    3.56    1.27
  -3   5  23    2.84    1.33
  -3   5  22   18.00    2.29
   3  -5  22   17.82    2.44
   3  -5  22   16.42    2.22
  -3   5  22   15.24    2.64
   3  -5  22   15.90    2.04
  -3   5  22   15.55    1.98
   3  -5  22   18.90    2.12
  -3   5  21   33.77    3.07
  -3   5  21   24.58    3.31
   3  -5  21   27.45    3.09
   3  -5  21   31.39    2.95
   3  -5  21   30.30    2.74
   3  -5  21   26.20    2.59
  -3   5  21   27.00    2.57
   3  -5  20   37.09    3.26
  -3   5  20   40.79    3.53
  -3   5  20   36.66    3.88
   3  -5  20   41.78    3.85
   3  -5  20   38.98    3.22
  -3   5  20   47.39    3.43
   3  -5  20   44.94    3.61
   3  -5  20   41.79    3.25
   3  -5  19   11.63    2.10
  -3   5  19   13.66    2.36
   3  -5  19   13.10    2.22
  -3   5  19   12.18    2.08
   3  -5  19   10.18    2.33
   3  -5  19   12.19    2.48
  -3   5  18   32.27    2.97
   3  -5  18   30.71    3.63
   3  -5  18   29.07    3.06
   3  -5  18   22.01    2.93
   3  -5  17    9.89    2.26
   3  -5  17   10.11    2.49
  -3   5  17    9.36    2.31
  -3   5  17    6.92    1.95
   3  -5  17   11.41    2.41
   3  -5  17   11.41    2.09
   3  -5  17    4.46    1.82
  -3   5  17   10.98    2.11
   3  -5  17    8.74    2.67
  -3   5  17    8.39    1.85
  -3   5  16   26.26    2.69
   3  -5  16   26.64    3.26
   3  -5  16   31.48    3.30
  -3   5  16   30.23    2.86
   3  -5  16   26.25    2.86
   3  -5  16   30.14    3.10
  -3   5  16   33.42    2.93
   3  -5  16   35.64    3.37
   3  -5  16   28.02    3.55
  -3   5  15    8.91    1.92
   3  -5  15   16.59    2.67
   3  -5  15   13.56    2.09
   3  -5  15   11.65    2.80
   3  -5  15   17.93    2.77
  -3   5  15   17.02    2.17
   3  -5  15   12.37    2.59
   3  -5  15    9.84    2.09
  -3   5  15   16.13    2.25
   3  -5  15   16.13    2.42
   3  -5  14   50.45    3.77
   3  -5  14   52.17    3.46
   3  -5  14   51.88    3.65
   3  -5  14   64.72    4.46
   3  -5  14   47.60    3.89
  -3   5  14   54.37    4.44
  -3   5  14   46.29    3.38
  -3   5  14   55.07    3.47
   3  -5  14   47.63    3.54
  -3   5  14   57.88    3.54
  -3   5  13    0.88    1.31
   3  -5  13    0.69    1.41
   3  -5  13   -2.25    1.91
   3  -5  13    0.41    1.45
  -3   5  13    0.30    2.07
   3  -5  13    1.53    2.02
  -3   5  13   -0.38    1.35
   3  -5  13    2.64    1.43
  -3   5  13    0.82    1.64
  -3   5  13    1.72    1.31
   3  -5  13   -0.43    1.57
   3  -5  13    0.42    1.68
  -3   5  12  179.89    6.91
   3  -5  12  199.96    7.39
   3  -5  12  186.03    7.79
   3  -5  12  188.00    7.30
  -3   5  12  200.82    8.41
  -3   5  12  197.87    8.25
  -3   5  12  188.70    7.13
   3  -5  12  206.12    7.52
  -3   5  12  191.76    7.11
  -3   5  12  209.95    8.02
  -3   5  12  213.38    7.50
   3  -5  12  197.86    6.86
   3  -5  12  194.16    6.83
   3  -5  11  117.33    5.05
  -3   5  11  113.69    4.69
   3  -5  11  108.54    5.53
   3  -5  11  112.05    5.07
  -3   5  11  119.62    6.00
  -3   5  11  114.60    5.77
  -3   5  11  111.34    4.78
   3  -5  11  113.75    5.05
   3  -5  11  107.62    5.59
  -3   5  11  117.54    4.80
   3  -5  11  113.58    4.58
   3  -5  11  126.80    4.69
  -3   5  11  125.81    5.65
  -3   5  11  120.22    5.08
  -3   5  10  440.65   13.26
  -3   5  10  420.65   13.81
   3  -5  10  443.92   13.39
  -3   5  10  425.76   14.19
  -3   5  10  420.06   14.00
  -3   5  10  435.31   12.99
   3  -5  10  449.01   13.23
  -3   5  10  443.65   12.82
   3  -5  10  428.30   13.17
   3  -5  10  398.05   13.78
   3  -5  10  444.40   12.65
   3  -5  10  450.09   12.68
   3  -5  10  430.29   13.18
  -3   5  10  426.50   12.90
   3  -5  10  439.48   14.02
   3  -5   9   12.99    1.85
  -3   5   9   15.17    2.38
  -3   5   9   12.83    2.09
   3  -5   9   15.16    1.54
   3  -5   9   16.49    1.73
  -3   5   9   15.84    1.89
  -3   5   9   14.70    2.28
   3  -5   9   12.86    2.19
   3  -5   9   13.25    1.71
  -3   5   9   13.54    1.59
   3  -5   9   16.32    2.19
   3  -5   8  329.60   10.73
   3  -5   8  336.42   11.10
  -3   5   8  357.27   10.30
   3  -5   8  322.93   10.31
  -3   5   8  340.41   11.32
   3  -5   8  362.20   10.03
   3  -5   8  339.75   11.25
  -3   5   8  341.52   11.18
   3  -5   8  346.00   10.34
  -3   5   8  327.18   10.49
  -3   5   7  304.50    9.04
  -3   5   7  287.66   10.01
   3  -5   7  317.60    8.83
   3  -5   7  292.37    9.12
   3  -5   7  284.44    9.56
   3  -5   7  299.89   10.09
   3  -5   6  408.27   12.19
  -3   5   6  442.13   12.21
   3  -5   6  440.42   11.94
   3  -5   6  420.54   13.25
   3  -5   5  234.49    7.34
   3  -5   5  239.60    8.31
   3  -5   5  249.59    7.08
   3   5  -5  238.97    7.43
   3  -5   5  237.87    7.92
  -3   5   5  240.84    7.28
   3  -5   4   90.73    4.06
   3  -5   4   95.30    3.94
   3  -5   4   99.65    3.27
   3   5  -4   88.75    3.84
   3   5  -4   89.61    3.49
   3  -5   4   89.12    3.45
   3   5  -3   87.95    3.74
   3  -5   3   88.70    3.73
   3  -5   3   92.83    3.09
   3   5  -3   88.30    3.30
   3  -5   3   86.62    3.92
  -3  -5  -2  904.83   24.28
   3  -5   2  915.49   25.32
   3   5  -2  950.88   25.08
   3   5  -2  939.71   24.53
   3  -5   2  944.96   24.96
   3  -5   2  959.38   24.36
   3   5  -2  956.98   24.57
   3   5  -2  890.67   25.38
   3  -5   1  138.90    4.65
   3  -5   1  139.59    4.25
   3   5  -1  133.44    4.32
   3   5  -1  139.60    4.83
  -3  -5  -1  137.41    4.36
   3   5  -1  136.16    4.34
   3  -5   1  134.73    4.25
   3   5  -1  138.38    5.16
   3  -5   0 1411.59   36.22
   3  -5   0 1417.87   36.00
   3   5   0 1371.49   35.97
   3   5   0 1411.20   36.01
   3  -5   0 1344.51   35.99
  -3  -5   0 1423.60   36.26
   3   5   0 1420.66   36.94
   3  -5  -1  131.14    4.22
   3   5   1  136.20    4.20
   3  -5  -1  132.19    4.29
   3   5   1  130.28    4.15
   3  -5  -1  136.54    4.27
   3   5   1  139.51    5.08
  -3  -5   1  137.88    4.60
  -3  -5   2  969.02   25.28
   3  -5  -2  923.75   24.88
  -3  -5   2  979.32   25.84
   3  -5  -2  961.34   24.89
   3   5   2  936.53   24.68
   3   5   2  950.38   25.60
   3   5   3   79.11    3.60
  -3  -5   3   92.43    3.67
   3   5   3   90.71    3.07
  -3  -5   3   86.43    4.00
   3  -5  -3   91.20    3.33
   3   5   4  102.22    4.15
   3   5   4   99.42    3.92
  -3  -5   4  109.42    4.56
  -3  -5   4  101.87    4.11
   3  -5  -4  104.51    3.81
   3   5   4  104.63    3.51
  -3  -5   5  245.41    8.10
  -3  -5   5  258.64    7.51
   3   5   5  245.64    7.86
   3   5   5  262.91    7.44
   3   5   5  246.76    8.45
  -3  -5   6  437.38   12.15
   3   5   6  427.75   12.57
   3   5   6  443.63   12.09
   3   5   6  411.35   13.13
   3   5   7  281.95    9.67
  -3  -5   7  295.76    9.46
  -3  -5   7  302.79    8.81
  -3  -5   7  295.09    9.97
   3   5   7  299.60    8.72
   3   5   7  289.77    9.21
  -3  -5   8  327.80   10.89
  -3  -5   8  334.17   10.46
   3   5   8  329.87   10.72
   3   5   8  313.25   10.48
   3   5   8  305.83   10.52
  -3  -5   8  335.77    9.72
   3   5   8  309.76   10.10
   3   5   8  333.08    9.65
  -3  -5   9   20.92    2.51
  -3  -5   9   16.74    2.07
   3   5   9   19.07    2.26
   3   5   9   18.40    2.11
   3   5   9   17.36    2.16
  -3  -5   9   18.11    1.63
   3   5   9   19.08    2.46
   3   5   9   15.16    1.59
   3   5   9   19.36    1.99
   3   5   9   17.22    2.09
   3   5  10  469.77   14.04
  -3  -5  10  438.01   12.92
   3   5  10  442.99   13.62
   3   5  10  418.38   14.14
  -3  -5  10  432.49   12.98
  -3  -5  10  448.33   12.90
   3   5  10  431.42   13.49
  -3  -5  10  445.51   14.32
   3   5  10  433.03   13.85
  -3  -5  10  454.24   13.73
   3   5  10  447.78   14.01
   3   5  10  425.74   13.81
  -3  -5  10  465.61   13.91
   3   5  10  441.38   12.89
   3   5  10  434.17   12.85
   3   5  11  125.76    5.60
   3   5  11  120.54    5.28
  -3  -5  11  116.18    4.73
   3   5  11  127.73    4.83
   3   5  11  124.44    5.96
  -3  -5  11  114.21    4.74
  -3  -5  11  120.34    4.72
   3   5  11  113.95    5.22
  -3  -5  11  124.65    6.00
   3   5  11  117.82    5.45
  -3  -5  11  116.73    5.34
   3   5  11  109.31    5.47
   3   5  11  110.82    5.38
  -3  -5  11  119.21    5.58
   3   5  11  113.07    4.65
   3   5  12  200.40    7.73
   3   5  12  190.48    8.06
   3   5  12  192.38    7.41
  -3  -5  12  181.37    6.77
   3  -5 -12  187.46    7.33
  -3  -5  12  187.36    6.80
  -3  -5  12  190.99    7.64
  -3  -5  12  178.94    6.68
   3   5  12  182.13    7.23
  -3  -5  12  187.26    7.96
  -3  -5  12  191.81    7.40
   3   5  12  187.28    7.70
   3   5  12  182.42    6.70
   3   5  12  193.65    6.80
   3   5  12  176.95    7.35
   3   5  13    0.33    1.34
  -3  -5  13    1.43    1.18
  -3  -5  13    3.56    1.68
   3   5  13    0.46    1.57
   3   5  13    1.01    1.72
  -3  -5  13    1.77    1.24
   3  -5 -13    0.43    1.61
   3   5  13    1.56    1.79
  -3  -5  13    2.02    1.74
  -3  -5  13    0.34    1.27
   3   5  13    0.56    1.51
  -3  -5  13    1.55    1.78
   3   5  13    0.24    1.89
   3   5  13    1.03    1.75
   3   5  13    0.89    2.23
  -3  -5  13    0.29    2.02
   3   5  13    1.86    1.56
  -3  -5  14   52.69    3.31
   3   5  14   47.74    3.62
   3   5  14   57.59    3.97
  -3  -5  14   46.02    4.26
   3   5  14   54.08    3.96
  -3  -5  14   49.71    3.66
   3   5  14   52.59    3.96
   3   5  14   55.62    3.76
   3   5  14   62.04    4.71
   3   5  14   47.09    3.66
  -3  -5  14   53.31    3.40
  -3  -5  14   52.52    3.70
  -3  -5  14   50.26    3.28
  -3  -5  14   48.13    3.99
  -3  -5  14   58.33    4.51
  -3  -5  15   14.22    2.12
  -3  -5  15   13.60    2.39
   3   5  15   14.30    2.55
   3   5  15   13.56    2.28
  -3  -5  15   10.50    2.30
  -3  -5  15   11.86    1.95
  -3  -5  15   12.74    2.23
   3   5  15   12.50    2.25
  -3  -5  15   10.89    1.80
   3   5  15   12.55    2.52
  -3  -5  15   12.44    2.88
  -3  -5  15   15.52    2.69
   3   5  15    9.35    2.24
  -3  -5  16   24.03    3.16
  -3  -5  16   28.91    2.93
   3   5  16   31.11    3.33
   3   5  16   25.31    2.78
  -3  -5  16   35.15    3.50
   3   5  16   22.94    2.87
  -3  -5  16   31.43    3.11
  -3  -5  16   33.57    2.81
   3   5  16   28.52    3.36
  -3  -5  16   27.25    3.69
   3   5  16   26.37    3.05
  -3  -5  16   29.79    2.80
  -3  -5  16   27.68    2.69
  -3  -5  17    8.53    2.10
   3   5  17    7.46    2.45
   3   5  17    6.85    2.25
  -3  -5  17    8.24    2.79
   3   5  17   10.73    2.35
  -3  -5  17    6.01    1.88
   3   5  17   10.36    2.18
  -3  -5  17   10.56    1.88
  -3  -5  17    7.01    2.21
  -3  -5  17   10.60    2.62
  -3  -5  17    7.21    1.73
  -3  -5  17   12.15    2.64
  -3  -5  18   22.74    2.68
  -3  -5  18   28.05    3.33
  -3  -5  18   26.16    2.63
  -3  -5  18   25.05    2.67
   3   5  18   28.75    3.31
  -3  -5  18   31.25    3.39
   3   5  18   25.44    3.20
   3   5  18   23.14    2.97
  -3  -5  19   15.61    3.20
   3   5  19   11.66    2.31
  -3  -5  19   12.06    2.02
   3   5  19    9.81    2.30
   3   5  19   13.78    2.35
  -3  -5  19   14.75    2.83
   3   5  20   37.06    3.30
   3   5  20   39.63    3.37
  -3  -5  20   39.75    3.12
  -3  -5  20   37.81    4.13
   3   5  20   39.85    3.50
  -3  -5  20   36.24    3.71
   3   5  21   33.17    2.93
   3   5  21   29.79    2.84
  -3  -5  21   28.42    2.61
   3   5  21   27.87    2.96
  -3  -5  21   32.42    3.42
   3   5  22   21.25    2.48
  -3  -5  22   17.91    2.68
   3   5  22   18.28    2.26
  -3  -5  22   18.85    2.01
   3   5  22   16.94    2.14
  -3  -5  23    5.35    1.79
   3   5  23    5.38    1.38
   3   5  23    5.65    1.43
  -3  -5  24   38.66    2.87
  -3  -5  24   38.21    2.37
  -3   6  24    8.29    1.81
   3  -6  23    3.75    1.51
  -3   6  23    6.05    1.87
  -3   6  23    4.58    1.34
   3  -6  22   17.96    2.48
  -3   6  22   18.93    2.59
  -3   6  22   16.58    2.18
   3  -6  21    8.12    2.20
  -3   6  21    9.41    2.01
  -3   6  21    7.92    2.37
   3  -6  20    8.29    1.88
   3  -6  20    9.07    2.44
  -3   6  20   12.88    2.34
   3  -6  19    7.87    2.15
   3  -6  19    9.80    2.65
  -3   6  19    7.91    2.26
   3  -6  18   23.18    2.95
  -3   6  18   26.82    3.04
   3  -6  17   38.88    3.94
   3  -6  16   46.77    4.00
  -3   6  16   53.14    4.16
   3  -6  16   44.30    3.99
   3  -6  16   60.26    4.66
   3  -6  16   50.32    3.64
  -3   6  15    3.47    2.14
   3  -6  15    3.97    2.18
   3  -6  15    3.13    1.75
   3  -6  15   -2.20    2.62
  -3   6  14   75.44    4.72
   3  -6  14   73.27    4.75
   3  -6  14   72.28    4.38
   3  -6  14   78.88    5.18
  -3   6  14   79.51    5.41
  -3   6  13   25.21    3.38
   3  -6  13   31.97    2.91
   3  -6  13   30.86    3.23
   3  -6  13   38.55    3.72
  -3   6  13   34.97    3.74
  -3   6  12    3.69    2.33
  -3   6  12    5.64    2.27
   3  -6  12    6.59    2.42
  -3   6  12    3.90    2.09
  -3   6  12    3.19    1.69
   3  -6  12    4.96    2.18
   3  -6  12    2.43    1.68
   3  -6  12    2.87    2.02
   3  -6  11   75.54    4.26
  -3   6  11   81.25    5.03
  -3   6  11   81.06    4.85
  -3   6  11   84.66    4.24
   3  -6  11   80.17    4.77
   3  -6  11   82.15    4.87
  -3   6  11   86.19    5.11
  -3   6  10  113.19    5.89
   3  -6  10  121.40    5.49
  -3   6  10  122.40    5.88
  -3   6  10  123.45    5.24
  -3   6  10  131.09    6.27
   3  -6  10  125.22    5.96
   3  -6  10  121.60    5.79
  -3   6   9   16.67    2.46
   3  -6   9   14.62    2.04
  -3   6   9   15.36    2.45
  -3   6   9   13.21    1.88
  -3   6   9   15.60    2.43
   3  -6   9   16.91    2.54
   3  -6   9   15.24    2.23
  -3   6   8   38.01    3.28
  -3   6   8   43.68    3.36
   3  -6   8   41.61    2.99
  -3   6   8   40.69    3.39
   3  -6   8   42.58    2.75
  -3   6   8   50.80    2.91
   3  -6   8   40.19    3.27
   3  -6   8   40.88    3.11
  -3   6   7  227.74    8.40
  -3   6   7  224.31    8.49
   3  -6   7  215.18    8.21
   3  -6   7  222.25    7.91
   3  -6   7  223.39    8.39
   3  -6   7  228.70    8.13
  -3   6   7  231.14    8.45
  -3   6   7  223.95    7.59
   3  -6   6  435.18   12.94
   3  -6   6  409.72   12.99
   3  -6   6  386.94   12.52
   3  -6   6  397.87   12.58
   3  -6   5    9.85    1.70
   3  -6   5    8.12    1.96
   3   6  -5    8.23    1.44
  -3   6   4   80.39    3.69
   3  -6   4   71.15    3.66
   3   6  -4   71.68    3.39
   3  -6   4   77.14    3.60
   3   6  -3   86.66    3.64
   3  -6   3   84.34    3.73
   3   6  -2   40.45    2.36
   3   6  -2   39.68    2.74
   3  -6   2   38.63    2.33
  -3  -6  -1   62.02    2.61
   3   6  -1   73.46    3.48
  -3  -6   0    5.39    1.03
   3   6   0    5.09    1.40
  -3  -6   1   67.83    2.94
   3   6   1   64.69    3.31
  -3  -6   2   43.17    2.38
   3   6   2   39.55    2.48
  -3  -6   3   90.90    3.80
   3   6   3   91.14    3.92
  -3  -6   4   65.11    3.72
   3   6   4   72.15    3.71
   3   6   4   70.02    3.62
   3   6   4   77.38    3.44
  -3  -6   5    9.29    1.55
  -3  -6   5    6.65    1.76
   3   6   5    9.39    1.79
  -3  -6   6  433.63   12.65
   3   6   6  405.05   13.13
  -3  -6   6  416.57   13.20
   3   6   6  408.26   12.92
   3   6   7  246.88    8.39
   3   6   7  227.70    8.50
  -3  -6   7  229.31    7.93
   3   6   7  222.87    8.33
   3   6   7  222.39    8.56
  -3  -6   7  226.53    8.46
  -3  -6   8   46.73    3.37
   3   6   8   36.91    2.99
  -3  -6   8   38.70    2.85
   3   6   8   44.02    3.27
   3   6   8   50.33    3.20
   3   6   8   42.32    3.28
   3   6   8   44.54    3.38
  -3  -6   9   14.19    2.42
   3   6   9   13.78    2.24
   3   6   9   14.79    2.18
  -3  -6   9   17.47    2.15
   3   6   9   15.20    2.18
   3   6   9   14.08    1.98
   3   6   9   14.31    2.35
  -3  -6  10  137.27    6.45
   3   6  10  122.58    6.02
   3  -6 -10  122.37    5.69
   3   6  10  143.00    6.29
  -3  -6  10  145.89    5.98
   3   6  10  135.46    6.21
   3   6  10  140.13    6.04
   3   6  10  125.35    6.25
  -3  -6  11   83.85    5.07
   3   6  11   84.30    4.78
   3   6  11   73.31    4.53
   3  -6 -11   78.81    4.44
   3   6  11   82.69    4.65
  -3  -6  11   93.81    4.70
   3   6  11   90.89    4.85
   3   6  11   81.83    5.05
  -3  -6  12    3.51    2.29
  -3  -6  12    3.17    1.80
   3   6  12    2.67    1.92
   3   6  12    5.61    1.88
   3  -6 -12    6.60    1.87
   3   6  12    5.96    2.52
   3   6  12    6.00    1.95
  -3  -6  13   28.76    2.89
   3   6  13   31.19    3.16
   3   6  13   35.25    3.21
   3  -6 -13   31.10    2.94
  -3  -6  13   29.24    3.07
   3   6  13   33.87    3.75
  -3  -6  13   32.34    3.58
   3   6  13   34.33    3.28
   3   6  14   67.22    4.46
  -3  -6  14   76.33    5.07
  -3  -6  14   63.55    4.39
  -3  -6  14   73.33    4.48
   3   6  14   69.61    4.68
   3   6  14   70.79    4.58
   3   6  14   68.53    4.97
   3   6  15    0.54    1.71
  -3  -6  15    0.99    1.98
  -3  -6  15    3.71    1.81
   3   6  15   -0.91    2.27
  -3  -6  15    0.69    2.34
   3   6  15   -0.29    1.95
  -3  -6  15    0.25    1.69
  -3  -6  16   54.88    3.95
  -3  -6  16   57.84    4.25
  -3  -6  16   48.13    4.30
   3   6  16   50.49    3.89
  -3  -6  16   55.46    4.69
   3   6  16   48.42    4.06
  -3  -6  17   31.02    3.32
  -3  -6  17   34.85    3.21
  -3  -6  17   39.71    3.81
   3   6  17   32.05    3.41
  -3  -6  18   32.89    3.78
  -3  -6  19   13.58    2.71
  -3  -6  19    8.20    2.70
   3   6  19   10.48    2.50
  -3  -6  20   13.83    2.92
  -3  -6  20   10.32    2.54
  -3  -6  21    4.12    2.33
  -3  -6  21    5.35    2.17
  -3  -6  22   10.06    2.11
  -3  -6  23    2.34    1.51
  -3  -6  24    7.86    1.30
  -3  -6  24    6.62    1.45
  -3   7  23    9.13    1.45
   3  -7  23    8.96    1.61
  -3   7  23   10.04    1.77
  -3   7  22   10.77    1.91
   3  -7  22   12.76    2.04
  -3   7  22   13.73    2.12
  -3   7  21    7.21    1.84
   3  -7  21    9.54    2.20
  -3   7  20   24.09    2.81
   3  -7  20   18.34    2.79
   3  -7  19   19.76    2.45
  -3   7  19   23.70    2.79
   3  -7  19   24.53    2.79
   3  -7  19   18.21    2.95
   3  -7  18   11.96    2.32
  -3   7  18   13.60    2.57
   3  -7  18   14.69    2.52
   3  -7  18   12.79    2.66
   3  -7  17   12.92    2.45
  -3   7  17   14.67    2.64
   3  -7  17   12.45    2.53
   3  -7  16   26.77    3.49
   3  -7  16   23.09    2.81
  -3   7  15   45.52    4.51
   3  -7  15   45.40    3.63
   3  -7  15   50.16    4.45
  -3   7  15   44.70    3.95
   3  -7  15   46.63    3.93
  -3   7  14   15.34    3.17
   3  -7  14   18.46    2.79
   3  -7  14   17.37    3.17
  -3   7  14   12.01    2.47
   3  -7  14   17.00    2.55
  -3   7  13   45.85    4.36
   3  -7  13   44.52    3.57
  -3   7  13   44.44    4.34
   3  -7  13   46.83    4.01
  -3   7  13   51.53    4.04
   3  -7  13   43.76    4.11
  -3   7  12    8.18    2.41
  -3   7  12    7.95    2.83
  -3   7  12   10.63    2.73
   3  -7  12   10.28    2.63
   3  -7  12    5.97    2.01
   3  -7  12   11.22    2.45
  -3   7  12    9.21    2.24
   3  -7  12    4.08    2.12
  -3   7  11  174.02    7.74
  -3   7  11  189.18    7.02
  -3   7  11  162.38    7.90
   3  -7  11  190.56    8.00
  -3   7  11  175.87    8.23
   3  -7  11  175.96    7.39
  -3   7  11  174.72    7.60
   3  -7  11  181.79    7.85
   3  -7  11  174.08    7.67
  -3   7  10   73.87    4.74
  -3   7  10   83.20    4.17
  -3   7  10   90.14    5.26
   3  -7  10   83.77    5.07
  -3   7  10   83.31    5.21
   3  -7  10   82.43    4.57
  -3   7  10   80.68    4.64
   3  -7  10   77.56    4.80
   3  -7  10   85.58    4.79
  -3   7   9   66.97    4.44
   3  -7   9   74.00    3.90
  -3   7   9   64.15    3.56
  -3   7   9   66.16    4.59
  -3   7   9   65.45    4.52
   3  -7   9   69.37    4.50
   3  -7   9   67.78    4.07
   3  -7   9   74.56    4.61
  -3   7   9   69.88    4.15
   3  -7   9   69.78    4.23
  -3   7   8   11.52    1.77
  -3   7   8   13.67    2.49
   3  -7   8   11.79    1.78
  -3   7   8   12.59    2.42
  -3   7   8    9.05    2.24
   3  -7   8   13.76    2.40
   3  -7   8   14.92    2.21
   3  -7   8   11.02    2.50
  -3   7   8   13.90    2.10
   3  -7   8    9.17    2.01
  -3   7   7   21.27    2.02
  -3   7   7   23.08    2.82
  -3   7   7   21.38    2.64
  -3   7   7   23.00    2.90
   3  -7   7   21.80    2.53
   3  -7   7   25.49    2.61
   3  -7   7   21.91    2.72
  -3   7   7   20.00    2.34
   3  -7   7   30.03    2.59
   3  -7   6  229.07    8.44
  -3   7   6  240.40    9.33
  -3   7   6  249.42    9.13
  -3   7   6  232.07    7.80
   3   7  -6  230.23    8.01
   3  -7   6  228.90    8.32
   3  -7   6  247.50    8.98
  -3   7   6  240.94    8.45
   3  -7   6  241.11    8.69
   3  -7   5   12.50    2.03
  -3   7   5   12.68    1.85
   3   7  -5   15.33    1.78
   3  -7   5   14.68    2.09
   3  -7   5   17.05    2.01
   3  -7   4  171.47    6.53
  -3   7   4  170.58    6.42
   3   7  -4  162.48    6.57
   3  -7   4  172.51    6.59
   3   7  -4  165.94    6.28
  -3   7   3   37.77    2.62
   3   7  -3   36.56    2.78
   3  -7   3   32.69    2.80
   3  -7   2   16.23    1.66
   3   7  -2   13.17    1.81
  -3   7   2   14.96    1.81
   3   7  -1   31.56    2.45
   3   7   0    9.20    1.63
  -3  -7   0    6.30    1.12
   3   7   1   44.78    2.95
   3   7   1   40.22    2.76
  -3  -7   1   35.13    2.24
   3   7   2   14.63    1.94
   3   7   2   17.61    1.98
  -3  -7   2   11.50    1.88
   3   7   3   35.92    2.80
  -3  -7   3   38.32    2.87
  -3  -7   3   35.88    2.40
   3   7   4  173.10    6.93
  -3  -7   4  173.72    6.95
  -3  -7   4  184.14    6.38
   3   7   5   15.36    2.05
  -3  -7   5   13.07    2.15
  -3  -7   5   13.23    1.76
   3   7   6  251.95    9.47
  -3  -7   6  233.97    8.25
  -3  -7   6  250.35    8.96
   3   7   6  229.13    8.66
   3   7   7   28.06    2.78
   3   7   7   29.43    3.19
   3  -7  -7   33.33    2.78
  -3  -7   7   31.30    2.62
   3   7   7   30.05    2.99
   3   7   7   25.54    2.48
  -3  -7   7   27.69    2.87
  -3  -7   8   16.04    2.46
   3   7   8   14.56    2.29
   3   7   8   13.55    2.36
   3  -7  -8   15.51    2.31
  -3  -7   8   14.27    2.11
   3   7   8   17.15    2.47
   3   7   8   12.87    1.97
   3   7   8   10.62    2.43
  -3  -7   9   78.74    4.72
   3   7   9   67.79    4.49
   3  -7  -9   71.82    4.24
   3   7   9   75.18    4.49
  -3  -7   9   69.18    4.07
   3   7   9   74.32    4.63
   3   7   9   81.49    4.37
   3   7   9   72.02    4.81
   3   7  10   81.74    4.98
   3  -7 -10   89.24    4.77
  -3  -7  10   88.85    5.14
  -3  -7  10   83.93    4.67
   3   7  10   92.97    5.17
   3   7  10   93.78    4.87
   3   7  10   87.52    5.29
  -3  -7  11  195.56    8.06
   3   7  11  154.32    7.41
   3   7  11  160.98    7.41
   3  -7 -11  178.03    7.22
   3   7  11  169.03    7.22
  -3  -7  11  180.70    7.25
   3   7  11  160.39    7.42
   3   7  11  152.95    7.70
  -3  -7  12    6.28    2.29
  -3  -7  12    6.75    2.01
   3   7  12    2.06    2.04
   3   7  12    5.99    2.15
   3  -7 -12    8.63    2.02
   3   7  12    3.67    1.90
   3   7  12    7.73    2.66
  -3  -7  13   44.78    4.05
  -3  -7  13   56.00    3.80
   3   7  13   49.10    4.02
   3   7  13   36.27    3.52
   3  -7 -13   49.59    3.76
   3   7  13   54.36    4.00
  -3  -7  13   43.03    3.71
   3   7  13   38.11    4.12
  -3  -7  14   16.45    2.97
   3   7  14   18.16    2.94
   3   7  14   14.93    2.59
   3  -7 -14   18.18    2.57
  -3  -7  14   12.06    2.50
  -3  -7  14   14.62    2.41
   3   7  14   16.76    2.54
   3   7  14   16.40    3.24
   3   7  15   47.65    4.45
  -3  -7  15   42.80    4.10
  -3  -7  15   43.90    3.71
   3   7  15   35.47    3.80
   3   7  15   46.45    3.82
  -3  -7  15   45.02    4.36
  -3  -7  15   42.30    3.61
  -3  -7  16   27.75    3.19
  -3  -7  16   29.43    3.56
   3   7  16   30.48    3.28
  -3  -7  16   25.88    2.91
  -3  -7  17   17.21    3.20
   3   7  18    8.50    2.32
  -3  -7  18    9.49    2.80
  -3  -7  19   22.41    3.18
   3   7  19   18.62    2.62
  -3  -7  19   18.95    2.93
  -3  -7  20   19.66    2.84
  -3  -7  20   22.38    3.13
  -3  -7  21    6.65    2.04
[truncated: 742,983 more chars]
