# Supplementary material for: Tandem Reactivity of Metal−Carbon and Carbon−Silicon Bonds in Mononuclear α‐Silyl Organolithium or Organosodium Complexes Towards CO, CO2 and Heteroallenes
Source: Angew Chem Int Ed Engl. 2026 Apr 11;65(21):e8906317. doi: 10.1002/anie.8906317 (PMC13182206; doi:10.1002/anie.8906317)
Supplement: Supplementary file 2 — Supporting File 2: anie72186‐sup‐0002‐CIF.zip. [file ANIE-65-e8906317-s001.zip › anie72186-sup-0002-CIF/7.cif]

data_xy2025-02-19
_audit_creation_date               2026-02-17
_audit_creation_method
;
Olex2 1.5
(compiled 2025.07.13 svn.rb7424aed for OlexSys, GUI svn.r7314)
;
_shelx_SHELXL_version_number       '2019/3'
_audit_contact_author_address      ?
_audit_contact_author_email        ?
_audit_contact_author_name         ''
_audit_contact_author_phone        ?
_publ_contact_author_id_orcid      ?
_publ_section_references
;
Bourhis, L.J., Dolomanov, O.V., Gildea, R.J., Howard, J.A.K., Puschmann, H.
 (2015). Acta Cryst. A71, 59-75.

Dolomanov, O.V., Bourhis, L.J., Gildea, R.J, Howard, J.A.K. & Puschmann, H.
 (2009), J. Appl. Cryst. 42, 339-341.

Sheldrick, G.M. (2015). Acta Cryst. C71, 3-8.
;
_chemical_name_common              ?
_chemical_name_systematic          ?
_chemical_formula_moiety           'C29 H50 Li N5 S Si, C7 H8'
_chemical_formula_sum              'C36 H58 Li N5 S Si'
_chemical_formula_weight           627.96
_chemical_melting_point            ?
_chemical_oxdiff_formula           'C29 H50 N5 Li1 S1 Si1'
_chemical_oxdiff_usercomment       'Yellow block'
loop_
  _atom_type_symbol
  _atom_type_description
  _atom_type_scat_dispersion_real
  _atom_type_scat_dispersion_imag
  _atom_type_scat_source
 'C' 'C' 0.0181 0.0091 'International Tables Vol C Tables 4.2.6.8 and 6.1.1.4'
 'H' 'H' 0.0000 0.0000 'International Tables Vol C Tables 4.2.6.8 and 6.1.1.4'
 'Li' 'Li' 0.0008 0.0003 'International Tables Vol C Tables 4.2.6.8 and 6.1.1.4'
 'N' 'N' 0.0311 0.0180 'International Tables Vol C Tables 4.2.6.8 and 6.1.1.4'
 'S' 'S' 0.3331 0.5567 'International Tables Vol C Tables 4.2.6.8 and 6.1.1.4'
 'Si' 'Si' 0.2541 0.3302 'International Tables Vol C Tables 4.2.6.8 and 6.1.1.4'

_shelx_space_group_comment
;
The symmetry employed for this shelxl refinement is uniquely defined
by the following loop, which should always be used as a source of
symmetry information in preference to the above space-group names.
They are only intended as comments.
;
_space_group_crystal_system        'monoclinic'
_space_group_IT_number             14
_space_group_name_H-M_alt          'P 1 21/c 1'
_space_group_name_Hall             '-P 2ybc'
loop_
  _space_group_symop_operation_xyz
 'x, y, z'
 '-x, y+1/2, -z+1/2'
 '-x, -y, -z'
 'x, -y-1/2, z-1/2'

_cell_length_a                     19.5097(2)
_cell_length_b                     11.21320(10)
_cell_length_c                     17.2329(2)
_cell_angle_alpha                  90
_cell_angle_beta                   97.3760(10)
_cell_angle_gamma                  90
_cell_volume                       3738.78(7)
_cell_formula_units_Z              4
_cell_measurement_reflns_used      13676
_cell_measurement_temperature      100.00(10)
_cell_measurement_theta_max        78.7550
_cell_measurement_theta_min        4.5350
_shelx_estimated_absorpt_T_max     0.926
_shelx_estimated_absorpt_T_min     0.860
_exptl_absorpt_coefficient_mu      1.293
_exptl_absorpt_correction_T_max    1.000
_exptl_absorpt_correction_T_min    0.789
_exptl_absorpt_correction_type     gaussian
_exptl_absorpt_process_details
;
CrysAlisPro 1.171.43.144a (Rigaku Oxford Diffraction, 2024)
Numerical absorption correction based on gaussian integration over
a multifaceted crystal model
Empirical absorption correction using spherical harmonics,
implemented in SCALE3 ABSPACK scaling algorithm.
;
_exptl_absorpt_special_details     ?
_exptl_crystal_colour              yellow
_exptl_crystal_colour_primary      yellow
_exptl_crystal_density_diffrn      1.116
_exptl_crystal_density_meas        ?
_exptl_crystal_density_method      ?
_exptl_crystal_description         block
_exptl_crystal_F_000               1368
loop_
  _exptl_crystal_face_index_h
  _exptl_crystal_face_index_k
  _exptl_crystal_face_index_l
  _exptl_crystal_face_perp_dist
 2 -2 -11 0.0594
 1 1 -11 0.0586
 1 3 -10 0.0565
 -1 7 -3 0.0661
 -2 5 8 0.0552
 0 -4 9 0.0321
 1 -7 -2 0.0545
 8 -5 -5 0.0517
 13 0 -1 0.0323
 10 4 3 0.0472
 -13 -1 0 0.0266
 -7 -5 -5 0.0506
 6 -1 9 0.0429
 7 -3 7 0.0412
 7 -5 4 0.0472
 -7 2 -8 0.0578
 7 -2 -9 0.0539
 -9 -3 8 0.0377
 7 6 -5 0.0565
 8 4 -8 0.0513
 8 0 -10 0.0506

_exptl_crystal_size_max            0.12
_exptl_crystal_size_mid            0.1
_exptl_crystal_size_min            0.06
loop_
  _exptl_oxdiff_crystal_face_indexfrac_h
  _exptl_oxdiff_crystal_face_indexfrac_k
  _exptl_oxdiff_crystal_face_indexfrac_l
  _exptl_oxdiff_crystal_face_x
  _exptl_oxdiff_crystal_face_y
  _exptl_oxdiff_crystal_face_z
 1.7509 -2.3511 -10.5843 0.3730 0.4827 0.7924
 1.3109 0.7573 -11.1187 0.5404 0.7035 0.4615
 0.8178 3.0137 -10.1608 0.6008 0.7843 0.1549
 -0.8297 7.0573 -2.5252 0.4398 0.5790 -0.6865
 -1.8597 5.1729 7.8472 -0.1186 -0.1491 -0.9817
 -0.4609 -4.2840 9.0071 -0.6068 -0.7934 0.0480
 1.3814 -7.1749 -1.6006 -0.2576 -0.3422 0.9036
 7.8917 -4.8697 -5.3920 -0.4020 0.3039 0.8637
 12.6423 0.0788 -0.7920 -0.7901 0.6040 0.1046
 9.9844 3.6113 2.9083 -0.6897 0.5298 -0.4935
 -12.5619 -0.5617 0.3056 0.7940 -0.6074 -0.0254
 -6.9321 -5.0071 -4.5082 0.5252 -0.4050 0.7484
 6.1125 -0.9642 8.9016 -0.9186 -0.2724 -0.2862
 6.9391 -2.8937 7.3660 -0.9583 -0.2854 0.0132
 6.9340 -5.3638 3.5967 -0.8415 -0.2523 0.4778
 -6.8032 2.4672 -7.7851 0.9569 0.2847 0.0565
 7.1243 -2.2875 -9.2940 -0.0496 0.6545 0.7544
 -8.9255 -2.7898 7.6420 0.0790 -0.9912 -0.1063
 6.6593 5.5369 -4.9903 0.0244 0.9368 -0.3491
 7.7840 3.7110 -7.5664 0.0248 0.9997 -0.0092
 7.6421 0.0001 -9.7156 0.0195 0.8556 0.5173

_exptl_transmission_factor_max     ?
_exptl_transmission_factor_min     ?
_diffrn_reflns_av_R_equivalents    0.0327
_diffrn_reflns_av_unetI/netI       0.0334
_diffrn_reflns_Laue_measured_fraction_full  0.992
_diffrn_reflns_Laue_measured_fraction_max  0.960
_diffrn_reflns_limit_h_max         23
_diffrn_reflns_limit_h_min         -24
_diffrn_reflns_limit_k_max         8
_diffrn_reflns_limit_k_min         -14
_diffrn_reflns_limit_l_max         21
_diffrn_reflns_limit_l_min         -21
_diffrn_reflns_number              27328
_diffrn_reflns_point_group_measured_fraction_full  0.992
_diffrn_reflns_point_group_measured_fraction_max  0.960
_diffrn_reflns_theta_full          67.684
_diffrn_reflns_theta_max           79.505
_diffrn_reflns_theta_min           4.558
_diffrn_ambient_environment        N~2~
_diffrn_ambient_temperature        100.00(10)
_diffrn_detector                   'Hybrid Pixel Array Detector'
_diffrn_detector_area_resol_mean   10.0000
_diffrn_detector_type              HyPix
_diffrn_measured_fraction_theta_full  0.992
_diffrn_measured_fraction_theta_max  0.960
_diffrn_measurement_details
;
List of Runs (angles in degrees, time in seconds):

  # Type    Start    End  Width  t~exp~   \w     \q     \k     \f   Frames
--------------------------------------------------------------------------
  1  \w   -120.00 -35.00   0.50    0.98    --  -48.16 -45.00 -12.00  170
  2  \w     44.00 102.00   0.50    0.98    --   48.16  45.00 137.00  116
  3  \w    -11.00  36.00   0.50    0.98    --   48.16 -45.00 -12.00   94
  4  \w   -163.00-138.00   0.50    3.90    --  -91.75 -45.00 -12.00   50
  5  \w   -106.00 -79.00   0.50    3.90    --  -91.75 -45.00 -12.00   54
  6  \w    -55.00 -20.00   0.50    3.90    --  -91.75  45.00 137.00   70
  7  \w    101.00 178.00   0.50    3.90    --  113.25  45.00 137.00  154
  8  \w    -55.00  24.00   0.50    0.98    --  -48.16  45.00 137.00  158
  9  \w    -26.00  26.00   0.50    0.98    --   48.16 -19.00-150.00  104
 10  \w   -162.00-103.00   0.50    3.90    --  -91.75 -95.00 120.00  118
 11  \w     44.00  95.00   0.50    3.90    --  113.25 -77.00 -90.00  102
 12  \w    107.00 178.00   0.50    3.90    --  113.25  77.00  30.00  142
 13  \w     43.00 105.00   0.50    3.90    --  113.25 -95.00 -30.00  124
 14  \w     42.00  92.00   0.50    3.90    --  113.25 -77.00-180.00  100
 15  \w     46.00  97.00   0.50    3.90    --  113.25 -77.00 -30.00  102
 16  \w     42.00  97.00   0.50    3.90    --  113.25 -77.00  90.00  110
 17  \w     98.00 137.00   0.50    3.90    --  113.25  61.00 150.00   78
 18  \w    151.00 178.00   0.50    3.90    --  113.25  61.00 150.00   54
 19  \w     42.00  97.00   0.50    3.90    --  113.25 -77.00  30.00  110
 20  \w     46.00 111.00   0.50    3.90    --  113.25-125.00 -90.00  130
;
_diffrn_measurement_device         'four-circle diffractometer'
_diffrn_measurement_device_type    'XtaLAB Synergy, Dualflex, HyPix'
_diffrn_measurement_method         '\w scans'
_diffrn_orient_matrix_type        
 'CrysAlisPro convention (1999,Acta A55,543-557)'
_diffrn_orient_matrix_UB_11        -0.0660956000
_diffrn_orient_matrix_UB_12        0.0352286000
_diffrn_orient_matrix_UB_13        -0.0539966000
_diffrn_orient_matrix_UB_21        0.0440065000
_diffrn_orient_matrix_UB_22        0.0680885000
_diffrn_orient_matrix_UB_23        -0.0534495000
_diffrn_orient_matrix_UB_31        0.0059398000
_diffrn_orient_matrix_UB_32        -0.1139628000
_diffrn_orient_matrix_UB_33        -0.0485691000
_diffrn_oxdiff_digest_hkl
;
43a46c48253e16973058002c2f5666c3d9959e
;
_diffrn_radiation_monochromator    mirror
_diffrn_radiation_probe            x-ray
_diffrn_radiation_type             'Cu K\a'
_diffrn_radiation_wavelength       1.54184
_diffrn_source                     'micro-focus sealed X-ray tube'
_diffrn_source_type                'PhotonJet (Cu) X-ray Source'
_reflns_Friedel_coverage           0.000
_reflns_Friedel_fraction_full      .
_reflns_Friedel_fraction_max       .
_reflns_number_gt                  6752
_reflns_number_total               7797
_reflns_special_details
;
 Reflections were merged by SHELXL according to the crystal
 class for the calculation of statistics and refinement.
 
 _reflns_Friedel_fraction is defined as the number of unique
 Friedel pairs measured divided by the number that would be
 possible theoretically, ignoring centric projections and
 systematic absences.
;
_reflns_threshold_expression       'I > 2\s(I)'
_computing_cell_refinement         'CrysAlisPro 1.171.43.144a (Rigaku OD, 2024)'
_computing_data_collection        
 'CrysAlisPro system (CCD 43.144a 64-bit (release 23-01-2025))'
_computing_data_reduction          'CrysAlisPro 1.171.43.144a (Rigaku OD, 2024)'
_computing_molecular_graphics      'Olex2 1.5 (Dolomanov et al., 2009)'
_computing_publication_material    'Olex2 1.5 (Dolomanov et al., 2009)'
_computing_structure_refinement    'SHELXL 2019/3 (Sheldrick, 2015)'
_computing_structure_solution      'olex2.solve 1.5 (Bourhis et al., 2015)'
_refine_diff_density_max           0.242
_refine_diff_density_min           -0.262
_refine_diff_density_rms           0.034
_refine_ls_extinction_coef         .
_refine_ls_extinction_method       none
_refine_ls_goodness_of_fit_ref     1.050
_refine_ls_hydrogen_treatment      constr
_refine_ls_matrix_type             full
_refine_ls_number_parameters       676
_refine_ls_number_reflns           7797
_refine_ls_number_restraints       264
_refine_ls_R_factor_all            0.0433
_refine_ls_R_factor_gt             0.0366
_refine_ls_restrained_S_all        1.049
_refine_ls_shift/su_max            0.001
_refine_ls_shift/su_mean           0.000
_refine_ls_structure_factor_coef   Fsqd
_refine_ls_weighting_details      
 'w=1/[\s^2^(Fo^2^)+(0.0417P)^2^+1.0796P] where P=(Fo^2^+2Fc^2^)/3'
_refine_ls_weighting_scheme        calc
_refine_ls_wR_factor_gt            0.0939
_refine_ls_wR_factor_ref           0.0980
_refine_special_details            ?
_olex2_refinement_description
;
1. Fixed Uiso
 At 1.2 times of:
  All C(H) groups, All C(H,H) groups
 At 1.5 times of:
  All C(H,H,H) groups
2. Restrained distances
 N3B-Li1 \\sim N3A-Li1
 with sigma of 0.02
 C15A-C20A \\sim C15B-C20B
 with sigma of 0.02
 C15A-C16A \\sim C15B-C16B
 with sigma of 0.02
 N4A-Li1 \\sim N4B-Li1
 with sigma of 0.02
 C20A-C19A \\sim C20B-C19B
 with sigma of 0.02
 C16A-C17A \\sim C16B-C17B
 with sigma of 0.02
 N2B-Li1 \\sim N2A-Li1
 with sigma of 0.02
 C19A-C18A \\sim C19B-C18B
 with sigma of 0.02
 C17A-C18A \\sim C17B-C18B
 with sigma of 0.02
 N1B-Li1 \\sim N1A-Li1
 with sigma of 0.02
 N2B-C1B \\sim N2A-C1A \\sim N2A-C2A \\sim N2B-C2B
 with sigma of 0.02
 C15A-C19A \\sim C15B-C19B
 with sigma of 0.04
 N4B-C6B \\sim N4A-C6A \\sim N4B-C5B \\sim N4A-C5A
 with sigma of 0.02
 C15A-C17A \\sim C15B-C17B
 with sigma of 0.04
 C20A-C16A \\sim C20B-C16B
 with sigma of 0.04
 N3B-C4B \\sim N3A-C4A \\sim N3B-C3B \\sim N3A-C3A
 with sigma of 0.02
 C20A-C18A \\sim C20B-C18B
 with sigma of 0.04
 N3A-C8A \\sim N3B-C8B
 with sigma of 0.02
 C16A-C18A \\sim C16B-C18B
 with sigma of 0.04
 C19A-C17A \\sim C19B-C17B
 with sigma of 0.04
 N2B-C7B \\sim N2A-C7A
 with sigma of 0.02
 C7B-C10B \\sim C7A-C10A
 with sigma of 0.02
 C8A-C11A \\sim C8B-C11B
 with sigma of 0.02
 N1B-C10B \\sim N1A-C10A
 with sigma of 0.02
 N1B-C11B \\sim N1A-C11A
 with sigma of 0.02
 N1B-C12B \\sim N1A-C12A
 with sigma of 0.02
 C33B-C32B \\sim C34B-C33B \\sim C35B-C34B \\sim C36A-C31A \\sim C32A-C31A
\\sim C33A-C32A \\sim C32B-
 C31B \\sim C36B-C31B \\sim C34A-C33A \\sim C35A-C34A
 with sigma of 0.02
 C31A-C30A \\sim C31B-C30B
 with sigma of 0.02
 C35B-C33B \\sim C36A-C32A \\sim C36B-C32B \\sim C35A-C33A
 with sigma of 0.02
 C36B-C30B \\sim C32B-C30B \\sim C32A-C30A \\sim C36A-C30A
 with sigma of 0.04
 C33B-C30B \\sim C35B-C30B \\sim C35A-C30A \\sim C33A-C30A
 with sigma of 0.04
 C20B-C19B \\sim C20A-C19A \\sim C20A-C15A \\sim C20B-C15B \\sim C16A-C15A
\\sim C16B-C15B \\sim C17B-
 C16B \\sim C17A-C16A \\sim C18A-C17A \\sim C18B-C17B \\sim C19B-C18B \\sim
C19A-C18A
 with sigma of 0.02
 C19B-C17B \\sim C19A-C17A \\sim C20A-C16A \\sim C20B-C16B
 with sigma of 0.02
 N4B-C9B \\sim N4A-C9A
 with sigma of 0.02
 C9A-C12A \\sim C9B-C12B
 with sigma of 0.02
 C15B-C14 \\sim C15A-C14
 with sigma of 0.02
 Si1-C28 \\sim Si1-C27 \\sim Si1-C29
 with sigma of 0.02
3. Rigid body (RIGU) restrains
 C15B, C16B, C17B, C18B, C19B, C20B
 with sigma for 1-2 distances of 0.004 and sigma for 1-3 distances of 0.004
 C15A, C16A, C17A, C18A, C19A, C20A
 with sigma for 1-2 distances of 0.004 and sigma for 1-3 distances of 0.004
 C13, C14, N5, S1
 with sigma for 1-2 distances of 0.004 and sigma for 1-3 distances of 0.004
4. Others
 Sof(C1B)=Sof(H1BA)=Sof(H1BB)=Sof(H1BC)=Sof(C2B)=Sof(H2BA)=Sof(H2BB)=Sof(H2BC)=
 Sof(C3B)=Sof(H3BA)=Sof(H3BB)=Sof(H3BC)=Sof(C4B)=Sof(H4BA)=Sof(H4BB)=Sof(H4BC)=
 Sof(C5B)=Sof(H5BA)=Sof(H5BB)=Sof(H5BC)=Sof(C6B)=Sof(H6BA)=Sof(H6BB)=Sof(H6BC)=
 Sof(C7B)=Sof(H7BA)=Sof(H7BB)=Sof(C8B)=Sof(H8BA)=Sof(H8BB)=Sof(C9B)=Sof(H9BA)=
 Sof(H9BB)=Sof(C10B)=Sof(H10C)=Sof(H10D)=Sof(C11B)=Sof(H11C)=Sof(H11D)=
 Sof(C12B)=Sof(H12C)=Sof(H12D)=Sof(H14A)=Sof(C15B)=Sof(C16B)=Sof(H16B)=
 Sof(C17B)=Sof(H17B)=Sof(C18B)=Sof(H18B)=Sof(C19B)=Sof(H19B)=Sof(C20B)=
 Sof(H20B)=Sof(N1B)=Sof(N2B)=Sof(N3B)=Sof(N4B)=Sof(C30B)=Sof(H30D)=Sof(H30E)=
 Sof(H30F)=Sof(C31B)=Sof(C32B)=Sof(H32B)=Sof(C33B)=Sof(H33B)=Sof(C34B)=
 Sof(H34B)=Sof(C35B)=Sof(H35B)=Sof(C36B)=Sof(H36B)=1-FVAR(1)
 Sof(C1A)=Sof(H1AA)=Sof(H1AB)=Sof(H1AC)=Sof(C2A)=Sof(H2AA)=Sof(H2AB)=Sof(H2AC)=
 Sof(C3A)=Sof(H3AA)=Sof(H3AB)=Sof(H3AC)=Sof(C4A)=Sof(H4AA)=Sof(H4AB)=Sof(H4AC)=
 Sof(C5A)=Sof(H5AA)=Sof(H5AB)=Sof(H5AC)=Sof(C6A)=Sof(H6AA)=Sof(H6AB)=Sof(H6AC)=
 Sof(C7A)=Sof(H7AA)=Sof(H7AB)=Sof(C8A)=Sof(H8AA)=Sof(H8AB)=Sof(C9A)=Sof(H9AA)=
 Sof(H9AB)=Sof(C10A)=Sof(H10A)=Sof(H10B)=Sof(C11A)=Sof(H11A)=Sof(H11B)=
 Sof(C12A)=Sof(H12A)=Sof(H12B)=Sof(H14)=Sof(C15A)=Sof(C16A)=Sof(H16A)=Sof(C17A)=
 Sof(H17A)=Sof(C18A)=Sof(H18A)=Sof(C19A)=Sof(H19A)=Sof(C20A)=Sof(H20A)=Sof(N1A)=
 Sof(N2A)=Sof(N3A)=Sof(N4A)=Sof(C30A)=Sof(H30A)=Sof(H30B)=Sof(H30C)=Sof(C31A)=
 Sof(C32A)=Sof(H32A)=Sof(C33A)=Sof(H33A)=Sof(C34A)=Sof(H34A)=Sof(C35A)=
 Sof(H35A)=Sof(C36A)=Sof(H36A)=FVAR(1)
5.a Secondary CH2 refined with riding coordinates:
 C7A(H7AA,H7AB), C7B(H7BA,H7BB), C8A(H8AA,H8AB), C8B(H8BA,H8BB), C9A(H9AA,
 H9AB), C9B(H9BA,H9BB), C10A(H10A,H10B), C10B(H10C,H10D), C11A(H11A,H11B),
 C11B(H11C,H11D), C12A(H12A,H12B), C12B(H12C,H12D)
5.b Aromatic/amide H refined with riding coordinates:
 C14(H14), C14(H14A), C16A(H16A), C16B(H16B), C17A(H17A), C17B(H17B),
 C18A(H18A), C18B(H18B), C19A(H19A), C19B(H19B), C20A(H20A), C20B(H20B),
 C22(H22), C23(H23), C24(H24), C25(H25), C26(H26), C32A(H32A), C33A(H33A),
 C34A(H34A), C35A(H35A), C36A(H36A), C32B(H32B), C33B(H33B), C34B(H34B),
 C35B(H35B), C36B(H36B)
5.c Idealised Me refined as rotating group:
 C1A(H1AA,H1AB,H1AC), C1B(H1BA,H1BB,H1BC), C2A(H2AA,H2AB,H2AC), C2B(H2BA,H2BB,
 H2BC), C3A(H3AA,H3AB,H3AC), C3B(H3BA,H3BB,H3BC), C4A(H4AA,H4AB,H4AC), C4B(H4BA,
 H4BB,H4BC), C5A(H5AA,H5AB,H5AC), C5B(H5BA,H5BB,H5BC), C6A(H6AA,H6AB,H6AC),
 C6B(H6BA,H6BB,H6BC), C27(H27A,H27B,H27C), C28(H28A,H28B,H28C), C29(H29A,H29B,
 H29C), C30A(H30A,H30B,H30C), C30B(H30D,H30E,H30F)
;
_atom_sites_solution_hydrogens     geom
_atom_sites_solution_primary       iterative
_atom_sites_solution_secondary     ?
loop_
  _atom_site_label
  _atom_site_type_symbol
  _atom_site_fract_x
  _atom_site_fract_y
  _atom_site_fract_z
  _atom_site_U_iso_or_equiv
  _atom_site_adp_type
  _atom_site_occupancy
  _atom_site_site_symmetry_order
  _atom_site_calc_flag
  _atom_site_refinement_flags_posn
  _atom_site_refinement_flags_adp
  _atom_site_refinement_flags_occupancy
  _atom_site_disorder_assembly
  _atom_site_disorder_group
 C1A C 0.14986(16) 0.0634(2) 0.7291(2) 0.0587(8) Uani 0.673(2) 1 d D . P A 1
 H1AA H 0.140951 0.002218 0.767107 0.088 Uiso 0.673(2) 1 calc R U P A 1
 H1AB H 0.126483 0.041706 0.677255 0.088 Uiso 0.673(2) 1 calc R U P A 1
 H1AC H 0.132298 0.140433 0.744842 0.088 Uiso 0.673(2) 1 calc R U P A 1
 C1B C 0.1577(3) 0.0962(5) 0.7795(4) 0.0509(14) Uani 0.327(2) 1 d D . P A 2
 H1BA H 0.111791 0.085761 0.749757 0.076 Uiso 0.327(2) 1 calc R U P A 2
 H1BB H 0.162187 0.177616 0.800093 0.076 Uiso 0.327(2) 1 calc R U P A 2
 H1BC H 0.163691 0.039233 0.822964 0.076 Uiso 0.327(2) 1 calc R U P A 2
 C2A C 0.2590(2) 0.1052(3) 0.8031(2) 0.0548(8) Uani 0.673(2) 1 d D . P A 1
 H2AA H 0.241790 0.182632 0.818449 0.082 Uiso 0.673(2) 1 calc R U P A 1
 H2AB H 0.308890 0.110335 0.801084 0.082 Uiso 0.673(2) 1 calc R U P A 1
 H2AC H 0.249796 0.044585 0.841398 0.082 Uiso 0.673(2) 1 calc R U P A 1
 C2B C 0.2798(4) 0.0872(7) 0.7786(5) 0.0523(18) Uani 0.327(2) 1 d D . P A 2
 H2BA H 0.282570 0.028039 0.820764 0.078 Uiso 0.327(2) 1 calc R U P A 2
 H2BB H 0.283409 0.167527 0.801262 0.078 Uiso 0.327(2) 1 calc R U P A 2
 H2BC H 0.317663 0.074334 0.747353 0.078 Uiso 0.327(2) 1 calc R U P A 2
 C3A C 0.38767(13) 0.2114(2) 0.67896(16) 0.0471(6) Uani 0.673(2) 1 d D . P A 1
 H3AA H 0.380675 0.129870 0.696937 0.071 Uiso 0.673(2) 1 calc R U P A 1
 H3AB H 0.380329 0.267914 0.720457 0.071 Uiso 0.673(2) 1 calc R U P A 1
 H3AC H 0.434939 0.219662 0.666114 0.071 Uiso 0.673(2) 1 calc R U P A 1
 C3B C 0.3724(3) 0.2950(6) 0.6451(4) 0.0509(15) Uani 0.327(2) 1 d D . P A 2
 H3BA H 0.351711 0.372464 0.654372 0.076 Uiso 0.327(2) 1 calc R U P A 2
 H3BB H 0.416908 0.307370 0.625485 0.076 Uiso 0.327(2) 1 calc R U P A 2
 H3BC H 0.379729 0.249891 0.694126 0.076 Uiso 0.327(2) 1 calc R U P A 2
 C4A C 0.35085(13) 0.3607(2) 0.58625(16) 0.0449(6) Uani 0.673(2) 1 d D . P A 1
 H4AA H 0.398943 0.369103 0.576259 0.067 Uiso 0.673(2) 1 calc R U P A 1
 H4AB H 0.342133 0.414529 0.628680 0.067 Uiso 0.673(2) 1 calc R U P A 1
 H4AC H 0.319835 0.380830 0.538743 0.067 Uiso 0.673(2) 1 calc R U P A 1
 C4B C 0.3104(3) 0.3010(4) 0.5175(3) 0.0467(12) Uani 0.327(2) 1 d D . P A 2
 H4BA H 0.279191 0.257255 0.478399 0.070 Uiso 0.327(2) 1 calc R U P A 2
 H4BB H 0.353284 0.319796 0.496071 0.070 Uiso 0.327(2) 1 calc R U P A 2
 H4BC H 0.288150 0.375093 0.531117 0.070 Uiso 0.327(2) 1 calc R U P A 2
 C5A C 0.17142(19) 0.3010(3) 0.47503(18) 0.0683(9) Uani 0.673(2) 1 d D . P A 1
 H5AA H 0.138359 0.306965 0.427318 0.103 Uiso 0.673(2) 1 calc R U P A 1
 H5AB H 0.216663 0.277001 0.461387 0.103 Uiso 0.673(2) 1 calc R U P A 1
 H5AC H 0.175492 0.378691 0.501327 0.103 Uiso 0.673(2) 1 calc R U P A 1
 C5B C 0.1198(3) 0.3148(4) 0.5018(3) 0.0417(11) Uani 0.327(2) 1 d D . P A 2
 H5BA H 0.113349 0.378048 0.539484 0.062 Uiso 0.327(2) 1 calc R U P A 2
 H5BB H 0.077764 0.306906 0.464421 0.062 Uiso 0.327(2) 1 calc R U P A 2
 H5BC H 0.158814 0.335113 0.473720 0.062 Uiso 0.327(2) 1 calc R U P A 2
 C6A C 0.08209(16) 0.2550(4) 0.5515(2) 0.0831(14) Uani 0.673(2) 1 d D . P A 1
 H6AA H 0.089755 0.332901 0.576980 0.125 Uiso 0.673(2) 1 calc R U P A 1
 H6AB H 0.065617 0.198285 0.588202 0.125 Uiso 0.673(2) 1 calc R U P A 1
 H6AC H 0.047436 0.262906 0.505316 0.125 Uiso 0.673(2) 1 calc R U P A 1
 C6B C 0.0733(2) 0.1665(5) 0.5798(3) 0.0444(12) Uani 0.327(2) 1 d D . P A 2
 H6BA H 0.080587 0.086912 0.602840 0.067 Uiso 0.327(2) 1 calc R U P A 2
 H6BB H 0.032631 0.165355 0.540016 0.067 Uiso 0.327(2) 1 calc R U P A 2
 H6BC H 0.065969 0.223944 0.620819 0.067 Uiso 0.327(2) 1 calc R U P A 2
 C7A C 0.2519(2) -0.0404(2) 0.7004(2) 0.0561(7) Uani 0.673(2) 1 d D . P A 1
 H7AA H 0.234575 -0.106436 0.730725 0.067 Uiso 0.673(2) 1 calc R U P A 1
 H7AB H 0.302860 -0.038846 0.712590 0.067 Uiso 0.673(2) 1 calc R U P A 1
 C7B C 0.2049(3) -0.0490(4) 0.6960(4) 0.0551(16) Uani 0.327(2) 1 d D . P A 2
 H7BA H 0.156185 -0.063915 0.674490 0.066 Uiso 0.327(2) 1 calc R U P A 2
 H7BB H 0.217452 -0.105986 0.739454 0.066 Uiso 0.327(2) 1 calc R U P A 2
 C8A C 0.35246(16) 0.1551(3) 0.5448(2) 0.0409(7) Uani 0.673(2) 1 d D . P A 1
 H8AA H 0.402947 0.151426 0.543145 0.049 Uiso 0.673(2) 1 calc R U P A 1
 H8AB H 0.330625 0.187749 0.494221 0.049 Uiso 0.673(2) 1 calc R U P A 1
 C8B C 0.3526(3) 0.1115(6) 0.5724(4) 0.0392(13) Uani 0.327(2) 1 d D . P A 2
 H8BA H 0.371293 0.074451 0.622850 0.047 Uiso 0.327(2) 1 calc R U P A 2
 H8BB H 0.391055 0.119671 0.540470 0.047 Uiso 0.327(2) 1 calc R U P A 2
 C9A C 0.1381(5) 0.0925(7) 0.4911(6) 0.056(2) Uani 0.673(2) 1 d D . P A 1
 H9AA H 0.113066 0.099915 0.437612 0.067 Uiso 0.673(2) 1 calc R U P A 1
 H9AB H 0.110540 0.041230 0.522090 0.067 Uiso 0.673(2) 1 calc R U P A 1
 C9B C 0.1474(12) 0.1123(14) 0.4844(13) 0.059(5) Uani 0.327(2) 1 d D . P A 2
 H9BA H 0.181320 0.145868 0.452284 0.071 Uiso 0.327(2) 1 calc R U P A 2
 H9BB H 0.103960 0.097712 0.449364 0.071 Uiso 0.327(2) 1 calc R U P A 2
 C10A C 0.2332(5) -0.0660(8) 0.6144(5) 0.060(2) Uani 0.673(2) 1 d D . P A 1
 H10A H 0.257149 -0.139694 0.601126 0.072 Uiso 0.673(2) 1 calc R U P A 1
 H10B H 0.182866 -0.080478 0.603577 0.072 Uiso 0.673(2) 1 calc R U P A 1
 C10B C 0.2498(11) -0.0709(18) 0.6338(10) 0.062(5) Uani 0.327(2) 1 d D . P A
 2
 H10C H 0.298945 -0.068980 0.656850 0.075 Uiso 0.327(2) 1 calc R U P A 2
 H10D H 0.239792 -0.150781 0.610625 0.075 Uiso 0.327(2) 1 calc R U P A 2
 C11A C 0.32547(19) 0.0307(3) 0.5551(2) 0.0441(8) Uani 0.673(2) 1 d D . P A 1
 H11A H 0.332731 -0.018405 0.509177 0.053 Uiso 0.673(2) 1 calc R U P A 1
 H11B H 0.351638 -0.006205 0.602074 0.053 Uiso 0.673(2) 1 calc R U P A 1
 C11B C 0.2978(4) 0.0309(7) 0.5303(5) 0.0467(17) Uani 0.327(2) 1 d D . P A 2
 H11C H 0.282740 0.063312 0.477458 0.056 Uiso 0.327(2) 1 calc R U P A 2
 H11D H 0.317825 -0.049158 0.524099 0.056 Uiso 0.327(2) 1 calc R U P A 2
 C12A C 0.20868(16) 0.0363(3) 0.48753(18) 0.0553(7) Uani 0.673(2) 1 d D . P A
 1
 H12A H 0.202104 -0.045972 0.467044 0.066 Uiso 0.673(2) 1 calc R U P A 1
 H12B H 0.233137 0.082146 0.450391 0.066 Uiso 0.673(2) 1 calc R U P A 1
 C12B C 0.1749(3) -0.0070(5) 0.5182(4) 0.0550(15) Uani 0.327(2) 1 d D . P A 2
 H12C H 0.139771 -0.047039 0.545738 0.066 Uiso 0.327(2) 1 calc R U P A 2
 H12D H 0.186600 -0.060102 0.475926 0.066 Uiso 0.327(2) 1 calc R U P A 2
 C13 C 0.20235(6) 0.52661(11) 0.71609(7) 0.0241(2) Uani 1 1 d . . . . .
 C14 C 0.24791(7) 0.59750(11) 0.76049(7) 0.0272(3) Uani 1 1 d D . . . .
 H14 H 0.238466 0.680620 0.758065 0.033 Uiso 0.673(2) 1 calc R U P A 1
 H14A H 0.234389 0.678721 0.754626 0.033 Uiso 0.327(2) 1 calc R U P A 2
 C15A C 0.3104(5) 0.5608(6) 0.8121(7) 0.0252(12) Uani 0.673(2) 1 d D . P A 1
 C15B C 0.3116(9) 0.5867(13) 0.8147(14) 0.026(3) Uani 0.327(2) 1 d D . P A 2
 C16A C 0.3506(4) 0.6542(5) 0.8490(6) 0.0356(12) Uani 0.673(2) 1 d D . P A 1
 H16A H 0.333478 0.733500 0.843366 0.043 Uiso 0.673(2) 1 calc R U P A 1
 C16B C 0.3454(8) 0.6847(10) 0.8505(12) 0.031(2) Uani 0.327(2) 1 d D . P A 2
 H16B H 0.325295 0.761706 0.842928 0.037 Uiso 0.327(2) 1 calc R U P A 2
 C17A C 0.4144(4) 0.6346(5) 0.8935(6) 0.0425(12) Uani 0.673(2) 1 d D . P A 1
 H17A H 0.439608 0.699433 0.918417 0.051 Uiso 0.673(2) 1 calc R U P A 1
 C17B C 0.4077(8) 0.6716(11) 0.8969(12) 0.051(3) Uani 0.327(2) 1 d D . P A 2
 H17B H 0.431366 0.740135 0.919020 0.061 Uiso 0.327(2) 1 calc R U P A 2
 C18A C 0.4408(3) 0.5199(5) 0.9011(4) 0.0410(10) Uani 0.673(2) 1 d D . P A 1
 H18A H 0.485096 0.505743 0.929369 0.049 Uiso 0.673(2) 1 calc R U P A 1
 C18B C 0.4362(7) 0.5605(12) 0.9118(8) 0.051(3) Uani 0.327(2) 1 d D . P A 2
 H18B H 0.478854 0.552553 0.944808 0.062 Uiso 0.327(2) 1 calc R U P A 2
 C19A C 0.4016(4) 0.4262(5) 0.8668(5) 0.0368(10) Uani 0.673(2) 1 d D . P A 1
 H19A H 0.418853 0.347091 0.873314 0.044 Uiso 0.673(2) 1 calc R U P A 1
 C19B C 0.4032(8) 0.4611(10) 0.8790(9) 0.045(3) Uani 0.327(2) 1 d D . P A 2
 H19B H 0.423086 0.384184 0.888263 0.054 Uiso 0.327(2) 1 calc R U P A 2
 C20A C 0.3375(4) 0.4454(5) 0.8231(5) 0.0274(9) Uani 0.673(2) 1 d D . P A 1
 H20A H 0.311736 0.379374 0.800361 0.033 Uiso 0.673(2) 1 calc R U P A 1
 C20B C 0.3399(8) 0.4749(10) 0.8319(11) 0.033(2) Uani 0.327(2) 1 d D . P A 2
 H20B H 0.315664 0.406145 0.811074 0.040 Uiso 0.327(2) 1 calc R U P A 2
 C21 C 0.16409(6) 0.61880(10) 0.58979(7) 0.0251(2) Uani 1 1 d . . . . .
 C22 C 0.11255(7) 0.66222(12) 0.53226(8) 0.0330(3) Uani 1 1 d . . . . .
 H22 H 0.066560 0.670165 0.544184 0.040 Uiso 1 1 calc R U . . .
 C23 C 0.12749(8) 0.69371(13) 0.45844(8) 0.0380(3) Uani 1 1 d . . . . .
 H23 H 0.091680 0.723450 0.420856 0.046 Uiso 1 1 calc R U . . .
 C24 C 0.19349(8) 0.68255(12) 0.43871(8) 0.0368(3) Uani 1 1 d . . . . .
 H24 H 0.203610 0.704888 0.388232 0.044 Uiso 1 1 calc R U . . .
 C25 C 0.24470(8) 0.63794(12) 0.49434(8) 0.0347(3) Uani 1 1 d . . . . .
 H25 H 0.290291 0.628792 0.481389 0.042 Uiso 1 1 calc R U . . .
 C26 C 0.23066(7) 0.60630(11) 0.56870(8) 0.0294(3) Uani 1 1 d . . . . .
 H26 H 0.266715 0.575811 0.605679 0.035 Uiso 1 1 calc R U . . .
 C27 C 0.00175(7) 0.50435(13) 0.63989(8) 0.0347(3) Uani 1 1 d D . . . .
 H27A H 0.003701 0.515419 0.583810 0.052 Uiso 1 1 calc R U . . .
 H27B H -0.044516 0.525023 0.651996 0.052 Uiso 1 1 calc R U . . .
 H27C H 0.011789 0.420913 0.653978 0.052 Uiso 1 1 calc R U . . .
 C28 C 0.03756(8) 0.76186(13) 0.69135(10) 0.0431(3) Uani 1 1 d D . . . .
 H28A H 0.068713 0.810184 0.727853 0.065 Uiso 1 1 calc R U . . .
 H28B H -0.009474 0.766882 0.705359 0.065 Uiso 1 1 calc R U . . .
 H28C H 0.038033 0.791771 0.637990 0.065 Uiso 1 1 calc R U . . .
 C29 C 0.07562(7) 0.55673(14) 0.80117(8) 0.0356(3) Uani 1 1 d D . . . .
 H29A H 0.090930 0.473504 0.805872 0.053 Uiso 1 1 calc R U . . .
 H29B H 0.030815 0.564608 0.820681 0.053 Uiso 1 1 calc R U . . .
 H29C H 0.109653 0.607777 0.832014 0.053 Uiso 1 1 calc R U . . .
 Li1 Li 0.22955(13) 0.1967(2) 0.62701(14) 0.0347(5) Uani 1 1 d D . . . .
 N1A N 0.2520(3) 0.0323(6) 0.5638(4) 0.0379(11) Uani 0.673(2) 1 d D . P A 1
 N1B N 0.2372(6) 0.0198(11) 0.5734(7) 0.036(2) Uani 0.327(2) 1 d D . P A 2
 N2A N 0.2241(3) 0.0724(5) 0.7261(3) 0.0395(11) Uani 0.673(2) 1 d D . P A 1
 N2B N 0.2116(7) 0.0746(10) 0.7272(7) 0.050(3) Uani 0.327(2) 1 d D . P A 2
 N3A N 0.3383(2) 0.2363(4) 0.6090(2) 0.0330(9) Uani 0.673(2) 1 d D . P A 1
 N3B N 0.3261(5) 0.2282(9) 0.5870(4) 0.038(2) Uani 0.327(2) 1 d D . P A 2
 N4A N 0.1470(3) 0.2118(5) 0.5276(3) 0.0504(13) Uani 0.673(2) 1 d D . P A 1
 N4B N 0.1340(5) 0.2014(9) 0.5437(5) 0.0337(17) Uani 0.327(2) 1 d D . P A 2
 N5 N 0.14883(5) 0.58971(9) 0.66485(6) 0.0254(2) Uani 1 1 d . . . . .
 S1 S 0.19697(2) 0.37253(3) 0.71412(2) 0.03174(9) Uani 1 1 d . . . . .
 Si1 Si 0.06702(2) 0.60277(3) 0.69682(2) 0.02596(9) Uani 1 1 d D . . . .
 C30A C 0.58313(15) 0.2496(3) 0.8819(2) 0.0493(6) Uani 0.673(2) 1 d D . P A 1
 H30A H 0.557241 0.323138 0.888043 0.074 Uiso 0.673(2) 1 calc R U P A 1
 H30B H 0.609985 0.258383 0.837900 0.074 Uiso 0.673(2) 1 calc R U P A 1
 H30C H 0.614501 0.233982 0.929913 0.074 Uiso 0.673(2) 1 calc R U P A 1
 C31A C 0.53344(10) 0.14701(19) 0.86615(12) 0.0322(5) Uani 0.673(2) 1 d D . P A
 1
 C32A C 0.5334(4) 0.0768(7) 0.7994(4) 0.0426(10) Uani 0.673(2) 1 d D . P A 1
 H32A H 0.564731 0.094606 0.763163 0.051 Uiso 0.673(2) 1 calc R U P A 1
 C33A C 0.48924(16) -0.0167(3) 0.7852(2) 0.0523(8) Uani 0.673(2) 1 d D . P A
 1
 H33A H 0.490595 -0.064397 0.739890 0.063 Uiso 0.673(2) 1 calc R U P A 1
 C34A C 0.44259(14) -0.0426(2) 0.8364(2) 0.0516(7) Uani 0.673(2) 1 d D . P A
 1
 H34A H 0.411422 -0.107404 0.825594 0.062 Uiso 0.673(2) 1 calc R U P A 1
 C35A C 0.44075(18) 0.0233(3) 0.90182(19) 0.0578(9) Uani 0.673(2) 1 d D . P A
 1
 H35A H 0.408817 0.004646 0.937249 0.069 Uiso 0.673(2) 1 calc R U P A 1
 C36A C 0.4860(2) 0.1187(4) 0.9167(2) 0.0465(9) Uani 0.673(2) 1 d D . P A 1
 H36A H 0.484437 0.165392 0.962402 0.056 Uiso 0.673(2) 1 calc R U P A 1
 C30B C 0.4597(5) -0.0591(8) 0.7808(6) 0.075(2) Uani 0.327(2) 1 d D . P A 2
 H30D H 0.490506 -0.128487 0.784842 0.112 Uiso 0.327(2) 1 calc R U P A 2
 H30E H 0.450061 -0.034452 0.725879 0.112 Uiso 0.327(2) 1 calc R U P A 2
 H30F H 0.416298 -0.080129 0.800367 0.112 Uiso 0.327(2) 1 calc R U P A 2
 C31B C 0.4930(3) 0.0392(5) 0.8274(3) 0.0458(12) Uani 0.327(2) 1 d D . P A 2
 C32B C 0.5487(8) 0.0964(16) 0.8065(9) 0.052(3) Uani 0.327(2) 1 d D . P A 2
 H32B H 0.565436 0.072872 0.759399 0.062 Uiso 0.327(2) 1 calc R U P A 2
 C33B C 0.5825(3) 0.1866(6) 0.8496(3) 0.0531(14) Uani 0.327(2) 1 d D . P A 2
 H33B H 0.620881 0.225412 0.831731 0.064 Uiso 0.327(2) 1 calc R U P A 2
 C34B C 0.5604(3) 0.2196(6) 0.9180(4) 0.0556(14) Uani 0.327(2) 1 d D . P A 2
 H34B H 0.582671 0.282078 0.948860 0.067 Uiso 0.327(2) 1 calc R U P A 2
 C35B C 0.5034(4) 0.1584(9) 0.9421(5) 0.0563(19) Uani 0.327(2) 1 d D . P A 2
 H35B H 0.488412 0.179244 0.990610 0.068 Uiso 0.327(2) 1 calc R U P A 2
 C36B C 0.4688(4) 0.0700(9) 0.8979(4) 0.0458(17) Uani 0.327(2) 1 d D . P A 2
 H36B H 0.429991 0.031055 0.914493 0.055 Uiso 0.327(2) 1 calc R U P A 2

loop_
  _atom_site_aniso_label
  _atom_site_aniso_U_11
  _atom_site_aniso_U_22
  _atom_site_aniso_U_33
  _atom_site_aniso_U_23
  _atom_site_aniso_U_13
  _atom_site_aniso_U_12
 C1A 0.0617(19) 0.0346(13) 0.088(2) -0.0023(14) 0.0403(17) -0.0091(12)
 C1B 0.051(3) 0.044(3) 0.066(4) 0.019(3) 0.037(3) 0.014(2)
 C2A 0.078(3) 0.0437(17) 0.0429(19) 0.0145(14) 0.0085(16) 0.0094(16)
 C2B 0.063(4) 0.048(4) 0.049(4) 0.020(3) 0.020(3) 0.018(3)
 C3A 0.0381(12) 0.0458(14) 0.0561(15) -0.0048(12) 0.0009(10) 0.0055(10)
 C3B 0.036(2) 0.060(4) 0.060(3) -0.024(3) 0.019(2) -0.014(3)
 C4A 0.0426(12) 0.0325(11) 0.0614(16) -0.0010(10) 0.0136(11) 0.0000(9)
 C4B 0.047(3) 0.041(3) 0.056(3) -0.001(2) 0.024(2) -0.002(2)
 C5A 0.084(2) 0.0669(19) 0.0470(15) -0.0056(14) -0.0193(15) 0.0255(17)
 C5B 0.039(2) 0.051(3) 0.034(2) 0.001(2) 0.0011(19) 0.008(2)
 C6A 0.0481(17) 0.120(3) 0.073(2) -0.049(2) -0.0222(16) 0.042(2)
 C6B 0.029(2) 0.042(3) 0.062(3) -0.010(2) 0.003(2) -0.001(2)
 C7A 0.076(2) 0.0222(11) 0.075(2) 0.0099(12) 0.0264(17) 0.0068(13)
 C7B 0.044(3) 0.023(2) 0.101(5) 0.019(2) 0.020(3) 0.004(2)
 C8A 0.0354(13) 0.0383(16) 0.0514(18) -0.0073(12) 0.0148(13) 0.0056(12)
 C8B 0.034(3) 0.040(4) 0.047(4) -0.006(3) 0.015(2) 0.008(3)
 C9A 0.041(4) 0.058(3) 0.066(3) -0.038(2) -0.005(2) 0.000(3)
 C9B 0.034(5) 0.057(6) 0.083(8) -0.037(5) -0.007(4) -0.017(4)
 C10A 0.069(4) 0.020(2) 0.095(4) -0.012(2) 0.032(4) -0.003(2)
 C10B 0.070(9) 0.021(4) 0.102(10) 0.005(6) 0.033(8) 0.007(5)
 C11A 0.0396(19) 0.0317(14) 0.065(2) -0.0108(14) 0.0206(15) 0.0068(16)
 C11B 0.038(4) 0.035(3) 0.069(5) -0.021(3) 0.012(3) 0.008(3)
 C12A 0.0536(16) 0.0523(15) 0.0597(16) -0.0318(13) 0.0054(13) 0.0026(13)
 C12B 0.044(3) 0.042(3) 0.078(4) -0.039(3) 0.003(3) -0.004(2)
 C13 0.0244(6) 0.0238(5) 0.0242(5) 0.0002(4) 0.0037(4) 0.0019(5)
 C14 0.0267(6) 0.0250(6) 0.0297(6) -0.0008(5) 0.0033(5) -0.0001(5)
 C15A 0.0249(16) 0.025(3) 0.0254(15) -0.003(2) 0.0019(11) -0.0060(17)
 C15B 0.027(4) 0.028(6) 0.025(4) 0.004(5) 0.008(2) -0.002(4)
 C16A 0.038(2) 0.031(2) 0.0384(19) -0.007(2) 0.0038(14) -0.0042(18)
 C16B 0.023(3) 0.037(5) 0.032(3) -0.012(4) 0.002(2) -0.007(4)
 C17A 0.033(2) 0.054(3) 0.0390(19) -0.008(2) -0.0021(16) -0.014(2)
 C17B 0.037(4) 0.078(7) 0.037(4) -0.006(6) 0.001(3) -0.013(5)
 C18A 0.0261(16) 0.064(3) 0.0311(19) 0.0019(18) -0.0026(13) 0.0015(18)
 C18B 0.030(4) 0.089(9) 0.035(5) 0.011(5) 0.001(3) -0.002(5)
 C19A 0.0329(16) 0.048(2) 0.029(2) 0.0067(17) 0.0020(12) 0.0054(17)
 C19B 0.029(4) 0.068(7) 0.038(6) 0.020(5) 0.004(3) 0.013(5)
 C20A 0.0282(14) 0.027(2) 0.0266(19) 0.0019(17) 0.0014(11) 0.0010(16)
 C20B 0.032(3) 0.037(6) 0.031(4) -0.001(4) 0.007(2) -0.003(4)
 C21 0.0294(6) 0.0184(5) 0.0273(6) -0.0015(4) 0.0025(5) -0.0039(5)
 C22 0.0305(6) 0.0346(7) 0.0332(7) 0.0075(5) 0.0012(5) -0.0034(5)
 C23 0.0433(8) 0.0372(7) 0.0317(7) 0.0086(6) -0.0020(6) -0.0066(6)
 C24 0.0524(9) 0.0302(7) 0.0288(7) 0.0012(5) 0.0096(6) -0.0055(6)
 C25 0.0410(7) 0.0294(6) 0.0358(7) -0.0031(5) 0.0133(6) -0.0004(6)
 C26 0.0337(7) 0.0234(6) 0.0313(6) -0.0020(5) 0.0054(5) 0.0012(5)
 C27 0.0298(6) 0.0383(7) 0.0359(7) -0.0030(6) 0.0038(5) -0.0059(6)
 C28 0.0382(8) 0.0308(7) 0.0599(10) -0.0046(7) 0.0045(7) 0.0067(6)
 C29 0.0334(7) 0.0449(8) 0.0295(7) -0.0052(6) 0.0075(5) 0.0010(6)
 Li1 0.0405(13) 0.0286(11) 0.0355(12) -0.0013(9) 0.0063(10) 0.0048(10)
 N1A 0.034(3) 0.0290(16) 0.0539(18) -0.0100(12) 0.0172(16) 0.0015(15)
 N1B 0.026(4) 0.028(4) 0.056(4) -0.014(3) 0.016(3) -0.002(2)
 N2A 0.045(2) 0.0272(19) 0.048(2) 0.0084(13) 0.0130(14) 0.0050(13)
 N2B 0.047(5) 0.021(4) 0.087(7) 0.013(3) 0.032(4) 0.011(3)
 N3A 0.0368(15) 0.0272(13) 0.037(2) -0.0069(14) 0.0117(15) 0.0071(12)
 N3B 0.053(4) 0.039(3) 0.026(4) -0.013(3) 0.016(3) -0.007(3)
 N4A 0.048(2) 0.068(3) 0.033(2) -0.0247(17) -0.0051(16) 0.0246(18)
 N4B 0.045(4) 0.033(2) 0.024(3) -0.013(2) 0.008(2) 0.007(2)
 N5 0.0246(5) 0.0252(5) 0.0259(5) 0.0020(4) 0.0015(4) 0.0013(4)
 S1 0.03917(18) 0.02023(14) 0.03625(17) -0.00205(12) 0.00649(13) 0.00145(12)
 Si1 0.02440(16) 0.02460(16) 0.02866(17) -0.00209(13) 0.00253(12) 0.00055(12)
 C30A 0.0427(15) 0.0468(16) 0.0573(18) 0.0013(14) 0.0020(13) -0.0029(13)
 C31A 0.0253(10) 0.0355(10) 0.0349(11) 0.0043(9) 0.0008(8) 0.0056(8)
 C32A 0.030(3) 0.062(3) 0.0363(18) -0.0076(16) 0.008(2) 0.0029(18)
 C33A 0.0391(16) 0.0552(19) 0.0611(19) -0.0150(16) 0.0008(14) 0.0005(13)
 C34A 0.0415(14) 0.0434(14) 0.0656(19) 0.0122(13) -0.0089(13) -0.0050(11)
 C35A 0.0407(17) 0.073(2) 0.061(2) 0.0231(17) 0.0138(14) -0.0094(15)
 C36A 0.044(3) 0.060(3) 0.036(2) -0.0002(17) 0.0061(19) -0.0007(19)
 C30B 0.059(5) 0.071(5) 0.087(6) 0.008(5) -0.015(5) 0.009(4)
 C31B 0.045(3) 0.048(3) 0.042(3) 0.001(3) -0.001(2) 0.017(2)
 C32B 0.041(7) 0.057(6) 0.055(5) 0.003(4) -0.004(4) -0.002(4)
 C33B 0.047(3) 0.062(4) 0.051(3) 0.006(3) 0.009(2) 0.001(3)
 C34B 0.046(3) 0.058(4) 0.062(4) -0.001(3) 0.005(3) 0.001(3)
 C35B 0.041(4) 0.083(6) 0.048(5) -0.003(4) 0.019(3) -0.003(3)
 C36B 0.040(5) 0.063(6) 0.034(3) -0.005(3) 0.005(3) 0.001(4)

_geom_special_details
;
 All esds (except the esd in the dihedral angle between two l.s. planes)
 are estimated using the full covariance matrix.  The cell esds are taken
 into account individually in the estimation of esds in distances, angles
 and torsion angles; correlations between esds in cell parameters are only
 used when they are defined by crystal symmetry.  An approximate (isotropic)
 treatment of cell esds is used for estimating esds involving l.s. planes.
;
loop_
  _geom_bond_atom_site_label_1
  _geom_bond_atom_site_label_2
  _geom_bond_distance
  _geom_bond_site_symmetry_2
  _geom_bond_publ_flag
 C1A H1AA 0.9800 . ?
 C1A H1AB 0.9800 . ?
 C1A H1AC 0.9800 . ?
 C1A N2A 1.459(7) . ?
 C1B H1BA 0.9800 . ?
 C1B H1BB 0.9800 . ?
 C1B H1BC 0.9800 . ?
 C1B N2B 1.490(11) . ?
 C2A H2AA 0.9800 . ?
 C2A H2AB 0.9800 . ?
 C2A H2AC 0.9800 . ?
 C2A N2A 1.458(6) . ?
 C2B H2BA 0.9800 . ?
 C2B H2BB 0.9800 . ?
 C2B H2BC 0.9800 . ?
 C2B N2B 1.508(13) . ?
 C3A H3AA 0.9800 . ?
 C3A H3AB 0.9800 . ?
 C3A H3AC 0.9800 . ?
 C3A N3A 1.471(4) . ?
 C3B H3BA 0.9800 . ?
 C3B H3BB 0.9800 . ?
 C3B H3BC 0.9800 . ?
 C3B N3B 1.466(8) . ?
 C4A H4AA 0.9800 . ?
 C4A H4AB 0.9800 . ?
 C4A H4AC 0.9800 . ?
 C4A N3A 1.477(5) . ?
 C4B H4BA 0.9800 . ?
 C4B H4BB 0.9800 . ?
 C4B H4BC 0.9800 . ?
 C4B N3B 1.449(10) . ?
 C5A H5AA 0.9800 . ?
 C5A H5AB 0.9800 . ?
 C5A H5AC 0.9800 . ?
 C5A N4A 1.470(6) . ?
 C5B H5BA 0.9800 . ?
 C5B H5BB 0.9800 . ?
 C5B H5BC 0.9800 . ?
 C5B N4B 1.471(10) . ?
 C6A H6AA 0.9800 . ?
 C6A H6AB 0.9800 . ?
 C6A H6AC 0.9800 . ?
 C6A N4A 1.464(5) . ?
 C6B H6BA 0.9800 . ?
 C6B H6BB 0.9800 . ?
 C6B H6BC 0.9800 . ?
 C6B N4B 1.461(9) . ?
 C7A H7AA 0.9900 . ?
 C7A H7AB 0.9900 . ?
 C7A C10A 1.507(9) . ?
 C7A N2A 1.467(6) . ?
 C7B H7BA 0.9900 . ?
 C7B H7BB 0.9900 . ?
 C7B C10B 1.488(15) . ?
 C7B N2B 1.487(12) . ?
 C8A H8AA 0.9900 . ?
 C8A H8AB 0.9900 . ?
 C8A C11A 1.509(4) . ?
 C8A N3A 1.486(4) . ?
 C8B H8BA 0.9900 . ?
 C8B H8BB 0.9900 . ?
 C8B C11B 1.512(8) . ?
 C8B N3B 1.441(11) . ?
 C9A H9AA 0.9900 . ?
 C9A H9AB 0.9900 . ?
 C9A C12A 1.522(8) . ?
 C9A N4A 1.478(8) . ?
 C9B H9BA 0.9900 . ?
 C9B H9BB 0.9900 . ?
 C9B C12B 1.528(16) . ?
 C9B N4B 1.476(15) . ?
 C10A H10A 0.9900 . ?
 C10A H10B 0.9900 . ?
 C10A N1A 1.481(8) . ?
 C10B H10C 0.9900 . ?
 C10B H10D 0.9900 . ?
 C10B N1B 1.455(14) . ?
 C11A H11A 0.9900 . ?
 C11A H11B 0.9900 . ?
 C11A N1A 1.460(6) . ?
 C11B H11C 0.9900 . ?
 C11B H11D 0.9900 . ?
 C11B N1B 1.479(10) . ?
 C12A H12A 0.9900 . ?
 C12A H12B 0.9900 . ?
 C12A N1A 1.470(7) . ?
 C12B H12C 0.9900 . ?
 C12B H12D 0.9900 . ?
 C12B N1B 1.475(12) . ?
 C13 C14 1.3537(18) . ?
 C13 N5 1.4608(15) . ?
 C13 S1 1.7310(12) . ?
 C14 H14 0.9500 . ?
 C14 H14A 0.9500 . ?
 C14 C15A 1.472(6) . ?
 C14 C15B 1.461(11) . ?
 C15A C16A 1.410(6) . ?
 C15A C20A 1.402(5) . ?
 C15B C16B 1.386(10) . ?
 C15B C20B 1.386(10) . ?
 C16A H16A 0.9500 . ?
 C16A C17A 1.393(6) . ?
 C16B H16B 0.9500 . ?
 C16B C17B 1.375(11) . ?
 C17A H17A 0.9500 . ?
 C17A C18A 1.385(5) . ?
 C17B H17B 0.9500 . ?
 C17B C18B 1.375(10) . ?
 C18A H18A 0.9500 . ?
 C18A C19A 1.387(5) . ?
 C18B H18B 0.9500 . ?
 C18B C19B 1.372(10) . ?
 C19A H19A 0.9500 . ?
 C19A C20A 1.391(6) . ?
 C19B H19B 0.9500 . ?
 C19B C20B 1.398(11) . ?
 C20A H20A 0.9500 . ?
 C20B H20B 0.9500 . ?
 C21 C22 1.4054(18) . ?
 C21 C26 1.4000(18) . ?
 C21 N5 1.4025(16) . ?
 C22 H22 0.9500 . ?
 C22 C23 1.3869(19) . ?
 C23 H23 0.9500 . ?
 C23 C24 1.379(2) . ?
 C24 H24 0.9500 . ?
 C24 C25 1.386(2) . ?
 C25 H25 0.9500 . ?
 C25 C26 1.3905(19) . ?
 C26 H26 0.9500 . ?
 C27 H27A 0.9800 . ?
 C27 H27B 0.9800 . ?
 C27 H27C 0.9800 . ?
 C27 Si1 1.8658(14) . ?
 C28 H28A 0.9800 . ?
 C28 H28B 0.9800 . ?
 C28 H28C 0.9800 . ?
 C28 Si1 1.8729(15) . ?
 C29 H29A 0.9800 . ?
 C29 H29B 0.9800 . ?
 C29 H29C 0.9800 . ?
 C29 Si1 1.8578(14) . ?
 Li1 N1A 2.213(6) . ?
 Li1 N1B 2.201(12) . ?
 Li1 N2A 2.218(6) . ?
 Li1 N2B 2.265(11) . ?
 Li1 N3A 2.227(5) . ?
 Li1 N3B 2.117(11) . ?
 Li1 N4A 2.201(6) . ?
 Li1 N4B 2.203(10) . ?
 Li1 S1 2.606(2) . ?
 N5 Si1 1.7600(11) . ?
 C30A H30A 0.9800 . ?
 C30A H30B 0.9800 . ?
 C30A H30C 0.9800 . ?
 C30A C31A 1.506(4) . ?
 C31A C32A 1.394(5) . ?
 C31A C36A 1.386(4) . ?
 C32A H32A 0.9500 . ?
 C32A C33A 1.359(7) . ?
 C33A H33A 0.9500 . ?
 C33A C34A 1.376(5) . ?
 C34A H34A 0.9500 . ?
 C34A C35A 1.353(5) . ?
 C35A H35A 0.9500 . ?
 C35A C36A 1.389(5) . ?
 C36A H36A 0.9500 . ?
 C30B H30D 0.9800 . ?
 C30B H30E 0.9800 . ?
 C30B H30F 0.9800 . ?
 C30B C31B 1.465(9) . ?
 C31B C32B 1.351(10) . ?
 C31B C36B 1.401(8) . ?
 C32B H32B 0.9500 . ?
 C32B C33B 1.372(11) . ?
 C33B H33B 0.9500 . ?
 C33B C34B 1.358(8) . ?
 C34B H34B 0.9500 . ?
 C34B C35B 1.414(9) . ?
 C35B H35B 0.9500 . ?
 C35B C36B 1.373(10) . ?
 C36B H36B 0.9500 . ?

loop_
  _geom_angle_atom_site_label_1
  _geom_angle_atom_site_label_2
  _geom_angle_atom_site_label_3
  _geom_angle
  _geom_angle_site_symmetry_1
  _geom_angle_site_symmetry_3
  _geom_angle_publ_flag
 H1AA C1A H1AB 109.5 . . ?
 H1AA C1A H1AC 109.5 . . ?
 H1AB C1A H1AC 109.5 . . ?
 N2A C1A H1AA 109.5 . . ?
 N2A C1A H1AB 109.5 . . ?
 N2A C1A H1AC 109.5 . . ?
 H1BA C1B H1BB 109.5 . . ?
 H1BA C1B H1BC 109.5 . . ?
 H1BB C1B H1BC 109.5 . . ?
 N2B C1B H1BA 109.5 . . ?
 N2B C1B H1BB 109.5 . . ?
 N2B C1B H1BC 109.5 . . ?
 H2AA C2A H2AB 109.5 . . ?
 H2AA C2A H2AC 109.5 . . ?
 H2AB C2A H2AC 109.5 . . ?
 N2A C2A H2AA 109.5 . . ?
 N2A C2A H2AB 109.5 . . ?
 N2A C2A H2AC 109.5 . . ?
 H2BA C2B H2BB 109.5 . . ?
 H2BA C2B H2BC 109.5 . . ?
 H2BB C2B H2BC 109.5 . . ?
 N2B C2B H2BA 109.5 . . ?
 N2B C2B H2BB 109.5 . . ?
 N2B C2B H2BC 109.5 . . ?
 H3AA C3A H3AB 109.5 . . ?
 H3AA C3A H3AC 109.5 . . ?
 H3AB C3A H3AC 109.5 . . ?
 N3A C3A H3AA 109.5 . . ?
 N3A C3A H3AB 109.5 . . ?
 N3A C3A H3AC 109.5 . . ?
 H3BA C3B H3BB 109.5 . . ?
 H3BA C3B H3BC 109.5 . . ?
 H3BB C3B H3BC 109.5 . . ?
 N3B C3B H3BA 109.5 . . ?
 N3B C3B H3BB 109.5 . . ?
 N3B C3B H3BC 109.5 . . ?
 H4AA C4A H4AB 109.5 . . ?
 H4AA C4A H4AC 109.5 . . ?
 H4AB C4A H4AC 109.5 . . ?
 N3A C4A H4AA 109.5 . . ?
 N3A C4A H4AB 109.5 . . ?
 N3A C4A H4AC 109.5 . . ?
 H4BA C4B H4BB 109.5 . . ?
 H4BA C4B H4BC 109.5 . . ?
 H4BB C4B H4BC 109.5 . . ?
 N3B C4B H4BA 109.5 . . ?
 N3B C4B H4BB 109.5 . . ?
 N3B C4B H4BC 109.5 . . ?
 H5AA C5A H5AB 109.5 . . ?
 H5AA C5A H5AC 109.5 . . ?
 H5AB C5A H5AC 109.5 . . ?
 N4A C5A H5AA 109.5 . . ?
 N4A C5A H5AB 109.5 . . ?
 N4A C5A H5AC 109.5 . . ?
 H5BA C5B H5BB 109.5 . . ?
 H5BA C5B H5BC 109.5 . . ?
 H5BB C5B H5BC 109.5 . . ?
 N4B C5B H5BA 109.5 . . ?
 N4B C5B H5BB 109.5 . . ?
 N4B C5B H5BC 109.5 . . ?
 H6AA C6A H6AB 109.5 . . ?
 H6AA C6A H6AC 109.5 . . ?
 H6AB C6A H6AC 109.5 . . ?
 N4A C6A H6AA 109.5 . . ?
 N4A C6A H6AB 109.5 . . ?
 N4A C6A H6AC 109.5 . . ?
 H6BA C6B H6BB 109.5 . . ?
 H6BA C6B H6BC 109.5 . . ?
 H6BB C6B H6BC 109.5 . . ?
 N4B C6B H6BA 109.5 . . ?
 N4B C6B H6BB 109.5 . . ?
 N4B C6B H6BC 109.5 . . ?
 H7AA C7A H7AB 107.6 . . ?
 C10A C7A H7AA 108.7 . . ?
 C10A C7A H7AB 108.7 . . ?
 N2A C7A H7AA 108.7 . . ?
 N2A C7A H7AB 108.7 . . ?
 N2A C7A C10A 114.2(4) . . ?
 H7BA C7B H7BB 107.8 . . ?
 C10B C7B H7BA 109.1 . . ?
 C10B C7B H7BB 109.1 . . ?
 N2B C7B H7BA 109.1 . . ?
 N2B C7B H7BB 109.1 . . ?
 N2B C7B C10B 112.4(11) . . ?
 H8AA C8A H8AB 107.9 . . ?
 C11A C8A H8AA 109.2 . . ?
 C11A C8A H8AB 109.2 . . ?
 N3A C8A H8AA 109.2 . . ?
 N3A C8A H8AB 109.2 . . ?
 N3A C8A C11A 112.2(3) . . ?
 H8BA C8B H8BB 107.9 . . ?
 C11B C8B H8BA 109.1 . . ?
 C11B C8B H8BB 109.1 . . ?
 N3B C8B H8BA 109.1 . . ?
 N3B C8B H8BB 109.1 . . ?
 N3B C8B C11B 112.3(6) . . ?
 H9AA C9A H9AB 108.2 . . ?
 C12A C9A H9AA 109.8 . . ?
 C12A C9A H9AB 109.8 . . ?
 N4A C9A H9AA 109.8 . . ?
 N4A C9A H9AB 109.8 . . ?
 N4A C9A C12A 109.6(7) . . ?
 H9BA C9B H9BB 107.6 . . ?
 C12B C9B H9BA 108.6 . . ?
 C12B C9B H9BB 108.6 . . ?
 N4B C9B H9BA 108.6 . . ?
 N4B C9B H9BB 108.6 . . ?
 N4B C9B C12B 114.5(15) . . ?
 C7A C10A H10A 109.0 . . ?
 C7A C10A H10B 109.0 . . ?
 H10A C10A H10B 107.8 . . ?
 N1A C10A C7A 113.0(7) . . ?
 N1A C10A H10A 109.0 . . ?
 N1A C10A H10B 109.0 . . ?
 C7B C10B H10C 109.7 . . ?
 C7B C10B H10D 109.7 . . ?
 H10C C10B H10D 108.2 . . ?
 N1B C10B C7B 109.9(12) . . ?
 N1B C10B H10C 109.7 . . ?
 N1B C10B H10D 109.7 . . ?
 C8A C11A H11A 109.4 . . ?
 C8A C11A H11B 109.4 . . ?
 H11A C11A H11B 108.0 . . ?
 N1A C11A C8A 111.3(3) . . ?
 N1A C11A H11A 109.4 . . ?
 N1A C11A H11B 109.4 . . ?
 C8B C11B H11C 109.3 . . ?
 C8B C11B H11D 109.3 . . ?
 H11C C11B H11D 107.9 . . ?
 N1B C11B C8B 111.8(7) . . ?
 N1B C11B H11C 109.3 . . ?
 N1B C11B H11D 109.3 . . ?
 C9A C12A H12A 108.9 . . ?
 C9A C12A H12B 108.9 . . ?
 H12A C12A H12B 107.7 . . ?
 N1A C12A C9A 113.3(4) . . ?
 N1A C12A H12A 108.9 . . ?
 N1A C12A H12B 108.9 . . ?
 C9B C12B H12C 110.4 . . ?
 C9B C12B H12D 110.4 . . ?
 H12C C12B H12D 108.6 . . ?
 N1B C12B C9B 106.7(10) . . ?
 N1B C12B H12C 110.4 . . ?
 N1B C12B H12D 110.4 . . ?
 C14 C13 N5 115.08(11) . . ?
 C14 C13 S1 129.11(10) . . ?
 N5 C13 S1 115.77(9) . . ?
 C13 C14 H14 116.2 . . ?
 C13 C14 H14A 110.5 . . ?
 C13 C14 C15A 127.6(3) . . ?
 C13 C14 C15B 139.1(6) . . ?
 C15A C14 H14 116.2 . . ?
 C15B C14 H14A 110.5 . . ?
 C16A C15A C14 115.7(6) . . ?
 C20A C15A C14 127.5(5) . . ?
 C20A C15A C16A 116.5(4) . . ?
 C16B C15B C14 122.4(11) . . ?
 C20B C15B C14 119.6(11) . . ?
 C20B C15B C16B 118.0(9) . . ?
 C15A C16A H16A 118.8 . . ?
 C17A C16A C15A 122.4(5) . . ?
 C17A C16A H16A 118.8 . . ?
 C15B C16B H16B 119.7 . . ?
 C17B C16B C15B 120.6(9) . . ?
 C17B C16B H16B 119.7 . . ?
 C16A C17A H17A 120.2 . . ?
 C18A C17A C16A 119.6(4) . . ?
 C18A C17A H17A 120.2 . . ?
 C16B C17B H17B 119.6 . . ?
 C18B C17B C16B 120.7(10) . . ?
 C18B C17B H17B 119.6 . . ?
 C17A C18A H18A 120.5 . . ?
 C17A C18A C19A 119.0(4) . . ?
 C19A C18A H18A 120.5 . . ?
 C17B C18B H18B 119.9 . . ?
 C19B C18B C17B 120.2(9) . . ?
 C19B C18B H18B 119.9 . . ?
 C18A C19A H19A 119.3 . . ?
 C18A C19A C20A 121.4(4) . . ?
 C20A C19A H19A 119.3 . . ?
 C18B C19B H19B 120.6 . . ?
 C18B C19B C20B 118.8(9) . . ?
 C20B C19B H19B 120.6 . . ?
 C15A C20A H20A 119.6 . . ?
 C19A C20A C15A 120.9(4) . . ?
 C19A C20A H20A 119.6 . . ?
 C15B C20B C19B 121.5(9) . . ?
 C15B C20B H20B 119.3 . . ?
 C19B C20B H20B 119.3 . . ?
 C26 C21 C22 117.08(12) . . ?
 C26 C21 N5 122.01(11) . . ?
 N5 C21 C22 120.91(12) . . ?
 C21 C22 H22 119.3 . . ?
 C23 C22 C21 121.31(13) . . ?
 C23 C22 H22 119.3 . . ?
 C22 C23 H23 119.5 . . ?
 C24 C23 C22 121.06(13) . . ?
 C24 C23 H23 119.5 . . ?
 C23 C24 H24 120.8 . . ?
 C23 C24 C25 118.37(13) . . ?
 C25 C24 H24 120.8 . . ?
 C24 C25 H25 119.3 . . ?
 C24 C25 C26 121.32(13) . . ?
 C26 C25 H25 119.3 . . ?
 C21 C26 H26 119.6 . . ?
 C25 C26 C21 120.85(13) . . ?
 C25 C26 H26 119.6 . . ?
 H27A C27 H27B 109.5 . . ?
 H27A C27 H27C 109.5 . . ?
 H27B C27 H27C 109.5 . . ?
 Si1 C27 H27A 109.5 . . ?
 Si1 C27 H27B 109.5 . . ?
 Si1 C27 H27C 109.5 . . ?
 H28A C28 H28B 109.5 . . ?
 H28A C28 H28C 109.5 . . ?
 H28B C28 H28C 109.5 . . ?
 Si1 C28 H28A 109.5 . . ?
 Si1 C28 H28B 109.5 . . ?
 Si1 C28 H28C 109.5 . . ?
 H29A C29 H29B 109.5 . . ?
 H29A C29 H29C 109.5 . . ?
 H29B C29 H29C 109.5 . . ?
 Si1 C29 H29A 109.5 . . ?
 Si1 C29 H29B 109.5 . . ?
 Si1 C29 H29C 109.5 . . ?
 N1A Li1 N2A 83.6(2) . . ?
 N1A Li1 N3A 81.09(18) . . ?
 N1A Li1 S1 172.77(19) . . ?
 N1B Li1 N2B 78.5(4) . . ?
 N1B Li1 N4B 81.1(4) . . ?
 N1B Li1 S1 163.4(3) . . ?
 N2A Li1 N3A 111.9(2) . . ?
 N2A Li1 S1 89.58(16) . . ?
 N2B Li1 S1 86.9(3) . . ?
 N3A Li1 S1 103.68(13) . . ?
 N3B Li1 N1B 84.4(4) . . ?
 N3B Li1 N2B 125.5(4) . . ?
 N3B Li1 N4B 119.8(3) . . ?
 N3B Li1 S1 110.8(3) . . ?
 N4A Li1 N1A 81.5(2) . . ?
 N4A Li1 N2A 123.0(2) . . ?
 N4A Li1 N3A 119.37(19) . . ?
 N4A Li1 S1 100.48(17) . . ?
 N4B Li1 N2B 108.1(4) . . ?
 N4B Li1 S1 96.3(3) . . ?
 C10A N1A Li1 104.5(4) . . ?
 C11A N1A C10A 111.8(6) . . ?
 C11A N1A C12A 111.6(4) . . ?
 C11A N1A Li1 108.6(3) . . ?
 C12A N1A C10A 113.1(6) . . ?
 C12A N1A Li1 106.7(4) . . ?
 C10B N1B C11B 110.3(11) . . ?
 C10B N1B C12B 111.6(11) . . ?
 C10B N1B Li1 110.1(11) . . ?
 C11B N1B Li1 103.7(6) . . ?
 C12B N1B C11B 109.9(9) . . ?
 C12B N1B Li1 111.1(7) . . ?
 C1A N2A C7A 111.0(4) . . ?
 C1A N2A Li1 102.5(3) . . ?
 C2A N2A C1A 109.6(4) . . ?
 C2A N2A C7A 110.2(4) . . ?
 C2A N2A Li1 118.6(4) . . ?
 C7A N2A Li1 104.7(3) . . ?
 C1B N2B C2B 105.5(8) . . ?
 C1B N2B Li1 123.6(7) . . ?
 C2B N2B Li1 100.4(6) . . ?
 C7B N2B C1B 109.5(8) . . ?
 C7B N2B C2B 109.2(9) . . ?
 C7B N2B Li1 107.7(7) . . ?
 C3A N3A C4A 106.4(3) . . ?
 C3A N3A C8A 109.2(3) . . ?
 C3A N3A Li1 112.5(3) . . ?
 C4A N3A C8A 109.2(3) . . ?
 C4A N3A Li1 114.8(2) . . ?
 C8A N3A Li1 104.7(2) . . ?
 C3B N3B Li1 111.1(5) . . ?
 C4B N3B C3B 108.8(8) . . ?
 C4B N3B Li1 105.1(5) . . ?
 C8B N3B C3B 112.3(7) . . ?
 C8B N3B C4B 114.2(6) . . ?
 C8B N3B Li1 105.1(6) . . ?
 C5A N4A C9A 112.5(5) . . ?
 C5A N4A Li1 105.7(3) . . ?
 C6A N4A C5A 107.9(4) . . ?
 C6A N4A C9A 111.2(6) . . ?
 C6A N4A Li1 112.3(3) . . ?
 C9A N4A Li1 107.2(5) . . ?
 C5B N4B C9B 106.6(10) . . ?
 C5B N4B Li1 115.5(6) . . ?
 C6B N4B C5B 109.2(7) . . ?
 C6B N4B C9B 109.8(12) . . ?
 C6B N4B Li1 112.3(5) . . ?
 C9B N4B Li1 103.0(10) . . ?
 C13 N5 Si1 117.23(8) . . ?
 C21 N5 C13 116.76(10) . . ?
 C21 N5 Si1 125.29(8) . . ?
 C13 S1 Li1 138.41(7) . . ?
 C27 Si1 C28 110.65(7) . . ?
 C29 Si1 C27 108.38(7) . . ?
 C29 Si1 C28 107.60(7) . . ?
 N5 Si1 C27 111.80(6) . . ?
 N5 Si1 C28 110.38(6) . . ?
 N5 Si1 C29 107.88(6) . . ?
 H30A C30A H30B 109.5 . . ?
 H30A C30A H30C 109.5 . . ?
 H30B C30A H30C 109.5 . . ?
 C31A C30A H30A 109.5 . . ?
 C31A C30A H30B 109.5 . . ?
 C31A C30A H30C 109.5 . . ?
 C32A C31A C30A 120.8(3) . . ?
 C36A C31A C30A 121.9(3) . . ?
 C36A C31A C32A 117.3(3) . . ?
 C31A C32A H32A 119.4 . . ?
 C33A C32A C31A 121.2(4) . . ?
 C33A C32A H32A 119.4 . . ?
 C32A C33A H33A 119.9 . . ?
 C32A C33A C34A 120.2(4) . . ?
 C34A C33A H33A 119.9 . . ?
 C33A C34A H34A 119.7 . . ?
 C35A C34A C33A 120.6(3) . . ?
 C35A C34A H34A 119.7 . . ?
 C34A C35A H35A 120.3 . . ?
 C34A C35A C36A 119.3(3) . . ?
 C36A C35A H35A 120.3 . . ?
 C31A C36A C35A 121.4(4) . . ?
 C31A C36A H36A 119.3 . . ?
 C35A C36A H36A 119.3 . . ?
 H30D C30B H30E 109.5 . . ?
 H30D C30B H30F 109.5 . . ?
 H30E C30B H30F 109.5 . . ?
 C31B C30B H30D 109.5 . . ?
 C31B C30B H30E 109.5 . . ?
 C31B C30B H30F 109.5 . . ?
 C32B C31B C30B 121.8(8) . . ?
 C32B C31B C36B 119.0(8) . . ?
 C36B C31B C30B 119.1(7) . . ?
 C31B C32B H32B 118.2 . . ?
 C31B C32B C33B 123.6(10) . . ?
 C33B C32B H32B 118.2 . . ?
 C32B C33B H33B 120.5 . . ?
 C34B C33B C32B 119.1(7) . . ?
 C34B C33B H33B 120.5 . . ?
 C33B C34B H34B 120.9 . . ?
 C33B C34B C35B 118.2(6) . . ?
 C35B C34B H34B 120.9 . . ?
 C34B C35B H35B 118.8 . . ?
 C36B C35B C34B 122.4(8) . . ?
 C36B C35B H35B 118.8 . . ?
 C31B C36B H36B 121.2 . . ?
 C35B C36B C31B 117.6(8) . . ?
 C35B C36B H36B 121.2 . . ?

loop_
  _geom_torsion_atom_site_label_1
  _geom_torsion_atom_site_label_2
  _geom_torsion_atom_site_label_3
  _geom_torsion_atom_site_label_4
  _geom_torsion
  _geom_torsion_site_symmetry_1
  _geom_torsion_site_symmetry_2
  _geom_torsion_site_symmetry_3
  _geom_torsion_site_symmetry_4
  _geom_torsion_publ_flag
 C7A C10A N1A C11A 79.3(7) . . . . ?
 C7A C10A N1A C12A -153.7(5) . . . . ?
 C7A C10A N1A Li1 -38.0(7) . . . . ?
 C7B C10B N1B C11B 156.8(12) . . . . ?
 C7B C10B N1B C12B -80.8(16) . . . . ?
 C7B C10B N1B Li1 43.0(18) . . . . ?
 C8A C11A N1A C10A -148.7(5) . . . . ?
 C8A C11A N1A C12A 83.5(5) . . . . ?
 C8A C11A N1A Li1 -33.9(5) . . . . ?
 C8B C11B N1B C10B -83.6(13) . . . . ?
 C8B C11B N1B C12B 153.0(7) . . . . ?
 C8B C11B N1B Li1 34.2(9) . . . . ?
 C9A C12A N1A C10A 78.8(7) . . . . ?
 C9A C12A N1A C11A -154.1(6) . . . . ?
 C9A C12A N1A Li1 -35.5(6) . . . . ?
 C9B C12B N1B C10B 153.6(13) . . . . ?
 C9B C12B N1B C11B -83.8(13) . . . . ?
 C9B C12B N1B Li1 30.4(12) . . . . ?
 C10A C7A N2A C1A 73.6(6) . . . . ?
 C10A C7A N2A C2A -164.8(5) . . . . ?
 C10A C7A N2A Li1 -36.3(6) . . . . ?
 C10B C7B N2B C1B 171.1(10) . . . . ?
 C10B C7B N2B C2B -73.9(12) . . . . ?
 C10B C7B N2B Li1 34.3(12) . . . . ?
 C11A C8A N3A C3A 77.1(4) . . . . ?
 C11A C8A N3A C4A -166.9(3) . . . . ?
 C11A C8A N3A Li1 -43.5(4) . . . . ?
 C11B C8B N3B C3B 164.6(7) . . . . ?
 C11B C8B N3B C4B -70.9(10) . . . . ?
 C11B C8B N3B Li1 43.7(7) . . . . ?
 C12A C9A N4A C5A 74.2(7) . . . . ?
 C12A C9A N4A C6A -164.6(6) . . . . ?
 C12A C9A N4A Li1 -41.5(8) . . . . ?
 C12B C9B N4B C5B 170.5(13) . . . . ?
 C12B C9B N4B C6B -71.4(17) . . . . ?
 C12B C9B N4B Li1 48.4(17) . . . . ?
 C13 C14 C15A C16A 177.1(7) . . . . ?
 C13 C14 C15A C20A 3.4(18) . . . . ?
 C13 C14 C15B C16B 179.7(13) . . . . ?
 C13 C14 C15B C20B 0(4) . . . . ?
 C13 N5 Si1 C27 -107.48(10) . . . . ?
 C13 N5 Si1 C28 128.89(10) . . . . ?
 C13 N5 Si1 C29 11.58(11) . . . . ?
 C14 C13 N5 C21 89.45(13) . . . . ?
 C14 C13 N5 Si1 -99.74(11) . . . . ?
 C14 C13 S1 Li1 -101.99(15) . . . . ?
 C14 C15A C16A C17A -173.7(10) . . . . ?
 C14 C15A C20A C19A 172.3(11) . . . . ?
 C14 C15B C16B C17B -175(2) . . . . ?
 C14 C15B C20B C19B 175(2) . . . . ?
 C15A C16A C17A C18A 1.3(17) . . . . ?
 C15B C16B C17B C18B -3(3) . . . . ?
 C16A C15A C20A C19A -1.5(18) . . . . ?
 C16A C17A C18A C19A -2.7(13) . . . . ?
 C16B C15B C20B C19B -5(4) . . . . ?
 C16B C17B C18B C19B 1(3) . . . . ?
 C17A C18A C19A C20A 2.0(13) . . . . ?
 C17B C18B C19B C20B -1(3) . . . . ?
 C18A C19A C20A C15A 0.1(15) . . . . ?
 C18B C19B C20B C15B 3(3) . . . . ?
 C20A C15A C16A C17A 0.8(19) . . . . ?
 C20B C15B C16B C17B 5(4) . . . . ?
 C21 C22 C23 C24 0.5(2) . . . . ?
 C21 N5 Si1 C27 62.46(11) . . . . ?
 C21 N5 Si1 C28 -61.17(12) . . . . ?
 C21 N5 Si1 C29 -178.48(10) . . . . ?
 C22 C21 C26 C25 1.17(18) . . . . ?
 C22 C21 N5 C13 169.86(11) . . . . ?
 C22 C21 N5 Si1 -0.12(16) . . . . ?
 C22 C23 C24 C25 0.6(2) . . . . ?
 C23 C24 C25 C26 -0.8(2) . . . . ?
 C24 C25 C26 C21 -0.1(2) . . . . ?
 C26 C21 C22 C23 -1.38(19) . . . . ?
 C26 C21 N5 C13 -10.21(16) . . . . ?
 C26 C21 N5 Si1 179.81(9) . . . . ?
 N2A C7A C10A N1A 53.9(8) . . . . ?
 N2B C7B C10B N1B -52.8(18) . . . . ?
 N3A C8A C11A N1A 54.6(5) . . . . ?
 N3B C8B C11B N1B -56.0(11) . . . . ?
 N4A C9A C12A N1A 54.0(9) . . . . ?
 N4B C9B C12B N1B -55.2(18) . . . . ?
 N5 C13 C14 C15A -174.2(8) . . . . ?
 N5 C13 C14 C15B -174.0(18) . . . . ?
 N5 C13 S1 Li1 80.51(13) . . . . ?
 N5 C21 C22 C23 178.55(12) . . . . ?
 N5 C21 C26 C25 -178.76(11) . . . . ?
 S1 C13 C14 C15A 8.3(8) . . . . ?
 S1 C13 C14 C15B 8.5(18) . . . . ?
 S1 C13 N5 C21 -92.70(11) . . . . ?
 S1 C13 N5 Si1 78.12(10) . . . . ?
 C30A C31A C32A C33A 179.2(6) . . . . ?
 C30A C31A C36A C35A -179.6(3) . . . . ?
 C31A C32A C33A C34A 1.2(11) . . . . ?
 C32A C31A C36A C35A 0.7(6) . . . . ?
 C32A C33A C34A C35A -1.0(7) . . . . ?
 C33A C34A C35A C36A 0.7(5) . . . . ?
 C34A C35A C36A C31A -0.5(5) . . . . ?
 C36A C31A C32A C33A -1.0(10) . . . . ?
 C30B C31B C32B C33B -178.2(13) . . . . ?
 C30B C31B C36B C35B 176.8(8) . . . . ?
 C31B C32B C33B C34B 2(2) . . . . ?
 C32B C31B C36B C35B 0.5(16) . . . . ?
 C32B C33B C34B C35B 0.4(14) . . . . ?
 C33B C34B C35B C36B -1.8(13) . . . . ?
 C34B C35B C36B C31B 1.4(15) . . . . ?
 C36B C31B C32B C33B -2(2) . . . . ?

_shelx_res_file
;
TITL xy2025-02-19_a.res in P2(1)/c
    xy2025-02-19.res
    created by SHELXL-2019/3 at 11:46:09 on 17-Feb-2026
REM Old TITL XY2025-02-19_Gaussian in P2(1)/c
REM SHELXT solution in P2(1)/c: R1 0.196, Rweak 0.011, Alpha 0.039
REM <I/s> 0.351 for 405 systematic absences, Orientation as input
REM Formula found by SHELXT: C34A Li N11 Si S
CELL 1.54184 19.5097 11.2132 17.2329 90 97.376 90
ZERR 4 0.0002 0.0001 0.0002 0 0.001 0
LATT 1
SYMM -X,0.5+Y,0.5-Z
SFAC C H Li N S Si
UNIT 144 232 4 20 4 4
SADI N3B Li1 N3A Li1
SADI C15A C20A C15B C20B
SADI C15A C16A C15B C16B
SADI N4A Li1 N4B Li1
SADI C20A C19A C20B C19B
SADI C16A C17A C16B C17B
SADI N2B Li1 N2A Li1
SADI C19A C18A C19B C18B
SADI C17A C18A C17B C18B
SADI N1B Li1 N1A Li1
SADI N2B C1B N2A C1A N2A C2A N2B C2B
SADI 0.04 C15A C19A C15B C19B
SADI N4B C6B N4A C6A N4B C5B N4A C5A
SADI 0.04 C15A C17A C15B C17B
SADI 0.04 C20A C16A C20B C16B
SADI N3B C4B N3A C4A N3B C3B N3A C3A
SADI 0.04 C20A C18A C20B C18B
SADI N3A C8A N3B C8B
SADI 0.04 C16A C18A C16B C18B
SADI 0.04 C19A C17A C19B C17B
SADI N2B C7B N2A C7A
SADI C7B C10B C7A C10A
SADI C8A C11A C8B C11B
SADI N1B C10B N1A C10A
SADI N1B C11B N1A C11A
SADI N1B C12B N1A C12A
SADI C33B C32B C34B C33B C35B C34B C36A C31A C32A C31A C33A C32A C32B C31B =
 C36B C31B C34A C33A C35A C34A
SADI C31A C30A C31B C30B
SADI C35B C33B C36A C32A C36B C32B C35A C33A
SADI 0.04 C36B C30B C32B C30B C32A C30A C36A C30A
SADI 0.04 C33B C30B C35B C30B C35A C30A C33A C30A
RIGU C15B C16B C17B C18B C19B C20B
RIGU C15A C16A C17A C18A C19A C20A
SADI C20B C19B C20A C19A C20A C15A C20B C15B C16A C15A C16B C15B C17B C16B =
 C17A C16A C18A C17A C18B C17B C19B C18B C19A C18A
SADI C19B C17B C19A C17A C20A C16A C20B C16B
SADI N4B C9B N4A C9A
SADI C9A C12A C9B C12B
SADI C15B C14 C15A C14
SADI Si1 C28 Si1 C27 Si1 C29
RIGU C13 C14 N5 S1

L.S. 10 0 0
PLAN  13
SIZE 0.06 0.1 0.12
TEMP -173
CONF
list 4
MORE -1
BOND $H
fmap 2 53
acta
REM <olex2.extras>
REM <HklSrc "%.\\XY2025-02-19.hkl">
REM </olex2.extras>

WGHT    0.041700    1.079600
FVAR       0.37174   0.67286
PART 1
C1A   1    0.149864    0.063447    0.729076    21.00000    0.06173    0.03456 =
         0.08778   -0.00232    0.04032   -0.00915
AFIX 137
H1AA  2    0.140951    0.002218    0.767107    21.00000   -1.50000
H1AB  2    0.126483    0.041706    0.677255    21.00000   -1.50000
H1AC  2    0.132298    0.140433    0.744842    21.00000   -1.50000
AFIX   0
PART 2
C1B   1    0.157706    0.096153    0.779467   -21.00000    0.05070    0.04363 =
         0.06610    0.01943    0.03712    0.01413
AFIX 137
H1BA  2    0.111791    0.085761    0.749757   -21.00000   -1.50000
H1BB  2    0.162187    0.177616    0.800093   -21.00000   -1.50000
H1BC  2    0.163691    0.039233    0.822964   -21.00000   -1.50000
AFIX   0
PART 1
C2A   1    0.259002    0.105165    0.803071    21.00000    0.07820    0.04366 =
         0.04287    0.01446    0.00846    0.00935
AFIX 137
H2AA  2    0.241790    0.182632    0.818449    21.00000   -1.50000
H2AB  2    0.308890    0.110335    0.801084    21.00000   -1.50000
H2AC  2    0.249796    0.044585    0.841398    21.00000   -1.50000
AFIX   0
PART 2
C2B   1    0.279774    0.087239    0.778641   -21.00000    0.06325    0.04765 =
         0.04938    0.01960    0.02016    0.01793
AFIX 137
H2BA  2    0.282570    0.028039    0.820764   -21.00000   -1.50000
H2BB  2    0.283409    0.167527    0.801262   -21.00000   -1.50000
H2BC  2    0.317663    0.074334    0.747353   -21.00000   -1.50000
AFIX   0
PART 1
C3A   1    0.387674    0.211358    0.678960    21.00000    0.03805    0.04579 =
         0.05605   -0.00480    0.00094    0.00550
AFIX 137
H3AA  2    0.380675    0.129870    0.696937    21.00000   -1.50000
H3AB  2    0.380329    0.267914    0.720457    21.00000   -1.50000
H3AC  2    0.434939    0.219662    0.666114    21.00000   -1.50000
AFIX   0
PART 2
C3B   1    0.372449    0.295013    0.645056   -21.00000    0.03605    0.05961 =
         0.06027   -0.02374    0.01909   -0.01418
AFIX 137
H3BA  2    0.351711    0.372464    0.654372   -21.00000   -1.50000
H3BB  2    0.416908    0.307370    0.625485   -21.00000   -1.50000
H3BC  2    0.379729    0.249891    0.694126   -21.00000   -1.50000
AFIX   0
PART 1
C4A   1    0.350852    0.360658    0.586250    21.00000    0.04260    0.03254 =
         0.06137   -0.00103    0.01358   -0.00004
AFIX 137
H4AA  2    0.398943    0.369103    0.576259    21.00000   -1.50000
H4AB  2    0.342133    0.414529    0.628680    21.00000   -1.50000
H4AC  2    0.319835    0.380830    0.538743    21.00000   -1.50000
AFIX   0
PART 2
C4B   1    0.310408    0.300968    0.517526   -21.00000    0.04726    0.04137 =
         0.05612   -0.00110    0.02390   -0.00170
AFIX 137
H4BA  2    0.279191    0.257255    0.478399   -21.00000   -1.50000
H4BB  2    0.353284    0.319796    0.496071   -21.00000   -1.50000
H4BC  2    0.288150    0.375093    0.531117   -21.00000   -1.50000
AFIX   0
PART 1
C5A   1    0.171420    0.301046    0.475034    21.00000    0.08397    0.06688 =
         0.04696   -0.00558   -0.01929    0.02545
AFIX 137
H5AA  2    0.138359    0.306965    0.427318    21.00000   -1.50000
H5AB  2    0.216663    0.277001    0.461387    21.00000   -1.50000
H5AC  2    0.175492    0.378691    0.501327    21.00000   -1.50000
AFIX   0
PART 2
C5B   1    0.119802    0.314827    0.501832   -21.00000    0.03893    0.05110 =
         0.03402    0.00108    0.00106    0.00804
AFIX 137
H5BA  2    0.113349    0.378048    0.539484   -21.00000   -1.50000
H5BB  2    0.077764    0.306906    0.464421   -21.00000   -1.50000
H5BC  2    0.158814    0.335113    0.473720   -21.00000   -1.50000
AFIX   0
PART 1
C6A   1    0.082092    0.255042    0.551508    21.00000    0.04815    0.12020 =
         0.07300   -0.04888   -0.02225    0.04163
AFIX 137
H6AA  2    0.089755    0.332901    0.576980    21.00000   -1.50000
H6AB  2    0.065617    0.198285    0.588202    21.00000   -1.50000
H6AC  2    0.047436    0.262906    0.505316    21.00000   -1.50000
AFIX   0
PART 2
C6B   1    0.073307    0.166535    0.579807   -21.00000    0.02874    0.04167 =
         0.06204   -0.00994    0.00303   -0.00096
AFIX 137
H6BA  2    0.080587    0.086912    0.602840   -21.00000   -1.50000
H6BB  2    0.032631    0.165355    0.540016   -21.00000   -1.50000
H6BC  2    0.065969    0.223944    0.620819   -21.00000   -1.50000
AFIX   0
PART 1
C7A   1    0.251878   -0.040422    0.700409    21.00000    0.07593    0.02220 =
         0.07458    0.00986    0.02643    0.00677
AFIX  23
H7AA  2    0.234575   -0.106436    0.730725    21.00000   -1.20000
H7AB  2    0.302860   -0.038846    0.712590    21.00000   -1.20000
AFIX   0
PART 2
C7B   1    0.204948   -0.049044    0.696039   -21.00000    0.04400    0.02284 =
         0.10132    0.01883    0.02014    0.00381
AFIX  23
H7BA  2    0.156185   -0.063915    0.674490   -21.00000   -1.20000
H7BB  2    0.217452   -0.105986    0.739454   -21.00000   -1.20000
AFIX   0
PART 1
C8A   1    0.352457    0.155104    0.544810    21.00000    0.03539    0.03835 =
         0.05144   -0.00729    0.01482    0.00562
AFIX  23
H8AA  2    0.402947    0.151426    0.543145    21.00000   -1.20000
H8AB  2    0.330625    0.187749    0.494221    21.00000   -1.20000
AFIX   0
PART 2
C8B   1    0.352600    0.111521    0.572405   -21.00000    0.03357    0.03977 =
         0.04671   -0.00636    0.01453    0.00804
AFIX  23
H8BA  2    0.371293    0.074451    0.622850   -21.00000   -1.20000
H8BB  2    0.391055    0.119671    0.540470   -21.00000   -1.20000
AFIX   0
PART 1
C9A   1    0.138142    0.092548    0.491103    21.00000    0.04096    0.05790 =
         0.06560   -0.03774   -0.00480    0.00040
AFIX  23
H9AA  2    0.113066    0.099915    0.437612    21.00000   -1.20000
H9AB  2    0.110540    0.041230    0.522090    21.00000   -1.20000
AFIX   0
PART 2
C9B   1    0.147444    0.112258    0.484446   -21.00000    0.03372    0.05693 =
         0.08301   -0.03715   -0.00650   -0.01749
AFIX  23
H9BA  2    0.181320    0.145868    0.452284   -21.00000   -1.20000
H9BB  2    0.103960    0.097712    0.449364   -21.00000   -1.20000
AFIX   0
PART 1
C10A  1    0.233244   -0.066017    0.614434    21.00000    0.06901    0.02002 =
         0.09546   -0.01230    0.03166   -0.00293
AFIX  23
H10A  2    0.257149   -0.139694    0.601126    21.00000   -1.20000
H10B  2    0.182866   -0.080478    0.603577    21.00000   -1.20000
AFIX   0
PART 2
C10B  1    0.249779   -0.070914    0.633845   -21.00000    0.07038    0.02054 =
         0.10190    0.00526    0.03305    0.00677
AFIX  23
H10C  2    0.298945   -0.068980    0.656850   -21.00000   -1.20000
H10D  2    0.239792   -0.150781    0.610625   -21.00000   -1.20000
AFIX   0
PART 1
C11A  1    0.325467    0.030729    0.555150    21.00000    0.03962    0.03168 =
         0.06471   -0.01081    0.02056    0.00676
AFIX  23
H11A  2    0.332731   -0.018405    0.509177    21.00000   -1.20000
H11B  2    0.351638   -0.006205    0.602074    21.00000   -1.20000
AFIX   0
PART 2
C11B  1    0.297822    0.030882    0.530328   -21.00000    0.03757    0.03471 =
         0.06931   -0.02117    0.01241    0.00841
AFIX  23
H11C  2    0.282740    0.063312    0.477458   -21.00000   -1.20000
H11D  2    0.317825   -0.049158    0.524099   -21.00000   -1.20000
AFIX   0
PART 1
C12A  1    0.208680    0.036282    0.487526    21.00000    0.05357    0.05228 =
         0.05972   -0.03182    0.00545    0.00255
AFIX  23
H12A  2    0.202104   -0.045972    0.467044    21.00000   -1.20000
H12B  2    0.233137    0.082146    0.450391    21.00000   -1.20000
AFIX   0
PART 2
C12B  1    0.174924   -0.007017    0.518222   -21.00000    0.04379    0.04196 =
         0.07808   -0.03907    0.00331   -0.00408
AFIX  23
H12C  2    0.139771   -0.047039    0.545738   -21.00000   -1.20000
H12D  2    0.186600   -0.060102    0.475926   -21.00000   -1.20000
AFIX   0
PART 0
C13   1    0.202348    0.526615    0.716090    11.00000    0.02438    0.02379 =
         0.02419    0.00023    0.00367    0.00191
C14   1    0.247907    0.597495    0.760493    11.00000    0.02674    0.02502 =
         0.02973   -0.00085    0.00326   -0.00005
PART 1
AFIX  43
H14   2    0.238466    0.680620    0.758065    21.00000   -1.20000
AFIX  43
PART 2
H14A  2    0.234389    0.678721    0.754626   -21.00000   -1.20000
AFIX   0
PART 1
C15A  1    0.310369    0.560803    0.812100    21.00000    0.02488    0.02495 =
         0.02543   -0.00264    0.00194   -0.00602
PART 2
C15B  1    0.311599    0.586660    0.814713   -21.00000    0.02658    0.02778 =
         0.02536    0.00361    0.00777   -0.00189
PART 1
C16A  1    0.350557    0.654218    0.849020    21.00000    0.03769    0.03052 =
         0.03839   -0.00670    0.00381   -0.00423
AFIX  43
H16A  2    0.333478    0.733500    0.843366    21.00000   -1.20000
AFIX   0
PART 2
C16B  1    0.345380    0.684731    0.850521   -21.00000    0.02285    0.03711 =
         0.03201   -0.01240    0.00218   -0.00736
AFIX  43
H16B  2    0.325295    0.761706    0.842928   -21.00000   -1.20000
AFIX   0
PART 1
C17A  1    0.414352    0.634558    0.893462    21.00000    0.03300    0.05391 =
         0.03898   -0.00827   -0.00210   -0.01433
AFIX  43
H17A  2    0.439608    0.699433    0.918417    21.00000   -1.20000
AFIX   0
PART 2
C17B  1    0.407718    0.671633    0.896948   -21.00000    0.03740    0.07768 =
         0.03685   -0.00626    0.00080   -0.01346
AFIX  43
H17B  2    0.431366    0.740135    0.919020   -21.00000   -1.20000
AFIX   0
PART 1
C18A  1    0.440773    0.519936    0.901081    21.00000    0.02612    0.06419 =
         0.03109    0.00190   -0.00255    0.00151
AFIX  43
H18A  2    0.485096    0.505743    0.929369    21.00000   -1.20000
AFIX   0
PART 2
C18B  1    0.436208    0.560502    0.911784   -21.00000    0.02970    0.08875 =
         0.03495    0.01100    0.00115   -0.00165
AFIX  43
H18B  2    0.478854    0.552553    0.944808   -21.00000   -1.20000
AFIX   0
PART 1
C19A  1    0.401568    0.426151    0.866800    21.00000    0.03287    0.04785 =
         0.02907    0.00675    0.00195    0.00543
AFIX  43
H19A  2    0.418853    0.347091    0.873314    21.00000   -1.20000
AFIX   0
PART 2
C19B  1    0.403233    0.461057    0.879043   -21.00000    0.02927    0.06823 =
         0.03800    0.01963    0.00401    0.01267
AFIX  43
H19B  2    0.423086    0.384184    0.888263   -21.00000   -1.20000
AFIX   0
PART 1
C20A  1    0.337475    0.445365    0.823079    21.00000    0.02816    0.02686 =
         0.02656    0.00189    0.00144    0.00101
AFIX  43
H20A  2    0.311736    0.379374    0.800361    21.00000   -1.20000
AFIX   0
PART 2
C20B  1    0.339874    0.474913    0.831854   -21.00000    0.03218    0.03736 =
         0.03134   -0.00091    0.00661   -0.00257
AFIX  43
H20B  2    0.315664    0.406145    0.811074   -21.00000   -1.20000
AFIX   0
PART 0
C21   1    0.164090    0.618801    0.589792    11.00000    0.02939    0.01838 =
         0.02734   -0.00147    0.00247   -0.00392
C22   1    0.112550    0.662224    0.532264    11.00000    0.03049    0.03463 =
         0.03320    0.00747    0.00119   -0.00342
AFIX  43
H22   2    0.066560    0.670165    0.544184    11.00000   -1.20000
AFIX   0
C23   1    0.127488    0.693713    0.458437    11.00000    0.04332    0.03725 =
         0.03166    0.00864   -0.00203   -0.00662
AFIX  43
H23   2    0.091680    0.723450    0.420856    11.00000   -1.20000
AFIX   0
C24   1    0.193487    0.682550    0.438709    11.00000    0.05243    0.03020 =
         0.02885    0.00124    0.00963   -0.00548
AFIX  43
H24   2    0.203610    0.704888    0.388232    11.00000   -1.20000
AFIX   0
C25   1    0.244697    0.637936    0.494335    11.00000    0.04102    0.02943 =
         0.03579   -0.00310    0.01333   -0.00040
AFIX  43
H25   2    0.290291    0.628792    0.481389    11.00000   -1.20000
AFIX   0
C26   1    0.230664    0.606300    0.568704    11.00000    0.03375    0.02340 =
         0.03127   -0.00200    0.00539    0.00118
AFIX  43
H26   2    0.266715    0.575811    0.605679    11.00000   -1.20000
AFIX   0
C27   1    0.001752    0.504351    0.639894    11.00000    0.02985    0.03835 =
         0.03593   -0.00298    0.00377   -0.00588
AFIX 137
H27A  2    0.003701    0.515419    0.583810    11.00000   -1.50000
H27B  2   -0.044516    0.525023    0.651996    11.00000   -1.50000
H27C  2    0.011789    0.420913    0.653978    11.00000   -1.50000
AFIX   0
C28   1    0.037562    0.761864    0.691353    11.00000    0.03822    0.03078 =
         0.05989   -0.00460    0.00453    0.00672
AFIX 137
H28A  2    0.068713    0.810184    0.727853    11.00000   -1.50000
H28B  2   -0.009474    0.766882    0.705359    11.00000   -1.50000
H28C  2    0.038033    0.791771    0.637990    11.00000   -1.50000
AFIX   0
C29   1    0.075621    0.556726    0.801173    11.00000    0.03337    0.04489 =
         0.02949   -0.00525    0.00752    0.00099
AFIX 137
H29A  2    0.090930    0.473504    0.805872    11.00000   -1.50000
H29B  2    0.030815    0.564608    0.820681    11.00000   -1.50000
H29C  2    0.109653    0.607777    0.832014    11.00000   -1.50000
AFIX   0
LI1   3    0.229549    0.196682    0.627011    11.00000    0.04053    0.02861 =
         0.03548   -0.00126    0.00630    0.00477
PART 1
N1A   4    0.252025    0.032324    0.563801    21.00000    0.03392    0.02896 =
         0.05392   -0.00997    0.01723    0.00153
PART 2
N1B   4    0.237239    0.019829    0.573351   -21.00000    0.02606    0.02771 =
         0.05641   -0.01353    0.01552   -0.00227
PART 1
N2A   4    0.224088    0.072352    0.726134    21.00000    0.04482    0.02722 =
         0.04828    0.00843    0.01300    0.00498
PART 2
N2B   4    0.211584    0.074648    0.727165   -21.00000    0.04695    0.02102 =
         0.08708    0.01313    0.03155    0.01129
PART 1
N3A   4    0.338256    0.236320    0.608966    21.00000    0.03680    0.02720 =
         0.03675   -0.00686    0.01171    0.00714
PART 2
N3B   4    0.326081    0.228173    0.587000   -21.00000    0.05312    0.03871 =
         0.02623   -0.01258    0.01552   -0.00674
PART 1
N4A   4    0.147038    0.211763    0.527642    21.00000    0.04758    0.06778 =
         0.03327   -0.02473   -0.00512    0.02462
PART 2
N4B   4    0.134025    0.201405    0.543652   -21.00000    0.04472    0.03350 =
         0.02396   -0.01264    0.00839    0.00742
PART 0
N5    4    0.148826    0.589714    0.664849    11.00000    0.02463    0.02521 =
         0.02590    0.00198    0.00148    0.00125
S1    5    0.196967    0.372533    0.714117    11.00000    0.03917    0.02023 =
         0.03625   -0.00205    0.00649    0.00145
SI1   6    0.067022    0.602773    0.696817    11.00000    0.02440    0.02460 =
         0.02866   -0.00209    0.00253    0.00055

PART 1
C30A  1    0.583132    0.249588    0.881875    21.00000    0.04268    0.04684 =
         0.05734    0.00134    0.00203   -0.00285
AFIX 137
H30A  2    0.557241    0.323138    0.888043    21.00000   -1.50000
H30B  2    0.609985    0.258383    0.837900    21.00000   -1.50000
H30C  2    0.614501    0.233982    0.929913    21.00000   -1.50000
AFIX   0
C31A  1    0.533442    0.147014    0.866150    21.00000    0.02531    0.03550 =
         0.03487    0.00435    0.00076    0.00558
C32A  1    0.533368    0.076777    0.799402    21.00000    0.03021    0.06228 =
         0.03627   -0.00764    0.00805    0.00294
AFIX  43
H32A  2    0.564731    0.094606    0.763163    21.00000   -1.20000
AFIX   0
C33A  1    0.489244   -0.016727    0.785241    21.00000    0.03907    0.05517 =
         0.06111   -0.01503    0.00077    0.00052
AFIX  43
H33A  2    0.490595   -0.064397    0.739890    21.00000   -1.20000
AFIX   0
C34A  1    0.442592   -0.042647    0.836357    21.00000    0.04151    0.04339 =
         0.06565    0.01223   -0.00887   -0.00505
AFIX  43
H34A  2    0.411422   -0.107404    0.825594    21.00000   -1.20000
AFIX   0
C35A  1    0.440747    0.023334    0.901815    21.00000    0.04075    0.07343 =
         0.06126    0.02310    0.01381   -0.00938
AFIX  43
H35A  2    0.408817    0.004646    0.937249    21.00000   -1.20000
AFIX   0
C36A  1    0.486014    0.118668    0.916679    21.00000    0.04419    0.05973 =
         0.03575   -0.00018    0.00612   -0.00073
AFIX  43
H36A  2    0.484437    0.165392    0.962402    21.00000   -1.20000
AFIX   0
PART 2
C30B  1    0.459704   -0.059110    0.780753   -21.00000    0.05944    0.07094 =
         0.08739    0.00772   -0.01497    0.00915
AFIX 137
H30D  2    0.490506   -0.128487    0.784842   -21.00000   -1.50000
H30E  2    0.450061   -0.034452    0.725879   -21.00000   -1.50000
H30F  2    0.416298   -0.080129    0.800367   -21.00000   -1.50000
AFIX   0
C31B  1    0.492962    0.039169    0.827354   -21.00000    0.04534    0.04845 =
         0.04194    0.00139   -0.00123    0.01668
C32B  1    0.548710    0.096377    0.806490   -21.00000    0.04078    0.05736 =
         0.05494    0.00292   -0.00384   -0.00236
AFIX  43
H32B  2    0.565436    0.072872    0.759399   -21.00000   -1.20000
AFIX   0
C33B  1    0.582535    0.186591    0.849552   -21.00000    0.04678    0.06202 =
         0.05116    0.00633    0.00894    0.00134
AFIX  43
H33B  2    0.620881    0.225412    0.831731   -21.00000   -1.20000
AFIX   0
C34B  1    0.560428    0.219606    0.918007   -21.00000    0.04603    0.05808 =
         0.06208   -0.00093    0.00464    0.00147
AFIX  43
H34B  2    0.582671    0.282078    0.948860   -21.00000   -1.20000
AFIX   0
C35B  1    0.503389    0.158405    0.942068   -21.00000    0.04127    0.08284 =
         0.04816   -0.00311    0.01850   -0.00254
AFIX  43
H35B  2    0.488412    0.179244    0.990610   -21.00000   -1.20000
AFIX   0
C36B  1    0.468838    0.069957    0.897868   -21.00000    0.04028    0.06333 =
         0.03406   -0.00545    0.00534    0.00112
AFIX  43
H36B  2    0.429991    0.031055    0.914493   -21.00000   -1.20000
AFIX   0
HKLF 4


REM  xy2025-02-19_a.res in P2(1)/c
REM wR2 = 0.0980, GooF = S = 1.050, Restrained GooF = 1.049 for all data
REM R1 = 0.0366 for 6752 Fo > 4sig(Fo) and 0.0433 for all 7797 data
REM 676 parameters refined using 264 restraints

END

WGHT      0.0418      1.0786

REM Highest difference peak  0.242,  deepest hole -0.262,  1-sigma level  0.034
Q1    1   0.0564  0.6956  0.6939  11.00000  0.05    0.24
Q2    1   0.2351  0.3812  0.7366  11.00000  0.05    0.23
Q3    1   0.3968  0.0332  0.9231  11.00000  0.05    0.23
Q4    1   0.2012  0.4617  0.7169  11.00000  0.05    0.22
Q5    1   0.1166  0.5954  0.6774  11.00000  0.05    0.21
Q6    1   0.0252  0.5595  0.6579  11.00000  0.05    0.19
Q7    1   0.1652  0.5593  0.6794  11.00000  0.05    0.17
Q8    1   0.2767  0.5770  0.7804  11.00000  0.05    0.17
Q9    1   0.1544  0.6022  0.6313  11.00000  0.05    0.16
Q10   1   0.1388  0.6434  0.5624  11.00000  0.05    0.16
Q11   1   0.2008  0.6239  0.5789  11.00000  0.05    0.16
Q12   1   0.1214  0.6692  0.4952  11.00000  0.05    0.15
Q13   1   0.4259 -0.0409  0.8771  11.00000  0.05    0.15
;
_shelx_res_checksum                96531
_shelx_hkl_file
;
   0   0  -2  303.44   12.03
   0   0  -3    0.30    0.77
   0   0  -4  186.90    7.93
   0   0  -5   -0.21    1.02
   0   0  -6    8.97    1.31
   0   0  -6   10.05    1.51
   0   0  -7   -0.32    1.22
   0   0  -7    0.47    1.25
   0   0  -8 1009.60   40.63
   0   0  -8 1018.42   40.64
   0   0  -9   -0.22    0.79
   0   0  -9    1.10    1.59
   0   0 -10  724.55   30.07
   0   0 -11   -0.59    1.53
   0   0 -12  243.11   11.74
   0   0 -12  232.97    9.78
   0   0  13    0.54    1.27
   0   0 -13    0.42    0.90
   0   0 -13    0.19    0.94
   0   0  13   -1.17    2.01
   0   0 -14   60.59    3.22
   0   0 -14   68.68    3.45
   0   0  14   63.26    5.23
   0   0 -15    1.61    1.15
   0   0  15    0.91    1.98
   0   0 -15    0.27    0.95
   0   0 -16   10.64    1.47
   0   0  16   13.89    2.80
   0   0 -16    9.55    1.27
   0   0 -17    0.24    0.90
   0   0 -18   14.32    1.36
   0   0 -19   -0.14    0.75
   0   0 -20   13.66    1.07
   0   0 -21   -0.09    0.42
   0  -1  -1   12.63    0.70
   0   1  -1   13.27    0.69
   0   1  -1   13.26    0.71
   0  -1  -1   13.68    0.72
   0  -1  -2   69.25    3.01
   0   1  -2   67.02    3.00
   0  -1  -2   70.00    3.04
   0   1  -2   68.88    3.02
   0  -1  -3  605.30   24.59
   0   1  -3  620.25   24.60
   0   1  -3  640.86   24.62
   0  -1  -3  635.93   24.63
   0   1  -4  527.34   21.08
   0  -1  -4  513.11   21.04
   0  -1  -4  541.35   21.09
   0   1  -4  533.25   21.09
   0   1  -5  271.50   10.78
   0   1  -5  266.42   10.78
   0   1  -6  104.54    4.97
   0   1  -6   96.88    4.93
   0   1  -7  218.21    9.71
   0   1  -7  215.69    9.65
   0   1  -8    6.72    1.72
   0   1  -8    9.23    1.75
   0   1  -9   13.38    2.09
   0   1  -9   13.54    1.14
   0  -1  -9   11.46    1.15
   0   1 -10  105.76    6.01
   0   1 -11    1.47    1.60
   0  -1 -12  123.12    5.29
   0   1 -12  118.07    5.28
   0  -1 -12  113.01    5.29
   0   1 -12  119.51    7.02
   0  -1  13    5.45    2.12
   0   1  13    9.00    2.40
   0  -1 -13    8.71    1.17
   0  -1 -13    8.66    1.24
   0   1 -13   10.21    1.13
   0   1 -13    8.43    1.22
   0  -1 -13    9.27    1.24
   0   1  14   24.34    3.38
   0  -1  14   23.74    3.42
   0  -1  14   15.70    2.72
   0  -1 -14   22.66    1.64
   0  -1 -14   22.05    1.79
   0   1 -14   24.11    1.68
   0   1 -14   21.33    1.80
   0  -1 -14   22.12    1.82
   0  -1 -15   42.46    2.43
   0   1 -15   44.52    2.63
   0  -1 -15   43.10    2.67
   0   1 -15   41.15    2.37
   0  -1 -15   43.72    2.56
   0  -1  15   41.27    4.35
   0   1  15   42.95    4.43
   0   1 -16   50.09    2.71
   0  -1 -16   55.93    2.94
   0  -1  16   53.92    4.93
   0   1  16   55.76    5.00
   0   1 -16   50.77    2.95
   0  -1 -17  113.94    5.18
   0  -1 -18    9.24    1.17
   0   1 -18    9.50    1.22
   0  -1 -18    7.46    1.19
   0   1 -19   35.29    2.01
   0  -1 -19   36.01    2.06
   0   1 -20   14.40    1.03
   0  -1 -20   14.59    1.14
   0   1 -21   10.12    0.68
   0  -1 -21   13.22    0.84
   0  -2   0 2207.78   85.46
   0  -2  -1 3695.43  143.73
   0   2  -1 3758.56  143.61
   0  -2  -1 3700.88  143.61
   0  -2  -2 3294.13  128.82
   0   2  -2 3375.65  128.82
   0  -2  -2 3292.13  128.82
   0   2  -2 3374.28  128.82
   0   2  -3  168.06    6.95
   0  -2  -3  167.83    6.95
   0   2  -3  160.45    6.93
   0  -2  -3  170.13    6.95
   0  -2  -4   28.38    1.82
   0   2  -4   27.04    1.82
   0   2  -4   26.32    1.79
   0  -2  -4   27.24    1.80
   0  -2  -5   98.01    4.79
   0   2  -5  104.72    4.84
   0   2  -5  101.42    4.85
   0  -2  -5  102.41    4.84
   0   2  -6    0.66    1.10
   0  -2  -6    0.13    1.03
   0  -2  -6    0.40    1.18
   0   2  -6   -0.26    1.12
   0   2  -7   68.28    3.87
   0  -2  -7   72.13    3.94
   0  -2  -7   60.08    3.84
   0   2  -7   67.12    3.93
   0   2  -8   71.21    4.19
   0  -2  -8   71.04    4.18
   0   2  -8   66.57    4.18
   0  -2  -8   66.64    4.12
   0   2  -9  244.23   11.40
   0  -2  -9  257.99   11.51
   0   2 -10  165.62    8.31
   0  -2 -10  161.48    8.26
   0  -2 -11   10.31    2.17
   0   2 -11   11.46    2.17
   0  -2 -12    9.96    2.17
   0   2 -12    9.95    2.19
   0  -2 -12    8.46    1.21
   0  -2 -12    6.93    1.10
   0  -2 -12    8.72    1.14
   0   2 -12    8.49    1.12
   0  -2  13   56.03    4.66
   0  -2 -13   57.27    3.16
   0  -2 -13   65.20    3.29
   0   2 -13   63.21    3.21
   0  -2  13   68.51    5.18
   0   2  13   67.32    5.14
   0  -2 -13   64.11    3.29
   0  -2  14   46.48    4.16
   0  -2 -14   52.25    2.83
   0   2 -14   50.07    2.82
   0  -2 -14   47.50    2.84
   0   2  14   56.99    4.87
   0  -2  14   62.11    4.83
   0  -2 -14   50.36    2.90
   0  -2  15   39.11    3.97
   0  -2 -15   46.94    2.59
   0  -2  15   41.99    4.33
   0   2  15   48.36    4.57
   0  -2 -15   46.94    2.76
   0   2 -15   44.80    2.62
   0  -2 -16   -0.08    0.94
   0  -2  16    1.76    2.34
   0   2  16    4.47    2.22
   0   2 -16    1.78    1.06
   0  -2 -16   -0.80    1.09
   0  -2 -17   49.91    2.75
   0  -2 -17   46.16    2.70
   0  -2 -18   -0.85    0.99
   0   2 -18   -0.14    0.80
   0  -2 -18   -0.08    0.96
   0  -2 -19  113.67    4.95
   0   2 -19  110.35    4.79
   0   2 -20    0.72    0.51
   0  -2 -20    0.57    0.67
   0  -2 -21    1.46    0.48
   0  -2  21    1.83    0.64
   0  -3   0    1.48    0.81
   0  -3  -1 2296.25   90.61
   0  -3   1 2409.86   90.89
   0   3  -2 1382.84   53.55
   0  -3  -2 1381.01   53.56
   0   3  -3  512.49   20.44
   0  -3  -3  523.53   20.46
   0   3  -4   39.16    2.14
   0  -3  -4   36.88    2.11
   0   3  -4   36.27    2.13
   0  -3  -4   35.85    2.11
   0   3  -5  603.49   24.31
   0  -3  -5  622.79   24.33
   0   3  -5  602.38   24.33
   0  -3  -5  602.77   24.32
   0  -3  -6   50.24    2.97
   0   3  -6   43.78    2.90
   0   3  -6   46.99    2.91
   0   3  -7  460.69   19.38
   0  -3  -7  478.32   19.45
   0  -3  -8  104.89    5.55
   0   3  -8  106.63    5.55
   0  -3  -9    3.13    1.61
   0   3  -9    5.54    1.53
   0   3 -10   76.19    4.78
   0  -3 -10   79.06    4.84
   0  -3 -11   28.86    1.91
   0  -3 -11   29.23    1.88
   0   3  11   29.93    3.03
   0  -3  11   32.70    3.19
   0  -3 -11   29.56    1.98
   0   3 -11   34.52    3.14
   0  -3 -11   30.85    3.03
   0  -3 -11   30.44    1.93
   0  -3 -12  148.59    6.52
   0  -3 -12  147.09    6.48
   0   3 -12  145.02    6.40
   0  -3 -12  149.66    6.48
   0   3  12  146.43    8.33
   0  -3  12  151.89    8.26
   0  -3  12  155.25    8.52
   0  -3  13    3.07    1.86
   0   3 -13    1.92    0.94
   0  -3 -13    1.76    1.00
   0  -3 -13    2.71    1.15
   0  -3  13    3.77    2.01
   0   3  13    0.38    2.10
   0  -3 -13    2.44    1.16
   0  -3 -14   30.09    2.12
   0   3 -14   30.09    2.02
   0  -3  14   26.02    3.43
   0  -3  14   31.91    3.64
   0   3  14   33.27    3.78
   0  -3 -14   33.39    2.13
   0  -3 -14   29.34    2.15
   0  -3  15   52.30    4.67
   0  -3  15   57.96    5.04
   0  -3 -15   56.44    3.19
   0   3 -15   62.18    3.17
   0  -3 -15   62.67    3.33
   0  -3 -16   22.32    1.90
   0  -3 -16   21.49    1.73
   0  -3 -17    4.93    1.25
   0  -3 -18    0.95    0.99
   0   3 -18    0.59    0.68
   0   3 -19    1.02    0.51
   0  -3  20    0.23    0.84
   0  -3 -20    2.11    0.63
   0  -3  21    0.70    0.50
   0  -3 -21    1.06    0.38
   0  -4   0  861.86   34.02
   0  -4  -1  617.72   24.82
   0  -4   1  640.99   25.14
   0   4   2  302.60   11.86
   0  -4   2  294.21   11.84
   0  -4  -2  339.46   12.30
   0  -4   2  326.81   12.89
   0   4   3  556.72   21.54
   0  -4   3  538.42   21.52
   0   4   4  423.92   17.20
   0  -4   4  434.44   17.21
   0   4  -5  456.79   19.10
   0  -4  -5  493.85   19.18
   0  -4  -6   15.68    1.71
   0   4  -6   19.25    1.74
   0  -4   7   -0.39    0.82
   0   4  -7   -0.47    1.06
   0  -4  -7    0.16    1.07
   0  -4   8   61.01    2.90
   0  -4  -8   56.78    3.73
   0   4  -8   61.55    3.79
   0  -4   9  543.70   22.32
   0   4   9  535.62   22.30
   0  -4   9  523.47   20.95
   0   4  10  125.37    6.66
   0  -4  10  127.81    6.72
   0  -4  10  117.33    5.22
   0  -4  11    3.93    0.93
   0  -4 -11    5.06    1.16
   0  -4 -11    2.72    0.90
   0  -4  11    5.10    1.74
   0   4  11    1.51    1.70
   0  -4 -11    2.48    1.03
   0  -4  11    4.39    1.89
   0  -4 -12    9.82    1.20
   0  -4 -12    9.17    1.36
   0  -4  12   12.64    2.57
   0   4  12   11.49    2.33
   0  -4  12    7.66    2.09
   0  -4  13   20.90    3.21
   0  -4 -13   25.89    2.04
   0   4  13   30.53    3.29
   0  -4  13   31.47    3.36
   0  -4 -13   26.79    2.00
   0  -4 -14   82.18    4.03
   0   4 -14   80.21    3.81
   0  -4 -14   83.22    4.13
   0  -4 -14   77.77    4.04
   0  -4  14   80.42    5.98
   0   4  14   82.31    5.80
   0  -4  14   79.22    5.70
   0  -4  15    1.25    1.83
   0  -4 -15    1.10    1.13
   0  -4 -15    0.10    1.20
   0  -4  15   -1.52    1.98
   0   4  15    0.78    1.56
   0  -4 -15   -0.75    1.28
   0  -4 -16   -0.46    1.14
   0  -4 -16   -0.20    1.20
   0  -4 -16    1.33    1.01
   0  -4 -17    1.73    0.98
   0  -4 -17    2.97    1.18
   0  -4 -17    2.56    1.01
   0  -4 -18    9.79    1.25
   0  -4 -18   10.77    1.17
   0  -4  19    5.15    1.06
   0  -4 -19    4.86    0.83
   0  -4  20    6.98    0.89
   0  -4 -20    6.17    0.69
   0  -5   0    2.23    1.11
   0  -5   1  161.86    7.26
   0  -5  -1  153.58    6.91
   0  -5  -2  111.78    5.09
   0  -5   2  118.05    5.75
   0  -5   3  480.96   20.08
   0  -5   4  266.34   11.18
   0  -5   4  236.91    9.84
   0  -5   5  113.86    4.96
   0  -5   5  115.21    6.25
   0   5   5  111.48    5.18
   0  -5   5  118.69    5.21
   0   5   6    1.13    0.91
   0  -5   6    2.98    1.01
   0  -5   6    1.76    0.87
   0  -5   7  384.47   15.99
   0   5   7  377.57   15.98
   0  -5   7  382.33   15.30
   0  -5   8   23.14    1.56
   0  -5   8   21.39    2.10
   0   5   8   23.42    2.18
   0  -5   9    0.38    0.82
   0  -5   9   -0.34    1.73
   0  -5   9   -0.88    1.21
   0   5   9    2.00    1.28
   0  -5  -9    1.35    0.96
   0  -5 -10   41.83    2.33
   0  -5 -10   34.86    2.21
   0  -5  10   39.43    2.19
   0  -5  10   38.30    3.85
   0   5  10   38.64    3.17
   0  -5  10   36.71    3.13
   0  -5 -10   37.36    2.24
   0  -5 -10   35.11    2.26
   0  -5 -10   34.65    2.11
   0  -5  11  190.03    9.73
   0   5  11  193.35    9.76
   0  -5 -11  199.35    8.42
   0  -5  11  193.48    8.29
   0  -5  11  213.15   10.79
   0  -5 -11  199.92    8.44
   0  -5 -11  200.98    8.43
   0  -5 -11  192.20    8.31
   0  -5 -12    4.34    1.33
   0   5  12    0.63    1.62
   0  -5  12    4.96    1.76
   0  -5  12   -0.43    2.03
   0  -5  12    3.16    0.96
   0  -5 -12    2.55    1.15
   0  -5 -12    3.03    1.03
   0  -5 -12    3.97    1.29
   0  -5 -13   31.93    2.37
   0  -5 -13   35.22    2.20
   0  -5  13   32.13    3.29
   0  -5  13   39.52    4.10
   0  -5  14   -1.33    2.38
   0  -5 -14   -0.10    1.23
   0  -5 -14    1.06    0.99
   0  -5 -15   42.28    2.55
   0  -5 -15   39.02    2.41
   0  -5 -16    1.52    1.19
   0  -5 -16    1.20    0.91
   0  -5 -16    1.07    1.08
   0  -5 -17   41.54    2.27
   0  -5 -17   43.26    2.45
   0  -5 -17   38.80    2.30
   0  -5 -18    6.60    1.04
   0  -5 -18    4.01    0.83
   0  -5  19   13.71    1.24
   0  -5 -19   13.88    1.00
   0  -5  20   29.17    1.54
   0  -5 -20   31.23    1.41
   0  -6   0  354.29   14.92
   0  -6  -1    4.65    1.05
   0  -6   1    6.67    1.45
   0  -6   1    6.67    1.05
   0  -6  -1    4.19    0.95
   0  -6   2 1232.01   50.17
   0  -6   2 1271.07   49.09
   0  -6  -2 1257.17   49.06
   0  -6   3   26.96    2.58
   0  -6  -3   22.27    1.54
   0  -6   3   24.44    1.64
   0  -6   4    5.71    1.75
   0  -6  -4    4.13    0.92
   0  -6   4    5.80    1.01
   0  -6   5  152.59    8.32
   0  -6   5  165.68    6.94
   0  -6   6    6.93    1.96
   0  -6   6    9.00    1.18
   0  -6   7   20.73    2.79
   0  -6   7   20.04    1.53
   0  -6  -8   62.69    3.20
   0  -6   8   62.50    3.34
   0  -6  -8   66.13    3.20
   0  -6   8   59.37    3.20
   0  -6   8   66.68    4.95
   0  -6  -8   63.76    3.13
   0  -6  -8   63.23    3.16
   0  -6  -9    6.86    0.92
   0  -6   9    7.16    1.20
   0  -6  -9    5.44    1.10
   0  -6  -9    7.86    1.27
   0  -6  -9    6.60    1.18
   0  -6  -9    5.61    1.22
   0  -6 -10  217.47    9.26
   0  -6  10  222.86    9.25
   0  -6 -10  216.06    9.13
   0  -6 -10  221.49    9.26
   0  -6 -10  219.72    9.24
   0  -6 -11   45.42    2.62
   0  -6  11   41.13    2.47
   0  -6  11   44.70    4.40
   0  -6 -11   39.61    2.36
   0  -6 -11   41.94    2.71
   0  -6 -11   46.51    2.61
   0  -6 -12    2.84    1.31
   0  -6  12    0.80    1.01
   0  -6  12    4.97    2.16
   0  -6 -12    2.67    1.21
   0  -6 -12    0.98    0.93
   0  -6 -12    2.33    1.21
   0  -6 -13   22.42    1.89
   0  -6  13   24.06    3.48
   0  -6 -13   21.90    1.89
   0  -6 -13   24.86    1.75
   0  -6  13   22.27    2.13
   0  -6 -14   18.01    1.47
   0  -6 -14   13.96    1.68
   0  -6 -14   16.74    1.70
   0  -6  14   16.44    1.88
   0  -6 -15   70.35    3.47
   0  -6 -15   71.36    3.62
   0  -6 -15   72.00    3.63
   0  -6 -16   36.26    2.10
   0  -6 -16   37.81    2.30
   0  -6 -17   39.97    2.14
   0  -6 -17   43.15    2.31
   0  -6 -18   11.74    0.94
   0  -7   0   -0.18    1.01
   0  -7  -1  180.47    7.66
   0  -7   1  180.40    8.63
   0  -7  -1  184.50    8.21
   0  -7   2  263.20   10.64
   0  -7  -2  252.91   10.59
   0  -7   2  257.81   11.81
   0  -7  -3  184.59    7.78
   0  -7   3  186.08    7.84
   0  -7   3  178.52    9.06
   0  -7   4   22.21    1.68
   0  -7   4   21.81    2.60
   0  -7   5  137.17    6.16
   0  -7  -5  141.61    6.06
   0  -7   5  141.24    7.76
   0  -7  -6   73.10    3.58
   0  -7   6   71.24    3.66
   0  -7   6   78.48    5.40
   0  -7   6   73.12    3.72
   0  -7  -6   80.48    3.63
   0  -7  -6   73.96    3.57
   0  -7  -7   38.47    2.33
   0  -7  -7   41.22    2.33
   0  -7   7   40.18    2.46
   0  -7   7   38.17    3.78
   0  -7   7   43.30    2.56
   0  -7  -7   43.35    2.30
   0  -7  -7   39.04    2.22
   0  -7  -7   41.63    2.39
   0  -7  -8    5.39    1.17
   0  -7   8    4.57    1.30
   0  -7   8    4.49    1.18
   0  -7   8    4.77    2.10
   0  -7  -8    4.39    1.03
   0  -7  -8    5.45    1.23
   0  -7  -8    6.94    1.19
   0  -7  -9  214.62    9.34
   0  -7  -9  226.89    9.33
   0  -7   9  226.05    9.38
   0  -7   9  205.25   11.56
   0  -7   9  227.97    9.55
   0  -7  -9  212.67    9.10
   0  -7  -9  221.77    9.27
   0  -7  -9  223.60    9.33
   0  -7 -10  176.48    7.54
   0  -7  10  179.73    7.69
   0  -7 -10  171.20    7.47
   0  -7  10  173.19    7.49
   0  -7  10  164.10    9.80
   0  -7 -10  167.04    7.42
   0  -7 -10  170.96    7.27
   0  -7 -10  165.95    7.47
   0  -7  11   14.14    1.90
   0  -7 -11   19.67    1.67
   0  -7 -11   14.10    1.49
   0  -7  11   13.43    1.49
   0  -7 -11   16.15    1.36
   0  -7 -11   15.01    1.69
   0  -7 -11   17.18    1.82
   0  -7 -12   14.20    1.42
   0  -7  12   10.82    1.30
   0  -7 -12   14.09    1.57
   0  -7  12   12.17    1.72
   0  -7 -12   10.60    1.19
   0  -7 -13    1.26    1.19
   0  -7  13    1.88    0.94
   0  -7  13    0.24    1.35
   0  -7 -13    2.48    0.86
   0  -7 -14   83.88    3.88
   0  -7  14   86.22    4.29
   0  -7 -14   79.71    4.10
   0  -7 -14   86.17    4.10
   0  -7 -15    7.85    1.30
   0  -7  15   12.87    1.56
   0  -7 -15   10.38    1.05
   0  -7 -15   10.02    1.36
   0  -7 -16   22.22    1.68
   0  -7 -16   24.28    1.66
   0  -7  16   26.53    1.84
   0  -7 -17    0.55    0.75
   0  -7 -17   -0.39    0.79
   0  -7  17   -0.20    0.90
   0  -7  18   -0.05    0.67
   0  -8   0   38.74    2.34
   0  -8   0   42.09    2.34
   0  -8   0   38.28    2.26
   0  -8   1  299.82   13.51
   0  -8   1  302.38   12.39
   0  -8  -1  301.54   12.35
   0  -8   1  289.73   12.41
   0  -8  -1  313.01   12.50
   0  -8   1  313.33   12.46
   0  -8  -1  301.95   12.42
   0  -8  -2   18.51    1.40
   0  -8   2   18.09    1.50
   0  -8  -2   15.90    1.49
   0  -8   2   15.58    1.48
   0  -8  -2   16.67    1.55
   0  -8   2   14.98    1.50
   0  -8  -2   16.11    1.46
   0  -8   3  183.47    9.84
   0  -8   3  201.31    8.54
   0  -8  -3  203.35    8.43
   0  -8   3  200.08    8.49
   0  -8  -3  210.11    8.55
   0  -8   3  195.96    8.58
   0  -8  -3  205.30    8.56
   0  -8  -3  198.11    8.49
   0  -8  -4   -0.48    0.86
   0  -8   4    0.40    1.07
   0  -8   4    2.26    1.60
   0  -8  -4    0.24    0.92
   0  -8   4    0.38    1.03
   0  -8  -4   -0.09    0.93
   0  -8  -4    0.29    0.80
   0  -8   4    0.09    0.91
   0  -8  -4    0.35    0.91
   0  -8   5    1.24    1.13
   0  -8   5    3.15    2.02
   0  -8   5    1.68    0.97
   0  -8  -5    0.79    0.89
   0  -8  -5    1.15    1.04
   0  -8  -5    3.46    1.05
   0  -8  -5    2.31    0.96
   0  -8   5    0.10    1.11
   0  -8  -6   70.44    3.43
   0  -8   6   65.31    3.56
   0  -8   6   63.60    5.11
   0  -8   6   68.14    3.58
   0  -8   6   67.18    3.39
   0  -8  -6   69.04    3.46
   0  -8  -6   75.09    3.47
   0  -8  -6   68.50    3.50
   0  -8   7    6.98    1.43
   0  -8   7    8.82    2.64
   0  -8  -7    9.52    1.26
   0  -8  -7    7.36    1.07
   0  -8  -7   10.74    1.35
   0  -8   7    8.26    1.18
   0  -8   7    8.83    1.49
   0  -8  -7   11.63    1.36
   0  -8  -7    7.66    1.32
   0  -8   8    3.03    1.24
   0  -8  -8    1.53    1.16
   0  -8   8   -0.84    2.05
   0  -8  -8    1.18    1.04
   0  -8  -8    1.85    0.95
   0  -8  -8    2.10    1.14
   0  -8   8    5.85    1.39
   0  -8  -8    1.43    1.14
   0  -8  -9  151.11    6.61
   0  -8   9  140.81    6.62
   0  -8   9  148.71    8.89
   0  -8  -9  142.32    6.51
   0  -8   9  155.70    6.80
   0  -8  -9  146.73    6.45
   0  -8  -9  155.26    6.63
   0  -8 -10  188.47    8.08
   0  -8  10  179.96    8.17
   0  -8 -10  195.78    8.00
   0  -8  10  179.21    8.04
   0  -8  10  163.30   10.23
   0  -8 -10  184.36    7.92
   0  -8 -10  192.15    8.10
   0  -8 -11   13.44    1.42
   0  -8  11   10.57    1.60
   0  -8 -11   11.39    1.37
   0  -8  11   10.08    1.36
   0  -8 -11   10.93    1.04
   0  -8 -11   10.45    1.44
   0  -8 -11   11.42    1.76
   0  -8  12    0.70    0.93
   0  -8 -12    0.96    0.97
   0  -8 -12    4.03    1.14
   0  -8 -12    2.46    1.10
   0  -8  12    1.13    1.33
   0  -8 -12    2.00    0.65
   0  -8  13    9.01    1.44
   0  -8 -13   13.00    1.31
   0  -8  14   81.84    3.99
   0  -8 -14   80.00    3.79
   0  -8 -15   -0.06    0.80
   0  -8  15    1.26    1.02
   0  -8 -16   19.27    1.34
   0  -8 -16   16.77    1.22
   0  -8  16   18.04    1.39
   0  -8  17   12.37    0.99
   0  -9   0   -0.30    1.05
   0  -9   0    1.15    0.99
   0  -9   0    0.51    1.10
   0  -9  -1   82.96    3.86
   0  -9   1   83.44    3.93
   0  -9   1   78.89    3.97
   0  -9  -1   78.00    3.96
   0  -9  -1   79.21    4.05
   0  -9   1   77.02    3.99
   0  -9   2   31.18    2.08
   0  -9  -2   31.94    2.03
   0  -9  -2   31.09    2.24
   0  -9   2   30.90    2.18
   0  -9  -2   32.97    2.15
   0  -9   2   31.72    2.20
   0  -9   2   32.73    2.28
   0  -9  -2   34.74    2.25
   0  -9   3  358.77   14.88
   0  -9   3  327.80   16.16
   0  -9  -3  359.41   14.64
   0  -9   3  376.02   14.77
   0  -9  -3  365.69   14.81
   0  -9   3  372.98   14.78
   0  -9   3  349.62   14.79
   0  -9  -3  354.74   14.74
   0  -9  -3  362.68   14.63
   0  -9  -4   12.14    1.34
   0  -9   4   15.13    1.63
   0  -9   4   11.17    2.19
   0  -9   4   12.94    1.46
   0  -9  -4   12.66    1.49
   0  -9   4   12.47    1.48
   0  -9  -4   10.33    1.20
   0  -9  -4   13.40    1.54
   0  -9  -5  152.68    6.61
   0  -9   5  150.84    6.85
   0  -9   5  133.94    8.31
   0  -9   5  160.51    6.78
   0  -9   5  152.65    6.65
   0  -9  -5  146.99    6.71
   0  -9  -5  146.64    6.52
   0  -9  -5  155.67    6.71
   0  -9  -6   23.60    1.79
   0  -9   6   24.54    2.08
   0  -9   6   25.34    3.23
   0  -9   6   26.83    2.00
   0  -9   6   23.70    1.82
   0  -9  -6   23.02    1.92
   0  -9  -6   24.30    1.77
   0  -9  -6   27.30    1.97
   0  -9  -7  178.82    7.68
   0  -9   7  178.77    7.91
   0  -9   7  156.59    9.64
   0  -9   7  179.65    7.88
   0  -9   7  182.43    7.65
   0  -9  -7  172.75    7.69
   0  -9  -7  182.83    7.73
   0  -9  -7  188.67    7.85
   0  -9  -8   34.95    2.13
   0  -9   8   29.77    2.20
   0  -9   8   26.58    3.46
   0  -9  -8   30.38    2.05
   0  -9  -8   32.22    2.14
   0  -9  -8   34.61    2.29
   0  -9   8   31.62    2.30
   0  -9  -9   25.39    1.83
   0  -9   9   23.22    1.89
   0  -9   9   21.15    1.96
   0  -9  -9   26.78    1.84
   0  -9  -9   21.70    1.57
   0  -9  -9   24.53    2.00
   0  -9 -10    0.65    1.14
   0  -9  10    2.21    1.12
   0  -9 -10    1.17    0.84
   0  -9 -10    0.92    1.02
   0  -9  10    0.76    1.11
   0  -9 -10    1.32    1.35
   0  -9 -11    1.42    0.86
   0  -9  11   -0.09    1.02
   0  -9 -11    1.71    1.09
   0  -9  11    0.41    1.15
   0  -9 -11    1.33    1.01
   0  -9 -12    0.27    0.75
   0  -9  12    0.76    0.84
   0  -9  12    0.95    1.14
   0  -9 -12    0.25    1.07
   0  -9 -13    6.61    0.90
   0  -9 -13    5.84    1.09
   0  -9  13    7.21    1.22
   0  -9 -14   -0.64    0.82
   0  -9  14    0.21    0.88
   0  -9  15   55.75    2.67
   0  -9  16   12.49    0.90
   0 -10   0   19.97    1.95
   0 -10   0   24.12    1.91
   0 -10   0   19.61    1.68
   0 -10   1   79.64    4.00
   0 -10  -1   75.35    3.97
   0 -10   1   73.70    3.89
   0 -10  -1   75.39    3.88
   0 -10  -1   73.50    3.72
   0 -10   1   82.57    3.82
   0 -10  -2    4.37    1.07
   0 -10   2    5.74    1.17
   0 -10   2    4.74    1.39
   0 -10   2    4.03    1.34
   0 -10  -2    5.24    1.39
   0 -10  -2    7.16    1.16
   0 -10  -2    3.68    1.21
   0 -10   2    2.98    1.29
   0 -10   3  407.34   16.48
   0 -10   3  408.68   16.68
   0 -10  -3  392.31   16.56
   0 -10   3  404.97   16.55
   0 -10  -3  408.08   16.38
   0 -10   3  406.30   16.59
   0 -10  -3  414.19   16.54
   0 -10   4    7.71    1.33
   0 -10   4    7.61    1.54
   0 -10   4    9.79    1.45
   0 -10  -4    6.22    1.51
   0 -10  -4    9.61    1.45
   0 -10   4    9.12    1.42
   0 -10  -4    8.91    1.22
   0 -10  -5    3.35    1.03
   0 -10   5    2.95    1.08
   0 -10  -5    2.63    1.31
   0 -10   5    3.33    1.18
   0 -10   5    1.65    1.27
   0 -10  -5    2.18    1.16
   0 -10   5    4.60    1.31
   0 -10  -5    3.85    0.93
   0 -10  -6    1.48    1.00
   0 -10   6   -0.41    1.13
   0 -10  -6   -0.38    1.21
   0 -10   6    0.27    1.05
   0 -10   6   -0.12    1.15
   0 -10  -6   -1.07    1.18
   0 -10   6    0.42    1.20
   0 -10  -6    1.01    0.88
   0 -10  -7   29.24    1.85
   0 -10   7   25.70    1.99
   0 -10  -7   24.83    1.91
   0 -10   7   26.37    1.83
   0 -10   7   24.78    2.08
   0 -10  -7   28.66    2.11
   0 -10  -7   25.46    1.78
   0 -10  -8   10.83    1.26
   0 -10   8   12.57    1.47
   0 -10   8   11.83    1.23
   0 -10   8   16.60    1.56
   0 -10  -8   12.40    1.50
   0 -10  -8   12.46    1.34
   0 -10  -9    1.44    0.91
   0 -10   9    3.43    1.08
   0 -10  -9    2.23    0.98
   0 -10  -9    3.34    1.32
   0 -10   9    2.63    1.15
   0 -10  10    1.79    1.07
   0 -10 -10    0.91    0.92
   0 -10 -10    3.03    1.36
   0 -10  10   -0.09    0.89
   0 -10 -11   41.41    2.23
   0 -10  11   42.83    2.37
   0 -10  11   36.46    2.17
   0 -10 -12   -0.37    0.79
   0 -10  12   -0.14    0.86
   0 -10  12    1.02    0.70
   0 -10  13    7.82    0.95
   0 -10 -13    5.90    0.88
   0 -10  14    1.14    0.61
   0 -10 -14    1.79    0.65
   0 -10  14    1.65    0.60
   0 -11   0   -0.85    1.29
   0 -11   0   -0.08    0.86
   0 -11   0   -0.17    0.90
   0 -11   0    0.40    1.14
   0 -11   1   28.82    2.18
   0 -11  -1   28.85    1.86
   0 -11   1   29.67    1.95
   0 -11  -1   29.86    1.92
   0 -11   1   33.75    2.16
   0 -11  -1   28.64    2.10
   0 -11   2    1.03    1.11
   0 -11  -2    1.58    1.32
   0 -11   2    0.92    1.27
   0 -11  -2   -0.31    0.84
   0 -11   2    0.09    0.93
   0 -11  -2   -0.77    1.20
   0 -11   2   -0.80    1.13
   0 -11   3   23.98    1.97
   0 -11  -3   18.71    1.90
   0 -11   3   23.50    1.95
   0 -11  -3   23.66    1.60
   0 -11   3   22.24    1.64
   0 -11   3   23.05    1.82
   0 -11  -3   21.47    1.80
   0 -11   4   21.12    1.81
   0 -11   4   17.43    1.68
   0 -11  -4   16.15    1.75
   0 -11  -4   19.10    1.42
   0 -11   4   18.67    1.57
   0 -11   4   16.38    1.70
   0 -11  -4   19.04    1.66
   0 -11   5    4.33    1.23
   0 -11  -5    6.00    1.33
   0 -11   5    4.75    1.20
   0 -11  -5    3.74    0.89
   0 -11  -5    1.53    1.20
   0 -11   5    4.88    1.23
   0 -11   5    5.50    1.13
   0 -11   6   10.45    1.28
   0 -11   6   11.80    1.45
   0 -11  -6   13.60    1.52
   0 -11   6   10.02    1.30
   0 -11   6   11.60    1.40
   0 -11  -6   11.03    1.47
   0 -11   7    1.62    0.95
   0 -11   7    3.10    1.04
   0 -11   7    2.20    0.92
   0 -11  -7    4.30    1.21
   0 -11   7    1.05    1.05
   0 -11   8   27.33    1.75
   0 -11   8   26.29    1.80
   0 -11  -8   22.75    1.84
   0 -11   8   25.70    1.78
   0 -11   9   80.40    3.65
   0 -11   9   75.84    3.68
   0 -11  -9   79.89    3.74
   0 -11   9   75.69    3.69
   0 -11  10   26.01    1.58
   0 -11  10   25.01    1.61
   0 -11  10   22.87    1.55
   0 -11  11   11.22    0.96
   0 -11  11    9.81    1.02
   0 -11  11    9.61    0.92
   0 -11  12    6.75    0.76
   0 -11  13   53.17    2.29
   0 -12   0   42.43    2.53
   0 -12   0   50.43    2.74
   0 -12  -1  103.45    4.73
   0 -12   1  103.64    4.75
   0 -12   1  104.16    4.83
   0 -12  -2    2.96    1.10
   0 -12   2    2.03    1.01
   0 -12   2    1.72    1.08
   0 -12  -3    3.50    1.05
   0 -12   3    2.31    1.00
   0 -12   3    0.57    1.13
   0 -12  -3    4.51    1.22
   0 -12  -4   21.30    1.63
   0 -12   4   21.05    1.62
   0 -12   4   20.55    1.67
   0 -12  -4   23.95    1.77
   0 -12  -5    0.21    0.97
   0 -12   5    2.34    0.95
   0 -12   5    0.81    0.99
   0 -12   6    2.41    0.91
   0 -12  -6    2.42    1.01
   0 -12   6    2.46    0.92
   0 -12   6    1.82    0.87
   0 -12  -7    2.22    1.01
   0 -12   7    2.42    0.92
   0 -12   8   27.31    1.63
   0 -12  -8   26.52    1.68
   0 -12   9   53.20    2.49
   0 -12  10   31.24    1.55
   0 -12  11    0.33    0.34
   0 -13   0    0.51    0.82
   0 -13   0   -0.06    1.01
   0 -13  -1   19.59    1.38
   0 -13   1   19.64    1.37
   0 -13   1   18.48    1.50
   0 -13   2   44.19    2.16
   0 -13  -2   42.50    2.17
   0 -13   2   38.23    2.23
   0 -13   3   33.93    1.85
   0 -13  -3   35.17    1.90
   0 -13   4  139.82    5.85
   0 -13  -4  141.24    5.88
   0 -13   5   13.43    1.04
   0 -13  -5   14.90    1.14
   0 -13   6  124.11    5.16
   0 -13  -6  125.84    5.20
   0 -13   7   47.73    2.15
   0 -13   8   19.15    0.97
   0 -14   0   17.90    0.97
   0 -14  -1   95.60    3.80
   0 -14   1   89.47    3.78
   0 -14  -2    0.32    0.41
   0 -14   2   -0.20    0.36
   0 -14  -3    8.50    0.61
   1   0 -21   -0.13    0.44
   1   0 -20   55.79    2.64
   1   0 -19    0.63    0.82
   1   0 -18  147.88    6.44
  -1   0  16   50.54    4.67
   1   0 -16   41.72    2.45
  -1   0  15    0.45    2.07
   1   0 -15   -0.27    0.99
   1   0 -15   -0.21    1.15
   1   0 -14    8.02    1.26
   1   0 -14    5.69    1.21
   1   0 -13    0.08    0.93
   1   0 -13   -0.47    0.96
  -1   0  12  404.40   17.59
   1   0 -12  406.89   16.38
   1   0 -11    0.58    1.49
   1   0 -11    0.65    0.84
   1   0 -11   -0.88    1.58
   1   0 -10  120.67    6.41
   1   0 -10  112.72    5.02
   1   0 -10  124.13    6.52
   1   0  -9   -0.22    1.44
   1   0  -9   -0.27    0.76
   1   0  -9    0.22    1.53
   1   0  -8 1972.30   79.81
   1   0  -8 2096.42   79.91
   1   0  -7    0.31    1.19
   1   0  -7    0.47    1.26
   1   0  -6 2335.27   91.52
   1   0  -6 2359.30   91.55
   1   0  -5    1.05    1.09
   1   0  -4 4944.44  191.24
   1   0  -3    0.38    0.77
   1   0  -2 2348.26   90.87
   1   0   1    0.23    0.30
  -1   0  -3    0.52    0.79
  -1   0  -4 2693.20  104.52
  -1   0  -5    1.41    1.03
  -1   0  -6   10.03    1.49
  -1   0  -6    7.84    1.34
  -1   0  -7    0.17    1.22
  -1   0  -8  146.27    7.25
  -1   0  -9   -0.69    1.53
  -1   0 -10   54.71    4.05
  -1   0 -11   -1.20    1.53
  -1   0 -12   20.68    2.82
   1   0  12   24.38    3.08
  -1   0 -12   17.00    1.48
  -1   0 -13    0.41    0.95
  -1   0 -13    1.13    1.82
  -1   0 -13   -0.68    0.94
   1   0  13    2.37    2.08
   1   0  14   40.03    4.18
  -1   0 -14   36.55    2.24
  -1   0 -14   34.34    2.30
  -1   0 -15   -0.11    1.06
  -1   0 -15    0.18    1.03
   1   0  15    1.37    2.23
  -1   0 -16   12.49    1.51
  -1   0 -16   14.61    1.40
   1   0  16    9.68    2.58
  -1   0 -17   -0.23    0.87
  -1   0 -19   -1.11    0.85
  -1   0 -20    1.75    0.69
  -1   0 -21   -0.06    0.39
   1  -1 -21    1.50    0.51
   1   1 -21    0.82    0.35
  -1  -1  21    1.28    0.65
   1  -1 -20   28.79    1.62
   1   1 -20   26.99    1.53
   1   1 -19    0.91    0.80
   1  -1 -19    0.14    0.89
   1   1 -18    1.04    0.92
   1  -1 -18    3.13    1.03
   1  -1 -17    5.19    1.19
   1  -1 -17    6.81    1.19
   1  -1 -16   24.82    1.84
  -1  -1  16   22.84    3.26
  -1   1  16   21.66    3.40
  -1   1  15   47.90    4.61
  -1  -1  15   45.71    4.49
   1   1 -15   44.53    2.53
   1  -1 -15   49.27    2.71
   1  -1 -15   47.23    2.78
   1   1 -15   45.40    2.69
   1  -1 -15   46.60    2.59
  -1  -1  14   23.02    2.83
   1   1 -14   24.61    1.86
   1  -1 -14   23.11    1.86
   1  -1 -14   24.02    1.75
   1  -1 -14   23.09    1.85
   1   1 -14   23.58    1.70
  -1   1  14   29.01    3.74
  -1  -1  14   23.28    3.27
   1  -1 -13   11.70    1.32
   1   1 -13    8.16    1.10
   1  -1 -13    8.89    1.24
   1   1 -13   12.23    1.32
  -1  -1  13   11.40    2.15
   1  -1 -13    9.18    1.21
   1  -1 -12    1.71    0.93
   1  -1 -12    1.56    0.92
   1   1 -12    2.91    0.92
  -1  -1  12    1.65    1.28
   1   1 -11   11.57    2.17
   1   1 -11    6.71    1.86
   1  -1 -11   10.29    1.18
   1   1 -11   12.67    1.17
   1   1 -10   -0.25    1.59
   1   1 -10    1.78    1.61
   1  -1 -10   -0.13    0.81
   1   1 -10    0.31    0.78
   1   1  -9  211.66    9.12
   1   1  -9  188.11    9.06
   1   1  -9  184.17    7.72
   1  -1  -9  185.90    7.72
   1   1  -8   14.26    2.08
   1   1  -8   14.86    1.99
   1   1  -7   65.71    3.94
   1   1  -7   69.79    3.90
   1   1  -6   10.85    1.42
   1   1  -6    7.93    1.35
   1   1  -5  608.05   23.60
   1  -1  -5  546.04   23.49
   1   1  -5  617.22   23.59
   1   1  -4    1.58    0.94
   1  -1  -4    2.34    0.96
   1   1  -4    1.86    0.95
   1  -1  -4    3.51    1.00
   1  -1  -3  762.36   29.56
   1   1  -3  780.25   29.56
   1  -1  -3  729.23   29.56
   1   1  -3  742.02   29.57
   1  -1  -2   93.06    3.83
   1   1  -2   90.42    3.82
   1  -1  -2   87.96    3.85
   1   1  -2   86.45    3.82
   1   1  -1 1189.54   45.52
   1  -1  -1 1160.90   45.52
   1   1   0  101.81    4.08
   1  -1   0  100.78    4.08
  -1  -1   0  102.66    4.10
  -1   1   0  103.56    4.10
   1   1   1   68.14    2.89
   1  -1   1   68.37    2.88
  -1   1  -3   16.85    1.34
  -1  -1  -3   17.53    1.35
  -1   1  -4 1599.28   63.14
  -1  -1  -4 1628.83   63.16
  -1   1  -4 1630.94   63.16
  -1   1  -5  123.18    5.70
  -1   1  -5  123.99    5.72
  -1   1  -6   30.69    2.27
  -1   1  -6   30.41    2.30
  -1   1  -7   -0.17    1.49
  -1   1  -8   17.42    2.09
  -1   1  -9   23.98    2.51
  -1   1 -10  177.60    8.89
  -1   1 -11   45.08    3.80
  -1   1 -12  412.41   17.86
  -1   1 -12  384.79   15.77
   1  -1  12  386.22   17.76
   1   1  12  410.30   17.96
  -1  -1 -12  387.12   15.74
  -1  -1 -13   43.98    2.54
  -1  -1 -13   40.46    2.55
  -1   1 -13   47.21    2.59
  -1  -1 -13   43.48    2.45
   1  -1  13   50.71    4.50
   1   1  13   47.40    4.28
  -1   1 -13   43.68    3.97
   1  -1  14    3.05    1.79
  -1  -1 -14    5.31    1.24
   1  -1  14    3.43    2.16
   1   1  14    6.46    2.44
  -1  -1 -14    5.09    1.11
  -1   1 -14    5.53    1.12
  -1  -1 -14    3.56    1.14
  -1  -1 -15    9.76    1.36
   1   1  15    4.09    2.47
   1  -1  15    7.67    2.69
  -1  -1 -15    8.67    1.19
  -1  -1 -15    9.67    1.41
  -1   1 -15    7.93    1.34
   1  -1  16   46.76    4.57
   1   1  16   48.96    4.54
  -1   1 -16   43.20    2.63
  -1  -1 -16   43.62    2.70
  -1  -1 -16   45.39    2.62
  -1  -1 -17    4.17    1.08
  -1  -1 -18   10.11    1.17
  -1  -1 -18   10.12    1.28
  -1   1 -19    1.81    0.76
  -1  -1 -19    2.61    0.91
  -1   1 -20    8.16    0.82
  -1  -1 -20    8.53    0.89
  -1  -1 -21    1.52    0.47
  -1   1 -21    0.88    0.33
  -1  -2  21    0.40    0.59
   1  -2 -21    0.44    0.47
   1   2 -20   22.70    1.24
   1  -2 -20   24.95    1.46
   1  -2 -19   -0.07    0.85
   1   2 -19   -0.71    0.69
   1  -2 -18   12.12    1.30
   1   2 -18   12.04    1.17
   1  -2 -18   10.90    1.34
   1  -2 -17   -0.66    1.19
   1  -2 -17    0.77    1.04
  -1  -2  16   10.14    2.58
  -1   2  16   13.00    2.78
   1  -2 -16   14.11    1.47
   1  -2 -16   15.40    1.67
   1  -2 -16   14.68    1.53
   1   2 -15   15.91    1.51
  -1   2  15   14.63    2.77
  -1  -2  15   14.84    3.04
  -1  -2  15   10.71    2.31
   1  -2 -15   12.51    1.58
   1  -2 -15   14.99    1.52
  -1  -2  14   32.45    3.33
   1   2 -14   26.85    1.92
  -1  -2  14   29.93    3.58
   1  -2 -14   24.09    1.98
   1  -2 -14   25.70    1.90
   1  -2 -13    3.88    1.08
   1   2 -13    2.50    0.99
   1  -2 -13    3.79    1.14
  -1  -2  13    4.07    1.73
   1  -2 -13    1.22    1.08
  -1  -2  12   96.68    6.07
   1  -2 -12   99.37    4.58
   1  -2 -12   97.24    4.61
   1   2 -12  102.54    4.59
   1  -2 -12  102.51    4.63
   1  -2 -10   -0.25    1.40
   1   2 -10    0.25    1.31
   1  -2 -10   -1.30    1.59
   1   2 -10   -1.02    1.50
   1  -2 -10   -0.58    0.77
   1   2 -10    0.44    0.73
   1   2  -9  237.57   10.66
   1  -2  -9  239.15   10.73
   1   2  -9  243.22   10.75
   1  -2  -9  244.64   10.84
   1  -2  -9  228.65    9.38
   1   2  -9  222.87    9.35
   1   2  -8   21.43    2.25
   1  -2  -8   25.21    2.34
   1  -2  -8   24.60    2.40
   1   2  -8   23.04    2.38
   1  -2  -7   24.82    2.15
   1   2  -7   18.93    2.02
   1   2  -7   20.13    2.08
   1  -2  -7   24.76    2.26
   1   2  -6  540.07   22.13
   1  -2  -6  545.25   22.16
   1   2  -6  551.63   22.18
   1  -2  -6  551.55   22.19
   1   2  -5    4.25    1.04
   1  -2  -5    2.25    1.01
   1   2  -5    3.28    0.98
   1  -2  -4   27.09    1.82
   1   2  -4   28.83    1.78
   1   2  -4   25.36    1.76
   1  -2  -4   26.79    1.79
   1  -2  -3 3139.13  120.74
   1   2  -3 3146.63  120.73
   1   2  -3 3048.22  120.74
   1  -2  -3 3145.24  120.75
   1   2  -2  368.49   14.56
   1  -2  -2  368.45   14.56
   1   2  -1  942.26   36.51
   1  -2  -1  938.88   36.50
   1  -2  -1  944.38   36.52
  -1  -2   0  176.55    7.23
   1  -2   0  170.06    6.90
   1   2   0  172.74    6.89
  -1  -2   0  176.14    6.91
  -1   2   0  183.53    6.91
  -1  -2  -1 1788.59   69.15
   1  -2   1 1782.41   69.00
   1   2   1 1783.95   69.00
  -1   2  -2  120.35    5.23
  -1  -2  -2  122.11    5.24
   1   2   2  131.48    5.26
   1  -2   2  128.53    5.25
  -1   2  -3  247.06   10.09
  -1  -2  -3  246.88   10.09
  -1   2  -4  481.07   19.35
  -1  -2  -4  484.69   19.37
  -1  -2  -5  144.75    6.73
  -1   2  -5  155.62    6.76
  -1  -2  -6   53.46    3.20
  -1   2  -6   53.63    3.19
  -1   2  -7  319.44   14.00
  -1  -2  -7  336.60   14.05
  -1  -2  -8  200.25    9.57
  -1   2  -8  213.73    9.60
  -1   2  -9  476.26   20.37
  -1  -2  -9  484.71   20.44
  -1  -2 -10   -1.32    1.45
  -1   2 -10   -0.26    1.33
  -1  -2 -11   67.82    4.72
  -1   2 -11   58.55    4.52
   1  -2  11   71.31    4.89
   1   2  11   66.64    4.76
   1   2  12  147.17    7.98
   1  -2  12  146.53    7.97
  -1  -2 -12  140.44    7.75
  -1   2 -12  132.97    7.68
  -1   2 -12  140.48    5.99
  -1  -2 -12  133.51    6.00
  -1  -2 -12  132.42    5.92
  -1  -2 -12  131.03    5.97
  -1  -2 -13    5.15    1.62
   1  -2  13    0.39    1.99
   1   2  13   -0.39    1.95
  -1   2 -13    2.61    1.88
  -1  -2 -13    2.98    2.05
  -1  -2 -13    6.24    1.30
  -1  -2 -13    2.46    1.32
  -1   2 -13    1.87    0.99
   1  -2  14   33.83    3.77
  -1  -2 -14   46.16    2.68
  -1   2 -14   47.29    2.63
   1   2  14   42.14    4.18
   1  -2  14   42.95    4.29
  -1  -2 -14   42.80    2.64
  -1  -2 -14   43.77    2.54
  -1   2 -15    0.30    0.99
  -1  -2 -15    0.11    1.07
   1  -2  15   -0.76    1.81
  -1  -2 -15   -0.35    1.03
  -1  -2 -15   -0.20    1.08
   1   2  15    2.22    2.15
   1  -2  15   -1.75    1.95
  -1  -2 -16   -0.16    0.95
  -1   2 -16   -1.09    1.02
   1   2  16   -1.77    2.23
   1  -2  16    1.75    2.25
  -1  -2 -16   -0.10    1.13
  -1  -2 -17   94.98    4.50
  -1  -2 -18    0.08    0.98
  -1  -2 -18   -0.83    1.02
  -1  -2 -19   36.19    1.97
  -1   2 -19   31.40    1.81
  -1   2 -20    3.20    0.53
  -1  -2 -20    2.97    0.73
  -1  -2 -21    0.46    0.42
   1  -2  21    0.45    0.54
   1  -3 -21    0.20    0.38
  -1  -3  21    0.21    0.51
   1  -3 -20   10.92    0.91
  -1  -3  20    8.87    1.09
   1  -3 -19    2.63    0.86
   1  -3 -18   17.96    1.46
   1   3 -18   13.90    1.12
   1  -3 -18   14.31    1.45
   1  -3 -17    8.48    1.37
   1   3 -17    9.01    1.05
   1  -3 -16   10.84    1.42
   1  -3 -16   14.64    1.55
  -1   3  16   15.21    2.84
  -1  -3  16   16.11    2.82
   1  -3 -15   39.61    2.52
  -1   3  15   48.49    4.32
   1  -3 -15   36.76    2.42
  -1  -3  15   40.84    4.11
  -1  -3  15   36.66    3.83
  -1  -3  14   44.64    4.19
   1  -3 -14   42.13    2.69
   1   3 -14   46.04    2.52
   1  -3 -14   44.78    2.64
  -1   3  14   41.32    4.24
  -1  -3  14   43.43    4.25
   1  -3 -13   92.20    4.40
  -1  -3  13   90.64    6.15
   1  -3 -13   90.61    4.33
   1   3 -13   88.73    4.22
   1  -3 -13   85.31    4.31
  -1  -3  13   86.64    6.11
  -1   3  13  106.06    6.41
   1  -3 -12   14.13    1.46
   1  -3 -12   15.04    1.49
   1   3 -12   16.58    1.36
   1  -3 -12   16.89    1.47
  -1  -3  12   15.82    2.63
   1  -3 -11   -0.24    0.93
  -1  -3  11    1.28    1.73
   1  -3 -11   -0.17    0.91
   1   3  -9    6.52    0.86
   1  -3  -9    3.73    0.83
   1   3  -9    4.44    1.58
   1  -3  -9    7.50    1.76
   1   3  -8   61.09    3.90
   1  -3  -8   66.23    3.96
   1  -3  -8   66.27    3.96
   1   3  -8   57.83    3.80
   1  -3  -7  376.47   15.94
   1   3  -7  382.88   15.93
   1  -3  -7  387.16   15.92
   1   3  -7  366.65   15.84
   1   3  -6    3.30    1.21
   1  -3  -6    4.42    1.28
   1   3  -6    5.69    1.24
   1  -3  -6    5.79    1.32
   1  -3  -5  561.03   22.54
   1   3  -5  554.51   22.52
   1   3  -5  566.65   22.49
   1  -3  -5  562.71   22.51
   1  -3  -4 1206.25   46.50
   1   3  -4 1170.57   46.48
   1  -3  -3    3.38    0.71
   1   3  -3    4.23    0.77
  -1  -3   2    1.36    1.04
   1  -3  -2   -0.03    0.40
   1   3  -2    0.31    0.46
   1  -3  -2    0.23    0.47
   1   3  -1  832.78   31.96
   1  -3  -1  828.13   31.95
  -1  -3   1  808.25   31.98
  -1   3   1  819.75   31.96
  -1  -3   1  866.14   32.61
   1  -3  -1  842.94   32.24
  -1  -3   0  184.53    7.77
   1   3   1  139.52    5.70
   1  -3   1  142.67    5.70
  -1  -3  -1  146.34    6.11
  -1  -3  -1  149.00    5.72
  -1   3  -1  141.63    5.70
   1   3   2   80.10    3.47
   1  -3   2   78.25    3.45
  -1   3  -2   81.11    3.47
  -1  -3  -2   80.19    3.47
   1  -3   3   18.81    1.31
   1   3   3   18.42    1.31
  -1   3  -3   19.89    1.36
  -1  -3  -3   20.63    1.35
   1   3   4    0.45    0.82
   1  -3   4    2.34    0.87
  -1  -3  -4    1.00    0.80
  -1   3  -4    1.16    0.88
  -1   3  -5  300.64   12.49
  -1  -3  -5  298.94   12.50
  -1  -3  -6  227.96    9.56
  -1   3  -6  207.28    9.48
  -1   3  -7    5.66    1.50
  -1  -3  -7   10.25    1.64
  -1  -3  -8   21.35    2.34
  -1   3  -8   26.29    2.37
   1   3   9   57.72    3.84
   1  -3   9   50.34    3.77
  -1  -3  -9   53.20    3.66
  -1   3  -9   50.88    3.60
   1   3  10    4.10    1.74
   1  -3  10    5.45    1.67
  -1   3 -10    5.52    1.67
  -1  -3 -10    3.95    1.59
  -1  -3 -11   13.01    1.44
  -1  -3 -11   15.81    1.36
  -1   3 -11   14.66    2.24
  -1  -3 -11   16.16    2.30
  -1  -3 -11   13.67    1.36
  -1  -3 -11   16.09    1.37
   1   3  11   14.68    2.36
   1  -3  11   14.92    2.37
  -1   3 -12  121.39    6.77
  -1  -3 -12  110.11    6.60
  -1   3 -12  106.30    4.90
  -1  -3 -12  111.74    4.98
   1   3  12  108.53    6.78
   1  -3  12  115.22    6.78
  -1  -3 -12  104.16    4.95
  -1  -3 -12  106.86    4.99
  -1  -3 -13    6.08    1.17
  -1   3 -13    4.49    1.03
  -1  -3 -13    3.45    1.21
  -1  -3 -13    3.12    1.10
   1  -3  13    5.35    2.13
   1   3  13    3.87    1.95
   1  -3  13    7.85    2.25
  -1  -3 -14   89.51    4.62
  -1   3 -14   99.43    4.59
  -1  -3 -14   98.50    4.64
  -1  -3 -14  101.63    4.73
   1  -3  14   93.90    6.54
   1   3  14  102.29    6.76
   1  -3  14  106.05    6.78
  -1   3 -15  102.18    4.70
  -1  -3 -15  102.07    4.84
  -1  -3 -15   98.08    4.69
   1   3  15   98.56    6.85
   1  -3  15   99.80    6.74
   1  -3  15  100.70    6.76
  -1  -3 -16   17.88    1.70
  -1   3 -16   18.36    1.61
  -1  -3 -17   -0.09    1.06
  -1  -3 -17    1.49    0.91
  -1  -3 -18   44.42    2.39
  -1   3 -18   40.54    2.16
  -1  -3 -19   23.87    1.47
  -1   3 -19   19.36    1.22
   1  -3  20    4.32    0.86
   1  -3  21    1.12    0.46
  -1  -4  20    6.34    0.89
  -1  -4  19    3.52    1.08
   1  -4 -18    9.91    1.25
   1  -4 -17   -0.64    1.05
   1  -4 -17   -0.41    0.98
   1  -4 -17   -0.43    0.94
   1  -4 -16   -0.10    1.18
   1  -4 -16    0.96    1.00
   1  -4 -16    1.59    1.11
   1  -4 -15    4.53    1.27
  -1   4  15    4.31    1.93
  -1  -4  15    3.44    1.88
   1  -4 -15    5.66    1.38
  -1  -4  15    5.76    2.34
   1  -4 -15    2.92    1.14
   1  -4 -14    0.41    1.18
  -1  -4  14    0.76    1.90
  -1   4  14    4.63    2.14
   1  -4 -14    5.59    1.37
  -1  -4  14    1.26    2.08
   1  -4 -14    2.02    1.09
   1  -4 -13  271.35   11.08
  -1  -4  13  263.61   13.04
  -1   4  13  284.85   13.24
   1  -4 -13  261.61   11.03
  -1  -4  13  248.11   13.23
  -1  -4  13  260.24   10.88
  -1   4  12    7.40    2.03
  -1  -4  12   10.57    2.32
   1  -4 -12    9.76    1.33
  -1  -4  12    8.61    1.18
   1  -4 -12   12.06    1.29
  -1  -4  12    7.81    2.24
  -1  -4  11   10.47    2.21
   1  -4 -11    8.41    1.20
   1  -4 -11    7.49    1.21
   1  -4 -11    7.44    1.20
  -1  -4  10   77.72    5.36
  -1  -4   9   18.15    2.46
  -1  -4   8  252.80   11.86
  -1  -4   7   11.26    2.02
   1  -4  -6   29.99    2.31
   1   4  -6   35.93    2.38
   1  -4  -5  416.60   17.12
   1   4  -5  427.48   17.15
   1  -4  -4    6.48    0.97
   1   4  -4    7.65    1.00
  -1  -4   4    6.50    1.57
  -1  -4   3   68.28    3.86
  -1  -4   2   32.73    1.49
  -1  -4   2   31.74    1.44
  -1   4   2   32.97    1.48
  -1  -4   2   32.70    2.40
   1  -4  -2   33.20    1.71
   1  -4  -1  833.54   33.18
  -1  -4   1  866.32   33.60
  -1  -4   0  130.75    6.00
   1  -4   0  135.75    5.93
  -1  -4  -1  730.73   28.92
  -1   4  -2  246.06    9.49
  -1  -4  -2  236.68    9.49
   1  -4   2  239.32    9.49
   1   4   2  237.26    9.49
   1  -4   3  206.10    8.49
   1   4   3  209.35    8.50
  -1   4  -3  207.22    8.47
  -1  -4  -3  206.70    8.48
   1  -4   4  146.75    6.29
   1   4   4  143.91    6.28
  -1   4  -4  143.91    6.24
  -1  -4  -4  141.34    6.24
   1   4   5   17.32    1.59
   1  -4   5   19.75    1.63
  -1   4  -5   14.15    1.46
  -1  -4  -5   14.76    1.52
   1  -4   6   64.77    3.64
   1   4   6   65.39    3.63
  -1   4  -6   65.19    3.57
  -1  -4  -6   63.93    3.63
   1   4   7   68.72    3.89
   1  -4   7   70.27    3.95
  -1   4  -7   59.74    3.75
  -1  -4  -7   68.82    3.88
  -1   4  -8    8.32    1.67
  -1  -4  -8   11.93    1.70
   1  -4   8    7.05    1.43
   1   4   8   11.89    1.81
   1  -4   8    8.09    0.98
  -1  -4  -9    1.82    1.29
  -1   4  -9    0.45    1.15
   1  -4   9    1.11    0.72
   1   4   9    0.24    1.44
   1  -4   9    4.47    1.56
   1   4  10  211.90   10.50
   1  -4  10  228.01   10.62
   1  -4  10  218.57    8.95
  -1  -4 -10  208.40    9.10
  -1  -4 -10  222.33   10.43
  -1   4 -10  228.22   10.48
  -1  -4 -10  218.32    9.09
  -1  -4 -11    0.47    1.12
   1   4  11   -0.31    1.73
   1  -4  11    0.92    1.56
  -1  -4 -11   -0.89    0.96
  -1  -4 -11    0.99    0.85
   1  -4  12    2.81    2.12
  -1  -4 -12    1.52    1.22
   1  -4  12    2.71    1.84
   1   4  12    1.37    1.82
  -1  -4 -12    1.63    0.95
  -1  -4 -12    3.27    1.11
  -1  -4 -12    3.05    1.18
  -1  -4 -13   16.18    1.66
  -1  -4 -13   17.63    1.77
   1  -4  13   16.97    2.88
   1  -4  13   18.22    2.85
  -1  -4 -13   17.88    1.56
  -1   4 -13   14.23    1.38
  -1  -4 -14    3.74    1.30
   1  -4  14    2.65    1.79
   1   4  14    4.24    1.99
  -1   4 -14    3.82    1.02
   1  -4  14    2.60    1.90
  -1  -4 -14    2.91    1.33
   1   4  15    3.10    2.04
   1  -4  15    5.70    2.00
  -1  -4 -15    3.12    1.15
  -1   4 -15    3.23    0.96
  -1  -4 -15    1.49    1.21
  -1  -4 -15    4.45    1.15
  -1  -4 -16   23.09    1.93
  -1  -4 -16   23.63    1.77
  -1  -4 -16   25.83    1.88
  -1  -4 -17   -0.18    1.08
  -1  -4 -17    1.92    0.94
  -1  -4 -17   -0.53    0.91
  -1  -4 -18   38.34    2.14
  -1  -4 -18   38.23    2.20
  -1  -4 -19    3.69    0.77
  -1  -4 -19    3.74    0.84
   1  -4  20   -0.78    0.67
  -1  -4 -20    0.21    0.50
  -1  -5  20    2.87    0.62
   1  -5 -20    3.98    0.47
  -1  -5  19   -0.67    0.86
   1  -5 -19    0.46    0.58
  -1  -5  18    0.89    1.06
   1  -5 -18    0.12    0.73
   1  -5 -18    1.49    0.91
  -1  -5  17    0.39    1.19
   1  -5 -17   -0.23    1.00
   1  -5 -17    0.42    1.05
   1  -5 -17    1.74    0.88
   1  -5 -16   24.12    1.73
   1  -5 -16   23.83    1.86
   1  -5 -15    9.89    1.29
   1  -5 -15    9.74    1.44
   1  -5 -14    7.57    1.44
  -1  -5  14    8.73    2.45
   1  -5 -14    9.35    1.30
  -1  -5  13   33.75    3.35
  -1  -5  13   31.46    3.88
   1  -5 -13   34.03    2.34
   1  -5 -13   32.85    2.29
  -1  -5  13   33.05    2.10
   1  -5 -13   35.03    2.21
  -1   5  12   26.65    3.06
  -1  -5  12   27.77    2.96
  -1  -5  12   27.56    3.55
   1  -5 -12   28.63    2.08
   1  -5 -12   24.99    2.04
  -1  -5  12   29.02    1.92
   1  -5 -12   30.09    1.96
   1  -5 -11   33.84    2.19
  -1  -5  11   35.23    2.16
   1  -5 -11   34.37    2.23
  -1  -5  11   29.30    3.59
   1  -5 -11   35.44    2.24
  -1  -5  11   33.71    3.17
  -1   5  11   36.54    3.28
   1  -5 -11   35.08    2.11
  -1  -5  10  121.30    5.58
   1  -5 -10  124.64    5.61
   1  -5 -10  130.01    5.58
  -1  -5  10  137.65    7.73
   1  -5 -10  128.18    5.63
  -1  -5  10  123.46    6.73
  -1   5  10  127.80    6.81
  -1  -5   9   38.88    3.00
  -1   5   9   39.82    3.04
  -1  -5   9   36.24    3.67
  -1  -5   9   40.09    2.25
  -1  -5   8   31.63    2.48
  -1   5   8   28.45    2.44
  -1  -5   8   28.37    3.10
  -1  -5   8   33.83    1.95
  -1  -5   7   18.39    1.79
  -1   5   7   15.53    1.72
  -1  -5   7   19.63    1.45
  -1  -5   6   -0.49    0.79
  -1   5   6   -0.75    0.95
  -1  -5   6    1.02    0.89
  -1   5   5  629.34   25.42
  -1  -5   5  630.56   25.41
  -1  -5   5  657.13   26.61
  -1  -5   5  649.21   25.18
  -1  -5   4   70.56    4.16
  -1  -5   4   66.51    2.99
  -1  -5   3   11.26    1.94
  -1  -5   2  644.19   25.91
   1  -5  -2  632.93   25.10
  -1  -5   1  455.35   19.03
   1  -5  -1  465.80   18.60
  -1  -5   0   24.34    2.07
   1  -5   0   26.42    2.02
   1  -5   1  908.23   35.99
  -1  -5  -1  899.31   35.78
   1  -5   2  834.95   33.53
   1  -5   4   39.86    2.10
   1  -5   5    8.79    1.10
   1   5   5    9.39    1.16
   1  -5   5    7.10    1.02
   1  -5   6    3.10    1.03
   1   5   6    1.71    0.98
   1  -5   6    1.55    0.87
   1  -5   7  413.62   16.28
   1   5   7  408.93   17.03
   1  -5   7  392.20   16.97
   1  -5   8  128.09    5.45
   1   5   8  122.15    6.30
   1  -5   8  120.17    6.30
  -1  -5  -9   63.27    3.14
   1  -5   9   61.91    3.03
   1   5   9   67.17    4.08
   1  -5   9   59.99    3.95
  -1  -5  -9   65.09    3.12
  -1  -5  -9   56.70    3.05
  -1  -5  -9   58.04    3.09
  -1  -5 -10   48.67    2.83
   1   5  10   56.88    3.92
   1  -5  10   44.84    3.64
  -1  -5 -10   54.27    2.89
   1  -5  10   52.03    2.73
   1  -5  10   50.24    4.48
  -1  -5 -10   55.40    2.87
  -1  -5 -10   52.53    2.70
  -1  -5 -10   56.04    2.89
  -1  -5 -11    5.71    1.16
  -1  -5 -11    4.71    1.23
   1  -5  11    0.58    1.54
   1   5  11    4.36    1.82
   1  -5  11    2.87    2.04
   1  -5  11    5.76    1.00
  -1  -5 -11    5.42    1.26
  -1  -5 -11    2.73    0.90
   1  -5  12  174.48    9.88
  -1  -5 -12  194.97    8.52
  -1  -5 -12  196.55    8.42
   1  -5  12  209.34   10.97
  -1  -5 -12  205.24    8.56
  -1  -5 -12  203.12    8.58
   1  -5  13    5.85    2.38
  -1  -5 -13    5.86    1.38
   1  -5  13    5.93    1.86
  -1  -5 -13    4.45    1.12
   1  -5  14   14.29    2.78
  -1  -5 -14   12.21    1.59
  -1  -5 -14   13.31    1.38
  -1  -5 -15   31.10    2.24
  -1  -5 -15   34.63    2.12
  -1  -5 -15   31.88    2.26
  -1  -5 -16    7.03    1.29
  -1  -5 -16    8.45    1.37
  -1  -5 -16    8.09    1.11
  -1  -5 -17   20.32    1.55
  -1  -5 -17   21.73    1.51
  -1  -5 -17   19.63    1.66
  -1  -5 -18    1.49    0.72
  -1  -5 -18   -0.06    0.86
  -1  -5 -19    1.13    0.55
  -1  -5 -20    1.47    0.32
  -1  -6  19   -0.69    0.69
   1  -6 -19    0.18    0.41
  -1  -6  18    2.14    0.93
   1  -6 -18    0.79    0.59
   1  -6 -17    5.82    1.08
   1  -6 -17    5.14    0.85
   1  -6 -16    0.92    1.12
   1  -6 -16    0.29    0.84
   1  -6 -16    0.34    1.02
   1  -6 -15   49.36    2.83
   1  -6 -15   51.56    2.82
   1  -6 -15   46.81    2.63
   1  -6 -14    1.44    1.23
   1  -6 -14   -0.98    0.93
   1  -6 -14   -0.10    1.18
  -1  -6  13   45.91    2.69
   1  -6 -13   54.13    2.93
   1  -6 -13   50.26    2.91
  -1  -6  13   54.01    4.85
   1  -6 -13   48.20    2.71
  -1  -6  12    0.38    1.04
   1  -6 -12    0.54    0.92
  -1  -6  12    3.13    2.22
   1  -6 -12   -0.71    1.19
   1  -6 -12    0.10    1.19
   1  -6 -11  229.09    9.24
  -1  -6  11  218.62    9.23
   1  -6 -11  212.32    9.22
  -1  -6  11  214.54   11.63
   1  -6 -11  223.43    9.16
  -1  -6  11  203.62    9.40
  -1  -6  10    0.11    1.38
   1  -6 -10    5.48    1.23
  -1  -6  10    1.98    1.17
   1  -6 -10    2.59    0.90
   1  -6 -10    3.08    1.20
  -1  -6  10    3.70    2.19
   1  -6 -10    3.45    1.11
  -1  -6   9   14.03    1.44
   1  -6  -9   14.45    1.41
   1  -6  -9   13.23    1.41
  -1  -6   9   13.82    1.59
   1  -6  -9   13.89    1.41
   1  -6  -9   15.45    1.28
  -1  -6   8   63.09    3.42
  -1  -6   8   63.41    3.32
   1  -6  -8   68.82    3.27
  -1  -6   7  139.72    7.66
  -1  -6   7  130.35    5.81
  -1  -6   6    6.91    1.98
  -1  -6   6    5.15    1.03
  -1  -6   5   22.46    2.70
  -1  -6   5   23.34    1.65
  -1  -6   4    3.24    1.65
  -1  -6   4    1.48    0.94
  -1  -6   3    4.74    1.54
   1  -6  -3    7.95    1.01
  -1  -6   3    7.36    1.07
   1  -6  -2    3.04    0.80
  -1  -6   2    2.86    1.51
   1  -6  -2    2.18    0.89
  -1  -6   2    1.11    0.93
  -1  -6   1   26.31    2.42
   1  -6  -1   25.63    1.94
   1  -6   0   92.44    4.59
  -1  -6   0   85.58    4.67
   1  -6   0   87.04    3.99
  -1  -6   0   89.71    4.01
   1  -6   1   53.09    3.24
  -1  -6  -1   46.12    2.94
   1  -6   1   48.47    2.50
  -1  -6  -1   48.16    2.45
   1  -6   2  431.92   17.42
  -1  -6  -2  406.87   16.24
   1  -6   2  401.09   16.27
   1  -6   3  168.24    8.61
  -1  -6  -3  174.88    7.45
   1  -6   3  188.84    7.54
  -1  -6  -4   12.26    1.11
   1  -6   4   12.58    1.20
   1  -6   5   33.11    3.17
   1  -6   5   38.22    2.13
   1  -6   6  130.92    7.26
   1  -6   6  129.17    5.66
   1  -6   7  235.36   11.46
   1  -6   7  228.24    9.53
   1  -6   8   30.21    1.91
  -1  -6  -8   24.26    1.80
  -1  -6  -8   28.21    1.93
  -1  -6  -8   31.34    1.95
   1  -6   8   28.90    3.29
  -1  -6  -8   34.75    1.97
   1  -6   9  230.38    9.41
  -1  -6  -9  232.76    9.46
  -1  -6  -9  221.92    9.38
  -1  -6  -9  216.72    9.24
  -1  -6  -9  222.13    9.38
   1  -6  10  104.41    4.93
  -1  -6 -10  108.51    5.00
  -1  -6 -10  106.90    5.04
  -1  -6 -10  104.97    4.84
  -1  -6 -10  118.22    5.06
  -1  -6 -11  177.20    7.71
   1  -6  11  169.87    7.53
  -1  -6 -11  172.29    7.67
  -1  -6 -11  183.59    7.75
   1  -6  11  170.41   10.09
  -1  -6 -11  182.39    7.56
  -1  -6 -12   -0.44    0.88
  -1  -6 -12    0.21    1.15
  -1  -6 -12    0.53    1.19
  -1  -6 -12    0.21    1.24
   1  -6  12    0.91    2.24
  -1  -6 -13    9.10    1.51
  -1  -6 -13    9.01    1.44
   1  -6  13    5.93    2.46
  -1  -6 -13   10.03    1.21
  -1  -6 -14    0.51    1.16
  -1  -6 -14    1.11    0.85
  -1  -6 -14    0.61    1.20
   1  -6  14    1.29    1.40
   1  -6  15    0.98    1.41
  -1  -6 -15    1.02    1.11
  -1  -6 -15    0.55    0.84
   1  -6  16    4.02    1.27
  -1  -6 -16    4.25    1.14
  -1  -6 -16    4.60    0.87
   1  -6  17    1.99    1.07
  -1  -6 -17    1.48    0.92
  -1  -6 -17    1.61    0.70
  -1  -6 -18    1.80    0.78
   1  -6  18    0.61    0.88
  -1  -6 -18    0.64    0.51
   1  -6  19   47.31    2.22
   1  -7 -17   90.04    3.99
   1  -7 -16   23.40    1.71
   1  -7 -16   27.86    1.71
   1  -7 -16   24.38    1.50
   1  -7 -15   32.80    2.12
   1  -7 -15   29.34    2.03
   1  -7 -15   31.57    1.83
   1  -7 -14    0.30    0.85
   1  -7 -14   -0.09    1.09
   1  -7 -13   29.07    2.11
   1  -7 -13   30.22    1.88
  -1  -7  13   34.11    2.48
  -1  -7  13   29.94    1.98
  -1  -7  12   12.78    1.49
   1  -7 -12   10.80    1.60
  -1  -7  12   11.27    1.68
  -1  -7  12   10.46    2.60
   1  -7 -12   15.58    1.32
   1  -7 -11   27.40    1.93
  -1  -7  11   20.85    1.86
   1  -7 -11   22.99    1.85
   1  -7 -11   21.81    1.91
  -1  -7  11   22.82    2.21
   1  -7 -11   27.22    1.72
  -1  -7  10    6.32    1.34
   1  -7 -10    7.86    1.07
   1  -7 -10   10.50    1.49
   1  -7 -10    8.35    1.28
   1  -7 -10    7.81    1.31
  -1  -7  10    7.28    1.49
  -1  -7   9   29.78    2.25
   1  -7  -9   29.99    2.04
  -1  -7   9   27.09    2.07
   1  -7  -9   29.48    1.92
   1  -7  -9   27.87    2.08
  -1  -7   9   33.20    3.61
   1  -7  -9   28.97    1.78
  -1  -7   8    6.70    1.29
  -1  -7   8    7.93    2.34
   1  -7  -8    6.82    1.17
   1  -7  -8    6.10    1.02
   1  -7  -8    6.18    1.18
  -1  -7   8    8.34    1.49
   1  -7  -7  109.91    4.98
   1  -7  -7  122.46    5.08
  -1  -7   7  111.58    5.19
   1  -7  -7  109.07    4.97
   1  -7  -7  116.06    5.11
  -1  -7   7  108.82    7.01
   1  -7  -7  114.65    5.11
  -1  -7   7  107.54    5.26
  -1  -7   6   25.80    1.90
   1  -7  -6   22.99    1.64
   1  -7  -6   23.71    1.69
  -1  -7   6   24.90    1.84
  -1  -7   6   21.28    2.89
   1  -7  -5  134.60    5.82
  -1  -7   5  128.37    5.93
  -1  -7   5  147.13    7.63
  -1  -7   4    1.37    0.92
  -1  -7   4    1.46    1.71
   1  -7  -3   17.48    1.43
  -1  -7   3   19.14    1.52
  -1  -7   3   16.52    2.24
   1  -7  -2    5.27    1.05
  -1  -7   2    7.27    1.71
  -1  -7   1  338.54   14.83
   1  -7  -1  339.78   14.17
  -1  -7   0    0.54    0.92
   1  -7   0   -0.17    0.94
  -1  -7   0    0.58    1.12
  -1  -7  -1  136.14    5.91
   1  -7   1  135.06    5.93
   1  -7   1  129.95    6.73
  -1  -7  -1  142.06    6.58
  -1  -7  -2  303.49   12.11
   1  -7   2  300.72   12.16
   1  -7   2  271.00   13.13
   1  -7   3    0.41    0.90
  -1  -7  -3   -0.08    0.87
   1  -7   3   -0.52    1.29
  -1  -7  -4  141.43    6.08
   1  -7   4  140.76    6.17
   1  -7   4  135.71    7.45
  -1  -7  -5    6.84    1.09
   1  -7   5    5.05    1.92
   1  -7   5    6.38    1.13
  -1  -7  -6   56.12    2.85
  -1  -7  -6   58.59    2.90
   1  -7   6   55.74    2.96
   1  -7   6   49.11    2.97
  -1  -7  -6   57.38    2.87
   1  -7   6   58.89    4.51
  -1  -7  -6   54.71    2.88
  -1  -7  -7   22.52    1.62
  -1  -7  -7   23.58    1.72
   1  -7   7   19.05    1.69
  -1  -7  -7   20.45    1.51
   1  -7   7   21.42    1.82
  -1  -7  -7   21.70    1.66
  -1  -7  -7   21.14    1.68
   1  -7   7   21.30    2.99
   1  -7   8    2.81    2.17
   1  -7   8    3.61    1.20
  -1  -7  -8    5.84    1.21
   1  -7   8    4.26    1.32
  -1  -7  -8    6.13    1.19
  -1  -7  -8    6.28    1.09
  -1  -7  -8    5.03    1.15
   1  -7   9   20.37    1.72
  -1  -7  -9   17.36    1.59
   1  -7   9   17.88    3.05
  -1  -7  -9   17.63    1.69
  -1  -7  -9   17.64    1.75
   1  -7   9   18.17    1.78
  -1  -7  -9   19.69    1.71
  -1  -7 -10  117.53    5.31
  -1  -7 -10  122.20    5.59
   1  -7  10  127.03    5.55
  -1  -7 -10  122.70    5.55
   1  -7  10  125.47    5.78
  -1  -7 -10  117.64    5.59
   1  -7  10  110.95    7.67
  -1  -7 -10  123.16    5.62
  -1  -7 -11  112.84    5.15
   1  -7  11  106.25    5.01
   1  -7  11  111.18    5.33
  -1  -7 -11  107.49    4.87
  -1  -7 -11  111.05    5.12
  -1  -7 -12  252.74   10.71
  -1  -7 -12  257.60   10.69
   1  -7  12  245.80   10.52
   1  -7  12  260.88   10.87
  -1  -7 -12  257.85   10.48
  -1  -7 -13   31.55    2.19
  -1  -7 -13   30.75    2.13
   1  -7  13   26.56    2.24
  -1  -7 -13   29.47    1.81
  -1  -7 -14  109.22    5.06
  -1  -7 -14  107.52    4.99
   1  -7  14  116.87    5.21
  -1  -7 -14  103.08    4.74
  -1  -7 -15   39.20    2.25
  -1  -7 -15   36.03    2.16
   1  -7  15   32.94    2.30
  -1  -7 -15   34.84    1.91
   1  -7  16   70.16    3.41
  -1  -7 -16   68.54    3.29
  -1  -7 -16   66.34    3.27
   1  -7  17   16.72    1.31
  -1  -7 -17   16.01    1.23
  -1  -7 -17   15.88    1.21
   1  -7  18    1.99    0.64
  -1  -8  18   16.19    0.90
  -1  -8  17   16.22    1.16
  -1  -8  16   18.04    1.43
   1  -8 -16   19.20    1.28
   1  -8 -16   18.11    1.33
   1  -8 -15    1.80    0.82
  -1  -8  15    1.97    1.06
   1  -8 -14    0.87    0.90
  -1  -8  14   -0.29    1.17
   1  -8 -13    1.17    0.61
  -1  -8  13    0.86    1.25
   1  -8 -13   -0.46    1.13
  -1  -8  13   -0.24    0.87
   1  -8 -13   -0.97    0.95
   1  -8 -12    7.29    0.87
  -1  -8  12    6.83    1.56
   1  -8 -12    4.31    1.28
  -1  -8  12    5.92    1.15
   1  -8 -12    6.83    1.18
   1  -8 -11   13.32    1.13
  -1  -8  11   14.20    1.70
   1  -8 -11   11.89    1.38
   1  -8 -11   11.17    1.52
   1  -8 -11   13.93    1.42
  -1  -8  11   12.03    1.48
  -1  -8  10   -0.45    2.20
  -1  -8  10    0.43    1.14
   1  -8 -10    1.63    0.70
   1  -8 -10    1.86    1.29
   1  -8 -10    0.70    1.16
   1  -8 -10    1.72    0.97
   1  -8 -10    1.32    1.07
  -1  -8  10    1.22    1.33
  -1  -8   9    1.57    1.40
   1  -8  -9    7.36    1.21
  -1  -8   9    4.74    1.29
  -1  -8   9    3.52    2.02
   1  -8  -9    5.00    1.31
   1  -8  -9    3.99    1.34
   1  -8  -9    4.30    1.08
  -1  -8   8  157.09    7.27
   1  -8  -8  162.89    7.01
  -1  -8   8  162.80    7.22
   1  -8  -8  156.41    6.92
  -1  -8   8  150.68    9.19
   1  -8  -8  176.89    7.15
   1  -8  -8  156.35    6.92
   1  -8  -8  171.06    7.16
  -1  -8   7    9.93    1.39
  -1  -8   7    5.65    2.11
   1  -8  -7   10.20    1.25
  -1  -8   7    8.62    1.46
   1  -8  -7    9.29    1.33
  -1  -8   7    9.04    1.14
   1  -8  -7    9.06    1.25
   1  -8  -7    8.58    1.31
  -1  -8   6  382.18   15.48
   1  -8  -6  372.45   15.20
  -1  -8   6  379.44   17.52
  -1  -8   6  386.46   15.46
   1  -8  -6  378.52   15.24
  -1  -8   6  373.97   15.23
   1  -8  -6  371.78   15.26
   1  -8  -6  377.56   15.31
  -1  -8   5    4.56    1.18
   1  -8  -5    4.94    1.04
  -1  -8   5    2.71    1.18
  -1  -8   5    2.85    1.88
   1  -8  -5    4.51    0.98
   1  -8  -5    5.16    1.15
  -1  -8   5    3.15    0.97
   1  -8  -5    3.44    1.04
   1  -8  -4    0.30    0.86
  -1  -8   4    1.39    1.10
   1  -8  -4    0.82    0.85
  -1  -8   4   -0.81    1.09
   1  -8  -4   -0.26    0.72
  -1  -8   4    0.99    1.64
   1  -8  -4    0.84    0.75
  -1  -8   4    0.51    0.96
   1  -8  -4    0.62    0.97
   1  -8  -4    1.23    1.03
  -1  -8   3  103.56    4.49
   1  -8  -3   96.41    4.25
   1  -8  -3   91.16    4.23
   1  -8  -3  101.47    4.42
   1  -8  -3   93.42    4.39
  -1  -8   3   89.48    4.34
   1  -8  -3   85.76    4.38
  -1  -8   3   98.44    4.49
   1  -8  -3   83.82    4.13
  -1  -8   3   95.47    5.76
  -1  -8   2   -0.35    0.95
   1  -8  -2    0.78    0.92
   1  -8  -2   -0.94    0.89
   1  -8  -2   -0.28    1.01
  -1  -8   2    0.72    0.95
  -1  -8   2    0.27    1.29
  -1  -8   2   -0.43    0.95
   1  -8  -2   -0.09    0.97
  -1  -8   1   14.16    1.36
  -1  -8   1   14.50    1.37
   1  -8  -1   13.14    1.34
  -1  -8   1   11.43    1.76
  -1  -8   1   15.16    1.39
  -1  -8   0   11.74    1.40
  -1  -8   0    9.11    1.18
  -1  -8   0   10.05    1.29
  -1  -8   0    9.53    1.24
   1  -8   0    8.59    1.18
  -1  -8   0    9.51    1.61
   1  -8   0    9.84    1.30
  -1  -8  -1   28.88    1.92
   1  -8   1   30.85    2.00
  -1  -8  -1   29.52    1.96
   1  -8   1   29.87    2.01
   1  -8   1   28.87    2.57
   1  -8   1   30.19    2.05
  -1  -8  -1   33.81    2.07
  -1  -8  -2  434.14   16.95
   1  -8   2  425.12   16.95
   1  -8   2  411.33   16.98
  -1  -8  -2  425.25   17.01
  -1  -8  -2  415.65   16.95
   1  -8   2  418.60   17.07
  -1  -8  -2  428.65   17.02
   1  -8   2  393.89   18.15
  -1  -8  -3  101.10    4.72
   1  -8   3  105.91    4.79
  -1  -8  -3   97.62    4.60
   1  -8   3   99.02    4.66
   1  -8   3  102.18    4.69
  -1  -8  -3  101.08    4.72
  -1  -8  -3  100.87    4.52
   1  -8   3   92.15    5.90
  -1  -8  -3  107.78    4.70
   1  -8   4    1.31    0.96
   1  -8   4    1.00    1.08
  -1  -8  -4    0.17    0.92
   1  -8   4    1.65    1.03
  -1  -8  -4    0.38    0.88
  -1  -8  -4    1.07    1.02
  -1  -8  -4    1.10    0.94
   1  -8   4    1.27    1.49
  -1  -8  -4    1.65    1.04
  -1  -8  -5   19.23    1.58
   1  -8   5   19.86    1.72
   1  -8   5   19.64    1.71
  -1  -8  -5   18.53    1.61
   1  -8   5   19.75    1.60
  -1  -8  -5   18.41    1.58
   1  -8   5   18.33    2.68
  -1  -8  -5   18.75    1.62
  -1  -8  -6   29.31    1.94
   1  -8   6   28.13    2.05
   1  -8   6   27.13    2.00
  -1  -8  -6   24.89    1.92
   1  -8   6   27.08    1.84
  -1  -8  -6   33.32    2.04
  -1  -8  -6   28.00    1.98
   1  -8   6   26.55    3.28
   1  -8   7    4.17    1.26
  -1  -8  -7    4.18    1.19
   1  -8   7    2.21    1.15
   1  -8   7    5.59    2.22
  -1  -8  -7    3.06    1.17
  -1  -8  -7    1.94    0.87
  -1  -8  -7    3.36    1.13
  -1  -8  -7    4.64    1.11
   1  -8   7    2.58    0.97
  -1  -8  -8   34.19    2.17
  -1  -8  -8   32.41    2.19
   1  -8   8   33.56    2.26
  -1  -8  -8   31.72    1.99
  -1  -8  -8   28.79    2.04
   1  -8   8   31.17    3.70
   1  -8   8   34.69    2.32
  -1  -8  -8   30.81    2.20
  -1  -8  -9    1.66    1.16
   1  -8   9    2.06    1.33
   1  -8   9    1.86    1.18
   1  -8   9    0.44    1.91
  -1  -8  -9    0.79    0.98
  -1  -8  -9    1.41    1.20
  -1  -8  -9    0.97    1.31
  -1  -8 -10   34.49    2.32
   1  -8  10   36.96    2.29
  -1  -8 -10   34.26    2.18
  -1  -8 -10   37.47    2.37
   1  -8  10   38.48    2.53
  -1  -8 -10   34.96    2.45
   1  -8  11   40.53    2.49
  -1  -8 -11   44.04    2.51
   1  -8  11   44.46    2.74
  -1  -8 -11   43.54    2.63
  -1  -8 -11   44.89    2.63
  -1  -8 -12   -0.20    1.20
  -1  -8 -12    0.88    1.06
  -1  -8 -12    1.01    1.18
   1  -8  12    0.22    1.31
   1  -8  12    2.25    0.87
  -1  -8 -13   11.59    1.35
   1  -8  13   11.15    1.50
   1  -8  14   24.31    1.82
  -1  -8 -14   20.89    1.60
  -1  -8 -15    0.56    0.82
   1  -8  15    1.26    0.98
  -1  -8 -15   -0.48    0.95
  -1  -8 -16    5.96    0.84
   1  -8  16    6.76    0.97
  -1  -8 -16    6.11    0.93
   1  -8  17    3.04    0.63
  -1  -9  16    0.58    0.57
  -1  -9  16    0.19    0.40
  -1  -9  15   44.32    2.23
   1  -9 -15   40.40    2.12
  -1  -9  14    0.67    0.94
   1  -9 -14    1.34    0.89
  -1  -9  13   60.23    3.14
  -1  -9  13   56.06    2.87
   1  -9 -13   63.84    3.05
   1  -9 -12    1.16    0.74
  -1  -9  12    1.48    1.18
  -1  -9  12    1.73    0.90
   1  -9 -12    1.41    1.06
   1  -9 -11    2.66    1.13
   1  -9 -11    4.33    0.98
  -1  -9  11    4.28    1.37
   1  -9 -11    5.35    0.88
  -1  -9  11    3.43    1.11
   1  -9 -11    3.84    1.43
   1  -9 -10    2.48    1.11
   1  -9 -10    2.10    1.01
  -1  -9  10    1.24    1.19
   1  -9 -10    2.32    0.84
  -1  -9  10    2.30    1.11
   1  -9 -10    3.20    1.29
   1  -9  -9    1.95    1.11
   1  -9  -9    0.41    1.00
  -1  -9   9    3.24    1.41
   1  -9  -9    1.52    0.83
   1  -9  -9    3.59    1.32
  -1  -9   9    3.88    1.24
   1  -9  -8   92.51    4.28
  -1  -9   8   82.37    4.40
  -1  -9   8   91.81    4.51
   1  -9  -8   83.18    4.14
   1  -9  -8   87.20    4.17
  -1  -9   8   87.37    6.30
   1  -9  -8  100.55    4.41
   1  -9  -7   83.43    3.89
  -1  -9   7   75.11    4.07
  -1  -9   7   83.95    4.14
   1  -9  -7   82.87    3.91
  -1  -9   7   74.76    3.77
   1  -9  -7   76.79    3.79
   1  -9  -7   84.69    4.00
   1  -9  -6   26.36    1.80
  -1  -9   6   22.54    2.06
  -1  -9   6   22.96    1.99
  -1  -9   6   23.33    1.85
   1  -9  -6   27.09    2.00
   1  -9  -6   27.97    1.83
  -1  -9   6   21.40    3.11
   1  -9  -6   26.83    1.99
   1  -9  -5  160.50    6.96
  -1  -9   5  164.69    7.33
  -1  -9   5  163.77    7.23
   1  -9  -5  156.36    7.14
  -1  -9   5  162.26    7.09
   1  -9  -5  169.97    7.01
  -1  -9   5  151.41    8.92
   1  -9  -5  166.26    7.18
  -1  -9   4   28.19    2.20
  -1  -9   4   30.27    2.08
   1  -9  -4   25.28    2.00
  -1  -9   4   31.06    2.07
   1  -9  -4   25.98    1.84
  -1  -9   4   26.10    3.07
   1  -9  -4   28.88    2.04
  -1  -9   3  268.75   10.98
   1  -9  -3  265.65   10.67
  -1  -9   3  255.91   10.84
   1  -9  -3  253.09   10.85
  -1  -9   3  262.36   10.82
   1  -9  -3  261.42   10.66
  -1  -9   3  233.25   12.24
  -1  -9   3  250.44   10.83
   1  -9  -3  260.46   10.82
  -1  -9   2    2.67    1.12
   1  -9  -2    1.28    0.91
  -1  -9   2    1.00    1.18
   1  -9  -2    1.47    1.10
   1  -9  -2    1.74    1.21
  -1  -9   2    2.86    1.19
  -1  -9   2    2.28    1.38
   1  -9  -2    0.64    1.16
  -1  -9   1  167.65    7.19
  -1  -9   1  162.26    7.15
   1  -9  -1  167.31    7.17
  -1  -9   1  159.34    7.11
   1  -9  -1  162.04    6.99
   1  -9   0   87.61    4.23
  -1  -9   0   84.28    4.20
  -1  -9   0   88.33    4.18
   1  -9   0   89.59    4.23
  -1  -9   0   85.19    4.24
   1  -9   0   80.61    3.99
  -1  -9   0   86.39    4.14
   1  -9   1   64.51    3.51
   1  -9   1   67.49    3.51
  -1  -9  -1   71.36    3.53
   1  -9   1   67.83    3.57
  -1  -9  -1   65.39    3.50
   1  -9   1   66.42    3.35
  -1  -9  -1   67.58    3.41
  -1  -9  -2   12.06    1.38
   1  -9   2   12.45    1.40
  -1  -9  -2   13.36    1.51
   1  -9   2   11.48    1.45
  -1  -9  -2   14.67    1.64
   1  -9   2   14.01    1.55
   1  -9   2   13.87    1.62
  -1  -9  -2   14.23    1.52
  -1  -9  -3   57.86    2.87
   1  -9   3   62.41    3.28
   1  -9   3   61.27    3.10
  -1  -9  -3   58.82    3.06
   1  -9   3   58.76    3.11
  -1  -9  -3   56.01    3.14
  -1  -9  -3   55.57    3.02
   1  -9   3   52.22    4.11
  -1  -9  -3   51.24    3.04
   1  -9   3   55.37    3.15
  -1  -9  -4   60.25    3.03
   1  -9   4   64.28    3.38
   1  -9   4   59.36    3.18
   1  -9   4   57.69    3.20
  -1  -9  -4   59.04    3.29
  -1  -9  -4   57.66    3.13
   1  -9   4   57.73    4.47
  -1  -9  -4   62.58    3.22
  -1  -9  -5    5.74    1.14
   1  -9   5    7.28    1.28
   1  -9   5    7.72    1.36
   1  -9   5    9.49    1.35
  -1  -9  -5    8.22    1.44
  -1  -9  -5    6.30    1.25
   1  -9   5    4.66    1.95
  -1  -9  -5    8.72    1.39
  -1  -9  -6   30.90    1.99
   1  -9   6   33.97    2.28
   1  -9   6   29.55    2.11
  -1  -9  -6   28.86    2.13
   1  -9   6   31.15    2.05
  -1  -9  -6   30.20    2.09
   1  -9   6   29.87    3.32
  -1  -9  -6   28.17    2.10
  -1  -9  -7   17.15    1.58
  -1  -9  -7   17.40    1.65
   1  -9   7   19.11    1.79
   1  -9   7   17.93    1.78
  -1  -9  -7   18.29    1.73
   1  -9   7   19.37    1.58
   1  -9   7   22.89    3.07
  -1  -9  -7   17.92    1.77
  -1  -9  -8  120.92    5.64
   1  -9   8  124.53    5.75
  -1  -9  -8  119.51    5.43
  -1  -9  -8  127.28    5.66
   1  -9   8  129.30    5.80
   1  -9   8  127.77    7.82
  -1  -9  -8  130.04    5.76
  -1  -9  -9   61.51    3.17
  -1  -9  -9   57.17    2.96
   1  -9   9   56.36    3.19
   1  -9   9   66.55    3.30
  -1  -9  -9   60.62    3.19
  -1  -9  -9   56.65    3.26
   1  -9  10   13.55    1.50
  -1  -9 -10   15.80    1.34
  -1  -9 -10   15.60    1.46
   1  -9  10   14.49    1.61
  -1  -9 -10   17.13    1.76
  -1  -9 -10   15.73    1.58
  -1  -9 -11    6.13    1.01
  -1  -9 -11    7.30    1.17
   1  -9  11    8.27    1.36
  -1  -9 -11    6.68    1.23
   1  -9  11    6.58    1.10
  -1  -9 -12    1.15    0.82
   1  -9  12    0.18    1.06
  -1  -9 -12    0.50    1.03
  -1  -9 -13    9.66    1.04
   1  -9  13   12.36    1.31
  -1  -9 -13   10.64    1.27
  -1  -9 -14    0.50    0.85
   1  -9  14    0.39    0.84
   1  -9  15    0.59    0.68
   1  -9  16    0.49    0.44
  -1 -10  15    2.23    0.50
  -1 -10  14    1.78    0.57
  -1 -10  14    1.13    0.66
   1 -10 -13    0.77    0.74
  -1 -10  13    1.38    0.67
  -1 -10  13    0.06    0.84
   1 -10 -12   -0.18    0.82
  -1 -10  12    0.38    0.74
  -1 -10  12   -0.22    0.89
   1 -10 -11   67.84    3.22
  -1 -10  11   62.20    3.24
  -1 -10  11   71.16    3.41
   1 -10 -10   31.27    2.15
   1 -10 -10   29.08    1.87
  -1 -10  10   28.47    1.99
  -1 -10  10   30.40    2.07
   1 -10  -9    9.19    1.48
  -1 -10   9   10.58    1.43
   1 -10  -9   11.25    1.24
  -1 -10   9    7.49    1.27
  -1 -10   8    1.96    1.20
  -1 -10   8    3.22    1.19
   1 -10  -8    5.09    0.90
   1 -10  -8    4.45    1.03
   1 -10  -8    3.80    1.29
  -1 -10   7   33.50    2.37
  -1 -10   7   41.78    2.40
   1 -10  -7   32.66    2.19
  -1 -10   7   30.35    2.05
   1 -10  -7   35.00    2.03
   1 -10  -7   36.69    2.08
  -1 -10   7   29.74    2.22
   1 -10  -7   38.40    2.31
  -1 -10   6   -0.70    1.22
  -1 -10   6    0.11    1.17
   1 -10  -6    0.09    1.19
  -1 -10   6    0.26    1.08
   1 -10  -6   -1.13    0.90
   1 -10  -6   -0.67    0.89
   1 -10  -6   -0.68    1.27
  -1 -10   6    0.31    1.13
  -1 -10   5   42.33    2.56
   1 -10  -5   37.19    2.22
   1 -10  -5   39.88    2.53
  -1 -10   5   40.02    2.45
  -1 -10   5   37.04    2.58
   1 -10  -5   42.99    2.54
  -1 -10   5   38.76    2.49
  -1 -10   4   45.38    2.74
   1 -10  -4   48.33    2.51
   1 -10  -4   45.14    2.74
  -1 -10   4   47.51    2.76
  -1 -10   4   45.74    2.91
  -1 -10   4   46.20    2.74
   1 -10  -4   41.84    2.69
  -1 -10   3   25.56    1.95
   1 -10  -3   20.36    1.64
  -1 -10   3   28.16    2.06
   1 -10  -3   24.38    2.00
  -1 -10   3   25.56    2.09
   1 -10  -3   25.03    1.93
  -1 -10   3   25.55    2.02
  -1 -10   2   -0.74    1.34
   1 -10  -2   -0.98    1.35
   1 -10  -2    1.11    0.94
   1 -10  -2    0.31    1.18
  -1 -10   2    1.78    1.21
   1 -10  -2    1.38    0.90
  -1 -10   2    1.21    1.16
  -1 -10   1   58.92    3.31
   1 -10  -1   55.54    3.00
   1 -10  -1   58.16    3.28
  -1 -10   1   61.54    3.27
  -1 -10   1   64.09    3.25
   1 -10  -1   60.39    3.06
   1 -10   0  167.36    7.61
  -1 -10   0  170.86    7.64
  -1 -10   0  161.77    7.52
   1 -10   0  182.14    7.62
  -1 -10   0  174.16    7.67
  -1 -10   0  174.38    7.50
   1 -10   0  178.06    7.39
   1 -10   1   -0.11    1.17
   1 -10   1    1.17    1.14
  -1 -10  -1    0.31    1.14
  -1 -10  -1    0.23    1.24
   1 -10   1    0.94    1.23
   1 -10   1    1.22    0.90
  -1 -10  -1    1.23    1.08
  -1 -10  -2    7.62    1.26
   1 -10   2    7.43    1.15
  -1 -10  -2    5.73    1.19
  -1 -10  -2    6.87    1.46
   1 -10   2    5.03    1.37
   1 -10   2    5.91    1.41
   1 -10   2    8.61    1.44
  -1 -10  -2    6.84    1.40
   1 -10   3   32.27    2.01
  -1 -10  -3   26.94    1.90
   1 -10   3   27.44    2.08
  -1 -10  -3   23.05    2.10
  -1 -10  -3   24.74    2.03
   1 -10   3   31.72    2.22
   1 -10   3   23.64    2.10
   1 -10   4    0.59    1.26
   1 -10   4    0.75    0.99
   1 -10   4    1.21    1.20
  -1 -10  -4   -0.42    1.31
  -1 -10  -4    0.18    1.01
  -1 -10  -4    0.37    0.80
   1 -10   4    0.76    1.19
  -1 -10  -4    0.30    1.18
   1 -10   5   87.63    4.43
   1 -10   5   91.93    4.30
  -1 -10  -5   85.00    4.33
   1 -10   5   87.70    4.25
  -1 -10  -5   86.34    4.20
  -1 -10  -5   85.59    4.07
  -1 -10  -5   93.10    4.35
   1 -10   5   90.30    4.42
   1 -10   6   53.68    3.07
   1 -10   6   56.22    2.94
   1 -10   6   49.50    2.85
  -1 -10  -6   49.82    2.95
  -1 -10  -6   54.20    2.86
  -1 -10  -6   51.20    2.77
  -1 -10  -6   54.78    2.99
   1 -10   7   48.77    2.87
   1 -10   7   51.80    2.84
   1 -10   7   49.92    2.69
  -1 -10  -7   47.85    2.73
  -1 -10  -7   49.97    2.71
  -1 -10  -7   55.90    2.97
   1 -10   8   28.06    2.07
   1 -10   8   31.59    2.08
   1 -10   8   29.19    1.82
  -1 -10  -8   30.40    1.99
  -1 -10  -8   30.84    1.98
  -1 -10  -8   30.38    2.09
   1 -10   9   10.09    1.28
  -1 -10  -9   10.34    1.25
   1 -10   9   10.40    1.31
  -1 -10  -9    8.92    1.24
  -1 -10  -9   10.30    1.48
   1 -10  10   40.53    2.37
  -1 -10 -10   42.54    2.33
  -1 -10 -10   44.48    2.43
   1 -10  10   41.84    2.43
  -1 -10 -10   44.72    2.59
  -1 -10 -11   26.85    1.78
   1 -10  11   29.61    1.81
   1 -10  11   25.69    1.66
  -1 -10 -12   19.55    1.47
   1 -10  12   23.90    1.53
  -1 -10 -13    0.47    0.73
   1 -10  13    0.05    0.68
  -1 -10 -14   -0.56    0.59
   1 -10  14    0.24    0.55
   1 -10  15   -0.04    0.33
  -1 -11  13    7.56    0.58
  -1 -11  13   10.70    0.72
  -1 -11  12    1.85    0.59
  -1 -11  12    3.78    0.68
  -1 -11  11    3.01    0.74
  -1 -11  11    4.83    0.78
  -1 -11  11    3.18    0.78
  -1 -11  10    0.21    0.78
  -1 -11  10   -0.06    0.80
  -1 -11  10    0.20    0.80
  -1 -11   9    4.47    0.94
   1 -11  -9    2.43    1.17
  -1 -11   9    4.86    1.01
  -1 -11   9    5.13    1.02
  -1 -11   8    9.95    1.26
  -1 -11   8   11.16    1.25
   1 -11  -8   10.30    1.39
  -1 -11   8    8.85    1.24
  -1 -11   7    3.56    0.99
  -1 -11   7    4.57    1.16
  -1 -11   7    6.11    1.14
   1 -11  -7    4.24    1.15
  -1 -11   7    4.40    1.15
  -1 -11   6   48.52    2.52
   1 -11  -6   40.27    2.53
  -1 -11   6   40.43    2.65
  -1 -11   6   47.48    2.58
  -1 -11   6   44.65    2.54
   1 -11  -6   45.60    2.55
  -1 -11   5    1.03    1.12
   1 -11  -5   -0.74    1.25
  -1 -11   5    1.54    1.14
  -1 -11   5    1.00    1.04
   1 -11  -5    0.36    1.15
  -1 -11   5   -0.74    1.14
   1 -11  -4   30.42    2.27
  -1 -11   4   32.96    2.23
  -1 -11   4   32.47    2.24
  -1 -11   4   36.52    2.17
   1 -11  -4   32.84    2.16
  -1 -11   4   29.84    2.18
  -1 -11   3    5.37    1.39
   1 -11  -3    7.80    1.48
  -1 -11   3    8.88    1.39
  -1 -11   3    3.40    1.10
   1 -11  -3    6.51    1.29
  -1 -11   3    6.60    1.32
   1 -11  -2   35.64    2.48
  -1 -11   2   40.54    2.48
  -1 -11   2   37.11    2.39
   1 -11  -2   40.43    2.40
  -1 -11   2   36.03    2.28
   1 -11  -2   34.30    1.97
   1 -11  -1    1.04    0.78
  -1 -11   1    0.52    1.27
  -1 -11   1    1.82    1.18
  -1 -11   1   -0.10    1.12
   1 -11  -1    2.28    1.19
  -1 -11   1    0.54    1.00
   1 -11  -1    2.07    0.85
  -1 -11   0   17.04    1.49
   1 -11   0   15.91    1.30
  -1 -11   0   16.68    1.72
  -1 -11   0   22.12    1.57
   1 -11   0   16.84    1.37
   1 -11   0   18.63    1.82
  -1 -11   0   16.83    1.84
  -1 -11   0   17.27    1.64
   1 -11   0   18.63    1.71
   1 -11   1   32.65    2.27
   1 -11   1   32.72    2.24
  -1 -11  -1   31.82    2.22
  -1 -11  -1   34.49    2.08
   1 -11   1   32.98    1.98
   1 -11   1   30.61    1.89
  -1 -11  -1   33.12    2.05
  -1 -11  -2    5.06    1.09
   1 -11   2    3.28    1.26
   1 -11   2    5.23    1.28
   1 -11   2    4.25    0.97
  -1 -11  -2    4.94    1.27
   1 -11   2    6.57    1.32
  -1 -11  -3   56.59    2.91
  -1 -11  -3   49.04    3.13
   1 -11   3   57.17    3.14
   1 -11   3   57.12    3.21
   1 -11   3   58.81    2.93
  -1 -11  -3   56.17    3.07
   1 -11   3   58.32    3.14
  -1 -11  -4   10.93    1.24
   1 -11   4   11.12    1.43
  -1 -11  -4    9.34    1.55
   1 -11   4   10.78    1.51
   1 -11   4   11.02    1.21
   1 -11   4   11.32    1.45
  -1 -11  -4   11.67    1.43
  -1 -11  -5   52.95    2.59
  -1 -11  -5   44.61    2.77
   1 -11   5   48.41    2.68
   1 -11   5   42.58    2.77
   1 -11   5   47.60    2.57
   1 -11   5   45.97    2.75
  -1 -11  -5   49.42    2.69
  -1 -11  -6   21.71    1.56
   1 -11   6   20.96    1.76
  -1 -11  -6   21.07    1.77
   1 -11   6   21.60    1.60
   1 -11   6   21.24    1.74
   1 -11   6   24.04    1.71
  -1 -11  -7    3.57    1.20
   1 -11   7    4.85    1.16
   1 -11   7    5.56    1.02
   1 -11   7    5.51    1.15
   1 -11   7    7.22    1.04
  -1 -11  -8   10.66    1.33
   1 -11   8   10.48    1.30
   1 -11   8   12.34    1.16
   1 -11   8    6.90    1.16
   1 -11   8    9.37    1.03
   1 -11   9   31.50    1.96
  -1 -11  -9   27.60    1.99
   1 -11   9   31.15    1.89
   1 -11   9   34.25    1.86
   1 -11  10    1.58    0.73
   1 -11  10    1.36    0.87
   1 -11  11   21.47    1.41
   1 -11  12   12.94    1.00
   1 -11  13   31.20    1.48
  -1 -12  10   15.67    0.95
  -1 -12   9   -0.47    0.65
  -1 -12   8   47.17    2.47
   1 -12  -8   52.58    2.52
  -1 -12   8   47.48    2.38
  -1 -12   7   64.08    3.12
   1 -12  -7   70.04    3.23
  -1 -12   7   62.76    3.22
  -1 -12   7   71.33    3.13
   1 -12  -6   21.14    1.56
  -1 -12   6   18.81    1.45
  -1 -12   6   20.30    1.41
  -1 -12   6   20.15    1.59
  -1 -12   5    2.26    0.95
   1 -12  -5    5.13    1.10
  -1 -12   5    3.66    0.88
  -1 -12   5    4.58    1.07
   1 -12  -5    4.23    1.11
  -1 -12   5    3.06    1.04
  -1 -12   4    3.27    1.00
   1 -12  -4    2.42    1.06
  -1 -12   4    3.81    0.89
  -1 -12   4    4.52    1.06
   1 -12  -4    1.35    1.12
  -1 -12   4    4.40    1.11
  -1 -12   3    0.40    1.12
   1 -12  -3    0.76    1.10
   1 -12  -3    0.31    1.01
  -1 -12   3    0.46    0.92
  -1 -12   3    0.62    0.84
  -1 -12   2    9.57    1.38
   1 -12  -2   10.08    1.45
   1 -12  -2    8.08    1.29
  -1 -12   2   10.40    1.27
  -1 -12   2   10.14    1.13
  -1 -12   1    0.44    1.22
   1 -12  -1   -0.41    1.08
  -1 -12   1    1.67    1.02
  -1 -12   1    0.35    0.83
   1 -12   0    3.24    1.09
  -1 -12   0    0.72    1.02
  -1 -12   0    0.18    1.28
   1 -12   0    1.35    1.23
  -1 -12  -1  149.31    6.53
   1 -12   1  158.64    6.62
   1 -12   1  146.82    6.64
  -1 -12  -2   19.01    1.59
   1 -12   2   22.38    1.66
   1 -12   2   20.28    1.73
   1 -12   3   39.44    2.33
  -1 -12  -3   40.14    2.28
  -1 -12  -3   40.30    2.45
   1 -12   3   36.81    2.31
   1 -12   4   28.67    1.93
  -1 -12  -4   30.06    1.92
   1 -12   4   33.61    1.99
  -1 -12  -5   17.93    1.47
   1 -12   5   17.01    1.45
   1 -12   5   17.21    1.44
  -1 -12  -6   91.97    4.16
   1 -12   6   90.68    4.17
   1 -12   6   92.21    4.06
  -1 -12  -7   12.29    1.21
   1 -12   7   11.75    1.17
   1 -12   7   10.74    0.96
   1 -12   8   86.21    3.83
  -1 -12  -8   85.40    3.85
   1 -12   9   63.56    2.89
   1 -12  10   -0.48    0.52
   1 -12  11   11.08    0.70
  -1 -13   7   84.68    3.51
  -1 -13   6   65.35    2.98
   1 -13  -6   74.55    3.10
   1 -13  -5   33.47    1.70
  -1 -13   5   27.56    1.57
  -1 -13   4  108.99    4.70
   1 -13  -4  114.50    4.78
  -1 -13   3   27.89    1.60
   1 -13  -3   28.64    1.67
   1 -13  -2  174.14    6.83
  -1 -13   2  162.51    6.76
   1 -13  -2  153.08    6.84
  -1 -13   1   32.79    1.86
   1 -13  -1   35.08    1.91
  -1 -13   0   67.99    3.08
   1 -13   0   64.22    3.09
   1 -13   0   66.80    3.21
   1 -13   1   16.27    1.25
  -1 -13  -1   15.96    1.21
   1 -13   1   14.79    1.36
   1 -13   2   17.23    1.29
  -1 -13  -2   16.57    1.26
   1 -13   2   17.49    1.38
  -1 -13  -3    5.77    0.91
   1 -13   3    5.52    0.85
   1 -13   3    5.41    0.96
  -1 -13  -4    3.86    0.86
   1 -13   4    4.06    0.80
   1 -13   4    5.18    0.89
  -1 -13  -5    1.09    0.76
   1 -13   5    1.55    0.66
  -1 -13  -6   19.23    1.25
   1 -13   6   20.96    1.22
   1 -13   7    1.54    0.53
   1 -13   8   16.61    0.90
   1 -14  -4    0.75    0.36
   1 -14  -3    2.56    0.45
   1 -14  -2    0.58    0.44
  -1 -14   1    0.53    0.35
   1 -14  -1    1.87    0.49
   1 -14   0   13.53    0.81
  -1 -14   0   10.93    0.71
   1 -14   1   16.48    0.88
  -1 -14  -1   13.47    0.81
   1 -14   2    8.74    0.59
  -1 -14  -2    6.41    0.55
   1 -14   3   34.68    1.54
   2   0 -21    0.25    0.42
   2   0 -20   33.19    1.78
   2   0 -19    0.21    0.81
   2   0 -18  243.71   10.13
   2   0 -17    0.38    0.97
  -2   0  16   18.12    3.27
   2   0 -16   27.75    1.92
  -2   0  15   -2.73    2.31
   2   0 -15    0.09    1.06
   2   0 -14   30.76    2.10
   2   0 -14   28.90    2.01
   2   0 -13   -0.22    0.89
   2   0 -13   -0.19    0.94
   2   0 -13   -0.93    0.94
  -2   0  12    7.10    1.58
   2   0 -12   10.53    1.20
   2   0 -12    8.87    1.15
  -2   0  11   -0.62    1.21
   2   0 -11    0.29    0.83
   2   0 -11   -0.29    1.63
  -2   0  10   23.40    2.22
   2   0 -10   28.61    2.75
   2   0 -10   26.59    1.66
   2   0  -9   -0.66    1.55
   2   0  -9   -0.61    0.80
   2   0  -9   -0.43    1.58
   2   0  -8  414.23   17.20
   2   0  -8  397.87   17.21
   2   0  -7   -0.78    1.29
   2   0  -7    0.48    1.29
   2   0  -6  489.02   19.99
   2   0  -6  493.12   20.05
   2   0  -5    0.11    1.06
   2   0  -4 9999.00  386.09
  -2   0   3    0.79    0.67
   2   0  -3    0.66    0.91
  -2   0   2  845.65   32.39
   2   0  -2  811.64   32.55
  -2   0   1    0.03    0.39
   2   0  -1    0.31    0.44
   2   0   0 2634.81  101.83
   2   0   1   -0.09    0.51
   2   0   2 2409.04   93.32
   2   0   3    0.08    0.93
  -2   0  -5   -0.12    0.92
  -2   0  -6    0.59    1.10
  -2   0  -7   -0.35    1.38
  -2   0  -8   34.24    2.95
  -2   0  -9    0.72    1.52
   2   0   9   -0.72    1.54
  -2   0 -10    6.04    1.73
   2   0  10    8.62    1.96
  -2   0 -11    0.94    1.68
   2   0  11   -0.32    1.75
   2   0  12   35.77    3.61
  -2   0 -12   36.57    3.54
  -2   0 -12   30.41    2.05
  -2   0 -12   34.78    2.02
  -2   0 -12   32.04    2.04
  -2   0 -13   -0.99    1.06
  -2   0 -13    0.17    0.88
  -2   0 -13   -0.77    1.91
   2   0  13    1.20    2.02
  -2   0 -14  121.32    7.96
  -2   0 -14  133.81    5.87
   2   0  14  125.52    8.10
  -2   0 -14  136.91    6.07
  -2   0 -15    1.66    1.04
   2   0  15    0.46    2.02
  -2   0 -15   -0.54    1.10
  -2   0 -16    1.24    0.96
   2   0  16    0.91    2.03
  -2   0 -16    2.68    1.14
  -2   0 -17   -0.51    0.90
  -2   0 -17    0.10    1.10
  -2   0 -19    0.61    0.83
  -2   0 -20   31.76    1.70
  -2   0 -21    0.03    0.37
   2  -1 -21   65.62    2.47
  -2  -1  21   65.45    2.54
   2  -1 -20    2.57    0.74
   2   1 -20    2.88    0.65
   2   1 -19   58.67    2.82
   2  -1 -19   56.80    2.87
   2  -1 -18   12.90    1.38
   2   1 -18   15.35    1.34
   2  -1 -17    0.91    1.04
   2  -1 -17    0.10    1.03
   2   1 -17    0.98    0.91
   2  -1 -16   -0.10    1.08
   2  -1 -16    1.62    1.06
  -2   1  16   -1.85    2.35
  -2  -1  16    3.66    2.21
   2  -1 -15   38.65    2.48
  -2   1  15   36.27    4.10
   2  -1 -14    4.31    1.18
   2   1 -14    4.41    1.13
   2  -1 -14    4.69    1.09
   2  -1 -14    5.37    1.20
   2   1 -14    4.05    1.06
   2   1 -13   63.41    3.24
   2  -1 -13   65.74    3.35
   2   1 -13   67.50    3.36
   2  -1 -13   67.79    3.40
   2  -1 -13   66.32    3.31
  -2  -1  13   67.14    4.62
  -2  -1  12   13.17    2.12
   2   1 -12   12.07    1.27
   2  -1 -12   11.21    1.23
   2   1 -12   12.33    1.24
   2  -1 -12   12.51    1.27
   2   1 -12   10.95    2.24
   2  -1 -11   37.00    2.14
   2   1 -11   40.55    2.16
   2   1 -11   32.21    3.26
  -2  -1  11   34.42    3.01
   2   1 -10   69.29    3.28
   2  -1 -10   70.25    3.31
   2   1 -10   71.18    4.60
  -2   1  10   70.27    3.87
  -2  -1  10   72.65    4.34
   2   1  -9  355.83   14.41
   2  -1  -9  363.64   14.43
   2   1  -9  378.42   15.81
  -2   1   9  361.88   14.99
   2   1  -8  128.59    6.56
   2   1  -8  134.74    6.59
   2   1  -7  416.20   16.84
   2   1  -7  387.95   16.73
   2   1  -6  251.93   10.94
   2   1  -6  256.53   10.87
   2   1  -5  411.87   17.25
   2   1  -5  436.53   17.25
  -2   1   4    1.12    0.52
   2   1  -4    0.36    1.00
   2  -1  -4    0.91    0.97
   2   1  -3 1094.86   42.88
  -2  -1   3 1106.57   42.88
  -2   1   3 1110.34   42.47
   2  -1  -3 1048.68   42.86
  -2  -1   2  675.50   26.35
   2  -1  -2  662.42   26.33
   2   1  -2  674.42   26.33
  -2  -1   1 1537.51   59.60
  -2   1   1 1536.39   59.59
  -2  -1   0  121.64    5.01
  -2   1   0  119.52    5.00
   2  -1   0  118.00    4.97
   2   1   0  125.30    4.97
   2  -1   1  494.30   19.00
   2   1   1  473.04   18.99
   2  -1   2  785.47   31.26
   2   1   2  811.66   31.27
   2  -1   3  142.02    6.34
   2   1   3  153.83    6.38
   2   1   4  529.52   20.94
  -2   1  -4  542.81   20.94
  -2  -1  -4  493.72   20.89
  -2   1  -5    9.95    1.38
  -2   1  -6  123.04    5.94
  -2   1  -7  206.36    9.42
  -2   1  -8  684.61   28.12
   2   1   9   35.12    3.05
  -2   1  -9   36.90    3.10
   2   1  10  118.65    6.83
  -2   1 -10  126.24    6.83
   2   1  11   52.33    4.20
  -2   1 -11   53.86    4.18
   2   1  12    0.36    1.70
   2  -1  12    0.72    1.77
  -2  -1 -12    0.91    0.94
  -2   1 -12   -0.35    1.62
  -2   1 -12    0.27    0.90
  -2   1 -12    0.09    0.92
  -2  -1 -12    0.81    0.97
   2  -1  13   -0.80    2.13
   2   1  13    0.40    1.76
  -2  -1 -13    0.90    0.93
  -2   1 -13   -1.15    1.76
  -2   1 -13    0.29    0.97
  -2   1 -14  120.07    7.68
  -2  -1 -14  105.24    7.43
   2   1  14  130.40    7.93
   2  -1  14  121.11    7.80
  -2  -1 -14  127.03    5.58
  -2   1 -14  122.90    5.66
  -2  -1 -15   11.75    1.38
   2  -1  15   12.62    2.75
   2   1  15    8.16    2.63
  -2   1 -15   11.01    1.45
  -2  -1 -15   10.36    1.43
   2   1  16   58.48    5.04
   2  -1  16   47.71    4.83
  -2  -1 -16   48.28    2.86
  -2  -1 -16   56.61    3.04
  -2   1 -16   56.71    3.03
  -2  -1 -17    6.80    1.15
  -2   1 -17    7.31    1.25
  -2  -1 -17    5.62    1.27
  -2  -1 -18   11.79    1.16
  -2  -1 -19   20.72    1.48
  -2   1 -19   20.74    1.42
  -2  -1 -20    1.56    0.66
  -2   1 -20    0.76    0.57
  -2   1 -21    3.78    0.40
  -2  -1 -21    3.58    0.48
  -2  -2  21   -0.08    0.56
   2  -2 -21    1.20    0.49
   2   2 -20    8.24    0.68
   2  -2 -20   10.64    0.99
   2   2 -19    0.10    0.61
   2  -2 -19    1.35    0.84
   2   2 -18    3.57    0.85
   2  -2 -18    2.83    1.08
   2  -2 -17   13.62    1.44
   2   2 -17   12.97    1.28
   2  -2 -17   12.48    1.44
   2  -2 -16   29.60    2.09
   2  -2 -16   29.71    2.13
  -2   2  16   30.07    3.68
  -2  -2  16   25.14    3.49
   2  -2 -15   64.05    3.46
   2  -2 -15   65.68    3.40
  -2  -2  15   64.26    5.42
  -2   2  15   68.87    5.49
   2  -2 -15   69.00    3.55
   2  -2 -14    1.29    1.03
   2   2 -14    0.56    0.98
   2  -2 -14    2.42    1.21
  -2  -2  14    1.38    1.60
   2  -2 -13   12.81    1.41
   2   2 -13   12.37    1.33
   2  -2 -13   13.47    1.43
  -2  -2  13   15.58    2.44
   2  -2 -12    2.13    0.96
   2   2 -12    3.91    0.93
   2  -2 -12    4.24    0.98
   2  -2 -12    2.87    0.97
  -2  -2  12    4.30    1.62
   2  -2 -11   75.88    5.10
   2   2 -11   85.47    5.22
  -2  -2  11   72.81    4.90
   2   2 -11   74.19    3.59
   2  -2 -11   77.71    3.61
   2  -2 -10    2.10    1.60
   2   2 -10    0.26    1.52
  -2  -2  10    3.24    1.36
   2  -2 -10    4.36    0.92
   2   2 -10    3.87    0.84
   2   2  -9   49.86    3.60
   2  -2  -9   49.52    3.59
  -2  -2   9   53.84    3.66
   2  -2  -9   49.65    2.49
   2   2  -9   50.67    2.49
  -2   2   8    0.07    0.68
   2   2  -8   -0.38    1.30
   2  -2  -8    1.36    1.43
  -2   2   7  105.57    4.57
   2  -2  -7  111.81    5.61
   2   2  -7  105.74    5.47
  -2   2   6   13.37    0.87
   2   2  -6   11.66    1.61
   2  -2  -6   14.08    1.66
  -2   2   5   18.92    0.91
   2   2  -5   19.68    1.70
   2  -2  -5   21.76    1.77
   2   2  -4  753.99   29.72
   2  -2  -4  748.85   29.73
   2   2  -3    1.14    0.85
   2  -2  -3    1.37    0.88
   2   2  -2 1718.46   67.12
   2  -2  -2 1740.94   67.13
  -2   2   1  374.38   14.53
  -2  -2   1  368.12   14.55
   2   2  -1  367.27   14.54
   2  -2  -1  360.12   14.54
   2  -2   0  287.97   11.43
   2   2   0  281.97   11.42
  -2   2   0  291.51   11.45
  -2  -2   0  290.82   11.46
  -2  -2   0  295.55   11.71
   2  -2   1 2164.92   83.85
   2   2   1 2168.50   83.86
   2   2   2 1206.01   45.75
   2  -2   2 1143.71   45.73
   2  -2   3  324.57   13.32
   2   2   3  333.67   13.34
   2  -2   4  113.55    5.09
   2   2   4  102.45    5.00
  -2  -2  -4  109.65    5.05
  -2   2  -4  113.06    5.07
   2   2   5  145.68    6.60
   2  -2   5  146.23    6.62
  -2   2  -5  134.96    6.57
  -2  -2  -5  151.50    6.63
   2  -2   6  113.76    5.65
   2   2   6  117.08    5.65
  -2   2  -6  115.26    5.65
  -2  -2  -6  111.31    5.63
   2   2   7   37.83    2.85
   2  -2   7   37.66    2.83
  -2   2  -7   36.00    2.91
  -2  -2  -7   39.45    2.89
   2  -2   8  259.73   11.71
   2   2   8  254.55   11.67
  -2   2  -8  254.93   11.69
  -2  -2  -8  269.31   11.75
   2   2   9  370.33   16.23
   2  -2   9  367.07   16.22
  -2  -2  -9  369.39   16.21
  -2   2  -9  371.21   16.20
   2  -2  10   27.43    2.69
   2   2  10   24.08    2.70
  -2   2 -10   22.79    2.65
  -2  -2 -10   18.63    2.49
   2  -2  11  751.86   31.48
   2   2  11  750.73   31.49
  -2  -2 -11  766.97   31.41
  -2   2 -11  725.57   31.29
   2   2  12   12.65    2.51
   2  -2  12   14.75    2.59
  -2   2 -12   12.12    2.36
  -2  -2 -12   12.36    1.37
  -2   2 -12   10.42    1.27
  -2  -2 -12   12.30    1.33
  -2  -2 -12   15.62    1.38
  -2  -2 -13   56.80    3.17
  -2  -2 -13   65.45    3.33
  -2  -2 -13   65.40    3.35
  -2   2 -13   68.30    3.34
  -2   2 -13   73.44    5.16
  -2  -2 -13   56.74    4.80
   2   2  13   68.32    5.35
   2  -2  13   55.95    4.88
  -2  -2 -14    5.11    1.13
   2  -2  14    6.79    2.46
   2   2  14    6.42    2.46
  -2  -2 -14    4.43    1.24
  -2   2 -14   10.14    2.44
  -2  -2 -14    5.64    2.06
  -2  -2 -14    5.80    1.29
  -2   2 -14    6.88    1.29
   2   2  15    0.44    2.03
   2  -2  15    0.87    2.09
  -2  -2 -15    1.26    0.99
   2  -2  15    3.09    1.85
  -2  -2 -15    0.91    1.16
  -2   2 -15    2.05    1.10
  -2  -2 -15   -0.75    1.15
  -2  -2 -16    1.61    0.94
  -2  -2 -16    1.07    1.06
  -2   2 -16    0.99    1.11
  -2  -2 -16    2.31    1.16
   2   2  16   -0.88    2.07
   2  -2  16    0.43    1.83
  -2   2 -17    5.63    1.11
  -2  -2 -17    6.27    1.19
  -2  -2 -18   10.52    1.26
  -2  -2 -18   10.53    1.20
  -2   2 -19   11.77    1.05
  -2  -2 -19   13.33    1.19
  -2   2 -20    4.26    0.58
  -2  -2 -20    3.85    0.71
   2  -2  21   43.68    1.87
  -2  -2 -21   36.11    1.75
  -2  -3  21   -0.13    0.50
   2  -3 -21   -0.33    0.39
  -2  -3  20   10.20    1.08
   2  -3 -20   10.02    0.93
   2  -3 -19    6.69    0.99
   2  -3 -18   22.25    1.70
   2   3 -18   20.16    1.33
   2  -3 -18   22.33    1.63
   2   3 -17    1.21    0.73
   2  -3 -17    1.68    1.05
   2  -3 -17    1.14    1.10
   2  -3 -16    1.86    1.17
  -2  -3  16   -1.65    1.98
  -2   3  16    0.42    1.79
   2  -3 -16    1.52    1.11
   2  -3 -16    0.75    1.09
   2  -3 -15    6.40    1.40
   2  -3 -15    6.21    1.32
  -2   3  15    8.93    2.53
  -2  -3  15    3.75    2.06
  -2  -3  15    8.75    2.19
   2  -3 -14   -0.31    1.22
   2  -3 -14    0.39    1.15
  -2  -3  14   -0.38    1.78
  -2  -3  14    0.80    1.89
  -2   3  14   -0.41    1.96
   2  -3 -13   16.35    1.57
   2  -3 -13   13.89    1.51
  -2  -3  13   11.82    2.54
   2   3 -13   14.79    1.33
   2  -3 -12   10.51    1.30
   2  -3 -12   13.92    1.38
  -2  -3  12    7.97    2.13
   2   3 -12   10.54    1.11
   2  -3 -11   18.93    1.56
   2  -3 -11   20.28    1.52
  -2  -3  11   21.26    2.76
   2   3 -10   68.67    4.46
   2  -3 -10   78.43    4.68
  -2  -3  10   76.27    4.82
   2   3 -10   67.66    3.23
   2  -3 -10   68.07    3.25
   2   3  -9  139.23    6.97
   2  -3  -9  134.53    6.96
  -2  -3   9  127.06    7.05
   2  -3  -9  139.81    5.70
   2   3  -9  130.37    5.66
  -2  -3   8   16.23    2.23
   2  -3  -8   17.25    2.02
   2   3  -8   21.94    2.12
  -2  -3   7  146.73    7.51
   2   3  -7  145.67    7.14
   2  -3  -7  163.19    7.28
  -2  -3   6  139.37    7.03
   2  -3  -6  149.80    6.79
   2   3  -6  144.88    6.71
  -2  -3   5  214.31    9.79
   2   3  -5  221.92    9.41
   2  -3  -5  221.00    9.40
   2  -3  -4  150.25    6.42
   2   3  -4  143.15    6.37
   2  -3  -3  344.34   13.70
   2   3  -3  336.39   13.69
   2  -3  -2  510.84   20.01
  -2  -3   2  507.40   20.73
   2  -3  -2  533.96   20.26
   2   3  -2  517.43   20.25
  -2  -3   2  502.19   20.30
   2   3  -1 1112.75   43.83
   2  -3  -1 1113.82   43.83
  -2  -3   1 1158.80   44.35
  -2   3   1 1135.65   43.82
  -2  -3   1 1143.39   43.85
  -2  -3   0  210.44    8.86
   2  -3   1 1004.81   39.57
   2   3   1 1030.95   39.57
  -2  -3  -1 1020.49   39.93
   2  -3   2    2.03    0.65
   2   3   2    2.80    0.69
  -2  -3  -3  423.45   16.59
  -2   3  -3  417.25   16.57
   2   3   3  416.17   16.57
   2  -3   3  396.98   16.54
  -2  -3  -4  557.67   22.00
  -2   3  -4  544.19   21.98
   2   3   4  554.40   22.01
   2  -3   4  541.72   21.99
  -2   3  -5  206.55    8.83
  -2  -3  -5  207.10    8.84
   2  -3   5  200.05    8.82
   2   3   5  194.91    8.75
  -2   3  -6  544.31   21.80
  -2  -3  -6  540.49   21.83
   2  -3   6  528.02   21.78
   2   3   6  521.29   21.75
  -2  -3  -7   30.49    2.47
  -2   3  -7   29.49    2.52
   2   3   7   31.84    2.53
   2  -3   7   28.80    2.49
  -2  -3  -8  319.61   13.38
  -2   3  -8  286.82   13.27
   2  -3   8  302.16   13.32
   2   3   8  296.69   13.32
  -2  -3  -9   40.67    3.23
  -2   3  -9   41.15    3.27
   2   3   9   36.91    3.22
   2  -3   9   39.93    3.25
  -2  -3 -10   11.99    2.08
  -2   3 -10   10.11    1.87
   2   3  10   11.84    2.03
   2  -3  10   11.56    2.11
   2   3  11   45.23    3.89
   2  -3  11   44.12    3.81
  -2  -3 -11   46.70    2.66
  -2  -3 -11   47.80    2.58
  -2  -3 -11   49.44    2.57
  -2   3 -11   46.13    3.84
  -2  -3 -11   41.97    3.68
  -2  -3 -11   44.26    2.51
  -2  -3 -12   13.24    1.37
   2  -3  12   13.17    2.48
   2   3  12   11.83    2.49
  -2   3 -12    9.83    1.23
  -2  -3 -12   10.89    2.26
  -2   3 -12    9.93    2.11
  -2  -3 -12   10.53    1.32
  -2  -3 -12   12.53    1.41
  -2  -3 -13   62.08    3.35
   2  -3  13   73.18    5.22
   2   3  13   58.23    4.99
  -2   3 -13   53.16    4.64
  -2  -3 -13   62.36    4.90
  -2   3 -13   64.15    3.23
  -2  -3 -13   62.35    3.27
  -2  -3 -13   61.13    3.24
   2  -3  14   24.09    3.35
   2  -3  14   21.21    3.21
   2   3  14   30.57    3.56
  -2  -3 -14   25.45    1.98
  -2  -3 -14   21.56    1.84
  -2   3 -14   21.48    1.77
  -2  -3 -14   23.45    1.85
  -2   3 -15    5.44    1.15
  -2  -3 -15    5.08    1.25
   2   3  15    6.31    2.04
   2  -3  15    4.15    2.02
  -2  -3 -15    3.98    1.24
  -2  -3 -15    4.01    1.07
   2  -3  15    4.95    2.23
  -2  -3 -16   26.08    1.94
  -2  -3 -16   24.31    1.75
  -2   3 -16   22.30    1.75
  -2  -3 -17    2.40    1.01
  -2  -3 -17    1.11    0.85
  -2  -3 -17    2.74    1.15
  -2  -3 -18   24.52    1.69
  -2   3 -19   12.08    0.89
  -2  -3 -19   12.17    1.07
   2  -3  21    9.89    0.67
  -2  -4  20    1.71    0.74
  -2  -4  19   42.96    2.40
  -2  -4  18   68.66    3.46
   2  -4 -18   65.90    3.33
   2  -4 -17    1.46    1.16
   2  -4 -16   46.14    2.67
   2  -4 -16   46.25    2.80
   2  -4 -15    7.37    1.28
   2  -4 -15    7.79    1.43
  -2  -4  15    3.06    1.85
  -2   4  15    6.67    2.19
   2  -4 -15    7.41    1.36
   2  -4 -14   63.45    3.39
  -2  -4  14   57.66    5.08
   2  -4 -14   64.41    3.43
  -2   4  14   71.83    5.21
  -2  -4  14   67.89    5.16
  -2  -4  14   67.86    3.28
   2  -4 -14   58.99    3.39
  -2  -4  13   -1.61    2.35
   2  -4 -13    0.29    1.00
   2  -4 -13    1.32    1.24
  -2  -4  13   -0.36    1.95
  -2   4  13   -0.73    1.77
  -2  -4  13    2.00    1.05
   2  -4 -12    5.24    1.09
   2  -4 -12    6.72    1.25
  -2  -4  12    4.61    2.10
  -2  -4  11   -0.36    1.78
   2  -4 -11    2.03    0.86
   2  -4 -11    1.16    0.97
   2  -4 -11    2.04    1.06
  -2  -4  10    3.28    1.88
  -2  -4   9  229.44   10.63
   2  -4  -9  204.33    9.96
   2   4  -9  230.11   10.06
   2  -4  -9  208.18    8.66
   2   4  -9  210.67    8.64
  -2  -4   8  276.42   12.98
   2   4  -8  285.00   12.44
   2  -4  -8  293.10   12.52
   2   4  -8  279.86   11.28
  -2  -4   7   36.24    3.26
   2  -4  -7   35.97    2.65
   2   4  -7   36.79    2.66
  -2  -4   6   49.96    3.79
   2  -4  -6   54.12    3.28
   2   4  -5  911.32   36.61
   2  -4  -5  942.79   36.63
   2  -4  -4  506.55   20.45
   2   4  -4  517.68   20.45
   2  -4  -3   57.63    2.69
   2   4  -3   59.00    2.71
  -2  -4   3   57.79    3.50
  -2  -4   3   50.73    2.76
   2   4  -2 1336.08   51.02
   2  -4  -2 1303.62   51.00
   2  -4  -2 1323.94   51.05
  -2  -4   2 1359.66   51.91
  -2   4   2 1295.58   51.03
  -2  -4   2 1307.94   51.06
  -2  -4   1   36.00    2.33
   2  -4  -1   36.22    1.91
   2   4  -1   31.08    1.39
  -2  -4   0  798.40   31.74
  -2  -4  -1  181.14    7.53
  -2   4  -1  169.24    6.81
  -2  -4  -1  178.21    6.82
   2  -4   1  166.28    6.82
   2   4   1  169.74    6.80
  -2   4  -2   25.29    1.39
  -2  -4  -2   24.89    1.41
   2   4   2   24.05    1.38
   2  -4   2   24.88    1.38
  -2   4  -3   13.09    1.15
  -2  -4  -3   14.83    1.18
   2   4   3   12.39    1.16
   2  -4   3   13.99    1.18
   2   4   4   74.26    3.69
   2  -4   4   72.53    3.65
  -2  -4  -4   77.43    3.68
  -2   4  -4   72.09    3.63
   2  -4   5   74.08    3.82
   2   4   5   71.69    3.85
  -2  -4  -5   77.27    3.86
  -2   4  -5   72.10    3.81
  -2   4  -6    0.29    0.94
  -2  -4  -6    2.06    1.20
   2   4   6   -0.30    1.10
   2  -4   6   -0.15    1.07
  -2   4  -7    0.17    1.23
  -2  -4  -7    0.88    1.10
   2   4   7    1.25    1.22
   2  -4   7    0.54    1.19
   2  -4   8   38.55    3.11
   2   4   8   46.67    3.25
  -2  -4  -8   47.35    3.25
  -2   4  -8   48.93    3.25
   2  -4   8   42.37    2.19
  -2   4  -9   18.82    2.20
  -2  -4  -9   20.99    2.35
   2  -4   9   23.21    2.37
   2   4   9   21.96    2.40
   2   4  10    2.79    1.44
   2  -4  10    1.39    1.45
  -2  -4 -10   -0.25    0.86
  -2   4 -10    0.54    1.40
  -2  -4 -10    4.02    1.56
  -2  -4 -10    1.58    1.04
  -2   4 -11  459.71   20.33
  -2  -4 -11  485.85   20.43
   2  -4  11  475.09   20.49
   2   4  11  504.50   20.64
  -2  -4 -11  466.68   18.75
  -2  -4 -11  473.77   18.63
  -2  -4 -11  459.06   18.67
  -2  -4 -11  440.66   18.66
   2   4  12   19.39    2.78
   2  -4  12   20.62    2.81
  -2  -4 -12   22.30    1.91
  -2  -4 -12   22.25    1.65
  -2   4 -12   21.79    1.58
  -2  -4 -12   23.29    1.81
  -2  -4 -12   19.96    1.79
  -2  -4 -13   67.56    3.49
   2  -4  13   65.93    5.34
  -2   4 -13   61.95    3.24
  -2  -4 -13   59.63    3.30
  -2  -4 -13   67.66    3.42
   2  -4  13   66.52    4.98
   2   4  13   66.90    5.00
  -2  -4 -14   13.34    1.55
  -2  -4 -14   13.59    1.48
   2  -4  14   10.95    2.77
  -2   4 -14   13.57    1.28
  -2  -4 -14   12.45    1.49
   2  -4  14    6.85    2.18
   2   4  14    8.11    2.39
   2  -4  15    1.14    1.68
  -2  -4 -15    0.58    0.97
  -2   4 -15   -0.08    0.90
  -2  -4 -15    0.57    1.08
  -2  -4 -15    0.53    1.19
  -2  -4 -16    0.64    0.96
  -2  -4 -16    0.60    1.01
  -2  -4 -16    0.29    1.12
  -2  -4 -17   10.74    1.22
  -2  -4 -17   10.71    1.22
  -2  -4 -17   11.45    1.37
  -2  -4 -18    1.60    0.78
  -2   4 -18    0.04    0.51
  -2  -4 -18   -0.28    0.93
  -2  -4 -19   21.05    1.30
  -2  -4 -19   19.99    1.34
  -2  -4 -20    0.38    0.43
  -2  -5  20   16.40    1.03
   2  -5 -20   14.43    0.90
  -2  -5  19   29.02    1.74
   2  -5 -19   27.12    1.55
   2  -5 -18   -0.57    0.76
   2  -5 -18    0.34    0.89
  -2  -5  18   -0.57    1.09
   2  -5 -17    4.69    1.01
  -2  -5  17    4.52    1.34
   2  -5 -16    3.60    1.04
   2  -5 -16    4.41    1.25
  -2  -5  16    2.02    1.45
   2  -5 -15    5.13    1.12
   2  -5 -15    5.86    1.41
   2  -5 -14   18.03    1.62
  -2  -5  14   19.27    1.59
   2  -5 -14   19.95    1.83
  -2  -5  14   16.41    2.98
   2  -5 -14   17.71    1.83
  -2  -5  13   69.85    5.41
   2  -5 -13   63.62    3.40
  -2  -5  13   65.38    4.81
   2  -5 -13   64.94    3.53
  -2  -5  13   67.31    3.39
   2  -5 -13   68.96    3.58
  -2  -5  12   35.15    3.96
   2  -5 -12   41.71    2.41
  -2   5  12   37.89    3.53
  -2  -5  12   40.53    3.47
   2  -5 -12   41.96    2.52
  -2  -5  12   41.18    2.44
   2  -5 -12   35.17    2.44
   2  -5 -11   80.19    3.82
  -2  -5  11   77.57    3.81
   2  -5 -11   79.38    3.76
  -2   5  11   82.29    5.06
  -2  -5  11   71.20    4.87
   2  -5 -11   77.44    3.82
   2  -5 -11   73.43    3.82
  -2  -5  11   72.89    5.63
   2  -5 -10  143.54    6.30
  -2  -5  10  150.91    6.38
   2  -5 -10  142.01    6.29
   2  -5 -10  148.98    6.32
  -2  -5  10  131.54    7.34
   2  -5 -10  148.52    6.36
  -2  -5  10  139.69    8.19
  -2  -5   9   14.98    2.44
   2  -5  -9   13.77    1.36
   2  -5  -9   12.68    1.31
  -2  -5   9   17.46    1.44
  -2  -5   8    3.58    0.96
  -2  -5   8    4.98    1.88
  -2  -5   7  105.40    4.71
  -2  -5   6  159.90    6.76
  -2  -5   5  204.31    9.90
  -2  -5   5  208.89    8.57
  -2  -5   4  544.37   20.88
  -2  -5   4  510.60   19.47
  -2  -5   3    9.62    1.78
  -2  -5   3    9.07    0.72
  -2  -5   2  125.52    6.28
   2  -5  -2  126.11    5.36
   2  -5  -1   59.04    3.01
  -2  -5   1   55.34    3.53
   2  -5   0   29.04    2.16
  -2  -5   0   34.13    2.43
   2  -5   1  811.03   32.53
  -2  -5  -1  816.62   32.46
  -2  -5  -3  136.28    5.79
   2  -5   3  144.19    5.80
  -2  -5  -4    1.34    0.69
   2  -5   4    0.47    0.68
   2   5   5    3.98    1.02
   2  -5   5    4.11    0.96
  -2   5  -5    6.00    0.99
   2  -5   5    4.48    0.92
   2  -5   6   15.93    1.59
   2   5   6   15.20    1.57
  -2   5  -6   16.31    1.58
  -2  -5  -6   16.31    1.57
   2  -5   6   13.43    1.18
   2  -5   7  375.62   16.42
   2   5   7  392.66   16.51
  -2  -5  -7  386.53   16.45
  -2   5  -7  401.73   16.47
   2  -5   7  396.87   15.66
  -2   5  -8    3.67    1.13
  -2  -5  -8    3.32    1.19
   2  -5   8    4.25    0.88
   2   5   8    3.63    1.31
   2  -5   8    2.01    1.10
  -2  -5  -9   12.83    1.37
   2  -5   9   12.28    1.14
  -2  -5  -9   12.36    1.29
  -2  -5  -9   11.93    1.32
   2   5   9   11.45    1.80
   2  -5   9   11.89    1.83
  -2  -5  -9   10.15    1.62
  -2   5  -9   11.66    1.72
  -2  -5  -9   10.86    1.25
   2   5  10   10.88    1.86
   2  -5  10   10.58    1.95
  -2  -5 -10   11.42    1.33
  -2  -5 -10   10.59    1.12
  -2  -5 -10   12.46    1.49
  -2  -5 -10   12.72    1.34
  -2  -5 -10   11.58    1.47
  -2  -5 -11    0.10    1.15
  -2  -5 -11    0.73    0.85
  -2  -5 -11    0.98    1.07
  -2  -5 -11   -0.10    1.12
   2   5  11    0.30    1.33
   2  -5  11    0.59    1.65
   2  -5  12    0.32    1.46
  -2  -5 -12    1.43    1.21
  -2  -5 -12   -0.32    1.27
   2  -5  12    1.76    2.16
   2  -5  13   26.53    3.14
   2  -5  13   29.90    3.67
  -2  -5 -13   33.88    2.10
  -2  -5 -13   30.53    2.23
  -2  -5 -14    6.82    1.33
   2  -5  14    4.95    2.14
  -2  -5 -14    6.52    1.38
  -2  -5 -14    7.38    1.18
  -2  -5 -15   22.64    1.82
  -2  -5 -15   21.03    1.68
  -2  -5 -15   22.87    1.96
  -2  -5 -16   29.92    1.94
  -2  -5 -16   26.19    1.83
  -2  -5 -16   27.75    2.01
  -2  -5 -17    3.21    0.82
  -2  -5 -17    2.45    0.92
  -2  -5 -17    3.84    1.10
   2  -5  17    3.74    1.23
   2  -5  18   37.28    2.10
  -2  -5 -18   34.62    1.85
  -2  -5 -18   33.10    1.94
   2  -5  19    0.51    0.71
  -2  -5 -19    0.04    0.60
  -2  -5 -19    0.29    0.48
   2  -5  20    8.81    0.64
  -2  -6  19   21.13    1.28
   2  -6 -19   18.88    1.08
   2  -6 -18    1.40    0.64
  -2  -6  18    0.88    0.90
   2  -6 -17   10.59    1.06
  -2  -6  17    9.81    1.36
   2  -6 -17   10.04    1.19
   2  -6 -16    8.70    1.10
  -2  -6  16    6.93    1.34
   2  -6 -16    8.96    1.26
   2  -6 -16    5.25    1.22
   2  -6 -15   15.51    1.42
   2  -6 -15   15.64    1.68
  -2  -6  15   16.91    1.86
   2  -6 -15   13.62    1.59
   2  -6 -14    5.33    1.17
  -2  -6  14    8.54    1.20
   2  -6 -14    7.02    1.44
   2  -6 -14    5.74    1.33
  -2  -6  14    8.56    1.67
  -2  -6  13   32.00    2.15
   2  -6 -13   32.07    2.12
   2  -6 -13   36.07    2.35
   2  -6 -13   34.65    2.33
  -2  -6  13   31.28    3.83
  -2  -6  13   32.73    2.47
  -2  -6  12   19.38    1.74
   2  -6 -12   20.25    1.78
  -2  -6  12   16.85    3.13
   2  -6 -12   21.42    1.67
  -2  -6  11   18.48    3.17
   2  -6 -11   18.16    1.61
  -2  -6  11   17.31    1.66
   2  -6 -11   18.56    1.68
   2  -6 -11   16.97    1.74
   2  -6 -11   18.40    1.85
   2  -6 -11   17.08    1.51
  -2  -6  10   -0.41    2.05
   2  -6 -10    0.17    1.01
  -2  -6  10    1.76    1.03
   2  -6 -10    0.17    1.16
   2  -6 -10    0.19    1.09
   2  -6 -10    1.26    0.99
   2  -6 -10    0.66    0.84
  -2  -6   9   18.11    1.62
   2  -6  -9   16.29    1.47
   2  -6  -9   15.08    1.49
   2  -6  -9   17.14    1.36
   2  -6  -9   19.51    1.59
   2  -6  -9   17.23    1.44
   2  -6  -8   68.07    3.38
  -2  -6   8   74.77    3.54
   2  -6  -8   67.97    3.41
  -2  -6   7    2.95    1.77
  -2  -6   7    5.15    1.03
  -2  -6   6  312.98   14.48
  -2  -6   6  313.54   12.78
  -2  -6   5  126.26    6.72
  -2  -6   5  115.25    5.21
  -2  -6   4    7.87    1.76
  -2  -6   4    7.09    1.08
  -2  -6   3    0.70    1.30
   2  -6  -3    0.20    0.87
  -2  -6   3    1.44    0.92
  -2  -6   2   74.96    4.53
  -2  -6   1  103.84    5.55
   2  -6  -1  104.37    4.97
  -2  -6   1  109.93    4.68
   2  -6  -1  103.45    4.66
  -2  -6   0   17.09    2.00
   2  -6   0   23.48    1.90
  -2  -6   0   20.60    1.49
   2  -6   0   20.99    1.51
  -2  -6  -1  453.39   18.64
   2  -6   1  443.49   18.71
   2  -6   1  455.69   17.91
  -2  -6  -1  445.50   17.85
   2  -6   2    2.37    1.46
   2  -6   2    2.64    0.93
  -2  -6  -2    0.06    0.78
   2  -6   3  358.29   15.92
  -2  -6  -3  370.55   14.69
   2  -6   3  367.53   14.76
   2  -6   4  217.15   10.23
  -2  -6  -4  209.07    8.74
   2  -6   4  218.01    8.85
   2  -6   5    1.08    0.81
   2  -6   6    5.82    1.00
  -2  -6  -7   62.20    3.04
  -2  -6  -7   54.11    2.94
   2  -6   7   63.72    3.02
   2  -6   8  175.25    7.43
  -2  -6  -8  174.18    7.45
  -2  -6  -8  182.58    7.54
  -2  -6  -8  175.53    7.49
   2  -6   8  175.97    9.51
  -2  -6  -8  167.78    7.41
   2  -6   9   40.52    2.21
  -2  -6  -9   38.49    2.27
  -2  -6  -9   37.61    2.35
  -2  -6  -9   33.06    2.27
   2  -6   9   45.21    4.18
  -2  -6  -9   35.44    2.06
  -2  -6 -10  188.93    8.01
  -2  -6 -10  194.22    7.98
   2  -6  10  179.30    7.80
  -2  -6 -10  174.89    7.94
  -2  -6 -10  180.59    7.90
  -2  -6 -10  188.65    7.78
  -2  -6 -11  537.19   21.61
  -2  -6 -11  551.97   21.64
  -2  -6 -11  554.43   21.61
  -2  -6 -11  514.42   21.39
  -2  -6 -12   11.46    1.22
  -2  -6 -12   10.17    1.52
  -2  -6 -12    9.30    1.45
   2  -6  12   10.58    2.63
  -2  -6 -12   10.36    1.51
  -2  -6 -13  140.46    6.44
   2  -6  13  134.11    8.70
  -2  -6 -13  142.16    6.25
  -2  -6 -13  147.10    6.43
  -2  -6 -14   51.15    2.89
  -2  -6 -14   52.80    2.67
   2  -6  14   54.14    3.04
   2  -6  15   33.84    2.28
  -2  -6 -15   31.31    2.16
  -2  -6 -15   32.35    1.96
   2  -6  16    4.00    1.19
  -2  -6 -16    2.85    1.06
  -2  -6 -16    2.86    0.77
  -2  -6 -17    0.73    0.82
   2  -6  17    2.01    1.03
  -2  -6 -17    1.14    0.88
  -2  -6 -17    2.47    0.66
   2  -6  18   11.04    1.05
  -2  -6 -18   10.29    1.00
   2  -6  19    3.37    0.56
  -2  -7  19    3.75    0.49
  -2  -7  18    0.55    0.72
  -2  -7  17    2.57    1.00
   2  -7 -17    2.31    0.66
   2  -7 -16    4.26    0.78
   2  -7 -16    2.68    0.92
   2  -7 -16    4.44    1.05
   2  -7 -15   12.73    1.14
   2  -7 -15    9.08    1.27
   2  -7 -15   12.16    1.41
  -2  -7  14    0.58    0.89
   2  -7 -14    0.61    0.83
   2  -7 -14   -0.53    1.07
   2  -7 -13   17.53    1.64
  -2  -7  13   17.34    1.57
   2  -7 -13   19.31    1.45
   2  -7 -12    1.00    0.92
  -2  -7  12   -0.41    1.04
   2  -7 -12    0.73    1.27
  -2  -7  12    1.81    1.92
   2  -7 -12    2.20    1.08
   2  -7 -11   18.21    1.47
   2  -7 -11   18.43    1.64
   2  -7 -11   16.12    1.59
   2  -7 -11   18.02    1.73
  -2  -7  11   17.87    1.71
   2  -7 -10    1.12    0.81
  -2  -7  10   -0.11    1.12
   2  -7 -10    2.70    1.17
   2  -7 -10   -0.09    1.01
   2  -7 -10    1.11    1.05
  -2  -7   9   66.99    3.74
   2  -7  -9   67.30    3.30
   2  -7  -9   65.56    3.37
   2  -7  -9   72.56    3.42
   2  -7  -9   69.47    3.55
  -2  -7   9   69.82    5.42
  -2  -7   9   71.28    3.63
  -2  -7   8  100.81    4.96
   2  -7  -8  100.89    4.64
   2  -7  -8  101.77    4.57
   2  -7  -8   99.59    4.62
   2  -7  -8  108.71    4.81
  -2  -7   8  104.97    4.87
  -2  -7   8  111.33    6.90
   2  -7  -7  181.48    7.89
  -2  -7   7  182.11    8.14
   2  -7  -7  194.71    7.93
  -2  -7   7  192.61   10.11
  -2  -7   7  192.11    8.23
   2  -7  -7  193.50    8.00
  -2  -7   6   77.02    3.79
   2  -7  -6   75.45    3.61
  -2  -7   6   81.24    5.42
  -2  -7   6   74.62    3.84
  -2  -7   5    5.93    1.17
  -2  -7   5    4.83    1.92
  -2  -7   5    4.80    1.10
  -2  -7   4  180.63    9.71
  -2  -7   4  201.62    8.34
  -2  -7   3   10.20    2.18
   2  -7  -3   13.50    1.32
  -2  -7   2  106.27    5.99
  -2  -7   1   13.09    1.92
  -2  -7   1   12.68    1.27
   2  -7   0    6.00    1.20
  -2  -7   0    4.14    1.31
   2  -7   0    5.27    1.03
  -2  -7   0    4.48    0.98
   2  -7   1  134.36    7.01
  -2  -7  -1  142.31    6.23
   2  -7   1  152.15    6.31
   2  -7   2    6.36    1.48
   2  -7   2    9.12    1.20
   2  -7   3   65.69    4.35
  -2  -7  -3   62.11    3.08
   2  -7   3   63.34    3.18
   2  -7   4 1158.68   47.78
   2  -7   4 1184.42   46.17
  -2  -7  -4 1180.09   46.08
  -2  -7  -5  531.56   20.87
  -2  -7  -5  519.63   20.87
  -2  -7  -5  511.79   20.90
   2  -7   5  531.70   20.96
   2  -7   5  539.86   22.84
   2  -7   6  189.59    8.08
  -2  -7  -6  186.94    8.01
   2  -7   6  190.69    8.05
  -2  -7  -6  186.91    7.96
  -2  -7  -6  190.38    7.99
   2  -7   6  207.91   10.16
  -2  -7  -6  181.63    7.93
   2  -7   6  194.56    7.96
  -2  -7  -6  185.77    7.89
   2  -7   7   14.42    1.53
  -2  -7  -7   16.07    1.56
   2  -7   7   17.54    1.51
  -2  -7  -7   15.48    1.33
  -2  -7  -7   13.86    1.46
  -2  -7  -7   16.56    1.47
  -2  -7  -7   13.74    1.37
   2  -7   7   11.67    2.38
  -2  -7  -8  224.10    9.26
   2  -7   8  210.82    9.16
  -2  -7  -8  209.73    9.13
   2  -7   8  220.12    9.31
  -2  -7  -8  224.20    9.23
   2  -7   8  189.18   11.20
  -2  -7  -8  227.12    9.19
  -2  -7  -9  233.79   10.02
   2  -7   9  231.71    9.92
  -2  -7  -9  237.22    9.93
   2  -7   9  239.31   10.09
  -2  -7  -9  240.53   10.03
   2  -7   9  221.37   12.20
  -2  -7  -9  244.82    9.99
   2  -7  10  133.53    6.24
  -2  -7 -10  146.87    6.38
   2  -7  10  148.89    6.52
   2  -7  10  144.93    8.85
  -2  -7 -10  140.72    6.40
  -2  -7 -10  144.36    6.43
  -2  -7 -11   39.78    2.31
  -2  -7 -11   47.00    2.65
  -2  -7 -11   46.26    2.74
   2  -7  11   42.59    2.77
   2  -7  11   42.62    4.64
   2  -7  11   47.43    2.51
  -2  -7 -12  206.69    8.63
  -2  -7 -12  196.80    8.36
   2  -7  12  207.83    8.81
  -2  -7 -12  197.37    8.66
  -2  -7 -12  197.59    8.66
   2  -7  13   21.02    1.98
  -2  -7 -13   21.63    1.88
  -2  -7 -13   20.42    1.47
  -2  -7 -13   23.82    1.84
  -2  -7 -14   -0.26    0.64
  -2  -7 -14   -0.28    1.22
   2  -7  14    3.04    1.37
  -2  -7 -14    0.90    1.05
  -2  -7 -15    0.97    1.00
  -2  -7 -15   -0.32    1.02
   2  -7  15    0.45    1.10
  -2  -7 -16   19.80    1.47
   2  -7  16   20.09    1.56
  -2  -7 -16   19.97    1.52
  -2  -7 -17    0.41    0.72
   2  -7  17    0.78    0.78
  -2  -7 -17    0.50    0.71
   2  -7  18   45.77    2.12
   2  -8 -15    5.27    0.88
   2  -8 -14   66.40    3.26
  -2  -8  14   61.19    3.08
   2  -8 -14   64.00    3.13
  -2  -8  13    3.14    1.05
   2  -8 -13    1.10    0.93
   2  -8 -13    2.25    0.75
   2  -8 -13    1.73    1.14
   2  -8 -12    1.16    1.19
  -2  -8  12    0.12    1.30
  -2  -8  12    1.58    1.08
   2  -8 -12    0.90    0.72
   2  -8 -12    1.00    0.96
   2  -8 -11    3.18    1.25
  -2  -8  11    3.54    1.47
   2  -8 -11    3.12    1.07
  -2  -8  11    2.24    1.12
   2  -8 -11    1.69    0.97
   2  -8 -11    3.92    0.85
   2  -8 -10    8.32    1.03
  -2  -8  10    6.33    2.30
  -2  -8  10    8.79    1.41
  -2  -8  10   11.52    1.66
   2  -8 -10   11.86    1.29
   2  -8 -10    9.91    1.39
   2  -8 -10   10.50    1.21
   2  -8  -9    0.14    0.70
  -2  -8   9    0.90    1.17
   2  -8  -9   -0.90    0.94
  -2  -8   9    0.25    1.39
   2  -8  -9   -0.19    1.15
   2  -8  -9   -0.32    0.87
  -2  -8   9    2.22    2.26
  -2  -8   8   18.88    3.13
  -2  -8   8   22.79    1.90
   2  -8  -8   18.08    1.54
   2  -8  -8   22.10    1.72
  -2  -8   8   22.01    2.00
   2  -8  -8   19.54    1.55
  -2  -8   7   40.11    4.09
  -2  -8   7   43.19    2.67
   2  -8  -7   42.24    2.35
   2  -8  -7   46.06    2.47
   2  -8  -7   41.78    2.43
  -2  -8   7   40.29    2.71
  -2  -8   6  208.91   10.62
  -2  -8   6  197.32    8.56
  -2  -8   6  202.80    8.30
   2  -8  -6  189.84    8.34
   2  -8  -6  205.18    8.32
   2  -8  -6  184.78    8.17
  -2  -8   6  205.88    8.60
  -2  -8   5  156.52    8.17
  -2  -8   5  143.26    6.23
  -2  -8   5  136.13    6.00
   2  -8  -5  137.97    6.08
   2  -8  -5  141.41    5.95
   2  -8  -5  124.73    5.85
  -2  -8   5  139.82    6.23
  -2  -8   4  133.74    5.95
   2  -8  -4  132.57    5.97
  -2  -8   4  144.85    6.16
   2  -8  -4  127.98    5.79
  -2  -8   4  133.50    7.71
  -2  -8   4  142.64    6.12
  -2  -8   3    1.70    0.98
   2  -8  -3    0.35    0.79
   2  -8  -3    0.73    1.03
  -2  -8   3    3.43    1.68
  -2  -8   3    3.32    1.13
  -2  -8   2    1.54    0.97
  -2  -8   2    1.57    0.97
   2  -8  -2    1.22    0.93
   2  -8  -2    0.78    0.86
   2  -8  -2    0.64    1.00
  -2  -8   2    1.14    1.47
  -2  -8   2    3.01    1.06
  -2  -8   1   55.98    3.05
   2  -8  -1   58.16    3.00
  -2  -8   1   57.80    2.98
  -2  -8   1   56.89    3.01
   2  -8  -1   55.27    2.83
  -2  -8   1   55.57    3.96
  -2  -8   1   56.01    2.97
  -2  -8   0    7.20    1.12
   2  -8   0    8.22    1.17
   2  -8   0    9.75    1.31
  -2  -8   0    7.16    1.18
   2  -8   0    7.39    1.21
  -2  -8   0    6.48    1.20
  -2  -8   0    8.47    1.19
   2  -8   1    2.69    1.05
  -2  -8  -1    1.51    0.99
   2  -8   1    1.73    1.01
   2  -8   1    2.53    1.16
   2  -8   1    2.70    1.05
  -2  -8  -1    4.39    1.05
  -2  -8  -1    2.69    0.97
  -2  -8  -2    3.43    1.06
   2  -8   2    3.80    1.17
  -2  -8  -2    3.19    1.03
   2  -8   2    4.47    1.40
   2  -8   2    4.09    1.09
  -2  -8  -2    2.50    1.04
   2  -8   2    3.05    0.93
  -2  -8  -2    2.76    0.98
  -2  -8  -3   27.67    1.93
   2  -8   3   29.01    2.02
  -2  -8  -3   27.43    1.89
  -2  -8  -3   31.08    1.95
   2  -8   3   26.83    1.84
  -2  -8  -3   29.59    1.81
   2  -8   3   30.19    1.98
  -2  -8  -3   28.91    1.98
   2  -8   3   24.55    2.71
   2  -8   4   19.45    1.60
  -2  -8  -4   24.06    1.71
   2  -8   4   21.41    1.79
  -2  -8  -4   19.49    1.64
  -2  -8  -4   18.48    1.62
  -2  -8  -4   21.42    1.58
   2  -8   4   23.22    1.71
  -2  -8  -4   19.58    1.74
   2  -8   4   25.75    2.91
   2  -8   5   82.41    3.94
  -2  -8  -5   82.58    3.93
   2  -8   5   80.02    3.98
  -2  -8  -5   86.13    3.92
  -2  -8  -5   76.37    3.82
   2  -8   5   77.63    5.44
  -2  -8  -5   79.38    3.94
   2  -8   5   77.26    3.85
   2  -8   6   62.86    3.25
  -2  -8  -6   61.28    3.23
   2  -8   6   59.68    3.27
  -2  -8  -6   59.09    3.00
  -2  -8  -6   65.32    3.20
   2  -8   6   57.05    3.12
  -2  -8  -6   62.54    3.23
  -2  -8  -6   63.17    3.21
   2  -8   6   58.72    4.73
   2  -8   7   17.70    1.67
  -2  -8  -7   12.99    1.54
   2  -8   7   16.77    1.67
  -2  -8  -7   14.57    1.54
  -2  -8  -7   13.49    1.51
   2  -8   7   13.19    2.58
  -2  -8  -7   13.54    1.34
   2  -8   7   16.75    1.45
  -2  -8  -7   15.26    1.59
   2  -8   8   53.97    2.98
   2  -8   8   50.11    2.89
  -2  -8  -8   50.39    2.76
  -2  -8  -8   50.69    2.93
  -2  -8  -8   52.29    2.96
  -2  -8  -8   55.03    2.97
   2  -8   8   45.51    4.49
   2  -8   9   75.33    3.92
   2  -8   9   76.10    3.82
  -2  -8  -9   77.08    3.75
  -2  -8  -9   80.43    3.88
  -2  -8  -9   72.88    3.83
  -2  -8  -9   71.48    3.81
   2  -8   9   83.89    6.06
   2  -8  10   37.16    2.49
  -2  -8 -10   38.42    2.44
   2  -8  10   31.04    2.18
  -2  -8 -10   37.04    2.27
  -2  -8 -10   39.24    2.42
   2  -8  10   37.70    4.13
  -2  -8 -10   33.24    2.42
   2  -8  11    6.65    1.06
  -2  -8 -11    7.51    1.41
  -2  -8 -11    7.40    1.27
   2  -8  11    7.83    1.39
  -2  -8 -11    5.88    1.36
  -2  -8 -12    3.53    1.12
   2  -8  12    4.03    1.23
  -2  -8 -12    2.36    1.14
   2  -8  13   55.41    3.00
  -2  -8 -13   53.03    2.84
  -2  -8 -14    7.50    1.08
   2  -8  14    8.36    1.24
  -2  -8 -14   10.25    1.22
  -2  -8 -15    3.67    0.88
   2  -8  15    3.20    0.99
  -2  -8 -15    5.11    1.00
  -2  -8 -16   -0.28    0.68
   2  -8  16   -0.21    0.72
  -2  -8 -16   -0.05    0.72
   2  -8  17    0.31    0.46
  -2  -9  17    0.37    0.34
  -2  -9  16    0.44    0.61
  -2  -9  15    5.60    0.96
   2  -9 -14   10.17    1.12
  -2  -9  14    7.61    1.24
   2  -9 -13    9.43    1.18
  -2  -9  13   11.46    1.13
  -2  -9  13   11.10    1.39
   2  -9 -12   29.99    1.94
  -2  -9  12   31.26    2.14
  -2  -9  12   28.68    1.91
  -2  -9  11    4.96    1.24
  -2  -9  11    5.58    1.37
   2  -9 -11    5.82    1.22
   2  -9 -10   -0.18    1.04
   2  -9 -10    1.33    0.70
  -2  -9  10    0.92    1.29
   2  -9 -10    0.56    0.74
  -2  -9  10   -0.11    1.07
   2  -9  -9  109.65    4.99
   2  -9  -9  103.95    4.80
  -2  -9   9  112.04    5.25
  -2  -9   9  110.23    5.18
   2  -9  -8    1.20    0.85
   2  -9  -8   -0.96    0.97
   2  -9  -8    0.62    1.04
  -2  -9   8    1.05    1.18
  -2  -9   8    2.15    1.94
  -2  -9   8    1.91    1.34
   2  -9  -7    5.56    1.23
  -2  -9   7    9.18    1.18
  -2  -9   7    8.64    1.47
   2  -9  -7    7.65    1.21
  -2  -9   7    6.16    1.49
  -2  -9   6    9.14    1.29
   2  -9  -6    6.89    1.32
  -2  -9   6    8.87    1.52
   2  -9  -6    7.00    1.04
   2  -9  -6    7.44    1.14
  -2  -9   6   12.11    2.65
  -2  -9   6    9.78    1.57
  -2  -9   5   54.57    3.03
  -2  -9   5   39.78    4.10
  -2  -9   5   47.63    2.99
   2  -9  -5   51.85    2.85
   2  -9  -5   50.55    2.60
   2  -9  -5   45.37    2.58
   2  -9  -5   49.88    2.86
  -2  -9   5   54.08    2.84
  -2  -9   4    6.11    1.43
   2  -9  -4    4.89    1.05
  -2  -9   4    4.61    1.28
   2  -9  -4    5.36    1.28
  -2  -9   4    2.51    1.70
   2  -9  -4    5.66    1.28
  -2  -9   4    5.54    1.22
  -2  -9   4    4.61    1.30
  -2  -9   3    0.40    1.11
   2  -9  -3    0.39    1.10
   2  -9  -3    2.67    1.24
  -2  -9   3   -1.16    1.14
   2  -9  -3   -0.37    0.82
  -2  -9   3    0.85    1.12
  -2  -9   3    0.33    1.53
  -2  -9   2   19.15    1.73
   2  -9  -2   16.47    1.70
  -2  -9   2   17.11    2.27
  -2  -9   2   15.29    1.62
   2  -9  -2   16.45    1.35
  -2  -9   2   15.65    1.59
   2  -9  -2   18.24    1.66
  -2  -9   1  120.05    5.70
   2  -9  -1  125.45    5.76
  -2  -9   1  130.37    5.79
   2  -9  -1  129.03    5.56
  -2  -9   1  126.87    5.79
  -2  -9   1  130.52    5.86
   2  -9   0   18.55    1.69
  -2  -9   0   16.71    1.52
  -2  -9   0   15.28    1.68
   2  -9   0   15.69    1.70
  -2  -9   0   15.95    1.60
   2  -9   0   17.58    1.40
  -2  -9   0   16.15    1.68
   2  -9   0   13.94    1.68
  -2  -9  -1  308.10   13.41
   2  -9   1  334.60   13.53
  -2  -9  -1  332.31   13.47
   2  -9   1  327.87   13.32
  -2  -9  -1  339.47   13.55
   2  -9   1  337.88   13.60
   2  -9   1  319.60   13.50
  -2  -9  -2   94.61    4.67
   2  -9   2   98.04    4.78
   2  -9   2   99.28    4.75
  -2  -9  -2  100.25    4.81
  -2  -9  -2  100.85    4.71
   2  -9   2  102.10    4.60
   2  -9   2  103.46    4.88
  -2  -9  -2  100.47    4.78
   2  -9   3   26.56    2.13
  -2  -9  -3   30.30    2.05
  -2  -9  -3   23.73    1.93
  -2  -9  -3   28.27    2.00
  -2  -9  -3   30.14    2.12
   2  -9   3   24.32    2.00
   2  -9   3   29.40    1.94
  -2  -9  -3   30.30    2.03
  -2  -9  -3   27.16    1.79
   2  -9   4   41.30    2.44
   2  -9   4   40.77    2.69
  -2  -9  -4   41.24    2.50
  -2  -9  -4   43.40    2.54
  -2  -9  -4   41.42    2.60
   2  -9   4   43.90    2.60
   2  -9   4   42.50    3.66
  -2  -9  -4   42.31    2.37
   2  -9   5    1.53    1.07
   2  -9   5    1.90    1.17
  -2  -9  -5    0.86    1.17
  -2  -9  -5    2.15    1.10
  -2  -9  -5    2.30    1.32
   2  -9   5   -0.35    1.58
  -2  -9  -5    2.01    1.01
   2  -9   5    0.77    1.06
   2  -9   6   19.20    1.69
   2  -9   6   22.94    1.80
  -2  -9  -6   23.58    1.82
  -2  -9  -6   18.49    1.74
   2  -9   6   18.96    1.62
  -2  -9  -6   16.88    1.78
   2  -9   6   12.38    2.45
  -2  -9  -6   18.25    1.62
   2  -9   7   12.15    1.44
  -2  -9  -7   15.10    1.56
  -2  -9  -7   13.35    1.63
  -2  -9  -7   13.90    1.23
   2  -9   7   14.44    1.37
  -2  -9  -7   12.42    1.43
   2  -9   7   13.41    2.49
   2  -9   7   12.69    1.60
   2  -9   8    3.88    1.24
  -2  -9  -8    3.05    1.16
   2  -9   8    3.65    1.23
  -2  -9  -8    3.37    1.33
   2  -9   8    5.03    1.06
  -2  -9  -8    4.21    0.97
   2  -9   8    4.48    2.13
  -2  -9  -8    1.84    1.14
  -2  -9  -9   67.65    3.64
   2  -9   9   71.86    3.66
  -2  -9  -9   73.50    3.48
  -2  -9  -9   70.45    3.63
  -2  -9  -9   73.81    3.74
   2  -9   9   77.80    3.77
  -2  -9 -10    2.01    1.35
  -2  -9 -10    1.70    0.89
  -2  -9 -10    0.94    1.12
  -2  -9 -10    0.09    1.12
   2  -9  10   -0.10    1.10
   2  -9  10    0.09    0.91
  -2  -9 -11   -0.81    0.91
  -2  -9 -11    1.71    1.07
  -2  -9 -11    1.12    1.05
   2  -9  11    0.18    1.07
   2  -9  11    1.20    0.87
  -2  -9 -12    4.10    1.04
   2  -9  12    4.08    1.06
  -2  -9 -12    2.73    1.08
  -2  -9 -12    3.41    0.90
  -2  -9 -13    2.40    0.81
  -2  -9 -13    3.15    1.01
   2  -9  13    0.50    0.87
  -2  -9 -14    1.83    0.72
   2  -9  14    3.08    0.76
  -2 -10  15    8.48    0.71
  -2 -10  14    3.97    0.80
  -2 -10  14    3.47    0.54
  -2 -10  13   -0.05    0.62
  -2 -10  13   -0.38    0.83
  -2 -10  13   -0.96    0.66
   2 -10 -13    0.05    0.68
  -2 -10  12   -0.78    0.75
  -2 -10  12    0.54    0.98
  -2 -10  12    0.20    0.76
   2 -10 -12    0.53    0.81
  -2 -10  11    0.14    0.87
  -2 -10  11    2.36    1.13
  -2 -10  11    2.31    0.96
   2 -10 -11    1.32    0.86
  -2 -10  10   14.14    1.52
  -2 -10  10   10.29    1.36
   2 -10 -10   12.69    1.27
  -2 -10   9    2.11    1.04
   2 -10  -9    1.25    0.91
  -2 -10   9    2.37    1.22
  -2 -10   9    1.45    1.07
   2 -10  -8   29.82    2.14
  -2 -10   8   34.25    2.21
   2 -10  -8   32.15    2.00
   2 -10  -8   33.92    1.99
  -2 -10   8   28.95    2.25
  -2 -10   8   35.60    2.33
   2 -10  -7   30.16    2.20
  -2 -10   7   29.56    2.12
   2 -10  -7   34.05    2.08
  -2 -10   7   29.93    2.00
   2 -10  -7   32.79    1.93
  -2 -10   7   31.06    2.23
  -2 -10   7   33.43    2.31
   2 -10  -6   27.19    2.00
  -2 -10   6   25.43    2.04
  -2 -10   6   27.06    1.95
   2 -10  -6   28.53    1.99
   2 -10  -6   28.38    1.71
  -2 -10   6   25.13    2.07
  -2 -10   6   26.20    2.09
   2 -10  -5   30.55    2.14
  -2 -10   5   27.90    2.12
  -2 -10   5   31.62    2.23
  -2 -10   5   30.34    2.25
   2 -10  -5   29.53    2.16
  -2 -10   5   29.71    2.11
   2 -10  -4   -0.70    1.11
  -2 -10   4    0.41    1.09
  -2 -10   4    1.31    1.19
  -2 -10   4   -0.96    1.25
   2 -10  -4    1.15    1.18
  -2 -10   4   -0.69    1.13
  -2 -10   3  220.77    9.12
   2 -10  -3  225.23    9.09
  -2 -10   3  204.83    9.02
   2 -10  -3  202.45    9.07
  -2 -10   3  205.08    9.04
  -2 -10   2    0.52    1.12
   2 -10  -2    0.45    0.82
  -2 -10   2   -0.41    1.15
   2 -10  -2    1.96    1.17
  -2 -10   2   -1.68    1.26
   2 -10  -2    1.21    1.32
   2 -10  -1   82.12    3.97
  -2 -10   1   74.67    3.88
  -2 -10   1   78.50    4.06
   2 -10  -1   72.37    3.65
  -2 -10   1   83.30    3.95
  -2 -10   1   79.92    4.02
  -2 -10   0    3.00    1.22
   2 -10   0    4.23    1.35
   2 -10   0    3.09    1.34
  -2 -10   0    3.57    1.42
   2 -10   0    2.22    1.29
  -2 -10   0    2.72    1.20
   2 -10   0    3.74    0.96
  -2 -10   0    3.55    1.26
  -2 -10  -1    7.73    1.33
   2 -10   1    8.50    1.13
   2 -10   1    7.99    1.42
  -2 -10  -1   10.87    1.43
   2 -10   1    8.12    1.45
   2 -10   1    9.52    1.48
  -2 -10  -1   10.80    1.47
   2 -10   2   28.36    2.20
  -2 -10  -2   31.20    2.08
   2 -10   2   28.24    1.89
   2 -10   2   31.20    2.18
  -2 -10  -2   31.30    2.15
  -2 -10  -2   28.34    2.11
   2 -10   2   26.97    2.17
  -2 -10  -2   29.44    2.04
   2 -10   3   48.77    3.07
   2 -10   3   51.76    3.01
  -2 -10  -3   58.31    3.14
   2 -10   3   53.93    2.82
  -2 -10  -3   51.88    2.69
   2 -10   3   50.39    3.02
  -2 -10  -3   53.48    2.97
  -2 -10  -3   54.62    2.96
   2 -10   4   12.86    1.55
   2 -10   4   12.29    1.54
  -2 -10  -4   12.00    1.66
   2 -10   4    9.95    1.23
  -2 -10  -4   13.08    1.26
   2 -10   4   12.42    1.53
  -2 -10  -4    8.53    1.46
  -2 -10  -4   13.93    1.48
   2 -10   5   32.99    2.27
   2 -10   5   29.98    2.08
  -2 -10  -5   27.25    2.24
   2 -10   5   29.88    2.01
  -2 -10  -5   28.83    1.93
  -2 -10  -5   32.21    2.18
   2 -10   5   30.95    2.23
  -2 -10  -5   31.94    2.13
   2 -10   6   15.24    1.68
   2 -10   6   17.16    1.53
   2 -10   6   16.50    1.50
  -2 -10  -6   14.15    1.41
  -2 -10  -6   17.57    1.67
  -2 -10  -6   15.63    1.58
   2 -10   7    5.10    1.25
   2 -10   7    4.78    1.07
   2 -10   7    5.69    1.14
  -2 -10  -7    6.53    1.15
  -2 -10  -7    6.10    1.37
  -2 -10  -7    4.62    1.20
   2 -10   8    0.68    1.00
   2 -10   8    0.76    0.88
  -2 -10  -8    0.42    0.96
  -2 -10  -8    2.49    1.22
   2 -10   8    0.43    0.94
  -2 -10  -8    0.26    1.02
   2 -10   9    6.23    1.08
  -2 -10  -9    6.70    1.17
  -2 -10  -9    7.48    1.45
   2 -10   9    4.28    1.03
  -2 -10  -9    7.55    1.22
  -2 -10 -10   53.30    2.84
   2 -10  10   52.46    2.78
   2 -10  10   56.86    2.86
  -2 -10 -10   60.09    2.88
  -2 -10 -11   67.96    3.41
   2 -10  11   77.09    3.40
  -2 -10 -11   68.98    3.33
  -2 -10 -12   28.17    1.73
  -2 -10 -13    1.38    0.72
   2 -10  14   18.65    1.21
  -2 -10 -14   22.98    1.24
   2 -10  15    8.02    0.57
  -2 -11  13   17.08    1.01
  -2 -11  12    4.98    0.80
  -2 -11  12    3.70    0.58
  -2 -11  11    4.94    0.76
  -2 -11  11    6.37    0.92
  -2 -11  11    6.10    0.88
  -2 -11  10    0.17    0.72
  -2 -11  10    0.83    0.87
  -2 -11  10    0.65    0.80
  -2 -11   9   43.96    2.44
   2 -11  -9   46.95    2.59
  -2 -11   9   49.50    2.57
  -2 -11   9   48.58    2.60
   2 -11  -8    7.98    1.29
  -2 -11   8    7.27    1.11
  -2 -11   8    6.25    1.19
  -2 -11   8    7.08    1.17
  -2 -11   7   -0.40    0.98
   2 -11  -7    1.32    1.13
  -2 -11   7    1.21    1.07
  -2 -11   7   -0.27    0.99
   2 -11  -7    1.57    1.02
  -2 -11   7   -1.04    0.94
  -2 -11   6    5.64    1.13
   2 -11  -6    2.87    1.21
  -2 -11   6    3.61    1.19
  -2 -11   6    4.57    1.15
  -2 -11   6    3.11    1.09
   2 -11  -6    3.87    1.13
  -2 -11   5    7.67    1.22
   2 -11  -5    8.49    1.32
  -2 -11   5    7.49    1.42
  -2 -11   5    9.23    1.28
  -2 -11   5    6.60    1.29
   2 -11  -5    3.82    1.23
  -2 -11   4    1.74    1.12
   2 -11  -4    2.24    1.10
  -2 -11   4    0.79    1.21
  -2 -11   4    1.64    1.09
  -2 -11   4    2.93    1.21
   2 -11  -4    2.53    1.27
   2 -11  -3   39.17    2.33
  -2 -11   3   34.83    2.28
  -2 -11   3   32.92    2.24
  -2 -11   3   34.59    2.37
   2 -11  -3   37.11    2.36
  -2 -11   2   34.90    2.24
   2 -11  -2   29.01    2.24
  -2 -11   2   36.79    2.35
  -2 -11   2   37.09    2.25
  -2 -11   2   31.78    2.30
   2 -11  -2   32.73    2.29
  -2 -11   1    2.92    1.17
   2 -11  -1    1.98    1.22
  -2 -11   1    1.46    1.18
  -2 -11   1    0.38    1.15
  -2 -11   1    1.14    1.35
   2 -11   0   13.06    1.65
  -2 -11   0   17.00    1.77
   2 -11   0   14.44    1.20
  -2 -11   0   14.33    1.51
  -2 -11   0   16.41    1.56
   2 -11   0   14.95    1.62
  -2 -11   0   15.77    1.51
  -2 -11   0   13.35    1.60
  -2 -11  -1    1.21    1.12
   2 -11   1    0.61    1.06
   2 -11   1    0.97    0.77
  -2 -11  -1    0.82    1.00
  -2 -11  -1   -0.09    1.03
   2 -11   1    1.89    1.24
  -2 -11  -2    1.10    1.14
   2 -11   2    0.91    1.14
   2 -11   2    0.63    0.79
  -2 -11  -2    0.53    1.01
   2 -11   2    2.87    1.33
  -2 -11  -3   21.69    1.95
   2 -11   3   22.35    1.87
   2 -11   3   22.46    1.53
   2 -11   3   22.05    1.84
  -2 -11  -3   21.72    1.81
  -2 -11  -3   24.02    1.73
   2 -11   3   22.29    1.93
   2 -11   4    9.51    1.34
  -2 -11  -4    8.00    1.50
   2 -11   4    9.52    1.04
   2 -11   4    7.54    1.38
  -2 -11  -4    7.87    1.34
  -2 -11  -4    9.13    1.23
   2 -11   4    9.55    1.45
   2 -11   5  190.65    8.05
   2 -11   5  186.69    7.88
   2 -11   5  183.06    8.15
  -2 -11  -5  200.93    8.03
   2 -11   5  188.60    8.16
  -2 -11  -5  184.31    8.03
   2 -11   6    2.56    1.01
   2 -11   6    0.48    1.02
  -2 -11  -6    0.31    0.92
   2 -11   6    1.67    1.12
  -2 -11  -6    1.32    1.12
   2 -11   7   22.77    1.58
   2 -11   7   23.13    1.77
  -2 -11  -7   21.11    1.78
  -2 -11  -7   26.30    1.68
   2 -11   7   22.13    1.71
   2 -11   8   16.38    1.20
  -2 -11  -8   15.43    1.24
   2 -11   8   17.87    1.53
  -2 -11  -8   14.23    1.48
  -2 -11  -8   15.26    1.30
   2 -11   8   16.07    1.37
   2 -11   9  101.67    4.53
  -2 -11  -9   98.14    4.35
   2 -11  10    2.77    0.87
  -2 -11 -10    0.88    0.74
   2 -11  11    1.13    0.74
  -2 -11 -11    0.26    0.65
   2 -11  12    3.65    0.68
  -2 -11 -12    2.39    0.56
   2 -11  13    8.34    0.64
  -2 -12  10    5.51    0.55
  -2 -12  10    7.28    0.72
  -2 -12   9    5.32    0.69
  -2 -12   9    5.60    0.79
  -2 -12   9    4.03    0.75
   2 -12  -8   23.74    1.55
  -2 -12   8   20.04    1.28
  -2 -12   8   19.62    1.45
  -2 -12   8   22.46    1.39
   2 -12  -7   68.77    3.06
  -2 -12   7   56.52    2.86
  -2 -12   7   58.55    3.04
  -2 -12   7   65.04    2.97
   2 -12  -6   -0.47    1.00
  -2 -12   6   -0.43    0.80
  -2 -12   6    1.24    0.92
  -2 -12   6    0.72    0.80
   2 -12  -5   35.94    2.12
  -2 -12   5   33.80    1.98
   2 -12  -5   33.28    2.07
  -2 -12   5   35.76    2.18
  -2 -12   5   35.96    2.03
  -2 -12   4   26.36    1.80
   2 -12  -4   25.55    1.77
   2 -12  -4   26.18    1.79
  -2 -12   4   24.42    1.65
   2 -12  -3    6.69    1.28
  -2 -12   3    3.19    1.12
  -2 -12   3    5.09    0.96
  -2 -12   3    4.52    0.99
   2 -12  -3    2.51    1.07
   2 -12  -2    5.24    1.27
  -2 -12   2    9.52    1.31
  -2 -12   2    6.24    1.02
  -2 -12   2    8.33    1.08
  -2 -12   2    8.21    1.13
   2 -12  -2    7.97    1.22
  -2 -12   1   45.22    2.60
  -2 -12   1   44.11    2.36
  -2 -12   1   44.50    2.39
   2 -12  -1   47.73    2.51
  -2 -12   1   38.82    2.36
  -2 -12   0   89.74    4.18
   2 -12   0   82.62    4.14
  -2 -12   0   89.56    3.94
  -2 -12   0   76.98    3.93
   2 -12   0   88.99    4.08
   2 -12   1   14.78    1.62
  -2 -12  -1   18.62    1.36
   2 -12   1   18.73    1.55
  -2 -12  -1   13.75    1.40
   2 -12   2    2.97    1.15
  -2 -12  -2    1.73    0.81
   2 -12   2    3.21    1.06
  -2 -12  -2    2.45    1.00
  -2 -12  -3   66.22    3.26
   2 -12   3   68.03    3.35
   2 -12   3   65.86    3.33
   2 -12   4    4.99    1.11
  -2 -12  -4    4.60    1.05
   2 -12   4    4.22    1.08
   2 -12   5    1.33    0.94
  -2 -12  -5    0.86    0.94
   2 -12   5   -0.07    0.90
  -2 -12  -6    3.14    1.00
   2 -12   6    1.11    0.93
   2 -12   6    3.52    0.87
  -2 -12  -7    1.29    0.94
   2 -12   7    0.82    0.85
   2 -12   7    1.50    0.72
   2 -12   8   90.63    4.01
   2 -12   9    4.57    0.77
   2 -12  10   40.30    1.91
   2 -12  11    7.55    0.57
  -2 -13   7    1.17    0.36
   2 -13  -7    1.78    0.69
  -2 -13   6    3.67    0.55
   2 -13  -6    3.80    0.80
  -2 -13   5    1.77    0.57
   2 -13  -5    1.80    0.77
  -2 -13   4    5.92    0.78
   2 -13  -4    5.98    0.90
   2 -13  -3    4.32    0.88
  -2 -13   3    7.00    0.80
   2 -13  -3    6.53    1.03
  -2 -13   2   38.38    2.00
   2 -13  -2   43.02    2.14
   2 -13  -2   39.03    2.18
  -2 -13   1   14.58    1.15
   2 -13  -1   15.75    1.25
   2 -13   0   55.76    2.68
  -2 -13   0   52.46    2.58
   2 -13   0   56.54    2.76
  -2 -13  -1   54.26    2.60
   2 -13   1   58.64    2.69
   2 -13   1   51.51    2.73
  -2 -13  -2   10.74    1.04
   2 -13   2   13.00    1.12
   2 -13   2   12.81    1.19
   2 -13   3   29.48    1.59
   2 -13   3   26.56    1.63
   2 -13   4   30.12    1.66
  -2 -13  -4   28.02    1.59
   2 -13   4   29.48    1.66
   2 -13   5    1.23    0.67
  -2 -13  -5    1.98    0.72
   2 -13   6    4.40    0.69
   2 -13   7   11.26    0.82
   2 -13   8    0.53    0.36
   2 -14  -4    2.70    0.43
   2 -14  -3   73.12    3.04
   2 -14  -2    2.11    0.49
   2 -14  -1   40.31    1.83
   2 -14   0    0.48    0.42
   2 -14   1   43.78    1.95
   2 -14   2   17.27    0.93
   2 -14   3   -0.09    0.33
   3   0 -21    0.68    0.40
  -3   0  21   -0.82    0.52
   3   0 -20    3.92    0.76
   3   0 -19   -0.27    0.82
   3   0 -18   12.52    1.35
   3   0 -17    1.76    1.01
  -3   0  16  232.67   12.24
   3   0 -16  223.66    9.53
   3   0 -15   -1.03    1.03
   3   0 -14  218.26    9.22
   3   0 -13    1.11    0.97
   3   0 -13    0.46    0.97
   3   0 -13   -0.85    0.91
   3   0 -13    1.88    2.13
   3   0 -12  314.59   12.61
   3   0 -12  317.49   14.63
   3   0 -12  316.22   12.62
  -3   0  12  273.06   13.48
  -3   0  11    0.40    1.15
   3   0 -11    0.30    1.57
   3   0 -11    0.15    0.81
  -3   0  10  141.17    7.19
   3   0 -10  163.13    7.99
   3   0 -10  152.94    6.42
  -3   0   9   -0.63    1.20
   3   0  -9   -0.90    1.51
   3   0  -9    0.34    0.77
  -3   0   8  459.17   19.03
   3   0  -8  474.24   19.57
  -3   0   7   -0.23    1.02
   3   0  -7   -0.33    1.43
  -3   0   6 1872.78   73.62
   3   0  -6 1914.32   74.02
  -3   0   5   -0.25    0.81
   3   0  -5   -1.94    1.17
  -3   0   4 4482.04  173.65
   3   0  -4 4506.69  173.97
  -3   0   3    0.11    0.72
   3   0  -3   -0.18    1.10
  -3   0   2  693.38   26.92
   3   0  -2  678.70   27.12
   3   0  -1   -0.06    0.72
   3   0   0 3145.39  121.65
   3   0   1   -0.36    0.78
   3   0   2   24.48    1.67
   3   0   3   -0.09    0.97
   3   0   4  980.22   38.69
   3   0   5    0.13    1.12
  -3   0  -6    0.95    1.20
   3   0   6    0.94    1.23
  -3   0  -7   -0.19    1.41
   3   0   7    0.92    1.49
  -3   0  -8  747.92   29.86
   3   0   8  706.22   29.80
  -3   0  -9    0.25    1.55
   3   0   9    3.01    1.65
  -3   0 -10    3.76    1.75
   3   0  10    1.16    1.70
  -3   0 -11    0.32    1.63
   3   0  11   -0.66    1.89
   3   0  12   34.23    3.51
  -3   0 -12   30.19    1.99
  -3   0 -12   28.86    3.21
  -3   0 -12   28.52    1.83
  -3   0 -12   30.71    2.03
  -3   0 -13    0.10    1.03
  -3   0 -13   -0.79    1.92
   3   0  13    1.23    2.01
  -3   0 -13    0.41    0.94
  -3   0 -14    3.65    1.19
  -3   0 -14    0.84    2.17
   3   0  14    4.84    2.27
  -3   0 -14    4.22    1.04
  -3   0 -15   -0.55    1.13
  -3   0 -15    0.77    0.89
  -3   0 -15   -2.16    2.20
   3   0  15   -1.37    2.37
  -3   0 -16   96.43    4.43
   3   0  16   96.14    6.85
  -3   0 -16   96.45    4.67
  -3   0 -17    1.28    1.02
  -3   0 -17    0.81    0.82
  -3   0 -19    0.78    0.77
  -3   0 -20   90.63    3.91
  -3   0 -21    0.19    0.32
  -3  -1  21   54.81    2.29
   3  -1 -21   56.54    2.26
   3  -1 -20    0.32    0.66
   3   1 -20    1.36    0.55
   3   1 -19   93.47    4.17
   3  -1 -19   95.35    4.30
   3   1 -18    8.88    1.10
   3  -1 -18    7.08    1.13
   3  -1 -17   63.65    3.39
   3   1 -17   67.75    3.32
   3  -1 -16   15.20    1.59
   3   1 -16   12.93    1.38
   3  -1 -16   16.29    1.52
  -3   1  16   16.22    3.10
  -3  -1  16   16.99    3.17
   3  -1 -15    1.51    1.07
   3  -1 -15    0.70    1.16
   3   1 -14   56.98    3.00
   3  -1 -14   60.36    3.13
   3  -1 -14   54.91    2.98
   3   1 -13   12.03    1.38
   3  -1 -13   12.50    2.52
   3   1 -13   15.26    2.69
  -3  -1  13   13.74    2.12
   3   1 -13   11.75    1.25
   3  -1 -13   13.18    1.39
   3  -1 -13   13.85    1.33
   3   1 -13   12.71    1.32
   3  -1 -12   81.98    3.90
   3   1 -12   87.22    3.91
   3  -1 -12   77.81    3.82
  -3  -1  12   72.97    4.93
   3  -1 -12   83.47    3.91
   3   1 -12   87.42    5.57
   3  -1 -12   77.95    3.86
   3   1 -12   86.34    3.92
   3   1 -11  143.78    6.22
   3  -1 -11  142.55    6.22
  -3  -1  11  153.54    7.51
   3   1 -11  150.22    7.89
   3   1 -10    3.09    0.88
   3  -1 -10    4.32    0.90
  -3   1  10    1.94    0.94
  -3  -1  10    4.49    1.44
   3   1 -10    3.89    1.73
   3  -1  -9    3.78    0.88
   3   1  -9    4.96    0.91
   3   1  -9    5.62    1.70
  -3   1   9    3.89    1.05
  -3  -1   9    4.15    1.45
   3   1  -8    3.88    1.63
  -3   1   8    5.92    1.14
  -3  -1   8    7.76    1.60
   3   1  -7  979.10   38.23
  -3   1   7  961.01   37.53
  -3  -1   7  926.10   37.98
  -3  -1   6  181.80    7.63
   3   1  -6  170.92    7.76
  -3   1   6  162.90    7.11
  -3   1   5  908.10   35.58
   3   1  -5  904.25   36.13
  -3  -1   5  924.29   36.03
   3   1  -4  224.09    9.70
   3  -1  -4  220.32    9.69
  -3  -1   4  237.53    9.64
  -3   1   4  231.26    9.20
   3  -1  -3 1880.90   77.31
   3   1  -3 2031.59   77.35
  -3   1   3 1989.15   76.90
  -3  -1   3 2047.48   77.28
   3  -1  -2   20.68    1.58
   3   1  -2   19.71    1.54
  -3  -1   1   37.39    2.07
  -3   1   1   35.17    2.04
   3   1  -1   37.28    1.98
   3  -1  -1   39.98    2.00
  -3  -1   0  446.80   18.01
  -3   1   0  461.53   18.02
   3  -1   0  447.11   17.95
   3   1   0  462.37   17.97
  -3  -1  -1 3308.95  132.33
  -3   1  -1 3445.67  132.34
   3  -1   1 3383.50  132.29
   3   1   1 3541.11  132.31
   3  -1   2 3238.25  128.82
   3   1   2 3421.27  128.85
   3   1   3  415.16   15.94
   3  -1   3  372.64   15.87
   3   1   4  667.06   26.63
  -3   1  -5    2.40    1.16
   3   1   5    1.59    1.14
  -3   1  -6  659.00   27.52
   3   1   6  699.99   27.52
  -3   1  -7  168.14    8.13
   3   1   7  175.06    8.15
  -3   1  -8  245.90   11.43
   3   1   8  256.72   11.47
  -3   1  -9  262.13   12.40
   3   1   9  279.02   12.49
  -3   1 -10  374.46   16.93
   3   1  10  387.52   17.05
  -3   1 -11  136.03    7.74
   3   1  11  142.36    7.91
  -3  -1 -12  294.04   12.11
  -3   1 -12  303.40   12.12
  -3  -1 -12  295.20   12.03
  -3   1 -12  296.73   14.17
  -3   1 -12  286.39   12.09
   3   1  12  284.91   14.14
   3  -1  12  280.09   14.07
  -3   1 -13    7.06    2.32
  -3  -1 -13    6.13    1.18
  -3   1 -13    7.22    1.24
   3   1  13    9.00    2.60
   3  -1  13    6.12    2.43
   3  -1  14   72.41    5.74
   3   1  14   70.07    5.61
  -3   1 -14   74.98    3.83
  -3  -1 -14   74.62    3.72
  -3   1 -14   78.22    5.81
  -3  -1 -14   69.55    5.58
  -3  -1 -15   42.35    4.17
  -3   1 -15   36.52    4.13
  -3  -1 -15   44.36    2.51
   3  -1  15   39.63    4.26
   3   1  15   43.00    4.40
  -3   1 -15   38.88    2.52
  -3  -1 -16   21.75    1.70
   3   1  16   18.42    3.00
   3  -1  16   17.86    3.02
  -3   1 -16   22.44    1.80
  -3  -1 -16   20.21    1.76
  -3   1 -17   31.81    2.21
  -3  -1 -17   35.54    2.29
  -3  -1 -17   37.31    2.12
  -3  -1 -18   16.06    1.25
  -3  -1 -19    7.32    0.97
  -3   1 -19    5.75    0.93
  -3  -1 -20   15.54    1.06
  -3   1 -20   12.83    0.99
  -3  -1 -21    0.36    0.35
   3  -2 -21    8.68    0.71
  -3  -2  21    8.52    0.76
   3  -2 -20    5.18    0.79
  -3  -2  20    6.13    0.98
   3   2 -19    7.47    0.82
   3  -2 -19    9.54    1.09
   3   2 -18   11.23    1.09
   3  -2 -18   12.91    1.35
   3  -2 -17   25.58    1.96
   3   2 -17   25.94    1.74
   3  -2 -17   29.50    1.99
   3   2 -16   25.99    1.88
   3  -2 -16   30.43    2.10
  -3  -2  16   29.60    3.72
  -3   2  16   37.34    3.92
   3  -2 -16   31.91    2.17
   3  -2 -15   11.40    1.39
   3  -2 -15   11.52    1.58
   3  -2 -15   10.80    1.46
   3  -2 -14    5.87    1.31
  -3  -2  14    5.04    1.76
   3  -2 -14    4.97    1.15
   3  -2 -14    6.09    1.22
   3  -2 -13   -0.45    1.00
   3  -2 -13    1.24    1.03
  -3  -2  13    1.94    1.54
   3  -2 -12   20.09    1.62
   3  -2 -12   21.63    1.66
   3   2 -12   20.12    1.50
   3   2 -12   19.98    2.91
   3  -2 -12   23.03    2.86
   3   2 -12   21.78    1.60
   3  -2 -12   18.34    1.56
  -3  -2  12   22.30    2.62
   3  -2 -11  244.50   11.48
   3   2 -11  230.60   11.38
   3  -2 -11  240.15    9.71
   3   2 -11  233.41    9.68
  -3  -2  11  215.72   11.11
   3   2 -10  195.40    9.54
   3  -2 -10  195.39    9.54
   3  -2 -10  193.86    8.02
   3   2 -10  191.40    8.02
  -3  -2  10  193.35    9.37
   3  -2  -9   19.98    2.37
   3  -2  -9   18.51    1.36
   3   2  -9   21.71    1.39
  -3  -2   9   18.61    2.20
  -3  -2   8    4.13    1.58
   3  -2  -8    2.79    1.55
   3   2  -8    1.75    1.44
  -3  -2   7  381.06   15.24
  -3   2   7  339.46   14.05
   3   2  -7  378.74   15.17
   3  -2  -7  385.72   15.23
  -3  -2   6    5.36    1.41
  -3   2   6    4.49    0.48
   3  -2  -6    3.35    1.39
   3   2  -6    4.69    1.41
  -3  -2   5 1041.20   40.53
   3   2  -5 1008.24   40.39
   3  -2  -5 1019.48   40.42
   3   2  -4   76.17    3.93
  -3  -2   4   82.22    4.09
   3  -2  -4   80.57    3.96
   3   2  -3  287.07   12.15
   3  -2  -3  306.36   12.19
  -3   2   2  623.62   24.11
  -3  -2   2  597.60   24.11
   3   2  -2  609.52   24.11
   3  -2  -2  606.35   24.11
  -3  -2   1   61.88    2.97
  -3   2   1   61.21    2.92
  -3  -2   0  351.25   13.54
  -3   2   0  347.35   13.53
   3   2   0  337.86   13.47
   3  -2   0  346.92   13.48
  -3  -2   0  298.45   13.63
   3  -2   1   51.01    2.55
   3   2   1   52.56    2.57
   3  -2   2 6012.69  232.71
   3   2   2 6032.75  232.72
   3  -2   3 2809.19  107.42
   3   2   3 2725.95  107.41
   3   2   4   31.09    2.18
   3  -2   4   32.07    2.15
   3   2   5 1670.14   65.83
   3  -2   5 1661.66   65.83
  -3  -2  -5 1684.32   65.84
  -3   2  -5 1699.59   65.82
   3  -2   6  210.79    9.22
   3   2   6  194.78    9.13
  -3   2  -6  207.30    9.18
  -3  -2  -6  202.78    9.19
   3  -2   7    2.45    1.56
   3   2   7    2.99    1.36
  -3  -2  -7    1.89    1.47
  -3   2  -7    1.90    1.42
   3  -2   8  122.45    6.17
   3   2   8  103.40    5.98
  -3  -2  -8  106.91    6.06
  -3   2  -8  120.71    6.18
   3   2   9   10.66    2.05
   3  -2   9    9.93    1.94
  -3   2  -9    9.70    1.90
  -3  -2  -9    9.91    1.84
   3   2  10  173.39    8.77
   3  -2  10  164.34    8.73
  -3  -2 -10  165.80    8.70
  -3   2 -10  171.01    8.68
  -3   2 -11    7.78    1.90
  -3  -2 -11   10.95    2.21
  -3  -2 -11   10.02    1.15
  -3  -2 -11    9.84    1.21
   3   2  11   10.94    2.28
   3  -2  11    9.28    2.13
  -3   2 -11    9.47    1.18
  -3  -2 -11    8.59    1.14
   3   2  12   44.82    4.09
   3  -2  12   50.25    4.28
  -3  -2 -12   44.53    2.58
  -3  -2 -12   51.26    4.20
  -3   2 -12   43.37    3.99
  -3   2 -12   44.43    2.57
  -3  -2 -12   44.38    2.49
  -3   2 -12   46.25    2.61
  -3  -2 -12   41.68    2.53
  -3  -2 -12   48.26    2.63
  -3  -2 -13  566.59   22.83
   3  -2  13  577.62   25.25
   3   2  13  593.09   25.37
  -3  -2 -13  570.84   22.71
  -3  -2 -13  574.73   22.87
  -3   2 -13  560.53   22.83
  -3   2 -13  588.89   25.21
  -3  -2 -13  569.86   25.08
  -3  -2 -14   12.23    2.56
  -3   2 -14    4.93    2.23
   3  -2  14    5.98    2.32
   3   2  14   11.18    2.55
  -3   2 -14    6.29    1.22
  -3  -2 -14    9.03    1.39
  -3  -2 -14    7.78    1.22
  -3  -2 -14    8.63    1.37
  -3  -2 -15    8.40    1.31
  -3  -2 -15    8.08    1.18
   3   2  15   11.04    2.48
   3  -2  15   11.81    2.64
   3  -2  15   11.80    2.36
  -3   2 -15    7.56    1.25
  -3  -2 -15    8.79    1.30
  -3  -2 -16   18.51    1.59
  -3   2 -16   16.62    1.52
  -3  -2 -16   14.39    1.30
  -3  -2 -16   14.48    1.58
  -3  -2 -17   47.37    2.61
  -3   2 -17   46.92    2.64
  -3  -2 -18   17.13    1.38
  -3  -2 -19    4.05    0.88
  -3   2 -19    5.18    0.81
  -3   2 -20    0.79    0.44
  -3  -2 -20   -0.13    0.57
  -3  -2 -21   18.48    0.93
  -3  -3  21    1.03    0.49
   3  -3 -21    0.50    0.41
  -3  -3  20    5.29    0.92
   3  -3 -20    6.19    0.80
  -3  -3  19    9.14    1.24
   3  -3 -19    9.63    1.04
   3  -3 -18   -0.16    0.95
   3  -3 -17   34.52    2.21
   3  -3 -17   35.54    2.32
   3  -3 -16    9.38    1.48
   3  -3 -16    7.64    1.27
  -3   3  16    8.89    2.55
  -3  -3  16    7.03    2.36
   3  -3 -15    5.89    1.20
   3  -3 -15    4.48    1.34
   3  -3 -15    5.32    1.34
  -3  -3  15    5.22    2.04
  -3   3  15    5.12    2.13
  -3  -3  15    5.42    2.35
   3  -3 -14    7.03    1.38
  -3  -3  14    6.36    2.12
   3  -3 -14    7.30    1.29
   3  -3 -14    9.35    1.38
   3  -3 -13    2.69    1.16
   3  -3 -13    1.69    1.11
  -3  -3  13    0.36    1.78
   3  -3 -12   23.44    1.80
   3  -3 -12   25.47    1.82
   3   3 -12   22.92    1.67
   3   3 -12   28.36    3.16
   3   3 -11  146.25    6.03
   3  -3 -11  139.69    6.05
  -3  -3  11  151.26    7.95
   3  -3 -11  131.40    6.06
   3  -3 -11  138.06    7.66
   3   3 -11  135.34    7.53
  -3  -3  10    0.29    1.57
   3  -3 -10   -0.07    0.72
   3   3 -10    0.77    0.76
   3  -3 -10    1.35    1.44
   3   3 -10    2.61    1.43
  -3  -3   9   20.64    2.50
   3  -3  -9   21.09    1.41
   3   3  -9   20.61    1.37
   3  -3  -9   21.13    2.45
   3   3  -9   20.88    2.33
   3   3  -8  100.81    5.21
   3  -3  -8   92.07    5.19
  -3  -3   8   88.67    5.31
   3  -3  -7   -0.52    1.46
   3   3  -7    3.01    1.40
  -3  -3   7    2.49    1.59
   3  -3  -6  219.78    9.35
   3   3  -6  200.95    9.26
  -3  -3   6  210.10    9.60
   3  -3  -5  106.87    5.04
   3   3  -5  103.18    5.00
  -3  -3   5   98.67    5.29
   3   3  -4 1126.20   45.01
  -3  -3   4 1158.23   45.43
   3  -3  -4 1160.28   45.05
   3  -3  -3   38.75    2.22
   3   3  -3   38.35    2.20
   3   3  -2  130.49    5.57
   3  -3  -2  131.10    5.59
  -3   3   2  133.33    5.57
  -3  -3   2  120.58    5.57
  -3  -3   1  998.90   38.45
   3   3  -1  973.37   38.03
   3  -3  -1  943.61   38.03
  -3   3   1  988.60   38.00
  -3  -3   1  973.56   38.02
   3  -3   0  100.52    4.28
   3   3   0   98.18    4.26
  -3  -3   0  104.54    4.73
  -3  -3   0   96.76    4.30
  -3   3   0   97.68    4.28
   3   3   1  789.13   30.62
   3  -3   1  774.62   30.61
   3  -3   2 1733.41   67.30
   3   3   2 1728.18   67.31
   3  -3   3   39.04    2.29
   3   3   3   42.05    2.35
   3  -3   4    0.67    0.83
   3   3   4    0.56    0.93
  -3   3  -4    0.45    0.88
  -3  -3  -4   -0.11    0.86
   3   3   5  347.54   14.96
   3  -3   5  378.52   15.04
  -3  -3  -5  349.62   14.96
  -3   3  -5  363.68   15.00
   3  -3   6   64.00    3.76
   3   3   6   62.69    3.71
  -3  -3  -6   62.71    3.74
  -3   3  -6   64.35    3.79
   3   3   7    3.61    1.55
   3  -3   7    2.87    1.40
  -3   3  -7    3.26    1.47
  -3  -3  -7    2.88    1.42
   3  -3   8 1132.17   46.01
   3   3   8 1127.44   45.97
  -3  -3  -8 1177.64   46.08
  -3   3  -8 1151.03   46.02
   3   3   9   49.10    3.63
   3  -3   9   52.94    3.78
  -3   3  -9   47.10    3.50
  -3  -3  -9   43.10    3.51
   3  -3  10  388.17   17.50
   3   3  10  389.92   17.45
  -3  -3 -10  395.62   17.41
  -3   3 -10  396.35   17.46
  -3  -3 -11    3.93    0.97
  -3   3 -11    3.87    1.01
   3   3  11    2.97    1.92
   3  -3  11    8.57    2.08
  -3  -3 -11    7.01    1.03
  -3   3 -11    8.00    1.94
  -3  -3 -11   10.16    2.16
  -3  -3 -11    6.91    1.10
  -3  -3 -11    8.11    1.18
  -3  -3 -12  143.71    6.49
  -3   3 -12  147.57    6.48
   3   3  12  145.71    8.35
   3  -3  12  144.06    8.43
  -3  -3 -12  155.35    8.33
  -3   3 -12  132.11    8.09
  -3  -3 -12  152.78    6.56
  -3  -3 -12  151.35    6.49
  -3   3 -13   67.81    3.31
  -3  -3 -13   59.82    3.30
  -3  -3 -13   66.34    3.29
   3  -3  13   60.83    4.99
   3   3  13   54.54    4.81
  -3   3 -13   66.68    5.14
  -3  -3 -13   54.41    4.73
  -3  -3 -13   61.93    3.35
   3   3  14    1.25    1.90
   3  -3  14    0.41    1.96
  -3  -3 -14    1.57    1.16
  -3  -3 -14    1.34    1.08
  -3   3 -14    0.78    0.91
  -3  -3 -14    0.65    1.09
   3  -3  15    3.31    2.10
   3   3  15    5.46    2.12
   3  -3  15    5.82    2.27
  -3  -3 -15    8.59    1.43
  -3   3 -15    5.58    1.17
  -3  -3 -15    6.98    1.28
  -3  -3 -15    6.25    1.25
  -3  -3 -16    9.95    1.33
  -3  -3 -16    8.76    1.33
  -3   3 -16   10.96    1.23
  -3  -3 -16    7.92    1.18
  -3  -3 -17    2.58    1.04
  -3  -3 -17    1.86    1.05
  -3   3 -17    2.75    0.92
  -3  -3 -17    3.24    0.86
  -3  -3 -18   11.37    1.20
  -3  -3 -18   10.71    1.17
  -3  -3 -19    0.73    0.73
  -3   3 -19    0.74    0.55
  -3  -3 -20   38.34    1.83
   3  -4 -21    3.83    0.41
  -3  -4  20    9.28    0.97
  -3  -4  19    5.63    1.10
  -3  -4  18    4.12    1.22
   3  -4 -17   16.62    1.61
   3  -4 -16   49.14    2.83
   3  -4 -16   50.33    2.87
  -3  -4  15   52.20    4.60
  -3   4  15   60.79    4.77
  -3  -4  15   48.51    4.50
   3  -4 -15   54.55    2.75
   3  -4 -15   56.08    3.14
  -3  -4  15   56.96    2.99
   3  -4 -15   60.05    3.16
  -3  -4  14   78.36    3.80
  -3   4  14   86.38    5.83
  -3  -4  14   72.92    5.52
   3  -4 -14   77.74    3.97
  -3  -4  14   69.81    5.50
   3  -4 -14   73.41    3.84
   3  -4 -13   11.17    1.55
   3  -4 -13   11.90    1.40
  -3  -4  13   11.93    2.69
   3  -4 -12   58.12    3.02
   3  -4 -12   53.83    2.92
   3  -4 -12   53.88    3.01
  -3  -4  12   48.52    4.32
   3  -4 -11   32.74    2.17
   3  -4 -11   33.50    2.05
   3  -4 -11   33.78    2.15
   3  -4 -10   47.07    2.46
   3   4 -10   49.79    2.46
  -3  -4  10   42.34    3.91
   3  -4 -10   44.17    3.64
   3   4 -10   52.38    3.82
   3   4  -9    8.31    0.90
   3  -4  -9    7.36    0.90
  -3  -4   9   11.90    2.14
   3   4  -9    7.04    1.59
   3  -4  -9    9.63    1.82
   3   4  -8    1.92    0.65
   3  -4  -8    2.07    0.65
  -3  -4   8    1.35    1.54
   3  -4  -8    1.41    1.19
   3   4  -8    1.17    1.09
  -3  -4   7   17.10    2.29
   3  -4  -7   13.73    1.78
   3   4  -7   11.88    1.65
  -3  -4   6  278.65   12.46
   3  -4  -6  280.14   11.84
   3   4  -6  270.52   11.78
   3  -4  -5   11.46    1.42
   3   4  -5   15.13    1.56
   3   4  -4    2.46    0.93
   3  -4  -4    1.43    0.85
   3  -4  -3  693.62   26.89
  -3  -4   3  706.82   27.70
   3   4  -3  677.29   26.89
  -3  -4   3  660.71   26.96
  -3   4   3  680.93   26.94
  -3  -4   2  230.63   10.24
   3  -4  -2  239.45    9.48
   3  -4  -2  231.27    9.32
   3   4  -2  226.33    9.46
  -3  -4   2  236.25    9.52
  -3   4   2  232.87    9.49
  -3  -4   1   99.44    4.77
   3   4  -1   93.33    3.99
   3  -4  -1   88.97    3.96
  -3   4   1   89.53    3.94
  -3  -4   1   95.61    3.99
  -3  -4   0  975.77   37.20
   3   4   0  933.00   36.50
   3  -4   0  926.20   36.48
   3   4   1  260.63   10.62
   3  -4   1  262.66   10.65
  -3  -4  -1  282.24   11.26
   3   4   2    4.27    0.78
   3  -4   2    5.12    0.82
  -3   4  -2    3.24    0.78
  -3  -4  -2    2.49    0.78
  -3   4  -3  569.70   22.30
  -3  -4  -3  566.66   22.30
   3   4   3  559.02   22.28
   3  -4   3  543.88   22.25
  -3  -4  -4  176.01    7.62
  -3   4  -4  177.92    7.60
   3   4   4  167.36    7.57
   3  -4   4  172.85    7.59
  -3   4  -5  144.06    6.88
  -3  -4  -5  157.54    6.99
   3  -4   5  155.71    6.94
   3   4   5  146.97    6.92
  -3  -4  -6   81.74    4.27
  -3   4  -6   73.48    4.16
   3   4   6   74.88    4.20
   3  -4   6   75.77    4.19
  -3   4  -7  196.83    8.90
  -3  -4  -7  185.72    8.82
   3  -4   7  184.40    8.82
   3   4   7  198.11    8.90
  -3  -4  -8    1.30    1.19
  -3   4  -8    0.22    1.28
   3   4   8    1.10    1.38
   3  -4   8    0.88    1.34
  -3   4  -9   94.52    5.71
  -3  -4  -9  106.14    5.79
   3   4   9  101.15    5.78
   3  -4   9  101.43    5.75
   3   4  10    4.32    1.85
   3  -4  10    1.44    1.61
  -3  -4 -10    4.85    1.14
  -3  -4 -10    2.19    0.92
  -3  -4 -10    3.62    1.45
  -3   4 -10    3.35    1.60
  -3  -4 -10    2.39    0.85
   3  -4  11  156.45    8.33
   3   4  11  158.65    8.34
  -3   4 -11  156.95    6.52
  -3  -4 -11  152.05    6.70
  -3  -4 -11  154.39    6.67
  -3   4 -11  141.98    8.01
  -3  -4 -11  139.17    7.98
  -3  -4 -11  147.49    6.61
  -3  -4 -11  145.45    6.52
  -3   4 -12   44.14    2.42
  -3  -4 -12   40.46    2.41
   3  -4  12   45.60    3.95
   3   4  12   44.42    3.85
  -3  -4 -12   42.41    2.52
  -3  -4 -12   46.01    3.82
  -3   4 -12   41.99    3.76
  -3  -4 -12   40.20    2.53
  -3  -4 -13    5.63    1.32
   3   4  13    2.25    1.78
   3  -4  13    4.48    2.06
  -3  -4 -13    4.14    1.18
  -3   4 -13    4.26    1.02
  -3  -4 -13    5.48    1.10
  -3  -4 -14    2.78    1.14
   3  -4  14    0.88    1.90
  -3  -4 -14    2.15    1.11
  -3   4 -14    2.84    0.98
  -3  -4 -14    2.73    1.07
   3   4  14    1.93    1.92
   3  -4  14    5.33    2.22
  -3  -4 -15   37.70    2.37
  -3   4 -15   36.04    2.09
  -3   4 -16    0.46    0.86
  -3  -4 -16   -0.29    1.14
  -3  -4 -16    0.44    0.98
  -3  -4 -16    0.65    0.97
  -3  -4 -17   80.59    3.71
  -3  -4 -17   79.33    3.61
  -3  -4 -17   72.83    3.74
  -3  -4 -18    2.87    0.90
  -3  -4 -18    2.57    0.83
   3  -4  19    7.38    1.01
  -3  -4 -19    4.88    0.78
  -3  -4 -19    6.49    0.75
   3  -4  20   19.54    1.15
  -3  -4 -20   20.51    1.04
  -3  -5  20   34.20    1.77
   3  -5 -20   37.85    1.70
  -3  -5  19   19.16    1.39
   3  -5 -19   17.96    1.21
  -3  -5  18    4.72    1.09
   3  -5 -18    4.23    0.89
  -3  -5  17   45.22    2.61
   3  -5 -17   40.73    2.37
  -3  -5  16   17.10    1.85
   3  -5 -16   16.15    1.58
   3  -5 -16   18.17    1.52
  -3  -5  15    6.49    1.60
   3  -5 -15    8.79    1.43
  -3  -5  15    8.48    1.18
   3  -5 -15    7.91    1.25
   3  -5 -14    3.58    1.21
  -3  -5  14    1.71    1.96
   3  -5 -14    4.32    1.29
  -3  -5  14    3.20    1.10
   3  -5 -14    1.67    1.08
   3  -5 -13   11.72    1.36
  -3  -5  13    6.53    1.83
  -3  -5  13    5.98    2.18
   3  -5 -13   10.53    1.47
   3  -5 -13    9.58    1.45
  -3  -5  13   10.84    1.42
   3  -5 -13    8.98    1.02
   3  -5 -12  104.44    4.74
  -3  -5  12   99.79    6.76
  -3  -5  12  100.77    6.14
  -3   5  12  103.26    6.21
  -3  -5  12  107.93    4.81
   3  -5 -12   91.46    4.76
   3  -5 -12  109.15    4.81
   3  -5 -12   93.22    4.48
   3  -5 -11  117.19    5.15
  -3  -5  11  110.15    7.12
  -3  -5  11  118.33    5.22
   3  -5 -11  110.03    5.15
   3  -5 -11  118.71    5.20
   3  -5 -11  104.55    4.94
   3  -5 -10    3.14    1.06
   3  -5 -10    2.78    0.87
   3  -5 -10    4.51    0.82
  -3  -5  10    3.68    1.90
   3  -5 -10    5.12    1.02
   3  -5 -10    2.97    0.95
   3  -5 -10    4.63    1.11
   3  -5  -9   58.61    2.87
  -3  -5   9   58.12    4.50
   3  -5  -9   50.06    2.74
  -3  -5   8  176.71    9.47
   3  -5  -8  187.37    8.69
   3   5  -8  189.40    8.68
   3  -5  -7  140.65    6.60
   3   5  -7  132.30    6.50
   3   5  -6   19.01    1.77
   3  -5  -6   19.33    1.71
  -3  -5   5   27.25    1.72
  -3  -5   5   23.78    1.95
  -3   5   5   26.17    1.90
   3  -5  -5   26.56    1.86
   3   5  -5   25.56    1.83
  -3  -5   5   26.28    2.77
   3  -5  -4    1.69    0.73
  -3  -5   4    1.74    0.84
  -3  -5   4   -0.22    1.70
  -3  -5   4    1.72    0.91
  -3  -5   3    5.85    1.78
   3  -5  -3    4.51    0.65
  -3  -5   3    5.03    0.74
  -3  -5   2   55.81    3.61
   3  -5  -2   56.52    2.64
  -3  -5   1  205.50    9.36
   3  -5  -1  207.14    8.73
   3  -5   0    0.24    1.04
  -3  -5   0    0.16    1.30
  -3  -5  -1  143.13    6.73
  -3  -5  -2  200.71    7.96
   3  -5   2  193.99    7.96
  -3  -5  -3  471.16   18.43
   3  -5   3  454.81   18.39
  -3   5  -4  214.63    8.95
  -3  -5  -4  213.35    8.97
   3   5   4  210.48    8.96
   3  -5   4  209.85    8.94
  -3  -5  -5  120.11    5.69
  -3   5  -5  121.75    5.69
   3  -5   5  122.33    5.24
   3   5   5  122.75    5.72
   3  -5   5  126.13    5.72
  -3  -5  -6   82.87    4.36
  -3   5  -6   85.97    4.39
   3  -5   6   81.15    3.73
   3  -5   6   83.24    4.38
   3   5   6   85.71    4.42
  -3  -5  -7  191.34    8.73
  -3   5  -7  180.37    8.66
   3  -5   7  192.03    7.86
   3  -5   7  186.98    8.73
   3   5   7  196.72    8.83
  -3  -5  -8   22.63    2.22
  -3   5  -8   26.23    2.40
   3   5   8   25.07    2.43
   3  -5   8   21.96    2.32
   3  -5   8   31.31    1.69
  -3  -5  -9   27.70    1.98
  -3  -5  -9   26.26    1.91
   3   5   9   28.76    2.71
   3  -5   9   28.91    2.65
  -3  -5  -9   29.42    1.93
  -3  -5  -9   33.44    1.96
  -3  -5  -9   30.30    2.69
  -3   5  -9   26.51    2.60
  -3   5 -10    9.77    1.89
  -3  -5 -10    7.91    1.72
  -3  -5 -10    9.93    1.11
  -3  -5 -10   10.68    1.45
  -3  -5 -10   12.37    1.34
  -3  -5 -10   13.58    1.39
   3   5  10    7.41    1.80
   3  -5  10    9.85    2.04
   3  -5  11  126.71    7.37
   3   5  11  129.97    7.39
  -3  -5 -11  137.11    6.13
  -3  -5 -11  148.98    7.50
  -3  -5 -11  138.90    6.08
  -3  -5 -11  128.12    5.85
   3  -5  12   61.56    4.64
  -3  -5 -12   61.55    3.18
  -3  -5 -12   63.17    3.38
  -3  -5 -12   64.66    3.48
   3  -5  13   16.85    3.08
  -3  -5 -13   19.64    1.77
  -3  -5 -14   20.96    1.88
  -3  -5 -14   27.18    1.82
  -3  -5 -14   25.19    1.97
  -3  -5 -15    4.29    1.23
  -3  -5 -15    5.17    1.08
  -3  -5 -15    3.68    1.21
  -3  -5 -16   14.19    1.55
  -3  -5 -16   13.91    1.28
  -3  -5 -16   11.11    1.34
  -3  -5 -17    0.76    0.85
  -3  -5 -17    1.48    0.76
  -3  -5 -17    1.27    0.94
   3  -5  17    0.75    1.06
  -3  -5 -18    4.24    0.70
   3  -5  18    3.57    0.96
  -3  -5 -18    2.08    0.81
   3  -5  19   27.37    1.46
  -3  -5 -19   28.54    1.40
  -3  -6  19    0.93    0.69
   3  -6 -19    2.02    0.51
  -3  -6  18    7.50    1.10
   3  -6 -18    7.52    0.86
  -3  -6  17    1.28    1.13
   3  -6 -17    1.39    0.76
   3  -6 -16   14.25    1.48
   3  -6 -16   14.72    1.46
  -3  -6  16   14.70    1.63
   3  -6 -16   14.43    1.32
  -3  -6  15   -0.65    0.95
   3  -6 -15    0.65    1.10
   3  -6 -15    1.15    1.19
   3  -6 -15    0.59    0.90
  -3  -6  15   -0.91    1.36
   3  -6 -14   44.26    2.63
  -3  -6  14   47.93    2.98
   3  -6 -14   42.52    2.65
   3  -6 -14   45.46    2.51
  -3  -6  14   40.58    2.52
  -3  -6  13    7.29    1.69
  -3  -6  13    7.12    2.44
   3  -6 -13    7.46    1.23
  -3  -6  13    9.71    1.38
   3  -6 -13   10.42    1.47
  -3  -6  12    1.38    1.49
  -3  -6  12    2.70    1.20
   3  -6 -12    0.60    1.05
   3  -6 -12    0.65    0.95
  -3  -6  12    2.65    2.14
  -3  -6  11  170.99    9.43
  -3  -6  11  164.29    7.08
   3  -6 -11  168.68    7.04
  -3  -6  11  146.10    7.17
   3  -6 -11  158.95    7.06
   3  -6 -11  165.81    7.02
   3  -6 -11  149.44    6.74
   3  -6 -11  163.76    6.93
   3  -6 -10   19.98    1.58
  -3  -6  10   19.91    1.92
  -3  -6  10   21.03    1.79
   3  -6 -10   23.96    1.75
   3  -6 -10   21.11    1.54
   3  -6 -10   20.72    1.70
   3  -6 -10   14.89    1.34
   3  -6 -10   19.33    1.62
  -3  -6  10   14.70    2.84
  -3  -6   9   37.17    3.84
  -3  -6   9   45.54    2.59
   3  -6  -9   45.99    2.48
  -3  -6   9   39.28    2.65
   3  -6  -9   43.49    2.47
   3  -6  -9   44.25    2.39
   3  -6  -9   41.87    2.25
   3  -6  -9   41.06    2.32
   3  -6  -8  201.05    8.41
   3  -6  -8  193.00    8.29
  -3  -6   8  203.85    8.51
   3  -6  -8  202.93    8.36
  -3  -6   7  448.90   18.06
  -3  -6   6   28.56    1.91
  -3  -6   6   27.61    2.99
  -3  -6   5   73.72    3.52
  -3  -6   5   69.25    4.85
  -3  -6   4  126.94    5.53
  -3  -6   4  122.87    6.86
  -3  -6   3  115.94    6.34
   3  -6  -2   56.11    2.87
  -3  -6   2   61.70    2.89
  -3  -6   2   53.56    3.79
   3  -6  -1   52.17    2.63
  -3  -6   1   53.21    2.61
   3  -6  -1   49.32    2.79
  -3  -6   1   48.17    3.50
  -3  -6   0    7.06    0.98
   3  -6   0    6.50    1.02
   3  -6   0    6.65    1.19
  -3  -6   0    6.14    1.53
  -3  -6  -1  137.37    5.72
   3  -6   1  131.92    5.75
   3  -6   1  130.49    6.50
   3  -6   2   51.38    2.59
  -3  -6  -2   51.10    2.54
   3  -6   2   49.66    3.44
  -3  -6  -3  845.98   33.24
   3  -6   3  853.93   33.33
  -3  -6  -4  297.10   12.04
   3  -6   4  302.51   12.15
   3  -6   5  196.25    8.19
   3  -6   6   87.80    4.05
   3  -6   7   85.96    4.04
  -3  -6  -7   89.08    4.10
  -3  -6  -7   94.48    4.18
  -3  -6  -7   81.90    4.02
   3  -6   8    2.17    0.92
  -3  -6  -8    0.08    0.86
  -3  -6  -8    2.11    1.08
  -3  -6  -8    3.26    1.04
  -3  -6  -9   80.22    4.02
  -3  -6  -9   85.66    4.11
   3  -6   9   83.34    3.88
  -3  -6  -9   82.54    4.01
  -3  -6 -10   72.75    3.53
  -3  -6 -10   66.82    3.46
  -3  -6 -10   60.77    3.18
  -3  -6 -10   68.29    3.54
  -3  -6 -11   51.16    2.91
  -3  -6 -11   51.77    2.89
  -3  -6 -11   46.06    2.58
  -3  -6 -11   51.29    3.02
  -3  -6 -12  163.56    7.28
  -3  -6 -12  167.53    7.23
   3  -6  12  155.09    9.49
  -3  -6 -12  161.31    6.99
  -3  -6 -12  161.77    7.20
  -3  -6 -13   53.20    3.21
  -3  -6 -13   59.94    3.24
  -3  -6 -13   59.67    2.97
  -3  -6 -13   60.61    3.34
  -3  -6 -14    3.61    1.18
  -3  -6 -14    4.89    0.97
   3  -6  14    4.90    1.36
  -3  -6 -15   72.30    3.49
  -3  -6 -15   72.84    3.67
   3  -6  15   78.83    3.86
  -3  -6 -16   12.57    1.32
  -3  -6 -16   12.33    1.09
   3  -6  16   13.47    1.42
  -3  -6 -17   44.26    2.32
   3  -6  17   46.94    2.46
  -3  -6 -17   47.94    2.42
  -3  -6 -18    2.43    0.71
   3  -6  18    1.31    0.72
  -3  -7  19    4.73    0.53
  -3  -7  18    0.75    0.70
   3  -7 -17   20.94    1.25
  -3  -7  17   18.40    1.51
  -3  -7  16   13.26    1.45
   3  -7 -16   11.56    1.18
   3  -7 -16   13.06    1.10
   3  -7 -15   11.88    1.30
   3  -7 -15   11.08    1.14
  -3  -7  15   12.73    1.54
  -3  -7  15   11.05    1.18
   3  -7 -14   36.85    2.06
  -3  -7  14   35.25    2.48
  -3  -7  14   31.01    2.09
   3  -7 -14   36.06    2.23
  -3  -7  13   36.04    2.32
  -3  -7  13   34.46    2.55
   3  -7 -13   41.92    2.43
   3  -7 -13   35.34    2.16
   3  -7 -13   35.51    2.29
   3  -7 -12  110.45    4.93
  -3  -7  12  105.20    5.00
  -3  -7  12   99.94    5.16
   3  -7 -12  104.29    5.01
  -3  -7  12  113.89    7.33
   3  -7 -12  102.28    4.77
  -3  -7  11   39.95    2.54
   3  -7 -11   41.36    2.57
   3  -7 -11   39.78    2.29
   3  -7 -11   38.16    2.49
   3  -7 -11   38.14    2.37
  -3  -7  11   35.24    4.09
  -3  -7  10   52.58    2.99
   3  -7 -10   52.84    2.92
   3  -7 -10   49.67    2.69
   3  -7 -10   54.65    2.97
   3  -7 -10   54.77    2.72
   3  -7 -10   45.29    2.55
   3  -7 -10   49.65    2.77
  -3  -7   9   27.13    3.60
   3  -7  -9   37.80    2.17
   3  -7  -9   31.01    2.15
   3  -7  -9   28.70    1.98
   3  -7  -9   28.53    1.83
   3  -7  -9   31.88    1.91
  -3  -7   9   36.84    2.39
  -3  -7   8   55.97    3.01
   3  -7  -8   54.60    2.82
   3  -7  -8   55.77    2.84
   3  -7  -8   51.91    2.64
   3  -7  -8   51.05    2.68
   3  -7  -8   47.19    2.61
  -3  -7   7  124.14    7.67
  -3  -7   7  138.03    5.97
   3  -7  -7  128.98    5.68
   3  -7  -7  135.82    5.78
   3  -7  -7  128.88    5.62
   3  -7  -7  126.72    5.64
   3  -7  -7  133.31    5.80
  -3  -7   6   24.86    3.11
   3  -7  -6   26.86    1.78
   3  -7  -6   24.34    1.69
   3  -7  -6   27.37    1.68
  -3  -7   6   27.94    2.05
  -3  -7   6   28.70    1.99
  -3  -7   5   17.26    2.58
  -3  -7   5   18.29    1.62
  -3  -7   5   16.63    1.61
   3  -7  -5   18.17    1.44
  -3  -7   4  192.41    9.76
  -3  -7   3   40.11    3.51
  -3  -7   2  245.15   10.32
  -3  -7   2  263.61   11.77
   3  -7  -1  140.68    6.13
  -3  -7   1  140.00    6.10
  -3  -7   1  141.34    7.33
   3  -7   0   59.96    2.85
  -3  -7   0   53.64    2.79
  -3  -7   0   56.79    3.73
  -3  -7  -1   82.30    3.80
   3  -7   1   81.57    3.88
   3  -7   1   77.78    4.53
   3  -7   2  692.71   27.13
  -3  -7  -2  693.04   27.05
   3  -7   2  646.27   28.19
  -3  -7  -3  170.25    7.02
   3  -7   3  162.75    7.08
   3  -7   3  156.56    8.32
   3  -7   4  132.90    5.88
  -3  -7  -4  133.31    5.77
   3  -7   4  135.79    7.35
   3  -7   5   63.72    3.25
  -3  -7  -5   65.20    3.22
   3  -7   5   66.33    3.18
  -3  -7  -5   65.92    3.24
  -3  -7  -5   58.79    3.12
  -3  -7  -5   60.94    3.13
   3  -7   5   62.85    4.67
   3  -7   6  236.74   10.01
   3  -7   6  246.77   10.03
  -3  -7  -6  238.55    9.95
   3  -7   6  233.76    9.93
  -3  -7  -6  242.36   10.05
  -3  -7  -6  235.86    9.99
  -3  -7  -6  249.13    9.97
   3  -7   6  233.86   11.91
   3  -7   7   24.57    1.89
  -3  -7  -7   25.13    1.88
   3  -7   7   26.13    1.80
   3  -7   7   25.29    1.71
  -3  -7  -7   27.30    1.77
  -3  -7  -7   24.00    1.83
  -3  -7  -7   24.25    1.82
   3  -7   7   21.63    2.99
  -3  -7  -8  125.64    5.84
   3  -7   8  128.85    5.73
  -3  -7  -8  123.31    5.72
   3  -7   8  126.41    5.84
  -3  -7  -8  132.40    5.82
  -3  -7  -8  132.94    5.76
   3  -7   8  127.28    7.93
   3  -7   9  187.82    7.90
  -3  -7  -9  178.63    7.93
   3  -7   9  184.57    8.05
  -3  -7  -9  187.39    7.97
  -3  -7  -9  186.91    8.07
   3  -7   9  186.94   10.37
   3  -7  10  502.96   20.94
   3  -7  10  525.67   23.87
  -3  -7 -10  512.76   21.06
  -3  -7 -10  525.16   21.09
   3  -7  10  548.42   21.23
  -3  -7 -10  551.27   21.21
  -3  -7 -11  167.63    7.12
  -3  -7 -11  152.69    7.01
   3  -7  11  147.38    9.33
  -3  -7 -11  154.39    6.95
   3  -7  11  160.47    7.07
  -3  -7 -12   55.61    3.19
  -3  -7 -12   59.19    3.16
  -3  -7 -12   52.21    2.72
  -3  -7 -12   57.95    3.10
   3  -7  12   54.42    3.14
  -3  -7 -13  150.75    6.68
  -3  -7 -13  154.59    6.64
  -3  -7 -13  150.22    6.63
  -3  -7 -13  143.21    6.31
   3  -7  13  153.32    6.70
   3  -7  14    5.23    1.28
  -3  -7 -14    6.65    1.34
   3  -7  15    5.67    1.15
  -3  -7 -15    7.60    1.19
  -3  -7 -15    6.60    1.12
   3  -7  16   21.79    1.53
  -3  -7 -16   20.68    1.49
  -3  -7 -16   18.90    1.44
  -3  -7 -17    4.51    0.78
   3  -7  17    3.41    0.79
  -3  -8  18    1.27    0.42
  -3  -8  17    4.02    0.80
  -3  -8  16   21.21    1.58
   3  -8 -15   39.05    2.22
  -3  -8  14   79.52    4.00
   3  -8 -14   93.63    4.17
   3  -8 -14   88.07    3.99
   3  -8 -14   88.67    3.89
   3  -8 -13    9.93    1.20
  -3  -8  13    8.31    1.24
   3  -8 -13    8.45    1.02
   3  -8 -13   10.16    1.38
  -3  -8  12   29.19    2.04
   3  -8 -12   25.14    1.92
   3  -8 -12   27.25    1.81
   3  -8 -12   24.89    1.66
  -3  -8  11    4.29    1.26
   3  -8 -11    3.59    1.02
   3  -8 -11    6.68    1.45
   3  -8 -11    3.02    1.23
   3  -8 -11    6.06    0.93
   3  -8 -10   42.21    2.34
  -3  -8  10   48.54    2.83
  -3  -8  10   39.01    4.22
   3  -8 -10   48.70    2.78
   3  -8 -10   41.19    2.40
   3  -8 -10   45.15    2.64
   3  -8  -9   75.44    3.39
  -3  -8   9   62.58    5.40
   3  -8  -9   64.27    3.31
   3  -8  -9   75.58    3.65
   3  -8  -9   66.46    3.38
  -3  -8   9   73.37    3.78
   3  -8  -9   73.81    3.64
   3  -8  -8    4.60    1.21
  -3  -8   8    4.04    1.42
  -3  -8   8    5.07    1.35
   3  -8  -8    3.96    1.00
   3  -8  -8    5.93    1.36
   3  -8  -8    4.19    0.83
  -3  -8   8    3.03    2.36
   3  -8  -8    4.01    0.93
  -3  -8   7    2.61    1.35
  -3  -8   7    1.70    1.28
   3  -8  -7    0.50    0.98
   3  -8  -7    2.96    1.14
   3  -8  -7    2.12    0.97
  -3  -8   7   -0.42    1.90
   3  -8  -7    1.41    0.85
  -3  -8   6   13.16    1.59
  -3  -8   6   15.65    1.63
  -3  -8   6   13.00    1.37
   3  -8  -6   13.27    1.39
   3  -8  -6    9.78    1.38
   3  -8  -6   11.90    1.28
  -3  -8   6   15.00    2.78
   3  -8  -6   10.28    1.16
   3  -8  -5  105.73    5.00
   3  -8  -5  112.40    5.15
  -3  -8   5  114.18    5.12
  -3  -8   5  117.70    5.33
  -3  -8   5  111.28    6.99
  -3  -8   5  115.67    5.37
   3  -8  -5  117.32    5.17
  -3  -8   4   76.80    5.53
   3  -8  -4   81.87    3.85
  -3  -8   4   85.32    4.16
  -3  -8   4   85.11    3.95
   3  -8  -4   81.28    4.00
   3  -8  -3   16.22    1.50
  -3  -8   3   17.44    1.53
  -3  -8   3   14.58    1.47
  -3  -8   3   21.74    2.76
  -3  -8   3   19.58    1.65
   3  -8  -3   17.47    1.39
   3  -8  -2  157.60    6.90
  -3  -8   2  168.95    7.05
   3  -8  -2  160.24    7.07
  -3  -8   2  170.42    7.16
  -3  -8   2  152.42    8.42
  -3  -8   2  173.46    7.15
  -3  -8   2  152.29    6.96
   3  -8  -1  109.49    5.13
   3  -8  -1  120.72    5.38
  -3  -8   1  117.38    5.33
  -3  -8   1  123.29    5.30
  -3  -8   1  115.72    6.52
  -3  -8   1  108.56    5.19
  -3  -8   1  125.91    5.37
   3  -8   0    0.78    1.01
  -3  -8   0    1.77    1.05
  -3  -8   0    2.21    1.01
  -3  -8   0    2.40    0.95
   3  -8   0    2.34    1.12
   3  -8   0    2.61    0.96
  -3  -8   0    2.12    1.07
   3  -8   1   28.97    1.97
  -3  -8  -1   26.57    1.83
   3  -8   1   32.56    2.07
  -3  -8  -1   27.36    1.94
  -3  -8  -1   27.84    1.94
   3  -8   2    4.21    1.16
  -3  -8  -2    7.52    1.09
  -3  -8  -2    3.98    1.12
  -3  -8  -2    4.53    1.04
   3  -8   2    6.81    1.16
   3  -8   2    5.59    1.51
  -3  -8  -2    7.13    1.19
  -3  -8  -2    6.34    0.96
  -3  -8  -3   44.05    2.51
   3  -8   3   43.75    2.58
   3  -8   3   44.46    2.60
  -3  -8  -3   45.74    2.62
  -3  -8  -3   46.10    2.57
   3  -8   3   44.28    2.43
  -3  -8  -3   48.19    2.47
   3  -8   3   39.13    3.39
  -3  -8  -3   44.54    2.51
  -3  -8  -4    3.97    1.09
  -3  -8  -4    2.92    0.92
   3  -8   4    4.32    0.98
   3  -8   4    5.48    1.12
  -3  -8  -4    2.93    1.19
  -3  -8  -4    6.24    1.22
   3  -8   4    2.86    1.03
   3  -8   4    5.02    1.83
  -3  -8  -4    7.37    1.12
   3  -8   5   47.61    2.66
   3  -8   5   43.05    2.71
  -3  -8  -5   43.87    2.68
   3  -8   5   51.00    2.69
  -3  -8  -5   44.06    2.72
  -3  -8  -5   49.98    2.64
   3  -8   5   44.55    3.96
  -3  -8  -5   51.73    2.67
  -3  -8  -6   10.78    1.32
   3  -8   6   10.64    1.39
  -3  -8  -6    9.45    1.37
   3  -8   6    8.86    1.34
  -3  -8  -6   12.76    1.56
  -3  -8  -6    8.54    1.10
   3  -8   6    7.64    1.25
  -3  -8  -6   12.22    1.37
   3  -8   6    7.49    2.36
   3  -8   7   92.97    4.28
  -3  -8  -7   87.95    4.34
   3  -8   7   82.87    4.24
   3  -8   7   89.49    4.17
  -3  -8  -7   86.50    4.22
  -3  -8  -7   92.24    4.29
   3  -8   7   76.55    5.88
  -3  -8  -7   86.63    4.13
   3  -8   8    0.10    1.13
  -3  -8  -8    2.29    1.22
  -3  -8  -8    0.97    0.98
   3  -8   8    1.76    1.07
  -3  -8  -8    1.21    1.19
   3  -8   8    0.42    1.93
  -3  -8  -8    1.41    1.22
   3  -8   9    1.36    1.16
  -3  -8  -9    0.32    1.22
   3  -8   9    0.65    0.98
  -3  -8  -9   -0.09    1.09
  -3  -8  -9    0.21    1.18
  -3  -8  -9    0.76    1.32
   3  -8   9   -1.31    2.16
   3  -8  10   64.48    3.28
   3  -8  10   56.34    3.02
  -3  -8 -10   61.11    3.34
  -3  -8 -10   62.53    3.25
  -3  -8 -10   57.58    3.29
  -3  -8 -10   59.28    3.14
   3  -8  10   49.76    4.90
  -3  -8 -11   74.48    3.81
  -3  -8 -11   78.90    3.94
   3  -8  11   79.75    3.93
  -3  -8 -12   15.20    1.53
  -3  -8 -12   18.18    1.72
   3  -8  12   17.94    1.59
   3  -8  13    2.53    1.07
  -3  -8 -13    1.58    1.10
  -3  -8 -13    0.89    0.94
   3  -8  14    1.88    0.93
  -3  -8 -14    0.15    1.02
  -3  -8 -14    0.78    0.88
   3  -8  15    2.71    0.88
  -3  -8 -15    4.04    0.93
  -3  -8 -15    2.25    0.80
  -3  -8 -16    9.16    0.92
  -3  -8 -16    8.28    0.87
  -3  -8 -17    0.14    0.41
  -3  -9  15    0.31    0.52
  -3  -9  14    1.11    0.68
   3  -9 -14    2.56    0.86
  -3  -9  13    3.28    0.92
   3  -9 -13    3.62    0.97
  -3  -9  12   -0.18    0.97
   3  -9 -12   -0.79    1.05
   3  -9 -11    1.30    1.33
  -3  -9  11   -0.11    1.24
  -3  -9  11    0.20    1.05
   3  -9 -11    0.67    1.05
   3  -9 -10   11.66    1.63
  -3  -9  10   11.19    1.58
  -3  -9  10   10.37    1.45
   3  -9 -10    9.39    1.32
   3  -9  -9  141.34    6.57
   3  -9  -9  154.23    6.52
  -3  -9   9  150.57    6.75
  -3  -9   9  148.44    6.82
   3  -9  -8   17.03    1.33
   3  -9  -8   15.11    1.43
  -3  -9   8   17.71    1.82
   3  -9  -8   19.29    1.60
  -3  -9   8   17.39    2.95
  -3  -9   8   17.98    1.91
   3  -9  -7  174.22    7.38
  -3  -9   7  174.85    7.46
   3  -9  -7  173.83    7.51
  -3  -9   7  172.13    7.78
   3  -9  -7  177.95    7.47
  -3  -9   7  169.48    9.78
  -3  -9   7  179.30    7.83
   3  -9  -6   27.74    1.85
  -3  -9   6   26.44    2.20
  -3  -9   6   30.75    1.97
   3  -9  -6   30.29    2.07
   3  -9  -6   28.16    1.80
  -3  -9   6   28.76    3.45
  -3  -9   6   28.17    2.22
  -3  -9   5    1.53    1.23
  -3  -9   5   -0.64    1.10
   3  -9  -5    0.49    1.11
  -3  -9   5    0.49    1.05
  -3  -9   5   -0.39    1.99
  -3  -9   5    1.40    1.25
   3  -9  -5    1.10    0.91
  -3  -9   4  102.02    5.00
  -3  -9   4  112.23    5.04
   3  -9  -4  100.82    5.00
  -3  -9   4  115.50    6.91
  -3  -9   4  111.66    5.20
   3  -9  -4  110.49    4.88
   3  -9  -3    1.87    1.02
  -3  -9   3    1.15    1.17
  -3  -9   3    0.66    1.15
   3  -9  -3    0.10    1.17
  -3  -9   3   -0.69    1.55
  -3  -9   3    0.58    0.98
   3  -9  -2   17.52    1.53
  -3  -9   2   18.24    1.82
   3  -9  -2   18.47    1.71
  -3  -9   2   19.57    1.79
  -3  -9   2   18.57    2.54
  -3  -9   2   17.95    1.62
  -3  -9   2   16.87    1.74
  -3  -9   1    3.44    1.17
  -3  -9   1    2.35    1.03
  -3  -9   1   -0.11    1.16
  -3  -9   1    2.70    1.27
   3  -9   0    4.34    1.23
  -3  -9   0    4.70    1.20
  -3  -9   0    5.55    1.32
  -3  -9   0    3.35    1.11
   3  -9   0    4.86    1.33
  -3  -9   0    4.47    1.21
  -3  -9  -1   35.76    2.18
  -3  -9  -1   29.37    2.08
   3  -9   1   26.92    2.14
  -3  -9  -1   32.85    2.15
   3  -9   1   29.83    2.21
   3  -9   2    1.67    1.17
  -3  -9  -2    2.49    1.13
  -3  -9  -2    2.61    0.84
   3  -9   2    1.87    0.89
  -3  -9  -2    3.78    1.19
   3  -9   2    2.07    1.20
  -3  -9  -2    2.14    1.12
   3  -9   2    1.55    1.26
   3  -9   3   28.49    2.04
  -3  -9  -3   29.87    1.98
  -3  -9  -3   20.84    1.65
   3  -9   3   20.67    1.65
  -3  -9  -3   25.74    1.90
  -3  -9  -3   23.91    1.83
  -3  -9  -3   28.69    1.99
   3  -9   3   25.53    1.98
  -3  -9  -3   27.51    2.08
   3  -9   4  325.20   13.42
  -3  -9  -4  326.97   13.23
   3  -9   4  319.38   13.20
  -3  -9  -4  317.55   13.26
  -3  -9  -4  332.17   13.39
   3  -9   4  318.61   13.37
  -3  -9  -4  329.39   13.39
  -3  -9  -5   48.78    2.85
   3  -9   5   47.24    2.68
  -3  -9  -5   48.28    2.77
  -3  -9  -5   45.82    2.62
   3  -9   5   46.31    2.60
  -3  -9  -5   42.54    2.64
   3  -9   5   46.51    2.80
   3  -9   5   39.50    3.79
  -3  -9  -6    4.11    1.28
   3  -9   6    3.66    1.18
   3  -9   6    5.15    1.17
  -3  -9  -6    4.99    1.12
   3  -9   6    4.62    1.08
  -3  -9  -6    3.68    1.20
   3  -9   6    1.84    1.95
   3  -9   7   32.98    2.10
  -3  -9  -7   27.99    1.91
   3  -9   7   35.05    2.25
  -3  -9  -7   32.09    2.16
   3  -9   7   32.27    2.16
  -3  -9  -7   34.86    2.26
  -3  -9  -7   34.20    2.26
   3  -9   7   40.36    3.85
  -3  -9  -8    0.71    1.14
  -3  -9  -8    1.37    1.10
   3  -9   8    0.76    1.08
  -3  -9  -8    1.69    1.20
   3  -9   8    1.48    1.09
  -3  -9  -8    0.95    0.92
   3  -9   8    1.25    0.92
  -3  -9  -9    9.89    1.43
   3  -9   9    7.35    1.15
  -3  -9  -9    6.15    1.51
  -3  -9  -9    7.80    1.10
  -3  -9  -9    7.34    1.43
   3  -9   9    8.37    1.25
   3  -9  10   11.80    1.22
  -3  -9 -10   10.62    1.44
  -3  -9 -10   12.13    1.45
   3  -9  10   11.29    1.35
  -3  -9 -10   10.71    1.20
  -3  -9 -11    8.08    1.32
  -3  -9 -11    7.50    1.11
  -3  -9 -11    7.83    1.29
   3  -9  11    9.07    1.24
  -3  -9 -12    6.82    1.21
   3  -9  12    6.36    1.05
  -3  -9 -12    4.41    0.96
  -3  -9 -12    5.44    1.14
  -3  -9 -13   37.81    2.03
   3  -9  13   37.19    2.07
  -3  -9 -14    3.79    0.74
  -3  -9 -15    9.15    0.90
  -3 -10  15    2.40    0.55
  -3 -10  14    0.71    0.70
  -3 -10  13   16.72    1.33
  -3 -10  13   15.85    1.05
  -3 -10  13   14.65    1.15
  -3 -10  12   -0.93    0.98
  -3 -10  12    0.59    0.70
  -3 -10  12    0.14    0.82
   3 -10 -12   -0.06    0.74
  -3 -10  11   41.46    2.42
  -3 -10  11   40.16    2.18
  -3 -10  11   37.43    2.30
   3 -10 -11   39.55    2.14
  -3 -10  10    0.78    1.17
  -3 -10  10    1.20    0.89
  -3 -10  10    1.06    0.94
   3 -10 -10    0.74    0.82
  -3 -10   9   -0.63    1.14
   3 -10  -9    1.53    0.86
  -3 -10   9    0.49    0.95
  -3 -10   9    0.84    1.14
  -3 -10   8    8.65    1.41
   3 -10  -8    8.96    1.06
   3 -10  -8    6.73    1.06
  -3 -10   8    6.97    1.19
  -3 -10   8    8.52    1.43
  -3 -10   7   29.64    2.12
   3 -10  -7   26.21    1.64
  -3 -10   7   24.58    1.88
  -3 -10   7   24.65    1.79
   3 -10  -7   25.08    1.85
  -3 -10   7   27.04    2.16
  -3 -10   6   61.12    3.36
  -3 -10   6   68.49    3.63
  -3 -10   6   71.43    3.42
   3 -10  -6   67.31    3.46
  -3 -10   6   64.33    3.62
  -3 -10   5   11.44    1.49
  -3 -10   5   13.14    1.62
  -3 -10   5   14.66    1.57
   3 -10  -5   15.04    1.59
  -3 -10   5   16.24    1.70
  -3 -10   4  200.64    8.42
  -3 -10   4  205.60    8.34
   3 -10  -4  184.08    8.33
  -3 -10   4  181.99    8.24
  -3 -10   3    7.96    1.41
   3 -10  -3    8.08    1.48
  -3 -10   3    6.47    1.38
  -3 -10   3    8.03    1.24
  -3 -10   2    0.88    1.10
  -3 -10   2    1.63    1.22
  -3 -10   2   -0.21    1.37
   3 -10  -2   -1.10    1.22
  -3 -10   2    2.59    1.25
  -3 -10   1  142.68    6.74
  -3 -10   1  163.63    6.91
  -3 -10   1  153.77    6.90
  -3 -10   1  159.72    6.97
  -3 -10   0   28.50    1.99
   3 -10   0   27.19    2.08
  -3 -10   0   28.35    2.08
  -3 -10   0   28.38    2.07
   3 -10   0   23.54    2.12
  -3 -10   0   25.22    2.11
  -3 -10  -1   -0.10    1.04
   3 -10   1    0.44    1.21
   3 -10   1    1.49    1.24
  -3 -10  -1   -0.10    1.11
  -3 -10  -1    1.32    1.16
   3 -10   1    1.29    1.29
  -3 -10  -2  146.41    6.35
   3 -10   2  136.68    6.03
   3 -10   2  146.15    6.40
  -3 -10  -2  130.68    6.21
  -3 -10  -2  145.74    6.36
  -3 -10  -2  137.65    6.34
   3 -10   2  142.01    6.46
   3 -10   2  144.66    6.40
   3 -10   3  161.36    7.28
   3 -10   3  157.34    6.91
  -3 -10  -3  163.15    6.94
  -3 -10  -3  168.29    7.20
   3 -10   3  169.48    7.28
  -3 -10  -3  154.38    7.08
  -3 -10  -3  172.29    7.32
   3 -10   3  161.38    7.21
   3 -10   4  225.10    9.53
   3 -10   4  217.20    9.21
  -3 -10  -4  221.67    9.26
  -3 -10  -4  229.26    9.44
   3 -10   4  233.75    9.55
  -3 -10  -4  214.10    9.36
  -3 -10  -4  217.82    9.50
   3 -10   4  221.64    9.45
   3 -10   5   51.81    3.09
   3 -10   5   52.70    2.81
  -3 -10  -5   60.12    2.93
  -3 -10  -5   56.13    3.05
   3 -10   5   54.88    3.08
  -3 -10  -5   52.34    2.98
   3 -10   5   55.27    3.02
   3 -10   6   49.19    2.81
   3 -10   6   48.78    2.59
  -3 -10  -6   48.15    2.64
  -3 -10  -6   50.18    2.78
  -3 -10  -6   47.87    2.72
   3 -10   6   44.43    2.66
   3 -10   7   13.46    1.51
   3 -10   7   15.40    1.37
  -3 -10  -7   15.25    1.46
  -3 -10  -7   16.36    1.60
  -3 -10  -7   18.52    1.66
   3 -10   7   13.34    1.38
   3 -10   8   68.50    3.51
   3 -10   8   73.03    3.44
  -3 -10  -8   70.15    3.51
  -3 -10  -8   73.72    3.60
  -3 -10  -8   72.04    3.58
   3 -10   8   68.42    3.34
   3 -10   9   20.95    1.47
  -3 -10  -9   15.92    1.52
  -3 -10  -9   20.28    1.61
  -3 -10  -9   18.59    1.77
   3 -10   9   19.87    1.50
  -3 -10 -10    9.56    1.17
  -3 -10 -10    7.53    1.18
  -3 -10 -11   10.88    1.20
  -3 -10 -11   10.39    1.19
  -3 -10 -12   23.09    1.55
  -3 -10 -13   18.29    1.25
   3 -10  14   36.89    1.94
  -3 -10 -14   46.32    1.98
  -3 -11  13   11.96    0.88
  -3 -11  12   11.53    0.99
  -3 -11  12    8.02    0.62
  -3 -11  11    6.22    0.73
  -3 -11  11    9.17    1.02
  -3 -11  11    7.26    0.92
  -3 -11  10    1.51    0.69
  -3 -11  10    2.27    0.93
  -3 -11  10    1.11    0.85
  -3 -11   9    7.63    0.99
  -3 -11   9    8.65    1.23
  -3 -11   9    9.18    1.18
  -3 -11   8   14.80    1.29
  -3 -11   8   13.82    1.47
  -3 -11   8   16.86    1.46
  -3 -11   7    0.82    0.92
  -3 -11   7    1.62    1.07
   3 -11  -7    1.32    0.96
  -3 -11   7    1.28    1.07
  -3 -11   6    0.88    0.97
  -3 -11   6    0.85    1.13
  -3 -11   6    0.44    1.01
   3 -11  -6    0.72    1.01
  -3 -11   6    0.86    1.12
  -3 -11   5    6.11    1.13
  -3 -11   5    6.37    1.39
   3 -11  -5    7.25    1.28
  -3 -11   5    7.06    1.27
  -3 -11   5    8.42    1.29
  -3 -11   4    6.22    1.14
  -3 -11   4    4.77    1.29
   3 -11  -4    4.32    1.30
  -3 -11   4    5.74    1.25
   3 -11  -3  162.21    7.00
  -3 -11   3  150.18    6.87
  -3 -11   3  156.30    7.09
  -3 -11   3  170.08    7.06
   3 -11  -3  157.48    7.02
  -3 -11   3  160.96    7.01
   3 -11  -2   17.59    1.70
  -3 -11   2   16.94    1.58
  -3 -11   2   19.92    1.77
   3 -11  -2   17.34    1.71
  -3 -11   2   15.02    1.75
  -3 -11   2   20.33    1.72
  -3 -11   1   88.90    4.22
   3 -11  -1   81.90    4.27
  -3 -11   1   92.95    4.39
  -3 -11   1   88.28    4.41
  -3 -11   1   90.99    4.29
  -3 -11   0   22.77    1.78
   3 -11   0   25.10    1.94
  -3 -11   0   26.32    1.92
  -3 -11   0   26.08    1.84
  -3 -11   0   24.15    2.05
   3 -11   0   21.31    1.93
  -3 -11  -1   15.14    1.48
   3 -11   1   16.40    1.65
  -3 -11  -1   16.42    1.58
  -3 -11  -1   13.85    1.48
   3 -11   1   14.10    1.67
  -3 -11  -1   14.15    1.74
  -3 -11  -2    2.13    1.11
   3 -11   2    1.73    1.21
   3 -11   2    0.80    1.18
  -3 -11  -2    2.28    1.08
  -3 -11  -3    0.09    0.98
   3 -11   3    0.29    1.18
  -3 -11  -3    1.81    1.36
   3 -11   3    1.00    1.22
  -3 -11  -3    1.81    1.06
  -3 -11  -4   41.32    2.36
   3 -11   4   38.54    2.35
   3 -11   4   36.90    2.43
  -3 -11  -4   37.68    2.34
  -3 -11  -5   45.69    2.65
   3 -11   5   51.59    2.78
  -3 -11  -5   44.73    2.65
   3 -11   5   51.27    2.69
  -3 -11  -6   11.19    1.13
  -3 -11  -6   15.38    1.39
  -3 -11  -6   11.84    1.41
   3 -11   6   14.09    1.50
   3 -11   6   12.07    1.30
  -3 -11  -7   46.88    2.45
  -3 -11  -7   48.21    2.56
  -3 -11  -7   49.25    2.64
   3 -11   7   51.70    2.72
   3 -11   7   45.63    2.47
  -3 -11  -8    4.10    0.91
  -3 -11  -8    3.66    0.95
   3 -11   8    3.03    1.05
  -3 -11  -8    2.80    1.15
   3 -11   8    4.06    0.79
  -3 -11  -9   95.97    4.33
  -3 -11  -9  100.75    4.37
   3 -11   9  100.77    4.49
   3 -11  10   46.89    2.38
  -3 -11 -10   43.58    2.23
   3 -11  11   18.91    1.35
  -3 -11 -11   22.33    1.28
   3 -11  12    2.13    0.64
  -3 -11 -12    3.13    0.56
   3 -11  13    2.42    0.42
  -3 -12  11    5.76    0.56
  -3 -12  10   33.27    1.67
  -3 -12   9    0.36    0.45
  -3 -12   9    1.27    0.67
  -3 -12   9    0.19    0.66
  -3 -12   8   18.18    1.19
  -3 -12   8   21.72    1.44
  -3 -12   8   20.71    1.38
  -3 -12   7   26.68    1.50
  -3 -12   7   29.42    1.69
  -3 -12   6   25.52    1.67
  -3 -12   6   25.16    1.73
   3 -12  -6   24.62    1.60
  -3 -12   6   23.88    1.49
   3 -12  -5   65.09    3.22
   3 -12  -5   69.65    3.27
  -3 -12   5   64.13    3.11
  -3 -12   5   68.20    3.26
   3 -12  -4    5.65    1.16
  -3 -12   4    5.58    0.92
   3 -12  -4    5.18    1.11
  -3 -12   4    7.35    1.07
  -3 -12   3    8.97    1.13
  -3 -12   3    8.96    1.20
   3 -12  -3   10.40    1.36
  -3 -12   3    6.84    1.04
   3 -12  -3    8.16    1.20
  -3 -12   2    1.31    0.89
  -3 -12   2    1.56    0.87
   3 -12  -2    3.08    1.04
  -3 -12   2    2.84    0.93
   3 -12  -2    2.06    1.16
  -3 -12   2    1.48    0.94
  -3 -12   1    1.24    0.94
  -3 -12   1    1.05    0.88
   3 -12  -1    1.45    1.03
  -3 -12   1    1.64    0.92
   3 -12   0   56.31    3.09
  -3 -12   0   56.33    2.88
   3 -12   0   63.09    3.07
  -3 -12   0   56.76    2.92
   3 -12   1    2.25    1.16
   3 -12   1    1.30    1.05
  -3 -12  -1    4.01    0.98
  -3 -12  -1    0.73    0.88
   3 -12   2   95.00    4.44
  -3 -12  -2   88.64    4.25
   3 -12   2  100.45    4.42
  -3 -12  -2   95.79    4.29
   3 -12   3   14.43    1.46
  -3 -12  -3   14.70    1.33
   3 -12   3   16.88    1.47
  -3 -12  -3   16.07    1.31
   3 -12   4   24.09    1.64
   3 -12   4   22.09    1.65
  -3 -12  -4   17.91    1.48
  -3 -12  -4   22.25    1.52
   3 -12   5  119.73    5.21
  -3 -12  -5  116.15    5.17
   3 -12   5  124.01    5.30
   3 -12   6   84.22    3.70
  -3 -12  -6   79.31    3.71
   3 -12   6   84.24    3.83
   3 -12   7    0.53    0.66
   3 -12   7    0.43    0.79
   3 -12   8   10.26    1.03
   3 -12   9    3.82    0.74
   3 -12  10    2.40    0.57
   3 -12  11    4.69    0.45
   3 -13  -7   50.73    2.33
  -3 -13   6   61.33    2.81
   3 -13  -6   91.73    3.16
   3 -13  -5    6.96    0.89
  -3 -13   5    4.66    0.58
   3 -13  -4   25.25    1.49
  -3 -13   4   23.61    1.30
   3 -13  -3   -0.55    0.86
   3 -13  -3    0.89    0.78
  -3 -13   3    0.96    0.55
   3 -13  -2    8.30    1.07
   3 -13  -2    8.47    0.99
  -3 -13   2    6.41    0.81
  -3 -13   1    7.43    0.83
   3 -13  -1    8.67    0.98
   3 -13   0    5.23    1.00
  -3 -13   0    5.81    0.77
   3 -13   0    6.03    0.96
   3 -13   1    2.16    0.90
   3 -13   1    1.56    0.78
  -3 -13  -1    0.53    0.64
   3 -13   2    0.74    0.85
   3 -13   2   -0.05    0.75
  -3 -13  -2    0.43    0.69
   3 -13   3    0.47    0.78
   3 -13   3    0.63    0.68
  -3 -13  -3   -0.16    0.65
   3 -13   4    0.41    0.70
   3 -13   4    1.02    0.68
  -3 -13  -4    0.53    0.64
   3 -13   5    2.10    0.60
   3 -13   5    1.41    0.67
   3 -13   6    1.04    0.57
   3 -13   7    3.11    0.54
   3 -13   8    1.70    0.36
   3 -14  -3   17.67    0.94
   3 -14  -2    0.38    0.42
   3 -14  -1   14.67    0.87
   3 -14   0    0.03    0.41
   3 -14   1   18.40    0.97
   3 -14   2   14.99    0.83
   3 -14   3   43.67    1.87
  -4   0  21    0.21    0.43
   4   0 -21    0.35    0.37
   4   0 -20   21.20    1.28
   4   0 -19    0.26    0.77
   4   0 -18    3.99    1.03
   4   0 -17    1.89    1.05
   4   0 -16   41.92    2.48
   4   0 -15    0.19    0.91
   4   0 -14   99.38    7.04
   4   0 -14  109.94    5.10
   4   0 -14  115.61    5.23
   4   0 -14  113.03    5.13
   4   0 -13    1.21    1.01
   4   0 -13   -0.86    1.01
   4   0 -13   -1.14    1.89
   4   0 -12  156.77    8.53
   4   0 -12  153.81    6.64
   4   0 -12  154.41    6.68
   4   0 -11    2.74    1.76
  -4   0  11   -0.58    1.13
   4   0 -11    0.68    0.91
   4   0 -10    6.70    1.92
  -4   0  10    6.49    1.38
   4   0 -10    6.28    0.99
   4   0  -9    0.47    1.61
  -4   0   9    0.62    0.99
   4   0  -9    0.35    0.78
   4   0  -8  100.93    5.73
  -4   0   8  114.54    5.36
   4   0  -7    0.18    1.38
  -4   0   7    1.07    1.00
   4   0  -6 1095.81   42.61
  -4   0   6 1055.47   42.12
   4   0  -5    0.55    1.33
  -4   0   5   -0.53    0.81
  -4   0   4 5837.73  225.47
   4   0  -4 5827.26  225.83
   4   0  -3    0.10    1.10
  -4   0   3   -0.49    0.78
  -4   0   2 1173.62   45.78
   4   0  -1    0.36    0.87
   4   0   0    1.42    0.91
   4   0   1    0.31    0.92
   4   0   2 2592.71  100.67
   4   0   3    0.43    1.04
   4   0   4 2437.82   94.97
   4   0   5   -0.15    1.25
   4   0   6  114.86    5.72
  -4   0  -6  107.01    5.64
   4   0   7   -1.80    1.68
  -4   0  -7   -0.20    1.53
   4   0   8   17.82    2.34
  -4   0  -8   24.19    2.70
   4   0   9    0.80    1.52
  -4   0  -9    0.54    1.56
   4   0  10  193.06    9.76
  -4   0 -10  192.72    9.84
  -4   0 -11   -0.17    0.91
  -4   0 -11   -0.68    1.71
   4   0  11   -1.03    1.87
  -4   0 -12  224.53    9.22
   4   0  12  231.21   11.53
  -4   0 -12  218.71    9.35
  -4   0 -12  209.33   11.27
  -4   0 -13    1.14    1.04
   4   0  13    0.42    2.05
  -4   0 -13   -0.25    0.90
  -4   0 -13    0.10    1.03
  -4   0 -13    2.02    1.88
  -4   0 -14  365.90   15.01
  -4   0 -14  359.51   17.32
  -4   0 -14  363.02   14.79
   4   0  14  376.96   17.67
  -4   0 -15   -1.08    0.94
  -4   0 -15    0.43    2.10
   4   0  15   -0.46    2.26
  -4   0 -15   -0.44    1.17
  -4   0 -16   55.87    2.85
  -4   0 -16   56.21    3.15
  -4   0 -17   -0.19    1.02
  -4   0 -19    0.37    0.72
  -4   0 -20    6.04    0.73
  -4  -1  21    1.10    0.49
   4  -1 -21    1.65    0.46
   4   1 -20    6.98    0.70
   4  -1 -20    5.15    0.79
   4   1 -19   10.04    1.01
   4  -1 -19   11.63    1.15
   4   1 -18    1.38    0.87
   4  -1 -18    1.75    0.96
   4  -1 -17   45.20    2.57
   4   1 -17   44.02    2.46
   4  -1 -16    2.97    1.15
   4   1 -16    2.32    0.97
   4  -1 -16    3.54    1.17
   4  -1 -15   14.71    1.52
   4   1 -15   14.83    1.39
   4  -1 -15   10.96    1.50
   4  -1 -14   69.25    5.66
   4   1 -14   85.94    5.93
   4   1 -14   72.98    3.81
   4  -1 -14   78.44    3.82
   4  -1 -14   75.78    3.78
   4  -1 -13   34.04    2.17
  -4  -1  13   29.84    2.93
   4  -1 -13   35.66    3.69
   4  -1 -13   35.19    2.12
   4   1 -13   35.44    2.19
   4  -1 -12  209.34    8.63
  -4  -1  12  196.78    9.84
   4  -1 -12  199.42    8.57
   4   1 -12  212.30    8.63
   4  -1 -12  193.34    8.60
   4  -1 -11    1.22    0.88
   4   1 -11    0.37    0.88
  -4  -1  11   -0.23    1.30
   4   1 -11    0.91    1.60
   4   1 -10  214.89    8.97
   4  -1 -10  216.69    8.97
  -4  -1  10  216.78   10.06
   4   1 -10  234.13   10.64
   4  -1  -9   16.48    1.28
   4   1  -9   14.68    1.22
   4   1  -9   20.05    2.35
  -4  -1   9   16.08    1.88
  -4   1   9   16.11    1.55
   4   1  -8   39.45    3.01
  -4   1   8   31.83    2.10
  -4  -1   8   32.65    2.64
  -4   1   7  556.56   22.36
  -4  -1   7  562.28   22.89
   4   1  -7  571.04   23.14
   4   1  -6  287.33   12.44
  -4  -1   6  315.57   12.28
  -4   1   6  276.46   11.73
   4   1  -5    5.14    1.37
  -4   1   5    5.83    0.83
  -4  -1   5    6.61    1.19
  -4   1   4  440.24   17.69
  -4  -1   4  456.01   18.10
   4   1  -4  454.36   18.26
   4   1  -3  958.77   36.86
   4  -1  -3  874.37   36.81
  -4  -1   3  966.11   36.75
  -4  -1   2 4527.69  176.09
  -4   1   2 4571.69  176.10
  -4   1   1  850.29   32.48
  -4  -1   1  813.12   32.46
   4  -1  -1  811.97   32.37
   4   1  -1  824.11   32.40
  -4   1   0   29.05    1.87
  -4  -1   0   23.60    1.78
   4  -1   0   26.98    1.72
   4   1   0   27.85    1.74
  -4   1  -1   59.31    3.19
  -4  -1  -1   67.26    3.26
   4   1   1   66.12    3.20
   4  -1   1   60.38    3.12
   4   1   2   46.99    2.62
   4   1   3    3.10    1.09
   4   1   4 1462.31   57.40
   4   1   5  391.89   16.34
   4   1   6  839.93   33.74
  -4   1  -6  836.05   33.74
   4   1   7  178.53    8.35
  -4   1  -7  165.67    8.24
  -4   1  -8   15.89    2.17
   4   1   8   10.66    1.99
   4   1   9  148.74    7.82
  -4   1  -9  149.23    7.83
  -4   1 -10    2.14    1.65
   4   1  10    5.78    1.86
   4   1  11   -0.69    1.73
  -4   1 -11   -1.02    1.79
  -4   1 -11    1.03    0.88
  -4  -1 -11    0.69    0.84
  -4  -1 -12   96.05    4.57
  -4   1 -12   95.27    4.58
  -4  -1 -12   97.73    4.51
  -4   1 -12  109.22    6.57
   4  -1  12   99.36    6.45
   4   1  12   94.04    6.36
  -4   1 -13   21.81    1.77
  -4   1 -13   24.82    1.87
  -4  -1 -13   20.84    1.80
  -4  -1 -13   22.50    1.71
   4   1  13   17.90    3.08
   4  -1  13   20.39    3.15
  -4   1 -13   20.99    3.03
  -4   1 -14   -1.27    2.08
  -4  -1 -14    3.37    2.17
  -4   1 -14    2.37    1.12
   4   1  14    0.44    2.38
   4  -1  14    0.88    2.02
  -4  -1 -14    1.21    1.06
  -4  -1 -15  237.37   12.50
  -4   1 -15  231.09   12.43
  -4  -1 -15  238.50   10.02
   4  -1  15  235.64   12.57
   4   1  15  244.87   12.69
  -4   1 -15  243.02   10.16
  -4  -1 -16    5.96    1.12
  -4   1 -16    6.20    1.24
  -4   1 -17   79.45    3.82
  -4  -1 -17   75.50    3.63
  -4   1 -18   56.24    2.83
  -4  -1 -18   51.29    2.55
  -4  -1 -19   35.06    1.95
   4  -1  20    0.99    0.61
   4   1  20    1.19    0.58
  -4  -1 -20    1.45    0.59
  -4   1 -20    0.19    0.52
   4  -2 -21    0.23    0.45
  -4  -2  21    0.49    0.48
   4  -2 -20    0.77    0.64
  -4  -2  20   -0.23    0.76
   4   2 -19   13.71    1.00
   4  -2 -19   17.35    1.36
   4  -2 -18    4.50    1.08
   4   2 -18    4.89    0.83
   4  -2 -17  136.22    6.12
   4   2 -17  137.50    5.92
   4  -2 -16   14.80    1.57
   4   2 -16   16.34    1.34
  -4  -2  16   18.16    2.99
   4  -2 -16   13.94    1.58
   4  -2 -15   20.96    1.88
   4  -2 -15   24.30    1.87
   4   2 -15   21.96    1.59
  -4  -2  14    9.22    2.11
   4  -2 -14    8.55    1.32
   4  -2 -14    7.40    1.32
   4  -2 -14    8.03    1.27
  -4  -2  13   27.00    3.10
   4  -2 -13   27.05    2.03
   4  -2 -13   30.72    2.10
   4  -2 -13   28.01    1.98
   4   2 -13   35.34    3.55
   4  -2 -13   33.07    3.58
   4  -2 -13   29.46    2.05
   4   2 -13   32.70    2.04
  -4  -2  12   28.87    3.03
   4  -2 -12   31.02    2.04
   4  -2 -12   31.91    2.08
   4  -2 -12   31.51    1.99
   4   2 -12   36.80    2.08
   4  -2 -12   30.65    2.01
   4  -2 -12   28.30    3.29
   4   2 -12   36.17    3.54
   4  -2 -11   70.02    3.49
   4   2 -11   76.69    3.52
   4   2 -11   71.12    4.89
   4  -2 -11   74.98    5.10
  -4  -2  11   74.94    4.82
   4   2 -10    0.66    0.75
   4  -2 -10    0.07    0.78
   4   2 -10    2.13    1.54
   4  -2 -10    1.65    1.67
  -4  -2  10   -1.24    1.39
   4  -2  -9  268.56   10.88
   4   2  -9  265.62   10.87
   4  -2  -9  281.20   12.36
   4   2  -9  264.94   12.21
  -4  -2   9  275.07   12.19
   4   2  -8    9.45    1.00
   4   2  -8    9.17    1.74
   4  -2  -8   12.81    1.96
   4   2  -7   71.16    4.14
   4  -2  -7   71.48    4.11
  -4  -2   7   60.77    3.93
  -4  -2   6  852.23   34.72
   4   2  -6  874.59   34.71
   4  -2  -6  872.97   34.72
   4  -2  -5    2.49    1.19
   4   2  -5    6.04    1.24
  -4  -2   5    5.23    1.33
  -4  -2   4  216.63    9.59
   4   2  -4  222.45    9.50
   4  -2  -4  223.48    9.53
   4   2  -3    2.92    1.07
   4  -2  -3    2.78    1.09
   4   2  -2   33.53    2.16
   4  -2  -2   35.76    2.17
  -4  -2   2   32.43    2.14
  -4   2   2   35.68    2.15
  -4   2   1   14.12    1.27
  -4  -2   1   13.34    1.25
   4   2  -1   11.72    1.15
   4  -2  -1   12.47    1.17
  -4   2   0 3009.36  119.05
  -4  -2   0 3144.40  119.09
   4  -2   0 3084.72  118.99
   4   2   0 3055.01  118.98
  -4   2  -1   39.73    2.32
  -4  -2  -1   40.17    2.30
   4  -2   1   39.40    2.22
   4   2   1   42.23    2.26
   4  -2   2  155.74    6.90
   4   2   2  164.09    6.95
   4   2   3   11.17    1.31
   4  -2   3    9.63    1.31
   4  -2   4  104.31    5.10
   4   2   4  106.80    5.15
   4   2   5  248.20   10.68
   4  -2   5  241.32   10.66
  -4  -2  -6  173.10    8.33
  -4   2  -6  188.90    8.48
   4  -2   6  188.95    8.45
   4   2   6  174.58    8.39
  -4  -2  -7  798.25   32.90
  -4   2  -7  812.03   32.96
   4  -2   7  808.76   32.96
   4   2   7  824.95   32.94
  -4  -2  -8   51.88    3.75
  -4   2  -8   58.40    3.85
   4   2   8   50.61    3.75
   4  -2   8   54.24    3.82
  -4   2  -9  125.61    6.98
  -4  -2  -9  130.12    7.04
   4   2   9  127.74    6.97
   4  -2   9  129.76    7.04
  -4  -2 -10   40.63    3.71
  -4   2 -10   38.19    3.63
   4  -2  10   47.12    3.76
   4   2  10   46.65    3.84
  -4  -2 -11   15.65    1.53
  -4  -2 -11   13.49    1.39
   4   2  11   13.72    2.53
   4  -2  11   14.08    2.52
  -4  -2 -11   15.58    1.39
  -4  -2 -11   18.85    2.57
  -4   2 -11   15.27    2.44
  -4   2 -11   14.98    1.39
  -4  -2 -11   14.37    1.38
  -4  -2 -12   16.79    1.57
  -4   2 -12   17.48    1.56
  -4  -2 -12   17.93    1.54
   4   2  12   16.71    2.85
   4  -2  12   16.69    2.94
  -4   2 -12   23.38    3.02
  -4  -2 -12   19.88    2.97
  -4  -2 -12   18.81    1.48
  -4  -2 -12   18.03    1.56
  -4  -2 -13  139.31    8.51
  -4   2 -13  159.20    8.88
  -4   2 -13  155.21    6.71
  -4  -2 -13  149.96    6.71
   4   2  13  144.00    8.81
   4  -2  13  148.03    8.85
  -4  -2 -13  156.89    6.69
  -4  -2 -13  149.33    6.52
  -4  -2 -13  145.60    6.66
   4   2  14    6.08    2.41
   4  -2  14    4.32    1.98
  -4  -2 -14    2.05    0.97
  -4  -2 -14    2.20    1.10
  -4  -2 -14    1.65    1.86
  -4   2 -14    3.74    2.01
  -4  -2 -14    1.17    1.13
  -4   2 -14    1.36    1.08
   4   2  15    4.40    2.22
   4  -2  15    6.54    2.40
  -4  -2 -15    5.01    1.22
  -4  -2 -15    3.37    0.95
  -4   2 -15    3.95    1.19
  -4  -2 -15    3.51    1.20
  -4  -2 -15    8.28    2.33
  -4   2 -15    3.34    1.92
  -4   2 -16   34.75    2.25
  -4  -2 -16   31.25    2.16
  -4   2 -17    0.09    0.98
  -4  -2 -17   -0.46    0.97
  -4  -2 -17    0.79    0.94
  -4  -2 -18    0.31    0.81
  -4   2 -20    2.24    0.47
  -4  -3  21    0.16    0.40
   4  -3 -21    0.52    0.40
  -4  -3  20   10.54    1.05
   4  -3 -20   11.64    0.96
  -4  -3  19    2.00    1.00
   4  -3 -19    2.46    0.82
   4  -3 -18    5.92    1.09
   4  -3 -17   30.21    2.16
   4  -3 -17   31.54    2.11
   4  -3 -16    2.29    1.08
  -4  -3  16   -0.41    2.08
   4  -3 -16    3.28    1.28
  -4  -3  15    1.83    1.77
   4  -3 -15    0.10    1.18
   4  -3 -15   -0.64    1.14
   4  -3 -15    0.21    1.06
   4  -3 -14  127.06    6.07
   4  -3 -14  142.90    6.09
   4  -3 -14  134.78    6.07
  -4  -3  14  125.40    7.78
  -4  -3  13   12.88    2.30
   4  -3 -13    9.48    1.40
   4   3 -13   10.69    1.26
   4  -3 -13    9.77    1.42
   4  -3 -13    9.39    1.27
   4  -3 -12  183.29    7.86
   4  -3 -12  177.55    7.87
   4   3 -12  189.34    7.81
   4  -3 -12  182.12    7.83
  -4  -3  12  183.90    9.65
   4  -3 -12  189.18    9.86
   4   3 -12  185.29    9.66
   4  -3 -11    5.93    1.10
   4   3 -11    6.83    1.06
   4  -3 -11    4.95    1.00
  -4  -3  11    4.38    1.88
   4  -3 -11    4.08    1.81
   4   3 -11    6.92    2.04
   4   3 -10  376.21   14.88
   4  -3 -10  364.80   14.89
  -4  -3  10  356.98   16.51
   4  -3 -10  375.62   16.54
   4   3 -10  388.43   16.52
   4   3  -9   49.40    2.50
   4  -3  -9   50.58    2.52
  -4  -3   9   54.47    3.92
   4   3  -9   57.91    3.80
   4  -3  -9   44.59    3.63
   4  -3  -8   75.84    3.47
   4   3  -8   77.40    3.47
  -4  -3   8   77.76    4.76
   4  -3  -8   87.01    4.75
   4   3  -8   79.53    4.58
  -4  -3   7   19.83    2.32
   4  -3  -7   18.38    2.15
   4   3  -7   22.03    2.14
   4  -3  -6   48.68    3.17
   4   3  -6   49.91    3.16
  -4  -3   6   43.75    3.30
   4   3  -5   54.58    3.24
   4  -3  -5   62.97    3.40
  -4  -3   5   51.68    3.48
   4   3  -4   18.37    1.73
  -4  -3   4   17.80    1.88
   4  -3  -4   19.94    1.77
   4   3  -3  416.53   16.66
   4  -3  -3  406.61   16.66
  -4   3   3  422.77   16.67
  -4  -3   3  392.30   16.69
   4   3  -2  114.01    5.17
   4  -3  -2  113.09    5.17
  -4  -3   2  113.41    5.18
  -4   3   2  114.88    5.14
  -4  -3   1   80.88    4.24
  -4  -3   1   83.20    3.92
  -4   3   1   84.41    3.89
  -4  -3   0  259.13   11.06
   4  -3   0  257.80   10.68
   4   3   0  257.45   10.68
  -4  -3   0  268.41   10.76
  -4   3   0  265.25   10.74
   4  -3   1  590.59   23.35
   4   3   1  587.85   23.35
   4   3   2  269.00   10.86
   4  -3   2  254.82   10.82
   4  -3   3    0.32    0.93
   4   3   3   -0.54    0.88
   4  -3   4  330.39   13.86
   4   3   4  334.58   13.86
  -4  -3  -5   66.17    3.85
  -4   3  -5   69.18    3.89
   4   3   5   71.92    3.92
   4  -3   5   70.80    3.91
  -4  -3  -6  196.86    8.97
  -4   3  -6  203.42    9.05
   4  -3   6  200.64    9.01
   4   3   6  183.65    8.92
  -4  -3  -7  255.06   11.15
  -4   3  -7  243.32   11.13
   4  -3   7  247.14   11.10
   4   3   7  237.29   11.05
  -4   3  -8   91.50    5.14
  -4  -3  -8   93.40    5.18
   4  -3   8   75.09    5.00
   4   3   8   82.52    4.99
  -4  -3  -9   94.82    5.47
  -4   3  -9   90.25    5.47
   4  -3   9   80.72    5.36
   4   3   9   93.09    5.48
  -4  -3 -10  127.76    5.65
   4  -3  10  132.35    7.26
   4   3  10  136.66    7.22
  -4  -3 -10  118.65    5.55
  -4  -3 -10  131.63    7.15
  -4   3 -10  125.64    7.08
  -4  -3 -11   21.64    1.81
  -4   3 -11   15.73    2.58
  -4  -3 -11   20.20    2.75
   4  -3  11   20.45    2.73
   4   3  11   17.69    2.75
  -4  -3 -11   19.96    1.55
  -4  -3 -11   19.82    1.56
  -4   3 -11   20.05    1.56
  -4  -3 -11   20.08    1.56
  -4  -3 -11   19.10    1.60
  -4  -3 -12  145.44    6.57
   4  -3  12  152.09    8.54
   4   3  12  142.61    8.45
  -4   3 -12  150.64    6.57
  -4  -3 -12  155.44    6.58
  -4  -3 -12  134.94    8.25
  -4   3 -12  143.30    8.41
  -4  -3 -12  148.92    6.52
  -4  -3 -12  150.36    6.57
  -4  -3 -13    2.37    1.14
  -4   3 -13    2.31    1.85
  -4  -3 -13    3.05    1.87
  -4   3 -13    3.22    1.03
  -4  -3 -13    3.83    1.11
  -4  -3 -13    2.99    1.05
   4   3  13    1.61    1.87
   4  -3  13    3.60    1.94
  -4  -3 -14   -0.42    1.24
  -4   3 -14    0.60    1.00
  -4  -3 -14    1.96    1.07
  -4  -3 -14   -0.39    1.85
  -4   3 -14    0.40    1.90
   4  -3  14   -1.65    2.00
   4   3  14    0.42    2.09
  -4  -3 -14   -1.26    1.13
  -4  -3 -15   41.20    2.61
   4  -3  15   33.85    3.90
   4   3  15   41.27    4.01
  -4  -3 -15   43.69    2.41
  -4  -3 -15   42.92    2.55
  -4   3 -15   43.16    2.49
  -4  -3 -16   61.52    3.12
  -4   3 -16   67.67    3.26
  -4  -3 -16   65.79    3.35
  -4  -3 -16   60.85    3.31
  -4  -3 -17    3.13    1.06
  -4   3 -17    2.98    0.90
  -4  -3 -17    2.36    0.78
  -4  -3 -18    9.29    1.11
  -4  -3 -18   12.46    1.16
  -4  -3 -19   12.87    0.96
   4  -3  19   12.34    0.98
   4   3  19   12.47    1.02
  -4   3 -19   13.27    0.89
  -4  -3 -19   11.78    1.01
   4  -3  20   18.43    1.11
  -4  -3 -20   17.35    1.01
   4  -4 -21    3.53    0.38
  -4  -4  20   13.91    1.06
   4  -4 -20   14.43    0.99
  -4  -4  19    0.47    0.86
   4  -4 -19   -0.58    0.76
  -4  -4  18   37.38    2.27
   4  -4 -18   32.43    2.02
   4  -4 -17   -0.27    1.10
  -4  -4  17   -0.20    1.24
  -4  -4  16   25.08    1.70
   4  -4 -16   21.33    1.45
   4  -4 -16   25.06    1.93
   4  -4 -15    1.41    0.75
  -4  -4  15    0.39    1.78
  -4   4  15    0.78    1.63
  -4  -4  15    5.73    2.03
   4  -4 -15    2.45    1.31
  -4  -4  15    2.76    1.07
  -4  -4  14   36.97    3.84
   4  -4 -14   40.22    2.56
  -4  -4  13   16.56    2.87
   4  -4 -13   24.75    1.95
   4  -4 -12   52.01    2.87
   4  -4 -12   50.07    2.87
  -4  -4  12   46.39    4.28
   4  -4 -12   52.06    2.82
   4  -4 -11    5.25    1.10
   4   4 -11    5.34    1.71
   4  -4 -11    7.12    1.93
   4  -4 -11    7.08    1.05
   4   4 -11    6.86    0.97
   4  -4 -11    7.75    1.26
  -4  -4  11    9.53    2.26
   4  -4 -11    5.89    1.01
   4   4 -10    3.98    1.66
   4  -4 -10    8.56    1.79
   4  -4 -10    6.41    1.02
  -4  -4  10    6.85    1.92
   4  -4 -10    7.03    0.97
   4   4 -10    5.05    0.86
   4  -4 -10    6.78    1.06
  -4  -4   9   77.20    5.11
   4  -4  -9   81.89    4.92
   4   4  -9   83.82    4.80
   4   4  -9   81.75    3.58
   4  -4  -9   74.97    3.58
  -4  -4   8  212.68   10.41
   4   4  -8  219.87    9.95
   4  -4  -8  224.52   10.05
   4  -4  -8  210.02    8.72
   4   4  -8  216.65    8.73
   4  -4  -7    1.27    1.25
   4   4  -7    2.11    1.29
  -4  -4   7    2.49    1.67
   4   4  -6   53.92    3.20
   4  -4  -6   46.87    3.12
  -4  -4   6   50.29    3.62
   4  -4  -5  464.51   18.49
   4   4  -5  450.92   18.42
  -4  -4   5  428.79   18.96
   4  -4  -4   98.01    4.62
   4   4  -4  100.04    4.62
  -4   4   4   92.36    4.61
  -4  -4   4   88.92    4.70
   4  -4  -3    0.10    0.88
   4   4  -3    0.86    0.84
  -4   4   3    0.88    0.87
  -4  -4   2  214.45    9.21
   4   4  -2  205.52    8.52
   4  -4  -2  192.55    8.47
  -4  -4   2  205.74    8.54
  -4   4   2  200.97    8.48
  -4  -4   1   30.02    2.37
   4   4  -1   28.40    1.81
   4  -4  -1   26.75    1.79
  -4   4   1   32.55    1.79
  -4  -4   1   27.88    1.78
  -4  -4   0   10.48    1.62
   4   4   1  142.95    6.15
   4  -4   1  144.70    6.17
   4  -4   2  109.14    4.86
   4   4   2  105.51    4.85
   4   4   3   99.44    4.62
   4  -4   3   94.50    4.58
   4   4   4   81.47    4.08
   4  -4   4   76.81    4.01
  -4   4  -4   77.91    4.05
  -4  -4  -4   79.23    4.06
   4  -4   5   13.44    1.65
   4   4   5   13.09    1.62
  -4  -4  -5   12.05    1.59
  -4   4  -5   17.35    1.76
   4  -4   6    8.04    1.53
   4   4   6    7.52    1.52
  -4   4  -6   10.59    1.66
  -4  -4  -6    6.51    1.43
   4  -4   7   27.57    2.41
   4   4   7   26.74    2.42
  -4  -4  -7   24.26    2.30
  -4   4  -7   29.37    2.54
   4   4   8   15.04    2.08
   4  -4   8   16.52    2.16
  -4  -4  -8   18.86    2.15
  -4   4  -8   17.58    2.13
   4  -4   9   29.56    2.89
   4   4   9   33.65    2.95
  -4  -4  -9   29.60    2.86
  -4   4  -9   37.49    3.08
   4  -4  10   25.66    2.87
   4   4  10   24.08    2.86
  -4   4 -10   26.10    1.72
  -4  -4 -10   30.10    1.77
  -4  -4 -10   28.80    1.87
  -4  -4 -10   25.32    1.73
  -4  -4 -10   27.13    1.87
  -4   4 -10   28.30    2.99
  -4  -4 -10   25.41    2.77
  -4  -4 -11    1.31    0.87
  -4   4 -11    2.23    0.97
  -4  -4 -11    2.16    0.89
  -4   4 -11    1.29    1.58
  -4  -4 -11    2.55    1.68
  -4  -4 -11    1.84    1.06
  -4  -4 -11    2.63    1.16
   4   4  11    1.66    1.83
   4  -4  11    2.33    1.79
  -4  -4 -12   42.49    2.52
  -4   4 -12   46.04    2.54
  -4  -4 -12   40.93    2.68
  -4  -4 -12   48.28    2.70
  -4   4 -12   44.76    4.03
  -4  -4 -12   49.09    4.10
   4  -4  12   48.41    4.12
   4   4  12   50.35    4.25
  -4  -4 -13    0.67    0.97
  -4   4 -13    0.27    0.92
  -4   4 -13    2.54    1.74
  -4  -4 -13    0.36    1.78
  -4  -4 -13   -0.19    1.08
  -4  -4 -13   -0.32    1.24
   4   4  13    0.76    2.10
   4  -4  13    4.49    2.02
  -4  -4 -14   24.01    1.95
  -4  -4 -14   23.63    1.87
   4  -4  14   21.18    3.01
   4   4  14   22.17    2.97
  -4  -4 -14   23.63    1.78
  -4   4 -14   22.36    1.71
  -4  -4 -15    6.08    1.30
  -4  -4 -15    8.42    1.23
  -4   4 -15    6.60    1.10
  -4  -4 -15    4.85    1.14
  -4   4 -16    3.43    0.89
  -4  -4 -16    3.30    1.16
  -4  -4 -16    3.34    1.02
  -4  -4 -16    3.31    1.03
  -4  -4 -17    1.47    1.04
  -4  -4 -17    0.94    0.78
  -4  -4 -17    0.29    0.86
  -4  -4 -18    1.67    0.71
   4  -4  18    2.28    0.67
   4   4  18    1.93    0.67
  -4  -4 -18    0.90    0.79
   4  -4  19    0.80    0.75
  -4  -4 -19    1.21    0.60
  -4  -4 -19    0.89    0.52
   4  -4  20    3.07    0.45
  -4  -5  20    1.04    0.50
  -4  -5  19   20.70    1.43
   4  -5 -18   14.07    1.19
  -4  -5  18   12.50    1.39
   4  -5 -17   15.54    1.38
  -4  -5  17   12.62    1.53
  -4  -5  16   29.25    2.21
  -4  -5  16   24.82    1.75
   4  -5 -16   29.84    1.91
  -4  -5  15    3.31    1.50
  -4  -5  15    3.10    1.10
   4  -5 -15    3.52    1.25
   4  -5 -15    3.52    1.10
   4  -5 -15    3.75    0.79
   4  -5 -15    5.23    1.24
  -4  -5  14   15.14    1.90
   4  -5 -14   14.67    1.26
   4  -5 -14   17.87    1.65
   4  -5 -14   17.14    1.59
  -4  -5  14   16.90    1.65
  -4  -5  14   16.94    2.89
   4  -5 -14   15.00    1.65
  -4  -5  13    0.33    1.41
   4  -5 -13    0.72    1.18
   4  -5 -13    1.24    0.81
   4  -5 -13    0.20    1.00
  -4  -5  13   -0.61    1.17
   4  -5 -13    0.42    1.25
  -4  -5  13    2.13    2.00
   4  -5 -12    7.50    1.16
   4  -5 -12    5.94    1.24
  -4  -5  12    7.85    2.50
   4  -5 -12    4.21    0.97
  -4  -5  12    6.43    1.34
   4  -5 -11   41.94    2.43
  -4  -5  11   41.74    4.18
   4  -5 -11   41.24    2.49
   4  -5 -11   43.59    2.35
   4  -5 -11   42.68    2.54
   4  -5 -10   46.83    2.58
   4  -5 -10   50.00    2.59
   4   5 -10   51.34    3.68
  -4  -5  10   49.48    4.23
   4  -5 -10   48.60    2.49
   4  -5 -10   48.54    2.63
   4  -5 -10   43.86    2.64
   4  -5  -9   82.89    3.74
   4  -5  -9   87.78    3.94
   4   5  -9   88.20    4.97
   4  -5  -9   76.52    4.81
   4  -5  -9   82.79    3.90
  -4  -5   9   77.87    5.59
  -4  -5   9   83.62    4.14
   4  -5  -9   88.24    4.00
   4  -5  -8   15.90    1.89
   4   5  -8   19.86    2.05
  -4  -5   8   19.96    2.71
   4   5  -7   24.06    2.12
   4  -5  -7   26.54    2.18
  -4  -5   7   28.01    2.84
  -4  -5   6   61.78    3.67
  -4   5   6   58.92    3.58
   4  -5  -6   66.55    3.58
   4   5  -6   61.51    3.48
  -4  -5   5   22.75    1.95
  -4   5   5   22.10    1.88
   4  -5  -5   24.60    1.83
   4   5  -5   25.49    1.84
  -4  -5   4   29.26    2.06
  -4   5   4   34.80    2.11
   4  -5  -4   35.27    2.04
   4   5  -4   30.49    2.00
  -4  -5   4   26.92    2.74
   4  -5  -3   21.47    1.47
  -4  -5   3   23.37    1.57
  -4  -5   3   20.70    1.53
  -4  -5   3   24.39    2.53
  -4  -5   2  122.82    5.35
   4  -5  -2  129.55    5.39
  -4  -5   2  139.56    6.62
   4  -5  -2  125.16    5.30
   4  -5  -2  123.19    5.29
   4  -5  -1  120.86    5.16
  -4  -5   1  134.95    6.39
   4  -5  -1  130.30    5.65
  -4  -5   0   86.76    4.48
   4  -5   0   75.55    3.36
  -4  -5  -1   26.22    1.47
  -4  -5  -2   10.09    1.01
   4  -5   2   11.64    1.06
  -4   5  -3  601.75   23.64
  -4  -5  -3  600.31   23.65
   4   5   3  592.12   23.61
   4  -5   3  581.27   23.60
   4  -5   4   90.17    4.13
  -4   5  -4   98.90    4.61
  -4  -5  -4  104.01    4.66
   4  -5   4   90.50    4.52
   4   5   4   94.51    4.55
   4  -5   5   28.62    1.73
  -4  -5  -5   31.89    2.22
  -4   5  -5   36.09    2.31
   4   5   5   29.72    2.19
   4  -5   5   27.88    2.17
   4  -5   6   53.44    2.58
  -4   5  -6   48.58    3.22
  -4  -5  -6   62.00    3.41
   4   5   6   51.63    3.25
   4  -5   6   52.11    3.26
   4  -5   7    4.80    0.78
   4  -5   7    4.24    1.27
   4   5   7    4.28    1.31
  -4  -5  -7    4.81    1.26
  -4   5  -7    3.08    1.18
   4  -5   8   -0.45    1.36
   4   5   8    1.34    1.27
  -4   5  -8    1.98    1.21
  -4  -5  -8    0.88    1.07
  -4  -5  -8    1.74    0.91
   4   5   9  132.88    7.06
   4  -5   9  128.97    7.05
  -4  -5  -9  138.62    5.93
  -4  -5  -9  128.40    5.82
  -4   5  -9  140.24    7.08
  -4  -5  -9  129.08    7.00
  -4   5 -10   38.77    3.25
  -4  -5 -10   36.11    3.11
  -4  -5 -10   37.31    2.29
   4  -5  10   30.75    3.12
   4   5  10   35.07    3.22
  -4  -5 -10   37.60    2.08
  -4  -5 -11    7.13    1.93
  -4  -5 -11   11.54    1.47
  -4  -5 -11    8.87    1.11
   4  -5  11    6.44    1.79
  -4  -5 -12  144.44    6.29
  -4  -5 -12  143.02    6.45
   4  -5  12  144.26    7.99
  -4  -5 -13    4.12    1.01
  -4  -5 -13    2.68    1.22
   4  -5  13    5.94    2.49
  -4  -5 -13    2.33    1.20
  -4  -5 -14    3.50    1.23
  -4  -5 -14    4.15    1.02
  -4  -5 -14    2.93    1.27
  -4  -5 -15  180.59    7.52
  -4  -5 -15  173.05    7.36
  -4  -5 -15  163.99    7.39
  -4  -5 -16   89.46    4.28
  -4  -5 -16   88.82    4.14
  -4  -5 -16   95.09    4.22
  -4  -5 -17   23.21    1.52
  -4  -5 -17   26.80    1.73
   4  -5  17   24.69    1.77
  -4  -5 -17   25.17    1.55
  -4  -5 -18   33.78    1.70
  -4  -5 -18   33.84    1.82
   4  -5  18   31.83    1.87
  -4  -5 -19   24.21    1.31
   4  -5  19   25.29    1.33
  -4  -6  19   24.04    1.36
   4  -6 -19   21.39    1.20
  -4  -6  18   17.20    1.38
   4  -6 -18   16.48    1.16
  -4  -6  17   46.41    2.54
   4  -6 -17   41.90    2.27
   4  -6 -16   10.06    1.15
   4  -6 -16    9.85    1.29
  -4  -6  16    9.16    1.52
  -4  -6  16   10.98    1.10
   4  -6 -15   85.84    3.94
  -4  -6  15   82.64    4.24
   4  -6 -15   81.50    4.02
   4  -6 -15   80.78    3.98
  -4  -6  15   77.90    3.88
  -4  -6  14   69.73    3.57
   4  -6 -14   74.69    3.54
   4  -6 -14   63.02    3.20
   4  -6 -14   79.23    3.65
  -4  -6  14   66.22    3.80
  -4  -6  13   35.91    4.00
   4  -6 -13   42.10    2.42
  -4  -6  13   43.72    2.58
   4  -6 -13   42.76    2.55
   4  -6 -13   37.54    2.17
  -4  -6  13   38.08    2.77
  -4  -6  12    3.38    1.50
   4  -6 -12    2.13    0.86
   4  -6 -12    2.52    1.05
   4  -6 -12    3.04    1.08
   4  -6 -12    1.87    1.26
  -4  -6  12    1.33    2.17
  -4  -6  12    1.40    1.19
  -4  -6  11   47.78    3.18
  -4  -6  11   48.60    4.77
  -4  -6  11   52.32    3.07
   4  -6 -11   57.91    2.92
   4  -6 -11   53.26    3.03
   4  -6 -11   55.12    2.79
   4  -6 -11   57.01    2.96
   4  -6 -11   52.78    3.02
   4  -6 -10    0.51    1.14
  -4  -6  10   -0.12    1.31
   4  -6 -10    1.45    0.85
   4  -6 -10    0.77    0.88
   4  -6 -10    0.96    1.02
   4  -6 -10   -0.76    1.08
  -4  -6  10   -0.73    1.16
  -4  -6  10   -1.23    2.06
  -4  -6   9  173.61    9.42
  -4  -6   9  177.65    7.39
   4  -6  -9  164.75    7.15
  -4  -6   9  165.34    7.45
   4  -6  -9  168.30    7.26
   4  -6  -9  172.30    7.22
   4  -6  -9  166.45    7.17
   4  -6  -9  163.43    7.11
  -4  -6   8   18.44    1.61
   4  -6  -8   15.34    1.28
   4  -6  -8   15.83    1.46
   4  -6  -8   16.73    1.41
   4  -6  -8   16.00    1.26
  -4  -6   8   13.41    1.60
  -4  -6   7  228.05    9.02
  -4  -6   7  197.57    8.98
  -4  -6   6   79.50    3.84
  -4  -6   6   82.34    5.40
  -4  -6   5  791.01   31.48
  -4  -6   5  833.33   33.33
  -4  -6   4    2.20    1.64
  -4  -6   3  255.44   10.48
  -4  -6   3  256.99   11.91
  -4  -6   2   27.35    1.75
   4  -6  -2   27.53    1.79
   4  -6  -1    6.82    1.07
  -4  -6   1    6.74    1.02
   4  -6  -1    7.05    1.02
  -4  -6   1    5.36    1.58
   4  -6   0    4.01    0.97
  -4  -6   0    3.73    0.89
   4  -6   0    5.34    1.17
  -4  -6   0    5.02    1.52
  -4  -6  -1    1.92    0.79
   4  -6   1    4.07    0.90
   4  -6   1    2.45    1.23
   4  -6   2    9.41    1.08
  -4  -6  -2   11.02    1.05
   4  -6   3  351.15   13.87
  -4  -6  -3  338.33   13.76
  -4  -6  -4  286.67   11.63
   4  -6   4  292.06   11.75
   4  -6   5  888.98   34.87
   4  -6   6   25.25    1.67
  -4  -6  -6   24.45    1.69
   4  -6   7  181.50    7.42
  -4  -6  -7  178.15    7.55
  -4  -6  -7  167.56    7.39
   4  -6   8    5.64    0.98
  -4  -6  -8    4.90    1.26
  -4  -6  -8    4.63    1.13
  -4  -6  -9   80.72    4.03
  -4  -6  -9   82.92    4.08
  -4  -6  -9   88.89    4.17
  -4  -6  -9   81.51    4.01
  -4  -6 -10   26.86    1.68
  -4  -6 -10   24.05    2.07
  -4  -6 -10   24.19    1.98
  -4  -6 -10   30.34    2.06
  -4  -6 -11   37.00    2.23
  -4  -6 -11   42.39    2.56
  -4  -6 -11   44.35    2.68
  -4  -6 -11   40.91    2.57
  -4  -6 -12    9.84    1.48
  -4  -6 -12    7.50    1.42
  -4  -6 -12    8.10    1.58
  -4  -6 -12    7.11    1.06
  -4  -6 -13    1.32    1.35
  -4  -6 -13    2.44    1.23
  -4  -6 -13    1.43    0.81
   4  -6  14    2.45    1.24
  -4  -6 -14    2.24    0.82
  -4  -6 -14    1.13    1.12
   4  -6  15   48.34    2.77
  -4  -6 -15   48.08    2.48
  -4  -6 -15   49.51    2.71
  -4  -6 -16   39.28    2.24
   4  -6  16   39.36    2.35
  -4  -6 -16   43.25    2.34
  -4  -6 -17    0.20    0.70
   4  -6  17   -0.78    0.80
  -4  -6 -17   -1.26    0.86
   4  -6  18    0.39    0.58
  -4  -6 -18    1.43    0.64
  -4  -7  19    2.48    0.43
   4  -7 -18    4.38    0.55
  -4  -7  18    4.86    0.80
   4  -7 -17   15.11    1.07
  -4  -7  17   16.11    1.36
  -4  -7  16    2.38    1.13
   4  -7 -16    2.31    0.82
   4  -7 -15    1.62    0.79
   4  -7 -15   -0.69    0.96
  -4  -7  15    0.54    0.87
  -4  -7  15    2.01    1.28
   4  -7 -14   66.06    3.30
  -4  -7  14   68.03    3.68
   4  -7 -14   69.46    3.50
  -4  -7  14   63.59    3.40
   4  -7 -14   69.47    3.41
   4  -7 -13   71.66    3.49
  -4  -7  13   70.29    3.87
   4  -7 -13   76.64    3.70
  -4  -7  13   69.70    3.61
   4  -7 -13   65.82    3.50
   4  -7 -12   84.56    3.95
   4  -7 -12   70.60    3.64
   4  -7 -12   82.76    3.87
  -4  -7  12   86.83    6.25
   4  -7 -12   83.99    4.08
  -4  -7  12   77.86    4.05
  -4  -7  12   85.75    4.31
  -4  -7  11  250.50   10.88
  -4  -7  11  257.33   10.80
   4  -7 -11  256.67   10.55
  -4  -7  11  246.27   13.13
   4  -7 -11  258.41   10.68
   4  -7 -11  249.36   10.55
   4  -7 -11  244.31   10.40
   4  -7 -11  267.03   10.65
  -4  -7  10  170.48    7.26
   4  -7 -10  168.01    6.98
   4  -7 -10  154.20    6.85
   4  -7 -10  157.14    6.95
   4  -7 -10  160.93    7.07
   4  -7 -10  167.17    7.08
  -4  -7  10  152.84    7.27
  -4  -7   9   59.65    3.30
   4  -7  -9   60.53    2.96
  -4  -7   9   52.33    3.28
   4  -7  -9   57.60    3.06
   4  -7  -9   59.88    3.10
   4  -7  -9   56.06    2.94
   4  -7  -9   54.41    2.86
  -4  -7   8   95.57    4.99
  -4  -7   8  101.78    6.80
   4  -7  -8  100.62    4.63
  -4  -7   8  112.33    5.01
   4  -7  -8  103.55    4.75
   4  -7  -8  106.07    4.78
   4  -7  -8  108.77    4.66
   4  -7  -8   98.35    4.62
  -4  -7   7    3.48    1.88
  -4  -7   7    4.75    1.23
   4  -7  -7    3.29    0.81
   4  -7  -7    3.45    0.94
   4  -7  -7    2.80    0.94
   4  -7  -7    2.72    0.99
   4  -7  -7    2.83    0.87
  -4  -7   6   41.92    3.96
  -4  -7   6   45.90    2.55
   4  -7  -6   37.62    2.24
   4  -7  -6   39.56    2.24
   4  -7  -6   44.67    2.35
   4  -7  -6   40.50    2.17
   4  -7  -6   41.19    2.24
   4  -7  -5    7.94    0.96
   4  -7  -5    6.22    1.04
  -4  -7   5    9.23    2.20
  -4  -7   5    7.45    1.22
  -4  -7   4   11.87    2.24
  -4  -7   3   13.50    2.23
  -4  -7   3   11.49    1.31
  -4  -7   2  219.00   11.04
  -4  -7   2  235.78    9.65
  -4  -7   1  123.42    7.00
  -4  -7   1  135.24    5.87
   4  -7  -1  136.78    5.91
   4  -7   0  230.12    9.72
  -4  -7   0  237.27    9.70
   4  -7   1  500.23   21.90
   4  -7   1  540.87   21.12
  -4  -7  -1  531.26   21.05
   4  -7   2  202.69   10.09
   4  -7   2  218.10    9.10
  -4  -7  -2  222.12    9.03
   4  -7   3  238.18   11.35
  -4  -7  -3  245.12    9.93
   4  -7   3  237.25   10.02
  -4  -7  -4  325.73   13.53
  -4  -7  -4  343.47   13.59
  -4  -7  -4  333.44   13.45
   4  -7   4  336.49   13.58
  -4  -7  -4  335.61   13.61
   4  -7   4  310.14   15.06
   4  -7   5   92.13    4.18
  -4  -7  -5   86.08    4.15
  -4  -7  -5   88.55    4.14
  -4  -7  -5   80.52    4.03
  -4  -7  -5   94.87    4.25
   4  -7   5   90.93    5.77
   4  -7   6   11.07    1.32
  -4  -7  -6   14.49    1.39
  -4  -7  -6   10.15    1.25
   4  -7   6   12.05    2.41
   4  -7   6   14.23    1.39
  -4  -7  -6   11.34    1.46
  -4  -7  -7   41.61    2.52
   4  -7   7   43.01    2.34
   4  -7   7   38.62    2.27
   4  -7   7   39.04    2.40
  -4  -7  -7   39.99    2.39
  -4  -7  -7   38.23    2.37
   4  -7   7   38.36    3.82
  -4  -7  -8  172.15    7.62
   4  -7   8  179.48    7.46
  -4  -7  -8  172.53    7.50
   4  -7   8  177.97    7.57
  -4  -7  -8  175.96    7.61
   4  -7   8  173.51    9.83
  -4  -7  -8  166.17    7.49
  -4  -7  -9    5.14    1.14
   4  -7   9    0.43    2.02
  -4  -7  -9    4.27    1.39
  -4  -7  -9    4.96    1.34
   4  -7   9    3.87    1.17
   4  -7  10    3.15    2.18
  -4  -7 -10    2.91    1.15
  -4  -7 -10    1.54    1.41
   4  -7  10    3.78    1.25
  -4  -7 -11    7.70    1.42
   4  -7  11    5.48    2.55
   4  -7  11    7.19    1.34
  -4  -7 -11    7.39    1.49
  -4  -7 -11    5.17    1.28
  -4  -7 -12   61.41    3.29
   4  -7  12   60.90    3.31
  -4  -7 -12   57.91    3.37
  -4  -7 -12   62.97    3.32
  -4  -7 -13    3.65    1.28
   4  -7  13    5.33    1.28
  -4  -7 -13    2.93    1.16
  -4  -7 -14    4.84    1.20
   4  -7  14    4.00    1.13
  -4  -7 -14    2.24    1.10
  -4  -7 -15    4.25    1.03
   4  -7  15    4.94    1.06
  -4  -7 -15    7.10    1.10
  -4  -7 -16    4.49    0.90
   4  -7  16    4.37    0.86
  -4  -7 -17    2.88    0.64
  -4  -8  18    1.90    0.42
  -4  -8  17    9.79    0.96
  -4  -8  16    4.05    0.95
  -4  -8  15   32.51    2.06
   4  -8 -15   29.20    1.64
  -4  -8  15   29.22    1.73
   4  -8 -14    0.90    0.69
  -4  -8  14   -0.16    0.83
  -4  -8  14    0.10    1.20
   4  -8 -14    2.35    1.07
   4  -8 -13    1.77    0.79
   4  -8 -13    0.58    0.87
  -4  -8  13    1.98    1.05
   4  -8 -13    0.61    1.06
  -4  -8  13   -0.33    1.19
   4  -8 -12   51.47    2.62
   4  -8 -12   50.27    2.56
  -4  -8  12   46.19    3.00
  -4  -8  12   44.94    2.80
   4  -8 -12   52.38    2.83
   4  -8 -11    3.39    1.38
  -4  -8  11    6.03    1.60
   4  -8 -11    2.64    0.75
   4  -8 -11    2.88    0.89
   4  -8 -11    4.60    0.98
   4  -8 -11    3.71    1.24
  -4  -8  11    3.15    1.29
   4  -8 -10  107.27    4.72
   4  -8 -10   90.28    4.37
   4  -8 -10  100.12    4.47
   4  -8 -10   98.86    4.44
  -4  -8  10   97.03    4.81
   4  -8 -10   94.25    4.60
  -4  -8  10  103.04    6.98
  -4  -8   9    2.25    2.17
  -4  -8   9    0.47    1.26
   4  -8  -9   -0.66    0.82
   4  -8  -9   -0.28    1.23
   4  -8  -9   -0.09    1.03
   4  -8  -9    0.84    0.85
   4  -8  -9   -0.07    0.77
  -4  -8   8   -0.44    1.92
  -4  -8   8   -0.12    1.30
   4  -8  -8   -0.29    0.81
   4  -8  -8    0.74    1.13
   4  -8  -8    2.11    1.12
   4  -8  -8    0.08    0.84
  -4  -8   7   -0.84    1.96
  -4  -8   7    0.58    1.24
   4  -8  -7   -0.25    0.93
   4  -8  -7   -0.07    0.74
   4  -8  -7    0.33    0.93
   4  -8  -7    0.79    0.85
   4  -8  -7   -1.01    1.11
  -4  -8   6    8.51    1.45
  -4  -8   6    9.02    1.17
   4  -8  -6    8.05    1.11
   4  -8  -6    9.88    1.27
   4  -8  -6    6.39    1.16
   4  -8  -6    9.11    1.19
  -4  -8   5    8.49    1.21
  -4  -8   5   11.09    2.47
   4  -8  -5    7.82    1.27
   4  -8  -5    7.64    1.22
   4  -8  -5    6.16    1.04
  -4  -8   4    0.87    1.22
  -4  -8   4    1.35    1.05
  -4  -8   4    0.72    1.58
   4  -8  -4    0.65    1.03
   4  -8  -4    1.14    0.98
  -4  -8   4    0.17    0.91
   4  -8  -4    0.16    0.87
   4  -8  -3    2.52    0.97
  -4  -8   3    4.06    1.77
  -4  -8   3    3.45    1.16
  -4  -8   3    3.78    1.08
   4  -8  -3    3.03    1.07
  -4  -8   3    2.77    0.98
   4  -8  -3    4.14    1.06
  -4  -8   3    3.67    1.27
   4  -8  -2    5.84    1.08
  -4  -8   2    6.63    1.86
  -4  -8   2    7.10    1.26
  -4  -8   2    6.72    1.26
   4  -8  -2   10.20    1.32
  -4  -8   2    5.06    1.23
   4  -8  -2    9.79    1.24
  -4  -8   2    6.67    1.07
  -4  -8   1   15.22    1.53
   4  -8  -1   17.84    1.58
  -4  -8   1   16.09    1.55
   4  -8  -1   16.37    1.62
   4  -8  -1   18.01    1.52
  -4  -8   1   14.78    1.37
  -4  -8   1   15.14    1.57
   4  -8  -1   14.22    1.39
  -4  -8   0   43.79    2.54
   4  -8   0   46.74    2.54
  -4  -8   0   41.92    2.45
   4  -8   0   43.38    2.60
  -4  -8   0   40.65    2.52
  -4  -8   0   49.07    2.64
   4  -8   0   43.32    2.45
  -4  -8  -1    4.75    1.13
   4  -8   1    4.82    1.17
  -4  -8  -1    3.77    0.99
   4  -8   1    3.74    1.14
  -4  -8  -1    5.73    1.12
   4  -8   1    4.52    1.12
   4  -8   2   -0.79    1.10
  -4  -8  -2    1.77    1.06
  -4  -8  -2    2.49    1.14
  -4  -8  -2    1.42    1.00
   4  -8   2    0.29    1.01
  -4  -8  -2    1.28    0.94
   4  -8   2   -0.96    1.25
   4  -8   3  111.76    5.07
  -4  -8  -3  110.47    4.94
  -4  -8  -3  104.12    5.01
   4  -8   3  110.57    5.03
  -4  -8  -3  110.18    5.04
  -4  -8  -3  107.69    4.91
  -4  -8  -3  106.80    4.88
   4  -8   3  102.92    6.13
  -4  -8  -4  138.44    6.10
   4  -8   4  140.65    6.09
  -4  -8  -4  135.52    6.07
   4  -8   4  133.14    6.07
  -4  -8  -4  140.28    6.09
  -4  -8  -4  133.17    5.98
  -4  -8  -4  134.31    5.95
   4  -8   4  116.78    7.30
  -4  -8  -5  144.34    6.26
   4  -8   5  135.35    6.16
  -4  -8  -5  137.76    6.18
   4  -8   5  138.79    6.15
   4  -8   5  137.37    6.04
  -4  -8  -5  137.91    6.13
  -4  -8  -5  142.36    6.09
   4  -8   5  115.08    7.58
  -4  -8  -6   69.65    3.63
   4  -8   6   72.50    3.59
   4  -8   6   73.75    3.56
  -4  -8  -6   64.85    3.39
   4  -8   6   68.24    3.47
  -4  -8  -6   70.88    3.57
  -4  -8  -6   70.84    3.53
   4  -8   6   62.83    5.03
  -4  -8  -7   10.60    1.51
   4  -8   7    8.79    1.34
   4  -8   7   10.39    1.30
  -4  -8  -7    9.56    1.24
  -4  -8  -7   11.45    1.38
   4  -8   7   13.66    1.38
  -4  -8  -7    9.57    1.44
   4  -8   7    8.03    2.39
  -4  -8  -8   20.80    1.73
  -4  -8  -8   25.35    1.99
   4  -8   8   22.47    1.75
   4  -8   8   21.42    1.63
   4  -8   8   23.86    1.83
  -4  -8  -8   23.88    1.93
  -4  -8  -8   24.93    1.95
   4  -8   8   22.32    3.14
  -4  -8  -9   61.28    3.21
   4  -8   9   57.80    3.09
   4  -8   9   66.91    3.30
  -4  -8  -9   56.53    3.26
  -4  -8  -9   64.22    3.41
   4  -8   9   61.46    5.20
  -4  -8  -9   59.42    3.26
  -4  -8 -10   16.48    1.72
   4  -8  10   16.22    1.60
  -4  -8 -10   17.05    1.56
  -4  -8 -11    9.50    1.53
   4  -8  11    8.88    1.35
  -4  -8 -11   10.36    1.30
  -4  -8 -12   76.79    3.79
   4  -8  12   78.37    3.69
  -4  -8 -12   70.90    3.71
  -4  -8 -12   70.25    3.60
  -4  -8 -13   12.04    1.34
   4  -8  13   14.93    1.38
  -4  -8 -13   12.06    1.44
   4  -8  14   43.94    2.45
  -4  -8 -14   48.12    2.51
  -4  -8 -14   52.98    2.61
  -4  -8 -15   60.77    2.81
  -4  -8 -15   56.56    2.82
  -4  -8 -16    7.34    0.78
  -4  -8 -16    6.07    0.81
  -4  -8 -17    0.36    0.36
  -4  -9  17    3.38    0.42
  -4  -9  16    1.45    0.65
  -4  -9  15    1.09    0.83
  -4  -9  14    9.16    0.85
  -4  -9  14    8.40    0.98
  -4  -9  13    0.63    0.84
   4  -9 -13   -0.14    0.90
  -4  -9  12    4.27    1.14
   4  -9 -12    6.95    1.14
  -4  -9  11    2.60    1.08
   4  -9 -11    2.18    0.98
   4  -9 -11    0.67    1.25
   4  -9 -10   -0.06    0.59
  -4  -9  10    0.89    1.18
   4  -9 -10    0.67    1.01
   4  -9 -10    0.36    1.22
   4  -9  -9   32.32    1.96
   4  -9  -9   32.84    1.87
   4  -9  -9   37.55    2.17
   4  -9  -9   35.99    2.27
  -4  -9   9   38.64    2.50
  -4  -9   8    0.96    1.24
   4  -9  -8    1.69    0.95
   4  -9  -8    0.89    0.95
   4  -9  -8    1.04    1.14
   4  -9  -8   -0.22    0.87
   4  -9  -7    6.21    1.10
  -4  -9   7    4.59    1.39
   4  -9  -7    7.28    1.17
  -4  -9   7    6.74    1.22
  -4  -9   7    4.79    1.44
   4  -9  -7    6.42    1.07
   4  -9  -7    4.68    1.25
  -4  -9   7    1.72    1.98
   4  -9  -6   26.09    1.80
  -4  -9   6   25.84    2.15
  -4  -9   6   26.60    1.88
   4  -9  -6   25.59    1.93
  -4  -9   6   22.13    1.86
   4  -9  -6   27.68    1.97
  -4  -9   6   27.16    3.47
  -4  -9   6   26.52    2.17
   4  -9  -5    2.82    1.05
  -4  -9   5    1.00    1.15
  -4  -9   5    3.61    1.99
   4  -9  -5    3.45    1.21
   4  -9  -5    3.47    1.19
  -4  -9   5    2.16    1.11
  -4  -9   5    2.74    1.34
  -4  -9   4   95.23    6.42
  -4  -9   4  102.56    4.75
   4  -9  -4   96.13    4.76
  -4  -9   4   96.28    4.70
   4  -9  -4  107.75    4.81
  -4  -9   4  100.93    4.93
   4  -9  -4  102.89    4.67
   4  -9  -3    7.52    1.25
  -4  -9   3    6.05    1.41
  -4  -9   3    7.43    1.41
  -4  -9   3    6.46    1.39
   4  -9  -3    7.97    1.41
  -4  -9   3    8.39    1.20
   4  -9  -3    7.59    1.34
  -4  -9   3    6.07    2.06
  -4  -9   2   16.14    1.69
  -4  -9   2   15.27    1.62
  -4  -9   2   17.75    1.70
   4  -9  -2   14.91    1.67
   4  -9  -2   15.90    1.52
  -4  -9   2   16.76    1.50
   4  -9  -2   16.60    1.63
   4  -9  -1   11.22    1.46
  -4  -9   1   12.01    1.30
  -4  -9   1   12.32    1.57
  -4  -9   1   11.23    1.53
  -4  -9   1   12.71    1.51
  -4  -9   0   18.62    1.62
  -4  -9   0   19.89    1.81
  -4  -9   0   22.53    1.84
   4  -9   0   22.70    1.90
  -4  -9   0   21.96    1.87
   4  -9   1  173.78    7.45
  -4  -9  -1  163.94    7.41
  -4  -9  -1  166.59    7.41
  -4  -9  -1  165.16    7.26
  -4  -9  -1  167.04    7.39
   4  -9   1  178.14    7.49
  -4  -9  -1  166.92    7.16
  -4  -9  -2    1.06    0.86
  -4  -9  -2    1.35    1.10
   4  -9   2    1.07    1.18
  -4  -9  -2   -0.09    1.00
   4  -9   2    1.66    1.15
  -4  -9  -2   -0.10    1.07
  -4  -9  -3   14.63    1.44
   4  -9   3   14.63    1.65
  -4  -9  -3   15.13    1.68
  -4  -9  -3   13.29    1.56
   4  -9   3   14.41    1.62
  -4  -9  -3   11.26    1.42
  -4  -9  -3   14.68    1.38
  -4  -9  -3   13.96    1.54
   4  -9   4    0.22    1.22
  -4  -9  -4    0.72    1.32
   4  -9   4    0.52    1.09
  -4  -9  -4    2.34    1.06
  -4  -9  -4    2.16    1.03
  -4  -9  -4    2.01    1.23
  -4  -9  -5   12.71    1.42
   4  -9   5   10.84    1.26
   4  -9   5   11.99    1.53
  -4  -9  -5   13.08    1.62
   4  -9   5   13.28    1.54
  -4  -9  -5   11.45    1.43
   4  -9   5   13.11    2.24
  -4  -9  -6   12.22    1.43
   4  -9   6   15.05    1.38
   4  -9   6   16.63    1.60
  -4  -9  -6   12.57    1.26
  -4  -9  -6   15.43    1.68
   4  -9   6   13.32    1.47
  -4  -9  -6   14.09    1.59
   4  -9   6   14.08    2.43
   4  -9   7   13.41    1.35
   4  -9   7   10.92    1.44
  -4  -9  -7   14.21    1.30
  -4  -9  -7   13.56    1.64
   4  -9   7   14.39    1.41
  -4  -9  -7   14.22    1.51
  -4  -9  -7   14.38    1.51
   4  -9   7   12.15    2.46
  -4  -9  -8    3.45    1.28
   4  -9   8    3.23    0.97
  -4  -9  -8    4.63    1.16
   4  -9   8    2.60    1.03
  -4  -9  -8    4.34    1.35
   4  -9   8    4.80    1.10
  -4  -9  -8    1.61    0.96
  -4  -9  -9    2.43    1.14
  -4  -9  -9    3.78    1.14
   4  -9   9    2.47    0.96
  -4  -9  -9    3.17    1.35
   4  -9   9    3.47    1.00
  -4  -9  -9    3.71    1.00
  -4  -9 -10    0.74    1.08
  -4  -9 -10    1.57    0.89
  -4  -9 -10    1.63    1.16
   4  -9  10    0.40    0.90
  -4  -9 -11    9.65    1.34
   4  -9  11   11.42    1.21
  -4  -9 -11    9.84    1.42
  -4  -9 -11   10.54    1.21
  -4  -9 -12    0.24    1.05
  -4  -9 -12    0.93    0.84
  -4  -9 -13    1.14    0.74
  -4  -9 -14   29.80    1.65
  -4  -9 -14   31.98    1.78
  -4  -9 -15   20.21    1.12
  -4  -9 -15   21.54    1.26
   4  -9  16    1.26    0.36
  -4 -10  13    0.40    0.70
  -4 -10  12    5.68    0.74
  -4 -10  12    6.94    1.01
  -4 -10  11    0.57    0.72
  -4 -10  11    1.30    0.98
  -4 -10  10    1.08    1.17
  -4 -10  10    1.34    0.82
   4 -10 -10    0.93    1.12
  -4 -10  10    0.19    1.06
  -4 -10   9    2.10    1.26
  -4 -10   9    3.23    0.95
   4 -10  -9    3.18    1.24
  -4 -10   9    2.65    1.10
  -4 -10   8    4.62    1.35
  -4 -10   8    4.71    1.04
   4 -10  -8    4.41    1.23
  -4 -10   8    4.05    1.29
   4 -10  -8    3.81    0.97
  -4 -10   7  105.91    5.17
  -4 -10   7  109.10    4.91
   4 -10  -7  114.50    5.01
  -4 -10   7  108.54    5.17
   4 -10  -7  101.81    4.73
   4 -10  -7  107.73    4.89
  -4 -10   6    0.98    1.01
   4 -10  -6   -0.57    1.15
   4 -10  -6    0.55    1.07
  -4 -10   6    0.76    1.11
  -4 -10   6    0.46    1.15
   4 -10  -6    1.27    0.98
  -4 -10   6   -0.12    1.21
  -4 -10   5   68.71    3.60
  -4 -10   5   63.15    3.28
   4 -10  -5   67.27    3.46
  -4 -10   5   62.72    3.37
   4 -10  -5   64.55    3.42
  -4 -10   4  193.33    8.14
  -4 -10   4  174.21    7.83
   4 -10  -4  182.37    7.95
  -4 -10   4  182.07    7.94
   4 -10  -4  190.27    8.03
  -4 -10   3  190.34    8.82
  -4 -10   3  213.10    9.01
   4 -10  -3  209.67    9.02
  -4 -10   3  218.56    9.09
  -4 -10   3  226.04    9.19
  -4 -10   2    0.09    1.01
  -4 -10   2    0.52    1.27
   4 -10  -2   -0.44    1.22
  -4 -10   2    0.22    1.21
  -4 -10   2    0.12    1.20
  -4 -10   1   30.37    2.15
  -4 -10   1   38.83    2.56
  -4 -10   1   36.62    2.41
  -4 -10   1   38.59    2.41
  -4 -10   0    1.10    1.06
  -4 -10   0    0.54    1.33
   4 -10   0    0.78    1.32
  -4 -10   0    1.40    1.17
  -4 -10   0    0.11    1.14
  -4 -10  -1    3.73    1.06
  -4 -10  -1    2.70    1.35
   4 -10   1    1.89    1.30
  -4 -10  -1    1.94    1.14
  -4 -10  -1    1.81    1.18
  -4 -10  -2   27.97    1.98
  -4 -10  -2   27.27    1.94
  -4 -10  -2   26.39    1.75
   4 -10   2   28.22    2.14
  -4 -10  -2   26.16    2.06
  -4 -10  -2   32.67    2.13
   4 -10   3    2.03    1.23
  -4 -10  -3    1.53    1.12
   4 -10   3    3.09    1.28
  -4 -10  -3    1.07    1.33
  -4 -10  -3    0.21    1.08
  -4 -10  -3    2.33    0.95
  -4 -10  -4   52.59    2.88
   4 -10   4   55.39    3.04
  -4 -10  -4   51.89    2.83
  -4 -10  -4   54.49    3.01
   4 -10   4   56.20    3.11
  -4 -10  -5   33.94    2.17
   4 -10   5   35.41    2.28
  -4 -10  -5   31.77    2.05
  -4 -10  -5   32.69    2.29
   4 -10   5   32.71    2.27
   4 -10   6  173.16    7.71
  -4 -10  -6  168.04    7.61
  -4 -10  -6  172.61    7.60
   4 -10   6  187.21    7.68
  -4 -10  -6  191.11    7.78
   4 -10   6  178.29    7.46
  -4 -10  -7   28.94    2.11
   4 -10   7   35.72    2.07
  -4 -10  -7   33.97    2.12
  -4 -10  -7   36.81    2.26
   4 -10   7   32.78    2.15
  -4 -10  -8   43.09    2.52
   4 -10   8   42.23    2.27
  -4 -10  -8   44.29    2.52
  -4 -10  -8   40.01    2.41
   4 -10   8   41.43    2.36
  -4 -10  -9   33.27    2.07
  -4 -10  -9   29.97    1.99
  -4 -10 -10   18.15    1.51
  -4 -10 -10   12.60    1.36
  -4 -10 -11   66.81    3.13
  -4 -10 -11   61.43    3.11
  -4 -10 -12    7.96    1.00
   4 -10  13   -0.14    0.73
  -4 -10 -13    0.83    0.68
   4 -10  14   21.91    1.21
  -4 -11  13   38.91    1.85
  -4 -11  12    8.68    0.93
  -4 -11  11   64.33    3.17
  -4 -11  11   73.10    3.24
  -4 -11  10   26.63    1.46
  -4 -11  10   27.19    1.73
  -4 -11  10   29.03    1.81
   4 -11  -9   25.54    1.75
  -4 -11   9   23.49    1.44
  -4 -11   9   22.52    1.70
  -4 -11   9   24.37    1.76
   4 -11  -8   21.26    1.62
  -4 -11   8   17.01    1.32
  -4 -11   8   16.59    1.54
  -4 -11   8   19.94    1.64
   4 -11  -7    4.46    0.98
   4 -11  -7    4.40    1.14
  -4 -11   7    3.82    0.90
  -4 -11   7    3.15    1.13
  -4 -11   7    3.51    1.18
   4 -11  -6   -0.16    0.97
  -4 -11   6    0.65    0.89
  -4 -11   6   -0.19    1.11
  -4 -11   6    0.32    1.11
  -4 -11   5    3.07    1.17
   4 -11  -5    5.76    1.20
  -4 -11   5    5.58    1.05
   4 -11  -4    0.75    1.14
  -4 -11   4   -0.35    1.23
  -4 -11   4    0.95    0.91
  -4 -11   4    0.91    1.17
  -4 -11   4    1.54    1.21
  -4 -11   3    2.89    1.35
   4 -11  -3    2.38    1.25
  -4 -11   3    1.95    0.94
  -4 -11   3    2.12    1.08
  -4 -11   3    2.65    1.15
   4 -11  -2    1.23    1.24
  -4 -11   2    1.66    1.39
  -4 -11   2    0.99    0.97
  -4 -11   2    1.11    1.08
  -4 -11   2    2.52    1.24
  -4 -11   1   57.68    3.23
  -4 -11   1   55.39    2.97
  -4 -11   1   60.05    3.20
  -4 -11   1   57.99    3.14
  -4 -11   0    8.47    1.30
  -4 -11   0    7.40    1.15
  -4 -11   0    9.57    1.38
  -4 -11   0   10.08    1.38
   4 -11   0    8.04    1.52
  -4 -11   0   11.61    1.56
  -4 -11  -1  111.61    5.19
  -4 -11  -1  118.58    5.39
  -4 -11  -1  125.86    5.42
  -4 -11  -1  117.49    5.45
   4 -11   1  111.85    5.41
   4 -11   2   35.34    2.31
  -4 -11  -2   33.60    2.15
  -4 -11  -2   36.54    2.30
   4 -11   3   20.39    1.76
  -4 -11  -3   18.30    1.56
  -4 -11  -3   17.08    1.57
   4 -11   4    2.19    1.16
  -4 -11  -4    3.25    1.15
   4 -11   4    3.53    1.18
  -4 -11  -4    3.39    1.10
   4 -11   5   70.53    3.63
  -4 -11  -5   76.85    3.47
  -4 -11  -5   80.47    3.72
   4 -11   5   75.13    3.76
  -4 -11  -5   68.67    3.56
   4 -11   6   22.15    1.55
  -4 -11  -6   17.43    1.38
  -4 -11  -6   18.97    1.59
   4 -11   6   20.39    1.70
  -4 -11  -6   17.38    1.54
   4 -11   7    0.51    0.84
  -4 -11  -7    1.17    0.83
  -4 -11  -7    2.14    0.96
   4 -11   7    2.33    1.10
  -4 -11  -7    2.45    1.10
   4 -11   8    5.40    0.82
  -4 -11  -8    4.36    1.01
  -4 -11  -8    5.38    0.93
   4 -11   8    4.75    1.07
  -4 -11  -9    3.89    0.92
  -4 -11  -9    5.33    0.88
   4 -11   9    4.80    1.04
  -4 -11 -10   10.23    1.03
   4 -11  10   12.81    1.15
  -4 -11 -10   11.41    1.02
   4 -11  11   32.18    1.75
  -4 -11 -11   32.16    1.66
   4 -11  12   11.27    0.89
  -4 -11 -12   13.57    0.86
  -4 -12  11    2.01    0.47
  -4 -12  10    0.56    0.58
  -4 -12   9    6.25    0.83
  -4 -12   9    5.74    0.82
  -4 -12   8   48.85    2.57
  -4 -12   8   54.79    2.56
  -4 -12   7    3.95    0.63
  -4 -12   7    3.13    0.89
  -4 -12   7    4.47    0.91
   4 -12  -6   18.24    1.31
  -4 -12   6   14.79    1.10
  -4 -12   6   16.14    1.37
   4 -12  -5   12.46    1.24
  -4 -12   5   13.36    1.07
  -4 -12   5   11.15    1.21
  -4 -12   4   30.39    1.81
   4 -12  -4   38.90    2.10
  -4 -12   4   29.61    2.05
  -4 -12   4   37.10    2.05
  -4 -12   3   48.58    2.50
  -4 -12   3   50.62    2.76
  -4 -12   3   49.03    2.67
   4 -12  -3   54.72    2.76
  -4 -12   2    6.33    1.10
  -4 -12   2    7.76    1.12
  -4 -12   2    6.73    0.95
   4 -12  -2    7.64    1.24
  -4 -12   2    4.97    1.02
  -4 -12   1   13.22    1.20
  -4 -12   1   13.58    1.31
  -4 -12   1   15.46    1.35
  -4 -12   0    6.51    1.07
  -4 -12   0    5.49    0.97
  -4 -12  -1   13.38    1.29
   4 -12   1   13.28    1.50
  -4 -12  -1   11.89    1.22
  -4 -12  -2   17.87    1.45
   4 -12   2   17.76    1.62
  -4 -12  -2   17.36    1.37
   4 -12   2   21.29    1.62
  -4 -12  -3    5.80    0.97
   4 -12   3    7.58    1.16
  -4 -12  -3    6.22    0.98
   4 -12   3    5.81    1.12
  -4 -12  -4   10.29    1.10
   4 -12   4    9.18    1.18
  -4 -12  -4   10.09    1.13
   4 -12   4   10.88    1.23
  -4 -12  -5   93.36    3.96
   4 -12   5   86.90    3.95
  -4 -12  -5   83.10    3.87
   4 -12   5   87.60    4.03
  -4 -12  -6   83.14    3.68
   4 -12   6   82.38    3.67
  -4 -12  -6   77.23    3.64
   4 -12   6   88.87    3.82
   4 -12   7    4.20    0.71
   4 -12   7    4.53    0.87
   4 -12   8   64.85    2.99
   4 -12   9    1.97    0.66
   4 -12  10   10.12    0.75
  -4 -13   7   -0.33    0.42
  -4 -13   6   10.13    0.80
  -4 -13   5    7.30    0.79
   4 -13  -4    5.35    0.87
   4 -13  -3    1.98    0.87
  -4 -13   3    2.48    0.52
   4 -13  -2   19.13    1.35
  -4 -13   2   16.15    1.02
  -4 -13   1    6.44    0.71
   4 -13   0   18.84    1.34
   4 -13   0   18.63    1.28
  -4 -13   0   14.79    1.05
   4 -13   1   -0.75    0.89
   4 -13   1    1.01    0.73
  -4 -13  -1   -0.11    0.59
   4 -13   2    0.49    0.82
   4 -13   2   -0.67    0.77
  -4 -13  -2    0.07    0.54
   4 -13   3    8.41    0.97
   4 -13   3    8.43    0.89
  -4 -13  -3    6.00    0.73
   4 -13   4   12.05    1.02
   4 -13   4   14.17    1.05
   4 -13   5   29.39    1.56
   4 -13   5   33.71    1.65
   4 -13   6   11.22    0.84
   4 -13   7   20.09    1.06
   4 -14  -1   -0.26    0.38
   4 -14   0    0.34    0.38
   4 -14   1    5.40    0.49
   4 -14   2   14.55    0.78
   5   0 -21    0.64    0.32
  -5   0  20   20.74    1.35
   5   0 -20   23.63    1.31
   5   0 -19   -0.31    0.78
   5   0 -18  171.89    7.30
   5   0 -17   -0.87    0.90
   5   0 -16    4.82    1.13
   5   0 -15    1.78    0.96
   5   0 -14   17.65    1.58
   5   0 -14   15.43    2.85
   5   0 -14   19.64    1.74
   5   0 -13    0.08    0.86
   5   0 -13   -0.35    0.97
   5   0 -13    0.38    1.03
   5   0 -13   -1.16    1.74
   5   0 -12   81.71    3.84
   5   0 -12   80.69    5.50
   5   0 -12   79.59    3.75
   5   0 -12   77.21    3.76
   5   0 -11    1.26    1.62
  -5   0  11    0.78    1.14
   5   0 -11   -0.31    0.81
   5   0 -10    5.02    1.77
  -5   0  10    6.90    1.37
   5   0 -10    5.87    0.98
   5   0  -9    0.74    1.46
  -5   0   9    0.16    1.11
   5   0  -9   -0.50    0.82
   5   0  -8  645.79   25.99
   5   0  -8  685.12   27.43
  -5   0   8  695.59   26.77
   5   0  -7    0.39    1.57
  -5   0   7   -0.25    1.06
  -5   0   6   31.34    2.15
   5   0  -6   34.47    2.68
   5   0  -5    0.62    1.23
  -5   0   5    0.20    0.84
  -5   0   4 2139.44   83.46
   5   0  -4 2156.23   83.86
   5   0  -3   -1.96    1.38
  -5   0   3   -0.09    0.81
   5   0  -1    0.18    0.99
   5   0   0  608.41   24.20
   5   0   1    0.39    0.98
   5   0   2  409.42   16.69
   5   0   3   -1.74    1.25
   5   0   4   31.13    2.37
   5   0   5   -1.15    1.34
   5   0   6  690.56   28.16
  -5   0  -7    1.96    1.49
   5   0   7   -0.22    1.50
  -5   0  -8  206.25    9.73
   5   0   8  194.41    9.66
  -5   0  -9   -0.29    1.60
   5   0   9    0.85    1.55
  -5   0 -10   12.32    2.30
   5   0  10   13.10    2.28
  -5   0 -11    0.27    0.90
   5   0  11   -0.72    1.78
  -5   0 -11    2.15    1.82
  -5   0 -12    1.89    0.87
  -5   0 -12    1.57    1.08
   5   0  12    1.58    2.04
  -5   0 -12   -0.39    1.86
  -5   0 -13    0.42    2.09
  -5   0 -13    0.21    1.09
   5   0  13   -2.14    2.23
  -5   0 -13   -0.25    0.89
  -5   0 -13   -0.32    1.05
   5   0  14  922.04   38.66
  -5   0 -14  892.60   35.66
  -5   0 -14  899.53   38.44
  -5   0 -14  926.88   35.92
  -5   0 -15   -0.43    1.98
  -5   0 -15   -0.32    0.93
   5   0  15   -1.81    2.24
  -5   0 -15    0.11    1.12
  -5   0 -16  195.87    8.26
  -5   0 -16  186.33    7.92
  -5   0 -17   -1.11    1.06
  -5   0 -18   14.82    1.37
  -5   0 -20   12.54    0.90
   5  -1 -21    0.43    0.37
   5  -1 -20   26.29    1.51
   5   1 -20   27.20    1.37
  -5  -1  20   26.23    1.57
   5   1 -19    7.97    0.88
   5  -1 -19    9.44    1.05
   5  -1 -18   22.17    1.72
   5   1 -18   26.58    1.64
   5   1 -17   10.60    1.20
   5  -1 -17   10.94    1.32
   5  -1 -16   51.44    2.74
   5   1 -16   44.42    2.57
   5  -1 -15   10.11    1.33
   5   1 -15   10.14    1.22
   5  -1 -15    9.00    1.38
   5  -1 -14    6.92    1.29
   5  -1 -14    5.52    1.14
   5   1 -14    6.79    1.06
   5   1 -14    3.30    2.16
   5  -1 -14    3.35    2.38
   5   1 -14    5.93    1.26
   5  -1 -13    1.10    1.04
   5   1 -13    1.53    1.78
   5  -1 -13   -1.17    1.94
   5  -1 -13    1.61    0.91
   5   1 -13    1.83    0.83
   5   1 -13    2.34    1.03
   5   1 -12   48.09    2.49
   5  -1 -12   37.78    2.44
   5  -1 -12   44.70    2.38
  -5  -1  12   41.13    3.33
   5   1 -12   42.44    3.88
   5  -1 -12   37.88    3.81
   5  -1 -12   44.87    2.47
   5  -1 -11   24.32    1.66
   5   1 -11   24.13    1.68
  -5  -1  11   21.43    2.34
   5   1 -11   27.46    2.99
   5   1 -10  395.29   15.33
   5  -1 -10  367.73   15.33
  -5  -1  10  371.60   16.42
   5   1 -10  402.41   17.02
   5  -1  -9   39.65    2.23
   5   1  -9   42.69    2.22
   5   1  -9   42.92    3.41
  -5   1   9   42.79    2.56
  -5  -1   9   44.53    3.07
   5   1  -8   96.34    4.14
   5  -1  -8   89.77    4.13
  -5  -1   8   98.39    5.12
  -5   1   8   96.25    4.50
   5   1  -8   92.49    5.31
  -5   1   7  128.01    5.99
  -5  -1   7  143.44    6.59
   5   1  -7  147.23    6.93
  -5   1   6  198.53    8.48
   5   1  -6  209.93    9.30
  -5  -1   6  204.12    8.95
  -5   1   5  895.38   35.58
  -5  -1   5  907.58   36.03
   5   1  -5  934.41   36.28
   5   1  -4    4.13    1.31
  -5  -1   4    2.97    1.14
  -5   1   3  530.70   21.13
  -5  -1   3  538.08   21.00
   5   1  -3  526.56   21.14
   5  -1  -3  490.62   21.07
  -5   1   2    5.10    1.22
  -5  -1   2    8.27    1.38
  -5  -1   2    5.77    1.22
   5   1  -1   75.37    3.59
  -5  -1   1   71.34    3.68
  -5   1   1   68.67    3.65
   5   1   0 3070.31  116.74
  -5  -1   0 2917.89  116.81
  -5   1   0 3034.44  116.83
   5   1   1   26.44    1.86
  -5  -1  -1   20.99    1.88
  -5   1  -1   26.93    1.93
   5   1   2   47.59    2.77
   5   1   3    9.70    1.40
   5   1   4  929.29   37.02
   5   1   5  138.26    6.72
   5   1   6  125.32    6.38
  -5   1  -7   51.65    3.79
   5   1   7   58.66    3.91
  -5   1  -8  140.13    7.59
   5   1   8  152.40    7.63
  -5   1  -9    7.74    2.02
   5   1   9    6.21    1.85
   5   1  10  109.37    6.68
  -5   1 -10  120.37    6.85
  -5   1 -11  155.39    6.62
  -5  -1 -11  150.51    6.60
  -5   1 -11  149.93    8.52
   5  -1  11  134.74    8.25
   5   1  11  146.33    8.39
  -5  -1 -11  153.65    6.53
  -5  -1 -12    0.35    0.95
  -5  -1 -12    2.44    1.10
  -5   1 -12    1.57    1.07
   5   1  12    3.55    2.28
   5  -1  12    4.35    2.26
  -5   1 -12    2.73    1.91
  -5   1 -13  138.70    6.33
  -5  -1 -13  143.40    6.38
  -5   1 -13  142.71    6.34
   5  -1  13  152.97    8.66
   5   1  13  146.71    8.61
  -5  -1 -13  128.38    8.32
  -5   1 -13  145.16    8.50
  -5  -1 -13  136.57    6.19
   5   1  14    3.12    2.13
   5  -1  14    0.44    2.10
  -5  -1 -14    0.74    1.02
  -5  -1 -14    0.85    1.77
  -5   1 -14    2.14    2.12
  -5   1 -14    0.76    1.11
   5  -1  15   51.23    4.86
   5   1  15   54.56    5.05
  -5   1 -15   55.73    3.21
  -5  -1 -15   59.67    3.06
  -5   1 -15   60.43    5.08
  -5  -1 -15   63.60    5.03
  -5  -1 -16   10.97    1.28
  -5   1 -16   14.61    1.50
  -5   1 -17   49.61    2.72
  -5  -1 -17   46.47    2.45
  -5  -1 -18    1.81    0.67
  -5   1 -18    1.12    0.91
  -5  -1 -19   70.91    3.26
  -5   1 -20    2.03    0.49
  -5  -1 -20    2.70    0.56
   5  -2 -21    2.42    0.45
   5  -2 -20   -0.05    0.61
  -5  -2  20   -0.40    0.72
   5  -2 -19    3.44    0.89
  -5  -2  19    2.58    0.97
   5   2 -18    5.09    0.79
   5  -2 -18    5.52    1.08
   5  -2 -17   -0.09    0.95
   5   2 -17   -0.48    0.71
   5  -2 -16   10.60    1.43
   5   2 -16   16.39    1.28
   5  -2 -15  352.50   14.29
   5   2 -15  343.76   14.06
   5  -2 -15  347.04   14.27
   5  -2 -14    2.50    2.04
   5   2 -14    2.02    2.01
  -5  -2  14    2.93    1.71
   5  -2 -14    1.72    1.18
   5  -2 -14    0.61    1.11
   5   2 -14    2.06    1.14
   5   2 -14    1.01    0.82
   5  -2 -14    2.18    1.06
   5  -2 -13  143.84    6.33
   5  -2 -13  143.93    6.35
  -5  -2  13  138.29    7.80
   5   2 -13  134.49    8.19
   5  -2 -13  136.98    8.28
   5  -2 -13  145.93    6.33
   5   2 -13  143.12    6.32
   5  -2 -13  141.70    6.31
   5  -2 -12    5.80    1.07
   5  -2 -12    5.97    1.17
   5  -2 -12    6.22    1.09
   5   2 -12    5.43    1.06
   5   2 -12    9.30    2.27
   5  -2 -12    6.41    2.03
   5  -2 -12    4.82    1.13
  -5  -2  12    3.86    1.68
   5  -2 -11  154.12    8.38
   5   2 -11  163.22    8.45
   5  -2 -11  156.10    6.66
   5   2 -11  164.03    6.68
   5  -2 -11  142.52    6.64
  -5  -2  11  159.73    8.13
   5  -2 -10   36.17    3.20
   5   2 -10   26.20    2.79
   5   2 -10   27.17    1.76
   5  -2 -10   31.25    1.86
  -5  -2  10   34.62    2.95
   5   2  -9   53.31    3.69
   5  -2  -9   43.91    3.50
   5   2  -9   43.98    2.30
   5  -2  -9   44.50    2.32
  -5  -2   9   45.91    3.39
  -5  -2   8  150.88    7.26
   5   2  -8  148.22    7.29
   5  -2  -8  143.07    7.25
   5   2  -8  135.26    5.94
   5  -2  -8  143.87    5.97
   5  -2  -7  159.93    7.85
  -5  -2   7  159.00    7.71
   5   2  -7  165.08    7.83
   5   2  -6    1.70    1.53
   5  -2  -6    1.75    1.54
  -5  -2   6    0.33    1.33
   5  -2  -5  131.92    6.16
  -5  -2   5  122.85    6.10
   5   2  -5  123.11    6.08
   5  -2  -4    8.78    1.53
   5   2  -4    9.25    1.48
  -5  -2   4    7.54    1.48
  -5  -2   3  258.85   11.29
  -5   2   3  259.27   11.22
   5   2  -3  264.18   11.27
   5  -2  -3  273.74   11.33
  -5  -2   3  271.57   11.31
  -5  -2   2   85.92    4.24
  -5   2   2   83.85    4.19
  -5  -2   2   84.99    4.28
   5   2  -1  629.59   25.46
   5  -2  -1  643.12   25.49
  -5   2   1  655.77   25.58
  -5  -2   1  635.63   25.58
   5   2   0    2.48    0.90
   5  -2   0    2.03    0.95
  -5  -2   0    3.24    1.09
  -5   2   0    1.23    0.99
   5  -2   1 1329.22   52.57
   5   2   1 1337.66   52.59
  -5   2  -1 1354.49   52.67
  -5  -2  -1 1354.60   52.69
   5   2   2  851.05   34.00
   5  -2   2  866.76   34.01
   5  -2   3    5.61    1.26
   5   2   3    5.14    1.22
   5  -2   4   -0.43    1.20
   5   2   4    4.90    1.47
   5  -2   5  119.74    6.00
   5   2   5  121.37    6.04
  -5   2  -6  160.73    7.88
  -5  -2  -6  165.29    7.88
   5   2   6  159.75    7.89
   5  -2   6  172.01    7.93
  -5  -2  -7  137.57    7.12
  -5   2  -7  148.36    7.19
   5  -2   7  135.24    7.07
   5   2   7  139.74    7.17
  -5  -2  -8  239.76   10.76
  -5   2  -8  214.11   10.61
   5  -2   8  228.10   10.78
   5   2   8  222.97   10.63
  -5   2  -9  176.83    8.98
  -5  -2  -9  172.38    8.89
   5   2   9  173.51    8.86
   5  -2   9  172.16    8.91
  -5  -2 -10   17.76    1.61
   5   2  10   21.47    2.64
   5  -2  10   19.00    2.66
  -5  -2 -10   19.34    2.63
  -5   2 -10   16.91    2.54
   5   2  11  120.76    7.05
   5  -2  11  122.82    7.18
  -5  -2 -11  116.96    5.32
  -5   2 -11  113.06    6.94
  -5  -2 -11  123.34    7.13
  -5  -2 -11  116.61    5.20
  -5  -2 -11  112.32    5.09
  -5  -2 -11  115.88    5.22
  -5   2 -11  110.58    5.20
  -5  -2 -12    9.02    1.18
  -5   2 -12    9.53    1.31
  -5  -2 -12    9.37    1.31
  -5  -2 -12    6.10    1.20
  -5  -2 -12   10.31    1.25
   5   2  12    7.85    2.35
   5  -2  12   11.78    2.55
  -5   2 -12   10.42    2.48
  -5  -2 -12    8.41    2.23
  -5  -2 -13  104.48    4.98
  -5  -2 -13  111.90    7.09
  -5   2 -13   96.99    6.79
  -5   2 -13  107.67    4.99
  -5  -2 -13  103.90    4.96
  -5   2 -13  107.29    5.00
  -5  -2 -13  101.14    4.75
   5  -2  13  108.59    7.14
   5   2  13  107.97    7.08
  -5  -2 -13  108.21    4.95
  -5   2 -14   43.52    4.24
  -5  -2 -14   33.61    3.85
   5   2  14   35.23    4.14
   5  -2  14   45.46    4.39
  -5  -2 -14   38.97    2.45
  -5   2 -14   38.43    2.50
  -5  -2 -14   40.89    2.43
   5   2  15  119.85    7.81
   5  -2  15  127.97    7.93
  -5  -2 -15  123.12    5.71
  -5  -2 -15  124.92    5.81
  -5   2 -15  133.11    5.82
  -5  -2 -16   37.96    2.28
  -5  -2 -16   35.94    2.36
  -5   2 -16   39.49    2.35
  -5  -2 -17   18.43    1.47
  -5   2 -17   18.76    1.55
  -5  -2 -17   18.55    1.57
  -5   2 -18    3.19    0.86
  -5  -2 -18    1.32    0.75
   5  -2  19    4.03    0.75
   5   2  19    3.33    0.76
  -5   2 -20    0.60    0.36
   5  -3 -21   16.48    0.91
   5  -3 -20   33.62    1.70
  -5  -3  20   30.51    1.69
   5  -3 -19   14.51    1.22
  -5  -3  19   13.03    1.30
   5  -3 -18   73.93    3.48
  -5  -3  18   67.80    3.54
   5  -3 -17   -0.36    1.01
   5  -3 -16   79.88    4.03
   5  -3 -16   79.29    3.95
   5  -3 -15   37.40    2.44
   5  -3 -15   35.22    2.32
   5  -3 -14   33.70    2.27
   5  -3 -14   32.11    2.24
  -5  -3  14   27.09    3.22
   5  -3 -14   34.24    2.18
   5  -3 -13   21.46    1.83
   5   3 -13   16.99    2.91
   5  -3 -13   25.43    3.13
  -5  -3  13   16.04    2.67
   5  -3 -13   21.04    1.71
   5   3 -13   20.40    1.64
   5  -3 -13   20.24    1.65
   5  -3 -12   28.83    2.09
   5  -3 -12   30.51    1.99
   5  -3 -12   35.92    3.65
   5   3 -12   28.65    3.37
  -5  -3  12   34.48    3.31
   5  -3 -12   32.71    2.05
   5   3 -12   31.62    2.00
   5  -3 -11    1.95    1.02
   5  -3 -11    2.34    0.91
   5  -3 -11    2.73    1.01
   5  -3 -11    4.05    0.94
   5   3 -11    4.42    0.92
   5   3 -11    1.23    1.56
   5  -3 -11    1.61    1.70
  -5  -3  11    3.78    1.72
   5  -3 -10  135.57    5.78
   5   3 -10  129.35    5.74
   5   3 -10  145.57    7.41
   5  -3 -10  139.56    7.43
  -5  -3  10  127.92    7.22
   5   3  -9   46.45    2.28
   5  -3  -9   43.35    2.29
   5  -3  -9   44.77    3.46
   5   3  -9   38.12    3.24
  -5  -3   9   45.72    3.49
   5  -3  -8  240.63    9.94
   5   3  -8  249.38    9.93
   5  -3  -8  233.57   11.22
   5   3  -8  250.73   11.21
  -5  -3   8  255.85   11.47
   5   3  -7    2.10    1.31
   5  -3  -7    0.40    1.37
  -5  -3   7    1.09    1.44
   5   3  -6  287.53   12.29
  -5  -3   6  292.98   12.56
   5  -3  -6  269.37   12.28
   5   3  -5  114.73    5.41
  -5  -3   5  103.88    5.56
   5  -3  -5  101.47    5.35
  -5   3   4   70.43    3.87
  -5  -3   4   71.24    3.90
  -5  -3   4   65.35    3.97
   5   3  -4   67.95    3.74
   5  -3  -4   69.22    3.83
  -5  -3   3    4.27    1.30
  -5   3   3    3.30    1.13
   5   3  -3    2.96    1.09
   5  -3  -3    4.82    1.22
  -5  -3   3    3.94    1.37
   5   3  -2   22.74    1.73
   5  -3  -2   18.29    1.71
  -5  -3   2   19.61    1.76
  -5   3   2   21.06    1.76
  -5   3   1   13.98    1.35
  -5  -3   1   11.30    1.34
  -5   3   0  556.34   22.06
  -5  -3   0  537.71   22.08
   5  -3   0  551.75   22.01
   5   3   0  556.14   21.99
   5   3   1  339.19   14.05
   5  -3   1  348.11   14.07
   5   3   2  673.38   26.77
   5  -3   2  668.93   26.76
   5   3   3    0.25    1.11
   5  -3   3    0.87    0.98
   5  -3   4  582.52   23.71
   5   3   4  585.42   23.71
   5  -3   5   47.31    3.20
   5   3   5   43.81    3.05
   5   3   6  125.50    6.21
   5  -3   6  121.40    6.25
  -5   3  -6  124.90    6.22
  -5  -3  -6  112.62    6.14
   5   3   7  265.42   12.55
   5  -3   7  293.47   12.71
  -5  -3  -7  285.70   12.66
  -5   3  -7  285.29   12.66
   5   3   8   32.54    2.99
   5  -3   8   35.84    3.08
  -5   3  -8   36.79    3.12
  -5  -3  -8   35.36    3.04
   5  -3   9   62.15    4.43
   5   3   9   63.98    4.58
  -5  -3  -9   59.85    4.46
   5   3  10   -0.64    1.63
   5  -3  10    1.93    1.58
  -5  -3 -10    0.48    0.79
  -5   3 -10    0.24    0.86
  -5  -3 -10   -0.24    0.83
  -5  -3 -10    0.46    1.08
  -5  -3 -10    1.59    1.59
  -5   3 -10   -1.28    1.90
  -5  -3 -11   -0.47    0.94
  -5  -3 -11   -0.26    0.90
  -5   3 -11   -0.27    0.86
  -5  -3 -11   -0.10    1.12
  -5  -3 -11   -0.69    1.80
  -5   3 -11    2.10    1.60
  -5  -3 -11   -0.27    0.88
  -5  -3 -11   -0.59    0.94
   5   3  11   -1.42    1.83
   5  -3  11   -0.36    1.85
   5   3  12   52.24    4.44
   5  -3  12   61.09    4.67
  -5  -3 -12   47.90    4.24
  -5   3 -12   53.72    4.39
  -5  -3 -12   44.85    2.76
  -5  -3 -12   48.05    2.74
  -5  -3 -12   50.98    2.72
  -5   3 -12   48.58    2.75
  -5  -3 -12   46.66    2.74
  -5  -3 -13   98.92    4.86
  -5   3 -13  104.43    4.88
  -5  -3 -13  108.23    4.93
  -5  -3 -13   99.60    6.69
  -5   3 -13   96.82    6.64
  -5  -3 -13  104.81    4.78
   5  -3  13   98.88    6.76
   5   3  13  111.94    6.94
   5  -3  14    8.22    2.60
   5   3  14    9.51    2.46
  -5   3 -14    4.79    2.06
  -5  -3 -14    9.08    2.30
  -5  -3 -14   12.00    1.36
  -5  -3 -14    9.92    1.44
  -5   3 -14    8.62    1.30
  -5  -3 -14    8.41    1.25
  -5  -3 -15   46.77    2.63
  -5   3 -15   51.54    2.83
  -5  -3 -15   49.96    2.84
  -5  -3 -15   51.54    2.85
  -5  -3 -16   43.08    2.38
  -5  -3 -16   49.01    2.66
  -5   3 -16   48.10    2.64
  -5  -3 -16   47.60    2.64
  -5   3 -17   -0.44    0.84
  -5  -3 -17    0.15    0.97
  -5  -3 -18    2.96    0.81
  -5  -3 -18    2.83    0.82
  -5  -3 -19    7.17    0.72
  -5  -3 -19    6.94    0.77
  -5   3 -19    6.91    0.68
  -5  -3 -20    3.35    0.42
   5  -3  20    2.60    0.48
   5  -4 -21    1.15    0.28
   5  -4 -20    1.22    0.54
  -5  -4  20    2.59    0.64
  -5  -4  19   17.47    1.42
   5  -4 -19   20.21    1.33
  -5  -4  18   29.20    2.00
   5  -4 -18   27.79    1.80
   5  -4 -17   10.40    1.29
  -5  -4  17   12.58    1.49
  -5  -4  16    5.46    1.10
   5  -4 -16    5.49    0.90
   5  -4 -16    6.04    1.13
  -5  -4  16    4.40    1.44
   5  -4 -15    5.05    0.97
  -5  -4  15    4.97    1.93
   5  -4 -14    2.08    1.28
  -5  -4  14    3.99    2.01
   5  -4 -13   33.78    2.38
  -5  -4  13   34.67    3.64
   5  -4 -13   37.81    2.43
  -5  -4  12    4.54    2.11
   5  -4 -12    3.96    1.21
   5  -4 -12    3.90    1.21
   5   4 -12    1.66    1.73
   5  -4 -12    6.92    2.11
   5  -4 -12    4.91    1.05
   5   4 -12    6.32    1.03
   5  -4 -11   14.04    1.44
   5  -4 -11   15.18    1.37
   5  -4 -11   14.26    1.32
   5   4 -11   14.10    1.28
   5   4 -11   15.47    2.31
   5  -4 -11   15.85    2.39
  -5  -4  11   12.45    2.39
   5  -4 -10   24.94    1.76
   5  -4 -10   26.87    1.72
   5   4 -10   25.09    1.62
   5  -4 -10   25.08    1.58
   5   4 -10   24.30    2.64
   5  -4 -10   26.45    2.75
  -5  -4  10   22.15    2.84
   5  -4 -10   24.09    1.71
   5   4  -9   53.29    2.59
   5  -4  -9   52.13    2.60
   5   4  -9   59.12    3.88
   5  -4  -9   52.47    3.79
  -5  -4   9   48.50    3.92
   5  -4  -8    5.44    0.82
   5   4  -8    6.34    0.83
   5  -4  -8    4.67    1.51
   5   4  -8    9.22    1.69
  -5  -4   8    7.85    1.92
   5  -4  -7   35.77    2.85
   5   4  -7   31.72    2.70
   5  -4  -6  223.28    9.93
  -5  -4   6  220.40   10.43
   5   4  -6  219.37    9.88
  -5   4   5   43.73    2.89
  -5  -4   5   40.10    2.89
   5   4  -5   39.13    2.70
  -5  -4   5   44.93    3.34
   5  -4  -5   39.50    2.77
  -5   4   4    8.05    1.49
  -5  -4   4    6.39    1.43
   5   4  -4    8.34    1.44
   5  -4  -4    5.86    1.31
  -5  -4   3  165.55    7.69
  -5   4   3  179.90    7.69
   5   4  -3  178.16    7.69
   5  -4  -3  170.84    7.69
  -5   4   2    6.07    1.18
  -5  -4   2    4.50    1.15
   5   4  -2    5.90    1.15
   5  -4  -2    4.99    1.20
  -5  -4   2    5.73    1.64
  -5  -4   1   17.64    1.50
  -5   4   1   14.83    1.38
   5  -4  -1   13.33    1.48
   5   4  -1   16.21    1.52
  -5  -4   1   20.11    2.06
   5  -4   0    3.61    1.00
   5   4   0    3.75    0.94
   5  -4   1  118.78    5.33
   5   4   1  115.25    5.31
   5   4   2   35.44    2.25
   5  -4   2   35.40    2.26
   5   4   3  133.25    6.41
   5  -4   3  150.07    6.50
  -5  -4  -4  189.83    8.60
   5  -4   4  191.56    8.55
   5   4   4  195.86    8.59
  -5  -4  -5  378.09   15.82
  -5   4  -5  374.48   15.84
   5  -4   5  361.72   15.75
   5   4   5  385.37   15.85
  -5  -4  -6  148.07    7.04
  -5   4  -6  141.52    6.99
   5   4   6  133.85    6.90
   5  -4   6  142.26    6.96
  -5  -4  -7  464.48   19.25
  -5   4  -7  454.14   19.25
   5   4   7  456.62   19.26
   5  -4   7  434.75   19.16
  -5  -4  -8    3.26    1.54
  -5   4  -8    5.84    1.75
   5   4   8    3.24    1.55
   5  -4   8    6.51    1.72
  -5  -4  -9   10.53    1.16
  -5  -4  -9    4.18    1.71
  -5   4  -9    9.58    1.89
   5   4   9    7.86    1.88
   5  -4   9    6.21    1.77
  -5  -4  -9    7.87    1.24
  -5   4 -10   13.96    1.25
  -5  -4 -10   13.23    1.26
  -5  -4 -10   12.33    1.51
  -5   4 -10   13.68    2.25
  -5  -4 -10   14.13    2.19
  -5  -4 -10   12.40    1.21
  -5  -4 -10   12.33    1.33
   5   4  10   13.11    2.25
   5  -4  10   15.67    2.44
  -5  -4 -11  144.83    6.11
  -5  -4 -11  130.37    5.99
   5   4  11  143.70    7.82
   5  -4  11  136.41    7.77
  -5  -4 -11  136.31    6.11
  -5  -4 -11  132.00    6.18
  -5  -4 -11  137.64    5.99
  -5   4 -11  134.25    5.98
  -5   4 -11  131.42    7.64
  -5  -4 -11  132.48    7.66
   5  -4  12   41.54    3.82
   5   4  12   37.21    3.81
  -5  -4 -12   38.75    2.50
  -5  -4 -12   41.41    2.40
  -5  -4 -12   42.10    2.73
  -5  -4 -12   41.75    2.46
  -5  -4 -12   36.47    3.69
  -5   4 -12   35.84    3.65
  -5  -4 -13  148.73    8.53
  -5   4 -13  150.43    8.61
  -5  -4 -13  149.64    6.74
  -5  -4 -13  155.11    6.74
  -5   4 -13  160.85    6.73
   5   4  13  149.79    8.66
   5  -4  13  153.42    8.68
  -5  -4 -13  149.97    6.84
  -5  -4 -14   84.69    4.11
  -5   4 -14   93.08    4.14
  -5  -4 -14   84.88    4.13
   5   4  14   84.89    5.88
   5  -4  14   78.53    5.80
  -5  -4 -14   81.61    4.24
  -5  -4 -15   34.65    2.20
  -5  -4 -15   35.61    2.37
  -5   4 -15   37.81    2.21
  -5  -4 -15   38.82    2.25
  -5  -4 -16   87.02    3.95
  -5   4 -16   84.50    3.95
  -5  -4 -16   83.54    4.02
  -5  -4 -16   88.38    4.14
  -5  -4 -17   31.70    1.69
  -5  -4 -17   29.37    1.83
   5  -4  17   28.63    1.76
  -5  -4 -17   32.91    1.94
  -5  -4 -18   50.49    2.37
  -5  -4 -18   46.52    2.39
   5   4  18   49.07    2.31
  -5  -4 -19    6.44    0.66
  -5  -4 -19    6.35    0.60
  -5  -5  20    2.01    0.48
  -5  -5  19    1.18    0.77
  -5  -5  18   -1.77    1.02
  -5  -5  17   79.52    3.94
  -5  -5  16   37.28    2.44
  -5  -5  16   34.21    2.11
   5  -5 -16   32.15    2.16
   5  -5 -15   27.55    2.03
   5  -5 -15   27.41    1.74
   5  -5 -15   32.45    2.19
  -5  -5  15   31.24    2.32
   5  -5 -15   27.98    2.12
  -5  -5  15   30.08    2.04
  -5  -5  14    7.00    1.56
   5  -5 -14    4.56    0.92
   5  -5 -14    3.15    1.08
  -5  -5  14    3.82    1.25
   5  -5 -14    4.91    1.28
   5  -5 -14    7.60    1.41
  -5  -5  14    8.80    2.26
  -5  -5  13   51.52    3.25
  -5  -5  13   57.30    3.14
  -5  -5  13   61.42    5.03
   5  -5 -13   58.23    3.16
   5  -5 -13   54.86    2.84
   5  -5 -13   53.03    3.00
  -5  -5  12    3.70    1.39
  -5  -5  12    4.98    2.22
   5  -5 -12    5.18    1.17
   5  -5 -12    3.64    1.18
   5  -5 -12    5.45    1.02
   5  -5 -11    3.37    1.23
   5  -5 -11    4.36    0.90
   5   5 -11    1.15    1.53
   5  -5 -11    3.91    1.03
   5  -5 -11    2.61    1.26
  -5  -5  11    5.27    1.42
  -5  -5  11    6.37    2.08
   5  -5 -11    3.88    1.19
   5   5 -11    2.46    0.81
  -5  -5  10   31.40    2.30
   5  -5 -10   30.50    1.84
   5  -5 -10   35.22    2.10
   5  -5 -10   33.32    2.03
   5  -5 -10   30.49    2.02
   5  -5 -10   33.32    1.95
  -5  -5  10   29.97    3.46
   5  -5 -10   30.86    2.96
   5   5 -10   26.69    2.82
   5  -5 -10   34.53    2.12
  -5  -5   9   48.36    2.72
   5  -5  -9   44.92    2.30
  -5  -5   9   46.91    4.07
   5  -5  -9   44.25    2.44
   5  -5  -9   45.92    2.41
   5  -5  -9   44.88    2.50
   5  -5  -9   47.57    2.45
   5  -5  -9   44.18    2.41
   5  -5  -9   45.41    3.47
   5   5  -9   45.78    3.36
  -5   5   8   22.29    2.41
  -5  -5   8   22.01    2.47
  -5  -5   8   26.35    2.99
   5   5  -8   25.82    2.37
   5  -5  -8   28.44    2.43
  -5  -5   7    6.40    1.55
  -5   5   7    7.76    1.52
   5   5  -7    8.30    1.42
   5  -5  -7    6.83    1.34
  -5   5   6  123.13    6.19
  -5  -5   6  114.00    6.17
   5   5  -6  130.27    6.09
   5  -5  -6  132.57    6.12
  -5  -5   5   39.56    2.74
  -5   5   5   40.08    2.69
   5   5  -5   44.70    2.67
   5  -5  -5   41.75    2.64
  -5   5   4   36.70    2.34
  -5  -5   4   32.88    2.34
  -5  -5   4   37.51    3.13
   5   5  -4   32.78    2.20
   5  -5  -4   35.86    2.27
  -5   5   3   54.31    2.99
  -5  -5   3   54.38    3.04
   5   5  -3   61.13    3.04
   5  -5  -3   51.19    2.94
  -5  -5   3   59.37    3.94
  -5  -5   3   58.97    2.79
  -5  -5   2 1413.52   54.21
   5   5  -2 1376.73   54.19
   5  -5  -2 1346.43   54.15
   5  -5  -2 1334.84   53.94
  -5  -5   2 1461.44   55.35
  -5  -5   2 1440.19   53.95
  -5  -5   1   50.94    3.63
   5  -5  -1   50.17    2.73
   5  -5  -1   57.40    2.66
   5  -5   0  104.59    4.78
   5  -5   0  106.34    4.60
   5  -5   2   63.47    3.13
   5   5   2   57.24    3.07
   5   5   3  440.32   18.48
   5  -5   3  447.56   18.49
  -5   5  -3  475.84   18.58
  -5  -5  -3  454.90   18.53
   5  -5   3  461.64   18.08
   5   5   4   90.26    4.47
   5  -5   4   88.68    4.41
  -5  -5  -4   91.67    4.50
  -5   5  -4   92.21    4.50
   5  -5   4   83.88    3.89
   5   5   5  110.74    5.46
   5  -5   5  113.52    5.49
  -5  -5  -5  117.61    5.56
  -5   5  -5  106.15    5.45
   5  -5   5  107.74    4.73
  -5   5  -6  248.43   10.63
  -5  -5  -6  242.66   10.60
   5   5   6  231.12   10.50
   5  -5   6  221.18   10.42
  -5  -5  -7    0.21    1.11
  -5   5  -7   -0.42    1.22
   5   5   7   -0.63    1.23
   5  -5   7    0.42    1.18
  -5  -5  -8  108.73    6.08
  -5   5  -8  118.33    6.20
  -5  -5  -8  112.03    5.09
   5   5   8  116.39    6.20
   5  -5   8  117.29    6.22
  -5  -5  -8  109.76    4.99
   5  -5   9  136.63    7.32
   5   5   9  131.69    7.28
  -5  -5  -9  133.36    7.25
  -5   5  -9  148.97    7.43
  -5  -5  -9  137.99    6.10
  -5   5 -10  215.90   10.34
  -5  -5 -10  202.35   10.22
  -5  -5 -10  204.83    8.71
   5  -5  10  219.32   10.39
   5   5  10  210.66   10.33
  -5  -5 -10  211.84    8.91
  -5  -5 -11    5.31    1.29
  -5  -5 -11    4.62    0.96
   5  -5  11    5.64    1.85
  -5  -5 -11    2.13    1.47
  -5  -5 -12    1.42    1.18
  -5   5 -12    0.58    0.85
  -5  -5 -12    1.54    0.90
  -5  -5 -12    0.32    1.62
  -5  -5 -12    2.89    1.26
   5  -5  12    1.30    1.54
  -5   5 -13   68.20    3.49
  -5  -5 -13   74.76    3.60
  -5  -5 -13   75.78    3.83
  -5  -5 -13   77.93    3.76
  -5   5 -14   66.26    3.32
  -5  -5 -14   72.13    3.46
  -5  -5 -14   68.72    3.54
  -5  -5 -14   71.29    3.60
  -5  -5 -15    0.70    0.88
  -5  -5 -15    1.00    1.08
  -5  -5 -15    0.09    1.11
  -5   5 -15    1.31    0.79
  -5  -5 -16    4.29    0.98
  -5  -5 -16    3.73    0.84
  -5  -5 -16    4.47    1.11
  -5  -5 -17   36.03    1.77
  -5  -5 -17   32.03    1.91
   5  -5  17   30.27    1.92
  -5  -5 -17   30.19    1.73
  -5  -5 -18   16.13    1.11
   5  -5  18   13.89    1.10
   5  -6 -19    4.10    0.56
  -5  -6  19    3.99    0.67
   5  -6 -18    0.63    0.63
  -5  -6  18    0.98    0.85
   5  -6 -17   35.87    1.98
  -5  -6  17   34.82    2.17
   5  -6 -16    2.47    0.92
  -5  -6  16    3.37    1.21
  -5  -6  16    1.64    0.89
   5  -6 -15  129.44    5.62
  -5  -6  15  128.86    5.84
  -5  -6  15  117.22    5.63
   5  -6 -15  130.02    5.68
   5  -6 -14  103.86    4.62
  -5  -6  14   97.13    4.83
  -5  -6  14   89.34    4.61
   5  -6 -14   92.73    4.34
   5  -6 -14  105.88    4.68
   5  -6 -13  218.16    9.50
   5  -6 -13  230.45    9.34
  -5  -6  13  230.99    9.62
  -5  -6  13  206.00   11.84
   5  -6 -13  225.91    9.59
   5  -6 -13  225.68    9.49
  -5  -6  13  219.76    9.74
   5  -6 -12   92.46    4.29
   5  -6 -12   86.78    4.09
  -5  -6  12   88.30    4.37
  -5  -6  12   87.41    6.49
   5  -6 -12   87.30    4.35
   5  -6 -12   87.19    4.22
  -5  -6  12   83.04    4.50
  -5  -6  11  142.70    6.79
  -5  -6  11  153.93    6.72
   5  -6 -11  151.16    6.56
  -5  -6  11  144.68    8.81
   5  -6 -11  139.39    6.57
   5  -6 -11  151.79    6.52
   5  -6 -11  145.39    6.51
   5  -6 -11  152.13    6.44
  -5  -6  10   33.02    2.49
  -5  -6  10   38.32    4.04
  -5  -6  10   35.81    2.48
   5  -6 -10   36.80    2.30
   5  -6 -10   37.30    2.31
   5  -6 -10   35.97    2.22
   5  -6 -10   36.78    2.15
   5  -6 -10   39.91    2.22
   5  -6  -9    6.05    1.00
  -5  -6   9    4.98    1.37
  -5  -6   9    7.12    1.37
   5  -6  -9    6.22    1.07
   5  -6  -9    4.47    1.06
   5  -6  -9    5.74    1.15
  -5  -6   9    4.35    2.21
   5  -6  -9    5.27    0.95
  -5  -6   8    0.75    1.18
  -5  -6   8    3.04    1.17
   5  -6  -8    0.14    0.80
   5  -6  -8    0.81    0.94
   5  -6  -8   -0.08    0.74
   5  -6  -8   -0.15    0.79
   5  -6  -8    0.08    0.84
  -5  -6   7    3.34    1.17
  -5  -6   7    5.36    1.19
  -5  -6   6   50.53    4.38
  -5  -6   6   62.06    3.10
  -5  -6   5  202.70   10.20
  -5  -6   4    2.89    1.68
  -5  -6   4    0.08    0.91
  -5  -6   3  634.20   26.89
  -5  -6   3  643.04   25.34
  -5  -6   2   47.60    3.52
  -5  -6   2   42.10    2.31
  -5  -6   1  564.76   22.85
   5  -6  -1  501.14   21.63
  -5  -6   1  553.26   21.38
   5  -6  -1  546.08   21.40
   5  -6   0   31.79    2.35
   5  -6   0   34.66    1.98
  -5  -6   0   34.18    1.93
   5  -6   1   54.31    2.70
  -5  -6  -1   52.77    2.64
   5  -6   2   21.22    1.48
  -5  -6  -2   19.52    1.34
  -5  -6  -3  117.99    5.03
   5  -6   3  115.69    5.12
  -5  -6  -4   39.50    2.00
   5  -6   4   35.98    2.10
   5  -6   5   24.17    1.63
   5  -6   6  162.99    6.90
   5  -6   7   34.55    2.09
   5  -6   7   30.97    1.90
  -5  -6  -7   32.43    2.01
  -5  -6  -8   85.17    3.96
  -5  -6  -8   75.68    3.85
  -5  -6  -9   32.62    2.19
  -5  -6 -10   52.89    2.90
  -5  -6 -10   46.48    2.84
  -5  -6 -11   24.06    1.66
  -5  -6 -11   25.99    2.02
  -5  -6 -11   29.02    2.01
  -5  -6 -12   50.83    2.63
  -5  -6 -12   49.90    2.95
  -5  -6 -13    0.23    0.72
   5  -6  13    1.73    1.22
  -5  -6 -13    2.17    1.21
  -5  -6 -14   23.50    1.80
  -5  -6 -14   20.58    1.46
   5  -6  14   22.05    1.83
  -5  -6 -15   15.81    1.42
   5  -6  15   14.34    1.43
  -5  -6 -15   13.48    1.45
  -5  -6 -16   24.88    1.56
   5  -6  16   25.34    1.63
  -5  -6 -17    6.93    0.82
   5  -6  17    8.01    0.91
  -5  -6 -17    6.75    0.93
  -5  -6 -18    0.07    0.52
  -5  -7  18   60.55    2.71
   5  -7 -18   57.55    2.54
  -5  -7  17   17.98    1.36
   5  -7 -17   15.64    1.12
  -5  -7  16  133.89    5.74
  -5  -7  16  123.43    5.48
   5  -7 -16  130.10    5.48
  -5  -7  15    7.64    1.11
   5  -7 -15    7.85    1.06
  -5  -7  15    9.44    1.42
  -5  -7  14    4.48    1.15
   5  -7 -14    2.76    1.03
   5  -7 -14    2.62    1.23
   5  -7 -14    3.85    0.98
  -5  -7  14    3.18    1.39
   5  -7 -13    2.48    0.78
  -5  -7  13    3.60    1.21
   5  -7 -13    1.55    1.02
   5  -7 -13    1.84    1.17
   5  -7 -13    1.01    0.94
  -5  -7  13    0.71    1.36
  -5  -7  12    2.23    1.41
   5  -7 -12    3.22    0.92
  -5  -7  12    3.94    1.24
   5  -7 -12    2.29    1.05
   5  -7 -12    2.99    1.25
  -5  -7  12    6.75    2.53
   5  -7 -12    3.06    1.04
  -5  -7  11  114.74    5.76
  -5  -7  11  122.74    5.68
   5  -7 -11  122.69    5.53
  -5  -7  11  110.94    7.66
   5  -7 -11  117.95    5.55
   5  -7 -11  123.84    5.35
   5  -7 -11  117.19    5.39
   5  -7 -11  124.75    5.41
  -5  -7  10  153.19    6.99
   5  -7 -10  154.85    6.80
   5  -7 -10  153.57    6.70
   5  -7 -10  159.37    6.75
   5  -7 -10  152.27    6.85
   5  -7 -10  164.31    6.76
  -5  -7  10  147.86    7.09
  -5  -7   9  128.48    5.84
   5  -7  -9  133.72    5.65
  -5  -7   9  124.44    5.92
   5  -7  -9  122.92    5.64
   5  -7  -9  128.59    5.56
   5  -7  -9  121.52    5.50
   5  -7  -9  119.78    5.53
  -5  -7   8  112.45    5.62
  -5  -7   8  129.68    7.77
  -5  -7   8  124.53    5.63
   5  -7  -8  121.06    5.38
   5  -7  -8  118.65    5.37
   5  -7  -8  117.73    5.32
   5  -7  -8  122.46    5.32
  -5  -7   7   59.53    3.23
  -5  -7   7   57.72    4.79
  -5  -7   7   54.24    3.11
   5  -7  -7   57.62    2.88
   5  -7  -7   58.84    2.94
   5  -7  -7   53.14    2.88
   5  -7  -7   55.46    2.88
   5  -7  -7   56.20    2.81
  -5  -7   6  110.92    5.21
  -5  -7   6  113.98    6.99
  -5  -7   6  104.66    5.11
   5  -7  -6  104.21    4.93
   5  -7  -6  116.76    5.00
   5  -7  -6  110.13    4.90
   5  -7  -6  115.82    4.88
   5  -7  -6  109.29    4.92
  -5  -7   5   11.78    1.25
   5  -7  -5   11.46    1.25
   5  -7  -5   13.39    1.21
  -5  -7   5   13.07    1.51
   5  -7  -5   14.13    1.27
  -5  -7   4  110.39    5.00
   5  -7  -4  109.75    4.83
  -5  -7   4  101.08    5.00
  -5  -7   4  105.85    6.55
   5  -7  -4  112.07    4.87
  -5  -7   3  130.38    6.29
  -5  -7   3  141.87    7.88
  -5  -7   2   17.60    2.49
  -5  -7   2   15.09    1.45
  -5  -7   1    0.57    0.88
   5  -7   0  151.63    6.60
  -5  -7   0  152.64    6.56
   5  -7   1    8.51    1.46
  -5  -7  -1    8.58    1.08
   5  -7   1    8.79    1.18
  -5  -7  -2    8.12    1.20
   5  -7   2    6.78    1.64
  -5  -7  -2    6.55    1.04
   5  -7   2    7.93    1.10
  -5  -7  -3   43.40    2.59
  -5  -7  -3   48.88    2.44
   5  -7   3   49.22    2.58
   5  -7   3   40.03    3.44
  -5  -7  -4  335.67   13.69
  -5  -7  -4  327.59   13.72
  -5  -7  -4  331.66   13.56
   5  -7   4  346.97   13.69
  -5  -7  -4  338.12   13.54
  -5  -7  -5  301.40   12.20
   5  -7   5  295.88   12.09
  -5  -7  -5  289.25   11.99
  -5  -7  -6  287.73   11.76
  -5  -7  -6  290.38   11.83
   5  -7   6  284.17   11.66
  -5  -7  -6  275.66   11.61
  -5  -7  -7   25.69    1.79
  -5  -7  -7   21.87    1.80
   5  -7   7   23.84    1.76
   5  -7   7   23.51    1.69
  -5  -7  -7   21.55    1.92
   5  -7   8   29.30    1.97
  -5  -7  -8   30.63    2.21
  -5  -7  -8   27.42    2.02
   5  -7   9   16.54    3.07
   5  -7   9   24.03    1.84
  -5  -7  -9   21.93    2.02
  -5  -7  -9   20.85    1.77
  -5  -7 -10   11.43    1.46
   5  -7  10   11.68    2.48
  -5  -7 -10   13.12    1.58
   5  -7  10    9.89    1.38
  -5  -7 -10   10.98    1.42
  -5  -7 -11   19.62    1.74
  -5  -7 -11   18.14    1.86
   5  -7  11   21.22    1.71
  -5  -7 -11   16.95    1.75
  -5  -7 -12   35.02    2.29
  -5  -7 -12   36.11    2.43
   5  -7  12   33.79    2.28
  -5  -7 -12   34.49    2.31
  -5  -7 -13   19.70    1.68
  -5  -7 -13   19.29    1.73
  -5  -7 -13   18.24    1.81
   5  -7  13   22.09    1.70
  -5  -7 -14   17.14    1.50
   5  -7  14   16.55    1.44
  -5  -7 -14   14.21    1.47
   5  -7  15   26.14    1.69
  -5  -7 -15   29.16    1.78
  -5  -7 -16   -0.05    0.73
  -5  -7 -17    0.13    0.47
  -5  -8  18    2.41    0.39
  -5  -8  17    4.75    0.75
  -5  -8  16    6.95    1.03
   5  -8 -15   19.29    1.22
  -5  -8  15   16.32    1.52
  -5  -8  15   18.01    1.34
  -5  -8  14    2.06    0.94
   5  -8 -14    0.67    0.71
   5  -8 -13  108.93    5.00
  -5  -8  13  111.50    5.10
   5  -8 -13  111.36    4.84
  -5  -8  13  105.34    5.18
   5  -8 -12   30.40    1.99
  -5  -8  12   28.16    2.10
   5  -8 -12   23.02    1.53
   5  -8 -12   28.47    1.75
  -5  -8  12   28.14    2.22
  -5  -8  11   27.06    2.20
   5  -8 -11   22.59    1.58
  -5  -8  11   23.33    2.01
   5  -8 -11   24.98    1.87
   5  -8 -11   25.20    2.00
   5  -8 -11   22.11    1.61
   5  -8 -11   26.34    1.69
  -5  -8  10   28.36    2.32
   5  -8 -10   28.90    1.80
  -5  -8  10   22.76    3.40
  -5  -8  10   31.62    2.31
   5  -8 -10   29.48    2.02
   5  -8 -10   28.12    2.10
   5  -8 -10   27.38    1.78
   5  -8 -10   28.53    1.82
   5  -8  -9   49.73    2.64
  -5  -8   9   48.43    3.00
   5  -8  -9   48.76    2.73
   5  -8  -9   48.08    2.77
  -5  -8   9   45.04    3.00
   5  -8  -9   51.70    2.63
  -5  -8   9   50.28    4.68
   5  -8  -8    0.68    1.01
   5  -8  -8    0.83    0.80
  -5  -8   8    2.12    1.43
  -5  -8   8    4.17    1.35
   5  -8  -8    1.64    1.13
   5  -8  -8    1.32    0.91
  -5  -8   8    1.77    2.06
   5  -8  -7  155.88    6.67
   5  -8  -7  154.18    6.67
  -5  -8   7  159.60    9.18
  -5  -8   7  154.31    6.99
   5  -8  -7  153.90    6.58
   5  -8  -7  156.69    6.70
  -5  -8   7  142.85    6.96
   5  -8  -7  160.47    6.78
   5  -8  -6   45.26    2.42
   5  -8  -6   45.65    2.54
  -5  -8   6   38.84    2.39
   5  -8  -6   42.72    2.49
  -5  -8   6   42.55    4.24
   5  -8  -6   41.59    2.32
   5  -8  -6   42.67    2.26
  -5  -8   5    5.76    1.17
   5  -8  -5    6.53    1.15
  -5  -8   5    6.27    1.11
   5  -8  -5    4.81    1.20
  -5  -8   5    5.52    2.16
   5  -8  -5    5.74    1.09
  -5  -8   4   -0.75    1.17
  -5  -8   4    0.43    1.06
  -5  -8   4    0.08    0.95
   5  -8  -4    1.05    1.00
   5  -8  -4    1.05    1.01
  -5  -8   4   -0.37    1.86
   5  -8  -4    0.83    0.89
   5  -8  -3   99.36    4.63
  -5  -8   3  103.16    4.86
  -5  -8   3   91.78    6.26
  -5  -8   3   99.11    4.60
   5  -8  -3  103.41    4.70
  -5  -8   3  105.06    4.74
   5  -8  -3  101.50    4.77
   5  -8  -2  122.95    5.47
  -5  -8   2  120.91    5.62
  -5  -8   2  131.75    5.59
   5  -8  -2  118.62    5.58
   5  -8  -2  131.27    5.57
  -5  -8   2  120.34    5.42
  -5  -8   1   -0.27    1.11
   5  -8  -1    0.36    0.91
  -5  -8   1    0.23    0.90
   5  -8  -1   -0.10    1.06
   5  -8  -1    1.83    1.04
  -5  -8   1   -0.48    1.02
  -5  -8   0  111.61    5.06
  -5  -8   0  110.03    5.08
   5  -8   0  109.24    4.99
   5  -8   0  115.77    5.07
  -5  -8   0  104.51    4.88
   5  -8   1   82.16    4.08
  -5  -8  -1   80.53    3.93
   5  -8   1   85.07    4.17
  -5  -8  -1   91.48    4.10
  -5  -8  -1   85.46    4.16
  -5  -8  -1   85.14    4.13
   5  -8   1   84.90    4.15
  -5  -8  -2    1.94    0.95
  -5  -8  -2   -0.39    1.11
  -5  -8  -2    1.58    0.97
   5  -8   2    1.19    1.04
  -5  -8  -3    7.61    1.44
   5  -8   3    5.29    1.61
  -5  -8  -3    7.11    1.12
  -5  -8  -3    6.51    1.12
   5  -8   3    8.18    1.26
  -5  -8  -3    6.65    1.25
  -5  -8  -4  148.00    6.49
   5  -8   4  145.53    6.47
  -5  -8  -4  140.44    6.45
   5  -8   4  148.83    6.47
  -5  -8  -4  151.40    6.56
  -5  -8  -4  142.22    6.38
  -5  -8  -4  142.26    6.29
   5  -8   4  143.56    7.94
   5  -8   5   98.18    4.35
   5  -8   5   88.96    4.32
  -5  -8  -5   89.39    4.29
   5  -8   5   79.69    5.65
  -5  -8  -5   85.71    4.18
  -5  -8  -5   88.02    4.38
  -5  -8  -6   14.53    1.48
   5  -8   6   12.43    1.44
  -5  -8  -6   15.39    1.65
   5  -8   6   12.44    1.38
  -5  -8  -6   14.97    1.52
   5  -8   6   10.17    2.42
   5  -8   7   44.50    2.53
  -5  -8  -7   49.23    2.81
   5  -8   7   43.89    2.54
   5  -8   7   44.86    2.54
  -5  -8  -7   43.40    2.54
  -5  -8  -7   42.83    2.70
  -5  -8  -7   48.38    2.63
   5  -8   7   42.47    4.20
   5  -8   8   21.74    1.71
  -5  -8  -8   21.56    1.97
   5  -8   8   23.72    1.66
   5  -8   8   21.58    1.64
  -5  -8  -8   22.10    1.84
  -5  -8  -8   22.97    1.72
  -5  -8  -8   21.36    1.88
   5  -8   8   18.41    3.16
   5  -8   9   54.39    4.68
  -5  -8  -9   51.24    2.70
  -5  -8  -9   44.26    2.82
   5  -8   9   42.68    2.58
  -5  -8 -10   45.35    2.65
  -5  -8 -10   46.87    2.81
   5  -8  10   46.78    2.64
  -5  -8 -11    3.81    1.09
   5  -8  11    4.49    1.09
  -5  -8 -11    2.58    1.34
  -5  -8 -12   17.30    1.68
   5  -8  12   16.27    1.42
  -5  -8 -12   16.79    1.59
  -5  -8 -12   14.54    1.49
  -5  -8 -13   21.39    1.75
  -5  -8 -13   24.87    1.70
  -5  -8 -14   40.87    2.26
  -5  -8 -14   41.17    2.24
  -5  -8 -15   15.62    1.21
  -5  -8 -15   13.97    1.16
  -5  -8 -16   26.49    1.45
  -5  -8 -16   28.05    1.44
  -5  -9  16    0.33    0.62
  -5  -9  15   13.33    1.18
  -5  -9  14    0.58    0.74
  -5  -9  14   -0.07    0.94
  -5  -9  13   12.69    1.25
  -5  -9  13    9.80    1.37
  -5  -9  12    2.16    1.01
   5  -9 -12   -0.14    0.90
  -5  -9  12    0.99    1.18
  -5  -9  11   30.46    2.26
  -5  -9  11   30.30    2.16
   5  -9 -11   31.07    1.94
   5  -9 -11   31.53    2.16
   5  -9 -10    5.25    0.92
   5  -9 -10    4.90    1.30
  -5  -9  10    3.82    1.38
  -5  -9  10    2.02    1.24
   5  -9 -10    4.57    1.03
   5  -9 -10    5.83    0.84
  -5  -9   9   14.71    1.74
   5  -9  -9   12.30    1.55
   5  -9  -9   11.26    1.06
   5  -9  -9    9.85    1.21
   5  -9  -9   10.94    1.17
   5  -9  -8    3.61    0.80
  -5  -9   8    2.29    1.28
   5  -9  -8    2.33    0.96
  -5  -9   8    1.44    0.98
   5  -9  -8    2.21    1.19
   5  -9  -8    2.99    0.98
  -5  -9   8    2.65    2.14
   5  -9  -8    3.48    0.97
  -5  -9   7    5.10    1.42
   5  -9  -7    6.59    1.18
  -5  -9   7    6.24    1.15
   5  -9  -7    5.97    1.33
   5  -9  -7    6.95    1.01
  -5  -9   7    3.48    2.18
   5  -9  -7    6.55    1.10
  -5  -9   6   16.00    1.61
   5  -9  -6   16.40    1.57
  -5  -9   6   15.41    1.48
   5  -9  -6   19.68    1.68
  -5  -9   6   14.04    2.85
   5  -9  -6   17.33    1.47
  -5  -9   5    9.67    1.48
   5  -9  -5   13.45    1.51
  -5  -9   5   12.80    1.39
   5  -9  -5   15.13    1.56
  -5  -9   5   12.74    2.57
   5  -9  -5   16.79    1.47
   5  -9  -4   29.97    2.02
  -5  -9   4   28.13    2.21
  -5  -9   4   27.76    2.09
   5  -9  -4   27.03    2.08
  -5  -9   4   29.52    1.95
   5  -9  -4   31.08    2.07
  -5  -9   4   27.05    3.39
  -5  -9   3   -0.19    1.28
  -5  -9   3   -0.52    0.95
   5  -9  -3    0.67    1.10
   5  -9  -3    1.06    1.22
  -5  -9   3   -0.34    1.19
   5  -9  -3   -0.27    1.02
  -5  -9   2    1.34    1.17
  -5  -9   2    0.79    1.22
   5  -9  -2    0.78    1.06
  -5  -9   2    0.34    0.92
   5  -9  -2    0.32    1.18
  -5  -9   2    1.02    1.24
   5  -9  -2    1.62    1.11
  -5  -9   1  143.24    6.29
  -5  -9   1  140.75    6.32
  -5  -9   1  142.87    6.29
   5  -9  -1  131.03    6.10
   5  -9  -1  141.33    6.19
  -5  -9   1  131.10    6.03
  -5  -9   0    7.60    1.48
   5  -9   0    7.90    1.31
  -5  -9   0    6.26    1.14
  -5  -9   0    6.65    1.43
  -5  -9   0    5.35    1.28
  -5  -9  -1   17.00    1.82
   5  -9   1   14.19    1.64
  -5  -9  -1   15.33    1.42
   5  -9   1   15.31    1.63
  -5  -9  -1   15.20    1.52
  -5  -9  -1   13.56    1.31
  -5  -9  -1   18.22    1.72
  -5  -9  -2    1.17    1.03
  -5  -9  -2    1.03    0.95
  -5  -9  -2    0.64    1.13
   5  -9   2    0.22    1.21
   5  -9   2   -0.44    1.15
  -5  -9  -2    0.08    0.99
   5  -9   2    0.31    1.17
  -5  -9  -3    2.41    1.24
   5  -9   3    1.61    1.14
  -5  -9  -3    2.42    0.99
  -5  -9  -3    0.75    1.14
  -5  -9  -3    3.94    1.11
  -5  -9  -3    2.60    1.05
   5  -9   3    2.27    1.25
  -5  -9  -3    1.15    1.41
   5  -9   4    3.56    1.25
  -5  -9  -4    5.31    1.07
  -5  -9  -4    1.47    1.06
   5  -9   4    5.32    1.28
  -5  -9  -4    4.82    1.36
  -5  -9  -5    8.22    1.47
   5  -9   5    8.39    1.36
  -5  -9  -5    8.35    1.24
  -5  -9  -5    8.01    1.24
   5  -9   5   10.13    1.37
  -5  -9  -5    9.45    1.09
  -5  -9  -6    1.53    1.15
   5  -9   6    1.06    1.11
  -5  -9  -6    1.77    1.00
  -5  -9  -6   -0.09    1.14
   5  -9   6    1.09    0.96
  -5  -9  -6    2.05    0.86
  -5  -9  -7    5.30    1.31
  -5  -9  -7    6.44    1.28
   5  -9   7    3.73    1.09
   5  -9   7    5.35    0.98
  -5  -9  -7    4.10    1.25
   5  -9   7    4.18    1.07
  -5  -9  -7    5.76    1.04
  -5  -9  -8    2.02    1.24
   5  -9   8    1.34    0.86
  -5  -9  -8   -0.10    1.11
   5  -9   8    0.71    0.92
   5  -9   8    1.30    0.84
  -5  -9  -8   -0.34    1.14
  -5  -9  -8    1.15    0.87
  -5  -9  -9   62.09    3.13
   5  -9   9   54.31    2.81
  -5  -9  -9   54.51    2.91
  -5  -9  -9   58.74    3.17
  -5  -9 -10    7.57    1.27
  -5  -9 -10    8.39    1.15
  -5  -9 -10    6.53    1.37
  -5  -9 -11   63.01    3.03
  -5  -9 -11   57.67    3.17
  -5  -9 -12    0.19    0.81
  -5  -9 -12   -0.15    0.99
  -5  -9 -13   11.70    1.05
  -5  -9 -13    8.90    1.12
  -5  -9 -14    6.16    0.87
  -5  -9 -14    5.39    0.77
  -5  -9 -15    0.32    0.54
  -5  -9 -15    0.47    0.42
  -5 -10  15   31.39    1.53
  -5 -10  14    8.44    0.90
  -5 -10  13    1.34    0.71
  -5 -10  12   34.71    2.02
  -5 -10  11    2.68    1.02
  -5 -10  10   18.44    1.62
  -5 -10  10   15.99    1.26
   5 -10 -10   19.34    1.59
  -5 -10   9    5.38    1.27
   5 -10  -9    5.52    1.25
  -5 -10   9    7.66    0.98
  -5 -10   8    2.52    0.94
   5 -10  -8    2.46    1.12
   5 -10  -8    5.04    0.93
  -5 -10   8    3.35    1.22
   5 -10  -7    3.51    0.99
  -5 -10   7   -0.35    1.17
  -5 -10   7    0.85    0.89
   5 -10  -7   -0.62    1.23
   5 -10  -7   -0.63    0.95
   5 -10  -6   35.04    2.23
   5 -10  -6   37.26    2.12
  -5 -10   6   31.22    2.07
   5 -10  -6   36.91    2.26
  -5 -10   5   24.73    1.99
   5 -10  -5   27.35    1.93
  -5 -10   5   26.18    2.11
   5 -10  -5   31.48    2.00
  -5 -10   5   23.79    1.79
   5 -10  -5   27.06    1.84
   5 -10  -4   10.33    1.35
  -5 -10   4    7.25    1.18
   5 -10  -4    7.60    1.41
  -5 -10   4    7.86    1.52
  -5 -10   4    8.54    1.54
  -5 -10   4    8.64    1.52
   5 -10  -3   34.09    2.23
  -5 -10   3   30.14    2.02
  -5 -10   3   33.12    2.33
  -5 -10   3   33.99    2.31
  -5 -10   3   27.92    2.28
   5 -10  -3   35.07    2.34
  -5 -10   2   30.32    2.01
   5 -10  -2   35.13    2.24
  -5 -10   2   31.14    2.28
  -5 -10   2   33.45    2.28
  -5 -10   2   36.30    2.40
   5 -10  -2   30.72    2.29
  -5 -10   1   26.57    1.83
   5 -10  -1   26.41    2.01
  -5 -10   1   27.71    2.09
  -5 -10   1   28.47    2.06
  -5 -10   1   23.85    2.14
  -5 -10   0    1.79    0.99
   5 -10   0    4.19    1.21
  -5 -10   0    2.24    1.42
  -5 -10   0    1.44    1.31
  -5 -10   0    1.73    1.12
  -5 -10  -1    8.26    1.19
   5 -10   1    9.21    1.45
  -5 -10  -1    7.19    1.26
   5 -10   1    9.23    1.51
  -5 -10  -1    9.31    1.05
  -5 -10  -1    9.04    1.47
  -5 -10  -1    6.55    1.57
   5 -10   2    6.79    1.27
  -5 -10  -2    5.87    1.14
   5 -10   2    7.34    1.47
  -5 -10  -2    6.23    1.37
  -5 -10  -2    6.61    1.05
  -5 -10  -2    6.99    1.40
  -5 -10  -2    4.84    1.17
  -5 -10  -3   98.21    4.32
  -5 -10  -3   90.77    4.50
   5 -10   3   89.94    4.49
  -5 -10  -3   88.66    4.30
  -5 -10  -4   28.09    1.88
  -5 -10  -4   29.89    2.12
   5 -10   4   27.97    2.09
  -5 -10  -4   23.54    1.85
   5 -10   5    1.25    1.09
  -5 -10  -5    0.79    1.01
  -5 -10  -5   -0.52    1.15
  -5 -10  -5    1.33    1.13
  -5 -10  -6   39.12    2.38
  -5 -10  -6   41.57    2.55
  -5 -10  -6   37.69    2.39
   5 -10   7    2.60    0.99
  -5 -10  -7    5.12    1.11
  -5 -10  -7    4.48    1.27
  -5 -10  -7    3.76    1.17
  -5 -10  -8   10.40    1.28
  -5 -10  -8    8.82    1.38
   5 -10   8   12.55    1.16
  -5 -10  -9    0.51    1.07
  -5 -10  -9    2.13    1.02
  -5 -10 -10   37.80    2.24
  -5 -10 -10   37.88    2.17
  -5 -10 -11   21.28    1.53
  -5 -10 -11   19.37    1.46
  -5 -10 -12   -0.05    0.74
   5 -10  13    8.90    0.87
   5 -10  14    4.75    0.53
  -5 -11  11    8.20    0.95
  -5 -11  10    9.94    1.15
   5 -11  -9  165.13    6.54
  -5 -11   9  147.96    6.63
  -5 -11   9  146.46    6.60
   5 -11  -8   58.12    2.74
  -5 -11   8   55.22    2.86
  -5 -11   8   51.65    2.80
   5 -11  -7  120.70    4.98
  -5 -11   7  107.82    4.74
  -5 -11   7  112.94    5.11
  -5 -11   7  100.03    5.06
  -5 -11   6    9.15    1.39
  -5 -11   6   10.12    1.04
   5 -11  -6    9.51    1.29
   5 -11  -6    8.96    1.21
   5 -11  -5   22.24    1.68
  -5 -11   5   20.58    1.48
  -5 -11   5   21.29    1.82
  -5 -11   5   23.95    1.85
   5 -11  -5   21.46    1.72
   5 -11  -4   17.31    1.55
  -5 -11   4   15.44    1.32
  -5 -11   4   15.24    1.58
  -5 -11   4   16.86    1.65
   5 -11  -4   14.47    1.55
   5 -11  -3   -0.27    1.17
  -5 -11   3    1.74    0.90
  -5 -11   3    1.02    1.18
  -5 -11   3   -0.21    1.15
   5 -11  -3    2.03    1.24
   5 -11  -2   -1.36    1.05
  -5 -11   2    0.67    0.86
  -5 -11   2    0.61    1.08
  -5 -11   2    0.21    1.09
   5 -11  -2   -0.20    1.19
  -5 -11   1   27.24    1.81
   5 -11  -1   30.65    2.02
  -5 -11   1   29.54    2.10
  -5 -11   1   27.66    2.02
   5 -11   0    2.35    1.17
  -5 -11   0    1.36    0.91
   5 -11   0    1.74    1.26
  -5 -11   0    2.00    1.15
  -5 -11   0    2.71    1.17
  -5 -11   0    1.10    1.05
  -5 -11  -1   38.83    2.31
  -5 -11  -1   46.10    2.64
   5 -11   1   44.24    2.65
  -5 -11  -1   42.26    2.60
  -5 -11  -2   37.27    2.44
   5 -11   2   42.73    2.53
  -5 -11  -2   39.24    2.24
  -5 -11  -3   56.67    3.04
  -5 -11  -3   54.25    2.83
   5 -11   3   54.69    3.00
  -5 -11  -4  180.50    7.34
  -5 -11  -4  184.08    7.58
  -5 -11  -4  164.68    7.35
   5 -11   4  172.76    7.54
  -5 -11  -5  139.64    5.96
  -5 -11  -5  147.59    6.19
   5 -11   5  149.32    6.13
  -5 -11  -6    4.68    0.96
  -5 -11  -6    5.37    1.17
  -5 -11  -6    3.86    1.06
   5 -11   6    3.68    1.00
  -5 -11  -7   13.65    1.22
   5 -11   7   14.30    1.21
  -5 -11  -7   14.00    1.37
  -5 -11  -8    3.63    0.86
   5 -11   8    2.10    0.66
  -5 -11  -8    1.04    0.96
  -5 -11  -9    0.55    0.74
  -5 -11  -9    1.51    0.81
  -5 -11 -10    0.76    0.65
  -5 -11 -10    0.20    0.76
   5 -11  10    1.47    0.79
   5 -11  11    0.30    0.62
  -5 -11 -11   -0.15    0.54
   5 -11  12    5.53    0.60
  -5 -11 -12    6.46    0.56
  -5 -12  11    0.20    0.41
  -5 -12  10   29.32    1.53
  -5 -12   9    0.10    0.69
  -5 -12   9    1.11    0.65
  -5 -12   8   -0.11    0.76
  -5 -12   8   -0.26    0.75
   5 -12  -8    0.39    0.79
  -5 -12   7    2.98    0.87
   5 -12  -7    2.51    0.88
  -5 -12   6    1.51    0.82
   5 -12  -6    0.96    0.88
  -5 -12   5   11.10    1.19
  -5 -12   5    9.41    1.13
   5 -12  -5   10.64    1.12
  -5 -12   5    9.59    0.85
   5 -12  -5    9.21    1.16
  -5 -12   4   23.59    1.66
  -5 -12   4   20.99    1.62
   5 -12  -4   26.24    1.70
   5 -12  -4   24.71    1.64
  -5 -12   4   21.49    1.35
  -5 -12   3   29.58    1.88
  -5 -12   3   25.02    1.83
   5 -12  -3   31.73    1.92
   5 -12  -3   28.56    1.81
  -5 -12   3   27.92    1.59
  -5 -12   2   49.42    2.55
   5 -12  -2   54.00    2.80
  -5 -12   2   56.87    2.87
   5 -12  -2   56.72    2.88
  -5 -12   2   59.90    2.89
  -5 -12   2   53.28    2.84
  -5 -12   1    1.88    1.01
  -5 -12   1    1.95    0.75
  -5 -12   1    2.37    1.01
  -5 -12   0   36.73    1.99
  -5 -12   0   40.83    2.25
   5 -12   0   37.37    2.30
  -5 -12  -1   15.22    1.22
  -5 -12  -1   15.54    1.39
   5 -12   1   16.54    1.51
  -5 -12  -2   13.11    1.14
  -5 -12  -2   11.81    1.26
   5 -12   2   12.72    1.35
  -5 -12  -3   11.91    1.12
  -5 -12  -3   16.25    1.35
   5 -12   3   13.96    1.35
  -5 -12  -4   19.08    1.30
  -5 -12  -4   17.38    1.42
   5 -12   4   20.07    1.47
  -5 -12  -5    5.30    0.92
  -5 -12  -5    7.03    0.99
   5 -12   5    7.05    0.97
  -5 -12  -6    3.10    0.83
   5 -12   6    3.04    0.76
  -5 -12  -7   25.70    1.48
   5 -12   7   22.69    1.29
   5 -12   8   20.07    1.28
   5 -12   9    0.22    0.55
   5 -12  10   16.03    0.90
  -5 -13   7    3.13    0.51
   5 -13  -6   14.16    1.00
  -5 -13   6   15.09    1.00
   5 -13  -5    8.25    0.85
  -5 -13   5    7.63    0.79
   5 -13  -4   23.32    1.36
  -5 -13   4   23.44    1.32
   5 -13  -4   24.42    1.40
   5 -13  -3    6.09    0.88
  -5 -13   3    5.63    0.78
   5 -13  -2   32.39    1.75
  -5 -13   2   28.75    1.61
  -5 -13   1   14.48    1.10
   5 -13   0    1.16    0.83
  -5 -13   0    0.87    0.67
   5 -13   1    0.59    0.76
   5 -13   2    1.37    0.78
   5 -13   3    1.56    0.75
   5 -13   4    1.71    0.63
   5 -13   5    2.07    0.51
   5 -13   7   37.21    1.66
   6   0 -20   12.93    0.94
   6   0 -19    1.04    0.73
   6   0 -18    0.29    0.79
   6   0 -17   -0.08    0.87
   6   0 -16  111.47    5.08
   6   0 -15    0.88    1.82
   6   0 -15    0.85    1.14
   6   0 -15    0.73    0.94
   6   0 -14    2.53    2.18
   6   0 -14    2.99    1.24
   6   0 -14    2.05    0.96
   6   0 -13   -0.39    1.80
   6   0 -13   -0.39    1.03
   6   0 -13    1.01    0.88
   6   0 -12   49.51    4.46
   6   0 -12   56.16    2.91
   6   0 -11   -0.49    0.95
   6   0 -11    0.33    1.64
  -6   0  10  101.58    5.23
   6   0 -10   97.12    4.45
   6   0 -10  100.32    5.98
  -6   0   9    0.17    1.05
   6   0  -9    1.32    0.85
   6   0  -9   -0.26    1.57
  -6   0   8 1572.81   62.11
   6   0  -8 1590.60   62.87
  -6   0   7    0.41    1.04
   6   0  -7    0.21    1.59
  -6   0   6 1729.34   68.67
   6   0  -6 1796.85   69.27
  -6   0   5    0.23    1.00
   6   0  -5    0.52    1.42
   6   0  -4  560.10   22.41
  -6   0   4  537.96   21.95
  -6   0   4  547.24   22.42
  -6   0   3   -0.58    1.27
   6   0  -3    0.14    1.26
   6   0  -2 1807.31   70.64
   6   0  -1    0.11    1.06
   6   0   0   11.10    1.42
   6   0   1    1.41    1.07
  -6   0  -1   -0.91    1.05
   6   0   2  464.24   18.94
   6   0   3    0.57    1.13
   6   0   4  831.11   33.38
   6   0   5    0.73    1.64
   6   0   6  151.51    7.57
   6   0   7    0.95    1.54
  -6   0  -7   -0.95    1.52
  -6   0  -8 1073.31   43.35
   6   0   8 1061.33   43.29
   6   0   9    0.30    1.65
  -6   0  -9    0.91    1.64
   6   0  10  118.60    7.15
  -6   0 -10  121.65    5.43
  -6   0 -10  126.44    7.38
  -6   0 -11    0.38    1.68
  -6   0 -11   -0.47    1.04
   6   0  11   -3.39    2.15
  -6   0 -11   -0.08    0.76
  -6   0 -12   25.84    1.71
  -6   0 -12   23.93    1.87
  -6   0 -12   20.74    3.26
  -6   0 -13    2.14    2.10
   6   0  13   -1.74    2.42
  -6   0 -13    0.25    0.89
  -6   0 -13   -0.21    1.10
  -6   0 -14   31.92    1.99
  -6   0 -14   28.33    3.61
  -6   0 -14   31.98    2.27
   6   0  14   26.02    3.63
  -6   0 -14   30.84    2.22
   6   0  15    2.22    2.04
  -6   0 -15    0.43    1.17
  -6   0 -16  198.83    8.54
  -6   0 -17    0.09    1.03
  -6   0 -18   66.62    3.24
   6   0  19   -0.74    0.67
  -6   0 -20   37.80    1.75
   6  -1 -21    0.46    0.36
   6  -1 -20   14.53    1.02
  -6  -1  20   12.12    0.98
   6   1 -19    0.24    0.55
   6  -1 -19   -0.25    0.79
  -6  -1  19    0.38    0.82
   6   1 -18   31.35    1.83
   6  -1 -18   32.25    1.96
   6   1 -17   27.32    1.73
   6  -1 -17   27.24    1.91
   6  -1 -16  117.01    5.24
   6   1 -16  111.06    5.09
   6   1 -15   14.99    1.69
   6   1 -15   15.99    3.04
   6  -1 -15   16.69    2.85
   6   1 -15   16.97    1.42
   6  -1 -15   15.81    1.51
   6   1 -14   80.15    3.89
   6   1 -14   70.50    5.55
   6  -1 -14   69.56    5.79
   6  -1 -14   72.77    3.73
   6   1 -14   77.71    3.67
   6  -1 -13    3.45    1.10
   6   1 -13    4.08    0.92
   6  -1 -13    2.50    0.99
   6   1 -13    2.58    1.05
   6  -1 -13    5.55    2.23
   6   1 -13    3.51    2.10
   6  -1 -12   47.02    4.04
   6   1 -12   51.97    4.25
   6   1 -12   41.51    2.44
   6  -1 -12   43.15    2.37
   6   1 -12   41.00    2.26
   6  -1 -12   41.64    2.45
  -6  -1  12   41.09    3.35
  -6  -1  11    3.12    1.40
   6  -1 -11    2.94    0.97
   6   1 -11    4.44    1.00
   6   1 -11    4.20    1.80
  -6  -1  10   72.48    4.38
   6   1 -10   72.64    3.40
   6  -1 -10   67.87    3.38
   6   1 -10   73.85    4.87
   6   1  -9   48.25    2.37
   6  -1  -9   42.48    2.36
  -6  -1   9   44.91    3.24
   6   1  -9   38.97    3.39
  -6  -1   8    7.86    1.67
  -6   1   8    7.57    1.16
   6   1  -8    7.67    1.76
  -6  -1   7   60.55    3.84
  -6   1   7   70.40    3.45
   6   1  -7   65.00    4.20
   6   1  -6   30.72    2.88
  -6  -1   6   34.99    2.58
  -6  -1   5  193.89    8.69
   6   1  -5  197.15    8.99
  -6   1   4    2.05    1.34
  -6  -1   4    1.30    1.06
   6   1  -4    2.35    1.31
  -6  -1   3 1268.25   50.33
   6   1  -3 1293.81   50.54
  -6   1   3 1279.05   50.49
   6   1  -2  480.63   19.32
  -6   1   2  470.20   19.43
   6   1  -1  843.30   33.08
  -6   1   1  823.49   33.19
   6   1   0  127.15    5.69
  -6   1   0  118.39    5.76
   6   1   1   67.17    3.61
  -6   1  -1   66.19    3.64
   6   1   2    6.32    1.28
   6   1   3   41.42    2.80
   6   1   4   59.73    3.69
   6   1   5  795.66   32.18
   6   1   6    7.73    1.78
   6   1   7   62.93    4.22
  -6   1  -7   60.97    4.19
   6   1   8    2.42    1.60
  -6   1  -8    3.52    1.61
   6   1   9  238.59   11.50
  -6   1  -9  234.73   11.47
   6   1  10    0.34    1.62
  -6   1 -10    1.37    0.93
  -6  -1 -10    1.45    0.84
  -6   1 -10    0.34    1.89
  -6   1 -10    0.68    0.90
  -6   1 -11  241.26   10.06
  -6  -1 -11  240.88   10.07
  -6  -1 -11  234.49    9.95
   6   1  11  235.90   12.07
   6  -1  11  235.66   12.08
  -6   1 -11  269.13   12.38
  -6  -1 -12   34.69    2.27
  -6   1 -12   37.24    2.29
  -6  -1 -12   34.80    2.15
   6   1  12   30.21    3.62
   6  -1  12   33.51    3.83
  -6   1 -12   31.98    3.78
  -6  -1 -13  205.72    9.22
  -6   1 -13  232.73    9.32
  -6  -1 -13  212.92    9.11
  -6  -1 -13  208.58   11.46
  -6   1 -13  213.75   11.52
   6  -1  13  222.16   11.69
   6   1  13  221.34   11.64
   6   1  14   46.73    4.50
   6  -1  14   55.54    4.82
  -6   1 -14   45.19    2.77
  -6  -1 -14   46.01    2.58
  -6  -1 -14   46.02    4.41
  -6   1 -14   44.47    4.34
  -6   1 -14   42.29    2.69
  -6   1 -15   77.49    3.92
  -6  -1 -15   79.10    3.73
   6  -1  15   75.00    5.83
   6   1  15   62.93    5.51
  -6   1 -16    3.06    1.11
  -6  -1 -16    4.58    1.00
  -6   1 -17    0.77    0.99
  -6  -1 -17   -0.18    0.76
  -6   1 -18    2.43    0.89
   6  -1  19    1.59    0.68
   6   1  19    0.50    0.62
  -6  -1 -19   -0.46    0.69
  -6  -1 -20    5.04    0.56
  -6   1 -20    7.14    0.57
   6  -2 -21   46.37    2.03
   6  -2 -20    3.41    0.69
  -6  -2  20    4.29    0.71
   6  -2 -19   38.02    2.01
  -6  -2  19   33.56    2.01
  -6  -2  18    2.96    1.09
   6  -2 -18    2.73    0.96
   6  -2 -17   93.91    4.44
   6  -2 -16    1.65    1.09
   6   2 -16   -0.14    0.75
   6   2 -15   12.57    2.68
   6   2 -15   14.01    1.50
   6  -2 -15   13.75    1.50
   6   2 -14   13.47    2.63
   6  -2 -14   11.36    2.63
   6  -2 -14   14.53    1.55
   6   2 -14   14.01    1.47
   6  -2 -14   11.78    1.46
   6  -2 -14   13.55    1.48
  -6  -2  13   50.16    3.99
   6  -2 -13   51.36    2.91
   6   2 -13   56.05    4.66
   6  -2 -13   55.44    4.66
   6  -2 -13   53.05    2.88
   6  -2 -13   51.54    2.88
   6   2 -13   52.60    2.90
   6   2 -12    6.38    2.06
   6  -2 -12    3.66    1.96
  -6  -2  12    6.02    1.69
   6  -2 -12    5.72    1.17
   6  -2 -12    7.76    1.22
   6  -2 -12    6.29    1.08
   6   2 -12    5.76    1.04
   6  -2 -12    6.76    1.12
   6  -2 -11  359.71   16.16
   6   2 -11  347.03   16.09
   6  -2 -11  346.74   14.14
   6   2 -11  348.76   14.14
   6  -2 -11  352.68   14.15
  -6  -2  11  345.75   15.67
   6  -2 -11  346.15   14.12
   6   2 -10   18.25    2.47
   6  -2 -10   16.09    2.46
  -6  -2  10   13.69    2.12
   6  -2 -10   15.06    1.33
   6   2 -10   15.51    1.32
  -6  -2   9  378.94   16.82
   6  -2  -9  384.45   15.53
   6   2  -9  387.79   15.52
   6   2  -9  396.09   17.11
   6  -2  -9  411.09   17.22
   6   2  -8   92.25    5.17
  -6  -2   8   89.98    5.03
   6  -2  -8   84.29    5.10
   6  -2  -8   84.28    3.86
  -6  -2   7   25.78    2.50
   6   2  -7   28.19    2.57
   6  -2  -7   27.30    2.62
   6   2  -6  187.12    8.96
   6  -2  -6  203.97    9.09
  -6  -2   6  186.35    8.87
   6  -2  -5    4.24    1.66
   6   2  -5    2.07    1.50
  -6  -2   5    3.00    1.44
   6   2  -4   30.01    2.50
  -6  -2   4   31.78    2.52
   6  -2  -4   33.21    2.70
  -6  -2   4   30.51    2.53
  -6   2   4   33.44    2.55
  -6  -2   3  219.70    9.43
   6   2  -3  218.23    9.39
   6  -2  -3  213.27    9.38
  -6   2   3  203.26    9.33
  -6  -2   3  204.31    9.36
  -6  -2   2    1.27    1.08
  -6  -2   2    0.97    1.15
  -6   2   2    2.65    1.23
  -6   2   1  132.35    6.04
  -6  -2   1  130.78    6.07
   6   2  -1  120.35    5.83
   6  -2  -1  131.08    5.91
  -6  -2   0   20.16    1.80
  -6   2   0   17.86    1.73
   6   2   0   18.55    1.64
   6  -2   0   17.76    1.67
  -6   2  -1  512.40   20.99
  -6  -2  -1  519.54   21.03
   6  -2   1  515.89   20.88
   6   2   1  517.64   20.89
   6  -2   2  112.83    5.71
   6   2   2  130.44    5.80
   6  -2   3  580.41   23.47
   6   2   3  575.08   23.48
   6   2   4   40.44    2.90
   6  -2   4   40.75    2.86
   6  -2   5  596.52   24.67
   6   2   5  602.34   24.62
   6   2   6   49.12    3.49
   6  -2   6   46.42    3.37
  -6  -2  -7   53.02    3.76
  -6   2  -7   59.11    3.94
   6   2   7   50.94    3.75
   6  -2   7   51.54    3.84
  -6  -2  -8  136.90    7.42
  -6   2  -8  137.44    7.46
   6  -2   8  143.33    7.54
   6   2   8  140.36    7.41
  -6  -2  -9   68.84    4.70
  -6   2  -9   57.52    4.48
   6  -2   9   63.78    4.58
   6   2   9   63.33    4.60
   6   2  10   71.35    4.86
   6  -2  10   55.44    4.57
  -6   2 -10   60.05    3.10
  -6  -2 -10   61.53    3.11
  -6  -2 -10   61.57    3.22
  -6  -2 -10   58.56    4.65
  -6   2 -10   61.54    4.69
  -6   2 -10   60.46    3.11
  -6  -2 -11    0.46    0.99
  -6   2 -11    0.84    1.00
   6  -2  11    2.62    1.78
   6   2  11    0.74    1.85
  -6  -2 -11   -1.11    1.84
  -6   2 -11    0.75    1.88
  -6  -2 -11   -0.38    0.79
  -6  -2 -11    0.36    0.97
  -6  -2 -12   13.82    1.43
  -6   2 -12   10.01    1.42
   6   2  12   10.07    2.45
   6  -2  12   12.09    2.80
  -6  -2 -12   13.02    1.41
  -6  -2 -12   11.88    2.49
  -6   2 -12    9.59    2.29
  -6  -2 -12   13.52    1.30
  -6  -2 -12   12.30    1.38
  -6  -2 -13   11.68    1.42
  -6   2 -13   11.66    2.48
  -6  -2 -13    7.02    2.21
  -6  -2 -13    9.82    1.40
  -6  -2 -13    8.32    1.34
  -6   2 -13    9.94    1.45
   6   2  13   16.97    2.82
   6  -2  13   14.84    2.87
  -6  -2 -14   13.32    2.62
  -6   2 -14   13.00    2.64
   6  -2  14    8.63    2.41
   6   2  14   10.82    2.51
  -6   2 -14    9.26    1.44
  -6  -2 -14   11.85    1.45
  -6  -2 -14    9.93    1.33
  -6   2 -15   62.34    3.46
  -6  -2 -15   70.93    3.53
  -6  -2 -15   67.28    3.41
  -6   2 -16    0.47    1.06
  -6  -2 -16   -0.09    1.07
  -6  -2 -16    1.31    0.97
  -6  -2 -17    3.04    1.07
  -6   2 -17    5.25    1.04
  -6  -2 -17    2.92    0.84
   6  -2  18   21.05    1.47
  -6  -2 -18   20.98    1.32
  -6   2 -18   21.52    1.44
  -6  -2 -19    5.37    0.74
   6  -2  19    4.31    0.72
   6   2  19    5.76    0.74
  -6  -2 -20    8.21    0.58
   6  -2  20    7.30    0.62
   6  -3 -21    3.50    0.43
  -6  -3  20    3.62    0.63
   6  -3 -20    2.94    0.63
  -6  -3  19    9.59    1.10
   6  -3 -19   11.19    1.05
  -6  -3  18   12.15    1.37
   6  -3 -18   13.79    1.30
   6  -3 -17    1.41    1.01
  -6  -3  17    1.73    1.21
  -6  -3  17    0.87    0.91
   6  -3 -16  146.16    6.48
   6  -3 -15    8.36    1.24
   6  -3 -15    6.34    1.39
   6  -3 -14  293.58   14.97
   6   3 -14  296.75   14.93
   6  -3 -14  310.17   12.77
   6   3 -14  320.33   12.78
  -6  -3  14  290.61   14.67
   6  -3 -14  311.27   12.82
   6  -3 -13    0.58    0.98
   6  -3 -13    0.95    0.94
   6   3 -13    0.46    0.99
   6  -3 -13    1.56    1.74
   6   3 -13   -0.38    1.84
  -6  -3  13    2.86    1.86
   6  -3 -13    2.07    1.19
   6  -3 -12    2.29    1.00
   6   3 -12    0.43    0.90
   6  -3 -12    1.69    0.95
   6   3 -12    2.79    1.82
   6  -3 -12    1.45    1.76
  -6  -3  12    0.68    1.66
   6  -3 -12    3.07    1.14
   6  -3 -11   20.87    1.69
  -6  -3  11   24.46    2.83
   6  -3 -11   17.96    2.71
   6   3 -11   21.08    2.72
   6  -3 -11   19.43    1.54
   6   3 -11   21.29    1.54
   6  -3 -11   21.42    1.59
   6  -3 -11   22.87    1.69
   6   3 -10   15.52    2.28
   6  -3 -10   17.35    2.41
   6   3 -10   14.34    1.27
   6  -3 -10   18.05    1.39
  -6  -3  10   18.75    2.41
   6  -3  -9   39.20    3.47
   6   3  -9   46.06    3.47
   6   3  -9   43.56    2.28
   6  -3  -9   43.29    2.30
  -6  -3   9   50.97    3.75
   6   3  -8    4.63    1.60
   6  -3  -8    2.65    1.47
   6  -3  -8    4.01    0.84
   6   3  -8    4.09    0.84
  -6  -3   8    5.78    1.73
   6  -3  -7   98.26    5.51
  -6  -3   7  102.75    5.74
   6   3  -7  104.41    5.56
  -6  -3   6   58.17    3.80
   6   3  -6   53.70    3.58
   6  -3  -6   55.65    3.70
   6  -3  -5  111.86    5.78
  -6  -3   5  116.69    5.92
   6   3  -5  117.29    5.73
  -6  -3   5  107.90    5.81
  -6   3   5  105.32    5.67
  -6  -3   4  148.13    7.25
   6   3  -4  155.70    7.13
   6  -3  -4  148.41    7.14
  -6  -3   4  151.56    7.18
  -6   3   4  145.73    7.05
  -6  -3   3   25.23    2.26
   6   3  -3   23.13    2.10
   6  -3  -3   21.05    2.12
  -6   3   3   23.15    2.04
  -6  -3   3   22.65    2.08
   6   3  -2   94.11    4.73
   6  -3  -2   93.41    4.77
  -6  -3   2   88.76    4.73
  -6   3   2   97.30    4.76
   6   3  -1    4.69    1.10
   6  -3  -1    4.79    1.15
  -6  -3   1    4.72    1.29
  -6   3   1    5.69    1.27
   6   3   0  184.13    7.93
   6  -3   0  172.86    7.86
  -6   3   0  172.48    7.93
  -6  -3   0  191.84    8.07
   6  -3   1   15.20    1.62
   6   3   1   16.94    1.58
   6   3   2  299.45   12.55
   6  -3   2  295.41   12.53
   6   3   3  109.49    5.48
   6  -3   3  110.87    5.43
   6   3   4   99.21    5.23
   6  -3   4  106.23    5.32
   6   3   5  111.29    5.90
   6  -3   5  116.96    5.89
   6  -3   6  266.00   11.81
   6   3   6  249.18   11.77
  -6  -3  -6  262.78   11.78
  -6   3  -6  271.44   11.91
   6   3   7    0.24    1.52
   6  -3   7    2.65    1.56
  -6   3  -7    2.43    1.45
  -6  -3  -7   -0.48    1.45
   6   3   8   13.20    2.06
   6  -3   8   14.38    2.18
  -6  -3  -8   10.29    2.06
  -6   3  -8    9.60    1.86
  -6   3  -9   84.25    5.24
  -6  -3  -9   79.04    5.17
   6   3   9   72.67    4.98
   6  -3   9   73.57    5.07
  -6  -3  -9   77.26    3.77
  -6  -3 -10    0.38    1.14
   6   3  10   -0.33    1.78
   6  -3  10    2.36    1.63
  -6   3 -10    0.68    0.91
  -6  -3 -10    0.42    0.87
  -6  -3 -10    1.05    0.91
  -6   3 -10    0.95    0.87
  -6   3 -10    0.68    1.77
  -6  -3 -10    0.34    1.75
  -6  -3 -11    1.06    1.04
   6   3  11    2.56    1.97
   6  -3  11   -0.37    1.75
  -6   3 -11    0.73    1.00
  -6  -3 -11    0.27    0.94
  -6  -3 -11    0.17    0.88
  -6  -3 -11    1.77    1.23
  -6  -3 -11    0.09    0.91
  -6  -3 -11   -0.72    1.63
  -6   3 -11    1.83    1.84
  -6  -3 -12    2.20    1.06
  -6   3 -12    1.46    1.06
  -6  -3 -12    1.84    1.07
  -6  -3 -12    1.53    1.67
  -6   3 -12    1.94    1.80
  -6  -3 -12    1.62    1.12
   6   3  12    0.39    2.04
   6  -3  12    0.78    2.02
  -6  -3 -12    0.30    1.00
   6   3  13   27.32    3.32
   6  -3  13   26.02    3.37
  -6  -3 -13   22.51    1.78
  -6  -3 -13   21.67    2.98
  -6   3 -13   21.50    3.18
  -6  -3 -13   22.60    1.86
  -6   3 -13   25.66    1.89
  -6  -3 -13   25.06    1.81
  -6  -3 -13   24.62    1.95
  -6   3 -14  137.40    6.09
  -6  -3 -14  136.16    6.13
  -6  -3 -14  139.82    6.16
  -6  -3 -14  135.98    5.94
  -6   3 -14  134.63    8.09
  -6  -3 -14  127.53    7.90
   6  -3  14  128.19    8.05
   6   3  14  122.76    7.94
  -6  -3 -15   57.47    2.93
  -6  -3 -15   60.17    3.15
  -6   3 -15   64.04    3.21
  -6  -3 -15   56.01    3.13
  -6  -3 -16    7.89    1.22
  -6   3 -16   11.04    1.25
  -6  -3 -16   11.37    1.31
  -6  -3 -17   35.94    2.03
  -6   3 -17   34.21    1.99
  -6  -3 -18    2.26    0.75
  -6  -3 -18    3.32    0.74
   6   3  18    2.96    0.76
   6  -3  18    2.11    0.71
  -6  -3 -19    8.65    0.77
  -6   3 -19    7.71    0.65
   6  -3  19    7.53    0.82
   6  -4 -20    0.26    0.48
  -6  -4  20    0.39    0.48
  -6  -4  19   31.26    1.86
   6  -4 -19   35.20    1.83
   6  -4 -18    6.50    1.01
  -6  -4  18    5.89    1.12
   6  -4 -17    8.81    1.21
  -6  -4  17    8.19    1.09
   6  -4 -17    8.90    0.91
  -6  -4  17    7.23    1.28
   6  -4 -16    2.68    1.07
  -6  -4  16    2.09    1.08
  -6  -4  16    1.89    1.29
   6  -4 -16    1.55    0.79
   6  -4 -15    1.98    0.90
  -6  -4  15    0.79    1.35
   6  -4 -15    1.68    1.10
   6  -4 -14    0.62    1.13
   6  -4 -14    0.10    1.04
   6  -4 -14    1.35    1.13
  -6  -4  14   -1.18    1.80
  -6  -4  14   -0.35    1.29
   6   4 -13    2.86    1.67
   6  -4 -13    5.22    1.79
   6  -4 -13    4.35    1.08
   6   4 -13    3.48    0.96
   6  -4 -13    4.47    1.33
   6  -4 -13    2.76    1.32
  -6  -4  13    4.33    1.96
   6  -4 -12    2.99    1.13
   6  -4 -12    2.16    0.97
   6   4 -12    2.89    0.92
   6  -4 -12    3.17    1.73
   6   4 -12    4.06    1.72
  -6  -4  12    0.38    2.06
   6  -4 -11    1.98    1.06
   6  -4 -11    2.88    0.92
   6   4 -11    2.46    0.86
   6   4 -11    3.12    1.59
   6  -4 -11    3.25    1.82
  -6  -4  11    2.90    1.91
   6   4 -10    1.83    0.73
   6  -4 -10    0.07    0.80
   6   4 -10    0.28    1.30
   6  -4 -10    1.19    1.47
   6  -4 -10    0.48    0.93
   6  -4 -10    0.76    0.95
  -6  -4  10   -1.70    1.75
   6  -4 -10   -0.16    0.91
   6   4  -9   -0.76    1.52
   6  -4  -9   -0.27    1.33
  -6  -4   9    0.32    1.70
   6  -4  -9    0.07    0.70
   6   4  -9   -0.64    0.77
   6  -4  -8  250.86   11.86
   6   4  -8  269.05   11.94
  -6  -4   8  260.88   12.40
   6  -4  -8  259.94   10.55
   6   4  -8  261.91   10.55
  -6  -4   7    6.50    1.90
   6  -4  -7    7.87    1.65
   6   4  -7    2.46    1.30
   6   4  -7    3.74    0.74
   6  -4  -7    5.50    0.83
  -6  -4   7    2.39    1.48
  -6   4   7    6.19    1.63
  -6   4   6   80.77    4.55
  -6  -4   6   70.80    4.48
   6  -4  -6   72.69    4.31
  -6  -4   6   81.86    4.87
   6   4  -6   72.71    4.25
  -6  -4   5  143.97    6.99
  -6   4   5  136.77    6.86
  -6  -4   5  147.90    7.36
   6   4  -5  140.74    6.82
   6  -4  -5  142.73    6.85
  -6  -4   4  101.24    5.18
  -6   4   4   95.45    5.05
   6  -4  -4   96.11    5.08
   6   4  -4  106.17    5.13
  -6   4   3   65.94    3.82
  -6  -4   3   74.20    3.95
   6   4  -3   76.81    3.97
   6  -4  -3   67.24    3.90
  -6  -4   2   52.13    3.04
  -6   4   2   46.40    2.91
  -6  -4   2   49.78    3.41
   6   4  -2   49.60    2.97
   6  -4  -2   43.83    2.98
  -6  -4   1   82.39    4.38
  -6   4   1   95.66    4.46
  -6  -4   1   92.52    5.01
   6  -4  -1   83.62    4.44
   6   4   0   56.26    3.08
   6  -4   0   53.28    3.05
   6  -4   1   16.90    1.62
   6   4   1   16.43    1.61
   6   4   2   50.73    2.96
   6  -4   2   46.22    2.85
   6   4   3   18.41    1.85
   6  -4   3   19.99    1.89
   6   4   4   91.46    4.77
   6  -4   4   89.52    4.75
   6  -4   5   69.85    3.84
   6   4   5   63.48    3.73
  -6  -4  -5   52.19    3.59
  -6   4  -5   56.46    3.74
   6  -4   6  685.04   28.62
   6   4   6  689.28   28.63
  -6  -4  -6  718.40   28.70
  -6   4  -6  705.68   28.71
   6  -4   7   91.08    5.12
   6   4   7   83.28    4.98
  -6  -4  -7   81.74    4.97
  -6   4  -7   84.05    5.11
   6   4   8   40.43    3.32
   6  -4   8   35.55    3.18
  -6  -4  -8   37.49    3.20
  -6   4  -8   42.13    3.42
  -6  -4  -8   39.85    2.32
  -6   4  -9   41.62    2.38
  -6  -4  -9   43.62    2.38
  -6  -4  -9   47.09    2.52
   6  -4   9   48.49    3.81
   6   4   9   42.93    3.67
  -6  -4  -9   40.04    2.51
  -6  -4  -9   48.52    3.75
  -6   4  -9   44.36    3.66
  -6   4  -9   45.26    2.39
  -6  -4  -9   43.94    2.36
  -6   4 -10   42.18    3.83
  -6  -4 -10   40.97    3.74
   6   4  10   50.40    4.04
   6  -4  10   48.01    4.00
  -6  -4 -10   53.17    2.69
  -6  -4 -10   45.95    2.80
  -6  -4 -10   45.01    2.55
  -6  -4 -10   47.76    2.57
  -6   4 -10   47.41    2.56
  -6   4 -11   62.46    4.77
  -6  -4 -11   65.10    4.76
  -6  -4 -11   59.44    3.39
   6   4  11   51.54    4.55
   6  -4  11   65.44    4.83
  -6  -4 -11   62.36    3.21
  -6  -4 -11   61.45    3.16
  -6   4 -11   65.25    3.17
  -6  -4 -11   61.52    3.14
  -6  -4 -11   57.28    3.25
  -6  -4 -12   12.32    1.42
  -6  -4 -12   11.57    1.32
  -6   4 -12   12.91    1.39
  -6  -4 -12   13.85    1.76
  -6  -4 -12   11.75    1.46
  -6  -4 -12   16.15    2.55
  -6   4 -12    7.63    2.21
   6   4  12   12.19    2.51
   6  -4  12   12.57    2.42
  -6  -4 -12   13.79    1.33
  -6  -4 -13   19.65    1.61
  -6   4 -13   18.78    1.61
  -6  -4 -13   20.29    1.80
  -6  -4 -13   14.95    2.45
  -6   4 -13   12.89    2.56
  -6  -4 -13   19.38    1.65
   6  -4  13   24.77    3.12
   6   4  13   18.45    2.84
  -6  -4 -14   18.73    1.63
  -6  -4 -14   21.52    1.86
  -6  -4 -14   23.35    1.76
  -6   4 -14   22.15    1.70
  -6   4 -15   15.16    1.36
  -6  -4 -15   12.60    1.33
  -6  -4 -15   13.22    1.46
  -6  -4 -15   11.97    1.25
  -6   4 -16  106.43    4.72
  -6  -4 -16  109.57    4.80
  -6  -4 -16   96.72    4.63
  -6  -4 -16  109.97    4.87
   6  -4  16  107.03    4.76
   6   4  16  114.84    4.80
  -6   4 -17   39.28    2.05
  -6  -4 -17   42.01    2.16
  -6  -4 -17   37.34    1.95
   6   4  17   41.88    2.12
   6  -4  17   40.57    2.10
  -6  -4 -17   45.75    2.26
   6  -4  18   14.35    1.18
  -6  -4 -18   13.55    1.01
  -6  -4 -18   15.28    1.11
  -6  -5  19    2.91    0.75
  -6  -5  18    4.16    0.98
  -6  -5  17   12.13    1.44
  -6  -5  17   11.14    1.15
  -6  -5  16   26.06    1.91
   6  -5 -16   30.44    1.70
  -6  -5  16   29.76    2.10
  -6  -5  15  135.99    6.18
  -6  -5  15  135.83    6.31
   6  -5 -15  141.02    5.98
  -6  -5  14   13.25    2.59
  -6  -5  14   12.79    1.53
   6  -5 -14   11.32    1.47
   6  -5 -14    9.80    1.18
  -6  -5  14   12.31    1.71
   6  -5 -14    8.51    1.39
  -6  -5  13   -0.24    1.33
  -6  -5  13    1.26    1.75
  -6  -5  13    0.75    1.82
   6  -5 -13    0.59    1.06
   6  -5 -13    0.90    1.21
   6  -5 -13    0.09    0.85
   6  -5 -12   14.68    1.61
  -6  -5  12   15.31    2.62
  -6  -5  12   15.79    1.83
  -6  -5  12   11.65    2.68
   6   5 -12   15.45    1.34
   6  -5 -12   14.66    1.52
   6  -5 -12   14.14    1.37
   6  -5 -12   14.97    1.60
   6  -5 -11    0.77    1.12
  -6  -5  11   -0.34    1.73
  -6   5  11   -0.34    1.74
  -6  -5  11    0.68    1.26
   6  -5 -11   -0.07    0.80
   6   5 -11    0.86    0.75
   6  -5 -11    0.65    0.91
  -6  -5  11    0.80    1.97
   6   5 -11   -0.59    1.42
   6  -5 -11    0.30    1.37
   6  -5 -11    0.34    0.80
   6  -5 -11   -0.28    1.04
   6  -5 -10  112.63    4.98
  -6  -5  10   98.54    5.08
   6   5 -10  112.16    4.75
   6  -5 -10  103.60    4.72
   6  -5 -10  110.69    4.85
   6  -5 -10  109.68    4.92
   6  -5 -10  102.28    4.84
   6  -5 -10  113.93    4.93
   6  -5 -10   99.98    6.08
   6   5 -10  109.09    6.20
  -6  -5  10  103.22    6.81
  -6  -5  10  102.78    6.34
   6  -5  -9   75.93    3.86
  -6  -5   9   79.39    4.05
   6  -5  -9   77.32    3.66
   6  -5  -9   88.27    3.86
   6  -5  -9   85.86    3.86
   6  -5  -9   82.59    3.79
   6  -5  -9   80.05    3.84
   6   5  -9   86.29    5.02
   6  -5  -9   81.16    4.95
  -6  -5   9   81.27    5.19
  -6   5   9   80.21    5.14
  -6  -5   9   89.60    5.81
   6   5  -8   48.02    3.42
   6  -5  -8   48.36    3.44
   6  -5  -8   46.69    2.35
  -6   5   8   55.54    3.75
  -6  -5   8   51.88    3.69
  -6  -5   8   45.45    4.02
   6  -5  -7   13.18    1.70
   6   5  -7   10.73    1.59
  -6   5   7   13.63    1.89
  -6  -5   7    8.99    1.69
  -6  -5   7   10.70    2.39
   6  -5  -6  347.88   15.07
   6   5  -6  364.71   15.10
  -6  -5   6  332.11   15.21
  -6   5   6  363.44   15.26
  -6  -5   6  373.23   16.13
  -6  -5   5   86.21    4.63
  -6   5   5   79.59    4.49
   6  -5  -5   79.86    4.41
   6   5  -5   93.98    4.55
  -6   5   4  316.61   13.22
  -6  -5   4  313.86   13.27
   6  -5  -4  294.09   13.11
   6   5  -4  325.55   13.19
  -6  -5   3    0.82    0.85
   6   5  -3    0.89    0.90
   6  -5  -3    1.52    0.91
  -6   5   3    0.25    0.93
  -6  -5   3   -0.13    0.91
  -6  -5   3    2.70    1.56
  -6  -5   2    1.65    0.84
   6   5  -2    1.93    0.98
   6  -5  -2    2.74    0.98
  -6   5   2    2.26    0.90
  -6  -5   2    3.07    0.93
  -6  -5   2    2.58    1.51
  -6  -5   1   35.53    1.89
   6   5  -1   37.15    2.31
  -6  -5   1   41.26    3.08
   6   5   0   68.96    3.64
   6  -5   0   68.47    3.62
   6  -5   1   54.84    2.88
   6   5   1   48.05    2.80
   6  -5   1   50.77    2.52
   6   5   2    6.90    1.11
   6  -5   2    5.89    1.07
   6  -5   2    7.18    0.96
   6  -5   3   17.40    1.67
   6   5   3   19.05    1.73
   6  -5   3   20.83    1.37
  -6   5  -4    8.87    1.36
  -6  -5  -4    6.71    1.23
   6  -5   4    5.97    0.85
   6  -5   4    6.79    1.19
   6   5   4    6.26    1.24
   6   5   5  151.72    7.13
   6  -5   5  146.92    7.07
  -6   5  -5  148.71    7.17
  -6  -5  -5  147.80    7.14
   6  -5   6   90.81    5.05
   6   5   6   87.99    5.04
  -6  -5  -6   96.29    5.16
  -6   5  -6   96.31    5.21
   6  -5   7   63.07    3.90
   6   5   7   59.76    3.87
  -6  -5  -7   55.48    3.79
  -6   5  -7   52.25    3.78
  -6  -5  -7   56.07    2.98
  -6  -5  -8   14.73    1.38
  -6  -5  -8   15.87    1.56
   6   5   8   15.63    2.09
   6  -5   8   15.60    2.09
  -6  -5  -8   12.43    1.97
  -6   5  -8   10.05    1.93
  -6  -5  -9  141.79    6.45
  -6  -5  -9  148.71    6.40
   6   5   9  137.97    7.61
   6  -5   9  138.01    7.61
  -6  -5  -9  144.43    7.69
  -6   5  -9  152.50    7.77
  -6  -5 -10    3.83    1.16
  -6  -5 -10    4.32    1.35
   6   5  10   -0.30    1.82
   6  -5  10    3.62    1.74
  -6  -5 -10    3.51    0.89
  -6  -5 -10    7.15    1.64
  -6  -5 -10    3.05    0.85
   6  -5  11   74.01    4.88
  -6  -5 -11   65.74    3.64
  -6  -5 -11   62.49    4.68
  -6  -5 -11   68.83    3.29
  -6  -5 -11   61.72    3.47
  -6  -5 -11   64.86    3.47
  -6  -5 -12  187.73    7.91
  -6  -5 -12  178.72    7.67
  -6   5 -12  176.15    7.66
  -6  -5 -12  188.91    8.04
  -6  -5 -12  174.07    7.81
  -6  -5 -13  143.77    6.45
  -6  -5 -13  147.65    6.54
  -6   5 -13  140.52    6.27
  -6  -5 -13  148.57    6.30
  -6  -5 -14    4.31    0.94
  -6   5 -14    4.84    0.93
  -6  -5 -14    6.17    1.26
  -6  -5 -14    6.32    1.19
   6  -5  14    4.15    0.92
   6   5  14    4.20    0.92
   6  -5  15  140.22    6.14
   6   5  15  140.27    6.15
  -6   5 -15  147.00    6.14
  -6  -5 -15  139.88    6.20
  -6  -5 -15  158.59    6.45
  -6  -5 -15  150.75    6.30
  -6  -5 -16   20.58    1.57
  -6  -5 -16   20.85    1.37
  -6  -5 -16   20.39    1.43
   6  -5  16   19.18    1.57
  -6  -5 -17   14.56    1.05
   6  -5  17   16.56    1.24
  -6  -5 -17   16.69    1.25
  -6  -5 -18    2.44    0.64
   6  -6 -19   21.77    1.19
  -6  -6  19   23.65    1.24
   6  -6 -18   44.29    2.14
  -6  -6  18   43.52    2.25
  -6  -6  17    0.08    0.99
  -6  -6  17    0.57    0.70
   6  -6 -17    0.67    0.75
  -6  -6  16    2.84    1.19
  -6  -6  16    2.48    0.92
   6  -6 -16    1.25    0.90
  -6  -6  15    2.51    1.08
   6  -6 -15    1.17    0.96
   6  -6 -15    1.01    0.68
  -6  -6  15    2.83    1.32
   6  -6 -14   80.56    3.69
   6  -6 -14   75.11    3.46
   6  -6 -14   72.00    3.62
   6  -6 -14   63.73    3.65
  -6  -6  14   76.59    3.74
  -6  -6  14   63.55    3.81
   6  -6 -13   99.90    4.55
   6  -6 -13   98.17    4.70
  -6  -6  13   98.86    6.78
   6  -6 -13  100.96    4.69
   6  -6 -13  101.11    4.77
  -6  -6  13   93.64    4.78
  -6  -6  13  103.53    4.99
   6  -6 -12  138.34    6.20
   6  -6 -12  139.98    6.30
  -6  -6  12  134.43    8.54
   6  -6 -12  147.29    6.34
   6  -6 -12  141.05    6.38
  -6  -6  12  150.19    6.52
  -6  -6  12  138.38    6.58
  -6  -6  11  176.42    8.03
   6  -6 -11  180.63    7.78
  -6  -6  11  189.29    8.01
  -6  -6  11  174.27   10.06
   6  -6 -11  171.64    7.83
   6  -6 -11  189.69    7.79
   6  -6 -11  177.75    7.70
   6  -6 -11  182.43    7.75
   6  -6 -10   10.82    1.37
  -6  -6  10   11.01    1.60
   6  -6 -10   13.24    1.38
   6  -6 -10   11.78    1.29
   6  -6 -10   12.51    1.44
  -6  -6  10   10.66    1.54
  -6  -6  10   13.91    2.82
   6  -6 -10   10.33    1.24
  -6  -6   9  190.69    8.32
  -6  -6   9  192.77    8.29
   6  -6  -9  193.55    8.06
  -6  -6   9  195.17   10.42
   6  -6  -9  191.40    8.10
   6  -6  -9  190.00    8.05
   6  -6  -9  181.76    7.98
   6  -6  -9  189.92    8.02
   6  -6  -8    9.32    1.15
  -6  -6   8    7.81    1.43
   6  -6  -8    9.94    1.12
   6  -6  -8    8.52    1.07
   6  -6  -8   10.94    1.25
  -6  -6   8    8.93    1.45
  -6  -6   8    6.50    2.31
   6  -6  -8    9.05    1.10
  -6  -6   7   46.79    2.73
   6  -6  -7   49.36    2.53
   6  -6  -7   43.06    2.47
   6  -6  -7   47.38    2.45
  -6  -6   7   44.22    2.72
   6  -6  -7   49.36    2.46
  -6  -6   6   50.84    2.87
  -6  -6   5    2.90    1.84
  -6  -6   5    0.59    0.96
  -6  -6   4   31.40    3.20
  -6  -6   4   35.40    2.08
  -6  -6   3    9.25    2.10
  -6  -6   3    6.23    1.06
  -6  -6   2  235.34   11.10
  -6  -6   2  231.63    9.58
  -6  -6   1   71.37    3.40
  -6  -6   0  160.56    6.75
  -6  -6  -1  108.07    4.79
   6  -6   1  111.80    4.87
   6  -6   2    6.01    0.97
  -6  -6  -2    5.76    0.87
   6  -6   3  268.80   10.95
  -6  -6  -3  268.14   10.83
   6  -6   4    4.34    0.88
   6  -6   5   27.23    1.73
  -6  -6  -5   30.30    1.96
  -6  -6  -6   20.41    1.63
  -6  -6  -6   18.51    1.47
  -6  -6  -7   -1.03    1.04
  -6  -6  -7    1.18    1.07
  -6  -6  -7    0.44    1.02
  -6  -6  -8    7.44    1.22
   6  -6   8    5.95    1.21
  -6  -6  -8    7.99    1.38
  -6  -6  -8    6.78    1.28
  -6  -6  -9  157.50    6.90
  -6  -6  -9  154.76    6.99
  -6  -6 -10   18.11    1.84
  -6  -6 -10   14.98    1.67
  -6  -6 -10   17.58    1.70
  -6  -6 -11   37.97    2.56
  -6  -6 -11   36.20    2.08
  -6  -6 -11   40.40    2.45
   6  -6  12   35.71    2.37
  -6  -6 -12   38.30    2.39
  -6  -6 -12   36.92    2.07
  -6  -6 -13    4.57    1.29
  -6  -6 -13    4.92    0.80
   6  -6  13    2.89    1.18
  -6  -6 -14    5.60    1.27
   6  -6  14    4.13    1.10
  -6  -6 -14    5.54    1.18
  -6  -6 -15    1.36    1.02
  -6  -6 -15    1.29    0.92
   6  -6  15    0.43    0.93
  -6  -6 -16   23.36    1.48
  -6  -6 -16   23.56    1.59
  -6  -6 -17    0.59    0.67
  -6  -6 -17    0.38    0.53
  -6  -6 -18    1.18    0.44
  -6  -7  18   21.66    1.26
   6  -7 -18   21.42    1.14
  -6  -7  17   35.45    1.98
   6  -7 -17   35.85    1.83
  -6  -7  16  107.82    4.77
  -6  -7  16   99.20    4.58
   6  -7 -16  107.74    4.56
  -6  -7  15    8.57    1.12
   6  -7 -15    7.32    0.99
  -6  -7  14  168.53    7.25
   6  -7 -14  164.09    7.09
  -6  -7  14  166.24    7.37
  -6  -7  13   17.21    1.65
   6  -7 -13   15.43    1.45
   6  -7 -13   15.84    1.66
   6  -7 -13   13.99    1.21
  -6  -7  13   14.98    1.78
   6  -7 -12   39.59    2.34
  -6  -7  12   38.51    2.70
   6  -7 -12   41.91    2.48
   6  -7 -12   37.02    2.19
   6  -7 -12   39.46    2.29
  -6  -7  12   37.15    2.53
   6  -7 -11   17.78    1.70
  -6  -7  11   18.77    1.99
   6  -7 -11   17.99    1.55
  -6  -7  11   15.41    2.89
   6  -7 -11   17.42    1.72
   6  -7 -11   17.40    1.49
   6  -7 -11   20.13    1.60
  -6  -7  11   20.61    1.86
   6  -7 -10   -0.26    1.13
  -6  -7  10    0.62    1.45
   6  -7 -10   -0.09    0.87
  -6  -7  10   -0.45    2.00
  -6  -7  10    0.47    1.28
   6  -7 -10    1.83    0.95
   6  -7 -10    1.13    0.95
   6  -7 -10    0.28    1.07
   6  -7  -9   43.75    2.40
   6  -7  -9   38.18    2.24
  -6  -7   9   35.13    2.61
   6  -7  -9   39.77    2.37
  -6  -7   9   38.46    2.62
   6  -7  -9   37.99    2.19
   6  -7  -9   38.78    2.30
   6  -7  -8   62.21    3.16
   6  -7  -8   62.51    3.14
  -6  -7   8   58.68    3.47
  -6  -7   8   57.49    3.48
   6  -7  -8   67.60    3.22
   6  -7  -8   65.05    3.20
[truncated: 493,142 more chars]
