# Supplementary material for: Tandem Reactivity of Metal−Carbon and Carbon−Silicon Bonds in Mononuclear α‐Silyl Organolithium or Organosodium Complexes Towards CO, CO2 and Heteroallenes
Source: Angew Chem Int Ed Engl. 2026 Apr 11;65(21):e8906317. doi: 10.1002/anie.8906317 (PMC13182206; doi:10.1002/anie.8906317)
Supplement: Supplementary file 2 — Supporting File 2: anie72186‐sup‐0002‐CIF.zip. [file ANIE-65-e8906317-s001.zip › anie72186-sup-0002-CIF/8.cif]

data_xy2025-02-23
_audit_creation_date               2026-02-17
_audit_creation_method
;
Olex2 1.5
(compiled 2025.07.13 svn.rb7424aed for OlexSys, GUI svn.r7314)
;
_shelx_SHELXL_version_number       '2019/3'
_audit_contact_author_address      ?
_audit_contact_author_email        ?
_audit_contact_author_name         ''
_audit_contact_author_phone        ?
_publ_contact_author_id_orcid      ?
_publ_section_references
;
Dolomanov, O.V., Bourhis, L.J., Gildea, R.J, Howard, J.A.K. & Puschmann, H.
 (2009), J. Appl. Cryst. 42, 339-341.

Sheldrick, G.M. (2015). Acta Cryst. A71, 3-8.

Sheldrick, G.M. (2015). Acta Cryst. C71, 3-8.
;
_chemical_name_common              ?
_chemical_name_systematic          ?
_chemical_formula_moiety           'C29 H50 N5 Na S Si'
_chemical_formula_sum              'C29 H50 N5 Na S Si'
_chemical_formula_weight           551.88
_chemical_absolute_configuration   ?
_chemical_melting_point            ?
_chemical_oxdiff_formula           'C29 H50 N5 Na1 S1 Si1'
_chemical_oxdiff_usercomment       'Dark Yellow  Block'
loop_
  _atom_type_symbol
  _atom_type_description
  _atom_type_scat_dispersion_real
  _atom_type_scat_dispersion_imag
  _atom_type_scat_source
 'C' 'C' 0.0181 0.0091 'International Tables Vol C Tables 4.2.6.8 and 6.1.1.4'
 'H' 'H' 0.0000 0.0000 'International Tables Vol C Tables 4.2.6.8 and 6.1.1.4'
 'N' 'N' 0.0311 0.0180 'International Tables Vol C Tables 4.2.6.8 and 6.1.1.4'
 'Na' 'Na' 0.1353 0.1239 'International Tables Vol C Tables 4.2.6.8 and 6.1.1.4'
 'Si' 'Si' 0.2541 0.3302 'International Tables Vol C Tables 4.2.6.8 and 6.1.1.4'
 'S' 'S' 0.3331 0.5567 'International Tables Vol C Tables 4.2.6.8 and 6.1.1.4'

_shelx_space_group_comment
;
The symmetry employed for this shelxl refinement is uniquely defined
by the following loop, which should always be used as a source of
symmetry information in preference to the above space-group names.
They are only intended as comments.
;
_space_group_crystal_system        'monoclinic'
_space_group_IT_number             4
_space_group_name_H-M_alt          'P 1 21 1'
_space_group_name_Hall             'P 2yb'
loop_
  _space_group_symop_operation_xyz
 'x, y, z'
 '-x, y+1/2, -z'

_cell_length_a                     9.53941(4)
_cell_length_b                     11.08438(4)
_cell_length_c                     15.39311(5)
_cell_angle_alpha                  90
_cell_angle_beta                   99.9903(3)
_cell_angle_gamma                  90
_cell_volume                       1602.964(9)
_cell_formula_units_Z              2
_cell_measurement_reflns_used      89528
_cell_measurement_temperature      100.00(10)
_cell_measurement_theta_max        78.7390
_cell_measurement_theta_min        4.6890
_shelx_estimated_absorpt_T_max     0.912
_shelx_estimated_absorpt_T_min     0.765
_exptl_absorpt_coefficient_mu      1.570
_exptl_absorpt_correction_T_max    1.000
_exptl_absorpt_correction_T_min    0.581
_exptl_absorpt_correction_type     gaussian
_exptl_absorpt_process_details
;
CrysAlisPro 1.171.43.144a (Rigaku Oxford Diffraction, 2024)
Numerical absorption correction based on gaussian integration over
a multifaceted crystal model
Empirical absorption correction using spherical harmonics,
implemented in SCALE3 ABSPACK scaling algorithm.
;
_exptl_absorpt_special_details     ?
_exptl_crystal_colour              'orangish yellow'
_exptl_crystal_colour_modifier     orangish
_exptl_crystal_colour_primary      yellow
_exptl_crystal_density_diffrn      1.143
_exptl_crystal_density_meas        ?
_exptl_crystal_density_method      ?
_exptl_crystal_description         block
_exptl_crystal_F_000               600
loop_
  _exptl_crystal_face_index_h
  _exptl_crystal_face_index_k
  _exptl_crystal_face_index_l
  _exptl_crystal_face_perp_dist
 -6 0 3 0.0728
 0 -7 0 0.0570
 -2 7 0 0.0701
 2 -7 0 0.0701
 2 7 -1 0.0618
 6 2 -3 0.0995
 5 -4 -2 0.0958
 1 0 9 0.0285
 -1 0 -9 0.0355
 3 -2 7 0.0437
 2 -3 -9 0.0570
 3 -1 8 0.0366
 -1 2 9 0.0473
 -5 4 0 0.0765
 2 2 9 0.0385
 4 -1 6 0.0518
 -5 1 -4 0.0636
 -1 -5 -7 0.0635
 2 4 7 0.0476
 -4 -5 3 0.0825
 -5 0 6 0.0707
 0 -6 5 0.0558
 3 5 -6 0.0700
 0 -5 7 0.0455
 -3 -3 9 0.0607
 2 2 -9 0.0577
 -4 0 9 0.0599
 0 -4 8 0.0374
 0 -5 -7 0.0594

_exptl_crystal_size_max            0.18
_exptl_crystal_size_mid            0.13
_exptl_crystal_size_min            0.06
loop_
  _exptl_oxdiff_crystal_face_indexfrac_h
  _exptl_oxdiff_crystal_face_indexfrac_k
  _exptl_oxdiff_crystal_face_indexfrac_l
  _exptl_oxdiff_crystal_face_x
  _exptl_oxdiff_crystal_face_y
  _exptl_oxdiff_crystal_face_z
 -6.1627 0.0179 2.6801 -0.3328 -0.5399 0.7731
 0.4146 -7.1749 0.1701 -0.3783 -0.6236 -0.6841
 -1.7900 6.8868 0.4423 0.2877 0.4763 0.8309
 1.7900 -6.8868 -0.4423 -0.2877 -0.4763 -0.8309
 2.0049 6.7902 -1.2038 0.4879 0.8009 0.3473
 5.9950 1.6411 -2.6882 0.4164 0.6778 -0.6059
 5.3409 -3.6086 -2.1472 0.0878 0.1374 -0.9866
 0.9692 -0.1034 9.4491 0.8509 -0.5201 -0.0737
 -0.9692 0.1034 -9.4491 -0.8509 0.5201 0.0737
 2.9989 -1.9958 6.9983 0.7198 -0.4156 -0.5041
 1.9613 -3.3574 -8.6714 -0.7319 0.3455 -0.5873
 2.7733 -1.0140 7.9168 0.8332 -0.3975 -0.3844
 -0.7509 2.4109 9.4030 0.8434 -0.3994 0.3593
 -5.0017 4.1628 0.2787 -0.1765 0.0457 0.9832
 1.8411 1.8953 8.5166 0.9726 -0.2321 -0.0094
 4.0718 -0.8366 6.1909 0.8195 -0.1975 -0.5379
 -5.2622 0.5098 -3.6731 -0.7406 -0.0570 0.6696
 -1.0270 -4.7980 -6.8586 -0.9382 -0.0763 -0.3375
 1.8781 4.2337 6.8483 0.9799 0.0791 0.1832
 -4.0173 -5.2922 3.0395 -0.4290 -0.9023 0.0426
 -5.4995 -0.3252 6.0358 -0.0204 -0.7323 0.6807
 -0.3724 -6.3109 4.7958 -0.0201 -0.8745 -0.4846
 2.6004 5.1005 -6.3048 0.0243 0.9951 0.0955
 0.2590 -5.2245 6.6851 0.2555 -0.8530 -0.4551
 -2.6163 -3.0644 8.6058 0.2836 -0.9537 0.0996
 1.6084 2.3810 -9.3789 -0.4779 0.8775 -0.0408
 -3.6041 0.0387 9.0081 0.4136 -0.7626 0.4974
 0.4752 -4.1067 7.9160 0.4421 -0.8144 -0.3758
 -0.1253 -5.2312 -6.7138 -0.8715 -0.0681 -0.4856

_exptl_transmission_factor_max     ?
_exptl_transmission_factor_min     ?
_diffrn_reflns_av_R_equivalents    0.0450
_diffrn_reflns_av_unetI/netI       0.0139
_diffrn_reflns_Laue_measured_fraction_full  1.000
_diffrn_reflns_Laue_measured_fraction_max  0.977
_diffrn_reflns_limit_h_max         11
_diffrn_reflns_limit_h_min         -12
_diffrn_reflns_limit_k_max         14
_diffrn_reflns_limit_k_min         -13
_diffrn_reflns_limit_l_max         19
_diffrn_reflns_limit_l_min         -19
_diffrn_reflns_number              121113
_diffrn_reflns_point_group_measured_fraction_full  1.000
_diffrn_reflns_point_group_measured_fraction_max  0.946
_diffrn_reflns_theta_full          67.684
_diffrn_reflns_theta_max           79.329
_diffrn_reflns_theta_min           4.707
_diffrn_ambient_environment        N~2~
_diffrn_ambient_temperature        100.00(10)
_diffrn_detector                   'Hybrid Pixel Array Detector'
_diffrn_detector_area_resol_mean   10.0000
_diffrn_detector_type              HyPix
_diffrn_measured_fraction_theta_full  1.000
_diffrn_measured_fraction_theta_max  0.977
_diffrn_measurement_details
;
List of Runs (angles in degrees, time in seconds):

  # Type    Start    End  Width  t~exp~   \w     \q     \k     \f   Frames
--------------------------------------------------------------------------
  1  \w     42.00  78.00   0.50    0.23    --  113.25 -68.00 168.00   72
  2  \w     42.00  97.00   0.50    0.23    --  113.25 -77.00 150.00  110
  3  \w     42.00  97.00   0.50    0.23    --  113.25 -77.00  90.00  110
  4  \w     42.00  97.00   0.50    0.23    --  113.25 -77.00   0.00  110
  5  \w     42.00  97.00   0.50    0.23    --  113.25 -77.00-150.00  110
  6  \w     43.00 106.00   0.50    0.23    --  113.25 -99.00 -60.00  126
  7  \w     44.00 111.00   0.50    0.23    --  113.25-125.00-180.00  134
  8  \w     44.00 111.00   0.50    0.23    --  113.25-125.00   0.00  134
  9  \w     44.00 111.00   0.50    0.23    --  113.25-125.00 120.00  134
 10  \w     43.00 106.00   0.50    0.23    --  113.25 -99.00  90.00  126
 11  \w     43.00 106.00   0.50    0.23    --  113.25 -99.00 120.00  126
 12  \w     43.00 106.00   0.50    0.23    --  113.25 -99.00  30.00  126
 13  \w     43.00 106.00   0.50    0.23    --  113.25 -99.00   0.00  126
 14  \w     44.00 111.00   0.50    0.23    --  113.25-125.00 -30.00  134
 15  \w     43.00 106.00   0.50    0.23    --  113.25 -99.00-180.00  126
 16  \w    101.00 178.00   0.50    0.23    --  113.25  38.00  60.00  154
 17  \w     94.00 178.00   0.50    0.23    --  113.25  68.00 -57.00  168
 18  \w     94.00 178.00   0.50    0.23    --  113.25  68.00 -57.00  168
 19  \w    101.00 178.00   0.50    0.23    --  113.25  38.00  60.00  154
 20  \w     63.00 121.00   0.50    0.06    --   48.16 178.00  60.00  116
 21  \w     63.00 121.00   0.50    0.06    --   48.16 178.00-150.00  116
 22  \w     29.00 121.00   0.50    0.06    --   48.16  68.00 -57.00  184
 23  \w     35.00 121.00   0.50    0.06    --   48.16  51.00 -69.46  172
 24  \w     35.00 121.00   0.50    0.06    --   48.16  51.00 -94.90  172
 25  \w     35.00 121.00   0.50    0.06    --   48.16  51.00 -56.12  172
 26  \w     35.00 121.00   0.50    0.06    --   48.16  51.00 149.64  172
 27  \w     94.00 121.00   0.50    0.06    --   48.16  57.00 150.00   54
 28  \w     35.00 121.00   0.50    0.06    --   48.16  50.00 175.83  172
 29  \w    -23.00  67.00   0.50    0.06    --   48.16 -68.00 168.00  180
 30  \w     35.00 121.00   0.50    0.06    --   48.16  48.00  89.28  172
 31  \w     35.00 121.00   0.50    0.06    --   48.16  51.00  36.28  172
 32  \w     36.00 124.00   0.50    0.06    --   48.16  19.00 120.00  176
 33  \w     35.00 121.00   0.50    0.06    --   48.16  48.00  29.06  172
 34  \w     36.00 124.00   0.50    0.06    --   48.16  19.00 -30.00  176
 35  \w    -24.00 120.00   0.50    0.06    --   48.16   0.00 -60.00  288
 36  \w     35.00 121.00   0.50    0.06    --   48.16  48.00-130.10  172
 37  \w    -24.00 120.00   0.50    0.06    --   48.16   0.00 -90.00  288
 38  \w    -24.00 120.00   0.50    0.06    --   48.16   0.00-120.00  288
 39  \w    -24.00 120.00   0.50    0.06    --   48.16   0.00-150.00  288
 40  \w    -24.00 120.00   0.50    0.06    --   48.16   0.00-180.00  288
 41  \w    -67.00  25.00   0.50    0.06    --  -48.16  68.00 -57.00  184
 42  \w    -67.00  25.00   0.50    0.06    --  -48.16  68.00 -57.00  184
 43  \w    -34.00  27.00   0.50    0.06    --  -48.16  19.00  60.00  122
 44  \w    -34.00  27.00   0.50    0.06    --  -48.16  19.00 120.00  122
 45  \w    -34.00  27.00   0.50    0.06    --  -48.16  19.00 -60.00  122
 46  \w    -86.00 -19.00   0.50    0.23    --  -91.75  68.00 -57.00  134
 47  \w    -69.00 -19.00   0.50    0.23    --  -91.75  57.00 -90.00  100
 48  \w    -69.00 -19.00   0.50    0.23    --  -91.75  57.00 -60.00  100
 49  \w    -48.00 -19.00   0.50    0.23    --  -91.75  38.00-120.00   58
 50  \w    -69.00 -19.00   0.50    0.23    --  -91.75  57.00 -30.00  100
 51  \w    -48.00 -19.00   0.50    0.23    --  -91.75  38.00 -60.00   58
 52  \w    -48.00 -19.00   0.50    0.23    --  -91.75  38.00  30.00   58
 53  \w    -48.00 -19.00   0.50    0.23    --  -91.75  38.00   0.00   58
 54  \w    -69.00 -19.00   0.50    0.23    --  -91.75  57.00  60.00  100
 55  \w    -48.00 -19.00   0.50    0.23    --  -91.75  38.00 120.00   58
 56  \w    -48.00 -19.00   0.50    0.23    --  -91.75  38.00 150.00   58
 57  \w    -48.00 -19.00   0.50    0.23    --  -91.75  38.00  90.00   58
 58  \w    -48.00 -19.00   0.50    0.23    --  -91.75  38.00  60.00   58
 59  \w   -164.00-119.00   0.50    0.23    --  -91.75   0.00-120.00   90
 60  \w   -164.00 -20.00   0.50    0.23    --  -91.75   0.00-180.00  288
 61  \w   -164.00 -20.00   0.50    0.23    --  -91.75   0.00-150.00  288
 62  \w   -123.00 -36.00   0.50    0.06    --  -48.16 -25.00 104.77  174
 63  \w   -121.00 -29.00   0.50    0.06    --  -48.16 -68.00 168.00  184
 64  \w   -120.00 -94.00   0.50    0.06    --  -48.16 -57.00 150.00   52
 65  \w   -120.00 -34.00   0.50    0.06    --  -48.16 -51.00  70.00  172
 66  \w   -120.00 -34.00   0.50    0.06    --  -48.16 -51.00  37.05  172
 67  \w   -120.00 -34.00   0.50    0.06    --  -48.16 -51.00  12.57  172
 68  \w   -120.00 -94.00   0.50    0.06    --  -48.16 -57.00 -30.00   52
 69  \w   -120.00 -35.00   0.50    0.06    --  -48.16 -50.00  -7.94  170
 70  \w   -120.00 -35.00   0.50    0.06    --  -48.16 -46.00 -86.03  170
 71  \w   -121.00 -36.00   0.50    0.06    --  -48.16 -38.00 -90.00  170
 72  \w   -121.00 -36.00   0.50    0.06    --  -48.16 -38.00-150.00  170
 73  \w   -120.00 -94.00   0.50    0.06    --  -48.16 -57.00-120.00   52
 74  \w   -121.00 -36.00   0.50    0.06    --  -48.16 -38.00  90.00  170
 75  \w   -163.00 -73.00   0.50    0.23    --  -91.75 -68.00 168.00  180
 76  \w   -163.00 -90.00   0.50    0.23    --  -91.75 -55.00 133.75  146
 77  \w   -163.00 -80.00   0.50    0.23    --  -91.75 -52.00  85.68  166
 78  \w   -163.00 -85.00   0.50    0.23    --  -91.75 -53.00  45.12  156
 79  \w   -163.00 -94.00   0.50    0.23    --  -91.75 -57.00  27.42  138
 80  \w   -163.00 -80.00   0.50    0.23    --  -91.75 -52.00  98.83  166
 81  \w   -163.00 -80.00   0.50    0.23    --  -91.75 -52.00  -4.78  166
 82  \w   -163.00 -80.00   0.50    0.23    --  -91.75 -52.00  28.89  166
 83  \w   -163.00 -80.00   0.50    0.23    --  -91.75 -52.00 -50.11  166
 84  \w   -163.00 -80.00   0.50    0.23    --  -91.75 -52.00  33.70  166
 85  \w   -163.00 -80.00   0.50    0.23    --  -91.75 -52.00 -98.74  166
 86  \w   -163.00 -80.00   0.50    0.23    --  -91.75 -52.00-146.94  166
 87  \w   -163.00 -80.00   0.50    0.23    --  -91.75 -52.00-142.19  166
 88  \w   -163.00 -94.00   0.50    0.23    --  -91.75 -57.00-150.00  138
 89  \w   -163.00 -80.00   0.50    0.23    --  -91.75 -52.00 -71.38  166
 90  \w   -163.00 -78.00   0.50    0.23    --  -91.75 -51.00 -37.08  170
 91  \w   -163.00 -78.00   0.50    0.23    --  -91.75 -51.00  51.22  170
 92  \w   -163.00 -78.00   0.50    0.23    --  -91.75 -51.00  57.73  170
 93  \w   -163.00 -78.00   0.50    0.23    --  -91.75 -51.00 -23.54  170
 94  \w   -163.00 -78.00   0.50    0.23    --  -91.75 -51.00-105.17  170
 95  \w   -163.00 -80.00   0.50    0.23    --  -91.75 -52.00  82.65  166
 96  \w   -163.00 -78.00   0.50    0.23    --  -91.75 -51.00 164.62  170
 97  \w   -163.00 -80.00   0.50    0.23    --  -91.75 -52.00 131.50  166
 98  \w   -163.00 -78.00   0.50    0.23    --  -91.75 -51.00  70.64  170
 99  \w   -163.00 -78.00   0.50    0.23    --  -91.75 -51.00  45.46  170
100  \w   -163.00 -78.00   0.50    0.23    --  -91.75 -50.00 165.56  170
101  \w   -163.00 -78.00   0.50    0.23    --  -91.75 -51.00 -10.97  170
102  \w   -163.00 -78.00   0.50    0.23    --  -91.75 -50.00  -1.88  170
103  \w   -163.00 -78.00   0.50    0.23    --  -91.75 -50.00 -50.30  170
104  \w   -163.00 -78.00   0.50    0.23    --  -91.75 -50.00 -86.51  170
105  \w   -163.00 -78.00   0.50    0.23    --  -91.75 -51.00-174.58  170
106  \w   -163.00 -78.00   0.50    0.23    --  -91.75 -50.00-173.06  170
107  \w   -163.00 -78.00   0.50    0.23    --  -91.75 -50.00-112.27  170
108  \w   -163.00 -78.00   0.50    0.23    --  -91.75 -50.00-140.42  170
109  \w   -163.00 -78.00   0.50    0.23    --  -91.75 -50.00-136.27  170
110  \w   -163.00 -78.00   0.50    0.23    --  -91.75 -50.00-132.14  170
111  \w   -163.00 -78.00   0.50    0.23    --  -91.75 -49.00 -23.87  170
112  \w   -163.00 -78.00   0.50    0.23    --  -91.75 -49.00 -70.92  170
113  \w   -163.00 -78.00   0.50    0.23    --  -91.75 -50.00  10.63  170
114  \w   -163.00 -78.00   0.50    0.23    --  -91.75 -49.00  13.50  170
115  \w   -163.00 -78.00   0.50    0.23    --  -91.75 -49.00 129.50  170
116  \w   -163.00 -78.00   0.50    0.23    --  -91.75 -48.00 151.48  170
117  \w   -163.00 -78.00   0.50    0.23    --  -91.75 -49.00 119.54  170
118  \w   -163.00 -78.00   0.50    0.23    --  -91.75 -48.00 101.65  170
119  \w   -163.00 -78.00   0.50    0.23    --  -91.75 -49.00  34.26  170
120  \w   -163.00 -79.00   0.50    0.23    --  -91.75 -47.00 103.24  168
121  \w   -163.00 -79.00   0.50    0.23    --  -91.75 -47.00 174.24  168
122  \w   -163.00 -79.00   0.50    0.23    --  -91.75 -47.00  66.77  168
123  \w   -163.00 -78.00   0.50    0.23    --  -91.75 -48.00  16.69  170
124  \w   -163.00 -79.00   0.50    0.23    --  -91.75 -47.00  66.77  168
125  \w   -163.00 -79.00   0.50    0.23    --  -91.75 -47.00   5.58  168
126  \w   -166.00 -79.00   0.50    0.23    --  -91.75 -19.00  60.00  174
127  \w   -166.00 -79.00   0.50    0.23    --  -91.75 -19.00  60.00  174
128  \w   -164.00 -79.00   0.50    0.23    --  -91.75 -41.00-133.96  170
129  \w   -163.00 -78.00   0.50    0.23    --  -91.75 -49.00-167.81  170
130  \w   -163.00 -78.00   0.50    0.23    --  -91.75 -48.00-163.97  170
131  \w   -162.00-102.00   0.50    0.23    --  -91.75 -99.00 -90.00  120
132  \w   -162.00-102.00   0.50    0.23    --  -91.75 -99.00 -90.00  120
;
_diffrn_measurement_device         'four-circle diffractometer'
_diffrn_measurement_device_type    'XtaLAB Synergy, Dualflex, HyPix'
_diffrn_measurement_method         '\w scans'
_diffrn_orient_matrix_type        
 'CrysAlisPro convention (1999,Acta A55,543-557)'
_diffrn_orient_matrix_UB_11        0.0896306000
_diffrn_orient_matrix_UB_12        0.0598364000
_diffrn_orient_matrix_UB_13        0.0815127000
_diffrn_orient_matrix_UB_21        0.0616089000
_diffrn_orient_matrix_UB_22        0.0890459000
_diffrn_orient_matrix_UB_23        -0.0603882000
_diffrn_orient_matrix_UB_31        -0.1226936000
_diffrn_orient_matrix_UB_32        0.0883934000
_diffrn_orient_matrix_UB_33        0.0057506000
_diffrn_oxdiff_digest_hkl
;
43f5c23db76ebf8c339c0c31aebb1c7d191d58
;
_diffrn_radiation_monochromator    mirror
_diffrn_radiation_probe            x-ray
_diffrn_radiation_type             'Cu K\a'
_diffrn_radiation_wavelength       1.54184
_diffrn_source                     'micro-focus sealed X-ray tube'
_diffrn_source_type                'PhotonJet (Cu) X-ray Source'
_reflns_Friedel_coverage           0.839
_reflns_Friedel_fraction_full      1.000
_reflns_Friedel_fraction_max       0.912
_reflns_number_gt                  6527
_reflns_number_total               6583
_reflns_special_details
;
 Reflections were merged by SHELXL according to the crystal
 class for the calculation of statistics and refinement.
 
 _reflns_Friedel_fraction is defined as the number of unique
 Friedel pairs measured divided by the number that would be
 possible theoretically, ignoring centric projections and
 systematic absences.
;
_reflns_threshold_expression       'I > 2\s(I)'
_computing_cell_refinement         'CrysAlisPro 1.171.43.144a (Rigaku OD, 2024)'
_computing_data_collection        
 'CrysAlisPro system (CCD 43.144a 64-bit (release 23-01-2025))'
_computing_data_reduction          'CrysAlisPro 1.171.43.144a (Rigaku OD, 2024)'
_computing_molecular_graphics      'Olex2 1.5 (Dolomanov et al., 2009)'
_computing_publication_material    'Olex2 1.5 (Dolomanov et al., 2009)'
_computing_structure_refinement    'SHELXL 2019/3 (Sheldrick, 2015)'
_computing_structure_solution      'SHELXT 2018/2 (Sheldrick, 2018)'
_refine_diff_density_max           0.183
_refine_diff_density_min           -0.179
_refine_diff_density_rms           0.032
_refine_ls_abs_structure_details
;
 Flack x determined using 2941 quotients [(I+)-(I-)]/[(I+)+(I-)]
 (Parsons, Flack and Wagner, Acta Cryst. B69 (2013) 249-259).
;
_refine_ls_abs_structure_Flack     0.004(5)
_refine_ls_extinction_coef         .
_refine_ls_extinction_method       none
_refine_ls_goodness_of_fit_ref     1.061
_refine_ls_hydrogen_treatment      constr
_refine_ls_matrix_type             full
_refine_ls_number_parameters       343
_refine_ls_number_reflns           6583
_refine_ls_number_restraints       1
_refine_ls_R_factor_all            0.0234
_refine_ls_R_factor_gt             0.0232
_refine_ls_restrained_S_all        1.061
_refine_ls_shift/su_max            0.000
_refine_ls_shift/su_mean           0.000
_refine_ls_structure_factor_coef   Fsqd
_refine_ls_weighting_details      
 'w=1/[\s^2^(Fo^2^)+(0.0330P)^2^+0.3113P] where P=(Fo^2^+2Fc^2^)/3'
_refine_ls_weighting_scheme        calc
_refine_ls_wR_factor_gt            0.0605
_refine_ls_wR_factor_ref           0.0606
_refine_special_details            ?
_olex2_refinement_description
;
1. Fixed Uiso
 At 1.2 times of:
  All C(H) groups, All C(H,H) groups
 At 1.5 times of:
  All C(H,H,H) groups
2.a Secondary CH2 refined with riding coordinates:
 C9(H9A,H9B), C12(H12A,H12B), C10(H10A,H10B), C8(H8A,H8B), C11(H11A,H11B),
 C7(H7A,H7B)
2.b Aromatic/amide H refined with riding coordinates:
 C23(H23), C22(H22), C25(H25), C26(H26), C24(H24), C14(H14), C16(H16),
 C18(H18), C19(H19), C20(H20), C17(H17)
2.c Idealised Me refined as rotating group:
 C27(H27A,H27B,H27C), C29(H29A,H29B,H29C), C5(H5A,H5B,H5C), C3(H3A,H3B,H3C),
 C6(H6A,H6B,H6C), C28(H28A,H28B,H28C), C4(H4A,H4B,H4C), C2(H2A,H2B,H2C), C1(H1A,
 H1B,H1C)
;
_atom_sites_solution_hydrogens     geom
_atom_sites_solution_primary       dual
_atom_sites_solution_secondary     ?
loop_
  _atom_site_label
  _atom_site_type_symbol
  _atom_site_fract_x
  _atom_site_fract_y
  _atom_site_fract_z
  _atom_site_U_iso_or_equiv
  _atom_site_adp_type
  _atom_site_occupancy
  _atom_site_site_symmetry_order
  _atom_site_calc_flag
  _atom_site_refinement_flags_posn
  _atom_site_refinement_flags_adp
  _atom_site_refinement_flags_occupancy
  _atom_site_disorder_assembly
  _atom_site_disorder_group
 S1 S 0.24266(5) 0.47631(4) 0.81283(3) 0.02224(10) Uani 1 1 d . . . . .
 Si1 Si 0.15386(5) 0.33642(4) 0.58003(3) 0.01778(10) Uani 1 1 d . . . . .
 Na1 Na 0.45112(7) 0.64287(6) 0.78653(4) 0.01927(14) Uani 1 1 d . . . . .
 N5 N 0.27535(15) 0.32182(13) 0.67891(9) 0.0187(3) Uani 1 1 d . . . . .
 N1 N 0.56369(16) 0.85170(14) 0.78261(10) 0.0240(3) Uani 1 1 d . . . . .
 N4 N 0.65707(16) 0.62096(13) 0.70885(10) 0.0234(3) Uani 1 1 d . . . . .
 N3 N 0.26039(17) 0.79533(14) 0.72236(11) 0.0270(3) Uani 1 1 d . . . . .
 N2 N 0.55543(18) 0.6959(2) 0.93923(11) 0.0365(4) Uani 1 1 d . . . . .
 C21 C 0.41542(18) 0.28082(15) 0.68665(11) 0.0176(3) Uani 1 1 d . . . . .
 C23 C 0.64819(19) 0.23996(16) 0.77416(12) 0.0238(4) Uani 1 1 d . . . . .
 H23 H 0.708869 0.239462 0.830054 0.029 Uiso 1 1 calc R U . . .
 C22 C 0.50844(19) 0.27845(16) 0.76812(11) 0.0205(3) Uani 1 1 d . . . . .
 H22 H 0.475085 0.303617 0.819904 0.025 Uiso 1 1 calc R U . . .
 C25 C 0.6097(2) 0.20211(16) 0.61913(12) 0.0240(4) Uani 1 1 d . . . . .
 H25 H 0.643690 0.175818 0.567846 0.029 Uiso 1 1 calc R U . . .
 C26 C 0.46974(19) 0.23981(16) 0.61218(11) 0.0212(3) Uani 1 1 d . . . . .
 H26 H 0.409150 0.238063 0.556272 0.025 Uiso 1 1 calc R U . . .
 C24 C 0.70123(19) 0.20212(16) 0.70007(13) 0.0252(4) Uani 1 1 d . . . . .
 H24 H 0.797412 0.176933 0.704561 0.030 Uiso 1 1 calc R U . . .
 C14 C 0.14261(18) 0.24101(16) 0.78159(11) 0.0195(3) Uani 1 1 d . . . . .
 H14 H 0.143158 0.174145 0.743037 0.023 Uiso 1 1 calc R U . . .
 C15 C 0.06212(18) 0.21996(16) 0.85283(11) 0.0223(4) Uani 1 1 d . . . . .
 C27 C 0.1060(2) 0.18428(17) 0.53059(12) 0.0267(4) Uani 1 1 d . . . . .
 H27A H 0.193123 0.138423 0.528266 0.040 Uiso 1 1 calc R U . . .
 H27B H 0.052080 0.194063 0.470756 0.040 Uiso 1 1 calc R U . . .
 H27C H 0.047833 0.140788 0.566892 0.040 Uiso 1 1 calc R U . . .
 C9 C 0.6944(2) 0.74164(17) 0.68106(13) 0.0252(4) Uani 1 1 d . . . . .
 H9A H 0.623340 0.766649 0.629490 0.030 Uiso 1 1 calc R U . . .
 H9B H 0.788195 0.737453 0.661929 0.030 Uiso 1 1 calc R U . . .
 C13 C 0.21670(17) 0.33784(16) 0.76001(10) 0.0179(3) Uani 1 1 d . . . . .
 C12 C 0.70103(19) 0.83704(17) 0.75241(13) 0.0264(4) Uani 1 1 d . . . . .
 H12A H 0.774828 0.814242 0.803217 0.032 Uiso 1 1 calc R U . . .
 H12B H 0.729157 0.915079 0.729290 0.032 Uiso 1 1 calc R U . . .
 C10 C 0.5840(2) 0.8991(2) 0.87316(14) 0.0342(5) Uani 1 1 d . . . . .
 H10A H 0.491504 0.929005 0.885278 0.041 Uiso 1 1 calc R U . . .
 H10B H 0.650117 0.968578 0.877746 0.041 Uiso 1 1 calc R U . . .
 C16 C 0.0261(2) 0.30756(18) 0.91087(12) 0.0270(4) Uani 1 1 d . . . . .
 H16 H 0.050332 0.389671 0.903711 0.032 Uiso 1 1 calc R U . . .
 C29 C 0.2275(2) 0.43604(17) 0.50047(12) 0.0245(4) Uani 1 1 d . . . . .
 H29A H 0.238685 0.518205 0.524173 0.037 Uiso 1 1 calc R U . . .
 H29B H 0.162003 0.436910 0.443878 0.037 Uiso 1 1 calc R U . . .
 H29C H 0.320289 0.405121 0.491750 0.037 Uiso 1 1 calc R U . . .
 C8 C 0.3134(2) 0.91939(17) 0.73131(15) 0.0308(4) Uani 1 1 d . . . . .
 H8A H 0.301705 0.950669 0.789866 0.037 Uiso 1 1 calc R U . . .
 H8B H 0.254790 0.970068 0.685962 0.037 Uiso 1 1 calc R U . . .
 C5 C 0.6253(2) 0.54207(18) 0.63148(14) 0.0307(4) Uani 1 1 d . . . . .
 H5A H 0.543553 0.574196 0.590658 0.046 Uiso 1 1 calc R U . . .
 H5B H 0.603047 0.460854 0.650242 0.046 Uiso 1 1 calc R U . . .
 H5C H 0.708240 0.538432 0.601835 0.046 Uiso 1 1 calc R U . . .
 C3 C 0.1196(2) 0.7879(2) 0.74775(17) 0.0378(5) Uani 1 1 d . . . . .
 H3A H 0.125619 0.815618 0.808733 0.057 Uiso 1 1 calc R U . . .
 H3B H 0.086330 0.704075 0.743009 0.057 Uiso 1 1 calc R U . . .
 H3C H 0.052519 0.838920 0.708480 0.057 Uiso 1 1 calc R U . . .
 C11 C 0.4691(2) 0.93141(17) 0.72175(15) 0.0306(4) Uani 1 1 d . . . . .
 H11A H 0.478729 0.911748 0.660323 0.037 Uiso 1 1 calc R U . . .
 H11B H 0.499546 1.016150 0.733209 0.037 Uiso 1 1 calc R U . . .
 C6 C 0.7742(2) 0.56827(18) 0.77209(14) 0.0319(4) Uani 1 1 d . . . . .
 H6A H 0.860031 0.564251 0.745213 0.048 Uiso 1 1 calc R U . . .
 H6B H 0.747868 0.486805 0.788039 0.048 Uiso 1 1 calc R U . . .
 H6C H 0.792927 0.618625 0.825166 0.048 Uiso 1 1 calc R U . . .
 C28 C -0.0101(2) 0.40980(18) 0.60421(12) 0.0249(4) Uani 1 1 d . . . . .
 H28A H -0.059584 0.354387 0.638245 0.037 Uiso 1 1 calc R U . . .
 H28B H -0.072683 0.430198 0.548720 0.037 Uiso 1 1 calc R U . . .
 H28C H 0.015481 0.483528 0.638439 0.037 Uiso 1 1 calc R U . . .
 C18 C -0.0814(2) 0.1558(3) 0.99164(15) 0.0416(6) Uani 1 1 d . . . . .
 H18 H -0.124818 0.133867 1.040425 0.050 Uiso 1 1 calc R U . . .
 C19 C -0.0537(2) 0.0696(2) 0.93232(17) 0.0414(6) Uani 1 1 d . . . . .
 H19 H -0.082609 -0.011468 0.938410 0.050 Uiso 1 1 calc R U . . .
 C20 C 0.0165(2) 0.10093(19) 0.86365(14) 0.0308(4) Uani 1 1 d . . . . .
 H20 H 0.034038 0.040601 0.823040 0.037 Uiso 1 1 calc R U . . .
 C4 C 0.2510(3) 0.7510(2) 0.63246(16) 0.0436(5) Uani 1 1 d . . . . .
 H4A H 0.188428 0.803946 0.591933 0.065 Uiso 1 1 calc R U . . .
 H4B H 0.212158 0.668973 0.628432 0.065 Uiso 1 1 calc R U . . .
 H4C H 0.346103 0.750351 0.616532 0.065 Uiso 1 1 calc R U . . .
 C7 C 0.6421(2) 0.8073(2) 0.94241(13) 0.0378(5) Uani 1 1 d . . . . .
 H7A H 0.739867 0.785272 0.934900 0.045 Uiso 1 1 calc R U . . .
 H7B H 0.648192 0.844605 1.001381 0.045 Uiso 1 1 calc R U . . .
 C17 C -0.0451(2) 0.2745(2) 0.97917(13) 0.0367(5) Uani 1 1 d . . . . .
 H17 H -0.069216 0.334885 1.017871 0.044 Uiso 1 1 calc R U . . .
 C2 C 0.4211(3) 0.7193(3) 0.96906(15) 0.0527(7) Uani 1 1 d . . . . .
 H2A H 0.440162 0.753631 1.028629 0.079 Uiso 1 1 calc R U . . .
 H2B H 0.368207 0.643663 0.969811 0.079 Uiso 1 1 calc R U . . .
 H2C H 0.364590 0.776528 0.928802 0.079 Uiso 1 1 calc R U . . .
 C1 C 0.6336(3) 0.6027(3) 0.99432(16) 0.0556(8) Uani 1 1 d . . . . .
 H1A H 0.727559 0.592130 0.977854 0.083 Uiso 1 1 calc R U . . .
 H1B H 0.580840 0.526579 0.985788 0.083 Uiso 1 1 calc R U . . .
 H1C H 0.644988 0.626876 1.056400 0.083 Uiso 1 1 calc R U . . .

loop_
  _atom_site_aniso_label
  _atom_site_aniso_U_11
  _atom_site_aniso_U_22
  _atom_site_aniso_U_33
  _atom_site_aniso_U_23
  _atom_site_aniso_U_13
  _atom_site_aniso_U_12
 S1 0.0273(2) 0.01671(18) 0.0252(2) -0.00509(16) 0.01175(15) -0.00511(16)
 Si1 0.0188(2) 0.0166(2) 0.0180(2) -0.00074(17) 0.00331(15) 0.00140(17)
 Na1 0.0183(3) 0.0197(3) 0.0203(3) 0.0006(3) 0.0047(2) -0.0022(2)
 N5 0.0191(6) 0.0200(7) 0.0175(6) -0.0009(5) 0.0049(5) 0.0027(5)
 N1 0.0224(7) 0.0201(7) 0.0306(8) -0.0052(6) 0.0080(6) -0.0033(6)
 N4 0.0269(8) 0.0168(7) 0.0292(8) -0.0005(6) 0.0121(6) -0.0025(6)
 N3 0.0223(8) 0.0186(7) 0.0378(9) -0.0022(6) -0.0014(6) 0.0000(6)
 N2 0.0278(8) 0.0606(12) 0.0207(7) 0.0018(8) 0.0036(6) -0.0124(8)
 C21 0.0189(8) 0.0137(7) 0.0208(8) 0.0001(6) 0.0047(6) -0.0009(6)
 C23 0.0220(9) 0.0205(8) 0.0274(8) 0.0046(7) 0.0001(7) -0.0013(7)
 C22 0.0234(9) 0.0179(8) 0.0201(8) 0.0007(6) 0.0038(6) -0.0007(7)
 C25 0.0247(9) 0.0197(8) 0.0297(9) -0.0023(7) 0.0104(7) 0.0020(7)
 C26 0.0225(8) 0.0200(8) 0.0217(8) -0.0017(7) 0.0054(6) 0.0004(7)
 C24 0.0187(9) 0.0205(8) 0.0370(10) 0.0037(7) 0.0063(7) 0.0025(7)
 C14 0.0194(8) 0.0168(8) 0.0222(8) -0.0013(6) 0.0033(6) 0.0008(6)
 C15 0.0169(8) 0.0255(9) 0.0242(8) 0.0059(7) 0.0028(6) -0.0017(7)
 C27 0.0266(9) 0.0241(9) 0.0277(9) -0.0048(7) 0.0001(7) -0.0022(7)
 C9 0.0277(10) 0.0200(8) 0.0314(9) 0.0022(7) 0.0151(7) -0.0033(7)
 C13 0.0184(7) 0.0181(8) 0.0174(7) 0.0011(7) 0.0042(6) 0.0018(7)
 C12 0.0242(9) 0.0191(8) 0.0387(10) -0.0021(8) 0.0131(7) -0.0058(8)
 C10 0.0273(10) 0.0369(11) 0.0397(11) -0.0187(9) 0.0098(9) -0.0091(9)
 C16 0.0229(8) 0.0350(11) 0.0239(8) -0.0014(7) 0.0061(7) -0.0074(7)
 C29 0.0310(10) 0.0213(8) 0.0223(8) 0.0009(7) 0.0080(7) 0.0018(7)
 C8 0.0285(10) 0.0168(9) 0.0466(12) -0.0015(8) 0.0051(9) 0.0027(7)
 C5 0.0334(11) 0.0245(10) 0.0372(11) -0.0062(8) 0.0143(8) -0.0048(8)
 C3 0.0218(9) 0.0270(10) 0.0634(14) -0.0005(10) 0.0041(9) 0.0009(8)
 C11 0.0313(10) 0.0157(8) 0.0459(11) 0.0023(8) 0.0097(9) -0.0011(7)
 C6 0.0340(11) 0.0242(9) 0.0384(11) 0.0028(8) 0.0090(8) 0.0011(8)
 C28 0.0218(9) 0.0271(9) 0.0258(8) 0.0022(7) 0.0043(7) 0.0050(7)
 C18 0.0227(10) 0.0671(16) 0.0356(11) 0.0201(11) 0.0065(8) -0.0100(10)
 C19 0.0244(10) 0.0420(12) 0.0578(14) 0.0278(11) 0.0068(9) -0.0044(9)
 C20 0.0224(9) 0.0270(10) 0.0431(11) 0.0109(8) 0.0057(8) -0.0004(7)
 C4 0.0395(12) 0.0449(13) 0.0414(12) -0.0113(10) -0.0073(9) -0.0012(10)
 C7 0.0265(10) 0.0579(15) 0.0286(10) -0.0154(9) 0.0036(8) -0.0128(9)
 C17 0.0244(10) 0.0602(15) 0.0269(9) -0.0024(9) 0.0086(8) -0.0110(10)
 C2 0.0358(12) 0.096(2) 0.0291(10) -0.0140(13) 0.0130(9) -0.0230(14)
 C1 0.0469(14) 0.083(2) 0.0335(12) 0.0229(13) -0.0018(10) -0.0137(14)

_geom_special_details
;
 All esds (except the esd in the dihedral angle between two l.s. planes)
 are estimated using the full covariance matrix.  The cell esds are taken
 into account individually in the estimation of esds in distances, angles
 and torsion angles; correlations between esds in cell parameters are only
 used when they are defined by crystal symmetry.  An approximate (isotropic)
 treatment of cell esds is used for estimating esds involving l.s. planes.
;
loop_
  _geom_bond_atom_site_label_1
  _geom_bond_atom_site_label_2
  _geom_bond_distance
  _geom_bond_site_symmetry_2
  _geom_bond_publ_flag
 S1 Na1 2.7939(8) . ?
 S1 C13 1.7345(17) . ?
 Si1 N5 1.7533(14) . ?
 Si1 C27 1.8737(19) . ?
 Si1 C29 1.8737(19) . ?
 Si1 C28 1.8569(19) . ?
 Na1 N1 2.5569(17) . ?
 Na1 N4 2.4826(16) . ?
 Na1 N3 2.5531(17) . ?
 Na1 N2 2.4594(18) . ?
 Na1 C4 3.022(2) . ?
 Na1 C2 2.996(2) . ?
 N5 C21 1.397(2) . ?
 N5 C13 1.465(2) . ?
 N1 C12 1.473(2) . ?
 N1 C10 1.471(2) . ?
 N1 C11 1.476(3) . ?
 N4 C9 1.467(2) . ?
 N4 C5 1.466(2) . ?
 N4 C6 1.470(3) . ?
 N3 C8 1.463(2) . ?
 N3 C3 1.465(3) . ?
 N3 C4 1.456(3) . ?
 N2 C7 1.482(3) . ?
 N2 C2 1.458(3) . ?
 N2 C1 1.456(3) . ?
 C21 C22 1.405(2) . ?
 C21 C26 1.412(2) . ?
 C23 H23 0.9500 . ?
 C23 C22 1.387(3) . ?
 C23 C24 1.390(3) . ?
 C22 H22 0.9500 . ?
 C25 H25 0.9500 . ?
 C25 C26 1.385(3) . ?
 C25 C24 1.392(3) . ?
 C26 H26 0.9500 . ?
 C24 H24 0.9500 . ?
 C14 H14 0.9500 . ?
 C14 C15 1.463(2) . ?
 C14 C13 1.358(2) . ?
 C15 C16 1.402(3) . ?
 C15 C20 1.408(3) . ?
 C27 H27A 0.9800 . ?
 C27 H27B 0.9800 . ?
 C27 H27C 0.9800 . ?
 C9 H9A 0.9900 . ?
 C9 H9B 0.9900 . ?
 C9 C12 1.518(3) . ?
 C12 H12A 0.9900 . ?
 C12 H12B 0.9900 . ?
 C10 H10A 0.9900 . ?
 C10 H10B 0.9900 . ?
 C10 C7 1.508(3) . ?
 C16 H16 0.9500 . ?
 C16 C17 1.396(3) . ?
 C29 H29A 0.9800 . ?
 C29 H29B 0.9800 . ?
 C29 H29C 0.9800 . ?
 C8 H8A 0.9900 . ?
 C8 H8B 0.9900 . ?
 C8 C11 1.523(3) . ?
 C5 H5A 0.9800 . ?
 C5 H5B 0.9800 . ?
 C5 H5C 0.9800 . ?
 C3 H3A 0.9800 . ?
 C3 H3B 0.9800 . ?
 C3 H3C 0.9800 . ?
 C11 H11A 0.9900 . ?
 C11 H11B 0.9900 . ?
 C6 H6A 0.9800 . ?
 C6 H6B 0.9800 . ?
 C6 H6C 0.9800 . ?
 C28 H28A 0.9800 . ?
 C28 H28B 0.9800 . ?
 C28 H28C 0.9800 . ?
 C18 H18 0.9500 . ?
 C18 C19 1.378(4) . ?
 C18 C17 1.383(4) . ?
 C19 H19 0.9500 . ?
 C19 C20 1.389(3) . ?
 C20 H20 0.9500 . ?
 C4 H4A 0.9800 . ?
 C4 H4B 0.9800 . ?
 C4 H4C 0.9800 . ?
 C7 H7A 0.9900 . ?
 C7 H7B 0.9900 . ?
 C17 H17 0.9500 . ?
 C2 H2A 0.9800 . ?
 C2 H2B 0.9800 . ?
 C2 H2C 0.9800 . ?
 C1 H1A 0.9800 . ?
 C1 H1B 0.9800 . ?
 C1 H1C 0.9800 . ?

loop_
  _geom_angle_atom_site_label_1
  _geom_angle_atom_site_label_2
  _geom_angle_atom_site_label_3
  _geom_angle
  _geom_angle_site_symmetry_1
  _geom_angle_site_symmetry_3
  _geom_angle_publ_flag
 C13 S1 Na1 124.34(6) . . ?
 N5 Si1 C27 110.32(8) . . ?
 N5 Si1 C29 110.83(8) . . ?
 N5 Si1 C28 108.62(8) . . ?
 C27 Si1 C29 110.95(8) . . ?
 C28 Si1 C27 108.74(9) . . ?
 C28 Si1 C29 107.29(9) . . ?
 S1 Na1 C4 90.42(6) . . ?
 S1 Na1 C2 82.23(5) . . ?
 N1 Na1 S1 156.07(4) . . ?
 N1 Na1 C4 80.39(6) . . ?
 N1 Na1 C2 82.81(7) . . ?
 N4 Na1 S1 130.37(4) . . ?
 N4 Na1 N1 72.93(5) . . ?
 N4 Na1 N3 116.66(6) . . ?
 N4 Na1 C4 96.07(7) . . ?
 N4 Na1 C2 133.78(6) . . ?
 N3 Na1 S1 90.92(4) . . ?
 N3 Na1 N1 70.47(5) . . ?
 N3 Na1 C4 28.74(6) . . ?
 N3 Na1 C2 89.88(8) . . ?
 N2 Na1 S1 101.50(5) . . ?
 N2 Na1 N1 72.80(6) . . ?
 N2 Na1 N4 105.12(6) . . ?
 N2 Na1 N3 110.77(7) . . ?
 N2 Na1 C4 138.67(8) . . ?
 N2 Na1 C2 28.92(6) . . ?
 C2 Na1 C4 118.26(8) . . ?
 C21 N5 Si1 125.63(11) . . ?
 C21 N5 C13 117.90(13) . . ?
 C13 N5 Si1 115.85(11) . . ?
 C12 N1 Na1 107.92(11) . . ?
 C12 N1 C11 110.18(15) . . ?
 C10 N1 Na1 106.74(12) . . ?
 C10 N1 C12 111.12(15) . . ?
 C10 N1 C11 110.68(16) . . ?
 C11 N1 Na1 110.11(11) . . ?
 C9 N4 Na1 107.69(10) . . ?
 C9 N4 C6 111.10(15) . . ?
 C5 N4 Na1 112.37(11) . . ?
 C5 N4 C9 109.47(15) . . ?
 C5 N4 C6 109.09(16) . . ?
 C6 N4 Na1 107.11(11) . . ?
 C8 N3 Na1 111.97(11) . . ?
 C8 N3 C3 110.23(16) . . ?
 C3 N3 Na1 118.97(13) . . ?
 C4 N3 Na1 93.82(13) . . ?
 C4 N3 C8 111.69(18) . . ?
 C4 N3 C3 109.05(17) . . ?
 C7 N2 Na1 111.19(12) . . ?
 C2 N2 Na1 96.41(12) . . ?
 C2 N2 C7 110.9(2) . . ?
 C1 N2 Na1 117.94(17) . . ?
 C1 N2 C7 110.18(18) . . ?
 C1 N2 C2 109.4(2) . . ?
 N5 C21 C22 121.93(15) . . ?
 N5 C21 C26 121.04(15) . . ?
 C22 C21 C26 117.03(16) . . ?
 C22 C23 H23 119.3 . . ?
 C22 C23 C24 121.33(16) . . ?
 C24 C23 H23 119.3 . . ?
 C21 C22 H22 119.5 . . ?
 C23 C22 C21 121.08(16) . . ?
 C23 C22 H22 119.5 . . ?
 C26 C25 H25 119.5 . . ?
 C26 C25 C24 121.06(17) . . ?
 C24 C25 H25 119.5 . . ?
 C21 C26 H26 119.4 . . ?
 C25 C26 C21 121.24(16) . . ?
 C25 C26 H26 119.4 . . ?
 C23 C24 C25 118.23(16) . . ?
 C23 C24 H24 120.9 . . ?
 C25 C24 H24 120.9 . . ?
 C15 C14 H14 113.9 . . ?
 C13 C14 H14 113.9 . . ?
 C13 C14 C15 132.29(16) . . ?
 C16 C15 C14 125.86(16) . . ?
 C16 C15 C20 117.30(17) . . ?
 C20 C15 C14 116.84(17) . . ?
 Si1 C27 H27A 109.5 . . ?
 Si1 C27 H27B 109.5 . . ?
 Si1 C27 H27C 109.5 . . ?
 H27A C27 H27B 109.5 . . ?
 H27A C27 H27C 109.5 . . ?
 H27B C27 H27C 109.5 . . ?
 N4 C9 H9A 108.8 . . ?
 N4 C9 H9B 108.8 . . ?
 N4 C9 C12 113.94(15) . . ?
 H9A C9 H9B 107.7 . . ?
 C12 C9 H9A 108.8 . . ?
 C12 C9 H9B 108.8 . . ?
 N5 C13 S1 117.53(12) . . ?
 C14 C13 S1 128.53(13) . . ?
 C14 C13 N5 113.87(15) . . ?
 N1 C12 C9 112.19(15) . . ?
 N1 C12 H12A 109.2 . . ?
 N1 C12 H12B 109.2 . . ?
 C9 C12 H12A 109.2 . . ?
 C9 C12 H12B 109.2 . . ?
 H12A C12 H12B 107.9 . . ?
 N1 C10 H10A 108.8 . . ?
 N1 C10 H10B 108.8 . . ?
 N1 C10 C7 113.61(17) . . ?
 H10A C10 H10B 107.7 . . ?
 C7 C10 H10A 108.8 . . ?
 C7 C10 H10B 108.8 . . ?
 C15 C16 H16 119.9 . . ?
 C17 C16 C15 120.22(19) . . ?
 C17 C16 H16 119.9 . . ?
 Si1 C29 H29A 109.5 . . ?
 Si1 C29 H29B 109.5 . . ?
 Si1 C29 H29C 109.5 . . ?
 H29A C29 H29B 109.5 . . ?
 H29A C29 H29C 109.5 . . ?
 H29B C29 H29C 109.5 . . ?
 N3 C8 H8A 108.9 . . ?
 N3 C8 H8B 108.9 . . ?
 N3 C8 C11 113.57(16) . . ?
 H8A C8 H8B 107.7 . . ?
 C11 C8 H8A 108.9 . . ?
 C11 C8 H8B 108.9 . . ?
 N4 C5 H5A 109.5 . . ?
 N4 C5 H5B 109.5 . . ?
 N4 C5 H5C 109.5 . . ?
 H5A C5 H5B 109.5 . . ?
 H5A C5 H5C 109.5 . . ?
 H5B C5 H5C 109.5 . . ?
 N3 C3 H3A 109.5 . . ?
 N3 C3 H3B 109.5 . . ?
 N3 C3 H3C 109.5 . . ?
 H3A C3 H3B 109.5 . . ?
 H3A C3 H3C 109.5 . . ?
 H3B C3 H3C 109.5 . . ?
 N1 C11 C8 112.66(16) . . ?
 N1 C11 H11A 109.1 . . ?
 N1 C11 H11B 109.1 . . ?
 C8 C11 H11A 109.1 . . ?
 C8 C11 H11B 109.1 . . ?
 H11A C11 H11B 107.8 . . ?
 N4 C6 H6A 109.5 . . ?
 N4 C6 H6B 109.5 . . ?
 N4 C6 H6C 109.5 . . ?
 H6A C6 H6B 109.5 . . ?
 H6A C6 H6C 109.5 . . ?
 H6B C6 H6C 109.5 . . ?
 Si1 C28 H28A 109.5 . . ?
 Si1 C28 H28B 109.5 . . ?
 Si1 C28 H28C 109.5 . . ?
 H28A C28 H28B 109.5 . . ?
 H28A C28 H28C 109.5 . . ?
 H28B C28 H28C 109.5 . . ?
 C19 C18 H18 120.5 . . ?
 C19 C18 C17 119.09(19) . . ?
 C17 C18 H18 120.5 . . ?
 C18 C19 H19 119.9 . . ?
 C18 C19 C20 120.3(2) . . ?
 C20 C19 H19 119.9 . . ?
 C15 C20 H20 119.2 . . ?
 C19 C20 C15 121.6(2) . . ?
 C19 C20 H20 119.2 . . ?
 Na1 C4 H4A 165.7 . . ?
 Na1 C4 H4B 82.1 . . ?
 Na1 C4 H4C 73.0 . . ?
 N3 C4 Na1 57.44(10) . . ?
 N3 C4 H4A 109.5 . . ?
 N3 C4 H4B 109.5 . . ?
 N3 C4 H4C 109.5 . . ?
 H4A C4 H4B 109.5 . . ?
 H4A C4 H4C 109.5 . . ?
 H4B C4 H4C 109.5 . . ?
 N2 C7 C10 113.86(16) . . ?
 N2 C7 H7A 108.8 . . ?
 N2 C7 H7B 108.8 . . ?
 C10 C7 H7A 108.8 . . ?
 C10 C7 H7B 108.8 . . ?
 H7A C7 H7B 107.7 . . ?
 C16 C17 H17 119.3 . . ?
 C18 C17 C16 121.3(2) . . ?
 C18 C17 H17 119.3 . . ?
 Na1 C2 H2A 162.7 . . ?
 Na1 C2 H2B 84.4 . . ?
 Na1 C2 H2C 73.8 . . ?
 N2 C2 Na1 54.67(10) . . ?
 N2 C2 H2A 109.5 . . ?
 N2 C2 H2B 109.5 . . ?
 N2 C2 H2C 109.5 . . ?
 H2A C2 H2B 109.5 . . ?
 H2A C2 H2C 109.5 . . ?
 H2B C2 H2C 109.5 . . ?
 N2 C1 H1A 109.5 . . ?
 N2 C1 H1B 109.5 . . ?
 N2 C1 H1C 109.5 . . ?
 H1A C1 H1B 109.5 . . ?
 H1A C1 H1C 109.5 . . ?
 H1B C1 H1C 109.5 . . ?

loop_
  _geom_torsion_atom_site_label_1
  _geom_torsion_atom_site_label_2
  _geom_torsion_atom_site_label_3
  _geom_torsion_atom_site_label_4
  _geom_torsion
  _geom_torsion_site_symmetry_1
  _geom_torsion_site_symmetry_2
  _geom_torsion_site_symmetry_3
  _geom_torsion_site_symmetry_4
  _geom_torsion_publ_flag
 Si1 N5 C21 C22 176.25(13) . . . . ?
 Si1 N5 C21 C26 -3.7(2) . . . . ?
 Si1 N5 C13 S1 -100.31(12) . . . . ?
 Si1 N5 C13 C14 77.02(16) . . . . ?
 Na1 S1 C13 N5 -19.33(15) . . . . ?
 Na1 S1 C13 C14 163.79(13) . . . . ?
 Na1 N1 C12 C9 37.96(18) . . . . ?
 Na1 N1 C10 C7 43.30(18) . . . . ?
 Na1 N1 C11 C8 42.95(18) . . . . ?
 Na1 N4 C9 C12 46.17(18) . . . . ?
 Na1 N3 C8 C11 35.1(2) . . . . ?
 Na1 N2 C7 C10 35.0(2) . . . . ?
 N5 C21 C22 C23 -178.53(16) . . . . ?
 N5 C21 C26 C25 178.26(17) . . . . ?
 N1 C10 C7 N2 -55.7(2) . . . . ?
 N4 C9 C12 N1 -60.3(2) . . . . ?
 N3 C8 C11 N1 -54.3(2) . . . . ?
 C21 N5 C13 S1 88.17(16) . . . . ?
 C21 N5 C13 C14 -94.50(18) . . . . ?
 C22 C21 C26 C25 -1.7(3) . . . . ?
 C22 C23 C24 C25 -0.9(3) . . . . ?
 C26 C21 C22 C23 1.4(2) . . . . ?
 C26 C25 C24 C23 0.6(3) . . . . ?
 C24 C23 C22 C21 -0.2(3) . . . . ?
 C24 C25 C26 C21 0.7(3) . . . . ?
 C14 C15 C16 C17 -176.75(17) . . . . ?
 C14 C15 C20 C19 176.30(17) . . . . ?
 C15 C14 C13 S1 0.3(3) . . . . ?
 C15 C14 C13 N5 -176.69(16) . . . . ?
 C15 C16 C17 C18 0.3(3) . . . . ?
 C27 Si1 N5 C21 66.95(16) . . . . ?
 C27 Si1 N5 C13 -103.83(13) . . . . ?
 C13 N5 C21 C22 -13.1(2) . . . . ?
 C13 N5 C21 C26 166.91(16) . . . . ?
 C13 C14 C15 C16 10.0(3) . . . . ?
 C13 C14 C15 C20 -170.26(18) . . . . ?
 C12 N1 C10 C7 -74.1(2) . . . . ?
 C12 N1 C11 C8 161.87(16) . . . . ?
 C10 N1 C12 C9 154.67(17) . . . . ?
 C10 N1 C11 C8 -74.8(2) . . . . ?
 C16 C15 C20 C19 -3.9(3) . . . . ?
 C29 Si1 N5 C21 -56.33(16) . . . . ?
 C29 Si1 N5 C13 132.89(12) . . . . ?
 C8 N3 C4 Na1 115.47(15) . . . . ?
 C5 N4 C9 C12 168.61(16) . . . . ?
 C3 N3 C8 C11 169.94(18) . . . . ?
 C3 N3 C4 Na1 -122.45(15) . . . . ?
 C11 N1 C12 C9 -82.29(19) . . . . ?
 C11 N1 C10 C7 163.11(16) . . . . ?
 C6 N4 C9 C12 -70.8(2) . . . . ?
 C28 Si1 N5 C21 -173.95(14) . . . . ?
 C28 Si1 N5 C13 15.27(15) . . . . ?
 C18 C19 C20 C15 0.5(3) . . . . ?
 C19 C18 C17 C16 -3.7(3) . . . . ?
 C20 C15 C16 C17 3.5(3) . . . . ?
 C4 N3 C8 C11 -68.7(2) . . . . ?
 C7 N2 C2 Na1 115.61(17) . . . . ?
 C17 C18 C19 C20 3.3(3) . . . . ?
 C2 N2 C7 C10 -71.1(2) . . . . ?
 C1 N2 C7 C10 167.67(19) . . . . ?
 C1 N2 C2 Na1 -122.7(2) . . . . ?

_shelx_res_file
;
TITL xy2025-02-23_a.res in P2(1)
    xy2025-02-23.res
    created by SHELXL-2019/3 at 12:09:44 on 17-Feb-2026
REM Old TITL XY2025-02-23_gaussian in P2(1)
REM SHELXT solution in P2(1): R1 0.083, Rweak 0.037, Alpha 0.004
REM <I/s> 0.945 for 7 systematic absences, Orientation as input
REM Flack x = 0.019 ( 0.005 ) from 2920 Parsons' quotients
REM Formula found by SHELXT: C30 N4 Na Si S
CELL 1.54184 9.539412 11.084382 15.39311 90 99.9903 90
ZERR 2 0.000035 0.000035 0.000045 0 0.0003 0
LATT -1
SYMM -X,0.5+Y,-Z
SFAC C H N Na Si S
UNIT 58 100 10 2 2 2

L.S. 5 0 0
PLAN  5
SIZE 0.06 0.13 0.18
TEMP -173
CONF
BOND
list 4
MORE -1
BOND $H
fmap 2 53
acta
REM <olex2.extras>
REM <HklSrc "%.\\XY2025-02-23.hkl">
REM </olex2.extras>

WGHT    0.033000    0.311300
FVAR       0.73702
S1    6    0.242662    0.476312    0.812834    11.00000    0.02735    0.01671 =
         0.02523   -0.00509    0.01175   -0.00511
SI1   5    0.153864    0.336419    0.580026    11.00000    0.01883    0.01659 =
         0.01795   -0.00074    0.00331    0.00140
NA1   4    0.451120    0.642866    0.786528    11.00000    0.01832    0.01974 =
         0.02026    0.00057    0.00474   -0.00221
N5    3    0.275353    0.321819    0.678910    11.00000    0.01914    0.02000 =
         0.01753   -0.00088    0.00488    0.00267
N1    3    0.563693    0.851704    0.782608    11.00000    0.02241    0.02009 =
         0.03060   -0.00522    0.00804   -0.00329
N4    3    0.657065    0.620961    0.708847    11.00000    0.02691    0.01682 =
         0.02920   -0.00050    0.01208   -0.00254
N3    3    0.260390    0.795327    0.722358    11.00000    0.02225    0.01864 =
         0.03781   -0.00215   -0.00138    0.00005
N2    3    0.555428    0.695867    0.939227    11.00000    0.02784    0.06063 =
         0.02066    0.00182    0.00357   -0.01244
C21   1    0.415420    0.280820    0.686649    11.00000    0.01889    0.01370 =
         0.02080    0.00015    0.00468   -0.00093
C23   1    0.648194    0.239964    0.774161    11.00000    0.02202    0.02055 =
         0.02739    0.00459    0.00011   -0.00125
AFIX  43
H23   2    0.708869    0.239462    0.830054    11.00000   -1.20000
AFIX   0
C22   1    0.508438    0.278453    0.768117    11.00000    0.02338    0.01791 =
         0.02011    0.00069    0.00380   -0.00070
AFIX  43
H22   2    0.475085    0.303617    0.819904    11.00000   -1.20000
AFIX   0
C25   1    0.609663    0.202108    0.619135    11.00000    0.02468    0.01968 =
         0.02969   -0.00231    0.01037    0.00197
AFIX  43
H25   2    0.643690    0.175818    0.567846    11.00000   -1.20000
AFIX   0
C26   1    0.469738    0.239813    0.612181    11.00000    0.02247    0.02002 =
         0.02167   -0.00175    0.00540    0.00036
AFIX  43
H26   2    0.409150    0.238063    0.556272    11.00000   -1.20000
AFIX   0
C24   1    0.701233    0.202118    0.700070    11.00000    0.01869    0.02050 =
         0.03700    0.00369    0.00632    0.00250
AFIX  43
H24   2    0.797412    0.176933    0.704561    11.00000   -1.20000
AFIX   0
C14   1    0.142612    0.241008    0.781586    11.00000    0.01944    0.01677 =
         0.02216   -0.00131    0.00333    0.00076
AFIX  43
H14   2    0.143158    0.174145    0.743037    11.00000   -1.20000
AFIX   0
C15   1    0.062121    0.219962    0.852835    11.00000    0.01685    0.02547 =
         0.02424    0.00590    0.00275   -0.00171
C27   1    0.106020    0.184282    0.530590    11.00000    0.02658    0.02406 =
         0.02772   -0.00484    0.00008   -0.00225
AFIX 137
H27A  2    0.193123    0.138423    0.528266    11.00000   -1.50000
H27B  2    0.052080    0.194063    0.470756    11.00000   -1.50000
H27C  2    0.047833    0.140788    0.566892    11.00000   -1.50000
AFIX   0
C9    1    0.694440    0.741643    0.681056    11.00000    0.02769    0.02001 =
         0.03143    0.00215    0.01515   -0.00329
AFIX  23
H9A   2    0.623340    0.766649    0.629490    11.00000   -1.20000
H9B   2    0.788195    0.737453    0.661929    11.00000   -1.20000
AFIX   0
C13   1    0.216700    0.337838    0.760008    11.00000    0.01841    0.01813 =
         0.01741    0.00110    0.00420    0.00180
C12   1    0.701028    0.837036    0.752409    11.00000    0.02424    0.01909 =
         0.03870   -0.00205    0.01312   -0.00580
AFIX  23
H12A  2    0.774828    0.814242    0.803217    11.00000   -1.20000
H12B  2    0.729157    0.915079    0.729290    11.00000   -1.20000
AFIX   0
C10   1    0.583997    0.899121    0.873162    11.00000    0.02733    0.03693 =
         0.03968   -0.01868    0.00983   -0.00913
AFIX  23
H10A  2    0.491504    0.929005    0.885278    11.00000   -1.20000
H10B  2    0.650117    0.968578    0.877746    11.00000   -1.20000
AFIX   0
C16   1    0.026141    0.307565    0.910873    11.00000    0.02288    0.03501 =
         0.02393   -0.00136    0.00606   -0.00742
AFIX  43
H16   2    0.050332    0.389671    0.903711    11.00000   -1.20000
AFIX   0
C29   1    0.227490    0.436043    0.500470    11.00000    0.03101    0.02133 =
         0.02228    0.00086    0.00799    0.00181
AFIX 137
H29A  2    0.238685    0.518205    0.524173    11.00000   -1.50000
H29B  2    0.162003    0.436910    0.443878    11.00000   -1.50000
H29C  2    0.320289    0.405121    0.491750    11.00000   -1.50000
AFIX   0
C8    1    0.313408    0.919386    0.731308    11.00000    0.02848    0.01676 =
         0.04661   -0.00146    0.00510    0.00271
AFIX  23
H8A   2    0.301705    0.950669    0.789866    11.00000   -1.20000
H8B   2    0.254790    0.970068    0.685962    11.00000   -1.20000
AFIX   0
C5    1    0.625347    0.542072    0.631483    11.00000    0.03344    0.02446 =
         0.03716   -0.00618    0.01427   -0.00485
AFIX 137
H5A   2    0.543553    0.574196    0.590658    11.00000   -1.50000
H5B   2    0.603047    0.460854    0.650242    11.00000   -1.50000
H5C   2    0.708240    0.538432    0.601835    11.00000   -1.50000
AFIX   0
C3    1    0.119556    0.787868    0.747747    11.00000    0.02182    0.02698 =
         0.06343   -0.00048    0.00411    0.00086
AFIX 137
H3A   2    0.125619    0.815618    0.808733    11.00000   -1.50000
H3B   2    0.086330    0.704075    0.743009    11.00000   -1.50000
H3C   2    0.052519    0.838920    0.708480    11.00000   -1.50000
AFIX   0
C11   1    0.469095    0.931405    0.721748    11.00000    0.03131    0.01572 =
         0.04588    0.00228    0.00974   -0.00107
AFIX  23
H11A  2    0.478729    0.911748    0.660323    11.00000   -1.20000
H11B  2    0.499546    1.016150    0.733209    11.00000   -1.20000
AFIX   0
C6    1    0.774235    0.568270    0.772085    11.00000    0.03401    0.02416 =
         0.03840    0.00282    0.00902    0.00112
AFIX 137
H6A   2    0.860031    0.564251    0.745213    11.00000   -1.50000
H6B   2    0.747868    0.486805    0.788039    11.00000   -1.50000
H6C   2    0.792927    0.618625    0.825166    11.00000   -1.50000
AFIX   0
C28   1   -0.010087    0.409796    0.604213    11.00000    0.02176    0.02714 =
         0.02580    0.00217    0.00433    0.00501
AFIX 137
H28A  2   -0.059584    0.354387    0.638245    11.00000   -1.50000
H28B  2   -0.072683    0.430198    0.548720    11.00000   -1.50000
H28C  2    0.015481    0.483528    0.638439    11.00000   -1.50000
AFIX   0
C18   1   -0.081389    0.155776    0.991639    11.00000    0.02270    0.06712 =
         0.03561    0.02009    0.00645   -0.00997
AFIX  43
H18   2   -0.124818    0.133867    1.040425    11.00000   -1.20000
AFIX   0
C19   1   -0.053655    0.069650    0.932324    11.00000    0.02436    0.04204 =
         0.05776    0.02779    0.00679   -0.00440
AFIX  43
H19   2   -0.082609   -0.011468    0.938410    11.00000   -1.20000
AFIX   0
C20   1    0.016470    0.100932    0.863655    11.00000    0.02243    0.02699 =
         0.04308    0.01093    0.00572   -0.00042
AFIX  43
H20   2    0.034038    0.040601    0.823040    11.00000   -1.20000
AFIX   0
C4    1    0.251002    0.751027    0.632463    11.00000    0.03955    0.04487 =
         0.04140   -0.01130   -0.00733   -0.00115
AFIX 137
H4A   2    0.188428    0.803946    0.591933    11.00000   -1.50000
H4B   2    0.212158    0.668973    0.628432    11.00000   -1.50000
H4C   2    0.346103    0.750351    0.616532    11.00000   -1.50000
AFIX   0
C7    1    0.642104    0.807294    0.942411    11.00000    0.02649    0.05788 =
         0.02860   -0.01542    0.00365   -0.01279
AFIX  23
H7A   2    0.739867    0.785272    0.934900    11.00000   -1.20000
H7B   2    0.648192    0.844605    1.001381    11.00000   -1.20000
AFIX   0
C17   1   -0.045136    0.274537    0.979175    11.00000    0.02439    0.06021 =
         0.02690   -0.00237    0.00857   -0.01101
AFIX  43
H17   2   -0.069216    0.334885    1.017871    11.00000   -1.20000
AFIX   0
C2    1    0.421090    0.719346    0.969062    11.00000    0.03577    0.09582 =
         0.02913   -0.01401    0.01297   -0.02300
AFIX 137
H2A   2    0.440162    0.753631    1.028629    11.00000   -1.50000
H2B   2    0.368207    0.643663    0.969811    11.00000   -1.50000
H2C   2    0.364590    0.776528    0.928802    11.00000   -1.50000
AFIX   0
C1    1    0.633597    0.602747    0.994323    11.00000    0.04688    0.08337 =
         0.03347    0.02293   -0.00182   -0.01375
AFIX 137
H1A   2    0.727559    0.592130    0.977854    11.00000   -1.50000
H1B   2    0.580840    0.526579    0.985788    11.00000   -1.50000
H1C   2    0.644988    0.626876    1.056400    11.00000   -1.50000
AFIX   0
HKLF 4


REM  xy2025-02-23_a.res in P2(1)
REM wR2 = 0.0606, GooF = S = 1.061, Restrained GooF = 1.061 for all data
REM R1 = 0.0232 for 6527 Fo > 4sig(Fo) and 0.0234 for all 6583 data
REM 343 parameters refined using 1 restraints

END

WGHT      0.0330      0.3112

REM Highest difference peak  0.183,  deepest hole -0.179,  1-sigma level  0.032
Q1    1   0.6195  0.5313  0.9658  11.00000  0.05    0.18
Q2    1   0.2967  0.7970  0.5998  11.00000  0.05    0.16
Q3    1   0.1057  0.2380  0.8186  11.00000  0.05    0.15
Q4    1   0.4822  0.7178  0.9419  11.00000  0.05    0.14
Q5    1   0.4446  0.2605  0.6496  11.00000  0.05    0.13
;
_shelx_res_checksum                59204
_shelx_hkl_file
;
   0 -13   0    1.29    1.15
   0 -13   0   -0.29    1.12
   0 -13   0    0.54    1.06
   0 -13   0    0.62    1.23
   0 -13   0    0.60    1.15
   0 -13   1  158.67    8.18
   0 -13  -1  171.66    7.90
   0 -13  -1  171.95    8.89
   0 -13  -1  179.41    8.51
   0 -13   1  178.10    8.89
   0 -13   1  169.21    8.02
   0 -13  -1  182.54    8.71
   0 -13   1  162.79    8.66
   0 -13  -1  173.88    8.15
   0 -13  -1  187.03    8.95
   0 -13   1  180.89    8.70
   0 -13   2   36.13    3.59
   0 -13  -2   39.25    3.71
   0 -13  -2   40.87    3.87
   0 -13   2   28.52    3.34
   0 -13  -2   23.37    2.78
   0 -13   2   31.26    3.36
   0 -13   2   30.98    3.29
   0 -13  -2   28.85    3.09
   0 -13  -2   30.46    3.44
   0 -13  -3   31.55    3.35
   0 -13   3   34.34    3.63
   0 -13   3   34.53    3.20
   0 -13   3   33.93    3.37
   0 -13   3   34.26    3.52
   0 -13  -3   36.90    3.38
   0 -13   3   31.86    3.40
   0 -13  -3   34.47    3.44
   0 -13  -3   37.09    3.66
   0 -13  -4  183.16    8.58
   0 -13   4  179.33    8.59
   0 -13  -4  190.67    8.68
   0 -13  -4  171.74    8.25
   0 -13   4  189.27    8.58
   0 -13   4  185.89    8.87
   0 -13   5   42.10    3.71
   0 -12   0   84.33    6.73
   0 -12   0   88.50    6.91
   0 -12   0   98.30    6.63
   0 -12   0   85.73    6.55
   0 -12   0  101.58    7.50
   0 -12  -1  118.67    8.25
   0 -12   1  126.45    8.17
   0 -12   1  132.63    8.07
   0 -12   1  121.82    8.30
   0 -12  -1  118.44    7.88
   0 -12  -1  141.66    8.53
   0 -12  -1  119.23    7.37
   0 -12  -1  112.82    7.10
   0 -12  -1  127.67    8.52
   0 -12  -1  131.62    7.89
   0 -12  -2   71.15    5.96
   0 -12   2   58.07    5.54
   0 -12   2   67.55    5.77
   0 -12  -2   61.40    5.25
   0 -12   2   59.54    5.05
   0 -12   2   77.66    6.42
   0 -12  -2   67.30    5.62
   0 -12  -2   56.68    5.58
   0 -12  -2   60.89    5.19
   0 -12  -2   63.59    5.34
   0 -12  -2   70.11    5.32
   0 -12  -2   66.59    5.87
   0 -12   3   53.33    5.35
   0 -12   3   47.86    4.96
   0 -12   3   49.43    4.59
   0 -12  -3   46.89    4.63
   0 -12   3   48.25    4.63
   0 -12  -3   48.97    5.04
   0 -12   3   52.63    5.32
   0 -12   3   47.20    4.55
   0 -12  -3   39.02    4.10
   0 -12  -3   47.31    4.79
   0 -12  -3   53.43    5.15
   0 -12  -3   45.07    4.30
   0 -12  -4   28.18    3.59
   0 -12  -4   24.64    3.53
   0 -12   4   25.01    3.40
   0 -12   4   26.84    3.47
   0 -12  -4   27.24    3.41
   0 -12   4   35.19    4.28
   0 -12   4   33.19    4.08
   0 -12   4   34.17    3.92
   0 -12  -4   28.58    3.58
   0 -12  -4   29.30    3.89
   0 -12  -5  167.68    8.69
   0 -12  -5  156.65    8.90
   0 -12   5  145.82    8.56
   0 -12   5  161.46    8.86
   0 -12  -5  181.54    9.67
   0 -12   5  167.29    9.45
   0 -12   5  166.54    9.34
   0 -12   5  157.55    8.16
   0 -12   5  178.68    9.16
   0 -12  -5  162.45    8.31
   0 -12  -5  171.46    9.48
   0 -12  -5  166.13    9.23
   0 -12  -6   86.03    5.92
   0 -12   6   82.75    5.96
   0 -12   6  100.34    6.46
   0 -12  -6   88.20    6.26
   0 -12   6   88.87    6.52
   0 -12   6   89.81    5.81
   0 -12   6   88.79    6.44
   0 -12   6  100.05    6.51
   0 -12  -6   90.74    5.71
   0 -12  -6   88.14    5.94
   0 -12   6   85.14    5.46
   0 -12  -6   92.40    6.32
   0 -12  -6   87.70    6.11
   0 -12   7   67.79    5.10
   0 -12  -7   61.83    4.49
   0 -12   7   72.05    5.24
   0 -12  -7   62.55    4.81
   0 -12  -7   72.90    5.34
   0 -12   7   60.94    4.92
   0 -12  -7   69.30    4.71
   0 -12   7   65.09    4.53
   0 -12  -7   65.14    4.89
   0 -12  -7   62.76    4.65
   0 -12   7   63.55    5.20
   0 -12   7   65.84    5.25
   0 -12   7   61.09    4.55
   0 -12  -8   73.60    5.26
   0 -12  -8   77.18    5.13
   0 -12   8   74.23    5.09
   0 -12   8   81.14    5.28
   0 -12   8   78.62    5.22
   0 -12  -8   79.45    5.34
   0 -12   8   73.11    5.19
   0 -12   8   77.25    5.32
   0 -11   0    0.52    1.58
   0 -11   0   -0.49    1.73
   0 -11   0    2.25    1.78
   0 -11   0    1.79    1.89
   0 -11   0   -0.46    1.83
   0 -11   1   91.79    7.12
   0 -11  -1  105.53    8.08
   0 -11   1   96.68    7.22
   0 -11   1   79.30    6.67
   0 -11   1  111.70    8.24
   0 -11  -1   98.57    7.66
   0 -11   1  112.79    8.39
   0 -11  -1  108.76    7.65
   0 -11   2   82.54    7.23
   0 -11  -2   89.96    6.93
   0 -11  -2   85.18    6.52
   0 -11   2   88.14    7.09
   0 -11  -2   81.29    7.20
   0 -11   2   78.51    6.74
   0 -11   2   72.84    6.48
   0 -11  -2   81.00    6.95
   0 -11  -2   89.26    7.28
   0 -11  -3  179.33   10.23
   0 -11   3  168.04   10.37
   0 -11  -3  164.81    9.49
   0 -11  -3  172.43   10.65
   0 -11   3  170.78    9.80
   0 -11   3  182.39   11.17
   0 -11  -3  172.46   10.21
   0 -11   3  169.31    9.49
   0 -11  -3  168.50   10.45
   0 -11   3  174.30   10.54
   0 -11   3  184.43   10.76
   0 -11  -4   22.15    3.30
   0 -11   4   18.81    3.58
   0 -11  -4   13.31    2.90
   0 -11   4   20.83    3.60
   0 -11   4   14.15    2.90
   0 -11   4   18.58    3.79
   0 -11   4   15.84    3.21
   0 -11   4   19.52    3.19
   0 -11  -4   17.96    3.44
   0 -11  -4   11.79    2.77
   0 -11  -4   17.50    3.02
   0 -11  -5  117.87    8.50
   0 -11   5  118.60    8.51
   0 -11   5  104.55    7.68
   0 -11   5  102.85    8.02
   0 -11  -5  104.91    7.50
   0 -11  -5  111.41    8.26
   0 -11   5  116.33    8.51
   0 -11  -5  109.68    7.12
   0 -11   5  114.14    7.87
   0 -11  -5  117.77    8.16
   0 -11  -5  107.50    7.68
   0 -11   6   23.87    3.65
   0 -11   6   22.51    3.82
   0 -11   6   28.32    4.17
   0 -11  -6   20.92    3.64
   0 -11  -6   23.48    3.32
   0 -11   6   25.59    3.95
   0 -11  -6   24.84    3.88
   0 -11  -6   19.38    3.52
   0 -11  -6   25.13    3.80
   0 -11  -6   24.26    3.33
   0 -11  -6   26.43    3.68
   0 -11   6   26.69    3.79
   0 -11  -7  120.08    8.13
   0 -11   7  123.18    8.21
   0 -11   7  126.20    8.55
   0 -11   7  111.81    8.13
   0 -11  -7  105.44    7.41
   0 -11  -7  119.68    8.02
   0 -11  -7  117.62    8.03
   0 -11  -7  104.86    7.07
   0 -11   7  128.52    8.17
   0 -11  -7  118.58    7.73
   0 -11   7  115.32    7.17
   0 -11  -7  125.90    7.22
   0 -11   7  126.13    8.61
   0 -11  -8   45.00    4.65
   0 -11  -8   36.86    3.92
   0 -11   8   35.63    4.31
   0 -11   8   46.66    4.93
   0 -11   8   40.02    4.00
   0 -11  -8   46.40    4.24
   0 -11   8   43.88    4.53
   0 -11   8   37.20    4.45
   0 -11  -8   42.20    4.64
   0 -11   8   47.65    4.74
   0 -11  -8   40.64    4.26
   0 -11  -8   30.81    3.91
   0 -11   9   19.21    2.99
   0 -11   9   17.57    2.87
   0 -11  -9   17.63    2.68
   0 -11  -9   21.26    2.83
   0 -11  -9   17.75    2.46
   0 -11   9   18.33    2.58
   0 -11  -9   10.84    2.49
   0 -11   9   22.64    3.10
   0 -11  -9   17.33    2.96
   0 -11  -9   18.10    2.81
   0 -11   9   20.32    3.09
   0 -11   9   17.11    2.92
   0 -11  -9   18.01    2.47
   0 -11  -9   17.35    2.63
   0 -11 -10   52.84    4.43
   0 -11  10   50.81    4.28
   0 -11 -10   52.02    4.49
   0 -11  10   65.65    4.95
   0 -11 -10   50.61    4.32
   0 -11 -10   61.38    4.92
   0 -11  10   59.39    4.79
   0 -11  10   52.60    4.63
   0 -11  10   53.13    4.43
   0 -10   0  182.30   11.19
   0 -10   0  165.56   10.57
   0 -10   0  161.77   20.95
   0 -10   0  191.59   20.53
   0 -10   0  178.38   10.26
   0 -10   0  163.80   10.05
   0 -10   0  166.22   10.02
   0 -10   0  183.25   21.24
   0 -10   0  195.09   21.22
   0 -10   1  187.84   21.71
   0 -10   1  243.13   23.95
   0 -10  -1  205.51   22.97
   0 -10   1  172.17   18.65
   0 -10  -1  204.48   21.52
   0 -10   1  206.63   21.42
   0 -10  -1  192.51   20.62
   0 -10   1  146.99   19.95
   0 -10  -1  212.43   24.15
   0 -10  -1  208.83   22.86
   0 -10   1  185.20   10.99
   0 -10  -1  201.45   11.87
   0 -10   1  181.74   10.17
   0 -10  -1  187.63   11.30
   0 -10  -1  195.72   11.21
   0 -10   1  185.92   11.39
   0 -10   1  199.45   11.34
   0 -10   1  182.27   10.98
   0 -10  -2   33.34    4.37
   0 -10   2   32.32    4.29
   0 -10   2   25.69    4.27
   0 -10  -2   32.89    4.41
   0 -10   2   34.15    4.29
   0 -10   2   34.72    8.41
   0 -10  -2   30.55    8.11
   0 -10  -2   39.34    9.03
   0 -10  -2   43.64   10.86
   0 -10   2   33.78    9.27
   0 -10  -2   40.96    9.91
   0 -10  -2   36.53    4.85
   0 -10  -2   44.12    9.65
   0 -10  -2   24.27    7.53
   0 -10   2   42.28    9.25
   0 -10   2   46.55   10.42
   0 -10   2   48.69   10.90
   0 -10   2   36.24    4.94
   0 -10   2   33.55    4.69
   0 -10  -3  102.77    8.29
   0 -10   3   96.81    8.12
   0 -10   3   95.85    8.01
   0 -10   3  107.51    7.90
   0 -10  -3  111.24    8.25
   0 -10  -3  112.13   15.80
   0 -10  -3  109.61   15.59
   0 -10   3   96.06    8.09
   0 -10  -3  103.28    7.93
   0 -10  -3  126.36   17.44
   0 -10   3   80.36    7.25
   0 -10  -3  109.58    7.84
   0 -10  -3   98.80    7.20
   0 -10   3  112.40   16.77
   0 -10   3  114.77   15.74
   0 -10   3   96.86   15.31
   0 -10  -3   87.01   14.28
   0 -10  -3  106.57   14.90
   0 -10  -3  104.13   17.02
   0 -10   3  132.82   18.32
   0 -10   4   16.26    6.34
   0 -10  -4   36.81   10.10
   0 -10  -4   38.96    9.43
   0 -10   4   32.18    4.24
   0 -10   4   42.07    4.76
   0 -10   4   36.67    4.74
   0 -10  -4   38.47    4.69
   0 -10   4   33.37    8.57
   0 -10  -4   38.98    8.74
   0 -10  -4   51.31   10.75
   0 -10   4   34.11    9.05
   0 -10   4   32.22    4.78
   0 -10   4   35.47    4.74
   0 -10  -4   38.93    4.73
   0 -10  -4   37.57    4.97
   0 -10  -4   39.94    4.50
   0 -10   4   30.87    4.76
   0 -10   4   29.35    4.64
   0 -10  -4   29.61    4.50
   0 -10  -4   62.52   12.11
   0 -10   5  327.16   15.18
   0 -10   5  309.22   14.85
   0 -10  -5  343.05   15.67
   0 -10  -5  306.42   15.33
   0 -10   5  326.20   14.82
   0 -10  -5  329.24   14.71
   0 -10   5  321.79   15.70
   0 -10   5  321.83   27.92
   0 -10  -5  336.18   28.22
   0 -10   5  363.81   30.45
   0 -10   5  300.98   15.42
   0 -10  -5  320.46   15.20
   0 -10  -5  333.96   16.13
   0 -10   5  320.30   16.38
   0 -10   5  320.54   16.35
   0 -10   5  332.15   16.38
   0 -10  -5  326.22   14.58
   0 -10  -5  336.57   28.92
   0 -10  -6  140.90    9.34
   0 -10   6  126.83    9.33
   0 -10   6  135.68    9.08
   0 -10  -6  138.90    9.72
   0 -10   6  133.52    8.70
   0 -10   6  145.28   10.27
   0 -10   6  124.46    9.41
   0 -10  -6  127.59    8.64
   0 -10  -6  150.83    9.99
   0 -10   6  142.03    9.32
   0 -10   6  141.44    9.20
   0 -10  -6  136.76    8.95
   0 -10   7  198.22   11.77
   0 -10   7  180.35   10.39
   0 -10  -7  185.29   10.15
   0 -10  -7  180.74   10.91
   0 -10  -7  198.20   11.53
   0 -10   7  183.19   10.60
   0 -10  -7  196.39   11.54
   0 -10  -7  201.14   10.94
   0 -10   7  182.51   10.80
   0 -10  -7  186.18   10.33
   0 -10   7  195.11   11.67
   0 -10  -7  184.07   11.49
   0 -10   7  193.32   11.00
   0 -10   7  182.06   10.80
   0 -10   8   38.38    4.66
   0 -10   8   46.16    5.02
   0 -10  -8   43.65    5.04
   0 -10   8   38.12    4.99
   0 -10   8   39.94    4.67
   0 -10  -8   40.22    4.79
   0 -10  -8   39.26    4.83
   0 -10   8   34.80    4.48
   0 -10  -8   33.88    4.54
   0 -10  -8   43.73    4.57
   0 -10   8   36.34    4.87
   0 -10   8   44.31    4.97
   0 -10  -8   36.95    4.02
   0 -10  -8   40.68    4.64
   0 -10  -8   25.68    4.22
   0 -10  -9  118.06    8.12
   0 -10   9  121.74    8.11
   0 -10   9  113.31    7.80
   0 -10   9  113.17    8.38
   0 -10  -9  110.23    7.46
   0 -10   9  104.29    7.54
   0 -10   9  106.44    7.63
   0 -10  -9  113.82    7.95
   0 -10  -9  114.42    7.80
   0 -10  -9  107.91    8.21
   0 -10  -9  116.13    7.11
   0 -10  -9  115.61    7.48
   0 -10   9  110.70    7.90
   0 -10   9  122.25    8.53
   0 -10   9  123.23    8.75
   0 -10  -9  122.44    8.48
   0 -10 -10    9.62    2.36
   0 -10 -10    6.76    2.21
   0 -10 -10   10.63    2.48
   0 -10 -10    8.73    2.00
   0 -10  10    6.22    2.18
   0 -10  10    4.13    1.95
   0 -10  10   10.19    2.65
   0 -10  10    5.88    2.02
   0 -10  10    6.50    2.31
   0 -10  10    5.78    1.82
   0 -10 -10   10.12    2.20
   0 -10 -10    6.99    2.14
   0 -10  10    5.22    2.09
   0 -10 -10    7.80    2.03
   0 -10 -10    8.26    2.21
   0 -10  10    8.20    2.26
   0 -10  10    8.47    2.30
   0 -10  10    6.24    2.06
   0 -10  11  146.59    8.40
   0 -10  11  157.57    8.43
   0 -10 -11  135.43    8.07
   0 -10 -11  139.91    8.41
   0 -10  11  156.29    8.15
   0 -10 -11  130.62    7.44
   0 -10  11  143.87    7.85
   0 -10  11  153.43    8.08
   0 -10 -11  146.91    8.49
   0 -10 -11  140.56    8.08
   0 -10  11  138.13    8.28
   0 -10 -11  138.42    8.25
   0 -10  11  147.34    8.06
   0 -10 -11  137.82    7.23
   0 -10 -11  138.95    7.55
   0 -10  12   21.02    2.65
   0 -10  12   19.01    2.59
   0 -10 -12   15.35    2.43
   0 -10 -12   19.75    2.65
   0 -10  12   19.24    2.71
   0 -10  12   18.02    2.66
   0 -10 -12   21.85    2.65
   0 -10 -12   15.90    2.49
   0 -10 -12   17.46    2.58
   0 -10  12   19.35    2.62
   0  -9   0    5.76    3.40
   0  -9   0    1.69    1.73
   0  -9   0    2.33    3.36
   0  -9   0    0.43    1.33
   0  -9   0    6.33    3.74
   0  -9   0    1.99    2.87
   0  -9   0    4.93    2.91
   0  -9   0   -0.44    1.28
   0  -9   0    0.44    1.43
   0  -9   1   44.52    4.69
   0  -9  -1   54.55    5.20
   0  -9   1   44.10    5.20
   0  -9  -1   66.51   11.73
   0  -9   1   62.68   11.23
   0  -9   1   50.55   11.82
   0  -9  -1   52.13   11.94
   0  -9  -1   39.95    4.84
   0  -9   1   62.02    5.61
   0  -9   1   38.57    8.87
   0  -9   1   46.87   10.28
   0  -9  -1   53.48    9.33
   0  -9   1   53.60   11.03
   0  -9  -1   81.52   12.92
   0  -9  -1   45.95   10.54
   0  -9  -1   60.00    5.44
   0  -9  -1   59.01    5.38
   0  -9   1   54.28    5.62
   0  -9   1   55.92    5.70
   0  -9  -2  166.50   10.43
   0  -9   2  162.55   10.39
   0  -9   2  170.69    9.80
   0  -9   2  178.15   10.04
   0  -9   2  178.70   10.90
   0  -9   2  164.95   10.45
   0  -9   2  169.14    9.96
   0  -9  -2  175.34   19.84
   0  -9   2  196.87   20.63
   0  -9  -2  131.36   16.25
   0  -9  -2  148.47   18.70
   0  -9  -2  143.10   20.27
   0  -9   2  157.38   20.62
   0  -9   2  186.08   19.93
   0  -9  -2  195.25   21.85
   0  -9  -2  199.70   20.35
   0  -9   2  157.53   20.06
   0  -9   2  203.18   22.03
   0  -9  -2  169.25   20.27
   0  -9  -2  176.43   10.16
   0  -9   2  164.45   10.01
   0  -9  -2  169.18   10.22
   0  -9  -3  173.12   10.01
   0  -9   3  198.92   11.28
   0  -9  -3  178.61   10.39
   0  -9   3  137.97   18.97
   0  -9  -3  192.97   21.57
   0  -9   3  182.86   20.29
   0  -9  -3  188.38   19.67
   0  -9   3  192.13   11.01
   0  -9   3  175.99    9.90
   0  -9  -3  180.64   21.21
   0  -9  -3  151.89   21.31
   0  -9   3  161.53   20.50
   0  -9   3  200.46   10.89
   0  -9   3  190.51   10.74
   0  -9  -3  169.76   19.90
   0  -9  -3  143.55   17.31
   0  -9   3  152.08   18.46
   0  -9  -3  184.08   20.44
   0  -9  -3  197.75   11.08
   0  -9   4  221.22   11.67
   0  -9   4  237.03   24.72
   0  -9   4  198.26   22.15
   0  -9  -4  226.47   21.54
   0  -9  -4  267.94   24.76
   0  -9  -4  237.63   12.38
   0  -9   4  229.36   12.48
   0  -9   4  233.24   12.53
   0  -9   4  226.02   12.76
   0  -9  -4  226.25   11.81
   0  -9  -4  227.41   12.15
   0  -9   4  214.05   11.75
   0  -9   4  233.89   12.72
   0  -9  -4  220.36   23.53
   0  -9   4  243.37   22.78
   0  -9  -4  252.08   24.86
   0  -9  -4  267.31   24.78
   0  -9  -4  253.53   27.54
   0  -9   4  224.98   24.57
   0  -9   4  287.34   23.22
   0  -9  -4  214.53   23.59
   0  -9  -4  222.47   12.59
   0  -9   5   58.99    5.83
   0  -9  -5   66.51   12.11
   0  -9  -5   80.07   12.29
   0  -9   5   62.43   11.95
   0  -9   5   83.86   14.18
   0  -9  -5   63.05    5.80
   0  -9   5   64.84    6.37
   0  -9   5   51.89    5.84
   0  -9   5   59.76    6.34
   0  -9  -5   65.78    6.38
   0  -9  -5   65.84    5.64
   0  -9  -5   58.06    6.10
   0  -9   5   60.99    6.38
   0  -9   5   68.62    6.42
   0  -9  -5   46.12    5.16
   0  -9   5   73.53   12.29
   0  -9  -5   54.98   11.12
   0  -9  -5   81.53   13.97
   0  -9   5   52.18   11.46
   0  -9  -5   49.94   11.81
   0  -9   5   65.93    6.10
   0  -9  -5   58.81    5.92
   0  -9  -5   61.17   11.91
   0  -9   5   51.19   10.00
   0  -9  -6   15.08    3.36
   0  -9   6   10.18    2.90
   0  -9  -6    6.56    2.40
   0  -9   6   11.09    5.08
   0  -9  -6    8.28    4.24
   0  -9  -6    8.57    3.92
   0  -9   6    7.95    2.74
   0  -9  -6    8.56    2.54
   0  -9   6    7.17    2.52
   0  -9  -6   10.33    2.65
   0  -9  -6   10.45    2.97
   0  -9   6   15.56    5.63
   0  -9  -6   13.18    5.51
   0  -9   6    9.40    2.83
   0  -9   6    4.50    3.26
   0  -9  -6   16.46    6.36
   0  -9   6   14.30    3.26
   0  -9   6   11.70    3.18
   0  -9   6   11.68    4.88
   0  -9  -6    2.22    2.28
   0  -9  -6    5.70    2.09
   0  -9   7  144.78    9.96
   0  -9   7  142.14    9.97
   0  -9  -7  153.44    9.43
   0  -9   7  122.32    9.20
   0  -9  -7  128.31    8.95
   0  -9   7  131.86    9.95
   0  -9  -7  137.12   18.87
   0  -9   7  124.31   16.23
   0  -9  -7  150.85   19.28
   0  -9  -7  128.65   16.90
   0  -9   7  121.59   17.24
   0  -9   7  172.41   20.63
   0  -9   7  140.81    9.72
   0  -9  -7  129.15    9.54
   0  -9  -7  129.90    9.56
   0  -9   7  168.10   20.00
   0  -9   7  130.49   17.69
   0  -9  -7  157.69   19.29
   0  -9   7  154.17   18.62
   0  -9   7  128.21    9.23
   0  -9  -7  137.76    8.94
   0  -9  -7  134.11    9.55
   0  -9  -8  116.48    8.23
   0  -9   8  120.73    9.17
   0  -9   8  114.46    9.14
   0  -9  -8  110.90    7.83
   0  -9  -8  144.37   18.27
   0  -9   8  132.08   17.82
   0  -9   8  114.97   16.72
   0  -9  -8  136.81   17.09
   0  -9   8  115.45    9.00
   0  -9  -8  112.89    8.91
   0  -9   8  122.07    9.21
   0  -9   8  120.40    8.19
   0  -9   8  118.64    9.04
   0  -9  -8  120.32    8.93
   0  -9  -8  123.88    8.95
   0  -9   8  110.22    8.63
   0  -9  -8  118.47    8.74
   0  -9  -8  127.48    8.17
   0  -9   9   -2.18    1.78
   0  -9  -9   -0.50    1.70
   0  -9   9    0.52    1.69
   0  -9  -9    1.46    1.49
   0  -9   9    0.55    1.94
   0  -9  -9   -0.54    1.65
   0  -9  -9    3.29    1.92
   0  -9   9   -0.51    2.04
   0  -9  -9    0.51    1.73
   0  -9   9   -0.56    1.80
   0  -9   9    1.61    1.74
   0  -9   9    3.21    2.05
   0  -9   9    2.64    2.23
   0  -9  -9    2.85    1.76
   0  -9  -9    1.77    1.75
   0  -9 -10  100.08    8.08
   0  -9  10   99.96    8.05
   0  -9  10   98.85    7.94
   0  -9 -10   94.00    6.91
   0  -9 -10  100.58    8.14
   0  -9 -10  100.64    7.96
   0  -9 -10   97.68    7.20
   0  -9  10   89.84    7.51
   0  -9  10  113.45    8.52
   0  -9  10   94.18    7.78
   0  -9  10   90.96    7.10
   0  -9 -10  100.23    7.64
   0  -9 -10   97.99    7.42
   0  -9 -10  105.79    7.95
   0  -9  10   99.63    8.07
   0  -9  10  101.59    8.08
   0  -9  11   60.53    5.99
   0  -9  11   52.85    5.51
   0  -9 -11   56.40    5.65
   0  -9 -11   57.11    5.01
   0  -9  11   48.34    5.36
   0  -9 -11   55.73    5.56
   0  -9 -11   51.43    5.40
   0  -9  11   50.82    5.49
   0  -9  11   50.12    4.95
   0  -9 -11   59.14    5.28
   0  -9 -11   55.35    5.31
   0  -9  11   52.20    5.56
   0  -9  11   51.04    5.47
   0  -9  11   63.07    6.07
   0  -9 -11   51.80    5.15
   0  -9  12  132.63    8.23
   0  -9 -12  125.66    7.98
   0  -9  12  146.64    8.56
   0  -9 -12  131.30    8.03
   0  -9 -12  121.43    8.02
   0  -9 -12  128.92    7.53
   0  -9  12  136.07    8.37
   0  -9  12  129.40    8.17
   0  -9 -12  119.17    7.99
   0  -9 -12  120.60    8.16
   0  -9  12  131.96    7.60
   0  -9 -12  128.01    7.46
   0  -9  12  129.76    8.24
   0  -9 -12  123.25    7.08
   0  -9 -13    8.50    2.20
   0  -9 -13    9.40    2.04
   0  -9 -13    9.07    1.98
   0  -9  13    9.93    2.25
   0  -9  13    9.37    2.16
   0  -9  13   11.32    2.20
   0  -9  13   11.88    2.34
   0  -9 -13    8.23    2.01
   0  -9 -13   10.31    2.15
   0  -9  13   12.42    2.39
   0  -9 -13   13.67    2.37
   0  -9  13    9.95    2.12
   0  -9  13   11.36    1.95
   0  -9  13    8.85    2.11
   0  -9  13    8.83    2.03
   0  -9  13   12.52    2.41
   0  -9  13    8.27    1.95
   0  -8   0  317.00   21.55
   0  -8   0  282.21   20.55
   0  -8   0  306.57   13.02
   0  -8   0  276.64   26.13
   0  -8   0  313.41   24.05
   0  -8   0  313.29   25.45
   0  -8   0  308.50   22.06
   0  -8   0  318.12   23.60
   0  -8   0  336.69   27.24
   0  -8   0  305.26   25.50
   0  -8   0  310.33   13.76
   0  -8   0  313.10   13.26
   0  -8   0  303.89   13.75
   0  -8   0  302.53   13.73
   0  -8   1   59.52    9.63
   0  -8  -1   67.98   12.91
   0  -8  -1   58.12   10.56
   0  -8   1   67.93   12.69
   0  -8   1   61.40    5.31
   0  -8   1   63.00    5.41
   0  -8   1   55.38    5.23
   0  -8   1   67.02    9.29
   0  -8   1   70.40    9.50
   0  -8  -1   61.67    9.14
   0  -8   1   62.10    5.37
   0  -8   1   45.79    9.62
   0  -8  -1   76.97   12.49
   0  -8  -1   56.72    9.42
   0  -8   1   47.87   10.05
   0  -8   1   60.62   10.54
   0  -8  -1   74.34   12.40
   0  -8  -1   74.34   11.95
   0  -8  -1   62.91   10.01
   0  -8  -1   73.76    5.78
   0  -8   1   79.83   10.02
   0  -8  -1   66.93    5.60
   0  -8  -1   66.48    5.59
   0  -8   2  109.90   15.89
   0  -8  -2  137.97   18.57
   0  -8   2  148.66    8.70
   0  -8   2  136.61    8.40
   0  -8  -2  133.42    7.78
   0  -8   2  135.03   14.24
   0  -8  -2  138.83    8.67
   0  -8  -2  136.77    8.41
   0  -8   2  128.62    8.32
   0  -8   2  152.10   14.50
   0  -8   2  108.63   12.21
   0  -8   2  132.58    8.34
   0  -8   2  128.71    7.76
   0  -8  -2  135.23   14.00
   0  -8  -2  141.53   17.21
   0  -8  -2   83.32   13.05
   0  -8   2  153.91   17.23
   0  -8   2  119.25   15.92
   0  -8  -2  156.26   16.93
   0  -8  -2  137.46   17.06
   0  -8   2  132.07   14.08
   0  -8   2  108.98   14.82
   0  -8  -2  117.22   15.51
   0  -8  -2  144.53    8.12
   0  -8  -2  129.77    7.84
   0  -8   3  171.41   19.93
   0  -8  -3  182.99   21.94
   0  -8   3  174.99   10.10
   0  -8   3  183.21   10.23
   0  -8  -3  182.81   10.26
   0  -8   3  196.06   18.29
   0  -8  -3  161.44   18.83
   0  -8  -3  178.63    9.63
   0  -8  -3  186.20   10.02
   0  -8   3  177.58   16.21
   0  -8   3  193.04   16.73
   0  -8   3  175.73    9.77
   0  -8   3  177.04   10.17
   0  -8   3  174.76    9.57
   0  -8   3  188.90   20.46
   0  -8  -3  150.19   18.29
   0  -8  -3  181.87   19.02
   0  -8   3  146.33   17.46
   0  -8  -3  177.69   18.91
   0  -8   3  164.38   17.78
   0  -8  -3  189.63   20.48
   0  -8   3  173.33    9.47
   0  -8   4   81.96   14.03
   0  -8  -4   78.75   13.49
   0  -8   4   84.65    6.97
   0  -8   4   76.01    6.57
   0  -8  -4   76.31    6.37
   0  -8  -4   68.02   12.56
   0  -8   4   84.60   12.26
   0  -8  -4   78.07    6.17
   0  -8  -4   79.56    5.99
   0  -8  -4   83.40    6.87
   0  -8   4   86.03    6.63
   0  -8  -4   68.93   12.49
   0  -8   4   91.58   14.38
   0  -8   4   75.05   12.87
   0  -8  -4   49.43   10.01
   0  -8   4   78.01    6.46
   0  -8   4   81.74    6.47
   0  -8   4   79.91   10.63
   0  -8   4   65.66   12.05
   0  -8  -4   79.41   13.09
   0  -8   4   79.45   10.66
   0  -8   4   67.80    9.89
   0  -8   5  462.21   34.91
   0  -8   5  485.87   20.54
   0  -8   5  499.30   20.63
   0  -8  -5  507.08   19.52
   0  -8  -5  468.15   34.75
   0  -8   5  487.80   33.18
   0  -8   5  519.42   30.29
   0  -8   5  550.48   30.94
   0  -8  -5  510.57   20.30
   0  -8  -5  517.07   19.04
   0  -8   5  523.61   20.51
   0  -8  -5  530.22   19.75
   0  -8  -5  456.79   33.28
   0  -8   5  575.17   37.74
   0  -8  -5  445.21   30.85
   0  -8   5  526.00   34.79
   0  -8  -5  493.99   36.11
   0  -8   5  518.19   30.03
   0  -8  -5  481.49   35.06
   0  -8  -5  501.28   20.20
   0  -8   5  510.37   20.11
   0  -8   5  517.75   20.39
   0  -8   6  106.75   16.37
   0  -8  -6   93.74   15.67
   0  -8   6  113.47    8.62
   0  -8   6  107.70    8.50
   0  -8  -6   98.56    7.00
   0  -8   6   90.16   12.33
   0  -8   6   80.29   11.43
   0  -8  -6  107.73    7.90
   0  -8  -6  115.55    8.31
   0  -8   6   93.45    7.81
   0  -8  -6  101.03    7.14
   0  -8  -6  106.43   16.03
   0  -8   6  100.54   14.33
   0  -8   6  110.90   13.23
   0  -8  -6  120.82   14.56
   0  -8   6  100.71   15.66
   0  -8  -6   73.98   13.12
   0  -8  -6   92.90   14.97
   0  -8   6   86.80   13.45
   0  -8   6   85.31    7.41
   0  -8  -6   99.95    7.61
   0  -8   6  100.66    7.92
   0  -8  -6   98.22    7.99
   0  -8   6   86.61    6.86
   0  -8  -7   40.86    5.17
   0  -8   7   46.91    5.56
   0  -8  -7   42.61    4.84
   0  -8   7   45.95    5.61
   0  -8  -7   51.57   10.39
   0  -8   7   37.64    8.46
   0  -8  -7   43.38    8.60
   0  -8   7   45.96   10.30
   0  -8   7   37.83    9.71
   0  -8  -7   35.98    4.59
   0  -8   7   36.57    5.02
   0  -8  -7   32.62    4.46
   0  -8  -7   34.23    4.06
   0  -8  -7   51.85   11.10
   0  -8   7   41.11    9.23
   0  -8  -7   40.35    9.52
   0  -8   7   55.69   11.01
   0  -8   7   46.82    5.65
   0  -8   7   49.99    5.89
   0  -8  -7   35.16    9.34
   0  -8   7   36.87    9.20
   0  -8   7   47.19   10.34
   0  -8   7   38.91    4.72
   0  -8  -7   48.03    5.59
   0  -8  -7   40.94    5.32
   0  -8   8  161.16   19.69
   0  -8   8  211.43   22.42
   0  -8   8  209.42   10.97
   0  -8   8  193.10   11.92
   0  -8   8  178.50   11.67
   0  -8  -8  190.74   11.48
   0  -8  -8  171.07   10.11
   0  -8  -8  160.02   19.18
   0  -8   8  158.15   20.39
   0  -8   8  170.77   20.92
   0  -8   8  173.42   19.14
   0  -8  -8  179.35   10.77
   0  -8  -8  187.46   10.65
   0  -8   8  176.53   11.63
   0  -8  -8  210.16   22.29
   0  -8   8  169.04   20.09
   0  -8   8  187.83   12.01
   0  -8   8  197.44   12.35
   0  -8  -8  185.48   11.62
   0  -8  -8  211.05   23.20
   0  -8  -8  195.97   22.73
   0  -8   8  187.99   20.34
   0  -8   8  188.28   11.23
   0  -8  -8  195.13   11.84
   0  -8   8  185.08   10.54
   0  -8  -8  197.94   11.76
   0  -8   9  152.46   18.96
   0  -8   9  143.79   18.69
   0  -8  -9  158.49   10.76
   0  -8  -9  129.75    9.59
   0  -8   9  163.40   11.01
   0  -8   9  158.53   10.91
   0  -8  -9  128.94    9.30
   0  -8   9  145.21   10.40
   0  -8   9  143.30   10.17
   0  -8   9  126.42   16.53
   0  -8   9  156.92   19.49
   0  -8  -9  150.57   18.00
   0  -8   9  138.58   17.41
   0  -8  -9  150.07   19.65
   0  -8  -9  151.37   19.97
   0  -8  -9  137.49    8.74
   0  -8  -9  151.16    9.62
   0  -8  -9  143.71    9.18
   0  -8   9  154.80   10.60
   0  -8   9  127.46    8.74
   0  -8   9  135.70   18.11
   0  -8  -9  126.12   17.71
   0  -8   9  149.26    9.27
   0  -8   9  134.67    9.03
   0  -8   9  143.16    9.75
   0  -8  -9  143.14    9.86
   0  -8  -9  145.58   10.14
   0  -8 -10   26.28    4.19
   0  -8  10   29.61    4.20
   0  -8 -10   31.78    4.64
   0  -8  10   32.95    4.63
   0  -8  10   30.07    4.74
   0  -8  10   31.72    4.31
   0  -8 -10   36.18    5.08
   0  -8 -10   32.53    4.88
   0  -8 -10   30.55    4.01
   0  -8  10   29.79    4.70
   0  -8 -10   29.66    4.18
   0  -8 -10   30.67    4.70
   0  -8  10   41.13    4.81
   0  -8  10   32.47    5.04
   0  -8 -10   41.93    5.23
   0  -8  10   35.86    5.23
   0  -8 -10   34.42    4.63
   0  -8  10   33.78    4.92
   0  -8  11   14.67    3.04
   0  -8 -11   15.04    3.14
   0  -8  11   17.80    3.55
   0  -8  11   16.30    3.45
   0  -8 -11   13.98    3.08
   0  -8 -11   15.16    2.84
   0  -8  11   11.17    3.10
   0  -8 -11   16.72    3.61
   0  -8  11   19.79    3.29
   0  -8 -11   18.54    3.74
   0  -8 -11   17.27    3.64
   0  -8  11   18.02    3.36
   0  -8  11   17.32    3.77
   0  -8  11   19.47    3.96
   0  -8 -11   18.37    3.41
   0  -8 -11   12.05    2.88
   0  -8  11   16.08    3.57
   0  -8  12  157.39    9.93
   0  -8 -12  171.80    9.86
   0  -8  12  186.97   11.00
   0  -8  12  173.45    9.81
   0  -8 -12  154.93    9.26
   0  -8 -12  182.71   10.64
   0  -8  12  167.70   10.50
   0  -8  12  163.11    9.45
   0  -8 -12  160.69   10.07
   0  -8 -12  157.96   10.28
   0  -8  12  180.11   10.97
   0  -8 -12  169.73    9.91
   0  -8  12  178.31   10.92
   0  -8 -12  178.28   10.63
   0  -8  12  171.76    9.69
   0  -8 -12  155.53    8.98
   0  -8  12  179.20   10.76
   0  -8 -12  160.16   10.44
   0  -8  13   36.07    3.95
   0  -8  13   34.84    4.47
   0  -8 -13   36.88    3.90
   0  -8 -13   39.12    3.83
   0  -8  13   34.15    4.07
   0  -8 -13   33.35    4.18
   0  -8  13   35.24    4.31
   0  -8  13   32.46    4.07
   0  -8  13   34.02    3.71
   0  -8 -13   29.44    4.08
   0  -8 -13   29.32    3.89
   0  -8  13   31.69    4.16
   0  -8  13   33.98    4.34
   0  -8  13   30.76    3.97
   0  -8  13   38.49    4.05
   0  -8 -13   35.74    4.39
   0  -8 -13   27.89    3.63
   0  -8  13   32.20    4.18
   0  -8 -13   26.62    3.96
   0  -8 -14    1.72    1.27
   0  -8 -14    2.37    1.39
   0  -8 -14    0.99    1.21
   0  -8 -14    1.00    1.37
   0  -8  14    1.94    1.36
   0  -8  14    0.60    1.10
   0  -8  14    1.84    1.11
   0  -8 -14    4.05    1.72
   0  -8 -14    3.42    1.46
   0  -8  14    2.38    1.24
   0  -8  14    2.01    1.37
   0  -8  14    3.40    1.41
   0  -8  14    2.37    1.47
   0  -8  14    3.74    1.59
   0  -8  14    1.82    1.32
   0  -8  14    0.77    1.02
   0  -8  14    2.00    1.53
   0  -8 -14    1.47    0.94
   0  -7   0    1.05    1.87
   0  -7   0   -1.15    2.35
   0  -7   0   -1.44    2.09
   0  -7   0    3.70    1.89
   0  -7   0    0.29    0.97
   0  -7   0    1.22    2.50
   0  -7   0   -1.43    2.92
   0  -7   0   -0.60    1.42
   0  -7   0    2.12    1.39
   0  -7   0   -1.67    4.52
   0  -7   0   -2.55    3.69
   0  -7   0    0.60    1.22
   0  -7   1  818.31   43.81
   0  -7  -1  898.42   45.94
   0  -7   1  857.21   27.19
   0  -7   1  895.78   27.45
   0  -7  -1  855.42   27.02
   0  -7   1  894.30   38.07
   0  -7   1  831.77   27.11
   0  -7  -1  850.57   38.02
   0  -7   1  893.08   38.38
   0  -7   1  868.72   37.83
   0  -7   1  863.90   27.17
   0  -7  -1  830.05   41.28
   0  -7   1  888.18   41.21
   0  -7   1  845.48   42.15
   0  -7  -1  846.92   42.60
   0  -7  -1  836.89   38.31
   0  -7   1  833.70   39.09
   0  -7   1  824.04   37.19
   0  -7   1  839.05   41.76
   0  -7  -1  874.27   40.22
   0  -7  -1  881.79   42.13
   0  -7  -1  937.05   44.50
   0  -7  -1  838.71   27.00
   0  -7  -1  841.29   27.03
   0  -7   2   88.34   12.93
   0  -7   2   95.47    6.56
   0  -7   2   89.52    6.31
   0  -7  -2   90.12    5.83
   0  -7  -2   85.76    6.07
   0  -7   2   94.28   10.83
   0  -7   2   76.11    9.86
   0  -7  -2   75.33   10.18
   0  -7   2   76.48    5.61
   0  -7   2   75.02   10.15
   0  -7  -2   83.78   11.42
   0  -7   2   76.80   11.48
   0  -7   2   78.52    9.43
   0  -7  -2   88.83   12.19
   0  -7  -2   87.74   10.66
   0  -7  -2   88.79   12.30
   0  -7  -2   77.01   11.75
   0  -7   2   85.69   12.40
   0  -7   2   85.11   11.61
   0  -7   2   73.85   10.11
   0  -7   2   87.50    5.79
   0  -7  -2   93.04    5.98
   0  -7  -2   93.84    5.97
   0  -7   3   54.35   10.66
   0  -7   3   52.46    7.80
   0  -7  -3   67.47   11.32
   0  -7  -3   56.71    4.98
   0  -7  -3   59.29    4.98
   0  -7   3   56.88    8.67
   0  -7  -3   71.67    9.57
   0  -7   3   70.37    9.47
   0  -7   3   58.16    5.02
   0  -7   3   65.36   10.11
   0  -7  -3   41.53    9.06
   0  -7   3   64.40   10.49
   0  -7  -3   58.36    9.74
   0  -7   3   64.25   10.99
   0  -7  -3   46.16    9.15
   0  -7  -3   64.93    8.67
   0  -7   3   63.91    5.51
   0  -7   3   57.33    5.27
   0  -7  -3   58.86    9.97
   0  -7   3   60.99   10.19
   0  -7   3   54.11    4.76
   0  -7   3   61.93    5.10
   0  -7   4  185.75   19.55
   0  -7   4  183.08   10.29
   0  -7   4  187.31   10.34
   0  -7  -4  183.32    9.59
   0  -7  -4  168.99   18.38
   0  -7   4  207.83   18.84
   0  -7  -4  184.00    9.18
   0  -7  -4  183.90    9.34
   0  -7   4  173.31   15.97
   0  -7   4  200.30   20.42
   0  -7   4  188.61   18.73
   0  -7  -4  176.91   17.01
   0  -7  -4  193.52   18.87
   0  -7   4  175.31    9.81
   0  -7   4  166.09    9.47
   0  -7   4  173.77    9.53
   0  -7  -4  202.53   19.53
   0  -7   4  156.59   17.27
   0  -7  -4  203.51   20.11
   0  -7  -4  209.72   17.75
   0  -7   4  163.25   14.40
   0  -7   4  163.86   15.53
   0  -7   4  165.36   15.59
   0  -7  -5   53.20    4.85
   0  -7   5   51.53   10.09
   0  -7  -5   41.68    9.47
   0  -7   5   64.67    9.16
   0  -7   5   51.09    8.66
   0  -7   5   63.71    9.66
   0  -7  -5   46.47    4.78
   0  -7  -5   49.42    4.46
   0  -7  -5   52.57    4.87
   0  -7   5   49.34    5.20
   0  -7   5   44.20    4.89
   0  -7  -5   49.91    5.03
   0  -7   5   43.54    4.89
   0  -7  -5   42.91    9.32
   0  -7   5   53.81   10.42
   0  -7  -5   48.54    9.19
   0  -7   5   58.48    9.41
   0  -7   5   45.49    4.54
   0  -7  -5   40.44    9.66
   0  -7   5   32.82    8.42
   0  -7  -5   49.20    9.91
   0  -7   5   39.19    8.92
   0  -7   5   46.28    8.29
   0  -7  -6  139.25   18.27
   0  -7   6  122.02   16.30
   0  -7   6  145.49   17.34
   0  -7   6  130.89    7.92
   0  -7  -6  139.32   17.79
   0  -7  -6  142.04    8.25
   0  -7   6  120.50    7.76
   0  -7  -6  136.23    8.60
   0  -7  -6  136.63    8.76
   0  -7  -6  140.12    8.22
   0  -7  -6  127.39    8.30
   0  -7   6  140.30    9.14
   0  -7   6  122.46    8.71
   0  -7   6  149.99   16.49
   0  -7  -6  126.08   16.14
   0  -7   6  128.66   16.62
   0  -7  -6  154.27   16.30
   0  -7   6  144.30    8.39
   0  -7   6  147.14    8.88
   0  -7  -6  145.61   18.15
   0  -7   6  114.30   15.49
   0  -7   6  158.41   15.85
   0  -7   6  124.31   13.80
   0  -7   6  139.17   14.68
   0  -7   6  150.17   15.55
   0  -7   7  219.52   11.24
   0  -7  -7  218.97   22.35
   0  -7   7  221.00   22.62
   0  -7   7  219.80   11.32
   0  -7  -7  209.66   11.18
   0  -7  -7  228.03   11.81
   0  -7  -7  216.76   10.64
   0  -7  -7  216.66   12.13
   0  -7   7  214.46   11.33
   0  -7   7  245.28   12.32
   0  -7   7  227.82   21.72
   0  -7  -7  188.16   20.29
   0  -7   7  226.87   23.10
   0  -7  -7  242.54   20.08
   0  -7  -7  209.60   22.78
   0  -7   7  184.69   18.23
   0  -7   7  178.42   19.90
   0  -7   7  193.39   21.75
   0  -7  -7  226.76   23.45
   0  -7   7  199.69   21.47
   0  -7   7  211.22   12.09
   0  -7  -7  217.45   11.34
   0  -7   7  213.65   12.37
   0  -7  -7  239.31   12.44
   0  -7   7  201.15   19.19
   0  -7   7  223.76   19.92
   0  -7   7  219.10   19.84
   0  -7   8   96.88    7.47
   0  -7  -8   93.60    7.85
   0  -7   8   91.16    7.55
   0  -7  -8   84.01    7.44
   0  -7  -8   98.06   12.53
   0  -7   8  102.14   14.51
   0  -7  -8   75.43   12.38
   0  -7  -8   83.13    7.43
   0  -7   8   96.60    7.39
   0  -7   8   80.71   11.98
   0  -7   8   79.67   12.08
   0  -7   8   65.28   10.77
   0  -7  -8   79.89    6.75
   0  -7  -8   89.80    6.84
   0  -7   8   83.75   12.29
   0  -7  -8   84.13   14.83
   0  -7   8   83.58   13.21
   0  -7  -8   74.79   14.81
   0  -7   8   58.03   11.42
   0  -7   8   69.83   13.12
   0  -7  -8   89.82   14.62
   0  -7   8   92.28    7.18
   0  -7   8  110.86   15.72
   0  -7  -8   95.03    7.75
   0  -7   8  100.21    8.22
   0  -7   8   93.53    7.97
   0  -7  -8   84.62    6.70
   0  -7   9  351.13   16.51
   0  -7  -9  338.17   16.71
   0  -7   9  379.15   17.45
   0  -7  -9  337.47   16.66
   0  -7   9  392.32   32.01
   0  -7  -9  372.74   28.86
   0  -7   9  338.21   28.85
   0  -7  -9  357.80   17.45
   0  -7  -9  367.40   17.34
   0  -7   9  369.33   16.68
   0  -7   9  344.72   27.00
   0  -7   9  332.70   26.12
   0  -7   9  371.51   28.00
   0  -7  -9  366.95   16.34
   0  -7  -9  381.27   16.27
   0  -7  -9  351.48   15.40
   0  -7   9  349.42   17.27
   0  -7  -9  327.31   30.27
   0  -7   9  361.08   29.02
   0  -7   9  356.61   27.09
   0  -7   9  293.19   28.01
   0  -7   9  336.31   29.46
   0  -7  -9  368.35   32.67
   0  -7   9  376.47   31.70
   0  -7   9  376.71   16.71
   0  -7  -9  437.91   32.40
   0  -7  -9  347.90   15.32
   0  -7   9  374.71   17.86
   0  -7   9  360.53   17.56
   0  -7  -9  356.10   16.58
   0  -7  10   81.66    7.44
   0  -7 -10   92.21    7.70
   0  -7 -10   78.22    7.24
   0  -7  10   88.75    7.64
   0  -7  10   84.96   14.04
   0  -7 -10  103.55   14.67
   0  -7  10  100.79   15.16
   0  -7 -10   67.45    7.15
   0  -7 -10   86.75    7.60
   0  -7  10   73.87    6.93
   0  -7  10   86.92   12.84
   0  -7  10   73.51   11.90
   0  -7  10   80.23    7.67
   0  -7 -10   75.98    6.71
   0  -7 -10   82.93    7.82
   0  -7 -10   74.17    6.41
   0  -7  10   46.80   10.38
   0  -7  10   77.69   13.38
   0  -7  10   85.96    7.92
   0  -7  10   68.65    7.13
   0  -7 -10   83.33    7.20
   0  -7 -10   97.43   16.05
   0  -7  10   76.57   13.02
   0  -7  10   71.66   11.61
   0  -7  10   73.71   11.66
   0  -7  10  104.77   15.91
   0  -7 -10   97.72   15.02
   0  -7  10   73.45    6.87
   0  -7  11    1.05    1.70
   0  -7 -11    1.54    1.96
   0  -7  11    1.17    2.15
   0  -7  11    2.78    2.13
   0  -7 -11    0.49    1.60
   0  -7  11   10.57    4.83
   0  -7 -11    5.69    3.36
   0  -7  11    8.60    4.40
   0  -7  11    0.58    1.79
   0  -7 -11    3.33    2.01
   0  -7 -11    2.63    1.62
   0  -7 -11    1.16    1.88
   0  -7 -11    2.22    2.27
   0  -7  11    4.16    2.19
   0  -7 -11    4.29    3.10
   0  -7  11    2.27    2.32
   0  -7  11    3.57    2.15
   0  -7 -11    1.72    1.39
   0  -7 -11    0.79    1.52
   0  -7  11    1.71    1.84
   0  -7 -11    2.25    2.15
   0  -7 -12  138.80    9.17
   0  -7  12  136.36    9.67
   0  -7  12  151.61   10.00
   0  -7 -12  147.23    9.49
   0  -7 -12  144.59   10.03
   0  -7 -12  129.77    8.19
   0  -7  12  148.17    9.84
   0  -7 -12  132.74    9.84
   0  -7 -12  135.05    9.56
   0  -7 -12  149.95    9.75
   0  -7 -12  144.06   10.07
   0  -7  12  145.76    9.74
   0  -7 -12  145.46    9.21
   0  -7  12  156.06   10.61
   0  -7  12  142.81   10.21
   0  -7 -12  168.05   10.92
   0  -7 -13  220.68   11.98
   0  -7  13  199.31   11.70
   0  -7 -13  205.80   10.33
   0  -7 -13  194.35   10.88
   0  -7  13  203.14   11.77
   0  -7 -13  209.85   12.04
   0  -7 -13  201.71   11.35
   0  -7  13  222.42   11.65
   0  -7 -13  195.74   11.51
   0  -7  13  217.94   11.64
   0  -7 -13  193.12   11.68
   0  -7  13  202.37   11.69
   0  -7 -13  194.34   10.69
   0  -7 -13  182.01   10.15
   0  -7  13  201.39   11.38
   0  -7 -14  136.27    8.76
   0  -7  14  109.47    8.20
   0  -7  14  126.29    8.58
   0  -7 -14  128.37    8.54
   0  -7  14  121.85    7.82
   0  -7 -14  126.04    8.20
   0  -7  14  130.16    8.37
   0  -7  14  132.23    8.50
   0  -7 -14  127.09    7.64
   0  -7 -14  111.61    7.96
   0  -7  14  129.04    8.09
   0  -7  14  122.24    7.83
   0  -7 -14  125.05    7.37
   0  -7  14  128.36    8.13
   0  -7  14  110.73    7.94
   0  -7  14  131.15    8.11
   0  -7 -14  124.97    8.02
   0  -7 -14  125.44    8.34
   0  -7 -15   27.06    3.41
   0  -7 -15   23.58    3.03
   0  -7 -15   26.41    3.27
   0  -7 -15   28.01    3.49
   0  -7 -15   29.40    3.38
   0  -7  15   26.58    3.22
   0  -7  15   25.31    2.97
   0  -7  15   23.66    3.05
   0  -7  15   32.62    3.83
   0  -7  15   24.19    3.34
   0  -7  15   33.22    3.36
   0  -7 -15   26.25    3.39
   0  -7  15   29.16    3.30
   0  -7 -15   27.36    3.47
   0  -7  15   24.18    3.16
   0  -7  15   27.94    3.47
   0  -6   0  517.92   29.69
   0  -6   0  490.41   27.34
   0  -6   0  484.16   25.70
   0  -6   0  451.00   20.33
   0  -6   0  500.38   25.11
   0  -6   0  453.06   24.51
   0  -6   0  494.86   27.72
   0  -6   0  435.01   25.02
   0  -6   0  471.32   23.09
   0  -6   1  160.98   15.83
   0  -6  -1  156.67   14.99
   0  -6   1  119.35   12.58
   0  -6  -1  115.55   12.79
   0  -6   1  150.01   14.56
   0  -6  -1  174.75   13.78
   0  -6   1  148.91   12.58
   0  -6   1  152.12   11.00
   0  -6   1  173.64   13.55
   0  -6  -1  137.33   12.33
   0  -6   1  156.21   13.60
   0  -6   1  166.11   15.11
   0  -6  -1  147.79   13.69
   0  -6   1  183.03   13.75
   0  -6  -1  153.28   14.21
   0  -6  -1  154.99   11.50
   0  -6   1  144.32   12.36
   0  -6   2  411.01   23.29
   0  -6   2  403.84   26.31
   0  -6   2  372.83   23.89
   0  -6  -2  394.81   21.91
   0  -6   2  403.18   25.41
   0  -6  -2  412.24   24.50
   0  -6  -2  425.19   25.69
   0  -6  -2  390.90   22.39
   0  -6   2  405.04   20.53
   0  -6   2  416.41   22.65
   0  -6   2  431.72   22.91
   0  -6   2  406.01   15.07
   0  -6   2  403.43   15.08
   0  -6  -2  357.65   23.76
   0  -6   2  375.98   21.91
   0  -6   2  413.41   21.47
   0  -6   2  355.71   23.63
   0  -6  -2  416.07   24.57
   0  -6  -3  156.75    7.64
   0  -6  -3  154.61    7.80
   0  -6   3  135.41   12.63
   0  -6   3  126.63   11.63
   0  -6   3  160.34   13.70
   0  -6   3  146.36    7.77
   0  -6   3  142.68    7.67
   0  -6   3  142.20   14.69
   0  -6  -3  157.78   15.22
   0  -6   3  164.95   13.16
   0  -6  -3  138.81   13.63
   0  -6  -3  132.83   14.14
   0  -6   3  143.68   13.14
   0  -6   3  158.83   15.16
   0  -6  -3  134.12   11.73
   0  -6  -3  153.79   15.20
   0  -6   3  124.86   14.56
   0  -6   3  157.48   14.39
   0  -6  -3  131.62   14.24
   0  -6  -4  456.92   16.14
   0  -6  -4  466.23   16.54
   0  -6   4  498.99   26.09
   0  -6   4  484.82   26.38
   0  -6   4  439.91   25.34
   0  -6   4  469.48   17.35
   0  -6   4  452.79   17.10
   0  -6   4  495.99   29.31
   0  -6  -4  470.07   23.16
   0  -6  -4  501.39   27.73
   0  -6   4  460.67   26.56
   0  -6  -4  500.12   29.01
   0  -6   4  429.41   27.36
   0  -6  -4  543.24   30.62
   0  -6   4  475.49   23.95
   0  -6   4  448.55   16.48
   0  -6   4  496.59   28.61
   0  -6  -4  479.73   29.21
   0  -6   4  485.11   30.14
   0  -6  -4  503.78   30.43
   0  -6  -4  469.05   16.83
   0  -6  -5  236.26   21.27
   0  -6   5  240.05   20.77
   0  -6  -5  260.18   21.44
   0  -6   5  252.53   20.43
   0  -6   5  229.12   10.34
   0  -6  -5  239.14   10.64
   0  -6   5  234.68   19.91
   0  -6   5  225.23   17.89
   0  -6  -5  199.22   19.25
   0  -6   5  221.46   10.32
   0  -6  -5  232.78   10.96
   0  -6  -5  225.19   10.20
   0  -6  -5  248.41   10.82
   0  -6  -5  244.67   11.17
   0  -6   5  241.26   11.47
   0  -6   5  234.92   11.32
   0  -6  -5  228.55   19.75
   0  -6   5  241.06   15.55
   0  -6  -5  235.50   18.62
   0  -6   5  246.88   19.67
   0  -6   5  223.84   20.11
   0  -6   5  233.49   10.57
   0  -6   5  242.03   11.12
   0  -6   5  238.13   18.30
   0  -6   5  243.15   18.32
   0  -6   5  238.26   18.30
   0  -6  -6  112.83   15.08
   0  -6   6   97.00   13.92
   0  -6  -6  103.94   14.39
   0  -6   6  103.61    6.88
   0  -6   6  109.26   14.17
   0  -6  -6  113.51    6.88
   0  -6   6  112.47    7.14
   0  -6  -6  113.71    7.27
   0  -6  -6  116.16    6.90
   0  -6  -6  104.05    7.08
   0  -6   6  119.62    7.33
   0  -6   6  109.67    7.35
   0  -6   6  114.58   13.94
   0  -6  -6  105.92   12.39
   0  -6   6  100.59   13.83
   0  -6   6  127.06   12.11
   0  -6  -6  106.55   13.72
   0  -6   6  111.23   14.11
   0  -6   6   99.72   12.34
   0  -6  -6  127.79   15.70
   0  -6   6  109.58    7.65
   0  -6   6  115.74    7.79
   0  -6  -6  107.15    7.10
   0  -6   6  122.29   13.44
   0  -6   6  103.46   12.55
   0  -6   6  112.94   13.23
   0  -6   7    5.92    1.90
   0  -6   7   12.86    5.27
   0  -6   7   11.32    4.80
   0  -6  -7    6.91    2.09
   0  -6  -7    6.97    1.96
   0  -6  -7    9.58    2.02
   0  -6   7    3.32    3.40
   0  -6  -7    7.31    4.18
   0  -6   7    6.98    3.50
   0  -6  -7    1.59    3.25
   0  -6   7    8.17    4.42
   0  -6   7   14.50    4.28
   0  -6  -7   15.62    4.62
   0  -6   7    3.47    3.97
   0  -6  -7    8.53    4.94
   0  -6   7    5.03    1.98
   0  -6   7    5.29    3.61
   0  -6   7    1.72    3.94
   0  -6  -7    7.48    5.06
   0  -6  -7    6.11    2.24
   0  -6   7    8.48    2.46
   0  -6   7   11.36    2.76
   0  -6   7    6.79    2.13
   0  -6  -7    4.28    1.97
   0  -6  -7    6.58    2.02
   0  -6  -7    7.15    2.24
   0  -6   7    6.78    2.36
   0  -6  -8  645.32   23.85
   0  -6  -8  683.06   24.05
   0  -6   8  612.67   23.35
   0  -6   8  628.01   23.81
   0  -6   8  632.85   34.64
   0  -6  -8  589.86   33.45
   0  -6   8  661.38   39.57
   0  -6   8  614.11   38.98
   0  -6  -8  642.49   38.25
   0  -6  -8  635.59   23.90
   0  -6   8  631.93   23.43
   0  -6   8  613.08   36.06
   0  -6   8  607.78   35.83
   0  -6  -8  641.46   22.47
   0  -6  -8  618.52   22.60
   0  -6   8  626.29   36.41
   0  -6  -8  619.58   39.71
   0  -6   8  618.69   38.22
   0  -6   8  642.52   39.17
   0  -6  -8  633.93   41.12
   0  -6   8  624.43   39.09
   0  -6   8  610.19   23.16
   0  -6  -8  668.65   39.95
   0  -6   8  610.84   39.14
   0  -6   8  633.72   24.35
   0  -6  -8  623.25   22.27
   0  -6   8  615.94   24.23
   0  -6  -8  656.08   23.72
   0  -6   9   80.32    6.98
   0  -6   9   77.12    7.06
   0  -6  -9   77.93    6.87
   0  -6   9   91.04    6.68
   0  -6  -9   81.92    7.06
   0  -6   9   84.08   13.40
   0  -6   9   77.42   11.47
   0  -6   9   91.25   14.61
   0  -6  -9   67.10   11.88
   0  -6  -9   84.49   11.23
   0  -6  -9   88.13    7.49
   0  -6  -9   78.05    7.12
   0  -6   9   80.42    7.16
   0  -6   9   77.36   12.45
   0  -6   9   83.35   12.33
   0  -6  -9   76.91    6.34
   0  -6  -9   76.62    6.50
   0  -6  -9   81.27    6.35
   0  -6  -9   49.31   11.55
   0  -6   9   83.62   13.62
   0  -6   9   55.29   10.87
   0  -6   9   87.38   14.20
   0  -6   9   86.05   13.56
   0  -6   9  108.08   16.30
   0  -6  -9   93.33   14.77
   0  -6   9   77.50    6.89
   0  -6   9   68.09    6.92
   0  -6  -9   75.13    6.07
   0  -6   9   74.97    7.21
   0  -6  -9   78.14    6.88
   0  -6  10  181.61   10.49
   0  -6 -10  159.13   10.49
   0  -6  10  182.40   11.46
   0  -6 -10  184.13   11.20
   0  -6  10  170.48   11.34
   0  -6  10  224.24   22.90
   0  -6 -10  185.66   19.69
   0  -6  10  195.43   19.32
   0  -6  10  191.06   21.96
   0  -6 -10  186.04   11.80
   0  -6 -10  202.41   11.99
   0  -6 -10  173.23   11.10
   0  -6  10  190.06   11.57
   0  -6  10  223.20   21.05
   0  -6  10  192.58   20.17
   0  -6 -10  193.80   10.73
   0  -6 -10  174.22   10.08
   0  -6 -10  172.61    9.81
   0  -6 -10  180.66   11.54
   0  -6  10  189.33   19.89
   0  -6  10  159.09   17.81
   0  -6  10  142.02   18.52
   0  -6  10  185.63   21.26
   0  -6  10  191.54   21.54
   0  -6  10  200.50   20.59
   0  -6 -10  150.02   19.95
   0  -6  10  185.19   11.30
   0  -6  10  167.60   21.02
   0  -6 -10  170.21   20.30
   0  -6  10  196.05   12.23
   0  -6  10  184.56   11.88
   0  -6 -10  194.98   11.24
   0  -6 -11   72.61    6.80
   0  -6 -11   56.22    6.05
   0  -6  11   61.46    6.79
   0  -6  11   59.68    5.84
   0  -6  11   55.62    6.33
   0  -6  11   60.26   11.96
   0  -6 -11   61.44   11.21
   0  -6  11   53.78   10.89
   0  -6  11   60.33   10.84
   0  -6  11   58.86   11.47
   0  -6  11   60.37   11.19
   0  -6  11   76.73   13.16
   0  -6 -11   53.36   11.96
   0  -6 -11   65.55    6.67
   0  -6 -11   52.84    6.42
   0  -6 -11   56.89    6.38
   0  -6  11   63.91    6.62
   0  -6  11   67.90   11.67
   0  -6  11   72.51   12.12
   0  -6 -11   74.21    6.12
   0  -6 -11   63.71    6.65
   0  -6 -11   70.23    6.18
   0  -6  11   61.86   10.95
   0  -6  11   55.68   10.50
   0  -6  11   76.28   13.09
   0  -6  11   61.77    6.38
   0  -6 -11   58.36   11.58
   0  -6  11   72.72   13.23
   0  -6  11   62.30    6.81
   0  -6  11   51.06    6.44
   0  -6 -11   59.81    6.08
   0  -6 -12  107.32    8.76
   0  -6  12  103.83    8.49
   0  -6 -12  113.24    8.31
   0  -6 -12  109.92    8.40
   0  -6  12  104.40    7.86
   0  -6  12   96.26    8.43
   0  -6  12  108.07    8.64
   0  -6  12  116.17   16.67
   0  -6  12  101.68   14.78
   0  -6 -12  106.72   14.68
   0  -6 -12  106.04    8.62
   0  -6  12  109.86    8.78
   0  -6 -12   93.32    7.06
   0  -6 -12   94.50   14.79
   0  -6  12  102.19    8.39
   0  -6 -12   94.06    8.40
   0  -6 -12  106.91    8.65
   0  -6 -12  110.51    8.53
   0  -6  12  109.25    9.02
   0  -6 -12  100.32    7.79
   0  -6 -12  103.78    8.87
   0  -6 -13  155.61   10.54
   0  -6  13  164.75   10.86
   0  -6 -13  165.40    9.86
   0  -6 -13  170.93   10.56
   0  -6 -13  183.68   11.27
   0  -6 -13  188.46   11.68
   0  -6  13  176.89   11.01
   0  -6  13  197.89   11.70
   0  -6  13  189.90   11.65
   0  -6 -13  157.41   10.11
   0  -6  13  176.61   10.22
   0  -6 -13  169.00   10.03
   0  -6 -13  161.42   11.12
   0  -6 -13  159.96   10.84
   0  -6  13  196.93   11.61
   0  -6  14    1.42    1.68
   0  -6 -14    1.47    1.73
   0  -6 -14   -2.48    2.48
   0  -6  14   -0.45    1.61
   0  -6 -14    0.47    1.43
   0  -6 -14    1.67    1.35
   0  -6 -14    0.49    1.41
   0  -6 -14    0.46    1.55
   0  -6  14   -0.93    1.43
   0  -6 -14   -0.50    1.79
   0  -6  14   -0.48    1.69
   0  -6 -14   -0.39    1.56
   0  -6 -14    1.48    1.37
   0  -6  14    3.41    1.93
   0  -6  14    1.14    1.35
   0  -6  14   -0.48    1.39
   0  -6  15    3.75    1.57
   0  -6 -15    6.96    2.30
   0  -6  15    4.74    2.11
   0  -6 -15    7.00    2.31
   0  -6  15    9.10    2.30
   0  -6 -15    9.22    2.30
   0  -6 -15    9.44    2.14
   0  -6  15    6.75    2.19
   0  -6 -15    5.97    1.81
   0  -6 -15    4.46    1.81
   0  -6 -15    3.95    1.81
   0  -6 -15    5.57    2.02
   0  -6  15    5.85    1.96
   0  -6  15   12.84    2.35
   0  -6 -15    5.48    2.12
   0  -6  15    9.54    2.54
   0  -6 -15    8.66    2.03
   0  -6  15    4.87    1.95
   0  -6  15    5.69    1.69
   0  -6  15    8.23    2.34
   0  -6 -16   24.46    3.17
   0  -6 -16   17.30    2.49
   0  -6 -16   17.04    2.56
   0  -6 -16   17.04    2.75
   0  -6 -16   17.23    2.68
   0  -6  16   19.79    2.83
   0  -6 -16   17.71    2.75
   0  -6  16   19.08    2.56
   0  -6 -16   16.40    2.49
   0  -6 -16   16.85    2.52
   0  -6  16   17.76    2.62
   0  -6  16   15.96    2.64
   0  -6  16   17.52    2.79
   0  -6  16   24.26    2.92
   0  -6  16   13.84    2.47
   0  -6  16   16.87    2.56
   0  -6  16   14.60    2.37
   0  -5   0   -0.81    2.19
   0  -5   0   -1.04    2.39
   0  -5   0   -0.77    2.09
   0  -5   0    2.67    2.58
   0  -5   0   -0.74    2.28
   0  -5   0   -0.72    1.94
   0  -5   0   -0.99    1.44
   0  -5   0   -0.63    2.04
   0  -5   1  280.81   18.94
   0  -5   1  252.04   16.55
   0  -5  -1  254.59   16.95
   0  -5  -1  275.03   16.21
   0  -5   1  259.79   17.63
   0  -5   1  258.70   16.05
   0  -5   1  240.48   14.97
   0  -5   1  281.60   18.16
   0  -5  -1  265.26   16.60
   0  -5  -1  238.96   16.57
   0  -5   1  279.51   16.26
   0  -5   1  241.98   13.81
   0  -5  -1  290.57   16.61
   0  -5  -1  252.74   13.12
   0  -5  -1  273.15   14.39
   0  -5   1  279.08   16.02
   0  -5   2 1894.54   67.50
   0  -5  -2 2004.55   66.33
   0  -5   2 2019.31   65.94
   0  -5   2 1987.53   62.64
   0  -5  -2 2007.14   62.19
   0  -5  -2 1997.06   65.28
   0  -5  -2 2021.12   66.98
   0  -5   2 2076.34   67.01
   0  -5   2 1925.35   62.53
   0  -5   2 1974.04   61.20
   0  -5  -2 2007.59   65.79
   0  -5   2 1942.31   60.88
   0  -5   2 1974.48   63.08
   0  -5   2 2064.33   63.78
   0  -5   2 1976.88   63.77
   0  -5  -3  855.98   37.51
   0  -5   3  805.19   37.37
   0  -5  -3  899.33   36.25
   0  -5   3  835.25   34.27
   0  -5   3  824.42   29.43
   0  -5   3  809.16   36.08
   0  -5  -3  787.91   31.39
   0  -5  -3  798.80   36.07
   0  -5   3  856.00   33.04
   0  -5   3  834.28   31.29
   0  -5   3  874.37   37.18
   0  -5  -3  821.26   36.29
   0  -5   3  830.65   33.17
   0  -5   3  874.26   34.77
   0  -5   3  932.88   35.48
   0  -5   3  872.79   35.92
   0  -5  -3  844.50   37.17
   0  -5   4  400.45   25.25
   0  -5  -4  470.19   26.67
   0  -5  -4  470.64   20.96
   0  -5  -4  434.76   23.86
   0  -5  -4  455.74   25.38
   0  -5   4  462.90   25.98
   0  -5   4  455.82   24.69
   0  -5   4  449.23   20.93
   0  -5   4  441.37   25.31
   0  -5   4  378.65   20.23
   0  -5  -4  440.45   25.87
   0  -5  -4  481.10   26.54
   0  -5   4  497.09   26.21
   0  -5   4  471.70   24.20
   0  -5   4  431.09   23.47
   0  -5  -5   39.96    7.70
   0  -5   5   39.34    3.67
   0  -5   5   43.74    7.81
   0  -5   5   39.91    3.68
   0  -5  -5   40.61    3.82
   0  -5  -5   45.28    5.53
   0  -5  -5   41.35    8.10
   0  -5   5   40.87    8.01
   0  -5   5   37.25    3.68
   0  -5   5   41.55    3.77
   0  -5   5   49.53    6.92
   0  -5   5   45.57    7.77
   0  -5   5   44.64    5.57
   0  -5  -5   41.16    7.09
   0  -5   5   39.87    7.68
   0  -5  -5   50.30    8.33
   0  -5  -5   41.21    3.78
   0  -5   5   31.84    6.10
   0  -5   5   41.62    7.66
   0  -5  -5   57.68    9.12
   0  -5   5   44.50    5.47
   0  -5   5   40.45    6.93
   0  -5   5   43.29    7.28
   0  -5   5   39.28    5.17
   0  -5  -6  692.51   36.41
   0  -5   6  670.98   35.71
   0  -5  -6  681.55   28.26
   0  -5  -6  651.77   34.80
   0  -5   6  700.27   35.55
   0  -5   6  652.48   21.52
   0  -5  -6  626.83   20.56
   0  -5   6  634.34   21.50
   0  -5  -6  631.98   21.19
   0  -5  -6  626.15   21.37
   0  -5  -6  624.21   20.57
   0  -5  -6  629.97   21.76
   0  -5  -6  615.76   21.03
   0  -5  -6  648.74   33.84
   0  -5   6  638.45   28.04
   0  -5   6  641.77   33.90
   0  -5   6  632.09   30.43
   0  -5  -6  678.37   31.95
   0  -5   6  628.02   21.80
   0  -5   6  641.53   21.66
   0  -5   6  644.61   34.21
   0  -5   6  627.11   31.82
   0  -5  -6  692.31   36.62
   0  -5   6  626.71   32.10
   0  -5   6  680.12   28.08
   0  -5   6  633.90   27.51
   0  -5   6  616.81   32.16
   0  -5   7  204.68   19.54
   0  -5  -7  225.97   19.95
   0  -5   7  239.71   11.18
   0  -5   7  223.43   10.91
   0  -5  -7  223.16   10.42
   0  -5  -7  210.00   10.34
   0  -5  -7  212.65    9.71
   0  -5   7  214.97   10.85
   0  -5  -7  215.06   11.02
   0  -5   7  214.33   11.00
   0  -5   7  217.38   10.17
   0  -5  -7  225.59   11.15
   0  -5   7  202.51   19.39
   0  -5   7  235.37   16.63
   0  -5   7  188.71   18.43
   0  -5  -7  211.92   17.11
   0  -5  -7  238.59   19.71
   0  -5   7  214.61   17.45
   0  -5  -7  218.80   20.36
   0  -5   7  242.19   19.32
   0  -5   7  215.98   19.45
   0  -5   7  213.27   19.49
   0  -5  -7  234.94   16.44
   0  -5   7  208.39   19.80
   0  -5  -7  246.53   11.32
   0  -5  -7  220.57   10.31
   0  -5   7  204.31   15.33
   0  -5   7  195.40   17.71
   0  -5   7  207.60   18.20
   0  -5   7  204.79   15.60
   0  -5  -8  265.76   12.51
   0  -5   8  245.36   12.49
   0  -5   8  254.95   11.71
   0  -5  -8  222.92   11.72
   0  -5   8  245.16   12.27
   0  -5   8  252.98   22.29
   0  -5   8  224.25   21.36
   0  -5   8  253.20   20.47
   0  -5  -8  239.94   20.97
   0  -5   8  256.39   19.01
   0  -5  -8  222.24   18.15
   0  -5  -8  242.66   12.31
   0  -5   8  239.15   12.13
   0  -5   8  231.11   20.33
   0  -5   8  231.86   20.32
   0  -5   8  239.16   18.02
   0  -5   8  260.99   18.78
   0  -5  -8  256.79   11.50
   0  -5  -8  237.56   11.41
   0  -5  -8  252.05   11.79
   0  -5   8  222.95   19.74
   0  -5   8  206.31   20.54
   0  -5  -8  235.75   22.09
   0  -5   8  237.16   21.66
   0  -5   8  220.43   21.13
   0  -5  -8  277.60   19.45
   0  -5   8  243.44   22.47
   0  -5  -8  232.87   21.44
   0  -5   8  226.51   11.81
   0  -5  -8  249.45   12.01
   0  -5  -8  243.49   11.22
   0  -5   9  138.06    9.28
   0  -5   9  158.41    9.94
   0  -5   9  146.49    9.01
   0  -5  -9  158.19    9.68
   0  -5  -9  150.89    9.63
   0  -5  -9  150.34   17.03
   0  -5   9  173.77   18.83
   0  -5   9  141.60   17.73
   0  -5   9  149.02   15.16
   0  -5   9  162.70   17.24
   0  -5  -9  158.49    9.81
   0  -5  -9  151.54    9.61
   0  -5   9  152.38    9.76
   0  -5   9  134.46   16.30
   0  -5   9  129.34   15.68
   0  -5   9  131.55   13.80
   0  -5   9  144.83   14.52
   0  -5  -9  139.92    8.56
   0  -5  -9  144.86    8.42
   0  -5  -9  144.45    8.87
   0  -5   9  154.15   18.15
   0  -5   9  130.84   15.81
   0  -5   9  157.97   18.28
   0  -5  -9  138.58   13.54
   0  -5   9  170.04   18.85
   0  -5  -9  161.64   15.28
   0  -5  -9  183.23   20.25
   0  -5  -9  150.46   18.15
   0  -5   9  153.06    9.70
   0  -5   9  171.38   19.31
   0  -5   9  150.24    8.48
   0  -5  -9  140.92    8.37
   0  -5  -9  146.16    9.25
   0  -5  10  126.35    8.53
   0  -5  10  133.04    9.41
   0  -5 -10  122.41    8.68
   0  -5 -10  111.85    8.32
   0  -5  10  110.95    8.74
   0  -5  10  115.51   14.82
   0  -5  10  112.59   16.73
   0  -5 -10  110.33   15.27
   0  -5  10  106.24   13.48
   0  -5  10  102.66   15.18
   0  -5 -10  122.49    9.13
   0  -5  10  114.07    7.67
   0  -5 -10  123.26    8.94
   0  -5 -10  108.20    8.42
   0  -5  10  116.10    7.74
   0  -5  10  131.23    9.12
   0  -5  10  118.22   13.73
   0  -5  10  109.63   14.64
   0  -5  10  104.91   14.82
   0  -5  10  126.99   14.29
   0  -5 -10  121.81    7.93
   0  -5 -10  118.88    8.87
   0  -5 -10  119.79    8.10
   0  -5 -10  111.57    7.41
   0  -5  10  116.58   16.16
   0  -5  10  132.24   15.67
   0  -5  10  110.34   14.83
   0  -5  10  136.07   16.99
   0  -5  10  150.19   17.67
   0  -5 -10   95.43   15.42
   0  -5  10  119.27   16.37
   0  -5 -10  121.13   14.38
   0  -5  10  112.59    8.55
   0  -5 -10   94.74   14.97
   0  -5  10  112.66   16.34
   0  -5  10  117.09    7.72
   0  -5 -10  122.57    8.47
   0  -5 -10  108.27    7.37
   0  -5  11  279.55   14.63
   0  -5  11  273.49   13.76
   0  -5 -11  265.57   13.95
   0  -5 -11  242.72   13.25
   0  -5  11  245.55   14.13
   0  -5  11  234.76   24.79
   0  -5  11  249.36   23.89
   0  -5 -11  256.16   23.27
   0  -5  11  293.75   25.18
   0  -5 -11  276.60   26.56
   0  -5  11  256.28   24.38
   0  -5  11  254.04   24.91
   0  -5  11  268.75   24.52
   0  -5 -11  270.81   14.05
   0  -5 -11  273.69   14.71
   0  -5  11  277.68   13.09
   0  -5 -11  263.44   14.25
   0  -5  11  266.13   14.39
   0  -5  11  267.64   13.05
   0  -5  11  217.67   22.65
   0  -5  11  229.84   22.46
   0  -5 -11  258.92   12.86
   0  -5 -11  263.48   12.65
   0  -5 -11  251.82   14.15
   0  -5  11  215.47   22.00
   0  -5  11  304.32   25.63
   0  -5  11  229.48   23.95
   0  -5 -11  243.59   25.69
   0  -5 -11  250.30   13.24
   0  -5 -11  300.41   26.47
   0  -5  11  273.54   14.45
   0  -5  11  256.04   12.68
   0  -5  12  115.91    9.30
   0  -5 -12  119.98    8.68
   0  -5 -12  146.15   17.30
   0  -5  12  144.32   17.31
   0  -5  12  133.75   16.98
   0  -5  12  127.26   17.66
   0  -5 -12  120.43    9.19
   0  -5  12  118.27    9.60
   0  -5  12  114.66    8.81
   0  -5 -12  132.15    9.20
   0  -5  12  120.53    9.46
   0  -5 -12  126.75    9.18
   0  -5 -12  119.57    9.77
   0  -5 -12  124.68    9.69
   0  -5 -12  119.83    9.35
   0  -5  12  134.57    8.69
   0  -5  12   99.61   14.32
   0  -5  12  122.66   16.75
   0  -5 -12  139.09   18.18
   0  -5  12  124.76    8.52
   0  -5 -12  130.24    9.81
   0  -5  12  120.69    9.45
   0  -5  12   97.15   14.52
   0  -5  12  118.33   16.05
   0  -5 -12  132.41    8.48
   0  -5 -12  134.71    9.91
   0  -5  12  145.58   18.44
   0  -5  12  117.02   15.75
   0  -5 -12  103.09   15.84
   0  -5  12  122.31   16.05
   0  -5 -12  134.07    8.50
   0  -5 -12  116.31    8.02
   0  -5 -12  134.26   18.25
   0  -5  12  137.57    8.82
   0  -5  12  132.42    9.76
   0  -5  12  138.31   18.50
   0  -5  13  110.12    7.84
   0  -5  13  130.82    9.58
   0  -5 -13  102.40    8.73
   0  -5  13  114.21    9.05
   0  -5 -13  102.79    8.10
   0  -5  13  117.10    9.08
   0  -5  13  107.81    8.31
   0  -5 -13  104.90    8.23
   0  -5  13  112.66   16.52
   0  -5  13  116.93    8.91
   0  -5 -13  109.17    8.78
   0  -5 -13  106.49    8.98
   0  -5  13  109.38   16.05
   0  -5  13  117.35    9.02
   0  -5 -13  106.99   15.71
   0  -5 -13  106.93   15.85
   0  -5  13  113.41    8.04
   0  -5 -13  141.98   17.94
   0  -5 -13  117.22    7.81
   0  -5 -13  113.58    7.71
   0  -5  13   92.67    7.33
   0  -5 -13  121.46    9.22
   0  -5 -13  107.51    8.81
   0  -5  13  119.46    9.34
   0  -5 -13  113.42    8.59
   0  -5  13  108.08    8.81
   0  -5 -13  109.91    7.99
   0  -5 -14   49.98    5.79
   0  -5  14   45.95    4.79
   0  -5 -14   40.02    5.24
   0  -5  14   51.55    5.86
   0  -5  14   45.69    4.84
   0  -5 -14   49.58    5.89
   0  -5  14   58.46    5.94
   0  -5 -14   41.77    5.31
   0  -5 -14   54.37    6.18
   0  -5  14   48.60    5.82
   0  -5  14   61.34    6.28
   0  -5 -14   42.81    5.07
   0  -5 -14   52.18    5.15
   0  -5 -14   52.72    6.05
   0  -5  14   51.37    5.01
   0  -5  14   54.35    5.89
   0  -5 -14   50.63    4.84
   0  -5 -14   52.32    5.01
   0  -5  14   54.37    5.68
   0  -5  14   51.02    5.95
   0  -5 -14   43.78    5.02
   0  -5 -14   44.24    5.03
   0  -5  14   52.61    5.85
   0  -5 -15   18.23    3.44
   0  -5 -15   18.67    3.29
   0  -5 -15   15.01    3.12
   0  -5  15   22.68    3.12
   0  -5  15   19.66    2.90
   0  -5  15   17.32    3.36
   0  -5 -15   13.64    3.00
   0  -5  15   13.84    3.02
   0  -5 -15   20.85    3.65
   0  -5  15   19.96    3.24
   0  -5 -15   15.59    3.31
   0  -5 -15   18.90    3.46
   0  -5 -15   21.61    3.34
   0  -5  15   18.97    3.43
   0  -5 -15   15.37    2.59
   0  -5 -15   17.77    2.66
   0  -5  15   21.59    3.36
   0  -5 -15   16.84    2.86
   0  -5  15   21.82    3.61
   0  -5  15   16.92    3.23
   0  -5 -15   14.99    2.62
   0  -5 -16   36.94    4.25
   0  -5  16   46.85    4.62
   0  -5 -16   54.97    5.13
   0  -5  16   43.73    4.10
   0  -5 -16   47.82    4.60
   0  -5 -16   41.86    4.32
   0  -5  16   43.48    4.26
   0  -5  16   42.52    4.13
   0  -5  16   45.98    4.69
   0  -5 -16   46.73    4.31
   0  -5  16   33.44    4.02
   0  -5 -16   46.74    4.72
   0  -5 -16   40.52    4.22
   0  -5 -16   45.54    4.53
   0  -5 -16   38.76    4.42
   0  -5  16   41.23    4.19
   0  -5 -16   38.59    3.78
   0  -5 -17  144.50    7.46
   0  -5  17  137.18    7.22
   0  -5  17  145.30    7.43
   0  -5 -17  146.35    7.43
   0  -5  17  143.00    7.57
   0  -5  17  140.76    7.37
   0  -5 -17  135.89    7.36
   0  -5  17  138.14    7.29
   0  -5 -17  133.13    7.43
   0  -4   0  197.57   12.05
   0  -4   0  196.39   12.64
   0  -4   0  196.28   11.31
   0  -4   0  198.91   13.13
   0  -4   0  193.83   12.25
   0  -4   0  215.81   10.91
   0  -4   0  191.95   11.96
   0  -4  -1   86.44    8.16
   0  -4   1  102.96    9.46
   0  -4   1   91.28    7.64
   0  -4   1   94.04    8.06
   0  -4   1   97.12    7.82
   0  -4  -1   91.78    8.49
   0  -4  -1   92.62    7.83
   0  -4   1   84.56    8.15
   0  -4  -1   89.70    6.97
   0  -4   1  102.20    8.23
   0  -4  -1   94.42    8.84
   0  -4   1   90.71    9.50
   0  -4  -1   92.13    6.65
   0  -4   1   90.91    7.17
   0  -4   1   95.43    8.33
   0  -4  -2  254.01   15.26
   0  -4   2  238.54   13.47
   0  -4   2  285.04   16.30
   0  -4   2  234.42   12.82
   0  -4  -2  248.06   14.75
   0  -4   2  274.84   14.52
   0  -4   2  244.06   15.09
   0  -4   2  243.46   11.21
   0  -4  -2  265.79   13.69
   0  -4  -2  278.06   16.12
   0  -4   2  269.45   15.07
   0  -4  -2  231.98    7.79
   0  -4  -2  243.20   15.35
   0  -4   2  242.46   15.85
   0  -4   2  234.15    8.41
   0  -4   2  256.75   14.37
   0  -4   2  269.25   14.69
   0  -4   2  239.46    8.47
   0  -4   2  233.71   13.19
   0  -4  -3  489.43   24.03
   0  -4   3  475.36   20.91
   0  -4   3  546.42   24.89
   0  -4   3  501.82   23.99
   0  -4  -3  475.22   20.26
   0  -4   3  514.32   23.10
   0  -4  -3  480.61   22.63
   0  -4   3  491.60   19.95
   0  -4  -3  485.28   23.66
   0  -4   3  512.82   18.23
   0  -4  -3  487.91   24.25
   0  -4   3  510.86   23.81
   0  -4  -3  519.42   25.00
   0  -4  -3  503.94   17.96
   0  -4   3  471.80   24.58
   0  -4   3  564.27   23.55
   0  -4   3  463.85   17.46
   0  -4   3  496.92   17.73
   0  -4   3  522.71   22.97
   0  -4   4  145.00   12.54
   0  -4  -4  179.30   13.94
   0  -4   4  155.80   10.82
   0  -4   4  151.69   12.34
   0  -4  -4  147.47   12.40
   0  -4   4  148.99   12.73
   0  -4  -4  132.05    9.29
   0  -4  -4  158.00   12.06
   0  -4   4  151.15    9.70
   0  -4  -4  143.26   12.65
   0  -4   4  162.91   12.96
   0  -4  -4  140.06    9.40
   0  -4  -4  166.87   13.71
   0  -4   4  140.65   12.71
   0  -4   4  153.19   12.05
   0  -4   4  158.33   12.08
   0  -4   5   44.74    6.94
   0  -4  -5   39.59    7.13
   0  -4   5   26.05    5.60
   0  -4   5   39.64    6.94
   0  -4  -5   35.95    6.53
   0  -4  -5   29.06    5.98
   0  -4   5   37.90    5.41
   0  -4   5   44.74    7.15
   0  -4   5   43.85    6.54
   0  -4  -5   44.56    6.48
   0  -4   5   43.54    6.67
   0  -4   5   40.38    6.42
   0  -4  -5   37.26    7.12
   0  -4   5   39.02    7.13
   0  -4  -5   42.33    5.63
   0  -4   6 1062.75   42.99
   0  -4   6 1046.02   42.69
   0  -4   6  980.70   44.00
   0  -4  -6 1086.64   39.79
   0  -4  -6 1062.37   31.55
   0  -4   6 1044.13   31.38
   0  -4   6 1015.81   31.44
   0  -4   6 1124.08   40.55
   0  -4  -6 1118.16   41.50
   0  -4   6 1020.14   43.86
   0  -4   6 1091.02   41.95
   0  -4  -6 1008.41   42.74
   0  -4  -6 1142.07   46.28
   0  -4   6 1052.82   42.42
   0  -4   6 1014.75   43.77
   0  -4  -6 1129.31   45.14
   0  -4   6 1099.50   45.49
   0  -4   6 1040.87   31.31
   0  -4  -6 1045.50   31.37
   0  -4  -7  363.80   20.91
   0  -4   7  343.22   23.89
   0  -4  -7  305.13   19.12
   0  -4   7  318.53   22.89
   0  -4  -7  308.62   13.13
   0  -4   7  335.67   13.67
   0  -4   7  313.99   13.38
   0  -4   7  305.91   12.72
   0  -4  -7  320.99   13.23
   0  -4   7  325.34   21.34
   0  -4   7  336.89   22.67
   0  -4  -7  297.53   19.39
   0  -4   7  337.73   20.58
   0  -4   7  285.63   21.81
   0  -4  -7  302.65   21.42
   0  -4  -7  320.43   13.36
   0  -4   7  321.09   12.37
   0  -4   7  298.81   13.03
   0  -4   7  345.97   22.66
   0  -4   7  290.63   21.09
   0  -4  -7  319.17   12.50
   0  -4  -7  327.81   12.81
   0  -4   7  348.06   22.42
   0  -4   7  311.83   23.05
   0  -4   7  281.58   21.73
   0  -4   7  313.33   12.22
   0  -4  -7  308.42   22.21
   0  -4  -7  312.15   12.42
   0  -4  -7  331.89   13.31
   0  -4   8   46.41    9.13
   0  -4  -8   51.67    9.66
   0  -4   8   30.59    7.24
   0  -4  -8   47.38    7.90
   0  -4  -8   40.90    7.54
   0  -4  -8   49.09    4.88
   0  -4  -8   45.07    4.74
   0  -4   8   50.05    4.46
   0  -4  -8   46.53    9.12
   0  -4   8   55.14    9.95
   0  -4   8   51.40    4.42
   0  -4   8   52.04    4.47
   0  -4   8   49.88    4.82
   0  -4   8   54.72    9.23
   0  -4   8   51.20    9.01
   0  -4  -8   52.22    4.56
   0  -4  -8   50.93    4.60
   0  -4  -8   51.73    4.44
   0  -4   8   47.39    4.92
   0  -4  -8   47.08    4.66
   0  -4   8   48.87    4.83
   0  -4   8   45.16    4.44
   0  -4  -8   50.98    4.93
   0  -4   8   55.16    9.84
   0  -4   8   53.97    9.36
   0  -4  -8   53.10    8.14
   0  -4   8   55.49    9.22
   0  -4   8   49.98    8.15
   0  -4  -8   54.67    9.02
   0  -4   8   48.85    9.03
   0  -4   8   50.03    9.01
   0  -4  -8   49.06    4.78
   0  -4  -8   45.26    4.23
   0  -4  -9  436.59   27.02
   0  -4   9  399.97   28.68
   0  -4  -9  417.34   29.79
   0  -4   9  403.88   28.79
   0  -4  -9  413.17   17.04
   0  -4  -9  412.61   17.31
   0  -4   9  410.65   16.09
   0  -4  -9  361.92   27.33
   0  -4   9  409.36   17.01
   0  -4   9  415.54   16.10
   0  -4   9  409.19   16.11
   0  -4   9  424.51   17.30
   0  -4   9  378.56   25.56
   0  -4   9  377.30   27.16
   0  -4   9  353.66   26.49
   0  -4   9  380.50   25.79
   0  -4  -9  392.17   15.85
   0  -4  -9  404.12   15.55
   0  -4  -9  399.76   17.09
   0  -4  -9  385.11   15.68
   0  -4  -9  401.64   16.52
   0  -4  -9  420.81   15.78
   0  -4   9  381.18   15.39
   0  -4   9  394.42   27.55
   0  -4   9  385.21   28.93
   0  -4   9  457.25   29.43
   0  -4  -9  373.78   26.84
   0  -4   9  411.32   26.99
   0  -4   9  400.92   17.10
   0  -4   9  391.90   16.98
   0  -4  -9  410.41   16.86
   0  -4  -9  396.63   16.73
   0  -4   9  424.41   16.76
   0  -4   9  377.57   26.84
   0  -4   9  395.56   28.82
   0  -4  -9  400.97   29.37
   0  -4  10   85.89    6.38
   0  -4 -10   78.68    5.95
   0  -4 -10   81.26    6.63
   0  -4 -10   59.45   10.98
   0  -4  10   81.80   13.61
   0  -4  10   94.23   13.45
   0  -4  10   86.68   13.03
   0  -4  10   70.32   11.46
   0  -4  10   81.02    6.77
   0  -4 -10   71.02    6.43
   0  -4  10   69.26    6.57
   0  -4  10   66.22    6.48
   0  -4 -10   84.46    6.86
   0  -4  10   79.26   13.06
   0  -4 -10   74.14   12.72
   0  -4 -10  103.78   13.38
   0  -4  10   89.86   13.08
   0  -4  10   74.25   12.57
   0  -4 -10   81.87    6.90
   0  -4  10   77.79    6.34
   0  -4 -10   75.39    6.91
   0  -4 -10   80.45    7.06
   0  -4  10   79.31    6.38
   0  -4  10   85.92    7.26
   0  -4  10   94.23   12.38
   0  -4  10   81.95   12.97
   0  -4  10   86.15   12.13
   0  -4  10   69.03   11.99
   0  -4 -10   70.20    6.74
   0  -4 -10   64.12    5.44
   0  -4 -10   79.15    6.10
   0  -4 -10   74.22    6.07
   0  -4  10   87.45   13.12
   0  -4 -10   97.05   14.53
   0  -4  10   93.47   14.18
   0  -4  10   74.19   12.31
   0  -4 -10   86.16   13.91
   0  -4  10   85.83    6.64
   0  -4  10   74.76    6.83
   0  -4 -10   80.58    6.23
   0  -4 -10   78.38    6.11
   0  -4 -11  219.60   11.89
   0  -4  11  210.78   11.15
   0  -4 -11  219.85   21.54
   0  -4  11  206.73   22.58
   0  -4  11  204.85   20.66
   0  -4  11  255.06   22.69
   0  -4  11  185.19   20.55
   0  -4 -11  232.53   12.49
   0  -4  11  227.58   12.37
   0  -4  11  206.98   12.38
   0  -4  11  228.24   12.79
   0  -4 -11  213.97   11.88
   0  -4 -11  211.25   11.98
   0  -4 -11  221.99   12.87
   0  -4 -11  211.61   12.49
   0  -4  11  207.89   11.40
   0  -4 -11  222.91   12.56
   0  -4 -11  228.96   21.37
   0  -4  11  255.73   24.01
   0  -4  11  176.91   19.47
   0  -4 -11  193.09   21.38
   0  -4  11  189.89   11.91
   0  -4 -11  212.48   12.48
   0  -4  11  214.39   11.59
   0  -4  11  235.89   23.01
   0  -4  11  168.25   18.61
   0  -4  11  194.38   20.02
   0  -4  11  204.98   20.72
   0  -4 -11  217.13   12.50
   0  -4 -11  201.16   10.89
   0  -4 -11  211.77   10.91
   0  -4  11  233.10   22.25
   0  -4  11  190.43   20.46
   0  -4 -11  155.30   19.69
   0  -4  11  243.56   24.05
   0  -4 -11  204.15   11.13
   0  -4 -11  180.67   10.56
   0  -4  11  216.97   12.40
   0  -4  11  208.12   22.27
   0  -4  11  217.49   11.68
   0  -4 -11  224.65   23.14
   0  -4 -12  260.21   13.71
   0  -4  12  272.48   14.35
   0  -4 -12  282.52   14.28
   0  -4  12  271.97   14.71
   0  -4  12  283.00   24.52
   0  -4  12  260.55   25.32
   0  -4  12  268.23   23.34
   0  -4  12  280.24   26.94
   0  -4 -12  268.10   23.85
   0  -4  12  286.39   14.10
   0  -4 -12  238.76   24.48
   0  -4  12  259.59   14.36
   0  -4  12  293.80   26.40
   0  -4 -12  267.68   14.83
   0  -4 -12  282.62   14.77
   0  -4 -12  268.31   14.72
   0  -4  12  273.56   13.87
   0  -4 -12  279.76   26.26
   0  -4  12  292.74   24.49
   0  -4  12  274.18   25.89
   0  -4 -12  278.93   23.15
   0  -4 -12  271.92   24.30
   0  -4  12  281.58   14.97
   0  -4 -12  265.16   14.69
   0  -4  12  254.07   13.54
   0  -4  12  270.96   23.85
   0  -4  12  241.22   23.81
   0  -4  12  272.48   24.95
   0  -4  12  267.71   23.59
   0  -4 -12  261.50   12.86
   0  -4 -12  282.86   14.98
   0  -4 -12  252.87   12.51
   0  -4 -12  262.72   13.15
   0  -4 -12  260.96   13.13
   0  -4  12  268.04   13.20
   0  -4 -12  267.00   14.25
   0  -4 -12  277.23   13.83
   0  -4  12  279.01   25.29
   0  -4  12  259.10   25.94
   0  -4 -12  302.28   26.67
   0  -4  12  270.88   24.97
   0  -4  13   12.19    3.07
   0  -4 -13   18.14    3.43
   0  -4  13   12.50    2.94
   0  -4 -13   14.95    3.42
   0  -4  13   13.86    5.02
   0  -4  13   29.56    8.39
   0  -4  13   21.42    6.61
   0  -4  13    8.41    4.31
   0  -4  13   15.91    3.39
   0  -4  13   15.05    5.83
   0  -4  13    6.80    2.91
   0  -4 -13   10.92    5.00
   0  -4 -13   23.16    7.15
   0  -4 -13   13.06    5.46
   0  -4 -13    7.89    2.99
   0  -4 -13   11.49    4.81
   0  -4 -13   15.74    5.38
   0  -4 -13   16.49    5.97
   0  -4  13    5.41    3.21
   0  -4  13   27.35    7.76
   0  -4  13   10.91    3.28
   0  -4 -13   15.30    3.62
   0  -4  13   11.42    2.80
   0  -4 -13    8.36    3.01
   0  -4 -13   18.78    4.04
   0  -4 -13   17.57    3.33
   0  -4 -13   13.00    2.98
   0  -4  13    6.94    2.91
   0  -4 -13   11.89    3.22
   0  -4  13   13.65    3.27
   0  -4  13   12.06    3.14
   0  -4 -13   16.41    3.33
   0  -4  13   11.94    5.00
   0  -4 -13   25.48    7.53
   0  -4  13   20.32    6.58
   0  -4 -13   10.63    3.15
   0  -4  13   14.23    3.15
   0  -4 -13   12.94    3.47
   0  -4  13   11.48    4.80
   0  -4  13   10.34    4.74
   0  -4  13   25.10    7.42
   0  -4  13   18.90    6.12
   0  -4 -14  160.72   11.34
   0  -4  14  194.59   11.79
   0  -4  14  176.40   10.73
   0  -4 -14  199.64   12.23
   0  -4  14  211.02   11.56
   0  -4 -14  181.99   11.57
   0  -4 -14  176.92   11.00
   0  -4  14  174.73   11.12
   0  -4  14  184.67   10.30
   0  -4  14  185.77   11.49
   0  -4 -14  170.83   10.21
   0  -4  14  181.42   10.78
   0  -4 -14  171.86   11.40
   0  -4 -14  189.04   11.58
   0  -4  14  190.33   11.80
   0  -4 -14  189.37   12.01
   0  -4  14  188.60   11.00
   0  -4 -14  174.86   10.38
   0  -4 -14  190.70   10.76
   0  -4 -14  177.60   10.60
   0  -4  14  180.33   11.28
   0  -4  14  177.68   11.48
   0  -4 -14  160.21   10.29
   0  -4 -15   68.02    6.82
   0  -4  15   78.48    6.52
   0  -4  15   69.98    6.58
   0  -4 -15   76.98    6.99
   0  -4  15   67.30    6.08
   0  -4 -15   73.70    7.06
   0  -4 -15   57.42    6.13
   0  -4  15   73.48    6.20
   0  -4 -15   61.10    6.32
   0  -4  15   82.07    6.97
   0  -4 -15   71.27    5.83
   0  -4  15   64.72    5.49
   0  -4 -15   77.13    6.60
   0  -4  15   65.04    6.24
   0  -4 -15   61.09    6.16
   0  -4 -15   63.19    6.53
   0  -4  15   68.28    6.05
   0  -4 -15   72.44    6.84
   0  -4 -15   70.20    6.08
   0  -4 -15   59.17    5.61
   0  -4  15   80.80    6.98
   0  -4  15   70.79    6.54
   0  -4 -15   68.72    5.79
   0  -4 -15   78.97    6.41
   0  -4  15   63.68    6.51
   0  -4 -16   29.94    4.37
   0  -4  16   41.10    4.23
   0  -4  16   39.50    4.11
   0  -4 -16   47.36    5.02
   0  -4 -16   38.54    4.70
   0  -4 -16   38.64    4.56
   0  -4 -16   44.63    4.81
   0  -4  16   42.39    4.07
   0  -4  16   39.29    4.31
   0  -4 -16   36.01    4.06
   0  -4 -16   40.57    4.45
   0  -4  16   37.29    4.00
   0  -4 -16   39.03    4.74
   0  -4 -16   36.60    4.27
   0  -4 -16   36.65    4.55
   0  -4 -16   43.77    4.20
   0  -4 -16   38.71    4.09
   0  -4  16   36.25    4.36
   0  -4  16   43.77    4.44
   0  -4 -16   39.37    4.00
   0  -4  16   41.05    4.58
   0  -4 -17   22.84    3.16
   0  -4 -17   26.41    3.19
   0  -4 -17   20.90    2.89
   0  -4 -17   21.92    3.13
   0  -4 -17   23.60    3.28
   0  -4 -17   26.38    3.40
   0  -4 -17   25.96    3.21
   0  -4 -17   22.67    2.95
   0  -4  17   22.78    2.77
   0  -4 -17   24.05    2.99
   0  -4  17   26.21    2.89
   0  -4 -17   26.31    2.81
   0  -4 -17   30.01    3.01
   0  -4  17   25.67    3.16
   0  -4  17   29.06    3.28
   0  -3   0    0.40    1.30
   0  -3   0    0.42    1.42
   0  -3   0    0.96    1.39
   0  -3   0    0.44    1.48
   0  -3   0    1.80    1.30
   0  -3   0   -0.40    1.17
   0  -3   0   -0.35    1.08
   0  -3  -1 1809.84   53.67
   0  -3   1 1857.68   55.10
   0  -3   1 1769.98   52.89
   0  -3   1 1819.78   52.08
   0  -3   1 1896.17   54.24
   0  -3   1 1842.92   48.65
   0  -3  -1 1787.76   52.27
   0  -3  -1 1812.75   53.99
   0  -3   1 1830.25   52.33
   0  -3  -1 1812.55   54.27
   0  -3  -1 1787.55   50.54
   0  -3   1 1953.56   53.54
   0  -3   1 1811.66   51.92
   0  -3   1 1827.21   53.01
   0  -3  -1 1842.08   50.92
   0  -3  -2  177.39   10.89
   0  -3   2  169.76   10.95
   0  -3   2  142.00    8.87
   0  -3   2  163.34    8.91
   0  -3  -2  152.91    9.86
   0  -3   2  150.34    8.08
   0  -3  -2  159.38   10.58
   0  -3   2  158.89    7.27
   0  -3  -2  139.30    8.41
   0  -3   2  153.55    9.66
   0  -3   2  161.28   10.48
   0  -3   2  166.73   11.22
   0  -3  -2  160.10   10.63
   0  -3  -2  148.78    7.06
   0  -3   2  173.56   10.25
   0  -3   2  170.60   10.18
   0  -3   2  144.72    9.73
   0  -3  -3 1528.48   50.17
   0  -3   3 1527.63   46.30
   0  -3   3 1515.89   49.97
   0  -3   3 1582.95   49.21
   0  -3   3 1521.29   49.59
   0  -3  -3 1530.34   45.45
   0  -3   3 1601.93   45.33
   0  -3  -3 1523.84   49.83
   0  -3  -3 1529.41   48.24
   0  -3  -3 1637.77   45.13
   0  -3  -3 1612.25   50.99
   0  -3  -3 1555.41   45.14
   0  -3   3 1586.24   50.96
   0  -3   3 1595.69   48.95
   0  -3   3 1511.43   48.59
   0  -3   3 1603.94   49.82
   0  -3  -3 1595.62   50.43
   0  -3  -4  523.06   24.45
   0  -3   4  528.14   24.28
   0  -3  -4  556.64   22.77
   0  -3  -4  535.91   23.89
   0  -3   4  530.38   21.12
   0  -3  -4  557.63   22.78
   0  -3   4  559.31   24.30
   0  -3   4  500.84   24.22
   0  -3  -4  531.50   20.71
   0  -3  -4  487.15   20.61
   0  -3   4  558.71   23.64
   0  -3   4  502.25   22.88
   0  -3   4  544.48   24.22
   0  -3  -4  538.40   24.33
   0  -3  -5  283.83   16.68
   0  -3   5  327.40   17.85
   0  -3  -5  271.08   17.54
   0  -3   5  282.59   17.64
   0  -3   5  284.49   15.71
   0  -3   5  245.80   16.53
   0  -3  -5  294.48   17.26
   0  -3  -5  273.35   15.55
   0  -3   5  279.59   17.88
   0  -3  -5  283.40   15.42
   0  -3  -5  260.45   14.95
   0  -3   5  291.24   16.97
   0  -3   5  279.08   16.89
   0  -3   5  286.43   17.78
   0  -3  -5  280.46   17.51
   0  -3   6   53.16    7.57
   0  -3   6   46.80    7.58
   0  -3  -6   50.43    7.32
   0  -3  -6   50.07    6.68
   0  -3   6   53.62    7.94
   0  -3   6   57.74    8.25
   0  -3  -6   52.44    7.02
   0  -3   6   48.26    7.00
   0  -3  -6   50.00    7.29
   0  -3  -6   50.82    6.80
   0  -3   6   40.65    7.10
   0  -3   6   48.52    7.59
   0  -3  -6   53.07    7.74
   0  -3   6   44.02    6.92
   0  -3   6   47.02    7.08
   0  -3  -7  188.33   14.92
   0  -3   7  194.27   16.83
   0  -3  -7  198.66   14.88
   0  -3   7  202.02   16.60
   0  -3   7  201.07    9.20
   0  -3  -7  193.47    9.19
   0  -3  -7  193.12    9.15
   0  -3   7  187.90    9.24
   0  -3  -7  195.35   15.72
   0  -3   7  181.27   14.69
   0  -3  -7  193.94   14.33
   0  -3   7  226.00   17.49
   0  -3  -7  199.03    9.47
   0  -3   7  203.62    9.47
   0  -3   7  194.28   16.00
   0  -3   7  170.24   14.92
   0  -3   7  174.11   15.22
   0  -3  -7  176.20   15.33
   0  -3   7  197.66   16.69
   0  -3  -7  170.89   15.73
   0  -3  -7  205.37    9.33
   0  -3  -7  201.68    9.46
   0  -3   8   66.71    4.92
   0  -3  -8   78.14    5.57
   0  -3  -8   59.81    4.67
   0  -3  -8   63.26    9.59
   0  -3   8   89.24   11.75
   0  -3   8   80.74   10.39
   0  -3   8   66.27    9.99
   0  -3   8   61.76    4.60
   0  -3   8   57.94    9.78
   0  -3  -8   63.29    9.14
   0  -3  -8   70.44    9.63
   0  -3   8   70.31   10.60
   0  -3  -8   62.90    5.14
   0  -3   8   59.99    5.01
   0  -3   8   63.41    5.24
   0  -3  -8   64.13    5.20
   0  -3   8   59.86    4.81
   0  -3  -8   60.89    5.32
   0  -3   8   62.94    4.95
   0  -3   8   57.74    5.07
   0  -3   8   62.54    9.53
   0  -3   8   77.97   10.56
   0  -3  -8   63.30    4.94
   0  -3  -8   74.91    5.08
   0  -3  -8   66.03    5.51
   0  -3  -8   73.38    5.15
   0  -3  -8   62.73   10.13
   0  -3   8   67.33    5.09
   0  -3   8   66.28   10.29
   0  -3  -8   73.23   10.19
   0  -3   8   70.68    9.94
   0  -3  -8   73.36   10.58
   0  -3  -8   66.74    5.33
   0  -3   9  357.62   14.37
   0  -3  -9  344.53   14.53
   0  -3  -9  344.44   13.77
   0  -3   9  364.72   25.01
   0  -3   9  395.91   25.21
   0  -3   9  366.29   25.25
   0  -3   9  325.69   25.41
   0  -3  -9  335.32   24.00
   0  -3   9  343.33   15.08
   0  -3  -9  352.62   14.85
   0  -3   9  342.56   14.74
   0  -3  -9  346.12   14.66
   0  -3   9  342.33   13.64
   0  -3   9  359.19   13.91
   0  -3   9  372.02   26.29
   0  -3   9  362.02   24.71
   0  -3  -9  298.54   22.80
   0  -3  -9  355.54   24.47
   0  -3   9  396.10   27.40
   0  -3  -9  347.98   15.13
   0  -3  -9  353.89   15.38
   0  -3   9  355.69   14.51
   0  -3   9  328.20   14.83
   0  -3   9  352.44   14.48
   0  -3   9  312.25   24.04
   0  -3   9  341.82   24.91
   0  -3  -9  354.20   13.81
   0  -3  -9  339.71   14.04
   0  -3  -9  358.75   14.12
   0  -3  -9  360.34   15.28
   0  -3  -9  354.71   25.80
   0  -3   9  372.08   14.86
   0  -3   9  364.89   26.35
   0  -3   9  340.81   24.74
   0  -3  -9  374.26   26.11
   0  -3  -9  338.38   24.61
   0  -3   9  360.95   26.33
   0  -3  -9  352.77   15.01
   0  -3 -10  957.48   31.15
   0  -3  10  932.54   30.00
   0  -3 -10  911.90   30.21
   0  -3 -10  923.24   29.04
   0  -3  10  899.33   46.50
   0  -3  10  951.79   48.21
   0  -3 -10  910.93   45.25
   0  -3  10  972.27   46.78
   0  -3  10  884.15   43.74
   0  -3 -10  985.75   48.00
   0  -3  10  924.89   47.44
   0  -3  10  956.66   45.38
   0  -3 -10  908.68   44.77
   0  -3 -10  960.03   45.81
   0  -3  10  942.49   30.84
   0  -3 -10  913.37   30.57
   0  -3  10  938.15   31.32
   0  -3 -10  929.01   30.54
   0  -3  10  984.10   29.58
   0  -3 -10  903.70   31.34
   0  -3  10  959.87   29.48
   0  -3  10  940.23   29.24
   0  -3 -10  861.25   31.03
   0  -3  10  943.41   30.49
   0  -3 -10  920.12   31.12
   0  -3  10  970.97   31.36
   0  -3  10  954.44   30.66
   0  -3  10  892.46   45.84
   0  -3  10  831.73   44.67
   0  -3 -10  908.51   29.46
   0  -3 -10  914.98   31.00
   0  -3 -10  905.67   29.25
   0  -3 -10  873.23   28.66
   0  -3  10  989.29   49.12
   0  -3  10  898.48   45.41
   0  -3 -10  916.31   46.60
   0  -3 -10  923.30   47.08
   0  -3  10  879.51   45.30
   0  -3  10  939.47   47.16
   0  -3  10  938.27   30.45
   0  -3 -10  937.15   47.65
   0  -3 -10  834.70   29.21
   0  -3 -10  870.33   29.45
   0  -3 -11  261.80   14.00
   0  -3  11  308.17   13.18
   0  -3  11  319.89   14.31
   0  -3 -11  297.42   14.04
   0  -3 -11  280.40   12.73
   0  -3  11  269.22   22.71
   0  -3 -11  277.82   24.36
   0  -3  11  279.74   25.89
   0  -3  11  261.38   23.91
   0  -3  11  282.40   25.03
   0  -3 -11  296.18   25.15
   0  -3  11  243.63   22.17
   0  -3 -11  301.52   25.43
   0  -3 -11  282.69   23.96
   0  -3  11  298.94   26.03
   0  -3 -11  298.72   14.49
   0  -3 -11  275.84   13.85
   0  -3  11  293.68   14.62
   0  -3  11  324.23   15.06
   0  -3 -11  291.40   14.99
   0  -3  11  317.01   13.64
   0  -3  11  286.41   13.13
   0  -3  11  269.72   12.64
   0  -3 -11  284.59   14.48
   0  -3  11  297.77   14.23
   0  -3 -11  305.21   15.11
   0  -3  11  282.88   14.49
   0  -3  11  290.53   14.07
   0  -3 -11  288.43   14.75
   0  -3  11  311.24   25.37
   0  -3  11  295.12   25.71
   0  -3  11  311.62   25.42
   0  -3  11  263.31   24.49
   0  -3 -11  291.81   13.18
   0  -3 -11  286.25   12.73
   0  -3 -11  307.06   15.08
   0  -3 -11  286.92   13.26
   0  -3  11  291.64   25.19
   0  -3  11  312.52   27.45
   0  -3 -11  261.30   24.25
   0  -3 -11  303.59   25.93
   0  -3  11  286.68   24.99
   0  -3 -11  269.67   13.44
   0  -3 -11  282.73   13.61
   0  -3  11  304.14   14.38
   0  -3  11  282.81   14.40
   0  -3  11  306.94   26.20
   0  -3 -11  244.65   23.94
   0  -3  12  145.57   10.01
   0  -3 -12  124.71    8.95
   0  -3  12  128.98    9.42
   0  -3 -12  117.53    8.82
   0  -3  12  126.90   16.64
   0  -3  12  121.36   15.03
   0  -3  12  124.55   16.94
   0  -3 -12  137.40   17.55
   0  -3  12  121.29   17.29
   0  -3  12  129.04    9.10
   0  -3 -12  105.02   16.06
   0  -3 -12  143.54   18.68
   0  -3  12  129.48    8.32
   0  -3  12  138.28    8.62
   0  -3 -12  121.76    9.57
   0  -3 -12  122.09    9.64
   0  -3  12  121.81    8.84
   0  -3 -12  126.90    9.52
   0  -3  12  139.34   18.03
   0  -3  12  133.81   16.19
   0  -3 -12  163.71   18.32
   0  -3 -12  177.56   19.58
   0  -3 -12  109.85    8.96
   0  -3  12  126.69    8.98
   0  -3  12  104.80   14.78
   0  -3  12  150.47   17.70
   0  -3  12  130.30   16.81
   0  -3  12  160.05   19.13
   0  -3 -12  124.54    9.33
   0  -3 -12  137.31    8.38
   0  -3 -12  119.11    8.12
   0  -3 -12  124.90    8.78
   0  -3 -12  126.31    8.77
   0  -3 -12  130.97    8.98
   0  -3  12  131.50    8.98
   0  -3 -12  118.17    8.97
   0  -3  12  143.84   18.06
   0  -3 -12  115.28   16.16
   0  -3  12  110.02   15.85
   0  -3  13   37.01    5.00
   0  -3  13   37.48    4.92
   0  -3 -13   44.84    5.45
   0  -3 -13   37.52    4.76
   0  -3  13   61.80   11.58
   0  -3  13   44.70   10.03
   0  -3  13   30.33    7.19
   0  -3 -13   61.45   11.52
   0  -3  13   34.89    8.72
   0  -3 -13   38.54    9.35
   0  -3  13   47.55    5.66
   0  -3 -13   37.06    9.25
   0  -3  13   41.65    5.51
   0  -3  13   43.15    5.50
   0  -3 -13   56.52    5.97
   0  -3 -13   38.70    5.01
   0  -3 -13   53.59    6.37
   0  -3  13   45.86    4.91
   0  -3  13   44.09    4.92
   0  -3 -13   40.76    5.40
   0  -3  13   34.55    4.90
   0  -3 -13   45.64    5.97
   0  -3 -13   40.52    9.32
   0  -3 -13   39.17    8.80
   0  -3  13   42.03    9.67
   0  -3  13   38.87    8.54
   0  -3 -13   52.23   10.33
   0  -3  13   49.06    5.62
   0  -3 -13   37.19    5.43
   0  -3 -13   44.27    5.93
   0  -3 -13   39.74    4.51
   0  -3 -13   43.99    5.70
   0  -3 -13   44.77    5.33
   0  -3 -13   34.56    4.82
   0  -3 -13   36.07    8.75
   0  -3  13   58.92   11.24
   0  -3  13   60.16   11.47
   0  -3  13   36.31    9.06
   0  -3  13   56.98   11.26
   0  -3  13   42.31    9.50
   0  -3  13   42.83    9.61
   0  -3  14  186.77   11.65
   0  -3 -14  150.28   10.30
   0  -3 -14  170.54   10.59
   0  -3  14  197.69   12.04
   0  -3  14  188.31   20.65
   0  -3  14  168.95   19.92
   0  -3  14  177.08   11.16
   0  -3 -14  187.08   11.94
   0  -3 -14  199.65   12.44
   0  -3 -14  169.38   11.41
   0  -3 -14  193.58   11.32
   0  -3 -14  179.62   10.92
   0  -3 -14  160.94   11.46
   0  -3  14  179.75   10.03
   0  -3 -14  182.62   21.42
   0  -3  14  164.80   10.89
   0  -3 -14  185.02   20.09
   0  -3  14  178.70   19.85
   0  -3 -14  194.20   21.16
   0  -3 -14  186.26   11.99
   0  -3  14  176.27   10.05
   0  -3  14  171.39   10.88
   0  -3 -14  175.09   11.57
   0  -3 -14  179.05   11.66
   0  -3  14  183.20   11.19
   0  -3  14  174.67   10.68
   0  -3 -14  174.65   10.53
   0  -3 -14  176.77   11.15
   0  -3  14  189.82   11.27
   0  -3  14  175.99   19.89
   0  -3  14  220.39   22.02
   0  -3 -15  300.67   15.74
   0  -3  15  315.62   15.10
   0  -3  15  316.75   15.48
   0  -3 -15  284.54   15.27
   0  -3  15  317.35   15.14
   0  -3  15  328.05   15.71
   0  -3 -15  313.57   15.78
   0  -3 -15  317.97   15.57
   0  -3 -15  284.76   15.00
   0  -3  15  301.75   13.86
   0  -3 -15  302.98   14.80
   0  -3  15  299.69   14.37
   0  -3  15  309.96   14.45
   0  -3 -15  277.77   13.56
   0  -3  15  315.21   14.81
   0  -3 -15  316.41   15.68
   0  -3  15  327.14   15.24
   0  -3 -15  285.13   15.32
   0  -3 -15  301.19   15.21
   0  -3 -15  319.41   14.82
   0  -3 -15  329.28   15.01
   0  -3  15  304.17   15.36
   0  -3  15  331.31   15.76
   0  -3 -15  278.74   14.04
   0  -3 -15  274.04   13.66
   0  -3  15  324.86   15.44
   0  -3 -16   18.07    3.53
   0  -3  16   17.21    3.16
   0  -3  16   22.70    3.63
   0  -3 -16   20.90    3.60
   0  -3  16   17.00    3.12
   0  -3  16   15.60    3.16
   0  -3 -16   14.68    3.13
   0  -3 -16   16.52    3.16
   0  -3 -16   26.29    3.87
   0  -3 -16   16.24    2.98
   0  -3  16   16.70    3.07
   0  -3  16   16.50    2.87
   0  -3 -16   21.26    3.59
   0  -3 -16   15.11    3.21
   0  -3 -16   13.95    2.99
   0  -3  16   19.24    3.25
   0  -3 -16   24.00    3.91
   0  -3 -16   18.58    3.22
   0  -3 -16   23.64    3.61
   0  -3  16   18.96    3.52
   0  -3  16   23.78    3.73
   0  -3  16   23.91    3.38
   0  -3  16   18.17    3.35
   0  -3 -16   20.01    3.17
   0  -3 -16   19.33    2.92
   0  -3 -17   39.47    4.44
   0  -3  17   42.47    4.26
   0  -3  17   37.94    3.96
   0  -3 -17   33.70    3.71
   0  -3 -17   40.93    4.16
   0  -3  17   32.70    3.65
   0  -3 -17   26.90    3.64
   0  -3  17   39.10    4.14
   0  -3  17   47.26    4.29
   0  -3 -17   31.30    4.03
   0  -3 -17   38.20    4.10
   0  -3 -17   32.87    3.73
   0  -3 -17   33.36    3.84
   0  -3 -17   40.37    4.31
   0  -3 -17   35.57    3.78
   0  -3 -17   38.13    3.86
   0  -3  17   30.57    3.26
   0  -3 -17   30.12    3.35
   0  -3  17   36.15    3.82
   0  -3  17   35.87    4.03
   0  -3  17   38.04    4.11
   0  -3 -18   44.36    3.83
   0  -3 -18   38.21    3.65
   0  -3 -18   39.46    3.18
   0  -3 -18   39.91    3.21
   0  -2   0 8626.65  212.47
   0  -2   0 8605.68  211.20
   0  -2   0 8141.15  210.71
   0  -2   0 8736.48  212.43
   0  -2   0 8426.27  212.58
   0  -2   0 8377.65  212.13
   0  -2   0 8542.27  211.56
   0  -2  -1  913.01   27.78
   0  -2   1  898.16   27.84
   0  -2   1  904.35   27.04
   0  -2   1  903.43   23.94
   0  -2  -1  859.67   26.33
   0  -2   1  856.91   27.27
   0  -2  -1  884.51   25.71
   0  -2   1  942.67   29.18
   0  -2  -1  890.98   28.11
   0  -2  -1  842.80   23.74
   0  -2   1  930.81   28.64
   0  -2  -1  853.38   27.72
   0  -2   1  905.06   26.96
   0  -2   1  896.14   26.40
   0  -2   1  884.94   27.31
   0  -2  -1  907.13   25.63
   0  -2  -2  864.67   27.75
   0  -2  -2  880.57   26.25
   0  -2   2  853.33   25.81
   0  -2  -2  895.33   28.80
   0  -2   2  896.63   28.20
   0  -2   2  920.61   28.40
   0  -2   2  950.02   28.58
   0  -2  -2  888.91   25.70
   0  -2   2  863.01   29.27
   0  -2  -2  854.16   25.84
   0  -2   2  881.44   29.11
   0  -2  -2  871.53   27.17
   0  -2   2  854.02   26.22
   0  -2   2  850.98   26.71
   0  -2   2  868.16   28.45
   0  -2  -2  883.05   29.11
   0  -2  -3 2314.80   64.75
   0  -2  -3 2305.72   65.95
   0  -2   3 2303.77   63.87
   0  -2   3 2322.39   66.05
   0  -2   3 2415.93   66.11
   0  -2   3 2416.46   66.17
   0  -2  -3 2307.35   63.88
   0  -2  -3 2411.97   62.91
   0  -2   3 2285.98   67.14
   0  -2  -3 2300.43   63.57
   0  -2   3 2247.00   66.59
   0  -2  -3 2341.02   65.01
   0  -2  -3 2372.57   66.82
   0  -2   3 2260.19   66.08
   0  -2   4  233.44   12.41
   0  -2   4  217.91   13.16
   0  -2  -4  210.99   11.76
   0  -2  -4  218.14   12.70
   0  -2   4  227.75   13.02
   0  -2   4  206.94   12.55
   0  -2  -4  248.36   11.82
   0  -2  -4  211.87   11.85
   0  -2   4  232.49   13.73
   0  -2  -4  235.03   12.18
   0  -2   4  244.66   13.85
   0  -2   4  227.66   12.93
   0  -2  -4  245.38   13.02
   0  -2   4  239.95   13.62
   0  -2  -4  217.14   13.11
   0  -2  -5   82.53    7.47
   0  -2   5   96.77    9.01
   0  -2  -5   81.69    8.08
   0  -2   5   90.68    8.18
   0  -2   5   92.51    8.73
   0  -2   5   85.83    8.34
   0  -2   5   76.96    8.47
   0  -2  -5  101.90    8.55
   0  -2  -5   90.58    8.06
   0  -2  -5   77.38    7.29
   0  -2   5   85.25    8.71
   0  -2  -5   83.68    8.16
   0  -2   5  103.29    9.01
   0  -2  -5   92.65    8.97
   0  -2   6 1023.96   39.70
   0  -2  -6 1025.06   38.64
   0  -2  -6  973.19   36.16
   0  -2   6 1058.60   38.40
   0  -2   6  967.05   38.57
   0  -2   6  982.45   38.62
   0  -2  -6 1051.11   37.99
   0  -2  -6 1040.02   37.06
   0  -2   6 1007.05   39.92
   0  -2   6 1049.94   39.93
   0  -2  -6  970.67   37.66
   0  -2   6 1007.37   38.78
   0  -2  -6 1007.27   38.76
   0  -2   6  956.97   39.20
   0  -2  -6 1042.03   39.76
   0  -2   7   44.84    7.27
   0  -2  -7   45.77    7.58
   0  -2   7   48.69    7.61
   0  -2   7   36.38    6.75
   0  -2  -7   34.43    6.19
   0  -2   7   46.03    7.06
   0  -2   7   54.78    8.11
   0  -2   7   47.93    4.03
   0  -2  -7   35.64    6.15
   0  -2  -7   40.28    6.77
   0  -2   7   41.52    7.40
   0  -2   7   49.76    7.81
   0  -2  -7   39.32    6.74
   0  -2   7   46.95    7.79
   0  -2  -7   43.04    7.13
   0  -2   7   47.43    7.28
   0  -2   8    8.11    1.98
   0  -2   8    2.48    3.36
   0  -2   8    5.28    3.25
   0  -2  -8    2.19    2.97
   0  -2  -8    8.58    3.64
   0  -2  -8   10.00    3.83
   0  -2   8    8.32    3.44
   0  -2   8    7.89    1.92
   0  -2  -8   10.34    2.12
   0  -2  -8    9.41    2.14
   0  -2   8    2.39    3.00
   0  -2  -8    6.56    3.36
   0  -2   8    9.96    3.93
   0  -2   8    6.87    1.68
   0  -2   8    8.45    2.01
   0  -2  -8    6.66    2.02
   0  -2  -8    7.73    2.01
   0  -2   8    6.43    1.92
   0  -2   8   11.62    4.45
   0  -2   8    4.70    2.95
   0  -2  -8    8.29    1.82
   0  -2  -8    9.45    1.85
   0  -2  -8    8.40    2.22
   0  -2   8   11.32    4.07
   0  -2  -8    7.97    3.69
   0  -2   8   16.02    5.24
   0  -2  -8    5.70    1.63
   0  -2   8    8.25    2.10
   0  -2  -8    7.33    1.80
   0  -2   8    6.83    3.30
   0  -2  -8    8.40    3.88
   0  -2   8    6.99    1.80
   0  -2   9  158.05    8.88
   0  -2  -9  158.22    8.93
   0  -2  -9  164.25    8.92
   0  -2  -9  175.37   16.19
   0  -2   9  173.27   16.42
   0  -2   9  165.39    8.82
   0  -2  -9  165.18    8.84
   0  -2  -9  153.47    8.11
   0  -2   9  169.55    8.63
   0  -2   9  171.36    8.69
   0  -2  -9  164.22    9.41
   0  -2  -9  142.24   14.70
   0  -2  -9  174.71   16.36
   0  -2   9  142.22   15.45
   0  -2   9  155.61   15.07
   0  -2  -9  164.77    9.26
   0  -2  -9  160.06    9.27
   0  -2   9  165.98    8.92
   0  -2   9  155.67    8.70
   0  -2  -9  154.55    9.08
   0  -2   9  162.24   16.08
   0  -2   9  168.86   16.42
   0  -2  -9  155.29    8.24
   0  -2  -9  165.00    9.25
   0  -2  -9  157.92    8.12
   0  -2  -9  163.24    8.50
   0  -2  -9  148.74   16.20
   0  -2   9  168.41    9.02
   0  -2   9  157.77   15.71
   0  -2   9  154.94   15.69
   0  -2   9  164.76   16.05
   0  -2   9  151.33   16.38
   0  -2  -9  120.61   14.06
   0  -2  -9  158.30   15.64
   0  -2   9  167.47    8.50
   0  -2  -9  168.64    9.23
   0  -2   9  163.87    8.36
   0  -2  10   38.21    4.53
   0  -2 -10   40.45    4.56
   0  -2 -10   43.74    4.80
   0  -2  10   50.89    5.07
   0  -2  10   50.59    9.46
   0  -2 -10   51.05    9.25
   0  -2  10   46.35    9.00
   0  -2 -10   45.18    4.60
   0  -2 -10   46.50    4.33
   0  -2  10   37.42    4.28
   0  -2  10   47.66    4.60
   0  -2 -10   39.28    4.78
   0  -2  10   40.87    4.36
   0  -2  10   42.80    8.53
   0  -2 -10   51.31    9.44
   0  -2 -10   38.53    8.36
   0  -2  10   46.01    9.38
   0  -2  10   48.21    4.95
   0  -2 -10   41.32    4.81
   0  -2 -10   38.36    4.68
   0  -2  10   44.82    4.79
   0  -2 -10   41.50    4.99
   0  -2  10   39.36    8.43
   0  -2  10   35.04    8.04
   0  -2 -10   42.49    4.28
   0  -2 -10   41.82    4.28
   0  -2 -10   42.04    4.15
   0  -2 -10   42.34    4.75
   0  -2  10   40.76    4.54
   0  -2  10   39.02    8.47
   0  -2 -10   50.24    9.72
   0  -2  10   45.54    8.84
   0  -2  10   41.81    8.59
   0  -2  10   44.08    9.39
   0  -2 -10   42.02    8.92
   0  -2 -10   42.99    8.50
   0  -2  10   38.71    4.18
   0  -2 -10   34.24    4.27
   0  -2  10   41.84    4.24
   0  -2  11  552.46   20.03
   0  -2  11  552.57   20.21
   0  -2 -11  523.84   19.45
   0  -2  11  571.67   21.16
   0  -2 -11  546.27   21.37
   0  -2 -11  560.05   20.97
   0  -2  11  547.10   35.42
   0  -2  11  560.27   31.66
   0  -2  11  581.90   35.99
   0  -2 -11  543.32   20.91
   0  -2  11  587.18   21.67
   0  -2 -11  551.48   21.17
   0  -2  11  509.10   20.94
   0  -2 -11  547.49   22.05
   0  -2  11  545.84   20.46
   0  -2  11  528.14   20.16
   0  -2  11  531.87   33.01
   0  -2  11  556.79   35.44
   0  -2 -11  547.98   35.02
   0  -2 -11  524.67   34.31
   0  -2  11  524.71   20.85
   0  -2 -11  528.32   21.60
   0  -2 -11  525.24   21.38
   0  -2  11  486.44   20.49
   0  -2 -11  499.81   21.20
   0  -2  11  538.38   21.00
   0  -2  11  561.99   35.62
   0  -2  11  510.58   34.37
   0  -2 -11  542.47   19.79
   0  -2 -11  524.44   19.77
   0  -2 -11  548.75   21.55
   0  -2 -11  521.28   19.24
   0  -2 -11  544.35   34.11
   0  -2  11  557.19   35.00
   0  -2 -11  475.93   33.22
   0  -2  11  519.44   34.52
   0  -2 -11  494.89   20.18
   0  -2  11  546.25   20.50
   0  -2 -11  498.10   20.22
   0  -2  11  550.33   20.42
   0  -2 -11  508.12   33.80
   0  -2  11  554.02   21.28
   0  -2 -11  570.37   36.59
   0  -2  11  589.82   35.50
   0  -2 -11  539.69   35.44
   0  -2 -12  398.94   17.97
   0  -2 -12  422.83   18.35
   0  -2  12  468.48   18.30
   0  -2  12  447.83   17.92
   0  -2  12  438.78   18.65
   0  -2 -12  457.00   19.29
   0  -2 -12  429.39   18.45
   0  -2  12  447.94   33.32
   0  -2  12  457.44   33.24
   0  -2  12  424.93   27.84
   0  -2  12  491.92   34.78
   0  -2 -12  424.14   31.98
   0  -2 -12  443.51   32.56
   0  -2  12  431.49   32.54
   0  -2 -12  416.67   30.38
   0  -2  12  446.94   30.36
   0  -2  12  470.61   19.63
   0  -2  12  462.51   19.28
   0  -2 -12  416.64   18.54
   0  -2  12  459.92   19.41
   0  -2 -12  423.82   18.50
   0  -2  12  452.39   18.45
   0  -2  12  430.21   18.16
   0  -2 -12  420.63   19.71
   0  -2  12  410.83   17.53
   0  -2 -12  436.87   19.69
   0  -2 -12  424.33   19.05
   0  -2  12  462.11   19.25
   0  -2 -12  404.87   19.04
   0  -2  12  465.27   19.51
   0  -2  12  434.61   18.98
   0  -2 -12  440.85   19.73
   0  -2 -12  438.68   19.50
   0  -2 -12  429.28   17.35
   0  -2 -12  420.64   17.38
   0  -2 -12  412.80   31.92
   0  -2  12  402.37   31.73
   0  -2 -12  417.78   30.66
   0  -2  12  440.11   32.42
   0  -2  12  461.77   19.41
   0  -2 -12  378.73   31.45
   0  -2 -12  475.74   33.07
   0  -2  12  463.64   19.37
   0  -2 -12  431.14   32.95
   0  -2  12  465.45   32.42
   0  -2  12  473.26   33.78
   0  -2  12  397.84   31.42
   0  -2  12  414.29   32.18
   0  -2  12  413.36   32.03
   0  -2 -13  630.56   24.34
   0  -2 -13  602.38   24.00
   0  -2  13  626.50   23.39
   0  -2  13  643.96   23.36
   0  -2  13  633.34   24.53
   0  -2 -13  603.88   23.75
   0  -2 -13  589.63   24.26
   0  -2  13  602.06   40.88
   0  -2  13  601.10   40.60
   0  -2  13  614.22   41.59
   0  -2  13  645.25   41.70
   0  -2 -13  668.66   39.00
   0  -2  13  582.86   36.70
   0  -2 -13  620.13   40.33
   0  -2 -13  559.00   39.06
   0  -2 -13  617.48   24.14
   0  -2  13  658.30   25.31
   0  -2  13  641.61   25.06
   0  -2  13  649.71   25.02
   0  -2 -13  588.52   23.99
   0  -2  13  635.85   23.87
   0  -2  13  660.57   24.01
   0  -2 -13  632.43   25.73
   0  -2  13  678.23   23.72
   0  -2 -13  604.06   25.23
   0  -2 -13  699.56   25.82
   0  -2  13  673.19   25.13
   0  -2  13  681.05   25.58
   0  -2  13  623.13   24.67
   0  -2 -13  611.09   25.31
   0  -2 -13  671.20   26.10
   0  -2 -13  624.43   22.58
   0  -2 -13  610.80   24.94
   0  -2 -13  590.58   22.36
   0  -2 -13  645.85   38.57
   0  -2  13  600.51   40.72
   0  -2  13  626.81   40.58
   0  -2 -13  637.99   41.40
   0  -2  13  645.55   40.01
   0  -2  13  661.50   25.11
   0  -2  13  611.12   24.53
   0  -2 -13  630.63   39.78
   0  -2 -13  584.31   39.71
   0  -2 -13  593.35   41.01
   0  -2  13  598.20   40.81
   0  -2  13  510.55   38.17
   0  -2  13  550.62   38.47
   0  -2  13  652.21   41.75
   0  -2 -14   77.32    7.15
   0  -2 -14   79.68    7.29
   0  -2  14   79.85    6.80
   0  -2  14   80.65    7.16
   0  -2  14   74.95    6.84
   0  -2 -14   93.87    7.57
   0  -2 -14   75.39    7.22
   0  -2  14   90.08    7.60
   0  -2 -14   88.04   14.56
   0  -2  14   90.59   14.44
   0  -2  14   95.22   14.82
   0  -2  14   74.05   13.15
   0  -2  14   85.77    7.82
   0  -2  14   91.15    7.76
   0  -2 -14   88.36    7.64
   0  -2  14   85.47    7.83
   0  -2 -14   91.49    7.57
   0  -2  14  105.31   15.37
   0  -2 -14  100.81   14.99
   0  -2 -14   85.43   13.96
   0  -2 -14   73.83    7.62
   0  -2  14   80.14    6.97
   0  -2  14   92.54    7.15
   0  -2 -14   93.94    8.39
   0  -2  14   90.42    7.41
   0  -2  14   83.66    7.57
   0  -2 -14   76.92    7.55
   0  -2 -14   78.60    7.47
   0  -2  14   92.39    7.92
   0  -2  14   81.32    7.52
   0  -2 -14   84.89    8.00
   0  -2 -14   73.39    7.44
   0  -2 -14   75.93    7.44
   0  -2 -14   78.13    7.49
   0  -2 -14  109.42   14.59
   0  -2  14   85.81   13.86
   0  -2  14   96.21   14.81
   0  -2  14   82.62    7.55
   0  -2  14   92.30    7.96
   0  -2  14   87.72   13.38
   0  -2 -14   95.31   14.07
   0  -2 -14   79.17   13.29
   0  -2 -14  108.30   15.95
   0  -2  14   82.69   13.87
   0  -2  14   94.73   14.75
   0  -2  14   63.87   12.30
   0  -2  14   82.94   13.73
   0  -2  15   48.54    5.66
   0  -2  15   40.22    5.09
   0  -2 -15   41.58    5.03
   0  -2 -15   47.60    5.32
   0  -2  15   46.23    5.62
   0  -2 -15   45.61    5.49
   0  -2 -15   53.98    6.17
   0  -2  15   47.39    5.11
   0  -2 -15   52.09    5.90
   0  -2  15   59.30    6.12
   0  -2  15   42.78    4.62
   0  -2  15   51.31    5.79
   0  -2  15   42.42    5.37
   0  -2 -15   42.14    5.58
   0  -2 -15   51.34    6.00
   0  -2  15   38.85    4.34
   0  -2 -15   42.97    5.54
   0  -2 -15   36.55    5.03
   0  -2 -15   43.07    5.28
   0  -2 -15   48.33    5.57
   0  -2  15   63.28    6.15
   0  -2 -15   40.40    5.18
   0  -2 -15   46.35    5.12
   0  -2  15   51.11    5.29
   0  -2  15   39.73    4.67
   0  -2  15   51.18    5.89
   0  -2  15   49.23    5.59
   0  -2 -15   53.91    6.39
   0  -2  15   53.47    5.34
   0  -2 -16   67.37    6.76
   0  -2  16   71.32    6.26
   0  -2  16   67.87    5.39
   0  -2 -16   73.11    6.25
   0  -2  16   64.79    5.45
   0  -2 -16   60.76    6.11
   0  -2 -16   75.21    6.95
   0  -2  16   69.70    6.30
   0  -2  16   74.84    6.53
   0  -2 -16   72.68    6.81
   0  -2 -16   72.45    6.47
   0  -2 -16   74.68    6.77
   0  -2 -16   66.70    6.11
   0  -2 -16   69.52    6.27
   0  -2 -16   64.04    6.40
   0  -2  16   76.48    6.56
   0  -2  16   60.84    5.42
   0  -2 -16   61.87    6.08
   0  -2 -16   67.16    6.33
   0  -2  16   62.02    6.16
   0  -2  16   68.72    6.28
   0  -2 -16   67.66    5.78
   0  -2  16   74.49    6.48
   0  -2 -16   59.58    5.64
   0  -2  16   64.57    6.32
   0  -2 -16   63.34    5.52
   0  -2  16   75.97    6.30
   0  -2 -17    8.83    2.37
   0  -2  17    8.37    2.23
   0  -2 -17    7.72    2.01
   0  -2 -17   14.88    2.89
   0  -2 -17    9.86    2.43
   0  -2  17    8.07    2.32
   0  -2 -17    8.36    2.18
   0  -2 -17   10.46    2.55
   0  -2 -17    9.12    2.28
   0  -2 -17   11.31    2.42
   0  -2 -17    8.50    2.39
   0  -2 -17    9.60    2.25
   0  -2 -17   10.58    2.54
   0  -2  17    9.55    2.46
   0  -2 -17   11.88    2.59
   0  -2  17    9.63    2.38
   0  -2  17   10.52    2.50
   0  -2  17    7.00    2.07
   0  -2  17   10.64    2.16
   0  -2  17    6.42    2.07
   0  -2  17    7.42    2.31
   0  -2  18   27.74    3.06
   0  -2 -18   23.71    2.97
   0  -2 -18   23.02    2.95
   0  -2  18   18.36    2.62
   0  -2 -18   25.64    3.07
   0  -2 -18   21.70    2.83
   0  -2 -18   27.48    3.12
   0  -2 -18   24.22    2.83
   0  -2 -18   27.06    2.98
   0  -2  18   24.35    2.91
   0  -2 -18   25.99    3.19
   0  -2  18   27.72    3.14
   0  -1   0    0.10    0.39
   0  -1   0    0.79    0.55
   0  -1   0    0.10    0.35
   0  -1   0   -0.11    0.49
   0  -1   0    0.38    0.47
   0  -1   1  428.67   13.70
   0  -1   1  420.34   13.68
   0  -1   1  434.00   13.62
   0  -1  -1  415.91   13.40
   0  -1  -1  430.25   12.67
   0  -1  -1  415.18   13.88
   0  -1   1  424.22   12.47
   0  -1  -1  412.43   12.33
   0  -1  -1  427.81   12.02
   0  -1   1  413.68   14.16
   0  -1  -1  422.59   12.50
   0  -1   1  429.90   13.69
   0  -1   1  428.56   14.11
   0  -1  -1  406.87   13.01
   0  -1   1  420.25   12.72
   0  -1   1  407.11   12.86
   0  -1   2  731.03   22.77
   0  -1   2  782.15   23.07
   0  -1   2  732.07   22.01
   0  -1  -2  685.40   22.43
   0  -1  -2  727.56   21.99
   0  -1   2  736.36   22.78
   0  -1  -2  687.93   22.75
   0  -1   2  741.20   22.82
   0  -1  -2  713.76   22.27
   0  -1   2  703.48   23.07
   0  -1  -2  721.05   22.08
   0  -1  -2  718.17   21.83
   0  -1  -2  726.73   21.49
   0  -1   2  702.40   23.17
   0  -1  -3 1345.61   39.79
   0  -1  -3 1417.81   41.15
   0  -1   3 1363.78   41.20
   0  -1   3 1458.78   41.00
   0  -1  -3 1371.48   41.58
   0  -1  -3 1365.55   40.90
   0  -1  -3 1358.49   40.64
   0  -1  -3 1415.79   40.21
   0  -1   3 1404.66   42.03
   0  -1  -3 1420.43   40.68
   0  -1  -4 2474.82   67.18
   0  -1  -4 2456.16   68.45
   0  -1   4 2385.58   68.82
   0  -1   4 2490.77   68.57
   0  -1  -4 2341.22   67.49
   0  -1  -4 2380.43   68.06
   0  -1  -4 2355.68   68.28
   0  -1   4 2448.60   69.75
   0  -1  -4 2400.78   69.20
   0  -1  -4 2412.25   68.47
   0  -1   5  345.92   17.74
   0  -1   5  349.89   18.03
   0  -1   5  402.34   18.35
   0  -1  -5  382.92   18.09
   0  -1  -5  361.75   17.55
   0  -1  -5  361.29   17.76
   0  -1   5  363.57   18.69
   0  -1  -5  352.54   17.07
   0  -1   5  390.92   18.19
   0  -1  -5  346.35   18.03
   0  -1   5  376.19   18.89
   0  -1  -5  354.94   17.72
   0  -1   5  376.92   18.39
   0  -1   6 1586.16   54.13
   0  -1   6 1635.69   54.37
   0  -1   6 1668.70   53.98
   0  -1  -6 1585.73   53.03
   0  -1  -6 1580.17   52.94
   0  -1  -6 1611.19   52.70
   0  -1   6 1574.57   53.95
   0  -1   6 1688.36   53.08
   0  -1   6 1606.00   55.06
   0  -1  -6 1591.20   53.36
   0  -1  -6 1567.55   53.97
   0  -1   6 1725.34   53.73
   0  -1   6 1609.52   54.00
   0  -1   6 1582.21   54.97
   0  -1  -6 1661.82   53.81
   0  -1   7  174.12   14.23
   0  -1   7  184.43   14.60
   0  -1   7  168.27   13.87
   0  -1  -7  160.58   13.35
   0  -1  -7  181.53   14.31
   0  -1   7  201.83   14.97
   0  -1   7  195.17   14.67
   0  -1   7  192.04   15.38
   0  -1   7  191.71   13.83
   0  -1  -7  190.42   14.10
   0  -1  -7  175.72   13.85
   0  -1   7  171.33   14.51
   0  -1  -7  181.65   14.32
   0  -1   7  200.79   15.25
   0  -1   7  187.72   14.17
   0  -1  -7  173.83   14.38
   0  -1   8   49.01    4.26
   0  -1  -8   46.43    4.18
   0  -1   8   42.28    7.37
   0  -1  -8   40.58    7.32
   0  -1  -8   55.00    8.49
   0  -1  -8   38.73    7.25
   0  -1  -8   55.15    8.28
   0  -1   8   50.53    8.21
   0  -1   8   60.53    8.26
   0  -1   8   48.77    4.30
   0  -1  -8   46.13    4.17
   0  -1  -8   44.20    4.06
   0  -1   8   52.46    4.23
   0  -1  -8   55.52    4.76
   0  -1   8   51.83    4.26
   0  -1   8   51.72    4.60
   0  -1  -8   52.87    4.57
   0  -1  -8   48.57    4.49
   0  -1   8   53.36    4.40
   0  -1   8   48.39    4.20
   0  -1  -8   49.59    4.45
   0  -1   8   52.61    8.50
   0  -1   8   43.03    7.69
   0  -1  -8   52.66    4.63
   0  -1   8   55.64    4.45
   0  -1   8   43.16    7.07
   0  -1  -8   52.56    8.59
   0  -1  -8   58.44    8.59
   0  -1   8   53.95    8.42
   0  -1   8   62.74    9.02
   0  -1   8   50.67    8.55
   0  -1   8   51.03    4.16
   0  -1  -8   46.54    4.35
   0  -1   9  588.94   19.93
   0  -1   9  606.43   20.21
   0  -1  -9  570.44   20.62
   0  -1  -9  583.39   20.30
   0  -1   9  565.52   20.23
   0  -1  -9  548.04   19.32
   0  -1  -9  547.28   30.91
   0  -1   9  661.59   33.59
   0  -1   9  615.24   32.68
   0  -1  -9  596.48   32.11
   0  -1   9  652.94   33.80
   0  -1  -9  542.53   30.70
   0  -1  -9  586.53   32.28
   0  -1   9  579.40   30.30
   0  -1  -9  569.26   20.32
   0  -1   9  605.53   20.66
   0  -1  -9  575.47   20.47
   0  -1   9  562.59   20.37
   0  -1   9  582.08   20.14
   0  -1   9  593.92   20.18
   0  -1  -9  539.55   20.83
   0  -1   9  605.70   19.92
   0  -1   9  587.46   20.93
   0  -1  -9  553.82   20.87
   0  -1  -9  551.55   20.59
   0  -1   9  604.77   20.63
   0  -1  -9  548.74   20.68
   0  -1   9  547.46   20.20
   0  -1   9  599.60   20.52
   0  -1   9  603.53   19.45
   0  -1   9  590.72   19.31
   0  -1  -9  590.04   20.90
   0  -1  -9  572.88   19.40
   0  -1  -9  580.63   19.71
   0  -1  -9  593.99   19.83
   0  -1   9  556.10   31.65
   0  -1   9  556.61   31.39
   0  -1   9  567.80   33.07
   0  -1  -9  602.34   32.51
   0  -1   9  588.70   20.52
   0  -1  -9  632.11   33.74
   0  -1   9  634.14   31.97
   0  -1   9  614.81   33.17
   0  -1   9  536.40   31.44
   0  -1  10  251.15   11.59
   0  -1  10  244.39   11.53
   0  -1 -10  238.53   11.03
   0  -1  10  229.59   11.61
   0  -1 -10  248.75   12.18
   0  -1 -10  249.85   11.85
   0  -1  10  264.70   22.07
   0  -1  10  273.40   22.40
   0  -1 -10  231.39   20.71
   0  -1 -10  231.25   20.13
   0  -1  10  266.85   21.97
   0  -1  10  282.31   20.90
   0  -1 -10  250.52   21.28
   0  -1  10  231.18   11.84
   0  -1  10  237.40   11.77
   0  -1 -10  230.64   11.72
   0  -1 -10  217.87   11.44
   0  -1 -10  230.82   12.25
   0  -1  10  270.50   12.04
   0  -1  10  244.24   11.76
   0  -1  10  228.33   10.99
   0  -1  10  239.70   12.30
   0  -1 -10  255.49   12.58
   0  -1  10  265.69   12.30
   0  -1 -10  245.06   12.25
   0  -1  10  253.72   12.03
   0  -1  10  245.33   11.99
   0  -1 -10  236.14   12.26
   0  -1  10  252.21   11.01
   0  -1  10  246.85   10.99
   0  -1 -10  240.73   12.37
   0  -1 -10  232.29   12.05
   0  -1 -10  230.75   11.00
   0  -1 -10  249.25   11.10
   0  -1 -10  236.24   11.07
   0  -1  10  227.24   20.58
   0  -1 -10  263.63   21.66
   0  -1 -10  265.51   20.54
   0  -1  10  247.85   21.42
   0  -1  10  230.88   19.64
   0  -1  10  228.35   11.81
   0  -1 -10  247.28   21.64
   0  -1 -10  257.01   21.25
   0  -1 -10  260.08   21.57
   0  -1  10  241.77   21.37
   0  -1  10  243.03   21.42
   0  -1 -11   49.56    5.11
   0  -1 -11   39.16    4.74
   0  -1  11   48.56    5.00
   0  -1  11   53.96    5.22
   0  -1  11   51.17    5.26
   0  -1 -11   49.04    4.73
   0  -1 -11   60.27    5.83
   0  -1 -11   45.29    5.04
   0  -1  11   31.40    8.64
   0  -1  11   49.54    9.95
   0  -1  11   48.97   10.19
   0  -1  11   45.56    8.97
   0  -1 -11   47.50    9.73
   0  -1 -11   44.68    9.70
   0  -1 -11   50.61    5.34
   0  -1  11   45.78    5.09
   0  -1 -11   49.14    5.18
   0  -1  11   59.96    5.80
   0  -1  11   45.54    4.99
   0  -1 -11   44.62    5.32
   0  -1  11   49.04    5.07
   0  -1  11   43.20    4.87
   0  -1  11   50.27    4.93
   0  -1 -11   54.46    5.74
   0  -1  11   45.88    5.12
   0  -1 -11   52.98    5.61
   0  -1 -11   56.50    5.81
   0  -1  11   46.01    5.09
   0  -1  11   62.49    5.81
   0  -1  11   54.53    4.83
   0  -1 -11   52.31    5.71
   0  -1 -11   53.04    4.92
   0  -1 -11   46.94    5.39
   0  -1 -11   54.08    5.00
   0  -1 -11   45.13    4.49
   0  -1  11   39.94    9.13
   0  -1 -11   51.65   10.34
   0  -1 -11   49.09    9.33
   0  -1  11   40.83    9.12
   0  -1 -11   44.45    9.65
   0  -1 -11   52.46   10.13
   0  -1  11   47.30    9.57
   0  -1  11   47.11    5.32
   0  -1 -11   64.95   11.58
   0  -1  11   41.13    9.40
   0  -1  11   42.41    9.97
   0  -1 -12  117.26    8.57
   0  -1 -12  113.43    8.44
   0  -1  12  120.86    8.68
   0  -1 -12  113.71    7.65
   0  -1 -12  114.45    8.65
   0  -1 -12  112.78    8.24
   0  -1  12  131.21   13.38
   0  -1  12   88.32   14.46
   0  -1  12  120.03   16.30
   0  -1  12  120.53    8.30
   0  -1  12  114.24    8.25
   0  -1 -12  123.27    8.59
   0  -1  12  113.94    8.29
   0  -1  12  105.47    8.34
   0  -1  12  106.50    8.32
   0  -1 -12  114.17    8.53
   0  -1 -12   98.88    8.53
   0  -1  12  107.93    8.09
   0  -1  12  114.48    8.27
   0  -1 -12  112.92    8.79
   0  -1  12  119.87    8.78
   0  -1 -12  109.51    8.77
   0  -1 -12  102.55    8.59
   0  -1  12  112.25   13.99
   0  -1 -12   91.56   14.20
   0  -1 -12  135.25   17.56
   0  -1  12  137.99   17.66
   0  -1  12  135.37    9.20
   0  -1  12  119.77    8.62
   0  -1 -12  104.56    8.55
   0  -1  12  120.90    7.60
   0  -1 -12  100.83    8.49
   0  -1 -12   95.85    8.27
   0  -1 -12  103.90    7.40
   0  -1 -12  119.46    7.88
   0  -1 -12  115.68    7.52
   0  -1 -12  110.12   15.92
   0  -1  12  108.55   15.58
   0  -1 -12  123.12   14.70
   0  -1  12  108.87   15.77
   0  -1  12  124.78    8.69
   0  -1  12  119.04   14.71
   0  -1  12  117.76    8.81
   0  -1 -12   84.69   14.25
   0  -1 -12  134.28   17.19
   0  -1 -12  100.65   14.85
   0  -1  12  118.24   16.46
   0  -1  12  116.10   16.61
   0  -1  12  131.53   17.49
   0  -1  12  104.83   16.04
   0  -1 -13  359.36   16.65
   0  -1 -13  339.93   16.23
   0  -1  13  354.77   16.11
   0  -1  13  333.59   15.71
   0  -1  13  325.92   16.29
   0  -1 -13  350.59   16.24
   0  -1 -13  352.45   16.88
   0  -1  13  381.22   30.86
   0  -1  13  349.62   29.94
   0  -1 -13  327.40   16.03
   0  -1  13  332.84   16.38
   0  -1  13  334.60   15.96
   0  -1 -13  325.86   16.15
   0  -1  13  323.25   16.37
   0  -1  13  349.09   16.35
   0  -1  13  361.13   16.49
   0  -1 -13  362.07   17.69
   0  -1  13  352.13   29.70
   0  -1 -13  436.07   28.35
   0  -1 -13  335.82   29.64
   0  -1  13  387.11   27.67
   0  -1 -13  367.17   30.43
   0  -1 -13  342.55   17.12
   0  -1 -13  342.97   17.35
   0  -1  13  322.48   16.41
   0  -1 -13  359.43   17.30
   0  -1  13  382.07   17.54
   0  -1  13  358.85   16.64
   0  -1 -13  321.03   16.78
   0  -1 -13  368.55   17.82
   0  -1 -13  308.71   14.56
   0  -1 -13  357.52   17.37
   0  -1 -13  312.98   16.37
   0  -1 -13  337.17   15.05
   0  -1  13  349.13   29.81
   0  -1  13  391.25   30.93
   0  -1 -13  353.78   26.38
   0  -1 -13  333.12   29.39
   0  -1  13  371.66   16.77
   0  -1 -13  326.20   27.51
   0  -1 -13  325.25   27.39
   0  -1  13  361.23   27.89
   0  -1 -13  313.24   29.18
   0  -1  13  335.76   16.54
   0  -1 -13  308.21   29.00
   0  -1  13  305.31   27.24
   0  -1  13  332.64   29.15
   0  -1  13  327.00   29.31
   0  -1  13  321.09   28.92
   0  -1 -14  101.24    8.19
   0  -1 -14  101.09    8.09
   0  -1  14   83.23    7.30
   0  -1  14   93.24    7.66
   0  -1  14   92.72    7.24
   0  -1  14   89.47    7.82
   0  -1 -14   76.21    7.06
   0  -1 -14   84.17    7.77
   0  -1  14   97.49    7.29
   0  -1 -14   82.14   14.18
   0  -1  14  119.74   16.38
   0  -1  14   98.07   14.96
   0  -1  14  123.68   17.05
   0  -1  14   86.31   13.96
   0  -1  14  127.49   16.98
   0  -1 -14  106.81   15.77
   0  -1  14  104.05    8.24
   0  -1 -14   98.65    8.12
   0  -1  14   91.68    7.65
   0  -1 -14   86.61    7.57
   0  -1  14   88.63    7.58
   0  -1  14   86.50    7.57
   0  -1 -14   97.78    8.68
   0  -1 -14   89.47    8.07
   0  -1  14   95.11    8.27
   0  -1 -14  100.04    8.60
   0  -1 -14   94.57    8.58
   0  -1  14   93.65    7.56
   0  -1 -14   83.49    8.26
   0  -1  14   87.04    7.91
   0  -1  14  106.94    8.39
   0  -1 -14   96.58    8.68
   0  -1 -14   97.26    8.33
   0  -1 -14  107.25    8.73
   0  -1  14   91.46   14.44
   0  -1  14   69.52   13.52
   0  -1 -14   91.11   14.55
   0  -1  14   94.38    8.00
   0  -1  14  107.80   14.30
   0  -1 -14   95.59   14.44
   0  -1  14   98.89    8.28
   0  -1 -14   82.61   12.94
   0  -1  14   90.51   14.63
   0  -1  14  111.19   16.08
   0  -1  14   70.76   13.38
   0  -1  14   85.05   15.01
   0  -1  15   11.88    2.64
   0  -1  15    8.92    2.64
   0  -1 -15   11.52    2.94
   0  -1 -15   10.10    2.58
   0  -1 -15    9.18    2.94
   0  -1 -15    7.80    3.31
   0  -1  15   12.57    3.18
   0  -1  15   11.13    2.74
   0  -1 -15    4.76    2.19
   0  -1  15    9.71    2.77
   0  -1  15    7.95    2.10
   0  -1 -15   10.37    2.91
   0  -1  15   10.08    2.97
   0  -1 -15    7.72    2.83
   0  -1  15   13.52    3.19
   0  -1  15   10.29    3.02
   0  -1 -15   13.80    3.35
   0  -1 -15   12.24    3.22
   0  -1  15    8.14    2.84
   0  -1  15    8.50    2.86
   0  -1 -15   11.68    3.06
   0  -1 -15   14.57    3.43
   0  -1 -15   10.77    3.12
   0  -1 -15    8.93    3.03
   0  -1  15   10.89    2.92
   0  -1  15    7.11    2.86
   0  -1 -15   13.86    3.29
   0  -1 -15   11.25    3.23
   0  -1  15    9.28    2.48
   0  -1  16   33.63    4.11
   0  -1  16   36.51    4.58
   0  -1 -16   33.59    4.38
   0  -1 -16   32.30    3.97
   0  -1 -16   35.56    4.27
   0  -1 -16   41.18    5.09
   0  -1 -16   36.18    4.73
   0  -1  16   40.20    4.66
   0  -1 -16   34.83    4.86
   0  -1 -16   28.22    4.39
   0  -1  16   39.75    4.93
   0  -1  16   35.98    4.13
   0  -1  16   38.97    4.90
   0  -1  16   41.85    4.77
   0  -1 -16   31.93    4.65
   0  -1 -16   35.08    3.94
   0  -1 -16   36.32    4.94
   0  -1 -16   29.19    4.52
   0  -1 -16   27.23    4.16
   0  -1 -16   37.00    4.73
   0  -1 -16   31.80    4.62
   0  -1  16   25.05    4.17
   0  -1  16   44.44    4.83
   0  -1 -16   33.09    4.41
   0  -1  16   41.13    4.95
   0  -1 -16   32.95    4.07
   0  -1  16   32.39    4.23
   0  -1 -16   33.33    4.93
   0  -1 -17   70.68    6.33
   0  -1  17   75.99    6.27
   0  -1  17   74.16    5.70
   0  -1  17   83.44    5.97
   0  -1  17   75.62    6.14
   0  -1 -17   74.56    6.51
   0  -1 -17   80.56    6.50
   0  -1 -17   72.99    5.87
   0  -1 -17   70.11    6.05
   0  -1 -17   67.55    5.64
   0  -1  17   82.54    6.37
   0  -1 -17   79.04    6.46
   0  -1  17   76.66    5.74
   0  -1  17   74.79    6.24
   0  -1 -17   82.20    6.35
   0  -1 -17   72.12    5.98
   0  -1 -17   73.73    6.41
   0  -1 -17   84.31    6.42
   0  -1 -17   75.06    6.02
   0  -1 -17   70.80    5.36
   0  -1  17   74.37    5.73
   0  -1  18    3.18    1.45
   0  -1 -18    5.79    1.71
   0  -1 -18    4.20    1.45
   0  -1 -18    4.11    1.62
   0  -1  18    2.92    1.34
   0  -1 -18    5.74    1.70
   0  -1 -18    1.67    1.27
   0  -1  18    5.61    1.64
   0  -1  18    2.66    1.25
   0  -1 -18    4.49    1.60
   0  -1 -18    3.10    1.44
   0  -1 -18    4.21    1.76
   0  -1 -18    4.31    1.58
   0  -1 -19    7.09    1.30
   0  -1 -19    6.01    1.27
   0   0  -2 3825.43  103.53
   0   0  -2 3874.91  102.85
   0   0   2 4058.73  104.07
   0   0   2 4283.45  103.59
   0   0  -2 4129.28  103.48
   0   0   2 4171.41  103.48
   0   0  -3  762.08   25.49
   0   0   3  776.65   25.85
   0   0   3  754.92   24.56
   0   0  -3  760.69   24.55
   0   0   3  805.46   25.28
   0   0   3  775.77   25.16
   0   0  -3  774.95   25.13
   0   0  -4 2555.28   74.22
   0   0  -4 2610.33   72.84
   0   0   4 2708.14   73.21
   0   0   4 2775.70   74.18
   0   0  -4 2527.26   73.58
   0   0   4 2707.46   73.99
   0   0   5 1514.35   50.03
   0   0   5 1669.13   50.47
   0   0   5 1476.48   49.86
   0   0  -5 1551.48   50.64
   0   0   5 1540.84   50.10
   0   0   5 1628.17   51.94
   0   0  -5 1596.53   50.16
   0   0   5 1483.69   49.72
   0   0   5 1588.04   50.51
   0   0  -5 1588.38   50.29
   0   0   5 1686.43   49.74
   0   0  -5 1572.34   50.08
   0   0  -5 1585.26   50.11
   0   0  -5 1681.81   50.46
   0   0   5 1694.52   50.19
   0   0   5 1627.29   50.28
   0   0   6  313.00   18.24
   0   0   6  307.41   18.21
   0   0  -6  365.96   19.04
   0   0   6  374.02   18.95
   0   0   6  377.69   19.32
   0   0  -6  364.67   19.65
   0   0   6  318.26   18.26
   0   0  -6  372.82   19.04
   0   0   6  335.38   18.65
   0   0   6  335.68   19.59
   0   0  -6  361.61   19.01
   0   0   6  353.30   18.11
   0   0   6  360.14   19.53
   0   0  -6  338.83   18.65
   0   0  -6  365.79   19.14
   0   0   7  132.70   12.16
   0   0   7  145.65   12.17
   0   0  -7  125.04   11.67
   0   0   7  142.24   13.05
   0   0  -7  140.33   12.12
   0   0  -7  159.15   13.02
   0   0  -7  133.59   12.00
   0   0  -7  140.09   12.31
   0   0   7  153.79   12.34
   0   0   7  161.21   13.40
   0   0   7  140.26   11.30
   0   0  -7  137.33   12.57
   0   0  -7  126.43   11.71
   0   0   8    1.39    1.37
   0   0  -8    2.41    1.38
   0   0  -8    2.56    1.33
   0   0   8    3.03    2.31
   0   0   8    1.07    2.20
   0   0  -8    1.73    1.32
   0   0  -8    0.29    1.08
   0   0   8    0.27    1.18
   0   0  -8    0.65    1.44
   0   0  -8    4.19    3.03
   0   0  -8   -1.06    2.66
   0   0  -8    1.07    2.45
   0   0   8   -1.11    2.54
   0   0   8    1.89    2.16
   0   0   8    2.19    1.22
   0   0  -8    3.48    1.58
   0   0   8    2.80    1.54
   0   0  -8    0.61    1.37
   0   0  -8    2.50    1.63
   0   0   8    1.40    1.41
   0   0  -8    1.27    1.42
   0   0  -8    0.92    1.40
   0   0  -8   -1.14    2.60
   0   0  -8    2.05    2.97
   0   0   8    0.28    1.19
   0   0  -8    1.06    1.88
   0   0   8   -0.90    2.42
   0   0  -8    1.05    2.15
   0   0   8    1.60    1.22
   0   0   8    1.62    1.24
   0   0  -9    1.06    1.66
   0   0   9    0.99    1.26
   0   0  -9    3.01    1.49
   0   0  -9    3.23    1.38
   0   0   9   -1.28    2.27
   0   0   9    1.20    3.00
   0   0  -9    1.26    2.23
   0   0   9    1.11    2.26
   0   0   9    2.63    3.55
   0   0  -9    3.81    3.44
   0   0  -9    3.73    2.84
   0   0  -9    3.71    1.73
   0   0   9    0.31    1.27
   0   0  -9    3.77    1.72
   0   0   9    2.58    1.61
   0   0  -9    1.14    1.56
   0   0   9    2.58    1.44
   0   0   9    2.12    1.24
   0   0   9    0.97    1.19
   0   0  -9    2.24    1.62
   0   0  -9    2.89    1.65
   0   0   9    1.33    1.36
   0   0  -9    0.74    1.25
   0   0   9    4.99    1.80
   0   0   9    3.67    1.35
   0   0  -9    2.62    1.76
   0   0   9    2.87    1.28
   0   0   9    2.01    1.24
   0   0  -9    1.78    1.14
   0   0  -9    2.37    1.25
   0   0  -9    2.28    1.20
   0   0  -9    3.25    1.73
   0   0   9    1.34    1.28
   0   0  -9    6.26    3.39
   0   0  -9    6.75    3.90
   0   0  -9    2.41    2.76
   0   0   9    1.05    2.85
   0   0  -9    2.50    2.86
   0   0   9    3.19    1.46
   0   0   9    3.77    1.70
   0   0 -10  370.73   15.95
   0   0 -10  399.76   16.02
   0   0 -10  349.32   14.72
   0   0  10  399.07   16.02
   0   0  10  357.82   26.18
   0   0  10  385.46   26.41
   0   0  10  337.88   25.96
   0   0 -10  368.69   26.18
   0   0 -10  327.19   24.86
   0   0  10  390.23   25.02
   0   0 -10  369.69   26.51
   0   0  10  400.36   15.68
   0   0 -10  384.67   16.04
   0   0 -10  400.64   16.05
   0   0  10  380.71   15.60
   0   0  10  384.49   15.77
   0   0 -10  372.08   16.44
   0   0  10  364.29   15.14
   0   0 -10  383.47   16.30
   0   0  10  370.95   15.59
   0   0 -10  383.44   16.40
   0   0 -10  354.44   16.02
   0   0  10  367.09   15.64
   0   0  10  405.37   15.68
   0   0  10  398.17   15.11
   0   0  10  370.71   14.74
   0   0 -10  394.12   16.61
   0   0  10  392.98   15.09
   0   0 -10  373.01   14.83
   0   0 -10  380.99   15.07
   0   0 -10  356.14   14.82
   0   0 -10  394.87   16.40
   0   0 -10  321.69   24.41
   0   0  10  385.65   24.70
   0   0  10  354.31   15.56
   0   0 -10  328.06   25.94
   0   0 -10  373.76   26.16
   0   0 -10  358.60   25.97
   0   0  10  414.31   15.89
   0   0  10  385.71   15.66
   0   0  11  240.42   12.11
   0   0  11  242.39   12.24
   0   0 -11  223.32   11.29
   0   0 -11  245.31   12.39
   0   0 -11  229.23   12.37
   0   0  11  256.37   12.74
   0   0  11  253.92   22.40
   0   0  11  223.69   20.90
   0   0  11  241.29   22.35
   0   0 -11  210.53   21.07
   0   0  11  232.97   20.18
   0   0 -11  232.74   21.55
   0   0  11  295.60   24.62
   0   0 -11  243.13   22.40
   0   0  11  242.30   12.12
   0   0 -11  237.38   12.32
   0   0  11  253.42   12.02
   0   0 -11  219.63   12.03
   0   0  11  221.48   12.02
   0   0  11  240.79   12.27
   0   0 -11  245.42   13.30
   0   0  11  261.26   12.53
   0   0  11  245.47   11.91
   0   0 -11  235.89   12.64
   0   0 -11  231.72   12.69
   0   0  11  259.50   12.76
   0   0 -11  241.48   12.94
   0   0  11  258.95   12.73
   0   0 -11  226.03   12.61
   0   0  11  238.84   12.05
   0   0 -11  233.19   12.83
   0   0  11  240.03   11.54
   0   0  11  255.28   11.80
   0   0 -11  228.82   11.40
   0   0 -11  239.06   12.67
   0   0 -11  228.57   11.21
   0   0 -11  230.15   11.39
   0   0 -11  246.61   12.87
   0   0 -11  225.48   19.25
   0   0 -11  215.84   21.55
   0   0  11  219.97   12.11
   0   0 -11  218.85   20.61
   0   0 -11  230.06   22.36
   0   0 -11  198.70   20.29
   0   0  11  239.46   19.90
   0   0 -11  203.55   11.44
   0   0 -11  232.03   11.93
   0   0  12   20.54    3.55
   0   0  12   17.60    3.51
   0   0  12   28.87    4.20
   0   0 -12   22.19    3.73
   0   0 -12   18.19    3.60
   0   0  12   21.54    7.77
   0   0  12   27.03    7.61
   0   0 -12   33.04    8.72
   0   0  12   18.44    7.32
   0   0  12   21.45    6.93
   0   0  12   15.72    5.11
   0   0 -12   19.29    7.40
   0   0 -12   19.15    7.08
   0   0  12   19.96    3.72
   0   0  12   22.92    3.73
   0   0 -12   19.01    3.72
   0   0  12   27.38    3.77
   0   0 -12   25.98    4.04
   0   0  12   22.17    3.95
   0   0 -12   22.14    4.22
   0   0  12   19.23    3.33
   0   0 -12   22.45    3.97
   0   0 -12   13.92    3.42
   0   0  12   17.56    3.59
   0   0  12   24.26    3.94
   0   0 -12   24.96    4.16
   0   0 -12   21.51    4.14
   0   0  12   26.83    4.01
   0   0  12   19.59    3.67
   0   0  12   18.17    3.12
   0   0  12   23.14    3.62
   0   0 -12   20.00    4.13
   0   0 -12   19.76    3.33
   0   0 -12   27.33    4.55
   0   0 -12   19.46    3.80
   0   0 -12   18.64    3.21
   0   0 -12   17.08    6.46
   0   0 -12   23.36    5.99
   0   0 -12   20.86    3.85
   0   0 -12   20.46    3.74
   0   0 -12   26.39    8.06
   0   0  12   18.46    3.30
   0   0 -12   25.91    6.86
   0   0 -12   29.34    7.52
   0   0  12   25.82    4.21
   0   0  12   24.36    6.25
   0   0 -13   35.03    4.76
   0   0 -13   31.81    4.57
   0   0  13   29.56    4.46
   0   0  13   29.66    4.55
   0   0 -13   27.79    4.53
   0   0 -13   25.55    4.11
   0   0  13   25.89    4.47
   0   0  13   42.06    9.41
   0   0 -13   44.69   11.22
   0   0  13   52.53   10.36
   0   0 -13   31.32    8.83
   0   0 -13   29.41    8.62
   0   0  13   23.96    8.20
   0   0  13   37.83    8.10
   0   0  13   29.35    8.87
   0   0  13   27.98    4.26
   0   0 -13   27.17    4.45
   0   0  13   24.49    3.78
   0   0 -13   33.87    4.73
   0   0  13   17.83    3.89
   0   0 -13   25.12    4.66
   0   0  13   29.12    4.44
   0   0  13   30.92    4.25
   0   0  13   25.03    4.30
   0   0  13   30.38    4.51
   0   0 -13   35.27    5.34
   0   0 -13   22.92    4.44
   0   0 -13   39.61    5.33
   0   0 -13   33.91    5.21
   0   0  13   25.61    4.41
   0   0  13   27.26    4.07
   0   0  13   33.07    4.28
   0   0 -13   27.50    4.63
   0   0 -13   30.91    4.76
   0   0 -13   27.28    3.79
   0   0 -13   24.21    4.39
   0   0 -13   23.63    3.74
   0   0 -13   37.94    7.79
   0   0 -13   45.44   10.59
   0   0 -13   48.99    9.67
   0   0  13   24.71    4.37
   0   0  13   29.40    4.33
   0   0  13   43.36    8.56
   0   0 -13   40.97    9.17
   0   0  13   33.84    8.68
   0   0  13   25.70    8.51
   0   0 -14   83.21    7.45
   0   0 -14   85.66    7.67
   0   0  14   98.27    7.97
   0   0  14   95.97    7.94
   0   0  14  100.71    8.45
   0   0  14   88.54    6.58
   0   0 -14   95.47    8.09
   0   0  14   81.97    6.31
   0   0 -14   85.00    7.41
   0   0 -14   87.32    8.27
   0   0  14  111.98   15.74
   0   0  14  119.90   15.99
   0   0 -14   78.44   13.94
   0   0  14   87.88    7.17
   0   0 -14   84.33    7.33
   0   0  14   95.39    8.27
   0   0 -14   80.70    7.39
   0   0  14   96.65    7.76
   0   0 -14   90.41    7.81
   0   0  14   94.44    7.88
   0   0 -14   93.82    8.59
   0   0  14  102.78    8.35
   0   0 -14  120.44   16.76
   0   0 -14   91.36   14.59
   0   0  14  118.03   16.27
   0   0  14   96.56   15.52
   0   0 -14   97.86    8.47
   0   0 -14   92.08    8.34
   0   0 -14   88.04    8.12
   0   0  14   93.90    8.17
   0   0 -14   92.55    8.43
   0   0  14   93.32    7.72
   0   0  14   95.76    8.17
   0   0 -14  107.81    8.94
   0   0 -14   87.38    8.14
   0   0 -14   81.57    7.60
   0   0 -14  107.39   15.69
   0   0  14   93.84    7.71
   0   0 -14   98.43   14.41
   0   0  14  101.04    8.45
   0   0 -14   97.01   13.68
   0   0  14   79.16   13.68
   0   0  14   71.26   13.07
   0   0 -15    1.43    1.61
   0   0  15    1.62    1.83
   0   0 -15   -1.07    1.82
   0   0 -15   -0.59    2.25
   0   0  15    0.51    1.82
   0   0 -15   -0.61    1.97
   0   0  15   -0.48    1.55
   0   0  15    0.42    1.54
   0   0 -15    0.51    1.64
   0   0  15    3.25    1.92
   0   0 -15    2.94    2.24
   0   0 -15    1.84    1.63
   0   0  15    0.94    1.27
   0   0  15    1.55    1.83
   0   0  15    0.55    1.77
   0   0 -15   -0.55    1.50
   0   0 -15   -1.18    2.27
   0   0 -15    2.81    2.30
   0   0  15    1.86    1.85
   0   0  15    0.55    2.10
   0   0 -15    1.19    1.72
   0   0 -15   -0.59    1.81
   0   0 -15   -1.28    1.80
   0   0 -15    0.57    2.09
   0   0 -15    0.54    1.84
   0   0  15    2.77    1.95
   0   0  15    0.55    1.78
   0   0  15    0.97    1.57
   0   0  15   -0.50    1.69
   0   0 -15    3.61    2.42
   0   0 -15   -0.52    2.25
   0   0  16   35.44    4.73
   0   0 -16   26.63    4.11
   0   0 -16   33.93    4.83
   0   0  16   30.49    4.42
   0   0 -16   24.08    4.35
   0   0  16   26.70    3.85
   0   0 -16   21.90    3.41
   0   0  16   18.64    3.30
   0   0 -16   23.41    3.72
   0   0  16   27.22    4.18
   0   0 -16   17.42    3.30
   0   0  16   24.87    3.30
   0   0 -16   29.85    4.51
   0   0 -16   30.74    4.62
   0   0 -16   26.71    4.18
   0   0  16   30.40    4.24
   0   0  16   31.57    4.36
   0   0 -16   28.82    4.68
   0   0  16   32.43    4.02
   0   0  16   27.18    4.22
   0   0 -16   33.70    4.83
   0   0 -16   21.30    3.93
   0   0 -16   35.32    4.75
   0   0  16   28.13    3.84
   0   0  16   33.79    4.24
   0   0 -16   31.33    4.41
   0   0 -16   34.26    4.58
   0   0  17    5.59    2.05
   0   0  17    6.69    1.87
   0   0 -17    5.25    1.96
   0   0  17    6.68    2.05
   0   0 -17    5.18    2.00
   0   0 -17    4.21    2.04
   0   0  17    5.72    2.05
   0   0 -17    3.90    2.13
   0   0  17    5.78    1.97
   0   0  17    8.03    2.21
   0   0 -17    6.77    2.36
   0   0  17    6.59    1.68
   0   0  17    4.50    1.92
   0   0 -17    7.05    2.51
   0   0 -17    5.59    2.24
   0   0 -17    4.49    2.09
   0   0 -17    4.45    1.82
   0   0 -17    5.45    2.00
   0   0 -17    5.87    1.96
   0   0 -17    7.61    2.07
   0   0  17    4.00    1.83
   0   0  17    5.62    1.72
   0   0 -18    3.33    1.63
   0   0 -18    4.70    1.57
   0   0  18    3.01    1.41
   0   0 -18    3.55    1.50
   0   0 -18    1.26    1.21
   0   0  18    3.93    1.55
   0   0 -18    1.95    1.25
   0   0 -18    2.78    1.42
   0   0 -18    3.72    1.44
   0   0 -18    2.58    1.48
   0   0  18    2.64    1.25
   0   0  18    3.77    1.48
   0   0  18    3.50    1.40
   0   0 -18    2.33    1.49
   0   0 -18    3.19    1.68
   0   0 -19    9.51    1.54
   0   0 -19    4.43    1.22
   0   1   0   -0.08    0.34
   0   1   0    0.41    0.36
   0   1   1  440.49   13.87
   0   1  -1  442.67   12.96
   0   1  -1  434.52   12.72
   0   1   1  447.05   13.19
   0   1   1  428.99   12.56
   0   1  -1  414.94   13.14
   0   1   1  446.48   12.61
   0   1  -1  431.00   14.35
   0   1   2  792.54   23.44
   0   1  -2  772.61   23.59
   0   1   2  794.64   24.07
   0   1  -2  764.22   23.67
   0   1  -2  792.50   25.01
   0   1  -2  805.75   24.14
   0   1  -2  793.37   24.13
   0   1   3 1497.30   42.57
   0   1   3 1471.66   43.16
   0   1  -3 1413.12   42.54
   0   1   3 1493.62   42.74
   0   1  -3 1546.32   42.98
   0   1  -3 1375.24   43.53
   0   1  -3 1498.67   42.96
   0   1   4 2498.76   68.98
   0   1   4 2457.37   67.87
   0   1   4 2445.80   69.32
   0   1  -4 2277.30   68.47
   0   1   4 2455.52   68.66
   0   1  -4 2559.39   69.19
   0   1  -4 2389.78   68.99
   0   1  -4 2478.77   70.39
   0   1   5  344.82   16.54
   0   1   5  359.99   17.53
   0   1   5  361.89   17.63
   0   1   5  390.91   17.66
   0   1  -5  328.18   17.24
   0   1  -5  336.96   17.27
   0   1  -5  311.97   16.66
   0   1   5  382.09   18.58
   0   1  -5  369.95   17.58
   0   1  -5  331.60   17.89
   0   1  -5  371.79   17.72
   0   1   6 1632.97   54.32
   0   1   6 1757.63   53.79
   0   1   6 1711.95   55.16
   0   1   6 1697.57   56.36
   0   1   6 1694.84   53.92
   0   1  -6 1629.22   54.87
   0   1  -6 1631.44   56.09
   0   1  -6 1675.28   54.79
   0   1  -6 1633.20   54.23
   0   1   7  176.85   14.00
   0   1   7  194.67   13.83
   0   1  -7  180.16   14.01
   0   1  -7  191.80   14.48
   0   1  -7  213.91   16.22
   0   1  -7  181.62   14.37
   0   1   7  185.58   14.74
   0   1   7  193.86   14.01
   0   1   7  175.78   14.11
   0   1  -8   39.54    3.96
   0   1   8   36.26    3.59
   0   1  -8   30.27    3.53
   0   1   8   43.08    7.53
   0   1   8   40.21    6.85
   0   1   8   48.07    7.42
   0   1   8   33.42    6.74
   0   1  -8   46.85    7.94
   0   1   8   37.40    3.54
   0   1   8   38.47    3.78
   0   1  -8   40.96    4.22
   0   1   8   40.04    3.83
   0   1   8   39.29    3.71
   0   1   8   37.25    3.59
   0   1   8   40.39    3.90
   0   1  -8   38.41    3.95
   0   1  -8   43.46    4.22
   0   1  -8   40.68    4.10
   0   1   8   42.07    3.88
   0   1  -8   33.91    3.95
   0   1   8   41.76    3.95
   0   1   8   40.04    3.64
   0   1   8   44.78    3.86
   0   1   8   39.88    3.70
   0   1  -8   44.20    4.31
   0   1  -8   41.23    4.04
   0   1  -8   45.16    4.24
   0   1   8   44.48    4.00
   0   1   8   49.32    6.84
   0   1  -8   54.62    8.81
   0   1  -8   39.74    7.13
   0   1  -8   42.37    7.33
   0   1   8   40.40    3.86
   0   1   8   39.33    3.66
   0   1   8   39.48    3.78
   0   1  -8   41.00    4.11
   0   1  -8   38.15    3.86
   0   1  -9  610.90   21.11
   0   1  -9  606.53   21.08
   0   1   9  574.40   19.75
   0   1   9  623.69   20.72
   0   1   9  604.91   31.29
   0   1   9  579.37   32.20
   0   1  -9  578.98   32.19
   0   1   9  596.96   31.03
   0   1   9  614.60   33.71
   0   1   9  640.73   20.53
   0   1   9  585.42   20.61
   0   1   9  614.06   20.23
   0   1  -9  611.95   21.72
   0   1   9  619.15   20.39
   0   1   9  611.81   20.84
   0   1   9  607.15   21.01
   0   1   9  614.72   20.59
   0   1  -9  577.87   21.34
   0   1  -9  552.71   20.95
   0   1  -9  569.76   21.14
   0   1  -9  579.78   21.24
   0   1   9  582.82   20.57
   0   1   9  599.32   20.28
   0   1   9  615.06   20.32
   0   1   9  587.57   20.20
   0   1  -9  557.95   21.26
   0   1  -9  584.92   20.17
   0   1  -9  595.33   21.32
   0   1  -9  556.82   20.02
   0   1  -9  566.62   20.99
   0   1  -9  569.73   19.96
   0   1   9  588.74   28.70
   0   1  -9  581.65   31.03
   0   1  -9  593.76   33.55
   0   1  -9  576.48   31.80
   0   1   9  590.82   20.72
   0   1   9  605.24   20.69
   0   1   9  585.75   20.63
   0   1  -9  585.21   21.08
   0   1  -9  552.67   20.04
   0   1  -9  571.28   20.68
   0   1 -10  265.63   12.71
   0   1 -10  267.06   12.83
   0   1  10  251.35   11.67
   0   1  10  262.25   12.34
   0   1  10  262.08   20.60
   0   1  10  274.88   21.81
   0   1  10  273.68   22.41
   0   1  10  302.33   23.82
   0   1  10  292.20   21.34
   0   1  10  278.91   22.47
   0   1 -10  235.63   21.07
   0   1  10  283.61   12.83
   0   1  10  269.17   12.13
   0   1 -10  250.61   12.98
   0   1  10  290.50   12.36
   0   1  10  270.40   12.55
   0   1  10  256.85   12.17
   0   1  10  252.98   12.50
   0   1 -10  253.35   12.85
   0   1 -10  257.19   13.05
   0   1 -10  259.33   12.94
   0   1  10  258.79   12.34
   0   1  10  249.00   11.56
   0   1 -10  246.04   12.77
   0   1  10  272.82   12.17
   0   1  10  259.52   11.98
   0   1  10  276.96   12.32
   0   1 -10  244.20   12.90
   0   1 -10  276.13   13.30
   0   1 -10  267.67   13.10
   0   1 -10  259.09   11.89
   0   1 -10  269.90   12.09
   0   1 -10  251.84   11.90
   0   1 -10  246.07   22.03
   0   1 -10  275.20   21.32
   0   1  10  260.22   12.43
   0   1 -10  259.21   21.24
   0   1  10  270.76   19.32
   0   1  10  280.79   12.72
   0   1  10  262.56   12.34
   0   1 -10  262.35   12.72
   0   1 -10  249.88   12.60
   0   1  10  271.48   12.60
   0   1 -11   36.16    4.58
   0   1 -11   39.83    4.72
   0   1  11   45.07    4.96
   0   1  11   34.04    4.38
   0   1 -11   34.83    4.68
   0   1 -11   47.28    5.16
   0   1  11   47.09    5.09
   0   1  11   15.27    5.73
   0   1  11   36.44    8.48
   0   1  11   50.30   10.24
   0   1 -11   51.69   10.02
   0   1  11   48.28    9.87
   0   1  11   53.80   10.74
   0   1  11   38.99    8.16
   0   1 -11   44.84    5.16
   0   1  11   46.59    4.51
   0   1 -11   50.58    5.38
   0   1  11   39.99    4.40
   0   1  11   46.00    5.09
   0   1  11   45.52    4.96
   0   1  11   51.85    5.12
   0   1  11   46.19    5.04
   0   1 -11   50.07    5.71
   0   1  11   44.58    4.84
   0   1  11   49.23    5.26
   0   1 -11   48.00    5.50
   0   1 -11   40.02    5.08
   0   1 -11   39.80    5.11
   0   1 -11   38.50    5.00
   0   1  11   40.41    4.38
   0   1 -11   46.93    5.52
   0   1  11   46.06    4.86
   0   1  11   44.69    4.72
   0   1  11   50.33    4.97
   0   1 -11   40.34    4.54
   0   1 -11   38.55    4.91
   0   1 -11   40.20    4.54
   0   1 -11   38.65    4.90
   0   1  11   44.24    9.63
   0   1  11   41.58    9.27
   0   1  11   41.25    7.74
   0   1 -11   36.93    8.24
   0   1 -11   34.23    8.40
   0   1  11   53.57    5.43
   0   1  11   51.05   10.76
   0   1  11   28.82    8.10
   0   1 -12  138.01    9.40
   0   1 -12  145.67    9.56
   0   1  12  138.41    9.44
   0   1  12  147.61    9.81
   0   1 -12  125.28    9.17
   0   1  12  131.03    9.41
   0   1 -12  131.02    9.69
   0   1  12  133.42   16.83
   0   1  12  146.36   18.18
   0   1  12  146.69   16.54
   0   1  12  149.08   16.41
   0   1  12  133.70   17.37
   0   1  12  123.45   17.02
   0   1 -12  157.74   18.88
   0   1 -12  131.83    9.43
   0   1  12  149.70    9.72
   0   1 -12  135.55    9.47
   0   1  12  138.08    8.90
   0   1  12  141.70    8.58
   0   1  12  140.62    9.56
   0   1  12  148.27    9.84
   0   1 -12  131.06    9.92
   0   1  12  149.10    9.48
   0   1  12  150.51   10.03
   0   1 -12  147.01   10.34
   0   1 -12  143.80   10.08
   0   1 -12  138.59    9.97
   0   1 -12  135.45    9.98
   0   1  12  146.06    9.03
   0   1  12  156.99    9.47
   0   1  12  130.41    8.87
   0   1 -12  145.46   10.27
   0   1  12  149.42    9.27
   0   1 -12  135.39    9.75
   0   1 -12  134.11    8.71
   0   1 -12  147.56   10.25
   0   1  12  122.99   16.91
   0   1  12  148.49   18.98
   0   1  12  143.45   17.95
   0   1 -12  151.83   14.76
   0   1 -12  172.54   17.72
   0   1  12  150.05    9.14
   0   1  12  139.23   14.51
   0   1  12  159.91   10.13
   0   1 -12  206.28   19.97
   0   1  12  120.37   16.85
   0   1  12  140.74   18.39
   0   1  12  112.10   16.46
   0   1  12  149.13   18.98
   0   1 -13  316.97   15.82
   0   1 -13  349.16   16.42
   0   1  13  348.65   16.54
   0   1  13  349.93   16.63
   0   1  13  348.52   16.81
   0   1 -13  334.98   16.85
   0   1 -13  351.38   16.71
   0   1  13  342.98   26.96
   0   1  13  358.15   30.24
   0   1 -13  313.84   29.67
   0   1  13  296.47   26.77
   0   1 -13  371.76   17.76
   0   1 -13  373.92   30.75
   0   1  13  362.69   29.68
   0   1  13  323.93   28.79
   0   1  13  332.03   25.51
   0   1  13  363.74   16.71
   0   1 -13  327.07   16.50
   0   1 -13  339.19   16.54
   0   1  13  337.41   15.49
   0   1  13  314.84   14.53
   0   1 -13  342.99   16.10
   0   1  13  361.76   17.03
   0   1  13  337.37   16.65
   0   1 -13  346.30   17.55
   0   1  13  349.52   16.12
   0   1 -13  328.79   17.25
   0   1 -13  335.60   16.88
   0   1 -13  346.84   17.25
   0   1  13  340.68   15.49
   0   1 -13  360.69   17.83
   0   1  13  352.87   15.93
   0   1 -13  343.82   17.45
   0   1  13  343.83   15.77
   0   1 -13  317.63   15.32
   0   1 -13  338.40   16.96
   0   1 -13  331.78   15.12
   0   1 -13  347.68   17.13
   0   1  13  389.39   31.03
   0   1  13  352.99   30.11
   0   1  13  355.08   30.06
   0   1 -13  320.17   27.22
   0   1  13  347.80   16.94
   0   1  13  370.91   15.82
   0   1 -13  341.27   26.28
   0   1  13  331.13   29.19
   0   1  13  313.59   27.99
   0   1  13  312.14   28.36
   0   1  13  290.94   28.03
   0   1 -14  102.34    8.36
   0   1 -14  121.70    8.96
   0   1  14  116.94    8.91
   0   1  14  109.54    8.73
   0   1 -14  129.61    9.65
   0   1 -14  117.69    8.80
   0   1  14  107.88    8.90
   0   1  14   98.76   15.78
   0   1 -14  113.25    9.51
   0   1  14  140.73   17.29
   0   1 -14  112.17   17.44
   0   1  14  131.06   16.25
   0   1  14  138.81   17.95
   0   1 -14   93.32   14.80
   0   1  14   88.82   14.11
   0   1  14  107.75    8.68
   0   1 -14  116.08    8.49
   0   1 -14  110.35    8.67
   0   1  14  103.31    7.38
   0   1 -14  106.43    8.64
   0   1  14  103.48    7.90
   0   1 -14  103.89    9.22
   0   1  14  126.62    9.28
   0   1  14  115.81    8.94
   0   1 -14  111.40    9.17
   0   1 -14  105.13    9.09
   0   1 -14  127.87    9.73
   0   1  14  114.66    8.44
   0   1 -14  106.71    9.20
   0   1  14  105.88    7.88
   0   1 -14  109.47    9.19
   0   1 -14   89.89    7.51
   0   1  14  109.75    8.15
   0   1 -14  127.64    9.71
   0   1 -14  126.86    9.74
   0   1  14  107.04   15.72
   0   1  14   83.84   14.87
   0   1  14  110.09   16.00
   0   1  14  111.85    8.05
   0   1 -14  113.35   15.21
   0   1  14  108.33    8.84
   0   1  14  122.31   17.65
   0   1  14  130.25   17.70
   0   1  14  113.63   16.66
   0   1  14  119.45   16.84
   0   1  15    9.74    3.05
   0   1 -15   10.34    3.01
   0   1 -15   13.07    3.28
   0   1 -15   12.87    3.45
   0   1  15   12.66    3.34
   0   1 -15   14.62    3.02
   0   1  15   11.41    3.15
   0   1  15   11.75    2.70
   0   1 -15   10.97    2.99
   0   1 -15   12.84    3.12
   0   1 -15   11.94    3.47
   0   1 -15   12.49    3.35
   0   1 -15   13.24    3.25
   0   1  15   11.15    3.09
   0   1  15   13.66    2.82
   0   1 -15   18.52    3.88
   0   1 -15   10.65    3.27
   0   1 -15   13.03    2.78
   0   1 -15    9.71    2.83
   0   1 -15   12.58    3.32
   0   1  15    8.59    2.39
   0   1  15   14.11    3.43
   0   1 -15   11.71    3.14
   0   1  15   14.73    3.26
   0   1  15   12.46    3.06
   0   1 -16   36.15    5.10
   0   1  16   43.26    5.04
   0   1  16   44.56    5.29
   0   1  16   41.29    4.73
   0   1 -16   33.25    4.33
   0   1 -16   31.20    3.72
   0   1  16   35.31    3.95
   0   1  16   34.17    4.66
   0   1 -16   39.37    5.31
   0   1 -16   40.89    5.33
   0   1 -16   43.45    5.22
   0   1 -16   37.91    4.88
   0   1 -16   41.67    5.41
   0   1  16   43.86    4.37
   0   1 -16   40.45    5.27
   0   1 -16   36.96    4.76
   0   1 -16   43.98    5.34
   0   1  16   45.60    4.39
   0   1  16   50.14    5.52
   0   1 -16   40.10    5.01
   0   1  16   41.84    5.07
   0   1  16   46.08    5.02
   0   1  16   38.60    4.82
   0   1  17   69.83    5.91
   0   1 -17   62.78    5.70
   0   1 -17   75.51    5.97
   0   1 -17   62.16    5.95
   0   1  17   65.87    5.49
   0   1  17   79.38    6.18
   0   1 -17   61.95    6.01
   0   1  17   63.78    5.70
   0   1 -17   72.34    6.38
   0   1 -17   73.55    6.30
   0   1 -17   62.60    5.49
   0   1 -17   73.47    6.17
   0   1  17   76.31    6.17
   0   1 -17   81.78    6.65
   0   1  17   69.82    5.84
   0   1  17   72.12    6.01
   0   1  18    3.65    1.41
   0   1 -18    1.97    1.39
   0   1  18    4.38    1.53
   0   1 -18    3.40    1.55
   0   1 -18    3.50    1.23
   0   1  18    5.51    1.57
   0   1 -18    3.85    1.74
   0   1  18    7.57    1.81
   0   1 -18    3.94    1.55
   0   1 -18    1.97    1.23
   0   1  18    3.48    1.40
   0   1 -18    3.20    1.47
   0   1  18    3.43    1.26
   0   1  18    2.35    1.35
   0   1 -18    3.07    1.62
   0   1 -18    7.28    1.81
   0   1 -19    7.16    1.37
   0   1 -19    6.88    1.31
   0   2   0 8658.95  209.32
   0   2   0 8278.01  208.76
   0   2   0 8839.22  209.34
   0   2   0 8560.97  209.38
   0   2   0 8261.19  206.93
   0   2   0 8246.22  205.30
   0   2   0 8160.45  208.88
   0   2   0 8334.74  206.99
   0   2   0 8409.97  207.37
   0   2   0 8146.49  208.35
   0   2   1  961.09   29.22
   0   2   1 1004.92   28.07
   0   2   1 1044.09   29.66
   0   2  -1  950.09   29.19
   0   2   1  995.89   29.33
   0   2  -1  969.47   29.25
   0   2   1  955.23   25.62
   0   2   1 1013.19   29.58
   0   2   1  949.73   25.71
   0   2  -1  926.08   25.76
   0   2  -1  964.56   28.62
   0   2  -1  974.72   26.59
   0   2  -1  939.05   27.37
   0   2   1  965.25   28.60
   0   2   1  937.54   27.87
   0   2  -1 1019.01   27.29
   0   2  -1 1007.23   29.81
   0   2   1  965.68   28.43
   0   2  -1 1087.56   30.33
   0   2   2  872.35   27.65
   0   2   2  835.62   27.37
   0   2   2  878.20   27.10
   0   2  -2  885.25   27.54
   0   2  -2  885.21   27.57
   0   2  -2  811.01   27.05
   0   2  -2  822.55   25.08
   0   2  -2  843.97   26.37
   0   2  -2  853.04   25.65
   0   2   2  816.67   27.66
   0   2   2  864.00   24.96
   0   2  -2  832.20   27.07
   0   2  -2  865.75   27.35
   0   2  -2  866.29   26.35
   0   2   2  831.85   27.19
   0   2   2  829.45   27.31
   0   2   2  843.91   24.92
   0   2   2  850.58   27.47
   0   2   3 2375.42   67.30
   0   2   3 2277.55   67.24
   0   2  -3 2442.33   67.11
   0   2  -3 2380.10   66.82
   0   2  -3 2220.87   64.98
   0   2  -3 2358.47   65.66
   0   2   3 2436.07   67.35
   0   2  -3 2328.94   66.51
   0   2  -3 2385.90   68.65
   0   2   3 2436.94   65.10
   0   2   3 2431.80   67.13
   0   2   3 2451.37   67.17
   0   2   3 2422.24   63.33
   0   2  -3 2465.66   66.16
   0   2   3 2372.42   67.12
   0   2  -3 2389.15   66.91
   0   2   4  236.14   13.61
   0   2   4  228.27   13.32
   0   2  -4  266.84   13.68
   0   2  -4  237.25   13.00
   0   2   4  247.23   13.40
   0   2  -4  254.67   13.54
   0   2  -4  241.17   12.90
   0   2  -4  255.37   12.97
   0   2   4  241.23   12.43
   0   2  -4  246.66   14.52
   0   2  -4  231.12   12.59
   0   2   4  236.15   10.70
   0   2   4  261.87   13.98
   0   2   4  246.44   13.54
   0   2  -4  259.16   13.88
   0   2   4  264.26   13.83
   0   2   5  105.81    9.44
   0   2   5  106.63    9.50
   0   2  -5  117.66    9.59
   0   2  -5  128.39    9.81
   0   2  -5  106.24    8.91
   0   2   5  109.02    9.89
   0   2   5  105.61    9.66
   0   2  -5  105.32    9.26
   0   2  -5   98.34    9.05
   0   2   5  114.79    9.37
   0   2  -5  104.46    8.79
   0   2   5  107.80    8.39
   0   2   5  110.25    8.92
   0   2  -5  121.06    9.43
   0   2   5   91.08    8.94
   0   2   5  102.55    9.29
   0   2  -5   99.00    8.93
   0   2   6 1111.98   42.18
   0   2   6 1138.60   42.58
   0   2   6 1128.09   42.44
   0   2   6 1160.71   43.35
   0   2  -6 1023.22   39.82
   0   2   6 1110.50   40.38
   0   2  -6 1076.97   40.28
   0   2  -6 1042.43   40.84
   0   2  -6 1185.64   41.45
   0   2  -6 1127.37   41.24
   0   2   6 1134.36   42.07
   0   2  -6 1110.99   40.62
   0   2   6 1122.84   42.20
   0   2   6 1118.28   38.67
   0   2   6 1107.37   40.42
   0   2  -7   58.05    8.16
   0   2   7   73.18    9.50
   0   2   7   73.92    8.70
   0   2   7   62.86    8.93
   0   2  -7   47.04    7.51
   0   2  -7   61.54    4.90
   0   2   7   64.76    8.61
   0   2   7   41.19    7.29
   0   2   7   59.02    8.57
   0   2  -7   57.57    7.94
   0   2  -7   56.80    7.93
   0   2   7   57.98    8.61
   0   2  -7   54.96    7.79
   0   2   7   69.48    9.07
   0   2   7   52.54    7.88
   0   2   7   55.36    7.09
   0   2  -7   61.68    4.98
   0   2   8    4.41    1.83
   0   2   8    3.29    1.54
   0   2   8    5.07    1.78
   0   2  -8    3.44    1.54
   0   2  -8    5.61    1.94
   0   2   8    4.08    1.72
   0   2   8    7.64    3.53
   0   2   8    3.69    2.67
   0   2   8    7.26    3.71
   0   2   8    7.19    3.15
   0   2  -8    5.50    3.38
   0   2   8    1.25    2.85
   0   2  -8    5.43    4.01
   0   2  -8    4.35    1.72
   0   2  -8    6.30    1.92
   0   2   8    2.15    1.32
   0   2   8    5.43    1.71
   0   2   8    6.99    1.79
   0   2  -8    4.36    1.74
   0   2   8    3.76    1.51
   0   2   8    6.81    1.85
   0   2   8    7.44    1.72
   0   2   8    4.81    1.82
   0   2   8    4.55    1.77
   0   2  -8    4.87    1.92
   0   2  -8    4.47    1.83
   0   2  -8    5.35    2.00
   0   2   8    3.40    1.42
   0   2  -8    5.65    1.98
   0   2   8    6.39    1.81
   0   2   8    7.19    1.95
   0   2   8    5.48    1.80
   0   2  -8    5.69    2.06
   0   2  -8    5.61    1.57
   0   2  -8    8.14    2.11
   0   2  -8    3.81    1.91
   0   2  -8    6.30    1.85
   0   2   8    1.16    2.06
   0   2  -8    2.14    2.45
   0   2   8    2.37    2.71
   0   2  -8    3.29    2.51
   0   2   8    6.03    1.72
   0   2  -8    4.21    2.85
   0   2   8    3.62    3.49
   0   2   8    3.66    2.79
   0   2   8    3.38    2.83
   0   2   9  165.05    8.96
   0   2   9  177.99    9.28
   0   2   9  176.60    9.25
   0   2   9  171.21    9.07
   0   2  -9  150.10    9.20
   0   2  -9  148.99    8.97
   0   2   9  171.00   16.41
   0   2   9  180.49   15.39
   0   2  -9  180.43   16.65
   0   2   9  171.52   15.50
   0   2  -9  162.92   16.04
   0   2   9  185.80   17.97
   0   2   9  153.27   16.20
   0   2   9  158.33    8.54
   0   2  -9  175.14    9.66
   0   2  -9  151.67    8.81
   0   2  -9  164.72    9.36
   0   2   9  158.39    8.00
   0   2   9  180.72    9.04
   0   2   9  180.64    9.15
   0   2  -9  169.03    9.86
   0   2   9  179.91    9.12
   0   2   9  174.78    8.76
   0   2   9  172.51    9.19
   0   2   9  164.77    8.96
   0   2  -9  166.54    9.64
   0   2  -9  159.04    9.53
   0   2  -9  170.35    9.62
   0   2   9  164.73    8.89
   0   2   9  158.90    8.03
   0   2   9  172.99    9.03
   0   2  -9  169.42    9.82
   0   2  -9  159.26    9.57
   0   2   9  167.95    8.89
   0   2   9  177.33    9.16
   0   2   9  171.62    9.03
   0   2  -9  162.41    9.47
   0   2  -9  164.51    8.97
   0   2  -9  158.92    8.80
   0   2  -9  156.47    9.37
   0   2   9  153.72   15.82
   0   2   9  195.86   17.90
   0   2  -9  187.92   16.81
   0   2   9  165.31   16.58
   0   2   9  175.89    9.17
   0   2   9  162.46   13.14
   0   2  -9  173.15   16.45
   0   2  -9  147.03   14.69
   0   2   9  187.51   17.91
   0   2   9  156.97   16.35
   0   2   9  141.51   15.00
   0   2  10   42.19    4.71
   0   2  10   46.58    4.85
   0   2  10   46.65    4.83
   0   2 -10   41.52    4.75
   0   2 -10   43.69    4.96
   0   2  10   61.28    9.79
   0   2  10   45.86    8.41
   0   2  10   49.97    9.36
   0   2  10   46.76    9.54
   0   2 -10   40.79    8.81
   0   2 -10   53.86    9.86
   0   2  10   41.55    8.30
   0   2  10   46.69    9.71
   0   2 -10   39.16    4.65
   0   2 -10   47.68    4.87
   0   2  10   42.48    4.12
   0   2 -10   42.76    5.00
   0   2  10   45.22    4.65
   0   2  10   55.16    5.09
   0   2  10   46.72    4.68
   0   2  10   46.57    4.77
   0   2 -10   38.22    4.85
   0   2  10   48.04    4.89
   0   2  10   46.19    4.80
   0   2  10   50.14    4.99
   0   2 -10   46.84    5.28
   0   2  10   47.65    4.80
   0   2 -10   35.55    4.64
   0   2 -10   47.98    5.28
   0   2  10   46.76    4.81
   0   2 -10   40.02    4.87
   0   2  10   43.58    4.17
   0   2 -10   46.82    5.39
   0   2  10   40.21    4.45
   0   2  10   51.66    5.02
   0   2  10   50.19    4.95
   0   2 -10   49.29    5.36
   0   2 -10   40.30    4.73
   0   2 -10   51.24    4.91
   0   2  10   62.92   10.73
   0   2  10   31.21    7.73
   0   2  10   41.80    8.92
   0   2 -10   46.86    9.18
   0   2 -10   42.71    8.53
   0   2  10   51.64    7.54
   0   2 -10   50.95    9.24
   0   2  10   50.87    5.08
   0   2  10   44.18    9.68
   0   2  10   44.72    9.34
   0   2 -11  539.74   21.02
   0   2 -11  530.37   20.94
   0   2  11  566.27   21.77
   0   2  11  570.65   21.78
   0   2 -11  529.48   21.71
   0   2  11  531.13   21.29
   0   2 -11  516.44   21.95
   0   2  11  577.62   34.05
   0   2  11  592.26   36.16
   0   2  11  578.31   33.32
   0   2  11  586.63   37.63
   0   2 -11  558.24   35.84
   0   2  11  627.75   37.78
   0   2  11  575.83   33.50
   0   2 -11  592.91   36.18
   0   2 -11  535.40   35.22
   0   2 -11  559.24   21.45
   0   2  11  546.13   19.93
   0   2 -11  551.67   22.01
   0   2  11  536.58   19.16
   0   2 -11  564.27   22.17
   0   2  11  563.29   21.18
   0   2  11  539.96   21.44
   0   2  11  573.74   21.89
   0   2  11  593.49   21.57
   0   2 -11  555.37   22.80
   0   2  11  574.01   21.20
   0   2  11  592.08   21.72
   0   2  11  542.40   21.55
   0   2  11  561.69   21.44
   0   2 -11  565.24   22.58
   0   2 -11  551.09   22.37
   0   2 -11  530.39   22.44
   0   2 -11  542.06   22.47
   0   2  11  585.81   21.69
   0   2  11  557.38   19.91
   0   2  11  560.67   21.43
   0   2  11  582.94   21.53
   0   2 -11  588.25   23.16
   0   2 -11  537.49   20.92
   0   2  11  592.96   21.54
   0   2 -11  544.43   20.86
   0   2 -11  548.25   22.19
   0   2 -11  560.30   22.50
   0   2 -11  524.79   34.19
   0   2  11  572.22   36.13
   0   2  11  613.96   37.74
   0   2  11  592.44   36.83
   0   2  11  558.51   21.52
   0   2 -11  601.41   34.48
   0   2  11  574.91   20.07
   0   2  11  550.91   28.70
   0   2 -11  528.94   33.52
   0   2  11  492.93   34.61
   0   2  11  606.27   37.97
   0   2 -12  453.63   19.06
   0   2 -12  449.75   19.01
   0   2  12  469.40   19.66
   0   2  12  481.95   19.85
   0   2 -12  472.85   20.30
   0   2 -12  444.17   19.60
   0   2  12  432.70   29.78
   0   2  12  455.76   32.98
   0   2  12  403.42   29.84
   0   2  12  457.55   30.17
   0   2 -12  485.42   33.99
   0   2 -12  428.03   32.21
   0   2  12  460.99   34.36
   0   2 -12  366.36   30.52
   0   2  12  449.85   33.82
   0   2 -12  462.87   19.99
   0   2  12  443.31   17.72
   0   2 -12  437.14   18.91
   0   2  12  444.45   18.93
   0   2 -12  461.67   20.15
   0   2  12  485.28   19.39
   0   2  12  485.83   19.91
   0   2  12  444.77   19.48
   0   2 -12  458.52   20.74
   0   2  12  440.77   19.05
   0   2  12  474.30   19.86
   0   2  12  470.72   19.61
   0   2 -12  434.05   20.02
   0   2 -12  464.72   20.76
   0   2 -12  468.74   20.34
   0   2  12  462.76   17.84
   0   2  12  444.95   19.30
   0   2 -12  462.03   20.67
   0   2  12  461.05   18.96
   0   2 -12  439.41   18.58
   0   2  12  464.60   19.35
   0   2  12  483.77   19.34
   0   2 -12  450.54   20.60
   0   2 -12  484.50   20.52
   0   2 -12  458.42   20.37
   0   2 -12  444.79   32.42
   0   2  12  487.91   35.00
   0   2  12  442.15   33.12
   0   2  12  433.87   32.61
   0   2 -12  421.64   29.77
   0   2  12  495.27   19.97
   0   2  12  436.40   17.50
   0   2 -12  492.52   32.59
   0   2  12  455.29   33.36
   0   2  12  456.84   34.21
   0   2  12  465.77   34.30
   0   2  12  390.59   31.66
   0   2 -13  624.84   24.54
   0   2 -13  619.95   24.58
   0   2  13  668.37   25.46
   0   2  13  643.16   25.30
   0   2 -13  646.76   25.41
   0   2 -13  659.90   26.09
   0   2  13  606.40   37.05
   0   2  13  690.18   39.55
   0   2 -13  615.42   43.11
   0   2  13  671.58   42.39
   0   2  13  730.73   43.01
   0   2  13  695.75   44.00
   0   2 -13  646.19   42.03
   0   2  13  632.99   36.99
   0   2 -13  685.87   42.72
   0   2 -13  654.80   25.51
   0   2  13  674.21   24.93
   0   2  13  632.73   23.04
   0   2 -13  637.19   25.47
   0   2 -13  684.12   24.98
   0   2  13  669.03   25.57
   0   2  13  647.36   25.52
   0   2 -13  644.98   26.74
   0   2  13  620.22   25.25
   0   2  13  689.98   25.25
   0   2 -13  661.78   26.08
   0   2 -13  572.91   22.35
   0   2  13  685.73   25.61
   0   2 -13  667.17   26.73
   0   2 -13  677.81   26.49
   0   2  13  676.66   25.60
   0   2 -13  686.47   26.89
   0   2  13  652.29   23.08
   0   2  13  672.98   24.93
   0   2 -13  676.11   26.65
   0   2 -13  638.83   24.12
   0   2  13  680.27   25.15
   0   2 -13  612.34   25.85
   0   2 -13  654.74   25.82
   0   2 -13  641.95   41.09
   0   2  13  659.48   42.21
   0   2  13  637.23   41.66
   0   2  13  640.43   41.92
   0   2  13  615.92   22.70
   0   2 -13  666.75   39.57
   0   2  13  638.03   25.16
   0   2  13  608.71   40.61
   0   2  13  630.74   42.46
   0   2  13  546.95   39.38
   0   2  13  618.82   42.15
   0   2 -14   65.36    6.48
   0   2 -14   65.09    6.64
   0   2  14   67.20    6.81
   0   2  14   86.98    7.69
   0   2 -14   77.89    7.53
   0   2  14   75.70   12.21
   0   2 -14   92.20   15.20
   0   2  14   51.42    9.75
   0   2  14   61.90   11.88
   0   2  14   77.91    7.04
   0   2 -14   62.77    6.57
   0   2 -14   60.63    6.10
   0   2  14   66.19    5.73
   0   2 -14   75.30    7.24
   0   2 -14   81.19   13.58
   0   2  14   79.53   13.30
   0   2  14   76.65   13.36
   0   2 -14   86.79   14.30
   0   2 -14   77.82   12.86
   0   2  14   83.37    7.58
   0   2 -14   74.01    7.73
   0   2  14   77.50    7.34
   0   2  14   69.09    6.63
   0   2 -14   80.48    7.71
   0   2 -14   62.75    6.89
   0   2  14   68.31    6.80
   0   2 -14   68.56    7.39
   0   2 -14   69.01    7.46
   0   2  14   63.29    6.70
   0   2  14   65.41    5.74
   0   2 -14   71.07    6.36
   0   2 -14   81.53    7.96
   0   2  14   70.80    6.69
   0   2 -14   79.87    7.77
   0   2 -14   74.36    7.30
   0   2  14   96.85   15.03
   0   2  14   81.80   13.68
   0   2 -14   45.10    9.98
   0   2  14   72.66   12.86
   0   2  14   64.27    6.74
   0   2  14   64.54    5.61
   0   2  14   81.64   14.02
   0   2  14   56.20   11.40
   0   2  14  113.11   15.98
   0   2  14   71.72   13.08
   0   2  15   40.93    5.02
   0   2 -15   44.21    5.35
   0   2 -15   39.61    4.69
   0   2  15   54.51    5.90
   0   2  15   41.79    5.29
   0   2 -15   48.79    6.09
   0   2  15   37.14    5.18
   0   2 -15   47.59    5.96
   0   2  15   55.98    5.91
   0   2 -15   48.29    5.77
   0   2  15   44.40    5.11
   0   2 -15   45.78    6.03
   0   2  15   53.87    5.92
   0   2 -15   52.97    6.34
   0   2  15   48.07    5.55
   0   2  15   39.78    4.81
   0   2 -15   44.80    4.65
   0   2 -15   58.75    6.56
   0   2 -15   38.19    5.27
   0   2 -15   52.57    5.95
   0   2 -15   42.65    5.26
   0   2 -15   43.95    5.35
   0   2  15   49.29    5.67
   0   2 -15   41.45    5.43
   0   2  16   69.08    6.30
   0   2 -16   69.86    6.86
   0   2  16   67.30    6.36
   0   2  16   63.92    6.04
   0   2 -16   68.21    6.66
   0   2  16   74.94    6.58
   0   2 -16   72.32    6.81
   0   2 -16   64.98    6.06
   0   2 -16   72.90    6.81
   0   2  16   66.73    6.28
   0   2  16   83.55    6.92
   0   2  16   80.13    6.85
   0   2 -16   66.25    6.44
   0   2 -16   70.92    6.83
   0   2 -16   64.31    6.22
   0   2  16   62.85    6.03
   0   2 -16   71.66    6.37
   0   2 -16   75.29    6.40
   0   2  16   75.29    6.27
   0   2  17    8.69    2.23
   0   2 -17   10.84    2.82
   0   2  17   11.95    2.56
   0   2  17   15.09    2.83
   0   2 -17   11.43    2.61
   0   2 -17   11.84    2.75
   0   2 -17   10.17    2.48
   0   2 -17   12.59    2.57
   0   2  17   11.70    2.60
   0   2  17   14.44    2.72
   0   2  17   11.35    2.31
   0   2 -17    7.28    2.13
   0   2  17   11.48    2.53
   0   2 -17   10.00    2.57
   0   2 -17   11.24    2.40
   0   2  17    9.13    2.35
   0   2 -17    7.38    2.23
   0   2 -17   14.00    2.83
   0   2 -18   21.18    2.91
   0   2  18   20.38    2.76
   0   2 -18   21.04    2.71
   0   2  18   26.03    2.92
   0   2  18   22.78    2.84
   0   2 -18   27.22    3.31
   0   2 -18   20.05    2.85
   0   2  18   27.89    3.05
   0   2  18   17.74    2.47
   0   2  18   21.13    2.58
   0   2 -18   26.18    2.91
   0   2 -18   30.76    3.06
   0   2 -18   30.19    3.25
   0   3   0    2.74    1.55
   0   3   0    0.71    1.03
   0   3   0    0.47    1.35
   0   3   0    0.11    0.46
   0   3   0   -0.24    0.95
   0   3   0   -0.40    1.23
   0   3   0    2.73    1.79
   0   3   0    0.39    1.38
   0   3   0   -0.37    1.42
   0   3   0    0.80    1.06
   0   3   0   -0.35    1.39
   0   3   1 1972.76   53.08
   0   3   1 2001.46   54.96
   0   3  -1 1907.58   55.73
   0   3  -1 2002.27   57.17
   0   3   1 1961.76   55.69
   0   3   1 2020.95   56.02
   0   3  -1 1950.33   55.50
   0   3   1 2090.95   57.18
   0   3  -1 1890.91   53.67
   0   3  -1 1914.07   50.05
   0   3  -1 1846.99   51.39
   0   3   1 1883.30   50.18
   0   3  -1 1800.67   48.36
   0   3   1 1903.02   53.71
   0   3   1 2011.14   55.60
   0   3   1 1989.35   55.47
   0   3  -1 2049.40   55.63
   0   3  -1 1992.74   55.40
   0   3  -1 1929.36   55.61
   0   3  -1 1925.46   51.93
   0   3   1 1975.43   53.82
   0   3   1 1989.33   55.61
   0   3  -1 2027.70   57.00
   0   3  -1 1938.01   53.40
   0   3  -1 1995.27   56.41
   0   3   2  170.64    7.17
   0   3   2  138.31    8.56
   0   3   2  169.37    9.55
   0   3  -2  174.92   10.46
   0   3  -2  165.07   10.19
   0   3  -2  162.24    7.87
   0   3   2  151.35    5.67
   0   3  -2  153.81    8.45
   0   3   2  161.67    9.16
   0   3   2  158.83   10.38
   0   3  -2  157.79    9.52
   0   3  -2  160.98    7.21
   0   3  -2  137.42    7.45
   0   3  -2  156.61    9.71
   0   3  -2  162.15    9.81
   0   3   2  153.92    8.22
   0   3   2  157.97    9.91
   0   3   2  172.70   10.10
   0   3  -2  162.03    8.84
   0   3   2  155.51    9.66
   0   3   2  163.67   10.14
   0   3   2  164.99   10.44
   0   3   2  155.53    9.84
   0   3  -2  174.23   11.07
   0   3   3 1693.77   52.87
   0   3   3 1689.22   52.23
   0   3   3 1831.18   52.43
   0   3  -3 1865.10   53.33
   0   3  -3 1779.33   53.09
   0   3  -3 1772.35   50.77
   0   3   3 1682.21   52.28
   0   3   3 1733.70   52.53
   0   3   3 1665.68   48.21
   0   3   3 1677.87   52.78
   0   3  -3 1690.18   52.11
   0   3  -3 1696.52   52.15
   0   3  -3 1707.07   50.83
   0   3   3 1755.73   53.54
   0   3  -3 1671.18   52.18
   0   3  -3 1643.62   49.41
   0   3  -3 1725.51   48.91
   0   3   3 1704.14   48.36
   0   3   4  595.88   25.50
   0   3   4  544.42   24.29
   0   3   4  598.05   25.17
   0   3  -4  599.52   24.68
   0   3  -4  557.46   24.22
   0   3  -4  542.30   23.87
   0   3   4  610.20   20.50
   0   3   4  596.38   24.76
   0   3   4  552.92   24.35
   0   3   4  576.97   24.45
   0   3  -4  601.54   23.51
   0   3  -4  549.31   22.46
   0   3  -4  555.97   21.99
   0   3  -4  562.01   23.69
   0   3   4  561.41   24.71
   0   3  -4  567.88   24.70
   0   3   4  592.96   22.15
   0   3   5  286.61   17.25
   0   3   5  238.18   15.74
   0   3   5  263.30   16.62
   0   3  -5  269.56   16.34
   0   3  -5  270.76   16.22
   0   3  -5  278.95   16.50
   0   3   5  289.81   17.07
   0   3  -5  273.55   15.60
   0   3   5  273.88   12.52
   0   3   5  278.89   16.80
   0   3   5  285.30   16.98
   0   3  -5  269.40   15.28
   0   3  -5  301.86   15.71
   0   3  -5  254.77   15.62
   0   3   5  296.74   18.25
   0   3   5  292.40   18.06
   0   3   5  244.66   16.00
   0   3  -5  243.34   17.32
   0   3   5  280.64   15.05
   0   3   6   46.38    7.27
   0   3   6   51.74    7.61
   0   3  -6   45.77    7.10
   0   3  -6   43.08    6.73
   0   3   6   37.31    6.41
   0   3  -6   47.96    7.00
   0   3   6   46.93    7.29
   0   3   6   62.31    8.37
   0   3   6   40.39    4.62
   0   3  -6   58.49    7.45
   0   3   6   43.36    5.71
   0   3   6   48.12    6.53
   0   3   6   40.31    7.26
   0   3  -6   34.06    6.00
   0   3   6   50.54    7.95
   0   3  -6   53.21    7.17
   0   3   6   42.31    6.70
   0   3  -6   60.46    7.78
   0   3   7  174.56    8.44
   0   3   7  166.15    8.29
   0   3   7  175.85    8.45
   0   3  -7  171.38    9.04
   0   3  -7  164.55    8.81
   0   3   7  167.18    8.07
   0   3   7  172.46   13.90
   0   3  -7  184.68    9.08
   0   3   7  191.73   13.32
   0   3   7  160.02    8.13
   0   3   7  166.57   15.35
   0   3  -7  159.84   13.63
   0   3  -7  170.89   14.21
   0   3   7  168.26   15.80
   0   3  -7  146.19   13.90
   0   3   7  188.69   14.98
   0   3  -7  162.38    8.74
   0   3  -7  164.00    8.83
   0   3   7  169.47    8.27
   0   3   7  173.24    8.41
   0   3   7  160.01    8.24
   0   3   7  176.45    8.39
   0   3  -7  173.38    9.21
   0   3   7  174.07    8.43
   0   3   7  172.14    8.43
   0   3   7  181.48    8.47
   0   3   7  167.84    8.43
   0   3   7  170.32    8.24
   0   3  -7  163.72    8.87
   0   3  -7  173.30    9.12
   0   3  -7  171.94    9.14
   0   3  -7  164.96    8.94
   0   3   7  178.88    8.47
   0   3   7  169.85    8.32
   0   3   7  150.49    7.99
   0   3  -7  166.44    9.01
   0   3  -7  168.68    8.97
   0   3  -7  170.30    9.02
   0   3   7  155.79   14.37
   0   3  -7  180.29   14.49
   0   3   7  172.64   14.98
   0   3   7  175.37   14.97
   0   3  -7  163.52   14.20
   0   3   7  171.58   10.49
   0   3  -7  160.36   13.93
   0   3  -7  178.38   14.61
   0   3   7  180.14   15.53
   0   3   7  156.69   14.52
   0   3   8   79.59    5.68
   0   3   8   88.74    5.99
   0   3  -8   67.80    5.76
   0   3  -8   74.21    6.08
   0   3   8   67.91    5.21
   0   3  -8   77.92    6.09
   0   3   8   70.96    9.78
   0   3   8   60.43    8.18
   0   3   8   70.23    5.35
   0   3  -8   66.94    9.52
   0   3   8   75.01   10.22
   0   3   8   79.98   11.40
   0   3  -8   63.97    9.20
   0   3  -8   72.78   10.23
   0   3   8   91.83   12.37
   0   3  -8   74.69    5.68
   0   3  -8   73.39    5.92
   0   3   8   81.90    5.26
   0   3  -8   81.72    6.16
   0   3  -8   68.30    5.94
   0   3   8   76.54    5.59
   0   3   8   83.81    5.77
   0   3   8   76.65    5.63
   0   3   8   69.53    5.31
   0   3   8   77.51    5.67
   0   3   8   69.24    5.17
   0   3   8   75.39    5.50
   0   3   8   67.50    5.36
   0   3  -8   76.06    6.15
   0   3  -8   68.91    6.00
   0   3  -8   71.23    5.92
   0   3   8   74.25    5.30
   0   3  -8   70.90    5.95
   0   3   8   64.87    5.02
   0   3   8   75.62    5.60
   0   3   8   66.83    5.28
   0   3   8   66.96    5.30
   0   3  -8   66.40    5.31
   0   3  -8   67.55    5.89
   0   3  -8   72.82    5.97
   0   3  -8   77.34    6.08
   0   3   8   97.32   11.83
   0   3   8   73.18    6.73
   0   3  -8   61.13    9.05
   0   3   8   68.14   10.08
   0   3   8   88.06   11.21
   0   3  -8   69.97    9.78
   0   3  -8   97.58   11.20
   0   3   8   69.95    5.24
   0   3   8   74.17   10.81
   0   3   8   73.28   10.69
   0   3   9  361.19   14.67
   0   3   9  332.39   14.11
   0   3  -9  321.30   14.86
   0   3  -9  328.23   15.12
   0   3   9  344.90   24.08
   0   3  -9  348.84   15.39
   0   3   9  342.93   22.03
   0   3   9  331.48   21.34
   0   3   9  322.60   25.11
   0   3  -9  327.39   23.43
   0   3   9  371.51   26.95
   0   3  -9  355.29   24.20
   0   3   9  389.36   24.79
   0   3  -9  359.16   24.93
   0   3  -9  329.31   15.03
   0   3   9  314.93   13.26
   0   3  -9  348.87   15.28
   0   3  -9  326.84   14.34
   0   3  -9  327.49   15.28
   0   3   9  347.96   14.35
   0   3   9  375.77   14.84
   0   3   9  341.49   14.34
   0   3   9  342.17   14.41
   0   3   9  350.39   14.58
   0   3   9  335.13   14.40
   0   3   9  339.37   14.38
   0   3   9  324.67   13.74
   0   3  -9  335.51   15.21
   0   3  -9  318.93   15.17
   0   3   9  347.82   14.05
   0   3  -9  347.99   15.44
   0   3   9  317.19   13.67
   0   3  -9  326.41   15.18
   0   3   9  339.48   14.29
   0   3   9  319.36   14.07
   0   3  -9  314.65   13.99
   0   3  -9  364.88   15.80
   0   3   9  365.02   14.67
   0   3  -9  328.39   15.16
   0   3  -9  332.25   15.08
   0   3  -9  323.67   23.13
   0   3   9  336.30   24.61
   0   3   9  345.15   25.09
   0   3   9  339.34   24.79
   0   3   9  318.40   18.25
   0   3   9  322.93   13.83
   0   3  -9  317.99   23.02
   0   3  -9  338.46   23.19
   0   3   9  348.32   25.49
   0   3   9  340.31   25.44
   0   3 -10  867.04   29.50
   0   3 -10  867.38   29.53
   0   3  10  980.99   30.94
   0   3 -10  927.85   31.93
   0   3 -10  905.99   31.40
   0   3  10  925.02   30.57
   0   3  10  928.53   42.42
   0   3 -10  959.48   32.11
   0   3  10  938.86   42.05
   0   3  10  924.71   45.58
   0   3 -10  899.10   44.74
   0   3  10  942.87   48.92
   0   3 -10  859.63   44.62
   0   3  10  967.96   48.76
   0   3  10  955.83   44.82
   0   3 -10  858.62   45.31
   0   3 -10  941.90   31.67
   0   3  10  901.58   29.51
   0   3 -10  947.17   30.78
   0   3 -10  888.71   31.49
   0   3 -10  918.50   32.22
   0   3  10  961.43   30.93
   0   3  10  982.06   31.04
   0   3  10  957.47   30.75
   0   3  10  969.12   30.99
   0   3  10  952.95   30.62
   0   3  10  904.24   30.59
   0   3  10  964.69   30.89
   0   3  10  916.32   29.88
   0   3 -10  925.94   31.82
   0   3  10  913.20   30.18
   0   3 -10  892.59   31.66
   0   3 -10  919.08   29.38
   0   3 -10  935.17   32.36
   0   3  10  952.21   30.31
   0   3 -10  918.68   32.02
   0   3  10  967.46   30.77
   0   3 -10  903.40   30.20
   0   3  10  931.28   30.61
   0   3  10  927.00   30.52
   0   3 -10  937.20   32.21
   0   3 -10  942.49   31.84
   0   3 -10  905.88   31.86
   0   3  10  924.46   47.35
   0   3 -10  925.94   45.14
   0   3  10  970.03   47.57
   0   3  10  903.97   46.88
   0   3 -10  939.51   45.46
   0   3 -10  972.50   44.65
   0   3  10  896.03   30.05
   0   3  10  947.13   48.80
   0   3  10  913.22   47.69
   0   3 -11  302.72   14.31
   0   3 -11  287.59   14.00
   0   3  11  314.32   15.11
   0   3  11  336.59   15.31
   0   3 -11  320.76   16.05
   0   3  11  332.21   26.43
   0   3  11  324.18   23.40
   0   3 -11  345.92   16.57
   0   3  11  335.01   24.43
   0   3 -11  319.48   26.69
   0   3  11  331.35   27.76
   0   3 -11  318.91   26.00
   0   3  11  309.99   27.47
   0   3 -11  319.77   26.15
   0   3  11  339.48   25.46
   0   3  11  308.63   14.12
   0   3 -11  298.43   15.38
   0   3 -11  305.90   15.48
   0   3 -11  318.96   14.88
   0   3  11  333.32   15.10
   0   3  11  320.19   15.18
   0   3  11  315.60   14.90
   0   3  11  327.07   15.06
   0   3 -11  323.02   16.43
   0   3  11  313.43   14.95
   0   3  11  317.53   14.98
   0   3 -11  299.27   13.61
   0   3 -11  328.96   16.40
   0   3  11  345.17   15.20
   0   3 -11  321.83   16.03
   0   3 -11  310.78   15.92
   0   3 -11  296.20   15.86
   0   3  11  305.91   14.55
   0   3 -11  334.62   16.55
   0   3  11  318.82   14.99
   0   3  11  324.55   15.16
   0   3 -11  316.13   14.62
   0   3  11  331.62   15.08
   0   3 -11  316.51   15.92
   0   3 -11  307.99   15.56
   0   3  11  384.59   29.45
   0   3  11  327.61   27.09
   0   3 -11  347.53   26.67
   0   3  11  358.58   28.34
   0   3 -11  309.52   24.86
   0   3 -11  305.38   23.40
   0   3  11  325.28   15.00
   0   3  11  313.95   27.12
   0   3  11  295.29   25.00
   0   3  11  343.27   28.29
   0   3  11  323.86   26.85
   0   3 -12  115.81    8.36
   0   3 -12  124.60    8.60
   0   3  12  125.52    9.18
   0   3  12  122.14    8.96
   0   3 -12  124.37    9.70
   0   3  12  125.42   14.31
   0   3 -12  134.47    9.97
   0   3  12  133.63   15.20
   0   3  12   97.21   14.63
   0   3 -12  134.45   17.71
   0   3  12  107.81   16.91
   0   3 -12  109.02   16.40
   0   3 -12  111.16   15.34
   0   3  12  115.07   14.28
   0   3  12  135.42   17.95
   0   3 -12  116.97    9.26
   0   3 -12  125.35    9.33
   0   3 -12  114.75    8.46
   0   3  12  122.15    8.42
   0   3 -12  125.41   10.13
   0   3  12  122.63    8.83
   0   3  12  121.23    8.99
   0   3  12  118.30    8.89
   0   3 -12  127.66    9.79
   0   3 -12  119.45    9.66
   0   3  12  123.78    8.96
   0   3 -12  127.32    9.60
   0   3  12  111.04    8.45
   0   3 -12  116.14    9.60
   0   3 -12  116.31    8.41
   0   3  12  126.72    9.03
   0   3 -12  136.95   10.30
   0   3  12  126.66    8.85
   0   3  12  136.72    9.35
   0   3 -12  118.50    9.47
   0   3 -12  124.16    9.55
   0   3  12  105.48   16.08
   0   3 -12  116.13   15.94
   0   3  12  124.44   17.61
   0   3  12  114.81   15.83
   0   3  12  123.25    8.94
   0   3 -12  136.86   15.38
   0   3 -12  135.18   15.93
   0   3  12  106.87   16.48
   0   3  12  128.26   16.88
   0   3  12  120.38   17.26
   0   3  12  133.84   17.77
   0   3 -13   39.29    5.00
   0   3 -13   37.98    4.90
   0   3  13   34.44    4.97
   0   3  13   41.86    5.51
   0   3 -13   39.30    5.54
   0   3  13   37.97    5.13
   0   3  13   34.26    8.55
   0   3  13   33.32    7.68
   0   3 -13   41.43    5.87
   0   3  13   40.87    9.64
   0   3 -13   53.97   11.05
   0   3 -13   28.54    7.86
   0   3 -13   32.83    4.57
   0   3 -13   41.73    5.58
   0   3  13   27.74    4.32
   0   3 -13   36.54    5.62
   0   3 -13   38.38    5.52
   0   3  13   43.82    5.36
   0   3 -13   36.17    5.23
   0   3 -13   45.07    5.97
   0   3  13   39.28    5.14
   0   3  13   42.28    5.45
   0   3 -13   47.70    6.18
   0   3  13   53.89    5.88
   0   3  13   42.51    5.31
   0   3 -13   34.07    4.41
   0   3  13   40.98    5.22
   0   3 -13   36.63    5.60
   0   3  13   43.90    5.40
   0   3 -13   38.47    5.38
   0   3 -13   41.98    5.66
   0   3  13   59.54   11.55
   0   3 -13   38.96    8.96
   0   3  13   41.31    9.74
   0   3  13   50.67   10.62
   0   3 -13   41.94    8.81
   0   3  13   44.39    5.34
   0   3  13   34.42    8.59
   0   3  13   28.72    7.91
   0   3  13   33.20    8.82
   0   3  13   47.04   10.54
   0   3  14  197.27   11.87
   0   3  14  195.02   11.79
   0   3 -14  185.96   10.70
   0   3  14  197.15   11.10
   0   3 -14  190.57   12.48
   0   3  14  185.89   20.30
   0   3  14  195.37   11.70
   0   3 -14  189.98   12.16
   0   3 -14  170.18   11.88
   0   3  14  178.30   11.11
   0   3  14  171.58   11.17
   0   3 -14  176.85   11.91
   0   3 -14  203.13   12.78
   0   3 -14  185.68   11.94
   0   3  14  184.30   11.28
   0   3 -14  189.86   12.40
   0   3  14  184.36   11.24
   0   3 -14  185.06   12.30
   0   3  14  166.55   10.85
   0   3  14  176.49   11.06
   0   3 -14  163.04    9.83
   0   3 -14  177.73   11.55
   0   3 -14  178.40   11.99
   0   3 -14  169.44   10.67
   0   3 -14  147.51   10.10
   0   3  14  201.71   11.66
   0   3  14  168.87   20.13
   0   3  14  180.94   20.10
   0   3  15  320.93   15.23
   0   3 -15  321.79   16.10
   0   3 -15  288.14   15.86
   0   3  15  294.12   14.30
   0   3 -15  278.16   15.31
   0   3  15  300.32   14.63
   0   3 -15  296.68   15.51
   0   3 -15  292.22   14.92
   0   3  15  283.08   13.53
   0   3 -15  270.21   12.82
   0   3  15  284.92   14.30
   0   3 -15  276.06   15.30
   0   3 -15  313.28   15.76
   0   3  15  281.97   14.12
   0   3 -15  282.14   14.56
   0   3 -15  275.74   14.93
   0   3  15  296.00   14.40
   0   3 -15  289.47   14.08
   0   3 -15  296.95   14.17
   0   3  15  287.43   14.73
   0   3  15  302.85   15.05
   0   3  16   20.06    3.43
   0   3 -16   16.66    3.47
   0   3  16   21.43    3.71
   0   3 -16   12.85    3.23
   0   3  16   24.84    3.27
   0   3 -16   24.22    3.76
   0   3 -16   19.96    3.71
   0   3  16   19.00    3.44
   0   3 -16   17.83    3.46
   0   3  16   15.96    3.00
   0   3 -16   16.07    3.36
   0   3 -16   21.98    3.83
   0   3 -16   18.00    3.56
   0   3 -16   20.69    3.43
   0   3  16   20.26    3.32
   0   3 -16   22.55    3.41
   0   3 -16   18.98    3.13
   0   3  16   21.84    3.56
   0   3  16   14.52    3.21
   0   3 -17   38.41    4.29
   0   3  17   35.54    4.01
   0   3 -17   35.93    4.37
   0   3  17   35.05    4.00
   0   3  17   37.11    4.02
   0   3  17   33.86    3.69
   0   3 -17   32.55    4.03
   0   3  17   29.46    3.70
   0   3 -17   33.62    3.73
   0   3 -17   33.18    4.05
   0   3 -17   25.23    3.23
   0   3 -17   31.13    3.85
   0   3  17   38.08    3.82
   0   3  17   34.44    4.01
   0   3 -17   37.57    3.78
   0   3 -17   35.61    3.73
   0   3  17   33.06    3.66
   0   3 -17   35.92    4.20
   0   3  18   36.95    3.43
   0   3 -18   40.75    3.68
   0   3 -18   34.97    3.54
   0   3 -18   35.82    3.57
   0   3 -18   34.51    3.52
   0   4   0  223.94   12.65
   0   4   0  214.25   12.51
   0   4   0  235.78   13.99
   0   4   0  245.97   12.55
   0   4   0  212.38   10.58
   0   4   0  239.01   12.98
   0   4   0  206.09   11.86
   0   4   0  227.73   12.75
   0   4   0  188.13    6.65
   0   4   0  213.10   10.02
   0   4   1  105.37    7.00
   0   4  -1  104.92    8.84
   0   4   1  110.25    8.42
   0   4   1  115.85    9.50
   0   4   1  115.11    8.96
   0   4  -1  129.85   10.18
   0   4   1   96.38    7.21
   0   4  -1  114.17    6.88
   0   4   1  107.05    8.57
   0   4  -1  107.87    7.75
   0   4  -1  100.79    8.35
   0   4   1  110.59    8.72
   0   4  -1  110.52    8.73
   0   4  -1  112.09    8.82
   0   4   1  105.50    7.84
   0   4   1  100.73    8.37
   0   4  -1  106.85    7.57
   0   4   1  101.28    5.54
   0   4  -1  110.26    6.02
   0   4  -1   98.30    4.34
   0   4   2  315.92   14.50
   0   4  -2  308.63   16.70
   0   4   2  324.06   17.13
   0   4   2  286.99    9.99
   0   4   2  270.01   15.27
   0   4   2  315.10   16.34
   0   4   2  289.98   10.05
   0   4  -2  301.55   17.07
   0   4   2  317.17   16.49
   0   4  -2  314.85   13.88
   0   4  -2  332.01   17.20
   0   4  -2  350.26   17.42
   0   4  -2  305.04   12.69
   0   4   2  336.55   15.46
   0   4  -2  316.87   16.10
   0   4   2  329.30   16.42
   0   4   2  302.42   15.94
   0   4   2  307.80   14.07
   0   4  -2  329.14   16.34
   0   4  -2  318.04   14.39
   0   4  -2  317.92   13.56
   0   4  -2  310.30   11.98
   0   4   2  305.08   15.12
   0   4  -2  317.66   15.39
   0   4  -2  286.85   10.26
   0   4   2  282.35    9.20
   0   4   3  457.21   15.80
   0   4   3  437.38   19.37
   0   4  -3  485.65   23.06
   0   4   3  460.55   21.45
   0   4   3  433.80   15.89
   0   4   3  466.13   21.04
   0   4   3  459.13   21.24
   0   4   3  431.19   15.95
   0   4  -3  464.22   16.89
   0   4  -3  479.39   21.77
   0   4   3  491.99   20.80
   0   4  -3  483.13   21.76
   0   4   3  431.28   20.52
   0   4  -3  485.14   19.24
   0   4  -3  461.48   20.76
   0   4  -3  458.34   20.71
   0   4   3  456.43   17.56
   0   4   3  511.25   21.84
   0   4  -3  465.22   18.99
   0   4  -3  471.87   21.00
   0   4  -3  464.45   17.48
   0   4  -3  469.83   16.31
   0   4   4  135.69    7.11
   0   4   4  159.76    9.54
   0   4   4  151.67   11.20
   0   4  -4  160.80   12.30
   0   4  -4  144.57    9.00
   0   4  -4  157.72   12.18
   0   4   4  160.34   12.85
   0   4  -4  145.26    9.97
   0   4  -4  157.41   11.08
   0   4  -4  151.61    9.54
   0   4  -4  151.65   12.03
   0   4  -4  168.07   11.05
   0   4   4  141.73   11.72
   0   4   4  160.70   12.37
   0   4   4  139.38   11.58
   0   4   4  129.62    8.36
   0   4  -4  135.81   11.15
   0   4   4  141.96   11.83
   0   4   4  133.61   11.17
   0   4   5   45.40    6.95
   0   4   5   53.80    7.73
   0   4  -5   57.96    7.54
   0   4  -5   55.32    7.53
   0   4   5   50.75    7.48
   0   4   5   39.20    4.44
   0   4  -5   42.89    6.13
   0   4   5   48.26    7.36
   0   4   5   48.70    7.22
   0   4  -5   51.49    7.21
   0   4   5   34.20    4.99
   0   4   5   50.31    4.92
   0   4  -5   42.16    5.87
   0   4  -5   42.20    5.67
   0   4  -5   42.64    6.24
   0   4  -5   55.91    7.85
   0   4   5   50.54    7.66
   0   4   6 1034.93   31.19
   0   4   6 1082.46   31.80
   0   4   6 1081.16   31.51
   0   4  -6 1091.07   33.09
   0   4  -6 1034.18   40.13
   0   4   6 1095.20   43.70
   0   4  -6 1029.74   41.71
   0   4  -6 1029.10   39.44
   0   4  -6 1019.38   43.56
   0   4   6 1011.89   37.13
   0   4  -6 1073.87   32.38
   0   4   6 1069.25   39.66
   0   4   6 1078.79   36.33
   0   4  -6 1099.34   33.25
   0   4   6 1093.92   32.09
   0   4   6 1092.33   31.80
   0   4   6 1046.30   31.77
   0   4   6 1078.17   31.75
   0   4  -6 1102.03   33.24
   0   4  -6 1062.68   32.96
   0   4  -6 1112.96   33.09
   0   4   6 1101.66   32.04
   0   4  -6 1010.96   32.67
   0   4   6 1074.66   31.61
   0   4   6 1084.78   31.72
   0   4   6 1118.70   31.89
   0   4  -6 1084.59   32.85
   0   4  -6 1044.42   32.82
   0   4   6 1079.24   44.36
   0   4  -6 1072.30   43.10
   0   4   6 1107.29   43.89
   0   4  -6 1118.30   41.69
   0   4   6 1011.64   33.72
   0   4   6 1069.09   43.59
   0   4  -6 1137.41   43.56
   0   4  -6 1125.46   43.47
   0   4   6 1068.64   44.28
   0   4   6 1041.76   43.93
   0   4   6 1087.11   43.51
   0   4   7  380.20   13.82
   0   4   7  373.60   14.32
   0   4   7  363.06   14.15
   0   4   7  395.46   13.97
   0   4   7  354.49   13.61
   0   4  -7  379.11   15.64
   0   4   7  360.93   14.04
   0   4   7  384.66   21.91
   0   4   7  380.06   19.35
   0   4   7  355.97   19.36
   0   4  -7  407.68   15.51
   0   4  -7  339.61   20.95
   0   4   7  422.52   24.80
   0   4  -7  334.72   21.09
   0   4  -7  387.80   23.44
   0   4  -7  346.33   15.08
   0   4  -7  360.09   14.61
   0   4   7  356.28   13.91
   0   4   7  379.31   14.65
   0   4   7  360.92   14.45
   0   4  -7  367.15   15.60
   0   4   7  358.50   13.97
   0   4   7  371.75   14.38
   0   4   7  378.11   14.21
   0   4   7  380.32   14.67
   0   4   7  346.25   13.25
   0   4  -7  342.75   14.97
   0   4  -7  355.46   15.44
   0   4  -7  377.01   15.60
   0   4  -7  339.62   15.08
   0   4   7  373.80   14.48
   0   4  -7  353.19   14.41
   0   4   7  356.85   14.23
   0   4  -7  375.11   15.58
   0   4  -7  355.16   15.16
   0   4  -7  369.54   15.49
   0   4  -7  371.58   22.07
   0   4   7  384.60   24.17
   0   4   7  357.69   23.73
   0   4  -7  410.48   24.39
   0   4   7  396.21   24.64
   0   4  -7  412.77   23.87
   0   4  -7  346.37   22.74
   0   4   7  372.22   23.48
   0   4   7  385.39   24.64
   0   4   7  392.65   25.20
   0   4   8   60.05    5.16
   0   4   8   68.73    5.49
   0   4  -8   51.31    5.39
   0   4   8   65.32    5.15
   0   4  -8   53.68    5.42
   0   4   8   54.72    8.45
   0   4   8   79.51    8.70
   0   4   8   72.12    8.29
   0   4   8   62.23    5.18
   0   4  -8   65.38    9.37
   0   4   8   60.28    9.67
   0   4   8   53.98   10.09
   0   4  -8   50.22    8.29
   0   4  -8   73.42   10.65
   0   4  -8   70.16    6.25
   0   4   8   61.33    4.55
   0   4  -8   56.49    5.27
   0   4   8   55.85    4.96
   0   4  -8   61.09    5.87
   0   4   8   68.17    5.60
   0   4   8   63.38    5.36
   0   4   8   60.42    5.17
   0   4   8   60.87    5.21
   0   4   8   69.48    5.35
   0   4   8   64.38    5.30
   0   4   8   70.07    5.66
   0   4  -8   54.30    4.69
   0   4  -8   66.51    5.95
   0   4   8   65.82    5.01
   0   4  -8   67.09    6.04
   0   4  -8   68.84    6.21
   0   4   8   61.67    4.81
   0   4  -8   66.69    6.04
   0   4  -8   56.52    5.60
   0   4  -8   65.15    5.42
   0   4  -8   67.16    6.04
   0   4  -8   66.12    5.93
   0   4   8   66.37   10.32
   0   4  -8   55.86    9.24
   0   4   8   72.70   10.70
   0   4  -8   56.94    9.02
   0   4   8   80.11   11.23
   0   4   8   65.44    4.97
   0   4  -8   60.88    9.36
   0   4  -8   54.15    9.23
   0   4   8   69.02   10.61
   0   4   8   57.37    9.38
   0   4   8   56.77    9.99
   0   4   9  417.38   16.88
   0   4   9  401.93   16.55
   0   4   9  442.78   17.20
   0   4  -9  364.25   17.31
   0   4   9  428.93   16.45
   0   4   9  423.54   23.79
   0   4   9  398.08   26.20
   0   4  -9  427.92   17.90
   0   4   9  389.23   22.92
   0   4   9  444.47   28.02
   0   4  -9  391.55   26.33
   0   4  -9  414.39   26.29
   0   4  -9  400.22   27.61
   0   4   9  430.20   30.42
   0   4  -9  392.93   16.63
   0   4   9  393.59   15.08
   0   4  -9  376.91   17.36
   0   4   9  433.72   17.21
   0   4   9  386.05   16.48
   0   4   9  406.54   16.70
   0   4   9  391.19   16.44
   0   4   9  425.92   16.74
   0   4  -9  401.92   18.07
   0   4   9  414.44   16.92
   0   4   9  408.03   16.45
   0   4   9  391.91   16.16
   0   4  -9  399.69   15.68
   0   4  -9  402.14   17.96
   0   4   9  389.88   15.67
   0   4  -9  422.47   18.38
   0   4  -9  402.63   17.71
   0   4  -9  426.45   18.29
   0   4   9  400.37   15.74
   0   4  -9  448.29   18.57
   0   4   9  419.24   16.78
   0   4  -9  408.89   16.63
   0   4   9  370.32   16.16
   0   4  -9  410.28   17.81
   0   4  -9  398.98   17.88
   0   4   9  417.17   28.55
   0   4   9  443.68   29.53
   0   4  -9  410.16   26.40
   0   4   9  431.06   29.25
   0   4  -9  399.91   26.43
   0   4  -9  435.26   27.71
   0   4   9  405.51   15.87
   0   4   9  429.84   27.23
   0   4   9  359.75   27.76
   0   4   9  409.43   26.29
   0   4   9  358.66   27.67
   0   4   9  444.71   29.15
   0   4 -10   67.61    5.68
   0   4 -10   60.75    5.52
   0   4  10   76.68    6.59
   0   4  10   77.21    6.61
   0   4  10   69.51    6.37
   0   4  10   76.31    6.25
   0   4 -10   67.31    6.91
   0   4 -10   80.82    7.33
   0   4  10   67.98   10.95
   0   4  10   56.35    8.42
   0   4  10   75.28    9.78
   0   4 -10   85.54   11.92
   0   4 -10   69.34   11.99
   0   4  10   90.85   12.22
   0   4 -10   80.93   12.19
   0   4  10   66.51    5.47
   0   4 -10   67.38    6.12
   0   4  10   74.90    6.49
   0   4  10   77.97    6.59
   0   4  10   67.06    6.16
   0   4  10   83.54    6.67
   0   4 -10   59.76    6.71
   0   4  10   68.96    6.32
   0   4  10   73.15    6.31
   0   4  10   73.29    6.17
   0   4  10   72.77    6.48
   0   4 -10   69.91    5.64
   0   4 -10   64.21    6.63
   0   4  10   65.66    5.74
   0   4 -10   73.50    7.08
   0   4 -10   66.78    6.78
   0   4 -10   61.04    6.66
   0   4  10   74.48    6.07
   0   4 -10   72.08    6.20
   0   4  10   76.72    6.55
   0   4 -10   77.44    7.30
   0   4  10   78.51    6.71
   0   4  10   84.62    6.75
   0   4 -10   84.13    7.41
   0   4 -10   76.82    7.26
   0   4  10   96.37   13.99
   0   4  10   93.80   13.67
   0   4 -10   59.03   10.18
   0   4  10   77.64   12.62
   0   4 -10   69.16   10.69
   0   4 -10   69.65   10.84
   0   4  10   70.20    5.95
   0   4  10   74.33   11.44
   0   4  10   70.28   11.29
   0   4  10   81.80   13.29
   0   4  10   80.81   12.86
   0   4 -11  178.86   10.42
   0   4 -11  197.19   10.79
   0   4  11  212.86   12.05
   0   4  11  225.22   12.33
   0   4  11  212.91   11.56
   0   4 -11  184.17   12.07
   0   4 -11  210.45   12.63
   0   4  11  158.88   17.97
   0   4  11  190.72   16.61
   0   4  11  227.50   20.87
   0   4 -11  231.56   21.24
   0   4 -11  208.91   21.39
   0   4 -11  208.49   20.69
   0   4 -11  193.55   11.26
   0   4  11  203.51   10.53
   0   4  11  204.40   11.81
   0   4  11  206.66   11.71
   0   4  11  224.45   12.14
   0   4  11  217.13   11.93
   0   4 -11  193.64   12.70
   0   4  11  192.99   11.48
   0   4  11  198.31   11.39
   0   4  11  214.90   12.09
   0   4  11  201.91   11.11
   0   4 -11  202.16   12.52
   0   4 -11  222.05   12.87
   0   4  11  183.12   10.73
   0   4 -11  212.01   13.13
   0   4  11  202.08   11.10
   0   4 -11  173.28   11.98
   0   4 -11  198.02   12.59
   0   4  11  199.18   11.57
   0   4  11  200.83   11.57
   0   4 -11  189.83   11.00
   0   4  11  210.35   11.78
   0   4 -11  202.67   12.33
   0   4 -11  201.40   12.51
   0   4  11  196.16   20.93
   0   4 -11  223.13   21.10
   0   4  11  213.06   21.89
   0   4  11  207.90   21.98
   0   4  11  202.08   11.10
   0   4 -11  193.23   18.84
   0   4 -11  193.39   18.22
   0   4  11  236.70   23.66
   0   4  11  200.97   20.18
   0   4  11  218.81   20.75
   0   4  11  183.46   21.09
   0   4 -12  295.92   13.84
   0   4 -12  279.70   13.62
   0   4  12  267.76   14.43
   0   4  12  318.74   14.91
   0   4 -12  272.92   15.30
   0   4  12  286.43   24.34
   0   4 -12  259.55   23.59
   0   4 -12  235.77   22.25
   0   4 -12  326.99   25.83
   0   4  12  292.80   23.80
   0   4  12  268.43   12.97
   0   4 -12  257.92   13.67
   0   4  12  267.02   14.31
   0   4  12  301.92   14.92
   0   4  12  272.46   14.28
   0   4 -12  264.44   15.60
   0   4  12  290.78   14.73
   0   4  12  295.44   14.77
   0   4  12  270.43   14.15
   0   4 -12  294.67   15.90
   0   4  12  270.23   13.77
   0   4 -12  262.62   15.40
   0   4 -12  274.29   15.12
   0   4 -12  290.58   16.00
   0   4  12  252.03   13.30
   0   4 -12  307.02   16.15
   0   4 -12  270.52   13.53
   0   4  12  279.06   14.45
   0   4  12  277.31   14.31
   0   4  12  311.72   14.93
   0   4 -12  267.81   14.96
   0   4 -12  284.51   15.61
   0   4  12  295.00   26.38
   0   4  12  247.72   24.81
   0   4 -12  250.76   23.30
   0   4  12  269.78   25.04
   0   4  12  292.69   14.02
   0   4 -12  226.14   21.02
   0   4  12  268.17   25.44
   0   4  12  284.42   26.30
   0   4  12  211.36   21.85
   0   4  12  347.01   26.75
   0   4  13    9.09    2.60
   0   4  13    8.24    2.75
   0   4 -13   12.29    3.39
   0   4 -13   12.58    4.87
   0   4 -13   18.80    6.08
   0   4 -13   21.48    6.63
   0   4  13   10.01    2.53
   0   4 -13    9.79    2.62
   0   4 -13    9.26    2.96
   0   4  13   11.89    3.09
   0   4 -13    7.14    3.05
   0   4  13    6.78    2.53
   0   4 -13    7.53    2.73
   0   4 -13    8.90    2.98
   0   4  13    8.64    2.71
   0   4  13    8.53    2.68
   0   4  13   12.85    3.07
   0   4  13    8.64    2.70
   0   4 -13    5.81    2.89
   0   4 -13    5.10    2.62
   0   4  13    9.55    2.83
   0   4  13   10.16    2.96
   0   4  13   10.53    3.01
   0   4 -13    8.30    2.50
   0   4 -13   11.10    3.11
   0   4 -13    9.40    3.21
   0   4 -13    8.16    2.59
   0   4 -13    9.11    2.64
   0   4  13   13.18    5.51
   0   4  13   17.19    6.22
   0   4 -13   13.03    5.04
   0   4  13   14.70    5.69
   0   4  13   18.79    6.41
   0   4  13   17.37    5.92
   0   4  13   10.94    5.01
   0   4  13    9.52    4.36
   0   4  14  210.79   12.30
   0   4  14  204.76   12.08
   0   4 -14  191.67   12.73
   0   4  14  200.41   11.91
   0   4  14  193.12   11.57
   0   4  14  197.56   10.55
   0   4 -14  199.87   10.85
   0   4 -14  222.80   13.18
   0   4 -14  198.82   12.62
   0   4  14  198.15   11.34
   0   4 -14  195.78   12.67
   0   4 -14  207.59   12.55
   0   4 -14  211.30   13.15
   0   4  14  216.01   11.73
   0   4 -14  216.31   13.24
   0   4 -14  181.05   10.10
   0   4  14  199.24   11.84
   0   4  14  192.98   11.68
   0   4 -14  201.78   12.25
   0   4 -14  191.82   12.42
   0   4 -14  206.73   11.25
   0   4 -14  201.80   11.14
   0   4  14  213.51   12.03
   0   4  14  225.91   11.91
   0   4  15   65.62    6.16
   0   4 -15   78.62    7.24
   0   4  15   59.54    5.99
   0   4 -15   78.77    7.33
   0   4  15   81.27    6.90
   0   4  15   66.72    6.13
   0   4 -15   65.71    6.71
   0   4 -15   64.70    6.52
   0   4 -15   68.46    6.51
   0   4  15   64.74    5.87
   0   4  15   71.75    6.04
   0   4 -15   78.04    7.28
   0   4 -15   63.66    6.59
   0   4  15   77.21    6.61
   0   4 -15   59.63    6.38
   0   4 -15   60.41    6.16
   0   4  15   68.77    5.93
   0   4 -15   63.74    5.66
   0   4 -15   65.55    5.65
   0   4  15   68.72    6.43
   0   4 -16   58.84    5.80
   0   4 -16   51.14    5.27
   0   4  16   45.70    4.88
   0   4 -16   57.99    5.74
   0   4  16   41.43    4.71
   0   4  16   48.07    4.55
   0   4 -16   50.64    5.42
   0   4 -16   48.86    5.35
   0   4 -16   46.54    4.80
   0   4 -16   49.28    5.18
   0   4 -16   40.61    4.21
   0   4 -16   45.21    4.32
   0   4  16   41.35    4.63
   0   4 -16   46.51    4.75
   0   4 -16   52.52    5.49
   0   4  16   44.22    4.40
   0   4  16   52.93    5.04
   0   4  16   46.63    4.32
   0   4 -17   28.39    3.59
   0   4 -17   25.45    3.37
   0   4 -17   23.62    3.26
   0   4 -17   29.11    3.57
   0   4  17   28.67    3.21
   0   4 -17   25.21    3.30
   0   4  17   22.26    2.93
   0   4  17   27.93    3.43
   0   4 -17   26.16    3.48
   0   4 -17   24.69    2.96
   0   4  17   28.45    3.36
   0   4 -17   29.80    3.58
   0   4  17   26.08    2.87
   0   5   0    0.64    1.45
   0   5   0    0.90    1.59
   0   5   0    0.72    1.80
   0   5   0    0.85    1.93
   0   5   0   -0.69    1.73
   0   5   0    0.69    1.73
   0   5   0   -0.66    1.51
   0   5   0    0.71    1.45
   0   5   0    1.57    1.33
   0   5   1  258.09   13.47
   0   5  -1  240.78   13.59
   0   5  -1  225.44   11.50
   0   5  -1  251.76   15.68
   0   5   1  252.06   15.02
   0   5   1  221.36   11.51
   0   5  -1  253.52   16.63
   0   5   1  254.75   16.48
   0   5   1  239.23   15.04
   0   5   1  231.99   14.62
   0   5   1  220.30   13.30
   0   5  -1  233.34   14.59
   0   5  -1  239.32   14.69
   0   5   1  261.83   15.36
   0   5  -1  238.59   12.95
   0   5   1  235.19    9.93
   0   5  -1  216.52    9.10
   0   5  -2 2091.53   60.32
   0   5  -2 2053.15   57.08
   0   5   2 2165.75   62.46
   0   5  -2 2062.29   65.71
   0   5   2 1965.85   59.41
   0   5   2 2101.39   66.67
   0   5   2 2142.51   65.16
   0   5   2 2072.80   64.54
   0   5  -2 2160.21   68.38
   0   5   2 2076.92   64.55
   0   5  -2 2139.19   60.28
   0   5   2 2074.14   64.59
   0   5  -2 2115.92   64.30
   0   5   2 2011.78   60.59
   0   5  -2 2134.87   64.36
   0   5  -2 1977.26   57.20
   0   5  -2 1846.74   52.97
   0   5   2 2136.83   63.18
   0   5  -2 1987.25   61.65
   0   5  -3  825.16   28.79
   0   5   3  897.68   33.26
   0   5  -3  880.48   35.13
   0   5  -3  843.30   27.25
   0   5  -3  905.75   35.86
   0   5   3  840.05   29.65
   0   5  -3  810.60   33.32
   0   5  -3  850.36   30.67
   0   5  -3  848.25   33.79
   0   5   3  854.41   34.27
   0   5   3  863.03   34.44
   0   5  -3  818.80   32.77
   0   5  -3  841.09   29.92
   0   5  -3  730.49   23.94
   0   5  -3  779.33   26.75
   0   5  -3  898.38   36.23
   0   5   3  834.34   31.08
   0   5  -3  872.26   37.02
   0   5   3  778.95   33.24
   0   5   3  881.73   35.30
   0   5   3  854.71   34.65
   0   5   4  435.92   15.22
   0   5   4  400.44   14.92
   0   5  -4  403.34   18.10
   0   5  -4  364.74   16.03
   0   5  -4  416.10   16.58
   0   5  -4  395.34   21.95
   0   5  -4  396.84   19.81
   0   5   4  429.74   14.99
   0   5   4  416.84   14.60
   0   5  -4  377.90   15.49
   0   5   4  408.06   15.04
   0   5  -4  401.39   15.55
   0   5  -4  389.34   15.55
   0   5   4  406.77   14.76
   0   5  -4  404.47   15.67
   0   5   4  424.45   23.00
   0   5  -4  406.46   24.46
   0   5   4  473.57   23.82
   0   5   4  394.78   16.29
   0   5   4  404.46   22.81
   0   5   4  350.72   15.82
   0   5  -4  403.80   15.47
   0   5   4  383.16   22.04
   0   5  -4  414.02   22.16
   0   5  -4  421.92   20.16
   0   5   4  408.14   17.62
   0   5   4  425.04   22.87
   0   5  -4  365.08   22.88
   0   5   4  400.86   20.70
   0   5  -4  422.33   23.02
   0   5  -4  394.94   16.55
   0   5  -4  391.28   16.62
   0   5  -4  449.28   23.82
   0   5   5   59.83    8.07
   0   5  -5   56.77    4.68
   0   5  -5   50.87    4.54
   0   5   5   57.70    6.02
   0   5  -5   38.29    6.15
   0   5  -5   48.56    6.22
   0   5  -5   44.43    7.35
   0   5  -5   55.78    6.07
   0   5   5   56.67    4.47
   0   5   5   46.32    4.25
   0   5   5   53.37    4.56
   0   5  -5   49.02    4.53
   0   5   5   56.41    4.42
   0   5   5   45.04    4.16
   0   5  -5   51.12    4.98
   0   5   5   54.52    4.43
   0   5  -5   54.50    4.97
   0   5  -5   49.91    4.86
   0   5   5   51.95    4.45
   0   5  -5   49.60    4.89
   0   5   5   59.56    4.57
   0   5  -5   45.59    4.37
   0   5   5   51.65    4.29
   0   5   5   50.22    4.45
   0   5   5   55.38    4.33
   0   5  -5   45.22    4.66
   0   5  -5   49.90    4.75
   0   5   5   41.58    7.24
   0   5   5   55.64    5.32
   0   5  -5   49.26    6.71
   0   5   5   62.11    8.76
   0   5  -5   53.63    8.01
   0   5   5   52.12    8.09
   0   5  -5   61.89    5.89
   0   5  -5   56.55    4.83
   0   5  -5   51.61    8.07
   0   5  -5   54.13    8.19
   0   5   5   39.57    5.29
   0   5   5   56.83    6.12
   0   5   5   50.19    7.87
   0   5   5   63.91    8.88
   0   5  -5   44.77    8.04
   0   5   6  679.32   32.16
   0   5   6  621.92   20.78
   0   5   6  658.65   21.10
   0   5   6  650.41   21.60
   0   5   6  645.00   21.50
   0   5   6  650.87   21.68
   0   5   6  630.47   27.03
   0   5  -6  654.81   22.22
   0   5   6  610.36   25.68
   0   5   6  638.80   21.00
   0   5  -6  599.92   28.15
   0   5  -6  666.90   28.00
   0   5  -6  614.68   32.14
   0   5  -6  634.21   30.51
   0   5  -6  606.68   21.75
   0   5  -6  608.70   22.78
   0   5   6  641.78   21.75
   0   5   6  629.43   20.62
   0   5   6  607.56   20.48
   0   5   6  652.49   21.66
   0   5   6  661.05   21.63
   0   5   6  637.70   21.65
   0   5   6  644.24   21.00
   0   5  -6  655.00   22.94
   0   5  -6  625.98   22.92
   0   5  -6  605.83   22.74
   0   5  -6  601.97   20.81
   0   5  -6  630.35   22.91
   0   5   6  673.81   22.04
   0   5  -6  636.56   21.84
   0   5   6  652.92   21.42
   0   5   6  683.32   21.78
   0   5   6  645.63   21.91
   0   5   6  655.20   21.46
   0   5  -6  632.29   22.71
   0   5  -6  622.79   22.82
   0   5  -6  550.91   30.37
   0   5  -6  648.29   29.77
   0   5   6  617.53   32.28
   0   5   6  665.00   33.16
   0   5   6  684.43   33.71
   0   5  -6  625.70   32.05
   0   5  -6  584.15   24.53
   0   5  -6  641.80   32.00
   0   5   6  632.89   27.40
   0   5   6  682.76   33.26
   0   5   6  606.99   27.19
   0   5   6  655.11   33.38
   0   5  -6  640.24   35.09
   0   5   7  214.98   18.25
   0   5   7  257.28   11.44
   0   5   7  247.54   11.15
   0   5   7  246.63   11.65
   0   5   7  235.09   11.02
   0   5   7  243.02   11.23
   0   5   7  240.20   10.45
   0   5   7  245.82   15.11
   0   5   7  239.12   11.05
   0   5   7  282.01   17.29
   0   5  -7  251.66   12.15
   0   5   7  235.28   19.53
   0   5  -7  274.09   19.75
   0   5  -7  241.21   16.77
   0   5  -7  260.92   18.04
   0   5  -7  254.00   11.91
   0   5  -7  236.24   12.61
   0   5   7  249.48   11.72
   0   5   7  244.04   10.95
   0   5   7  265.71   11.87
   0   5   7  245.30   10.93
   0   5   7  252.95   11.68
   0   5   7  233.09   11.44
   0   5   7  249.62   11.69
   0   5   7  252.16   11.15
   0   5  -7  234.25   10.87
   0   5  -7  230.41   12.38
   0   5  -7  258.16   12.77
   0   5  -7  244.94   12.67
   0   5  -7  217.07   12.11
   0   5  -7  248.14   12.66
   0   5   7  246.04   11.44
   0   5  -7  259.89   11.94
   0   5   7  248.04   11.48
   0   5   7  258.81   11.71
   0   5  -7  228.80   12.29
   0   5  -7  245.30   12.44
   0   5   7  227.41   19.42
   0   5   7  213.08   18.78
   0   5  -7  244.24   17.82
   0   5   7  253.18   20.18
   0   5  -7  233.29   18.96
   0   5  -7  219.40   18.58
   0   5  -7  236.83   19.03
   0   5   7  235.98   16.52
   0   5   7  255.31   17.24
   0   5   7  285.34   21.29
   0   5   7  274.82   21.28
   0   5   8  250.32   21.21
   0   5   8  279.61   12.16
   0   5   8  276.13   12.07
   0   5   8  289.62   12.73
   0   5   8  283.17   12.61
   0   5   8  252.16   11.55
   0   5   8  262.39   18.40
   0   5  -8  261.99   13.20
   0   5   8  245.15   16.15
   0   5   8  260.23   12.12
   0   5  -8  265.30   18.88
   0   5   8  247.56   21.22
   0   5  -8  226.89   18.52
   0   5  -8  256.60   20.77
   0   5  -8  267.82   12.81
   0   5   8  264.04   12.16
   0   5   8  259.10   12.48
   0   5   8  269.58   12.28
   0   5  -8  266.33   14.07
   0   5   8  269.07   12.82
   0   5   8  265.36   12.65
   0   5   8  260.92   12.07
   0   5  -8  263.86   11.84
   0   5  -8  275.96   14.16
   0   5  -8  260.65   13.78
   0   5   8  247.99   11.06
   0   5  -8  274.79   13.80
   0   5  -8  253.48   13.58
   0   5   8  260.11   11.16
   0   5  -8  302.10   14.64
   0   5   8  265.56   12.68
   0   5  -8  267.13   12.75
   0   5   8  270.78   12.70
   0   5   8  278.77   12.93
   0   5  -8  266.85   13.85
   0   5  -8  267.16   13.56
   0   5  -8  293.04   22.19
   0   5  -8  220.18   18.45
   0   5   8  273.94   22.61
   0   5   8  299.72   23.20
   0   5   8  269.38   22.38
   0   5  -8  279.43   21.37
   0   5  -8  287.62   21.80
   0   5   8  285.36   23.10
   0   5   8  286.47   19.52
   0   5   8  278.35   22.22
   0   5   8  259.06   18.63
   0   5   9  114.45   15.10
   0   5   9  141.82    8.98
   0   5   9  151.37    8.36
   0   5   9  144.66    9.01
   0   5   9  146.17    8.23
   0   5   9  143.72    8.46
   0   5   9  156.79   14.82
   0   5  -9  154.39   10.08
   0   5   9  128.70   15.54
   0   5  -9  170.45   16.28
   0   5  -9  128.61   15.27
   0   5  -9  127.58   13.63
   0   5  -9  141.09    9.15
   0   5   9  154.59    9.10
   0   5   9  143.41    9.27
   0   5   9  138.00    8.77
   0   5  -9  140.42   10.17
   0   5   9  149.51    9.19
   0   5   9  138.48    9.20
   0   5   9  139.54    8.72
   0   5  -9  162.59   10.44
   0   5  -9  139.49    8.19
   0   5  -9  145.69   10.26
   0   5   9  142.73    8.12
   0   5  -9  130.21    9.79
   0   5  -9  145.46   10.12
   0   5   9  149.63    8.26
   0   5  -9  142.73    8.98
   0   5   9  143.20    9.09
   0   5   9  155.89    9.53
   0   5  -9  152.25   10.50
   0   5  -9  155.16   10.24
   0   5  -9  136.56    9.85
   0   5   9  163.31   17.74
   0   5  -9  133.98   14.68
   0   5   9  131.62   15.83
   0   5   9  143.93   16.34
   0   5  -9  142.04   15.15
   0   5  -9  196.43   17.76
   0   5   9  121.96    7.57
   0   5   9  159.33   17.88
   0   5   9  137.97   14.20
   0   5   9  130.51   16.70
   0   5   9  121.80   13.77
   0   5  10   97.89   14.47
   0   5  10   93.75    7.50
   0   5  10  108.45    7.96
   0   5  10  103.88    7.44
   0   5  10  114.76   13.34
   0   5 -10  105.71    8.46
   0   5 -10   94.87   12.01
   0   5 -10  117.04   13.52
   0   5 -10   88.47   13.38
   0   5 -10  126.06   14.78
   0   5  10  104.19   13.64
   0   5 -10   94.36    7.57
   0   5  10   83.97    7.12
   0   5  10   93.48    7.41
   0   5  10  103.27    8.02
   0   5 -10  103.94    8.92
   0   5  10  112.13    8.20
   0   5  10  100.73    7.60
   0   5  10   90.60    7.21
   0   5  10   93.35    7.76
   0   5 -10  112.91    8.96
   0   5 -10  105.06    8.92
   0   5  10   97.84    6.88
   0   5 -10  101.45    8.82
   0   5 -10  106.90    8.94
   0   5  10   97.60    6.89
   0   5 -10  116.46    8.17
   0   5 -10  103.25    8.83
   0   5 -10   96.73    8.48
   0   5 -10  112.78    8.85
   0   5  10   81.64   13.50
   0   5 -10   97.17   13.03
   0   5  10   79.33   12.61
   0   5  10  100.57   14.85
   0   5 -10   99.26   12.64
   0   5 -10  120.40   14.24
   0   5  10   93.22    6.73
   0   5  10   88.89   13.62
   0   5  10  103.04   14.76
   0   5  10   76.37   11.10
   0   5  10  102.75   12.88
   0   5 -11  229.47   11.77
   0   5  11  245.65   23.50
   0   5 -11  255.00   12.26
   0   5  11  265.12   13.81
   0   5  11  287.47   14.30
   0   5  11  253.96   13.02
   0   5 -11  248.58   14.37
   0   5 -11  259.39   22.61
   0   5 -11  261.17   22.02
   0   5 -11  259.94   21.33
   0   5 -11  263.84   13.54
   0   5  11  256.55   13.38
   0   5  11  259.72   13.78
   0   5  11  271.56   14.10
   0   5  11  255.75   13.47
   0   5 -11  267.70   15.32
   0   5  11  263.85   14.07
   0   5  11  267.27   13.96
   0   5  11  245.04   13.03
   0   5  11  281.33   14.18
   0   5  11  274.40   13.58
   0   5 -11  270.41   15.34
   0   5 -11  256.57   14.77
   0   5 -11  268.94   14.71
   0   5  11  246.43   12.36
   0   5 -11  260.69   15.12
   0   5  11  240.86   12.21
   0   5 -11  237.61   14.41
   0   5 -11  249.38   12.95
   0   5  11  247.92   13.58
   0   5 -11  257.26   14.88
   0   5 -11  286.00   15.18
   0   5  11  279.59   25.13
   0   5 -11  211.93   20.44
   0   5  11  295.44   25.93
   0   5  11  275.41   24.70
   0   5  11  262.23   12.52
   0   5  11  257.63   22.19
   0   5  11  239.32   23.57
   0   5  11  242.85   21.48
   0   5 -12  136.92    8.70
   0   5 -12  129.17    8.50
   0   5  12  141.46   18.42
   0   5  12  159.99   10.41
   0   5  12  150.12   10.21
   0   5  12  143.27    9.57
   0   5 -12  134.37   10.29
   0   5 -12  151.38   16.38
   0   5 -12  142.22   16.66
   0   5 -12  147.72    9.64
   0   5  12  155.88   10.45
   0   5  12  141.14    9.78
   0   5  12  163.01   10.54
   0   5 -12  139.31   10.92
   0   5  12  161.39   10.38
   0   5 -12  150.47   11.13
   0   5  12  157.94    9.52
   0   5 -12  160.72   11.07
   0   5 -12  158.90   11.53
   0   5  12  152.08   10.36
   0   5  12  157.62    9.99
   0   5 -12  168.04   11.73
   0   5  12  140.71    9.07
   0   5  12  145.00   10.04
   0   5 -12  145.02    9.30
   0   5  12  167.49   10.64
   0   5  12  172.10   10.74
   0   5 -12  147.92   11.16
   0   5 -12  142.48   10.52
   0   5 -12  156.31   11.34
   0   5  12  154.51   18.73
   0   5  12  160.32   19.26
   0   5  12  147.02   18.09
   0   5 -12  130.49   15.74
   0   5  12  155.32    9.29
   0   5  12  153.07   18.81
   0   5  13  122.68    9.29
   0   5  13  122.76    9.13
   0   5 -13  103.36    7.73
   0   5  13  112.24    8.62
   0   5 -13  117.31    9.94
   0   5  13  127.65    9.21
   0   5  13  123.59    8.97
   0   5  13  130.49    8.92
   0   5  13  121.22    9.04
   0   5 -13  122.86    9.59
   0   5  13  146.49    9.45
   0   5 -13  125.55   10.15
   0   5 -13  121.21    9.51
   0   5  13  121.00    8.23
   0   5  13  118.93    8.06
   0   5 -13  106.29    9.41
   0   5  13  110.47    8.71
   0   5  13  122.76    9.15
   0   5 -13  118.89    7.92
   0   5  13  121.23    9.00
   0   5 -13  127.19   10.00
   0   5 -13  106.83    9.16
   0   5 -13  111.98    9.16
   0   5 -13  116.96    7.82
   0   5 -13  111.84    7.72
   0   5  13  127.22    8.15
   0   5 -13  113.27   16.80
   0   5  14   53.25    5.53
   0   5 -14   57.63    6.69
   0   5  14   55.04    5.22
   0   5 -14   60.34    6.32
   0   5  14   55.80    5.61
   0   5  14   59.56    6.08
   0   5  14   59.18    6.02
   0   5 -14   68.53    7.16
   0   5  14   61.78    6.09
   0   5 -14   61.04    6.65
   0   5  14   49.25    4.91
   0   5  14   59.58    6.14
   0   5 -14   78.25    7.42
   0   5  14   53.12    5.74
   0   5 -14   55.92    6.39
   0   5 -14   51.61    5.90
   0   5  14   55.00    5.06
   0   5 -14   58.99    5.15
   0   5 -14   55.52    5.00
   0   5  14   59.79    6.19
   0   5  14   64.07    6.26
   0   5 -14   61.44    6.40
   0   5 -14   60.64    6.50
   0   5  15   20.90    3.65
   0   5 -15   33.59    4.78
   0   5 -15   25.73    3.93
   0   5  15   23.46    3.62
   0   5  15   27.26    3.83
   0   5 -15   26.87    4.18
   0   5 -15   32.19    4.25
   0   5  15   24.06    3.82
   0   5  15   23.26    3.78
   0   5  15   24.15    3.78
   0   5 -15   26.25    4.00
   0   5  15   24.00    3.09
   0   5 -15   25.08    4.10
   0   5 -15   27.71    4.31
   0   5  15   21.50    3.39
   0   5 -15   23.49    3.89
   0   5 -16   53.19    5.28
   0   5  16   46.82    4.58
   0   5 -16   40.47    4.55
   0   5  16   39.90    4.19
   0   5 -16   45.36    4.80
   0   5 -16   48.15    4.47
   0   5  16   51.78    4.82
   0   5 -16   45.76    4.36
   0   5  16   50.49    4.65
   0   5 -16   48.11    4.77
   0   5 -16   49.02    4.74
   0   5  16   47.93    4.26
   0   5 -16   41.78    4.80
   0   5  17  163.02    7.66
   0   5 -17  156.80    7.91
   0   5  17  155.62    7.63
   0   5 -17  140.72    7.79
   0   5 -17  156.46    7.86
   0   6   0  422.54   16.05
   0   6   0  413.87   17.38
   0   6   0  418.48   15.63
   0   6   0  431.04   15.74
   0   6   0  425.41   15.53
   0   6   0  413.39   22.50
   0   6   0  436.23   24.91
   0   6   0  432.04   15.20
   0   6   0  422.81   15.81
   0   6   0  399.05   22.09
   0   6   0  431.77   22.70
   0   6   0  434.41   23.23
   0   6   0  433.62   16.01
   0   6   0  397.76   18.49
   0   6  -1  183.91    9.01
   0   6   1  163.43    8.62
   0   6  -1  158.40    8.21
   0   6  -1  169.93    8.42
   0   6   1  156.27    7.83
   0   6  -1  162.77    8.79
   0   6  -1  163.16    8.90
   0   6   1  153.57    8.53
   0   6  -1  164.80   11.16
   0   6   1  151.76   12.80
   0   6   1  168.33    8.50
   0   6  -1  177.25    8.55
   0   6   1  161.68    8.01
   0   6   1  176.33    8.38
   0   6   1  174.19    8.78
   0   6  -1  168.99    8.68
   0   6  -1  160.49   14.00
   0   6  -1  176.51   11.06
   0   6   1  144.20   12.62
   0   6   1  160.93   13.12
   0   6  -1  159.57   12.93
   0   6  -1  172.20   13.32
   0   6   1  166.01   11.43
   0   6  -1  161.23    9.87
   0   6   1  167.17   13.44
   0   6   1  154.26   14.17
   0   6  -1  163.86   14.79
   0   6   1  165.71   13.38
   0   6  -2  394.45   23.30
   0   6  -2  413.24   15.40
   0   6   2  400.72   15.33
   0   6  -2  386.20   14.48
   0   6   2  378.92   15.09
   0   6  -2  404.12   14.66
   0   6   2  376.75   14.31
   0   6   2  385.56   15.26
   0   6  -2  393.01   15.65
   0   6   2  366.91   20.56
   0   6  -2  363.17   19.59
   0   6   2  395.66   15.02
   0   6  -2  413.82   14.90
   0   6  -2  406.07   15.77
   0   6   2  395.08   14.63
   0   6   2  400.60   14.87
   0   6  -2  401.46   15.21
   0   6  -2  411.51   15.76
   0   6   2  381.69   21.73
   0   6   2  399.60   19.86
   0   6  -2  376.46   21.28
   0   6  -2  377.26   21.34
   0   6  -2  380.85   18.17
   0   6   2  357.87   21.20
   0   6  -2  362.12   15.72
   0   6  -2  383.14   19.25
   0   6   2  400.92   20.37
   0   6   2  391.20   22.40
   0   6   2  422.97   24.37
   0   6   2  340.44   20.96
   0   6  -2  433.23   25.29
   0   6   3  164.39   11.68
   0   6  -3  184.29   15.77
   0   6  -3  145.52   10.02
   0   6  -3  193.81   14.33
   0   6   3  178.97    9.20
   0   6  -3  155.81    7.96
   0   6   3  165.58    8.11
   0   6   3  168.16    9.00
   0   6  -3  160.55    8.06
   0   6  -3  175.65    9.08
   0   6   3  183.23    8.26
   0   6   3  176.80    8.19
   0   6   3  181.53    8.86
   0   6   3  167.94    8.26
   0   6  -3  179.24    9.55
   0   6   3  160.60    8.79
   0   6  -3  160.72    8.36
   0   6   3  167.88    8.91
   0   6   3  183.98    8.88
   0   6   3  170.09    7.95
   0   6   3  163.17    8.67
   0   6  -3  167.07    8.89
   0   6  -3  176.22    9.50
   0   6  -3  183.44   12.06
   0   6   3  161.21   14.00
   0   6  -3  175.67   14.20
   0   6  -3  173.35   14.21
   0   6   3  189.06   14.90
   0   6   3  155.05   11.27
   0   6  -3  170.99   11.16
   0   6  -3  168.08   15.82
   0   6   3  165.13   14.12
   0   6   3  175.45   14.48
   0   6   4  472.47   23.70
   0   6  -4  506.39   29.47
   0   6   4  507.38   17.25
   0   6  -4  518.68   18.23
   0   6  -4  502.56   18.11
   0   6  -4  475.94   25.96
   0   6  -4  513.62   23.20
   0   6  -4  488.28   16.90
   0   6   4  501.82   17.60
   0   6  -4  491.89   16.92
   0   6   4  480.71   18.36
   0   6   4  513.55   18.70
   0   6  -4  501.91   18.67
   0   6   4  529.20   17.95
   0   6   4  519.44   17.69
   0   6   4  526.03   17.79
   0   6   4  514.65   18.30
   0   6  -4  478.80   17.64
   0   6  -4  549.83   19.71
   0   6   4  511.56   18.72
   0   6   4  501.39   17.13
   0   6   4  515.36   18.39
   0   6   4  484.84   16.99
   0   6   4  536.59   18.55
   0   6  -4  479.50   19.18
   0   6   4  503.45   17.43
   0   6   4  495.96   17.20
   0   6  -4  520.26   18.74
   0   6   4  493.80   17.11
   0   6  -4  519.75   19.38
   0   6  -4  478.43   26.28
   0   6   4  488.49   21.20
   0   6  -4  510.72   23.63
   0   6   4  532.16   27.88
   0   6   4  479.92   26.90
   0   6  -4  490.44   20.33
   0   6  -4  473.84   27.30
   0   6  -4  502.71   29.82
   0   6   4  540.10   28.45
   0   6   4  504.91   27.74
   0   6   4  478.94   26.75
   0   6   5  249.34   17.63
   0   6  -5  274.68   21.74
   0   6  -5  276.21   12.53
   0   6   5  267.77   11.56
   0   6  -5  279.73   12.66
   0   6  -5  274.15   17.54
   0   6   5  269.94   11.16
   0   6   5  264.58   11.24
   0   6   5  288.24   12.89
   0   6   5  291.29   12.32
   0   6   5  283.54   12.81
   0   6  -5  305.43   13.25
   0   6   5  295.28   12.36
   0   6   5  294.74   12.34
   0   6   5  298.69   12.58
   0   6   5  305.79   13.04
   0   6  -5  279.12   12.09
   0   6  -5  306.55   13.93
   0   6   5  274.38   11.60
   0   6   5  274.91   12.51
   0   6  -5  278.83   13.61
   0   6   5  287.76   12.02
   0   6   5  319.84   12.58
   0   6   5  283.47   11.91
   0   6  -5  293.36   11.41
   0   6  -5  289.08   12.93
   0   6  -5  290.77   13.59
   0   6   5  283.69   20.49
   0   6   5  289.00   20.70
   0   6  -5  278.72   17.45
   0   6  -5  295.60   20.25
   0   6  -5  286.19   20.99
   0   6  -5  291.95   20.81
   0   6   5  287.99   20.92
   0   6   5  255.78   19.79
   0   6  -5  299.58   23.23
   0   6   5  259.62   20.12
   0   6   6  112.80   11.99
   0   6  -6   88.49   12.94
   0   6   6  109.74    6.81
   0   6  -6  117.46    7.71
   0   6  -6  114.56    7.61
   0   6  -6  111.04    9.95
   0   6  -6  106.92   11.44
   0   6   6  106.78    7.14
   0   6   6  102.88    6.44
   0   6   6  113.05    7.46
   0   6   6  100.90    6.47
   0   6   6  111.34    7.41
   0   6  -6   91.34    7.02
   0   6   6  106.76    7.11
   0   6   6  112.40    7.24
   0   6   6   93.96    6.05
   0   6  -6   99.62    7.98
   0   6   6  109.17    6.45
   0   6   6  132.09    7.87
   0   6  -6  106.09    7.93
   0   6  -6  100.67    7.97
   0   6  -6  109.01    6.94
   0   6   6   90.34    6.82
   0   6   6  104.68    6.58
   0   6  -6  103.62    7.96
   0   6   6  114.82    7.62
   0   6  -6  120.21    7.76
   0   6   6  110.33    7.06
   0   6   6  117.18    7.34
   0   6   6  100.94    6.76
   0   6  -6  123.11    8.44
   0   6   6  115.65   13.37
   0   6  -6  112.73   12.87
   0   6   6   94.15   12.03
   0   6  -6  103.92   10.74
   0   6  -6  108.84   13.16
   0   6  -6  112.72   13.24
   0   6   6  104.60   12.68
   0   6   6  126.60   13.96
   0   6   6  102.60   12.79
   0   6  -6   85.72   12.86
   0   6  -7    5.05    3.45
   0   6   7    6.54    3.28
   0   6   7    7.21    2.00
   0   6   7    6.33    1.99
   0   6   7    7.14    2.23
   0   6   7   11.62    2.34
   0   6   7    9.59    2.49
   0   6   7    9.78    2.21
   0   6  -7    6.61    2.12
   0   6  -7   14.59    4.31
   0   6  -7    9.68    3.14
   0   6  -7    8.62    2.34
   0   6   7    7.59    2.17
   0   6   7   11.06    2.24
   0   6   7    4.40    2.05
   0   6  -7   10.18    2.90
   0   6   7    3.70    1.98
   0   6   7   10.01    2.24
   0   6  -7    7.45    2.29
   0   6   7   10.73    2.61
   0   6  -7    6.36    2.61
   0   6  -7    9.01    2.67
   0   6   7    6.09    1.80
   0   6  -7    5.95    1.97
   0   6  -7    7.33    2.57
   0   6   7   11.15    2.58
   0   6   7    9.44    2.45
   0   6  -7   12.02    3.08
   0   6  -7    8.41    2.52
   0   6   7   10.38    2.49
   0   6  -7    9.43    2.69
   0   6  -7    9.85    3.36
   0   6   7    5.91    3.03
   0   6  -7    6.86    3.72
   0   6   7    4.53    3.10
   0   6   7    2.94    2.14
   0   6  -7    4.11    2.44
   0   6  -7    4.12    2.44
   0   6   7   15.40    4.98
   0   6   7   10.27    4.75
   0   6  -7    5.35    4.47
   0   6   8  660.36   36.61
   0   6   8  708.18   24.91
   0   6   8  680.70   24.05
   0   6   8  671.93   23.93
   0   6   8  707.21   24.29
   0   6   8  708.77   24.03
   0   6   8  672.24   22.64
   0   6   8  650.92   23.49
   0   6  -8  701.38   25.48
   0   6  -8  693.62   25.45
   0   6  -8  643.84   35.48
   0   6  -8  651.73   32.87
   0   6  -8  686.07   24.95
   0   6   8  680.00   23.47
   0   6   8  738.44   25.13
   0   6   8  679.57   24.66
   0   6   8  688.28   23.46
   0   6   8  705.26   25.20
   0   6  -8  663.23   26.54
   0   6   8  668.34   23.50
   0   6   8  686.62   24.79
   0   6  -8  620.42   26.03
   0   6  -8  650.95   23.09
   0   6  -8  682.31   26.12
   0   6  -8  641.93   26.04
   0   6   8  714.23   24.92
   0   6   8  693.39   24.50
   0   6  -8  699.76   26.78
   0   6  -8  667.65   24.62
   0   6   8  720.98   24.84
   0   6  -8  664.21   25.92
   0   6  -8  640.44   33.72
   0   6   8  667.31   38.15
   0   6   8  686.40   38.64
   0   6  -8  698.62   37.89
   0   6  -8  667.38   36.61
   0   6  -8  682.30   36.94
   0   6  -8  670.19   41.77
   0   6   8  673.93   38.37
   0   6   8  658.98   38.59
   0   6   8  754.45   40.95
   0   6   9   78.28   11.83
   0   6   9   82.89    6.43
   0   6   9   76.97    6.20
   0   6   9   85.52    6.83
   0   6   9   80.65    6.63
   0   6   9   71.54    6.71
   0   6   9   79.85    6.07
   0   6  -9   80.61    7.34
   0   6  -9   92.30    7.73
   0   6  -9   96.33   11.61
   0   6  -9   51.83    9.82
   0   6  -9   73.23    6.69
   0   6   9   75.14    6.75
   0   6   9   75.96    6.28
   0   6  -9   68.29    7.38
   0   6   9   90.91    6.78
   0   6   9   80.54    6.86
   0   6  -9   91.19    8.01
   0   6  -9   75.56    5.92
   0   6  -9   68.14    7.30
   0   6   9   78.12    6.90
   0   6   9   77.83    6.78
   0   6   9   76.41    6.28
   0   6  -9   69.19    7.25
   0   6  -9   73.57    6.63
   0   6   9   77.02    6.78
   0   6  -9   69.40    7.35
   0   6   9   82.44    6.97
   0   6   9   81.35    6.89
   0   6  -9   78.23    7.49
   0   6   9   81.38   12.68
   0   6  -9   76.12   10.57
   0   6   9   71.06   11.79
   0   6   9   85.43   12.88
   0   6  -9   82.10   11.58
   0   6  -9  104.87   12.87
   0   6  -9   69.89   13.13
   0   6   9   70.39   12.09
   0   6   9   68.50   11.67
   0   6  10  179.76   10.75
   0   6  10  166.72   10.47
   0   6 -10  175.99   10.76
   0   6 -10  186.49   11.76
   0   6 -10  168.86   11.44
   0   6  10  180.28    9.92
   0   6  10  183.73   10.59
   0   6  10  167.01   10.14
   0   6 -10  175.07   12.28
   0   6  10  175.01   11.05
   0   6  10  172.31   10.67
   0   6  10  182.26   10.37
   0   6 -10  176.83   11.77
   0   6 -10  203.06   12.89
   0   6 -10  176.23   12.09
   0   6  10  186.43   11.09
   0   6 -10  176.50   12.03
   0   6  10  169.80   10.78
   0   6 -10  177.58   10.60
   0   6  10  186.24   11.12
   0   6 -10  181.42   11.95
   0   6  10  190.22   19.73
   0   6  10  143.26   17.35
   0   6  10  170.38   19.35
   0   6 -10  188.01   17.79
   0   6  10  152.61   18.38
   0   6 -10  152.87   20.11
   0   6  10  187.39   20.53
   0   6  10  149.12   18.23
   0   6  11   64.48    6.40
   0   6  11   64.35    6.48
   0   6  11   66.85    5.98
   0   6 -11   80.79    7.60
   0   6 -11   66.48    6.94
   0   6 -11   60.26    6.19
   0   6  11   66.15    6.23
   0   6 -11   69.62    7.78
   0   6  11   56.72    6.34
   0   6  11   69.19    6.51
   0   6  11   60.52    5.91
   0   6  11   72.06    6.66
   0   6  11   60.68    6.40
   0   6 -11   67.38    7.53
   0   6 -11   73.65    7.47
   0   6 -11   65.38    7.36
   0   6 -11   75.26    6.53
   0   6 -11   69.81    7.49
   0   6  11   75.39    7.01
   0   6  11   67.06    6.68
   0   6 -11   86.61    7.93
   0   6  11   81.80   13.17
   0   6 -11   86.20   11.89
   0   6  11   66.30   11.74
   0   6  11   60.19   11.17
   0   6 -11   50.86   11.21
   0   6  11   69.08   12.22
   0   6 -12  100.26    7.49
   0   6 -12  115.33    9.11
   0   6 -12   98.76    8.45
   0   6 -12   84.94    6.86
   0   6  12  113.70    8.28
   0   6 -12  105.21    9.45
   0   6  12   97.47    7.78
   0   6  12   93.59    8.07
   0   6  12   96.68    7.55
   0   6  12   95.30    7.59
   0   6  12  110.11    8.55
   0   6 -12  109.56    9.51
   0   6 -12  108.70    9.01
   0   6 -12  106.07    9.32
   0   6 -12  109.54    9.37
   0   6 -12  102.85    7.53
   0   6 -12  105.10    8.77
   0   6  12  114.70    8.60
   0   6  12  110.30    8.38
   0   6  12  101.63    7.47
   0   6 -12  116.73   16.90
   0   6 -13  163.13   10.88
   0   6 -13  187.49   12.22
   0   6  13  170.86    9.94
   0   6 -13  182.85   11.91
   0   6  13  179.40   10.90
   0   6 -13  159.47   11.50
   0   6  13  173.53   10.38
   0   6  13  155.48    9.96
   0   6 -13  172.38   11.73
   0   6 -13  201.79   12.44
   0   6  13  168.76   10.78
   0   6 -13  172.75   11.14
   0   6  13  188.23   11.09
   0   6  13  167.21   10.58
   0   6 -13  184.01   11.37
   0   6 -13  169.88   11.11
   0   6 -13  148.54    9.03
   0   6  13  162.34    9.51
   0   6 -14   -0.54    1.57
   0   6 -14    1.05    1.79
   0   6  14    1.81    1.91
   0   6 -14    0.46    1.70
   0   6  14    1.76    1.35
   0   6  14   -0.43    1.66
   0   6  14    1.32    1.56
   0   6 -14    0.47    1.60
   0   6  14    0.91    1.39
   0   6 -14    0.47    1.44
   0   6 -14    0.53    1.89
   0   6  14    0.41    1.46
   0   6 -14    0.47    1.91
   0   6  14   -0.83    1.48
   0   6 -14    4.43    2.27
   0   6  15    9.53    2.41
   0   6 -15    7.74    2.25
   0   6 -15    9.34    2.18
   0   6  15   12.81    2.46
   0   6 -15    7.32    2.30
   0   6 -15    8.34    2.27
   0   6  15    6.41    2.09
   0   6 -15    6.59    2.30
   0   6 -15    8.76    2.35
   0   6  15    7.83    2.16
   0   6 -15   10.97    2.49
   0   6 -15    9.85    2.60
   0   6  15    7.29    2.05
   0   6  15    6.30    2.22
   0   6 -16   14.82    2.63
   0   6 -16   18.94    2.83
   0   6  16   18.74    2.60
   0   6  16   20.29    2.67
   0   6 -16   19.36    2.66
   0   6 -16   19.15    2.61
   0   6  16   16.79    2.51
   0   6 -16   14.69    2.51
   0   6  16   16.15    2.40
   0   6  16   14.97    2.28
   0   6  17   31.12    2.36
   0   6 -17   42.72    3.07
   0   7   0   -0.28    1.10
   0   7   0   -2.59    1.77
   0   7   0   -0.37    1.20
   0   7   0    1.44    1.07
   0   7   0    1.16    1.48
   0   7   0    0.36    1.32
   0   7   0   -0.27    0.97
   0   7   0   -0.40    1.37
   0   7   0    1.10    1.13
   0   7   0   -0.31    1.12
   0   7   0    0.38    1.42
   0   7   0    0.32    1.23
   0   7   0   -1.01    2.32
   0   7   0   -1.01    2.07
   0   7   0   -1.11    2.27
   0   7   0    3.51    1.46
   0   7   0   -1.31    2.68
   0   7   1  968.33   30.73
   0   7  -1  953.35   30.56
   0   7   1  995.52   40.76
   0   7   1  961.48   30.64
   0   7   1  923.05   27.84
   0   7  -1  994.12   30.33
   0   7  -1  986.60   30.28
   0   7   1  993.44   30.78
   0   7   1  920.21   29.01
   0   7  -1  871.49   28.13
   0   7   1  908.23   27.96
   0   7  -1  980.34   30.14
   0   7   1  993.77   30.52
   0   7   1  919.82   30.66
   0   7  -1  936.70   28.67
   0   7  -1  947.43   31.07
   0   7   1  932.84   28.34
   0   7  -1 1023.71   29.28
   0   7   1  957.75   29.46
   0   7  -1  968.47   29.31
   0   7   1  979.67   30.82
   0   7   1  972.96   29.81
   0   7  -1  956.61   30.59
   0   7   1  897.80   28.27
   0   7  -1  871.81   28.46
   0   7   1  929.28   28.40
   0   7  -1  940.95   28.76
   0   7  -1  952.22   41.83
   0   7   1  949.20   40.04
   0   7  -1 1001.22   40.41
   0   7   1  897.84   39.38
   0   7  -1  975.93   40.08
   0   7   1  950.43   43.80
   0   7   1  905.25   39.73
   0   7   1  963.05   40.70
   0   7  -1  948.61   43.92
   0   7   2   88.79    5.70
   0   7   2   95.17    5.87
   0   7  -2   85.78    5.89
   0   7  -2   78.13    5.71
   0   7   2   95.14   10.54
   0   7  -2  101.35    7.06
   0   7   2   96.88    5.87
   0   7  -2  107.71    6.87
   0   7  -2   96.18    6.52
   0   7   2   91.28    5.83
   0   7   2   91.29    6.30
   0   7  -2   90.37    5.63
   0   7   2   98.59    5.84
   0   7   2   89.74    5.52
   0   7  -2   92.76    7.25
   0   7   2   98.42    7.16
   0   7   2   88.19    6.64
   0   7  -2   93.67    7.10
   0   7   2   88.52    5.70
   0   7  -2  105.24    7.53
   0   7  -2   94.05    6.55
   0   7   2   98.13    6.89
   0   7   2   89.24    6.35
   0   7  -2   93.10    5.91
   0   7  -2   89.90    6.72
   0   7  -2   94.74    6.13
   0   7   2   81.98    5.21
   0   7   2  107.36    7.00
   0   7  -2   97.77    7.24
   0   7  -2  121.57   13.34
   0   7  -2   92.02   10.61
   0   7  -2   88.65   10.37
   0   7   2  107.94   11.74
   0   7   2   86.27   10.59
   0   7   2   97.81   11.19
   0   7  -2   93.76   12.60
   0   7   2   78.48   10.11
   0   7  -3   61.25    5.63
   0   7  -3   52.51    4.72
   0   7   3   59.86    5.56
   0   7  -3   52.58    4.74
   0   7   3   59.86    4.75
   0   7   3   66.93    5.86
   0   7   3   57.31    5.05
   0   7   3   63.86    4.86
   0   7   3   57.55    4.79
   0   7   3   57.76    4.60
   0   7  -3   66.47    6.13
   0   7   3   61.62    5.53
   0   7   3   61.36    4.64
   0   7   3   59.99    4.61
   0   7  -3   63.45    5.15
   0   7   3   53.56    4.45
   0   7  -3   55.98    4.87
   0   7  -3   60.21    5.83
   0   7  -3   57.54    5.06
   0   7   3   57.03    5.36
   0   7   3   64.76    5.41
   0   7  -3   62.54    4.64
   0   7   3   58.11    4.57
   0   7  -3   63.01    5.63
   0   7  -3   57.75    4.71
   0   7   3   62.35    4.54
   0   7   3   69.29    5.63
   0   7  -3   58.06    5.65
   0   7  -3   60.21    9.70
   0   7   3   51.51    8.32
   0   7  -3   52.64    8.06
   0   7  -3   51.37    8.11
   0   7   3   73.29    9.70
   0   7   3   58.66    8.61
   0   7   3   69.48    9.59
   0   7  -3   56.18    9.67
   0   7  -4  230.23   11.78
   0   7  -4  228.54   10.42
   0   7   4  221.72   11.70
   0   7   4  223.61   10.63
   0   7  -4  222.97   10.36
   0   7   4  231.59   11.83
   0   7   4  233.96   10.65
   0   7   4  234.69   11.44
   0   7   4  248.75   11.25
   0   7   4  231.60   10.71
   0   7   4  214.57   10.04
   0   7   4  216.52   11.51
   0   7   4  206.13   11.04
   0   7  -4  215.58   10.83
   0   7   4  217.36   10.11
   0   7  -4  220.38   10.94
   0   7  -4  229.15   11.03
   0   7  -4  236.30   12.42
   0   7   4  251.84   11.87
   0   7  -4  221.20   10.12
   0   7   4  241.49   11.77
   0   7  -4  250.61   12.08
   0   7   4  215.75   10.04
   0   7   4  225.35   10.41
   0   7   4  231.11   10.26
   0   7  -4  228.28   12.27
   0   7  -4  194.56   18.92
   0   7   4  268.47   19.40
   0   7   4  204.45   17.55
   0   7  -4  231.34   18.02
   0   7   4  212.62   18.08
   0   7  -4  213.15   20.15
   0   7   4  233.44   18.80
   0   7  -5   45.15    5.01
   0   7  -5   58.45    5.58
   0   7   5   49.77    5.24
   0   7   5   43.88    4.60
   0   7   5   50.57    5.33
   0   7   5   58.29    5.54
   0   7   5   53.95    5.02
   0   7   5   64.99    5.54
   0   7   5   65.33    5.33
   0   7   5   58.25    4.77
   0   7   5   52.55    5.42
   0   7   5   51.31    5.24
   0   7   5   48.74    4.43
   0   7  -5   51.96    5.05
   0   7  -5   54.70    5.20
   0   7  -5   59.04    6.11
   0   7  -5   51.64    4.90
   0   7   5   55.81    5.41
   0   7   5   51.16    4.63
   0   7  -5   62.74    5.73
   0   7   5   51.24    4.78
   0   7   5   58.42    4.87
   0   7  -5   51.70    5.72
   0   7  -5   50.09    9.72
   0   7   5   42.69    7.83
   0   7   5   60.08    9.25
   0   7  -5   37.75    7.72
   0   7  -5   47.55    9.76
   0   7   5   68.39    9.98
   0   7   5   45.20    8.73
   0   7  -6  139.34    9.36
   0   7  -6  152.19    9.58
   0   7   6  148.48    9.51
   0   7   6  153.74    8.34
   0   7   6  145.52    9.42
   0   7   6  144.60    7.99
   0   7   6  151.01    9.14
   0   7   6  157.61    9.71
   0   7   6  156.26    9.41
   0   7   6  168.63    9.46
   0   7   6  177.64    9.70
   0   7   6  142.93    9.38
   0   7   6  155.62    9.66
   0   7   6  149.09    8.38
   0   7   6  156.47    8.57
   0   7  -6  156.74    9.47
   0   7  -6  162.70    9.59
   0   7  -6  159.91   10.47
   0   7  -6  171.43    9.25
   0   7  -6  149.67   10.43
   0   7   6  167.35    9.34
   0   7  -6  155.32    9.67
   0   7   6  160.53    9.02
   0   7   6  149.23    8.76
   0   7  -6  176.85   11.01
   0   7   6  142.29    9.41
   0   7  -6  154.52   17.91
   0   7   6  181.20   17.00
   0   7   6  162.50   16.69
   0   7  -6  156.73   15.73
   0   7   6  151.93   16.42
   0   7  -6  139.19   17.48
   0   7   6  167.94   16.59
   0   7  -7  206.85   11.78
   0   7   7  201.66   11.20
   0   7   7  207.09   10.27
   0   7   7  217.06   11.78
   0   7   7  219.93   11.75
   0   7   7  200.40   10.34
   0   7   7  200.17   11.38
   0   7   7  216.54   11.49
   0   7   7  229.62   11.73
   0   7   7  205.59   10.37
   0   7   7  205.69   11.65
   0   7   7  221.31   12.01
   0   7   7  204.97   10.47
   0   7  -7  214.33   11.75
   0   7  -7  223.29   11.83
   0   7  -7  201.81   10.53
   0   7  -7  208.34   12.61
   0   7  -7  192.79   12.47
   0   7  -7  216.40   13.14
   0   7   7  211.15   11.32
   0   7  -7  207.61   11.63
   0   7   7  213.12   11.18
   0   7   7  207.60   11.11
   0   7  -7  225.25   12.95
   0   7  -7  214.58   21.79
   0   7  -7  191.72   18.37
   0   7   7  235.33   20.62
   0   7   7  193.43   18.55
   0   7   7  237.17   21.42
   0   7   7  183.61   18.69
   0   7   7  194.77   19.10
   0   7  -7  191.09   21.26
   0   7  -8   98.60    7.87
   0   7   8  104.98    7.87
   0   7   8   98.97    7.58
   0   7   8  100.57    7.70
   0   7   8   91.86    6.89
   0   7   8   98.97    7.11
   0   7   8  105.45    6.90
   0   7   8  105.08    8.17
   0   7   8  101.97    7.83
   0   7  -8   86.43    8.45
   0   7   8   94.14    6.71
   0   7   8  117.71    8.31
   0   7  -8   97.66    8.68
   0   7   8   97.17    6.94
   0   7   8   88.01    7.57
   0   7  -8   93.63    7.80
   0   7  -8   97.76    7.95
   0   7   8   94.55    6.93
   0   7  -8   95.20    8.39
   0   7  -8   98.47    6.92
   0   7  -8   97.69    8.80
   0   7   8   95.54    7.48
   0   7  -8   98.36    7.82
   0   7   8  110.80    7.96
   0   7  -8   97.15    8.78
   0   7   8   92.08    7.40
   0   7  -8   92.69    8.25
   0   7  -8   97.56   15.18
   0   7  -8  104.59   13.38
   0   7   8   96.11   13.24
   0   7   8  107.65   13.97
   0   7  -8   84.05   14.13
   0   7   8  129.85   15.52
   0   7   8  114.25   14.69
   0   7   8   88.02   12.83
   0   7  -9  365.52   16.80
   0   7   9  363.26   15.87
   0   7   9  350.09   16.02
   0   7   9  404.49   17.59
   0   7   9  366.04   16.08
   0   7   9  356.30   16.03
   0   7   9  384.36   17.18
   0   7   9  362.92   17.27
   0   7   9  343.60   15.26
   0   7   9  391.59   17.27
   0   7   9  368.41   15.44
   0   7  -9  346.05   18.37
   0   7   9  364.60   16.89
   0   7   9  358.12   15.51
   0   7  -9  382.58   18.91
   0   7  -9  361.41   17.25
   0   7  -9  376.16   17.45
   0   7  -9  369.12   18.23
   0   7  -9  362.60   18.63
   0   7   9  377.07   16.95
   0   7   9  369.93   16.70
   0   7  -9  395.33   19.04
   0   7   9  368.49   16.81
   0   7  -9  383.23   16.86
   0   7  -9  361.56   17.94
   0   7  -9  330.32   29.32
   0   7   9  378.18   27.98
   0   7   9  378.99   28.32
   0   7   9  375.66   28.42
   0   7   9  376.17   28.57
   0   7  -9  386.02   31.73
   0   7   9  413.61   29.53
   0   7 -10   88.65    7.41
   0   7  10   79.93    6.78
   0   7  10   75.37    7.16
   0   7  10   88.46    6.85
   0   7  10   89.85    6.84
   0   7  10   78.21    6.67
   0   7 -10   84.03    8.09
   0   7 -10   94.00    8.84
   0   7  10   79.93    7.23
   0   7  10   80.31    6.58
   0   7  10   97.71    8.10
   0   7  10   99.44    7.92
   0   7  10   84.53    7.55
   0   7 -10   77.54    8.26
   0   7  10   89.67    7.77
   0   7  10   93.80    7.02
   0   7  10   83.88    6.72
   0   7 -10   79.15    8.01
   0   7  10   94.76    7.79
   0   7 -10   86.21    7.17
   0   7  10   91.12    7.72
   0   7  10   86.87    7.49
   0   7 -10   97.90    9.01
   0   7 -10   91.75    8.23
   0   7 -10   89.49   14.45
   0   7 -10   81.78    7.44
   0   7 -10   81.73    7.55
   0   7  10   81.91   12.66
   0   7  10   92.59   13.42
   0   7  10   79.67   12.75
   0   7  10  102.47   14.28
   0   7 -10   88.03   14.57
   0   7  10   70.09   11.97
   0   7  11    2.10    1.55
   0   7 -11    4.16    2.28
   0   7  11    0.81    1.38
   0   7 -11    7.51    2.58
   0   7 -11    3.90    2.40
   0   7  11    2.66    1.96
   0   7  11    3.14    1.93
   0   7  11    2.93    2.18
   0   7  11    2.81    1.79
   0   7  11    4.56    2.03
   0   7 -11    2.61    2.50
   0   7  11    1.53    1.95
   0   7 -11    2.13    1.63
   0   7  11    0.52    1.83
   0   7 -11    4.50    2.55
   0   7  11    3.05    2.14
   0   7 -11    2.35    2.33
   0   7 -11   -0.54    1.56
   0   7  11    2.57    1.86
   0   7 -11    2.67    2.56
   0   7 -11    0.89    1.65
   0   7  11    2.62    1.93
   0   7  11    3.65    2.13
   0   7 -11    6.68    3.95
   0   7 -12  143.04   10.07
   0   7 -12  151.24   10.79
   0   7  12  141.15    9.09
   0   7  12  113.81    7.81
   0   7  12  132.71    8.50
   0   7  12  122.90    9.11
   0   7 -12  129.81   10.31
   0   7  12  132.70    8.58
   0   7 -12  147.93   10.80
   0   7  12  137.32    9.49
   0   7  12  152.70    9.83
   0   7  12  148.58    9.74
   0   7 -12  157.04   10.92
   0   7 -12  142.59   10.01
   0   7 -12  144.99    8.92
   0   7  12  129.37    8.81
   0   7  12  151.90    9.51
   0   7 -12  143.86    8.58
   0   7 -12  142.03    9.64
   0   7 -12  126.11    9.22
   0   7 -13  201.61   12.23
   0   7  13  194.74   11.15
   0   7 -13  212.46   12.42
   0   7  13  214.71   11.57
   0   7 -13  210.93   11.71
   0   7 -13  195.79    9.74
   0   7  13  193.90   10.24
   0   7  13  203.39   10.33
   0   7  13  192.97    9.78
   0   7 -13  204.27   12.32
   0   7 -13  212.30   11.81
   0   7  13  178.66   10.34
   0   7  13  208.87   11.03
   0   7 -13  198.90   11.18
   0   7 -13  203.68   11.30
   0   7  14  128.90    7.94
   0   7  14  141.20    8.09
   0   7 -14  118.21    8.65
   0   7 -14  151.64    9.38
   0   7  14  132.64    8.31
   0   7 -14  148.00    8.67
   0   7 -14  128.93    6.89
   0   7  14  122.36    7.33
   0   7 -14  127.95    8.24
   0   7 -14  130.61    8.96
   0   7 -14  138.35    8.27
   0   7 -14  131.31    8.02
   0   7  14  138.66    7.70
   0   7  14  139.56    8.45
   0   7 -15   22.02    3.31
   0   7  15   22.22    3.04
   0   7  15   26.53    3.11
   0   7 -15   27.03    3.47
   0   7 -15   26.68    2.98
   0   7 -15   30.30    3.35
   0   7 -15   24.69    2.98
   0   7  15   24.33    2.92
   0   7 -16   23.88    2.43
   0   7  16   19.59    1.93
   0   8   0  276.51   11.95
   0   8   0  277.16   11.93
   0   8   0  282.35   21.09
   0   8   0  294.99   13.99
   0   8   0  290.48   13.85
   0   8   0  296.11   14.20
   0   8   0  282.42   12.36
   0   8   0  319.81   14.12
   0   8   0  302.95   14.43
   0   8   0  268.80   11.88
   0   8   0  287.01   12.74
   0   8   0  283.91   13.06
   0   8   0  299.57   14.17
   0   8   0  270.17   13.36
   0   8   0  276.20   13.88
   0   8   0  294.60   20.04
   0   8   0  277.90   19.86
   0   8   0  276.11   20.25
   0   8   0  285.54   23.01
   0   8   1   65.92    4.99
   0   8  -1   57.35    4.88
   0   8   1   67.27    5.13
   0   8  -1   64.78    5.05
   0   8   1   65.73    9.28
   0   8  -1   80.70    6.79
   0   8   1   65.84    6.16
   0   8  -1   68.67    6.10
   0   8   1   69.88    6.31
   0   8  -1   75.87    6.35
   0   8   1   62.52    5.35
   0   8  -1   71.75    5.35
   0   8   1   60.31    6.01
   0   8  -1   68.12    6.50
   0   8  -1   58.09    4.91
   0   8   1   67.76    5.09
   0   8  -1   65.08    5.85
   0   8   1   63.00    5.89
   0   8  -1   72.37    5.59
   0   8   1   69.79    5.75
   0   8  -1   63.48    5.45
   0   8   1   70.99    5.88
   0   8  -1   71.49    6.42
   0   8   1   68.11    6.31
   0   8  -1   55.47    5.78
   0   8   1   61.86    6.12
   0   8   1   55.36    5.66
   0   8  -1   67.72   10.02
   0   8  -1   72.47    9.47
   0   8  -1   65.37    9.22
   0   8   1   46.44    7.95
   0   8   1   51.16    8.22
   0   8   1   61.67   10.70
   0   8  -1   60.18   10.36
   0   8   1   59.22    9.15
   0   8  -1   72.98    9.69
   0   8   2  135.36    9.39
   0   8  -2  133.92    9.11
   0   8  -2  143.66    9.37
   0   8   2  158.16    8.04
   0   8  -2  136.65    8.70
   0   8  -2  159.49    9.22
   0   8   2  141.99    7.58
   0   8   2  146.00    7.92
   0   8  -2  134.27    7.49
   0   8   2  138.89    8.47
   0   8   2  130.53    7.44
   0   8   2  135.50    7.57
   0   8   2  151.60    9.72
   0   8   2  142.27    9.25
   0   8  -2  155.15    9.96
   0   8  -2  133.88    7.87
   0   8  -2  129.60    7.74
   0   8   2  129.27    7.48
   0   8  -2  140.81    8.08
   0   8  -2  137.67    8.77
   0   8  -2  135.96    9.61
   0   8   2  156.74    9.58
   0   8   2  153.06    8.96
   0   8  -2  145.79    8.04
   0   8   2  141.98    8.90
   0   8  -2  148.00    8.36
   0   8  -2  152.37    9.52
   0   8  -2  147.01    9.83
   0   8  -2  127.14   14.75
   0   8  -2  128.11   13.23
   0   8   2  136.61   13.52
   0   8   2  139.24   13.66
   0   8  -2  131.17   13.13
   0   8   2  112.78   12.96
   0   8  -2  121.05   15.26
   0   8   3  188.86   11.48
   0   8  -3  185.63   10.93
   0   8  -3  215.35   11.62
   0   8  -3  196.53   10.32
   0   8   3  193.09   11.29
   0   8   3  193.58    9.67
   0   8  -3  189.63   10.21
   0   8   3  200.20   11.48
   0   8   3  205.78   10.72
   0   8   3  191.97    9.38
   0   8   3  184.63    9.41
   0   8   3  177.87    9.53
   0   8  -3  194.64   11.65
   0   8   3  192.86   11.13
   0   8   3  182.40    9.15
   0   8   3  187.98    9.21
   0   8  -3  190.74    9.86
   0   8  -3  193.81   11.74
   0   8  -3  185.41    9.76
   0   8   3  187.70    9.28
   0   8  -3  179.37    9.64
   0   8  -3  185.82   10.35
   0   8   3  204.20   11.37
   0   8  -3  204.06   11.84
   0   8   3  194.79   10.73
   0   8  -3  180.12    9.20
   0   8  -3  193.70    9.83
   0   8  -3  216.74   11.62
   0   8   3  213.59   11.23
   0   8   3  191.11    9.23
   0   8  -3  198.80   11.76
   0   8   3  184.13   10.41
   0   8  -3  198.21   19.34
   0   8   3  185.73   16.29
   0   8   3  173.02   16.02
   0   8  -3  176.83   16.06
   0   8  -3  209.94   20.44
   0   8   3  186.25   16.85
   0   8   3  149.36   15.22
   0   8   4   82.78    6.27
   0   8  -4   69.11    6.66
   0   8  -4   86.87    7.35
   0   8  -4   85.04    6.31
   0   8  -4   87.35    6.42
   0   8   4   93.55    7.71
   0   8   4   92.68    7.67
   0   8   4   91.20    6.56
   0   8   4   89.72    6.36
   0   8   4   89.45    6.61
   0   8   4   89.92    6.48
   0   8   4  104.41    7.44
   0   8   4   80.48    5.75
   0   8   4   88.46    7.34
   0   8  -4   82.02    6.37
   0   8   4   85.30    6.01
   0   8  -4   88.14    6.57
   0   8  -4   86.26    6.74
   0   8  -4   95.34    8.01
   0   8   4   92.18    7.18
   0   8   4   88.27    5.99
   0   8   4   92.30    6.29
   0   8  -4   95.03    7.55
   0   8   4   95.21    7.41
   0   8  -4   82.23    5.98
   0   8  -4   84.47    7.63
   0   8  -4   76.58   12.61
   0   8   4   80.78    6.73
   0   8   4   82.09   10.87
   0   8  -4   85.76   10.92
   0   8   4   75.56   10.45
   0   8   4   62.77   10.12
   0   8  -4   75.33   12.62
   0   8   4   92.24   11.63
   0   8  -5  525.24   21.92
   0   8  -5  576.60   22.61
   0   8  -5  570.94   20.10
   0   8  -5  556.03   19.92
   0   8   5  554.45   22.61
   0   8   5  572.50   22.85
   0   8   5  596.02   21.32
   0   8   5  588.18   21.05
   0   8   5  568.79   20.99
   0   8   5  586.04   21.55
   0   8   5  602.19   22.51
   0   8   5  587.15   22.51
   0   8   5  574.28   22.78
   0   8   5  565.26   19.96
   0   8   5  560.02   19.97
   0   8  -5  527.05   20.90
   0   8  -5  561.31   21.19
   0   8  -5  591.07   23.88
   0   8  -5  571.94   21.28
   0   8   5  618.62   22.74
   0   8   5  592.51   20.63
   0   8   5  598.15   21.01
   0   8  -5  591.92   22.69
   0   8   5  604.36   22.78
   0   8   5  570.29   20.26
   0   8  -5  576.42   23.68
   0   8  -5  545.02   35.80
   0   8   5  537.62   21.69
   0   8  -5  526.12   31.07
   0   8   5  579.74   32.33
   0   8   5  528.08   31.15
   0   8   5  571.71   34.04
   0   8  -5  588.09   37.70
   0   8   5  593.92   32.98
   0   8  -6  100.93    8.02
   0   8  -6  110.17    8.47
   0   8   6  108.82    7.76
   0   8   6  111.55    8.53
   0   8   6  107.23    8.37
   0   8   6  107.64    7.75
   0   8   6  113.65    8.40
   0   8   6  109.32    8.02
   0   8   6  108.52    7.66
   0   8   6  110.81    7.08
   0   8   6  123.70    8.82
   0   8   6  105.72    8.38
   0   8   6  112.25    8.47
   0   8   6   94.71    6.63
   0   8  -6  103.18    7.66
   0   8  -6  104.66    7.72
   0   8  -6  106.89    7.51
   0   8  -6  114.59    9.16
   0   8   6  111.97    8.41
   0   8  -6  101.92    8.05
   0   8   6  113.62    7.47
   0   8   6  120.65    7.74
   0   8   6   92.93    7.15
   0   8  -6  109.21    8.89
   0   8  -6   97.19   14.97
   0   8   6  103.33    8.09
   0   8   6  135.23   14.73
   0   8  -6  118.71   13.89
   0   8   6  114.38   13.59
   0   8   6  104.84   13.55
   0   8   6  111.09   13.55
   0   8  -6   89.56   14.49
   0   8  -7   39.74    5.10
   0   8   7   39.84    5.18
   0   8   7   39.97    4.83
   0   8   7   51.85    5.87
   0   8   7   47.29    5.19
   0   8   7   43.37    4.99
   0   8   7   44.15    5.18
   0   8   7   36.95    5.01
   0   8   7   52.55    5.72
   0   8   7   30.11    4.63
   0   8   7   41.75    4.32
   0   8   7   41.98    4.41
   0   8  -7   39.67    4.77
   0   8  -7   42.67    4.95
   0   8  -7   51.12    4.91
   0   8  -7   44.40    5.82
   0   8  -7   33.29    8.57
   0   8   7   39.08    8.39
   0   8  -7   40.28    5.60
   0   8   7   32.11    4.37
   0   8   7   49.13    5.05
   0   8   7   44.26    4.81
   0   8  -7   36.96    4.93
   0   8  -7   51.38    6.20
   0   8  -7   30.79    8.19
   0   8   7   40.57    5.17
   0   8  -7   48.16    8.77
   0   8  -7   42.06    4.69
   0   8   8  171.05   10.94
   0   8   8  203.26   11.49
   0   8   8  204.47   11.44
   0   8   8  174.42    9.61
   0   8   8  184.62   11.36
   0   8   8  182.49   11.47
   0   8  -8  196.32   11.51
   0   8  -8  183.97   11.01
   0   8  -8  179.25   10.86
   0   8  -8  198.91   12.64
   0   8  -8  163.07   19.66
   0   8   8  190.98   19.33
   0   8   8  176.22   10.51
   0   8   8  182.35   10.67
   0   8   8  175.62   10.63
   0   8  -8  215.46   11.81
   0   8  -8  185.71   12.71
   0   8  -8  179.19   12.00
   0   8  -8  198.58   22.20
   0   8   8  186.93   11.43
   0   8  -8  184.71   10.69
   0   8   8  196.81   11.31
   0   8   8  180.98   11.23
   0   8   8  186.39   11.21
   0   8   8  192.55   10.12
   0   8   9  136.24    9.38
   0   8   9  135.74    9.43
   0   8   9  147.51   10.03
   0   8   9  140.57    9.76
   0   8   9  131.45    8.03
   0   8  -9  131.50   10.58
   0   8  -9  140.80    9.39
   0   8  -9  129.22    9.11
   0   8  -9  118.68    8.84
   0   8  -9  146.58   10.59
   0   8  -9  125.65   17.20
   0   8   9  147.94   17.04
   0   8  -9  157.99   11.35
   0   8   9  127.36    8.97
   0   8   9  139.44    9.47
   0   8  -9  141.63    9.26
   0   8   9  137.41    9.06
   0   8  -9  130.90   10.09
   0   8  -9  136.64   17.92
   0   8   9  140.63    9.82
   0   8  -9  137.64    8.66
   0   8  -9  133.96    8.52
   0   8   9  134.30    9.15
   0   8   9  133.09    9.11
   0   8   9  137.47    8.40
   0   8   9  138.29    9.36
   0   8   9  146.74    8.78
   0   8  10   42.50    4.60
   0   8  10   31.54    4.12
   0   8  10   44.97    4.87
   0   8  10   42.79    4.75
   0   8 -10   36.93    5.46
   0   8  10   45.32    5.13
   0   8  10   41.69    5.01
   0   8  10   40.50    5.11
   0   8 -10   39.13    4.58
   0   8 -10   28.04    4.80
   0   8 -10   42.39    5.70
   0   8 -10   41.12    5.92
   0   8  10   37.87    4.88
   0   8  10   36.06    4.06
   0   8 -10   34.66    4.64
   0   8 -10   43.79    4.95
   0   8 -10   48.45    5.47
   0   8  10   37.13    4.96
   0   8  10   48.30    5.48
   0   8  10   42.63    5.21
   0   8  10   40.55    5.23
   0   8 -11   23.07    3.33
   0   8 -11   29.75    4.81
   0   8  11   20.13    3.63
   0   8  11   19.63    3.62
   0   8  11   19.75    3.53
   0   8 -11   19.91    3.92
   0   8  11   23.42    3.97
   0   8 -11   18.01    3.35
   0   8 -11   18.25    3.10
   0   8  11   19.10    3.68
   0   8 -11   21.03    3.46
   0   8  11   22.03    3.70
   0   8 -11   13.27    3.52
   0   8  11   21.13    3.58
   0   8 -11   16.27    3.54
   0   8  11   17.62    3.09
   0   8  11   19.63    3.04
   0   8  12  158.82    8.99
   0   8  12  158.99    8.82
   0   8 -12  173.86   10.46
   0   8 -12  171.03    9.51
   0   8 -12  160.37    9.42
   0   8 -12  148.30    9.04
   0   8 -12  169.69    9.53
   0   8  12  182.48   10.35
   0   8 -12  162.77   10.80
   0   8  12  171.64    9.66
   0   8 -12  165.91   10.32
   0   8  12  169.03    9.84
   0   8 -12  180.94   11.25
   0   8  12  156.45    9.63
   0   8  12  170.52   10.01
   0   8  12  177.48   10.09
   0   8 -13   26.34    4.00
   0   8  13   30.36    3.74
   0   8  13   32.46    3.86
   0   8  13   36.52    4.20
   0   8 -13   25.67    3.88
   0   8 -13   31.31    3.86
   0   8 -13   36.63    4.22
   0   8  13   26.56    3.32
   0   8 -13   30.77    3.34
   0   8 -13   38.05    3.99
   0   8 -14    1.10    1.16
   0   8 -14    0.61    1.05
   0   8  14    1.43    1.29
   0   8 -14    1.95    1.34
   0   8  14    0.61    1.26
   0   8 -14    0.72    1.48
   0   8 -14    0.69    1.46
   0   9   0   -0.37    1.47
   0   9   0   -0.55    1.59
   0   9   0    0.40    1.42
   0   9   0    0.86    1.59
   0   9   0    2.64    2.23
   0   9   0    0.48    1.48
   0   9   0    1.06    1.63
   0   9   0    1.41    1.45
   0   9   0    0.49    1.99
   0   9   0    1.02    1.96
   0   9   0   -1.53    1.89
   0   9   0    1.74    1.78
   0   9   1   41.13    4.66
   0   9  -1   48.63    4.55
   0   9   1   51.23    5.67
   0   9   1   42.50    5.40
   0   9  -1   47.86    5.77
   0   9  -1   50.72    5.70
   0   9  -1   47.53    5.31
   0   9   1   53.25    5.80
   0   9   1   43.74    4.94
   0   9  -1   34.48    4.19
   0   9  -1   45.00    4.90
   0   9  -1   46.81    5.54
   0   9   1   47.73    5.19
   0   9   1   43.95    5.46
   0   9  -1   42.93    5.41
   0   9   1   42.62    5.25
   0   9  -1   44.18    4.99
   0   9  -1   54.59    9.37
   0   9   1   48.01    5.66
   0   9  -1   52.53    5.63
   0   9   1   40.68    5.30
   0   9  -1   47.19    5.39
   0   9  -1   49.47    9.96
   0   9  -1   47.25    8.02
   0   9   1   45.50    8.06
   0   9   2  179.77   10.25
   0   9  -2  180.53   11.60
   0   9   2  176.55   10.98
   0   9  -2  178.47   11.04
   0   9  -2  205.93   19.15
   0   9   2  183.51   11.08
   0   9  -2  168.52   10.30
   0   9   2  166.91   10.12
   0   9  -2  162.18    9.03
   0   9   2  197.09   10.99
   0   9  -2  174.72    9.73
   0   9  -2  164.91   10.80
   0   9   2  175.08   10.34
   0   9  -2  162.42   10.59
   0   9   2  161.53   10.93
   0   9   2  174.10   11.08
   0   9  -2  180.96   10.60
   0   9  -2  162.38   10.16
   0   9  -2  153.71   17.56
   0   9   2  145.45   15.11
   0   9  -3  187.65   10.82
   0   9  -3  180.83   11.67
   0   9   3  163.85   10.81
   0   9   3  186.94   11.25
   0   9   3  199.94   11.02
   0   9   3  193.12    9.53
   0   9   3  186.58    9.73
   0   9   3  177.97   10.77
   0   9   3  195.04   11.35
   0   9  -3  181.55    9.73
   0   9  -3  175.01   11.15
   0   9  -3  173.28   11.04
   0   9   3  182.61   10.40
   0   9   3  156.03   11.05
   0   9   3  174.12   11.32
   0   9  -3  188.31   18.97
   0   9  -3  178.22   11.25
   0   9   3  171.21    9.22
   0   9  -3  182.31   10.43
   0   9   3  206.23   12.17
   0   9  -3  190.90   10.60
   0   9   3  191.02   11.75
   0   9  -3  193.48   19.91
   0   9   3  194.91   17.72
   0   9  -4  213.14   11.28
   0   9   4  238.15   11.42
   0   9   4  215.23   12.88
   0   9   4  194.75   12.40
   0   9  -4  217.78   11.29
   0   9   4  224.89   12.23
   0   9   4  223.62   11.36
   0   9   4  225.71   10.83
   0   9   4  209.86   10.80
   0   9   4  225.03   12.91
   0   9  -4  239.13   13.90
   0   9  -4  224.56   12.69
   0   9  -4  221.79   13.38
   0   9  -4  247.47   12.36
   0   9   4  232.87   12.54
   0   9   4  225.54   12.52
   0   9  -4  214.75   12.52
   0   9  -4  240.02   13.83
   0   9   4  237.71   13.72
   0   9   4  233.19   11.60
   0   9  -4  232.81   12.85
   0   9  -4  256.51   22.83
   0   9   4  215.62   11.83
   0   9  -4  222.54   22.52
   0   9   4  201.86   18.65
   0   9   5   65.99    5.86
   0   9   5   65.74    6.79
   0   9   5   64.16    6.92
   0   9   5   71.17    6.18
   0   9   5   66.88    5.84
   0   9   5   73.23    6.84
   0   9   5   74.05    6.02
   0   9   5   62.34    6.68
   0   9   5   77.70    6.92
   0   9  -5   73.85    7.50
   0   9  -5   75.00    6.01
   0   9  -5   70.17    6.82
   0   9  -5   71.02    7.31
   0   9  -5   77.74    6.39
   0   9   5   71.00    6.68
   0   9   5   68.23    5.69
   0   9  -5   63.15    6.45
   0   9  -5   74.97    7.41
   0   9   5   64.45    7.13
   0   9  -5   67.25    6.65
   0   9   5   81.73   11.71
   0   9  -5   78.97   12.88
   0   9  -5   69.29    5.86
   0   9  -5   62.71    5.61
   0   9   5   63.59    6.16
   0   9  -5   77.19   12.60
   0   9  -6    7.41    2.61
   0   9  -6   13.66    2.76
   0   9   6    8.14    2.66
   0   9   6    5.84    2.50
   0   9  -6   16.76    3.65
   0   9  -6    9.87    2.35
   0   9  -6    7.05    2.13
   0   9   6    8.13    3.72
   0   9  -6   10.09    4.62
   0   9   6    6.34    2.17
   0   9   6    8.84    2.33
   0   9   6    7.85    2.08
   0   9  -6   12.31    3.11
   0   9  -6    9.84    3.27
   0   9   6   11.05    2.79
   0   9  -6   14.08    5.45
   0   9   6    6.70    2.59
   0   9   6   10.34    2.51
   0   9  -6    8.84    2.72
   0   9   6    4.52    1.92
   0   9   6    8.13    2.37
   0   9   6    7.25    2.40
   0   9   6    6.13    2.62
   0   9   6   10.57    3.17
   0   9   7  171.42   10.14
   0   9   7  166.96   10.27
   0   9   7  167.71    9.93
   0   9   7  166.05   10.59
   0   9   7  164.89   10.76
   0   9  -7  171.26   10.63
   0   9  -7  160.33    9.54
   0   9  -7  170.34    9.74
   0   9  -7  163.53   11.32
   0   9   7  192.62   18.72
   0   9  -7  175.26   19.73
   0   9  -7  147.30    9.96
   0   9   7  155.24    9.17
   0   9   7  165.92    9.31
   0   9   7  167.78    9.81
   0   9  -7  169.47   11.55
   0   9   7  160.94   10.18
   0   9  -7  173.50   19.76
   0   9  -7  148.61    9.93
   0   9   7  154.84   10.50
   0   9   7  167.57   10.04
   0   9   7  159.96   10.69
   0   9  -8  135.63   10.11
   0   9   8  122.54    9.15
   0   9   8  145.92    9.88
   0   9  -8  132.38    9.07
   0   9  -8  119.60    8.52
   0   9   8  122.38    8.15
   0   9   8  131.89    8.69
   0   9   8  115.05    7.99
   0   9  -8  149.27   10.52
   0   9   8  119.34    8.59
   0   9  -8  131.08    8.41
   0   9  -8  128.32    8.35
   0   9   8  133.26    9.28
   0   9   8  136.19    8.87
   0   9   8  135.06    9.44
   0   9  -8  143.14    9.12
   0   9  -8  117.59    8.44
   0   9   8  131.51    9.08
   0   9   8  143.99    9.23
   0   9   8  123.76    8.52
   0   9  -9    1.14    2.25
   0   9   9    1.98    1.82
   0   9   9    2.49    1.69
   0   9  -9    3.57    1.81
   0   9  -9    2.00    1.47
   0   9   9    3.22    1.88
   0   9   9    3.69    1.94
   0   9  -9    2.48    1.69
   0   9   9    0.41    1.69
   0   9   9    2.43    1.76
   0   9   9    3.05    1.99
   0   9  -9    3.68    2.43
   0   9  -9    2.83    2.16
   0   9  -9    3.17    1.62
   0   9  -9    2.82    1.80
   0   9   9    7.11    2.36
   0   9  -9    4.26    2.22
   0   9   9    4.73    2.11
   0   9   9    5.89    2.13
   0   9   9    3.17    2.02
   0   9  10   95.37    7.01
   0   9 -10   89.88    6.33
   0   9 -10  107.33    8.85
   0   9  10  110.87    7.72
   0   9  10  101.83    7.28
   0   9 -10  114.34    8.57
   0   9 -10   92.76    6.43
   0   9 -10   97.61    6.81
   0   9  10  108.83    7.76
   0   9  10  113.25    8.16
   0   9  10  105.20    7.86
   0   9 -10  104.64    8.32
   0   9  10  102.22    7.44
   0   9  10   98.99    7.46
   0   9 -11   62.60    5.97
   0   9  11   64.85    5.35
   0   9 -11   69.26    6.29
   0   9  11   62.76    5.65
   0   9 -11   54.30    5.94
   0   9  11   68.24    5.82
   0   9  11   55.72    5.03
   0   9  11   66.22    5.55
   0   9 -11   64.95    5.75
   0   9 -12  134.97    8.25
   0   9  12  143.14    7.49
   0   9 -12  146.67    8.49
   0   9 -12  140.44    7.88
   0   9  12  139.17    7.77
   0   9  12  151.31    8.42
   0   9 -12  129.44    8.75
   0   9 -13   15.07    2.19
   0   9 -13   12.52    1.94
   0   9  13   14.01    2.32
   0   9 -13    9.96    2.33
   0   9 -13   17.00    2.79
   0   9 -13   15.78    2.31
   0   9 -13   11.89    2.14
   0   9  14   65.61    4.56
   0  10   0  165.17    9.89
   0  10   0  162.64   10.77
   0  10   0  151.00   10.24
   0  10   0  152.15    9.97
   0  10   0  156.31   10.59
   0  10   0  145.75   10.33
   0  10   0  162.81    9.53
   0  10   0  176.98   11.01
   0  10   0  166.92   11.22
   0  10   0  162.58    9.05
   0  10   0  156.66   10.37
   0  10   1  221.66   11.86
   0  10  -1  207.22   11.12
   0  10   1  209.57   12.57
   0  10  -1  220.67   12.67
   0  10   1  192.24   11.74
   0  10  -1  204.07   12.16
   0  10  -1  214.98   11.61
   0  10   1  176.34   11.27
   0  10   1  201.41   10.72
   0  10   1  195.52   11.90
   0  10  -1  215.39   12.93
   0  10   1  207.95   12.12
   0  10  -1  196.22   11.94
   0  10  -1  195.67   11.78
   0  10  -1  215.15   12.33
   0  10   1  191.19   12.22
   0  10   1  224.14   12.92
   0  10  -1  219.00   12.14
   0  10   1  207.58   11.25
   0  10  -1  187.26   10.20
   0  10   2   20.61    3.68
   0  10  -2   21.28    3.33
   0  10  -2   27.44    4.50
   0  10   2   27.23    4.20
   0  10   2   29.24    4.80
   0  10   2   29.14    4.62
   0  10  -2   28.33    4.38
   0  10   2   32.05    4.39
   0  10   2   31.64    4.08
   0  10  -2   27.21    4.69
   0  10   2   25.95    4.19
   0  10   2   20.36    3.88
   0  10   2   22.95    4.35
   0  10   2   13.21    3.63
   0  10  -2   21.07    3.86
   0  10  -2   28.38    4.20
   0  10  -2   31.10    4.28
   0  10  -2   34.77    8.18
   0  10   3   87.50    7.18
   0  10  -3   95.48    8.49
   0  10   3  104.40    8.38
   0  10   3   98.12    8.05
   0  10  -3  115.96    8.81
   0  10  -3   90.19    7.31
   0  10  -3   94.37    7.42
   0  10  -3   93.38    7.39
   0  10   3  108.79    8.10
   0  10  -3   91.38    6.59
   0  10   3  110.38    8.34
   0  10  -3  106.28    8.47
   0  10   3   98.45    8.64
   0  10  -3   93.46    7.95
   0  10   3  115.42    8.01
   0  10   3   96.91    8.35
   0  10  -3   85.13   13.06
   0  10  -3   98.75   13.48
   0  10  -4   39.17    8.78
   0  10  -4   44.20    5.31
   0  10   4   40.99    4.50
   0  10  -4   27.03    4.50
   0  10  -4   41.67    5.30
   0  10   4   32.99    5.18
   0  10  -4   39.27    8.60
   0  10   4   38.64    5.28
   0  10   4   30.08    4.92
   0  10  -4   33.71    4.07
   0  10   4   30.04    4.69
   0  10  -4   36.94    4.27
   0  10   4   37.09    4.68
   0  10   4   29.46    3.70
   0  10   4   35.31    4.66
   0  10   4   32.88    4.85
   0  10  -4   27.58    4.54
   0  10  -4   37.99    4.56
   0  10  -4   43.40    5.32
   0  10  -5  279.82   24.63
   0  10  -5  321.81   15.68
   0  10   5  358.12   16.97
   0  10   5  316.70   16.34
   0  10   5  319.38   13.72
   0  10   5  305.13   16.17
   0  10  -5  349.36   16.15
   0  10  -5  291.14   13.81
   0  10   5  354.04   16.58
   0  10   5  350.09   15.81
   0  10  -5  331.22   16.78
   0  10   5  292.93   13.29
   0  10   5  320.33   14.09
   0  10  -5  324.21   15.88
   0  10   5  322.00   16.62
   0  10  -5  311.79   15.37
   0  10   6  160.79   10.65
   0  10   6  143.00   10.07
   0  10   6  150.97    8.74
   0  10  -6  128.21    9.19
   0  10  -6  141.23    9.54
   0  10   6  148.80   10.54
   0  10   6  143.00    9.82
   0  10   6  152.37    9.77
   0  10  -6  156.61   10.89
   0  10   6  154.63    8.54
   0  10   6  156.45    9.18
   0  10   6  139.88    8.47
   0  10   6  144.58   10.55
   0  10  -6  141.04    9.68
   0  10   7  193.31   11.42
   0  10   7  192.45   11.44
   0  10  -7  194.23   11.02
   0  10  -7  165.65   10.32
   0  10   7  179.46   11.71
   0  10  -7  193.91   10.76
   0  10   7  164.48    9.61
   0  10   7  168.75   11.51
   0  10   7  193.09   11.11
   0  10   7  165.40   10.59
   0  10  -7  174.80   11.43
   0  10   7  179.92   10.10
   0  10   7  164.33    9.42
   0  10   7  162.68    9.21
   0  10   7  180.30    9.39
   0  10  -7  191.91   10.61
   0  10   8   36.59    4.04
   0  10  -8   50.09    4.94
   0  10  -8   41.95    5.26
   0  10  -8   54.67    5.34
   0  10   8   44.94    5.65
   0  10  -8   45.23    4.81
   0  10  -8   43.31    4.63
   0  10   8   48.78    4.70
   0  10   8   40.40    4.31
   0  10   8   42.47    4.90
   0  10   8   48.27    5.36
   0  10  -8   50.52    5.82
   0  10   8   50.68    5.37
   0  10   8   45.49    5.12
   0  10  -9  122.65    7.65
   0  10   9  142.20    9.56
   0  10  -9  137.92    7.88
   0  10   9  136.01    8.84
   0  10  -9  135.98    9.36
   0  10   9  127.98    8.02
   0  10   9  136.94    8.77
   0  10   9  135.06    8.42
   0  10   9  126.50    8.22
   0  10 -10    5.59    1.50
   0  10  10    6.83    2.38
   0  10  10    4.84    2.16
   0  10 -10    8.58    2.64
   0  10  10    5.58    1.94
   0  10  10    4.33    1.81
   0  10  11  173.10    9.32
   0  10 -11  157.54    8.43
   0  10  11  156.17    9.19
   0  10  11  161.08    8.44
   0  10  11  158.27    8.15
   0  10 -11  152.82    8.74
   0  10  12   20.23    2.79
   0  10  12   16.18    2.68
   0  10 -12   17.99    2.48
   0  10 -12   20.67    2.44
   0  10  12   17.07    2.25
   0  10 -12   20.13    2.66
   0  10  13    0.81    0.88
   0  10 -13   -0.14    0.65
   0  10  13    0.19    0.75
   0  11   0    0.47    1.68
   0  11   0   -1.98    2.38
   0  11   0   -0.52    1.40
   0  11   0    0.52    1.76
   0  11   0   -0.36    1.31
   0  11   0   -0.40    1.31
   0  11   0    0.50    1.84
   0  11   0   -0.86    1.69
   0  11   0   -2.56    2.40
   0  11   1  100.71    7.97
   0  11  -1  100.65    7.81
   0  11   1   91.99    7.67
   0  11  -1  102.83    8.02
   0  11  -1  100.75    8.21
   0  11   1  118.15    8.41
   0  11  -1  104.30    8.11
   0  11   1  109.19    8.51
   0  11   1  102.14    7.71
   0  11  -1  110.75    7.28
   0  11   1  127.69    9.37
   0  11  -1  113.36    8.43
   0  11   1   98.88    8.22
   0  11  -1  102.90    8.07
   0  11   2   82.34    7.39
   0  11  -2   90.27    7.45
   0  11   2   87.78    6.96
   0  11   2   84.59    7.29
   0  11   2   83.09    6.52
   0  11   2   92.18    7.56
   0  11  -2   74.81    7.38
   0  11  -2   75.35    6.83
   0  11  -2   76.47    6.62
   0  11  -2   90.03    7.12
   0  11   2   96.65    8.14
   0  11   2   92.66    7.95
   0  11  -2   88.35    7.13
   0  11   2   73.55    6.78
   0  11   3  181.55   10.07
   0  11  -3  180.37   10.77
   0  11   3  185.75   11.41
   0  11  -3  176.79   10.01
   0  11  -3  185.47   11.69
   0  11   3  188.63   11.21
   0  11  -3  191.44   10.97
   0  11   3  187.81   11.16
   0  11   3  195.23   10.56
   0  11  -3  181.23   10.17
   0  11  -3  172.55    9.94
   0  11   3  183.22   11.09
   0  11  -4   19.25    3.00
   0  11  -4   19.25    2.91
   0  11  -4   20.29    2.85
   0  11   4   24.00    4.18
   0  11   4   20.30    3.93
   0  11  -4   23.94    3.98
   0  11  -4   20.69    3.48
   0  11   4   23.47    3.92
   0  11   4   18.17    3.79
   0  11   4   20.40    3.85
   0  11   4   21.70    3.76
   0  11   4   23.39    3.58
   0  11  -4   20.35    3.86
   0  11  -4   14.26    3.00
   0  11  -5  117.52    8.65
   0  11  -5  135.89    9.20
   0  11   5  127.62    9.10
   0  11   5  114.29    8.73
   0  11   5  114.09    8.70
   0  11   5  122.29    8.90
   0  11  -5  134.24    9.35
   0  11   5  116.77    7.96
   0  11  -6   35.46    4.42
   0  11   6   30.55    4.36
   0  11  -6   24.36    3.86
   0  11   6   35.43    4.65
   0  11   6   30.58    4.32
   0  11   6   34.85    4.62
   0  11  -6   25.60    4.03
   0  11   6   27.56    3.79
   0  11  -7  117.37    7.76
   0  11   7  115.57    8.32
   0  11  -7  102.41    7.28
   0  11   7  101.33    7.70
   0  11   7  127.42    8.42
   0  11   7  112.05    8.15
   0  11  -7  121.33    8.43
   0  11   7  111.39    7.78
   0  11   7  111.73    7.52
   0  11   8   50.48    5.08
   0  11  -8   46.69    4.41
   0  11  -8   48.46    4.46
   0  11   8   52.72    4.94
   0  11   8   47.45    4.71
   0  11   8   40.49    4.76
   0  11   8   45.29    4.62
   0  11  -8   47.43    4.94
   0  11   8   45.36    4.50
   0  11  -9   19.87    2.46
   0  11  -9   25.41    3.38
   0  11   9   28.53    3.69
   0  11   9   23.46    3.41
   0  11  -9   18.38    2.48
   0  11   9   21.99    3.06
   0  11  -9   23.77    3.28
   0  11  10   55.19    4.63
   0  11 -10   50.83    4.40
   0  11 -10   61.08    4.69
   0  11  10   63.22    4.94
   0  11 -10   57.29    4.52
   0  11  10   56.86    4.41
   0  11 -11   52.18    3.83
   0  11 -11   60.26    3.95
   0  11  11   57.53    4.00
   0  11  11   62.42    4.31
   0  11  12    6.41    1.16
   0  12   0  106.96    7.71
   0  12   0   96.62    7.48
   0  12   0  112.38    7.96
   0  12   0  102.90    7.51
   0  12   0  101.01    7.35
   0  12   0  122.96    7.72
   0  12   0  109.44    7.44
   0  12  -1  142.16    8.61
   0  12  -1  129.51    8.63
   0  12   1  140.47    8.48
   0  12   1  137.33    8.84
   0  12   1  139.51    8.71
   0  12  -1  148.64    9.39
   0  12  -1  122.65    8.11
   0  12  -1  130.32    8.36
   0  12   1  137.19    8.97
   0  12   1  128.11    8.76
   0  12   1  125.69    7.52
   0  12   1  142.71    8.67
   0  12   1  146.37    8.72
   0  12  -1  135.36    8.39
   0  12  -1  136.73    8.24
   0  12  -2   83.84    6.78
   0  12   2   65.76    5.45
   0  12   2   85.65    6.55
   0  12  -2   73.17    5.98
   0  12   2   67.25    5.97
   0  12   2   76.06    6.52
   0  12  -2   76.13    5.82
   0  12  -2   67.16    5.53
   0  12   2   81.32    6.79
   0  12   2   69.38    5.50
   0  12   2   83.46    6.49
   0  12   2   74.93    6.18
   0  12  -2   83.63    6.25
   0  12  -2   71.58    5.62
   0  12   3   53.68    4.87
   0  12  -3   62.17    5.31
   0  12   3   56.11    5.40
   0  12  -3   67.30    6.02
   0  12   3   59.34    5.10
   0  12   3   53.07    4.50
   0  12  -3   56.77    4.70
   0  12   3   56.57    5.30
   0  12  -3   60.15    5.12
   0  12   4   30.56    4.04
   0  12  -4   25.15    3.33
   0  12  -4   35.54    4.24
   0  12  -4   32.81    4.23
   0  12   4   37.22    4.10
   0  12  -4   20.63    2.97
   0  12   4   33.93    3.53
   0  12   4   28.95    3.76
   0  12  -5  172.82    9.66
   0  12   5  189.08    9.88
   0  12  -5  179.67    9.32
   0  12  -5  183.69    9.91
   0  12   5  185.23   10.15
   0  12   5  180.49   10.06
   0  12   5  182.01    9.56
   0  12  -5  191.78   10.05
   0  12   5  187.83    8.91
   0  12   5  180.18    9.71
   0  12  -6   90.03    6.18
   0  12  -6   81.39    5.83
   0  12  -6   81.51    5.89
   0  12   6   82.94    6.02
   0  12   6   86.29    6.35
   0  12   6   87.53    6.43
   0  12   6   89.13    6.17
   0  12   6   79.19    5.34
   0  12  -6   90.76    6.30
   0  12  -7   72.00    5.13
   0  12  -7   75.83    5.41
   0  12  -7   70.62    5.07
   0  12   7   80.98    5.61
   0  12   7   78.49    5.48
   0  12  -7   70.48    5.29
   0  12   7   78.07    4.96
   0  12  -8   68.94    4.44
   0  12   8   83.70    5.21
   0  12  -8   67.66    4.23
   0  12  -8   80.43    5.36
   0  12  -8   75.94    5.06
   0  12   8   77.83    5.10
   0  12   8   83.92    5.24
   0  12  -9   37.01    3.22
   0  12   9   31.42    2.80
   0  12   9   33.62    2.89
   0  12 -10   18.04    1.79
   0  13   0   -1.65    1.20
   0  13   0    0.55    1.13
   0  13   0    0.27    1.14
   0  13   0    1.20    1.34
   0  13   0   -0.24    1.01
   0  13   0   -0.24    1.03
   0  13   1  183.47    9.00
   0  13   1  181.50    9.00
   0  13  -1  192.57    9.06
   0  13  -1  198.67    9.52
   0  13   1  167.68    8.15
   0  13   1  197.59    9.07
   0  13   1  183.18    8.57
   0  13   2   28.94    3.44
   0  13   2   31.30    3.55
   0  13   2   28.59    3.10
   0  13  -2   38.01    3.70
   0  13   2   33.59    3.37
   0  13   3   39.06    3.92
   0  13   3   39.74    3.83
   0  13  -3   43.74    4.05
   0  13   3   36.68    3.34
   0  13   3   45.46    3.81
   0  13  -4  209.01    9.45
   0  13  -4  216.91    8.99
   0  13   4  199.05    8.57
   0  13  -4  227.35    9.71
   0  13   4  215.72    9.23
   0  13   5   34.15    2.52
   0  13  -5   44.42    3.51
   0  13  -5   44.47    3.60
   0  13   5   39.45    3.09
   0  13  -6   48.59    3.40
   0  13  -6   42.70    3.16
   0  13   6   36.91    2.75
   0  13  -6   47.53    3.45
   0  13  -7   -0.15    0.82
   0  13  -7   -0.35    0.66
   0  14  -1   17.45    1.74
   0  14  -2   47.05    2.86
  -1 -13   5   40.29    3.62
  -1 -13   5   36.66    3.43
  -1 -13   5   39.28    3.46
  -1 -13   5   38.84    3.60
  -1 -13   4    0.25    0.80
  -1 -13   4    1.37    1.08
  -1 -13   4    0.55    0.97
  -1 -13   4    1.83    1.17
  -1 -13   4    0.28    1.27
  -1 -13   3    6.65    1.75
   1 -13  -3    1.02    1.23
  -1 -13   3    7.13    1.63
  -1 -13   3    5.20    1.65
  -1 -13   3    2.69    1.50
  -1 -13   3    2.89    1.32
  -1 -13   3    7.11    1.70
   1 -13  -3    2.95    1.40
   1 -13  -3    3.38    1.51
   1 -13  -2  111.19    6.31
  -1 -13   2  106.88    6.76
  -1 -13   2  104.18    6.07
   1 -13  -2  107.81    6.07
  -1 -13   2  116.53    6.85
  -1 -13   2  115.90    6.79
  -1 -13   2  121.05    7.07
  -1 -13   2  121.77    6.72
   1 -13  -2  100.16    6.23
  -1 -13   1    8.53    1.81
  -1 -13   1   10.30    2.22
   1 -13  -1    6.18    1.64
  -1 -13   1   10.68    2.04
  -1 -13   1   14.09    2.32
  -1 -13   1    9.23    2.05
   1 -13  -1   10.32    2.00
  -1 -13   1   11.90    2.25
   1 -13  -1    9.64    1.94
  -1 -13   1   11.61    2.15
   1 -13   0  181.90    8.60
  -1 -13   0  205.76    9.66
  -1 -13   0  195.37    9.14
   1 -13   0  201.60    9.09
  -1 -13   0  208.01    9.70
  -1 -13   0  189.41    8.78
  -1 -13   0  196.71    9.61
   1 -13   0  203.99    9.34
  -1 -13   0  204.72    9.40
  -1 -13  -1   34.34    2.91
  -1 -13  -1   23.65    2.57
  -1 -13  -1   41.16    4.06
  -1 -13  -1   33.13    3.53
   1 -13   1   31.86    3.30
  -1 -13  -1   35.87    3.39
  -1 -13  -1   43.25    3.98
   1 -13   1   41.89    3.76
   1 -13   1   36.71    3.40
  -1 -13  -1   36.72    3.73
  -1 -13  -1   42.74    3.72
  -1 -13  -2   76.32    4.95
   1 -13   2   79.07    5.18
  -1 -13  -2   82.48    5.56
  -1 -13  -2   93.75    5.64
  -1 -13  -2   73.40    5.42
   1 -13   2   94.21    5.65
  -1 -13  -2   73.61    4.59
  -1 -13  -2   70.71    4.50
   1 -13   2   75.32    5.01
  -1 -13  -2   80.64    5.39
  -1 -13  -2   81.13    5.69
  -1 -13  -2   80.02    5.75
  -1 -13  -3   33.17    3.29
   1 -13   3   33.05    3.34
  -1 -13  -3   33.32    3.43
  -1 -13  -3   33.34    3.46
  -1 -13  -3   28.49    2.77
  -1 -13  -3   23.84    2.58
   1 -13   3   29.27    3.05
  -1 -13  -3   30.48    3.09
  -1 -13  -3   31.75    3.47
  -1 -13  -3   28.05    3.22
  -1 -13  -4   22.70    2.67
  -1 -13  -4   29.92    3.07
  -1 -13  -4   24.25    2.85
  -1 -13  -4   21.82    2.41
  -1 -13  -4   20.61    2.31
  -1 -13  -4   25.05    2.90
  -1 -13  -4   31.96    3.28
  -1 -13  -5   33.78    2.75
  -1 -13  -5   31.69    2.66
  -1 -12   8   39.36    3.78
  -1 -12   8   36.86    3.43
  -1 -12   8   36.24    3.52
   1 -12  -8   34.72    3.53
  -1 -12   8   43.20    3.93
   1 -12  -8   35.82    3.46
  -1 -12   8   37.99    3.62
  -1 -12   8   37.05    3.57
  -1 -12   7   51.61    4.64
  -1 -12   7   52.06    4.58
   1 -12  -7   54.88    4.24
  -1 -12   7   52.88    4.73
  -1 -12   7   52.58    4.37
  -1 -12   7   59.29    5.00
   1 -12  -7   58.56    4.64
  -1 -12   7   52.39    4.60
  -1 -12   7   50.37    4.18
   1 -12  -7   52.04    4.11
  -1 -12   6   66.78    5.42
  -1 -12   6   66.88    5.39
   1 -12  -6   59.18    4.87
  -1 -12   6   61.38    4.90
  -1 -12   6   66.16    5.56
  -1 -12   6   61.40    5.31
  -1 -12   6   64.11    5.30
  -1 -12   6   66.99    5.70
   1 -12  -6   58.51    4.66
   1 -12  -6   62.29    4.94
   1 -12  -6   58.94    4.56
  -1 -12   6   63.73    4.81
   1 -12  -5   13.14    2.54
  -1 -12   5   13.80    2.70
   1 -12  -5   13.72    2.38
  -1 -12   5    7.29    2.20
  -1 -12   5   15.19    2.56
  -1 -12   5   11.91    2.41
  -1 -12   5   13.30    2.87
  -1 -12   5   14.88    2.51
  -1 -12   5   10.61    2.59
  -1 -12   5   12.35    2.78
   1 -12  -5   11.56    2.41
   1 -12  -5   14.58    2.67
  -1 -12   4   49.87    4.73
   1 -12  -4   43.51    4.37
  -1 -12   4   38.55    4.28
  -1 -12   4   39.08    4.62
  -1 -12   4   36.32    4.43
  -1 -12   4   44.45    4.15
   1 -12  -4   43.77    4.23
  -1 -12   4   48.56    5.08
  -1 -12   4   43.83    4.51
   1 -12  -4   40.70    3.93
   1 -12  -4   39.89    4.33
  -1 -12   3   90.10    7.03
  -1 -12   3   87.56    6.77
   1 -12  -3   81.51    6.23
  -1 -12   3   84.89    6.93
  -1 -12   3   95.18    6.63
   1 -12  -3   86.43    6.13
  -1 -12   3   82.28    6.26
   1 -12  -3   85.48    5.97
   1 -12  -3   88.41    6.64
  -1 -12   3   86.04    6.37
  -1 -12   2  181.63    9.84
   1 -12  -2  202.31   10.26
  -1 -12   2  200.73   10.23
  -1 -12   2  197.77   10.75
  -1 -12   2  214.26   11.35
  -1 -12   2  200.40   10.13
  -1 -12   2  193.44   11.01
   1 -12  -2  213.41   10.00
  -1 -12   2  207.29    9.84
  -1 -12   2  202.36    9.72
   1 -12  -2  208.35   10.57
  -1 -12   1   68.83    5.99
  -1 -12   1   67.48    5.79
   1 -12  -1   64.04    5.42
  -1 -12   1   68.21    6.18
  -1 -12   1   67.47    6.23
  -1 -12   1   73.80    5.54
   1 -12  -1   61.99    5.21
  -1 -12   1   68.23    5.49
  -1 -12   1   63.92    5.27
   1 -12  -1   56.09    5.34
  -1 -12   1   65.92    5.32
  -1 -12   1   70.27    6.37
  -1 -12   1   61.72    5.16
  -1 -12   0   49.94    5.37
   1 -12   0   49.03    5.05
  -1 -12   0   48.09    4.79
   1 -12   0   49.24    4.66
   1 -12   0   47.61    4.77
  -1 -12   0   55.28    5.37
  -1 -12   0   51.49    5.27
  -1 -12   0   44.83    4.69
  -1 -12   0   50.32    4.86
  -1 -12   0   57.00    5.70
  -1 -12   0   41.96    4.75
  -1 -12  -1   74.10    6.44
   1 -12   1   73.45    5.58
  -1 -12  -1   63.11    5.26
   1 -12   1   72.84    5.82
   1 -12   1   69.40    5.96
  -1 -12  -1   66.91    5.89
  -1 -12  -1   71.43    6.07
  -1 -12  -1   69.76    5.92
  -1 -12  -1   66.88    5.78
  -1 -12  -1   73.92    5.94
  -1 -12  -1   66.32    6.18
  -1 -12  -2   55.74    5.36
   1 -12   2   48.15    4.74
   1 -12   2   55.90    5.20
  -1 -12  -2   55.60    4.59
   1 -12   2   58.66    5.43
  -1 -12  -2   57.68    5.16
  -1 -12  -2   47.71    5.15
  -1 -12  -2   60.68    5.41
  -1 -12  -2   58.44    5.56
  -1 -12  -2   58.29    5.53
  -1 -12  -2   52.55    4.83
  -1 -12  -2   53.23    5.33
  -1 -12  -3   87.09    6.72
  -1 -12  -3   84.57    6.16
   1 -12   3   90.79    6.67
   1 -12   3   86.45    6.37
  -1 -12  -3   82.21    6.04
  -1 -12  -3   83.16    6.75
  -1 -12  -3   91.46    6.68
  -1 -12  -3   75.23    6.27
  -1 -12  -3   83.82    5.71
  -1 -12  -3   77.07    6.56
  -1 -12  -4   19.98    3.05
  -1 -12  -4   25.73    3.55
  -1 -12  -4   21.99    2.94
  -1 -12  -4   22.97    3.30
   1 -12   4   20.74    2.86
  -1 -12  -4   19.16    3.23
   1 -12   4   22.17    2.90
   1 -12   4   21.34    3.20
   1 -12   4   19.03    2.78
  -1 -12  -4   17.74    2.61
  -1 -12  -4   21.47    3.43
  -1 -12  -4   19.73    3.40
   1 -12   4   21.23    3.28
  -1 -12  -5   98.66    6.27
  -1 -12  -5   96.82    6.68
   1 -12   5  101.17    6.27
   1 -12   5   81.77    5.75
  -1 -12  -5   81.74    6.45
   1 -12   5   97.36    6.26
   1 -12   5   93.22    6.48
  -1 -12  -5   93.55    6.38
  -1 -12  -5   93.38    6.20
  -1 -12  -5   89.47    6.71
  -1 -12  -5   86.24    6.45
   1 -12   6   16.69    2.59
  -1 -12  -6   20.02    3.02
  -1 -12  -6   17.82    2.78
   1 -12   6   20.99    2.88
  -1 -12  -6   19.61    2.54
   1 -12   6   19.65    2.73
   1 -12   6   14.33    2.62
  -1 -12  -6   18.84    2.93
  -1 -12  -6   18.97    2.75
  -1 -12  -6   21.88    2.88
  -1 -12  -6   18.44    2.45
  -1 -12  -6   18.52    2.90
  -1 -12  -6   17.37    2.78
   1 -12   7   57.81    4.46
   1 -12   7   57.68    4.38
  -1 -12  -7   62.71    4.59
  -1 -12  -7   61.37    4.78
   1 -12   7   52.28    4.56
  -1 -12  -7   67.04    4.85
  -1 -12  -7   55.84    4.51
  -1 -12  -7   63.79    4.95
   1 -12   7   58.70    4.46
  -1 -12  -7   53.79    4.58
  -1 -12  -7   59.19    4.46
  -1 -12  -8    0.25    1.02
  -1 -12  -8    1.76    1.00
   1 -12   8    0.24    0.93
  -1 -11  10   13.52    2.42
  -1 -11  10   10.34    2.14
  -1 -11  10   12.13    2.26
  -1 -11  10   12.81    2.33
  -1 -11  10   11.20    2.18
   1 -11 -10    7.79    1.78
   1 -11 -10    8.91    1.97
  -1 -11  10    8.12    1.94
  -1 -11  10   11.63    2.03
   1 -11 -10   11.10    2.05
   1 -11  -9    5.71    1.82
  -1 -11   9    8.23    2.03
  -1 -11   9    8.75    2.30
  -1 -11   9    4.49    1.54
  -1 -11   9    5.66    1.65
  -1 -11   9    9.97    2.21
  -1 -11   9    8.25    2.15
   1 -11  -9    8.63    2.08
   1 -11  -9    8.78    2.13
   1 -11  -9    7.90    1.80
  -1 -11   9    6.03    1.59
  -1 -11   9    7.13    2.07
  -1 -11   9    4.90    1.93
   1 -11  -9    8.63    1.82
  -1 -11   8   48.57    5.12
  -1 -11   8   40.63    4.73
  -1 -11   8   44.27    4.38
   1 -11  -8   42.95    4.27
  -1 -11   8   47.45    4.49
  -1 -11   8   43.55    4.65
  -1 -11   8   44.95    4.91
   1 -11  -8   47.16    4.76
   1 -11  -8   46.70    4.39
  -1 -11   8   40.68    4.05
   1 -11  -8   46.48    4.25
  -1 -11   8   42.86    4.20
  -1 -11   8   47.05    4.83
  -1 -11   7    6.04    1.96
  -1 -11   7    8.40    2.36
  -1 -11   7    6.69    1.98
  -1 -11   7    6.35    1.99
  -1 -11   7   10.97    2.69
  -1 -11   7    1.86    1.72
  -1 -11   7    3.47    1.78
   1 -11  -7    8.87    2.40
   1 -11  -7    6.95    2.05
  -1 -11   7    6.96    2.33
   1 -11  -7    5.83    1.91
  -1 -11   7    9.71    2.51
   1 -11  -7    6.53    2.03
  -1 -11   6   95.40    7.70
   1 -11  -6   93.09    6.91
  -1 -11   6   95.79    7.76
   1 -11  -6  101.62    7.53
  -1 -11   6   93.76    6.89
  -1 -11   6   84.81    6.53
  -1 -11   6   96.37    7.89
  -1 -11   6  100.50    7.53
  -1 -11   6   98.20    7.71
   1 -11  -6   99.58    7.22
   1 -11  -6   90.01    7.10
   1 -11  -6   91.94    6.50
  -1 -11   6   96.69    6.67
  -1 -11   6   83.94    6.98
   1 -11  -5   11.43    2.54
   1 -11  -5    9.13    2.45
  -1 -11   5   12.69    2.84
  -1 -11   5   10.80    2.57
  -1 -11   5    9.16    2.36
  -1 -11   5   13.34    3.21
  -1 -11   5   15.50    3.07
  -1 -11   5   10.33    2.81
  -1 -11   5   12.98    3.08
   1 -11  -5   11.34    2.69
  -1 -11   5   10.53    2.96
   1 -11  -5   11.75    2.83
   1 -11  -4   31.84    4.28
  -1 -11   4   45.44    4.92
  -1 -11   4   34.72    4.77
  -1 -11   4   37.09    4.91
   1 -11  -4   31.99    4.03
  -1 -11   4   33.43    4.12
  -1 -11   4   31.69    4.02
  -1 -11   4   36.86    4.47
  -1 -11   4   40.47    5.12
  -1 -11   4   35.70    4.84
  -1 -11   4   38.20    4.34
  -1 -11   4   36.80    4.19
   1 -11  -4   37.56    4.39
   1 -11  -3    8.28    2.40
   1 -11  -3   11.22    2.69
  -1 -11   3    7.90    2.54
   1 -11  -3   13.04    2.79
  -1 -11   3    7.93    2.65
  -1 -11   3   12.26    2.69
   1 -11  -3    9.55    2.36
  -1 -11   3   13.18    3.24
  -1 -11   3    6.92    2.27
  -1 -11   3   11.57    3.05
  -1 -11   3   11.18    2.65
  -1 -11   3    8.99    2.56
  -1 -11   3    9.13    2.92
  -1 -11   2   18.67    3.80
   1 -11  -2   16.12    2.86
   1 -11  -2   14.82    2.93
  -1 -11   2   16.07    3.50
  -1 -11   2   16.05    3.23
  -1 -11   2   15.42    2.93
  -1 -11   2   14.42    3.11
  -1 -11   2   19.92    3.54
  -1 -11   2   15.30    3.27
  -1 -11   2   24.97    3.92
   1 -11  -2   14.95    3.19
  -1 -11   1   90.76    7.81
   1 -11  -1   81.30    6.81
  -1 -11   1   62.30    6.03
  -1 -11   1   71.14    6.83
   1 -11  -1   67.19    6.01
  -1 -11   1   74.16    6.88
  -1 -11   1   82.71    7.08
  -1 -11   1   65.28    6.35
  -1 -11   1   80.41    6.77
  -1 -11   1   73.25    6.48
  -1 -11   0   30.93    4.62
  -1 -11   0   29.71    4.61
  -1 -11   0   32.46    4.16
  -1 -11   0   44.54    5.13
   1 -11   0   37.66    4.59
   1 -11   0   32.10    4.08
  -1 -11   0   31.11    4.09
  -1 -11   0   30.13    4.03
  -1 -11   0   28.38    4.39
  -1 -11   0   32.13    4.66
  -1 -11  -1  556.28   21.29
  -1 -11  -1  536.02   21.46
   1 -11   1  534.21   21.27
   1 -11   1  521.82   20.84
  -1 -11  -1  533.71   20.00
  -1 -11  -1  531.66   19.99
  -1 -11  -1  541.42   22.29
  -1 -11  -1  551.78   22.05
  -1 -11  -1  546.73   22.06
  -1 -11  -2   52.84    5.76
  -1 -11  -2   58.50    5.55
   1 -11   2   57.73    5.76
   1 -11   2   58.91    5.40
   1 -11   2   48.06    5.05
  -1 -11  -2   54.88    5.99
  -1 -11  -2   60.88    5.87
  -1 -11  -2   46.97    5.58
  -1 -11  -2   59.12    6.11
   1 -11   2   62.25    5.58
  -1 -11  -3  168.09   10.61
  -1 -11  -3  162.29    9.91
  -1 -11  -3  159.71    9.12
  -1 -11  -3  163.52   10.36
   1 -11   3  140.00    9.13
   1 -11   3  158.51    9.54
  -1 -11  -3  161.61    9.56
  -1 -11  -3  146.50    9.90
   1 -11   3  148.09    9.35
  -1 -11  -3  158.11    9.77
  -1 -11  -4   77.42    6.86
  -1 -11  -4   80.41    6.51
   1 -11   4   70.09    5.78
   1 -11   4   75.02    6.12
  -1 -11  -4   66.55    6.83
  -1 -11  -4   87.00    7.03
   1 -11   4   77.67    6.65
   1 -11   4   65.42    6.22
  -1 -11  -4   77.80    6.36
   1 -11   4   65.90    6.19
  -1 -11  -4   74.56    6.61
  -1 -11  -4   72.85    5.97
  -1 -11  -5   83.76    6.93
   1 -11   5   88.70    6.64
  -1 -11  -5   96.29    7.42
  -1 -11  -5  105.14    7.11
  -1 -11  -5  108.43    8.16
  -1 -11  -5   96.65    7.22
   1 -11   5   82.83    7.05
   1 -11   5   85.65    7.07
  -1 -11  -5   89.94    7.61
  -1 -11  -5   94.11    7.73
  -1 -11  -5   88.15    6.56
   1 -11   5   89.04    7.25
   1 -11   5   89.49    6.84
  -1 -11  -6  214.84   11.27
   1 -11   6  221.17   10.93
  -1 -11  -6  222.23   11.16
  -1 -11  -6  211.45   10.20
  -1 -11  -6  216.44   11.89
  -1 -11  -6  221.84   11.74
   1 -11   6  213.82   11.52
  -1 -11  -6  207.46   10.73
   1 -11   6  206.44   11.33
  -1 -11  -6  203.38   11.46
  -1 -11  -6  198.70   11.39
   1 -11   6  195.74   11.14
   1 -11   6  206.88   11.01
   1 -11   7   72.83    5.82
  -1 -11  -7   70.43    5.79
  -1 -11  -7   77.93    6.16
  -1 -11  -7   65.79    5.36
  -1 -11  -7   78.18    6.52
   1 -11   7   66.46    5.91
   1 -11   7   70.45    6.08
  -1 -11  -7   67.72    5.87
  -1 -11  -7   68.98    5.34
  -1 -11  -7   66.10    5.94
  -1 -11  -7   75.26    6.34
  -1 -11  -7   80.09    6.70
   1 -11   7   73.10    6.25
   1 -11   7   72.49    5.96
  -1 -11  -8   42.51    4.55
  -1 -11  -8   40.12    3.89
  -1 -11  -8   42.38    3.85
   1 -11   8   38.63    4.07
  -1 -11  -8   39.99    4.12
  -1 -11  -8   39.50    4.36
   1 -11   8   36.33    4.20
  -1 -11  -8   36.86    4.13
   1 -11   8   47.46    4.75
  -1 -11  -8   43.07    4.47
  -1 -11  -8   38.52    4.23
   1 -11   8   49.83    4.86
  -1 -11  -8   42.09    4.67
   1 -11   8   37.34    4.18
   1 -11   9   83.61    5.74
  -1 -11  -9   83.14    6.04
  -1 -11  -9   81.86    5.36
   1 -11   9   79.35    5.12
  -1 -11  -9   81.81    5.83
  -1 -11  -9   88.81    5.73
   1 -11   9   90.02    6.21
   1 -11   9   87.32    6.21
  -1 -11  -9   88.45    5.88
  -1 -11  -9   87.17    5.94
  -1 -11  -9   87.03    6.17
   1 -11   9   97.54    6.46
  -1 -11  -9   88.95    6.27
   1 -11   9   96.32    6.24
   1 -11  10   48.52    4.11
   1 -11  10   48.40    4.07
  -1 -11 -10   50.08    3.99
  -1 -11 -10   40.28    3.92
  -1 -11 -10   56.09    4.29
   1 -11  10   45.76    4.03
  -1 -11 -10   50.59    4.21
   1 -11  10   53.31    4.15
   1 -11  10   50.60    4.02
  -1 -11 -10   53.62    4.24
  -1 -10  12  139.56    7.47
   1 -10 -12  123.49    6.77
  -1 -10  12  142.76    7.30
  -1 -10  12  129.45    7.32
  -1 -10  12  136.49    7.51
   1 -10 -12  139.57    7.53
  -1 -10  12  131.02    7.20
  -1 -10  12  123.25    7.02
  -1 -10  12  126.77    7.09
   1 -10 -12  121.19    6.92
  -1 -10  12  141.35    7.45
   1 -10 -12  130.45    7.31
  -1 -10  12  140.63    7.14
   1 -10 -11   -0.36    1.22
  -1 -10  11    2.94    1.64
  -1 -10  11   -1.08    1.65
   1 -10 -11   -0.66    1.34
  -1 -10  11    1.76    1.08
  -1 -10  11    0.36    1.34
   1 -10 -11   -0.37    1.50
  -1 -10  11    1.71    1.40
  -1 -10  11    0.70    1.24
  -1 -10  11    0.70    1.39
   1 -10 -11    1.85    1.30
   1 -10 -11    1.39    1.37
  -1 -10  11    0.67    1.23
  -1 -10  10  156.59    9.02
   1 -10 -10  160.27    9.44
   1 -10 -10  139.05    8.59
  -1 -10  10  145.56    8.89
   1 -10 -10  137.57    7.97
  -1 -10  10  146.70    9.20
   1 -10 -10  163.00    9.27
  -1 -10  10  156.15    9.31
  -1 -10  10  146.32    9.29
  -1 -10  10  157.59    9.35
   1 -10 -10  142.62    8.17
  -1 -10  10  162.81    9.46
  -1 -10   9    7.35    2.30
  -1 -10   9    4.15    2.06
  -1 -10   9    5.52    2.18
   1 -10  -9    3.54    1.62
  -1 -10   9    7.49    2.56
  -1 -10   9    6.51    2.41
   1 -10  -9    4.80    2.19
   1 -10  -9    4.63    1.77
   1 -10  -9    6.87    1.96
  -1 -10   9    7.42    2.24
  -1 -10   9    8.99    2.48
  -1 -10   9    6.78    2.33
  -1 -10   9    2.94    1.94
  -1 -10   9    6.20    2.34
  -1 -10   8   52.38    5.98
  -1 -10   8   65.01    5.92
   1 -10  -8   44.57    4.82
  -1 -10   8   64.52    6.61
  -1 -10   8   67.45    6.64
   1 -10  -8   58.38    5.49
   1 -10  -8   56.03    5.60
  -1 -10   8   59.53    5.84
  -1 -10   8   66.42    6.29
  -1 -10   8   63.86    6.38
   1 -10  -8   52.23    5.03
  -1 -10   8   57.75    6.20
   1 -10  -8   63.94    5.87
  -1 -10   8   48.11    5.56
  -1 -10   8   50.77    5.69
  -1 -10   7  235.50   13.43
  -1 -10   7  240.43   13.64
  -1 -10   7  241.30   12.46
   1 -10  -7  232.20   12.10
  -1 -10   7  234.77   13.47
  -1 -10   7  247.11   13.13
   1 -10  -7  233.20   12.62
  -1 -10   7  239.00   13.05
   1 -10  -7  230.60   11.43
  -1 -10   7  236.16   13.12
  -1 -10   7  249.03   13.01
  -1 -10   7  207.90   11.84
   1 -10  -7  218.88   12.10
   1 -10  -7  222.33   12.45
  -1 -10   7  247.14   13.45
   1 -10  -6    8.80    2.42
   1 -10  -6    1.29    1.46
  -1 -10   6    5.75    2.25
  -1 -10   6    8.51    2.72
  -1 -10   6    1.14    2.10
  -1 -10   6    3.82    2.23
  -1 -10   6    4.11    2.17
  -1 -10   6    5.68    2.30
  -1 -10   6    6.61    2.30
   1 -10  -6    4.29    2.23
  -1 -10   6    6.94    2.84
  -1 -10   6    8.06    2.77
  -1 -10   6    3.65    2.04
   1 -10  -6    8.87    2.81
  -1 -10   5   47.46    4.97
  -1 -10   5   37.15    4.95
  -1 -10   5   34.75    4.77
  -1 -10   5   36.39    5.22
  -1 -10   5   39.92    5.17
   1 -10  -5   45.22    4.93
  -1 -10   5   34.66    4.46
   1 -10  -5   42.70    5.00
  -1 -10   5   39.34    5.12
  -1 -10   5   43.78    5.64
   1 -10  -5   34.27    4.37
  -1 -10   5   42.81    5.66
  -1 -10   5   41.07    9.95
   1 -10  -5   45.67    9.79
  -1 -10   5   33.75    8.96
  -1 -10   5   43.44    9.98
   1 -10  -5   32.11    8.53
  -1 -10   5   42.27    4.76
  -1 -10   5   33.51    4.46
   1 -10  -4  118.54    8.29
  -1 -10   4  117.35    9.08
  -1 -10   4  108.91    8.88
  -1 -10   4  112.00    8.94
  -1 -10   4  109.66    8.30
  -1 -10   4  112.63    8.38
  -1 -10   4  115.88    8.82
   1 -10  -4  103.43    7.94
  -1 -10   4  107.62    8.36
  -1 -10   4  107.09    7.75
   1 -10  -4  111.79    7.71
  -1 -10   4   94.77   14.69
  -1 -10   4  126.43   17.64
   1 -10  -4   98.29   14.75
  -1 -10   4   68.36   13.20
  -1 -10   4  136.80   18.88
   1 -10  -4  109.44   17.27
   1 -10  -4  108.98   15.99
  -1 -10   4  106.83    8.03
  -1 -10   4  110.68    8.16
   1 -10  -3  126.73    8.49
  -1 -10   3  122.59    9.31
  -1 -10   3  122.70    8.76
  -1 -10   3  130.28    8.93
  -1 -10   3  130.74    9.76
  -1 -10   3  119.50    8.77
  -1 -10   3  128.48    9.06
  -1 -10   3  124.98    9.01
  -1 -10   3  120.89    8.67
  -1 -10   3  130.15   17.31
  -1 -10   3  126.19   17.51
  -1 -10   3  112.63   17.22
  -1 -10   3  120.41   16.45
   1 -10  -3  108.23   14.61
   1 -10  -3  102.85   15.33
   1 -10  -3  140.37   19.42
  -1 -10   3  131.39   18.71
   1 -10  -3  123.76   17.19
   1 -10  -3  137.64    9.20
  -1 -10   3  133.08    9.69
  -1 -10   3  126.43    9.49
  -1 -10   2  196.69   11.79
   1 -10  -2  200.06   11.36
   1 -10  -2  197.36   10.94
  -1 -10   2  198.12   11.29
  -1 -10   2  219.68   12.77
  -1 -10   2  189.12   11.62
  -1 -10   2  202.29   11.94
  -1 -10   2  197.90   11.06
   1 -10  -2  228.10   23.60
   1 -10  -2  164.69   21.14
  -1 -10   2  230.81   25.08
  -1 -10   2  191.81   11.81
  -1 -10   2  201.08   12.00
  -1 -10   2  193.10   11.10
  -1 -10   2  197.27   11.16
   1 -10  -2  201.50   21.80
  -1 -10   2  213.87   21.69
   1 -10  -2  187.46   19.87
  -1 -10   2  209.78   22.65
  -1 -10   2  198.44   21.70
  -1 -10   1    2.18    2.08
   1 -10  -1    2.63    1.80
  -1 -10   1    4.00    2.11
  -1 -10   1    1.32    1.49
  -1 -10   1    1.12    1.90
   1 -10  -1    0.47    1.52
  -1 -10   1    6.55    3.87
  -1 -10   1    0.83    1.59
   1 -10  -1    2.26    2.31
  -1 -10   1    0.44    1.67
  -1 -10   1    0.87    1.47
  -1 -10   1    0.51    1.57
  -1 -10   1    2.03    1.94
   1 -10  -1    2.41    2.46
  -1 -10   1    1.91    1.95
  -1 -10   1    2.20    2.25
   1 -10  -1    1.97    2.02
   1 -10  -1    6.56    3.87
   1 -10   0   45.04    9.89
  -1 -10   0   39.01    9.47
   1 -10   0   49.02   10.75
  -1 -10   0   61.27   10.81
   1 -10   0   37.67    9.70
  -1 -10   0   58.71   11.02
  -1 -10   0   46.12   11.18
  -1 -10   0   35.39    9.66
  -1 -10   0   44.45    5.19
  -1 -10   0   48.10    5.33
  -1 -10   0   46.26    5.24
  -1 -10   0   46.88    5.78
   1 -10   0   46.25    5.24
  -1 -10   0   47.31    5.73
  -1 -10   0   59.86    6.18
   1 -10   1   59.20   11.52
  -1 -10  -1   56.06   11.55
   1 -10   1   63.53   12.35
  -1 -10  -1   61.72   11.80
  -1 -10  -1   64.74   13.31
  -1 -10  -1   53.75   10.87
   1 -10   1   66.75   12.75
  -1 -10  -1   89.67   14.56
  -1 -10  -1   57.61    5.65
   1 -10   1   62.14    5.81
   1 -10   1   44.57    5.05
  -1 -10  -1   60.09    5.84
  -1 -10  -1   50.62    6.03
  -1 -10  -1   58.02    5.62
   1 -10   1   51.94    5.43
  -1 -10  -1   50.52    5.76
  -1 -10  -1   61.93    6.20
   1 -10   2   58.68   11.61
  -1 -10  -2   66.68   12.11
   1 -10   2   43.83    9.23
   1 -10   2   50.76   11.13
  -1 -10  -2   60.09   11.89
  -1 -10  -2   62.72   11.97
  -1 -10  -2   54.88   12.31
   1 -10   2   49.48   10.86
  -1 -10  -2   68.21   12.79
   1 -10   2   57.11    5.75
   1 -10   2   47.78    5.38
  -1 -10  -2   41.81    4.77
  -1 -10  -2   40.73    4.66
  -1 -10  -2   64.91    6.79
  -1 -10  -2   46.92    5.69
   1 -10   2   50.13    5.44
  -1 -10  -2   52.96    5.17
  -1 -10  -2   55.46    5.73
  -1 -10  -2   47.56    5.44
   1 -10   2   43.98    4.79
   1 -10   3  208.81   11.54
  -1 -10  -3  218.13   11.62
  -1 -10  -3  223.53   12.50
   1 -10   3  210.88   11.34
   1 -10   3  214.33   21.81
  -1 -10  -3  244.68   24.32
  -1 -10  -3  241.53   23.24
   1 -10   3  175.32   21.88
   1 -10   3  204.21   22.39
  -1 -10  -3  247.47   26.62
   1 -10   3  225.56   23.32
  -1 -10  -3  218.58   23.52
  -1 -10  -3  193.03   21.92
  -1 -10  -3  192.45   20.96
  -1 -10  -3  190.14   12.02
  -1 -10  -3  208.94   11.80
   1 -10   3  211.88   12.20
  -1 -10  -3  226.36   12.87
   1 -10   3  227.03   12.48
  -1 -10  -3  227.76   12.69
   1 -10   3  220.56   12.33
  -1 -10  -4   60.39    5.55
   1 -10   4   51.16    5.62
  -1 -10  -4   73.02    6.98
   1 -10   4   48.71    5.39
  -1 -10  -4   56.73    5.97
   1 -10   4   65.21   12.47
  -1 -10  -4   76.53   12.61
   1 -10   4   68.39   12.08
  -1 -10  -4   82.63   13.78
  -1 -10  -4   76.11   13.63
  -1 -10  -4   50.96   11.20
  -1 -10  -4   59.95    6.11
  -1 -10  -4   58.23    5.74
  -1 -10  -4   61.62    6.38
  -1 -10  -4   56.77    6.14
   1 -10   5   77.10    6.37
   1 -10   5   93.40    7.45
  -1 -10  -5   79.32    7.25
  -1 -10  -5   78.88    6.85
   1 -10   5   76.57   13.58
  -1 -10  -5   95.80   14.74
   1 -10   5   82.64    7.29
  -1 -10  -5   73.17    7.28
  -1 -10  -5   88.51    7.52
  -1 -10  -5   81.39    6.47
  -1 -10  -5   82.93    7.29
  -1 -10  -5   93.76    7.28
  -1 -10  -6   37.97    5.03
  -1 -10  -6   46.77    5.74
  -1 -10  -6   30.19    4.07
   1 -10   6   30.47    4.48
   1 -10   6   33.01    4.58
  -1 -10  -6   35.97    4.59
  -1 -10  -6   34.26    4.84
  -1 -10  -6   31.58    4.45
  -1 -10  -6   26.81    3.85
   1 -10   6   30.16    4.12
  -1 -10  -6   40.36    5.18
   1 -10   7   76.12    6.24
  -1 -10  -7   79.75    7.28
  -1 -10  -7   75.78    6.95
  -1 -10  -7   73.16    6.41
  -1 -10  -7   68.46    6.64
   1 -10   7   79.29    7.10
  -1 -10  -7   81.66    7.32
  -1 -10  -7   66.20    6.06
   1 -10   7   75.72    6.84
   1 -10   7   75.32    6.46
  -1 -10  -7   83.09    6.97
  -1 -10  -7   69.77    5.71
  -1 -10  -8    1.41    1.60
  -1 -10  -8    0.48    1.48
   1 -10   8    1.58    1.40
  -1 -10  -8   -1.00    1.62
   1 -10   8    0.76    1.29
  -1 -10  -8    0.98    1.73
  -1 -10  -8    0.38    1.27
  -1 -10  -8    0.46    1.41
   1 -10   8    0.48    1.30
   1 -10   8    1.87    1.66
  -1 -10  -8    1.55    1.58
   1 -10   8   -0.85    1.68
  -1 -10  -8   -0.41    1.40
  -1 -10  -8    0.44    1.43
   1 -10   9   70.85    5.81
  -1 -10  -9   62.32    5.78
  -1 -10  -9   69.28    6.13
  -1 -10  -9   73.23    6.43
  -1 -10  -9   65.55    6.27
  -1 -10  -9   69.30    6.02
   1 -10   9   66.16    5.55
   1 -10   9   61.80    5.96
  -1 -10  -9   74.30    6.36
  -1 -10  -9   71.51    6.48
  -1 -10  -9   70.85    5.60
   1 -10   9   64.46    5.66
   1 -10   9   58.33    5.74
  -1 -10  -9   67.90    5.80
  -1 -10  -9   72.78    5.40
  -1 -10 -10  157.42    8.74
  -1 -10 -10  132.78    8.08
   1 -10  10  144.38    8.06
  -1 -10 -10  140.18    8.79
  -1 -10 -10  143.58    8.70
  -1 -10 -10  137.97    8.02
   1 -10  10  137.92    7.85
   1 -10  10  135.28    8.50
  -1 -10 -10  150.97    8.74
   1 -10  10  135.42    8.14
  -1 -10 -10  139.01    7.41
  -1 -10 -10  149.04    8.87
  -1 -10 -10  159.16    8.23
   1 -10  10  133.47    8.40
   1 -10  11  141.72    7.42
  -1 -10 -11  141.46    7.41
  -1 -10 -11  136.91    7.51
   1 -10  11  139.19    8.05
  -1 -10 -11  145.04    7.98
  -1 -10 -11  138.01    7.96
  -1 -10 -11  132.38    7.01
   1 -10  11  130.95    7.11
   1 -10  11  138.76    7.94
  -1 -10 -11  140.41    7.94
  -1 -10 -11  142.78    7.71
   1 -10  11  145.33    7.99
   1 -10  11  128.07    7.36
  -1 -10 -11  133.38    7.81
  -1 -10 -12   13.98    2.16
   1 -10  12   12.83    2.18
   1 -10  12   12.65    2.09
  -1 -10 -12   10.67    1.97
  -1 -10 -12   10.24    1.98
   1  -9 -14    7.39    1.72
  -1  -9  14    7.56    1.68
  -1  -9  13  109.19    6.94
  -1  -9  13  112.27    6.80
  -1  -9  13  122.46    7.08
   1  -9 -13  102.43    6.78
  -1  -9  13  116.96    7.20
  -1  -9  13   95.86    6.67
   1  -9 -13   99.32    6.58
  -1  -9  13  113.40    6.87
  -1  -9  13  108.96    6.86
   1  -9 -13  108.88    6.47
  -1  -9  13  108.60    6.84
  -1  -9  13  107.97    6.90
  -1  -9  13   96.86    6.16
   1  -9 -13   99.55    6.00
  -1  -9  13  102.54    6.44
   1  -9 -13  116.08    6.88
  -1  -9  12   79.26    6.39
  -1  -9  12   82.88    6.49
  -1  -9  12   77.00    6.33
   1  -9 -12   77.92    6.42
   1  -9 -12   75.34    5.96
  -1  -9  12   84.71    6.64
  -1  -9  12   85.39    6.63
  -1  -9  12   87.54    6.25
  -1  -9  12   88.01    6.56
   1  -9 -12   82.20    6.38
   1  -9 -12   72.46    5.75
  -1  -9  12   84.03    6.59
   1  -9 -12   72.47    6.18
  -1  -9  12   73.82    6.43
  -1  -9  12   77.94    6.51
  -1  -9  11  382.80   16.88
   1  -9 -11  352.28   14.74
  -1  -9  11  353.62   15.53
  -1  -9  11  388.29   16.77
   1  -9 -11  358.20   16.15
   1  -9 -11  372.76   15.89
  -1  -9  11  371.27   16.57
  -1  -9  11  394.32   16.95
   1  -9 -11  371.77   16.13
   1  -9 -11  344.26   14.78
  -1  -9  11  383.97   17.02
  -1  -9  11  364.59   16.77
  -1  -9  10  333.86   16.04
  -1  -9  10  315.75   15.48
   1  -9 -10  313.17   15.16
   1  -9 -10  285.66   13.76
  -1  -9  10  315.08   14.58
  -1  -9  10  301.36   15.34
   1  -9 -10  301.02   13.74
  -1  -9  10  307.86   15.28
   1  -9 -10  296.88   15.04
   1  -9 -10  318.27   15.04
  -1  -9  10  324.24   15.75
   1  -9 -10  300.57   14.22
  -1  -9  10  331.55   16.16
  -1  -9  10  326.88   15.98
   1  -9  -9  112.72    7.73
  -1  -9   9  118.13    9.15
  -1  -9   9  118.19    9.03
   1  -9  -9  127.54    9.05
  -1  -9   9  118.14    8.97
  -1  -9   9  105.50    7.96
   1  -9  -9  112.18    8.08
   1  -9  -9  124.16    8.59
   1  -9  -9  113.36    7.92
  -1  -9   9  123.40    9.16
  -1  -9   9  125.72    9.50
   1  -9  -9  131.96    8.94
  -1  -9   9  121.11    9.45
  -1  -9   9  117.10    9.20
   1  -9  -8  270.69   13.62
  -1  -9   8  277.67   14.56
  -1  -9   8  262.76   13.26
   1  -9  -8  263.11   13.74
  -1  -9   8  293.37   26.73
   1  -9  -8  287.91   24.46
  -1  -9   8  255.59   14.32
   1  -9  -8  255.97   12.44
  -1  -9   8  279.50   15.04
  -1  -9   8  287.82   26.26
   1  -9  -8  279.31   25.53
   1  -9  -8  268.05   13.36
  -1  -9   8  265.76   14.31
  -1  -9   8  261.60   14.79
  -1  -9   8  266.33   14.66
  -1  -9   8  290.78   15.22
   1  -9  -8  267.21   13.90
  -1  -9   7  100.70    8.61
   1  -9  -7  108.38    8.22
  -1  -9   7   98.20    7.44
   1  -9  -7  101.16    8.13
  -1  -9   7   94.18    8.13
  -1  -9   7  100.91   15.59
  -1  -9   7  124.67   17.38
   1  -9  -7  114.87   15.38
  -1  -9   7  103.73    8.71
   1  -9  -7  101.42    7.43
  -1  -9   7  109.82    8.67
  -1  -9   7  120.50   16.52
   1  -9  -7   97.56   14.93
  -1  -9   7  101.57   16.04
   1  -9  -7   98.83   15.62
  -1  -9   7  103.10   15.89
  -1  -9   7  112.61    8.62
   1  -9  -7   95.96    7.68
   1  -9  -7  118.02   16.47
  -1  -9   7   84.97   13.97
  -1  -9   7  118.29    9.23
  -1  -9   7  117.62    9.21
  -1  -9   6  249.60   13.30
  -1  -9   6  241.07   24.96
  -1  -9   6  217.36   23.98
   1  -9  -6  220.91   22.04
  -1  -9   6  229.19   24.62
   1  -9  -6  256.00   13.32
   1  -9  -6  238.64   11.93
  -1  -9   6  253.68   13.33
  -1  -9   6  229.01   13.46
  -1  -9   6  235.64   13.62
  -1  -9   6  238.02   13.77
   1  -9  -6  240.15   12.20
   1  -9  -6  201.36   11.70
  -1  -9   6  238.72   13.66
  -1  -9   6  252.72   13.59
   1  -9  -6  246.60   23.75
   1  -9  -6  251.19   24.86
  -1  -9   6  232.38   23.50
  -1  -9   6  243.93   12.65
  -1  -9   6  249.37   12.73
  -1  -9   6  269.07   24.65
   1  -9  -6  257.92   25.06
  -1  -9   5   60.07    6.03
  -1  -9   5   49.64    5.54
  -1  -9   5   56.96    5.98
  -1  -9   5   96.06   15.06
  -1  -9   5   93.89   14.72
   1  -9  -5   83.09   13.20
   1  -9  -5   57.94    5.66
  -1  -9   5   65.63    6.24
   1  -9  -5   64.16   13.97
  -1  -9   5   66.96   13.03
   1  -9  -5   74.14   12.90
  -1  -9   5   61.78    6.45
  -1  -9   5   63.67    6.65
  -1  -9   5   61.14    6.55
  -1  -9   5   61.14    6.53
   1  -9  -5   59.88    5.82
  -1  -9   5   69.63    6.84
  -1  -9   5   69.54    6.48
  -1  -9   5   53.34    9.61
   1  -9  -5   73.52   12.29
  -1  -9   5   61.60   11.79
  -1  -9   5   61.89   11.29
   1  -9  -5   65.93   12.20
  -1  -9   5   57.20   10.00
  -1  -9   5   44.47    8.88
  -1  -9   4   58.65    5.72
  -1  -9   4   46.38   10.88
   1  -9  -4   50.49    9.54
   1  -9  -4   57.81   11.08
  -1  -9   4   64.96    5.92
   1  -9  -4   56.92    5.69
  -1  -9   4   73.31    7.13
  -1  -9   4   53.18    6.17
   1  -9  -4   52.27   11.76
  -1  -9   4   78.69   14.50
   1  -9  -4   73.82   12.99
  -1  -9   4   56.99    6.23
  -1  -9   4   68.76    6.74
   1  -9  -4   55.52    5.31
  -1  -9   4   64.68    6.60
  -1  -9   4   61.65    6.37
  -1  -9   4   64.16   10.48
  -1  -9   4   74.20   11.29
  -1  -9   4   64.53    6.06
  -1  -9   4   58.04    6.16
   1  -9  -4   80.79   12.41
  -1  -9   4   80.24   13.39
  -1  -9   4   74.29   11.96
   1  -9  -4   61.43   11.76
  -1  -9   4   56.45    6.06
  -1  -9   4   62.73    6.21
  -1  -9   3  223.12   11.59
  -1  -9   3  225.88   25.23
   1  -9  -3  260.26   27.16
  -1  -9   3  216.99   12.58
  -1  -9   3  229.05   12.70
   1  -9  -3  236.59   12.18
  -1  -9   3  237.74   13.21
  -1  -9   3  240.10   21.33
   1  -9  -3  244.97   24.83
   1  -9  -3  235.93   11.72
  -1  -9   3  243.81   13.12
  -1  -9   3  213.32   19.91
  -1  -9   3  255.81   21.78
  -1  -9   3  237.42   12.07
  -1  -9   3  255.40   13.12
  -1  -9   3  239.66   25.20
   1  -9  -3  230.68   21.33
   1  -9  -3  238.99   23.59
  -1  -9   3  249.97   25.02
  -1  -9   3  236.71   23.66
  -1  -9   3  237.46   13.43
  -1  -9   3  252.17   13.80
  -1  -9   3  235.33   24.24
   1  -9  -3  273.90   24.34
  -1  -9   3  249.14   13.32
  -1  -9   3  226.94   12.84
  -1  -9   2  289.33   14.64
  -1  -9   2  296.99   14.24
  -1  -9   2  283.04   13.92
   1  -9  -2  261.94   12.75
  -1  -9   2  276.54   13.87
   1  -9  -2  274.55   13.35
  -1  -9   2  245.49   21.47
  -1  -9   2  279.27   22.98
  -1  -9   2  288.46   13.05
  -1  -9   2  290.14   13.87
   1  -9  -2  289.66   27.01
  -1  -9   2  275.52   27.58
   1  -9  -2  285.16   28.20
  -1  -9   2  251.28   25.37
  -1  -9   2  286.24   25.40
   1  -9  -2  291.27   24.45
   1  -9  -2  273.84   25.65
  -1  -9   2  304.48   15.05
  -1  -9   2  280.27   14.57
  -1  -9   2  281.69   23.51
   1  -9  -2  286.01   23.71
  -1  -9   2  239.56   24.70
   1  -9  -1   40.52    4.61
  -1  -9   1   37.01    5.01
  -1  -9   1   34.61    4.43
  -1  -9   1   32.78    7.36
  -1  -9   1   21.87    6.03
  -1  -9   1   35.91    8.94
  -1  -9   1   29.39    4.10
   1  -9  -1   32.91    8.71
  -1  -9   1   33.15    8.77
   1  -9  -1   44.90    9.41
  -1  -9   1   49.78    9.83
  -1  -9   1   41.50    4.98
  -1  -9   1   34.18    4.39
  -1  -9   1   24.85    3.95
  -1  -9   1   29.42    4.31
  -1  -9   1   32.27    4.59
  -1  -9   1   38.21    8.56
  -1  -9   1   35.77   10.38
   1  -9  -1   36.37    9.90
  -1  -9   0  419.66   18.40
  -1  -9   0  424.95   17.18
  -1  -9   0  407.49   28.36
  -1  -9   0  441.57   29.36
  -1  -9   0  427.31   16.98
  -1  -9   0  449.32   33.33
  -1  -9   0  398.08   28.63
  -1  -9   0  433.22   32.00
   1  -9   0  427.16   28.18
  -1  -9   0  406.79   29.72
  -1  -9   0  373.07   30.52
   1  -9   0  416.41   31.43
   1  -9   0  427.46   33.12
   1  -9   0  383.67   16.64
  -1  -9   0  428.81   18.03
  -1  -9   0  444.79   17.75
  -1  -9   0  427.92   17.43
  -1  -9   0  423.31   35.25
   1  -9   0  432.99   33.94
   1  -9   0  432.34   17.37
   1  -9   0  410.33   17.08
  -1  -9   0  450.27   18.39
  -1  -9   0  406.60   17.80
  -1  -9  -1  250.85   22.11
  -1  -9  -1  306.42   23.66
  -1  -9  -1  292.05   23.99
   1  -9   1  256.83   25.26
   1  -9   1  291.65   27.22
   1  -9   1  272.99   23.58
  -1  -9  -1  311.90   27.26
  -1  -9  -1  270.13   25.93
  -1  -9  -1  300.93   28.10
  -1  -9  -1  258.04   24.34
  -1  -9  -1  278.80   24.65
  -1  -9  -1  268.43   27.65
   1  -9   1  268.37   26.56
  -1  -9  -1  301.10   13.53
  -1  -9  -1  296.55   13.47
  -1  -9  -1  282.86   13.77
   1  -9   1  281.64   13.72
  -1  -9  -1  278.46   13.71
   1  -9   1  292.29   13.87
  -1  -9  -1  322.23   15.21
  -1  -9  -1  294.16   14.44
   1  -9   1  278.70   13.00
  -1  -9  -1  280.98   13.58
   1  -9   1  269.29   13.47
   1  -9   2  150.49    9.27
  -1  -9  -2  168.39   17.05
  -1  -9  -2  165.22   19.40
  -1  -9  -2  181.78   21.34
   1  -9   2  189.33   21.55
   1  -9   2  189.11   19.73
  -1  -9  -2  144.22   20.42
   1  -9   2  187.28   21.38
  -1  -9  -2  140.42   17.39
  -1  -9  -2  180.92   20.94
  -1  -9  -2  150.23   19.28
  -1  -9  -2  162.73    9.64
  -1  -9  -2  161.65    9.60
  -1  -9  -2  156.27   10.21
  -1  -9  -2  174.75   10.44
   1  -9   2  155.25    9.54
  -1  -9  -2  178.64   10.98
  -1  -9  -2  176.23    9.79
  -1  -9  -3  205.18   11.78
   1  -9   3  167.61   10.30
  -1  -9  -3  207.00   21.16
  -1  -9  -3  161.43   20.08
   1  -9   3  205.42   21.36
   1  -9   3  193.97   22.29
   1  -9   3  204.69   21.85
  -1  -9  -3  208.12   22.99
  -1  -9  -3  200.30   21.29
  -1  -9  -3  220.41   24.15
  -1  -9  -3  183.04   10.01
  -1  -9  -3  209.25   12.13
  -1  -9  -3  173.07    9.83
  -1  -9  -3  193.82   11.43
   1  -9   3  177.38   10.73
  -1  -9  -3  190.27   11.05
  -1  -9  -3  186.33   10.75
  -1  -9  -4  117.84    8.07
  -1  -9  -4  112.47    8.22
  -1  -9  -4  124.04    9.19
  -1  -9  -4  131.24    8.99
   1  -9   4  103.36    8.10
   1  -9   4  113.01    7.90
   1  -9   4  115.62   15.91
   1  -9   4  111.27   17.55
  -1  -9  -4  101.33   14.64
  -1  -9  -4  100.44   15.24
   1  -9   4  118.30   16.40
  -1  -9  -4  122.41   17.42
  -1  -9  -4  147.88   18.55
  -1  -9  -4  107.20    8.27
  -1  -9  -4  106.86    8.53
  -1  -9  -5   43.01    5.12
   1  -9   5   38.76    4.72
   1  -9   5   50.83    5.28
  -1  -9  -5   47.84    4.93
  -1  -9  -5   45.06    5.00
  -1  -9  -5   35.56    4.87
  -1  -9  -5   44.03    5.13
  -1  -9  -5   44.09    5.41
   1  -9   5   41.03    4.96
  -1  -9  -5   65.92   12.56
   1  -9   5   27.12    7.77
  -1  -9  -5   40.69   10.15
  -1  -9  -5   40.24    9.04
   1  -9   5   57.27   11.32
   1  -9   5   50.24   11.01
  -1  -9  -5   47.22   11.24
  -1  -9  -5   50.71    5.73
   1  -9   5   47.79    5.07
   1  -9   5   46.82    5.04
  -1  -9  -6   47.78    5.17
   1  -9   6   47.54    5.36
   1  -9   6   42.06    5.03
  -1  -9  -6   41.23    5.38
   1  -9   6   40.52    4.93
  -1  -9  -6   45.25    5.37
   1  -9   6   63.44   12.10
   1  -9   6   41.72   10.12
  -1  -9  -6   57.84   11.44
  -1  -9  -6   37.29    8.60
  -1  -9  -6   38.00    4.47
  -1  -9  -6   38.80    4.97
  -1  -9  -6   43.86    5.43
  -1  -9  -6   47.57    5.22
   1  -9   6   52.93    5.60
  -1  -9  -6   51.64   11.31
  -1  -9  -6   53.42   12.27
  -1  -9  -6   66.24   13.08
   1  -9   6   35.80    9.22
   1  -9   6   51.11   10.51
  -1  -9  -6   53.15   11.15
  -1  -9  -6   45.67    5.74
   1  -9   6   54.53    5.74
  -1  -9  -7   95.04    7.06
   1  -9   7   92.55    7.55
  -1  -9  -7   86.81    8.02
   1  -9   7   89.18    7.45
   1  -9   7  105.32    7.98
  -1  -9  -7   90.64    7.98
  -1  -9  -7   79.66    7.03
   1  -9   7   82.00   13.95
  -1  -9  -7   65.54   12.22
  -1  -9  -7   87.40   12.94
  -1  -9  -7   78.88    7.05
  -1  -9  -7   89.44    7.66
   1  -9   7   87.67    7.44
  -1  -9  -7   80.15    6.74
  -1  -9  -7   83.48   14.59
  -1  -9  -7  103.86   17.14
  -1  -9  -7   96.49   15.94
   1  -9   7   75.58   13.43
  -1  -9  -7   79.28   13.68
  -1  -9  -7   92.11    8.09
   1  -9   7   80.28    7.05
  -1  -9  -7   98.03    8.22
  -1  -9  -8   16.99    3.83
  -1  -9  -8   19.95    3.77
  -1  -9  -8   23.06    4.15
   1  -9   8   20.62    3.74
   1  -9   8   19.85    3.65
   1  -9   8   16.80    3.42
  -1  -9  -8   17.80    3.58
   1  -9   8   23.11    3.92
  -1  -9  -8   21.19    3.93
  -1  -9  -8   19.86    3.49
  -1  -9  -8   18.22    3.54
  -1  -9  -8   14.49    3.16
   1  -9   8   19.09    3.76
  -1  -9  -8   26.09    3.97
  -1  -9  -8   15.63    2.88
  -1  -9  -9   24.72    4.27
   1  -9   9   24.55    4.07
  -1  -9  -9   29.96    4.47
  -1  -9  -9   38.38    4.89
   1  -9   9   28.70    3.79
   1  -9   9   26.94    4.17
   1  -9   9   25.85    3.88
  -1  -9  -9   27.68    3.79
  -1  -9  -9   24.69    4.00
   1  -9   9   28.87    4.34
  -1  -9  -9   25.17    4.24
  -1  -9  -9   30.07    4.54
   1  -9   9   29.07    4.40
  -1  -9  -9   26.29    3.91
  -1  -9  -9   24.29    3.97
  -1  -9  -9   22.46    3.63
  -1  -9 -10   40.28    4.96
  -1  -9 -10   40.37    5.13
   1  -9  10   38.23    4.77
  -1  -9 -10   44.84    5.26
   1  -9  10   34.65    4.13
  -1  -9 -10   39.96    4.91
   1  -9  10   41.20    4.88
  -1  -9 -10   37.11    4.77
   1  -9  10   45.41    5.03
  -1  -9 -10   42.69    4.87
   1  -9  10   37.95    4.70
  -1  -9 -10   41.92    4.60
  -1  -9 -10   43.80    4.36
   1  -9  10   45.72    5.31
  -1  -9 -10   40.31    4.41
  -1  -9 -10   41.93    5.19
   1  -9  10   48.25    5.38
   1  -9  11   19.24    3.33
  -1  -9 -11   20.55    2.84
  -1  -9 -11   24.00    3.24
  -1  -9 -11   24.34    3.65
   1  -9  11   21.07    3.59
  -1  -9 -11   25.34    3.76
  -1  -9 -11   22.47    3.61
   1  -9  11   27.77    3.69
   1  -9  11   20.24    3.35
  -1  -9 -11   26.23    3.85
   1  -9  11   20.61    3.42
  -1  -9 -11   23.65    3.55
  -1  -9 -11   18.91    3.39
   1  -9  11   25.53    3.27
  -1  -9 -11   24.31    3.67
   1  -9  11   27.50    3.79
  -1  -9 -11   21.90    3.20
  -1  -9 -12  166.43    8.46
   1  -9  12  176.61    9.24
  -1  -9 -12  163.20    9.29
  -1  -9 -12  178.10    9.49
   1  -9  12  182.05    9.52
   1  -9  12  168.30    9.35
  -1  -9 -12  189.20    9.72
  -1  -9 -12  165.45    9.22
  -1  -9 -12  158.82    8.54
   1  -9  12  165.24    8.33
   1  -9  12  167.99    9.14
  -1  -9 -12  171.93    8.99
   1  -9  12  169.64    8.91
   1  -9  12  174.10    9.01
  -1  -9 -12  184.52    9.29
   1  -9  13   14.01    2.32
  -1  -9 -13   11.51    2.07
  -1  -9 -13   14.14    2.21
   1  -9  13   10.55    1.98
  -1  -9 -13   11.01    2.22
  -1  -9 -13    9.33    1.90
   1  -9  13   14.45    2.34
  -1  -9 -13   11.73    2.06
   1  -9  13   13.77    2.30
  -1  -9 -13    9.11    1.96
   1  -8 -15   13.74    2.22
  -1  -8  15   11.00    2.04
  -1  -8  15   12.02    2.12
   1  -8 -15   15.06    2.26
   1  -8 -15    9.05    1.93
   1  -8 -15    9.88    2.03
  -1  -8  15   11.05    2.00
   1  -8 -14  175.02    9.47
  -1  -8  14  187.25    9.88
  -1  -8  14  195.68   10.07
   1  -8 -14  178.28    9.61
  -1  -8  14  182.82    9.21
  -1  -8  14  192.21    9.63
   1  -8 -14  191.01    9.10
  -1  -8  14  182.63    8.91
  -1  -8  14  182.20    9.63
  -1  -8  14  180.85    9.32
   1  -8 -14  181.09    9.47
  -1  -8  14  180.17    9.06
  -1  -8  14  169.82    8.70
  -1  -8  14  175.67    9.49
  -1  -8  14  177.52    8.89
  -1  -8  14  205.44    9.41
  -1  -8  14  172.47    8.69
   1  -8 -14  172.76    8.56
  -1  -8  14  174.84    8.55
   1  -8 -14  180.19    9.20
   1  -8 -13   68.30    5.99
   1  -8 -13   66.70    5.54
  -1  -8  13   68.17    5.79
  -1  -8  13   73.25    6.52
  -1  -8  13   77.69    6.71
   1  -8 -13   59.59    5.45
  -1  -8  13   68.38    5.98
  -1  -8  13   70.18    6.09
  -1  -8  13   62.33    5.97
  -1  -8  13   72.18    5.88
  -1  -8  13   65.00    5.62
  -1  -8  13   75.03    6.19
   1  -8 -13   69.35    6.12
  -1  -8  13   81.54    6.65
   1  -8 -13   75.91    6.45
  -1  -8  13   65.49    5.47
   1  -8 -12   75.64    6.75
   1  -8 -12   69.18    6.15
   1  -8 -12   71.35    5.90
  -1  -8  12   89.23    7.62
  -1  -8  12   76.27    7.19
  -1  -8  12   81.32    7.07
  -1  -8  12   73.63    6.68
   1  -8 -12   69.15    6.32
  -1  -8  12   79.28    6.84
   1  -8 -12   74.67    5.81
  -1  -8  12   78.23    7.16
  -1  -8  12   84.09    6.65
  -1  -8  12   60.82    5.80
   1  -8 -12   64.00    6.43
  -1  -8  12   68.66    6.68
  -1  -8  12   66.86    6.55
   1  -8 -12   84.27    7.31
  -1  -8  12   65.95    5.98
  -1  -8  11   33.43    4.95
  -1  -8  11   24.53    3.82
  -1  -8  11   28.41    4.49
   1  -8 -11   27.21    4.24
  -1  -8  11   21.65    3.67
  -1  -8  11   33.83    4.30
   1  -8 -11   31.24    3.90
  -1  -8  11   30.07    4.54
   1  -8 -11   29.42    3.96
  -1  -8  11   35.62    4.80
  -1  -8  11   25.51    4.41
   1  -8 -11   27.41    3.98
   1  -8 -11   23.70    4.06
   1  -8 -11   35.72    4.64
  -1  -8  11   33.29    5.01
  -1  -8  11   25.22    4.50
  -1  -8  10   40.68    4.82
   1  -8 -10   38.07    4.74
  -1  -8  10   32.14    4.79
  -1  -8  10   31.13    4.42
  -1  -8  10   34.44    5.07
   1  -8 -10   36.24    4.56
  -1  -8  10   21.69    7.07
  -1  -8  10   33.37    5.06
   1  -8 -10   36.00    4.96
  -1  -8  10   36.34    9.33
  -1  -8  10   28.88    4.29
  -1  -8  10   38.31    5.38
   1  -8 -10   28.74    3.98
  -1  -8  10   38.09    5.58
  -1  -8  10   40.71    5.70
   1  -8 -10   40.58    4.84
   1  -8 -10   36.73    4.96
  -1  -8   9  212.75   24.08
   1  -8  -9  212.90   24.37
  -1  -8   9  282.36   25.60
   1  -8  -9  240.97   13.26
  -1  -8   9  258.14   14.73
  -1  -8   9  264.19   14.96
   1  -8  -9  259.08   13.87
  -1  -8   9  255.88   13.11
  -1  -8   9  255.60   23.15
  -1  -8   9  255.02   22.80
   1  -8  -9  260.15   12.66
  -1  -8   9  265.07   14.76
  -1  -8   9  250.42   14.33
  -1  -8   9  271.29   23.32
  -1  -8   9  248.20   24.45
   1  -8  -9  232.44   24.43
  -1  -8   9  255.42   25.84
  -1  -8   9  252.01   24.60
   1  -8  -9  257.59   23.01
   1  -8  -9  246.83   12.97
  -1  -8   9  226.85   12.69
   1  -8  -9  260.00   13.50
  -1  -8   9  255.16   14.49
  -1  -8   9  262.38   13.97
  -1  -8   9  247.31   12.85
  -1  -8   9  267.01   25.98
   1  -8  -9  236.66   23.58
   1  -8  -9  229.24   12.44
  -1  -8   9  275.32   14.78
  -1  -8   8  126.88    9.89
  -1  -8   8  135.37   10.20
   1  -8  -8  130.67    9.21
  -1  -8   8  134.74    8.75
  -1  -8   8  158.08   19.43
   1  -8  -8  131.50   17.22
  -1  -8   8  118.39    8.26
  -1  -8   8  124.29    9.60
   1  -8  -8  113.59    7.84
  -1  -8   8  140.98   10.20
  -1  -8   8  125.90   16.91
  -1  -8   8  104.68   16.25
   1  -8  -8  124.34   18.22
  -1  -8   8  133.28    9.80
   1  -8  -8  129.04    8.84
  -1  -8   8  156.85   19.15
   1  -8  -8  141.07   16.83
  -1  -8   8  126.98    8.65
  -1  -8   8  127.08    9.65
  -1  -8   8  115.47    8.74
   1  -8  -8  123.61    8.85
   1  -8  -8  125.45    9.01
   1  -8  -8  121.09   17.13
  -1  -8   8  103.12   15.84
  -1  -8   8  133.86   16.00
  -1  -8   8  139.24   16.41
  -1  -8   8  131.52   16.04
   1  -8  -7   40.47    9.83
  -1  -8   7   41.42   10.59
  -1  -8   7   41.44    9.55
   1  -8  -7   49.32    5.36
  -1  -8   7   48.29    5.65
  -1  -8   7   66.87   13.10
  -1  -8   7   46.00   10.33
   1  -8  -7   59.31   10.79
   1  -8  -7   47.45    5.38
  -1  -8   7   48.29    5.63
  -1  -8   7   49.24    5.13
  -1  -8   7   47.19    5.28
  -1  -8   7   51.72    6.16
  -1  -8   7   53.70    6.24
  -1  -8   7   47.11    9.35
  -1  -8   7   27.70    7.18
   1  -8  -7   51.99    5.00
  -1  -8   7   52.76    6.15
   1  -8  -7   62.05    5.61
  -1  -8   7   47.78    5.77
  -1  -8   7   40.04    9.47
   1  -8  -7   44.74   10.06
  -1  -8   7   49.63    9.97
  -1  -8   7   46.80   11.37
   1  -8  -7   69.68   12.28
  -1  -8   7   51.00    5.37
  -1  -8   7   45.75    5.16
  -1  -8   6  155.57   20.58
   1  -8  -6  193.61   10.54
  -1  -8   6  207.83   12.07
  -1  -8   6  189.54   21.57
  -1  -8   6  168.77   20.61
   1  -8  -6  210.82   21.05
  -1  -8   6  215.22   12.25
  -1  -8   6  205.68   11.24
  -1  -8   6  202.24   12.30
  -1  -8   6  212.05   12.59
  -1  -8   6  203.47   19.85
  -1  -8   6  221.85   20.79
   1  -8  -6  210.01   10.94
  -1  -8   6  201.45   12.06
  -1  -8   6  202.98   11.98
   1  -8  -6  212.32   11.27
   1  -8  -6  213.04   21.64
  -1  -8   6  245.63   21.17
   1  -8  -6  205.57   22.65
  -1  -8   6  194.85   21.66
   1  -8  -6  205.72   21.80
  -1  -8   6  196.18   21.36
  -1  -8   6  203.09   11.41
  -1  -8   6  196.96   11.28
  -1  -8   5   31.52    4.03
  -1  -8   5   36.75    4.76
   1  -8  -5   36.15    8.31
  -1  -8   5   42.84   10.26
  -1  -8   5   20.13    7.18
   1  -8  -5   26.73    6.50
   1  -8  -5   29.67    8.62
  -1  -8   5   50.62   11.51
  -1  -8   5   37.12    4.59
   1  -8  -5   32.75    4.10
  -1  -8   5   33.20    4.81
  -1  -8   5   40.74    5.20
  -1  -8   5   39.57    5.12
  -1  -8   5   40.01    8.23
  -1  -8   5   33.80    7.59
  -1  -8   5   40.42    5.09
  -1  -8   5   34.26    4.55
   1  -8  -5   34.80    4.02
  -1  -8   5   35.87    9.15
   1  -8  -5   55.19   10.34
  -1  -8   5   31.70    8.13
   1  -8  -5   29.17    8.00
  -1  -8   5   31.67    4.33
  -1  -8   5   37.17    4.69
  -1  -8   4  215.17   11.32
  -1  -8   4  244.78   23.16
   1  -8  -4  221.63   20.06
   1  -8  -4  169.68   19.00
  -1  -8   4  203.49   10.98
  -1  -8   4  208.55   22.95
  -1  -8   4  218.62   12.12
  -1  -8   4  207.06   11.96
   1  -8  -4  200.80   10.40
  -1  -8   4  220.18   11.99
  -1  -8   4  200.23   19.15
  -1  -8   4  186.75   18.38
  -1  -8   4  204.14   11.58
  -1  -8   4  199.38   11.11
   1  -8  -4  179.87   19.58
  -1  -8   4  185.96   17.39
  -1  -8   4  194.22   21.22
   1  -8  -4  215.68   20.54
   1  -8  -4  187.96   20.58
  -1  -8   4  150.12   17.44
  -1  -8   4  189.55   11.14
  -1  -8   4  196.24   11.35
  -1  -8   3  635.33   22.09
   1  -8  -3  549.14   33.87
   1  -8  -3  658.17   38.61
  -1  -8   3  660.23   39.40
   1  -8  -3  567.32   39.44
  -1  -8   3  510.79   37.44
  -1  -8   3  612.17   21.75
  -1  -8   3  610.14   23.00
  -1  -8   3  602.73   22.87
   1  -8  -3  588.21   21.19
  -1  -8   3  592.92   22.84
  -1  -8   3  616.41   35.14
  -1  -8   3  579.75   34.02
  -1  -8   3  616.04   22.87
  -1  -8   3  570.89   21.72
  -1  -8   3  618.90   38.77
   1  -8  -3  601.12   35.03
   1  -8  -3  606.51   36.00
   1  -8  -3  567.80   35.70
  -1  -8   3  541.45   33.25
   1  -8  -3  673.83   39.80
  -1  -8   3  548.59   33.99
  -1  -8   3  597.86   22.96
  -1  -8   3  626.63   23.32
   1  -8  -2  244.38   24.39
  -1  -8   2  237.84   24.10
  -1  -8   2  242.96   12.46
  -1  -8   2  254.14   12.71
  -1  -8   2  271.60   13.20
  -1  -8   2  233.65   20.18
  -1  -8   2  228.30   12.15
   1  -8  -2  230.03   11.23
  -1  -8   2  231.26   20.45
  -1  -8   2  239.87   20.49
  -1  -8   2  230.21   11.38
  -1  -8   2  239.96   12.09
  -1  -8   2  239.90   11.42
  -1  -8   2  277.19   23.70
  -1  -8   2  286.86   24.87
   1  -8  -2  248.58   22.79
   1  -8  -2  238.43   21.58
  -1  -8   2  220.75   19.22
  -1  -8   2  232.65   20.93
   1  -8  -2  222.76   19.21
   1  -8  -2  234.65   20.96
   1  -8  -2  255.93   21.63
  -1  -8   2  248.92   23.33
  -1  -8   2  257.93   12.94
  -1  -8   2  248.31   12.80
  -1  -8   1   40.18    4.67
  -1  -8   1   39.41    4.47
  -1  -8   1   38.83    4.53
  -1  -8   1   34.36    4.24
  -1  -8   1   35.13    7.83
  -1  -8   1   54.24    9.41
  -1  -8   1   38.32    4.28
  -1  -8   1   32.51    7.31
  -1  -8   1   33.95    9.30
   1  -8  -1   39.57    7.99
   1  -8  -1   39.27    8.90
   1  -8  -1   58.28    8.93
  -1  -8   1   31.13    7.91
   1  -8  -1   32.28    8.84
  -1  -8   1   50.63   10.66
   1  -8  -1   38.67    8.08
  -1  -8   1   43.70   10.25
  -1  -8   1   27.89    7.37
   1  -8  -1   27.79    8.17
  -1  -8   1   45.44    8.02
  -1  -8   1   38.85    4.73
  -1  -8   1   39.12    4.75
  -1  -8   0  208.07   11.07
  -1  -8   0  175.79    9.65
  -1  -8   0  156.42   16.69
  -1  -8   0  168.53    9.37
  -1  -8   0  186.56   10.41
  -1  -8   0  183.19   10.24
  -1  -8   0  183.22   19.57
   1  -8   0  193.69   20.51
  -1  -8   0  184.38   18.39
   1  -8   0  181.44   16.97
   1  -8   0  170.96   18.51
  -1  -8   0  188.72   21.35
   1  -8   0  170.54   19.70
  -1  -8   0  176.04    9.91
  -1  -8   0  176.06    9.89
  -1  -8   0  180.02   10.14
  -1  -8   0  175.91   17.91
   1  -8   0  178.69   16.21
  -1  -8   0  181.31   20.28
  -1  -8   0  152.82   17.75
   1  -8   0  175.91   17.72
  -1  -8  -1    2.32    1.48
  -1  -8  -1    1.54    1.67
  -1  -8  -1    1.74    1.60
  -1  -8  -1    0.70    1.19
  -1  -8  -1    0.40    1.35
  -1  -8  -1    0.45    1.52
  -1  -8  -1   -1.95    3.99
  -1  -8  -1    1.67    2.96
   1  -8   1    2.97    2.63
   1  -8   1    2.09    1.42
  -1  -8  -1    2.44    1.61
  -1  -8  -1    0.82    1.45
  -1  -8  -1   -1.76    3.12
  -1  -8  -1    4.48    3.41
   1  -8   1   -1.76    2.55
   1  -8   1    4.51    3.07
  -1  -8  -1    1.84    1.89
  -1  -8  -1    1.51    2.67
  -1  -8  -1    5.40    4.12
   1  -8   1    7.64    4.37
  -1  -8  -1   -2.13    3.09
  -1  -8  -2  107.45   13.88
  -1  -8  -2  118.07    7.56
  -1  -8  -2  114.65    8.17
  -1  -8  -2  122.50    7.65
  -1  -8  -2  113.37    7.38
   1  -8   2  122.77   14.13
  -1  -8  -2  123.31   16.35
  -1  -8  -2  129.76   16.29
   1  -8   2  119.68   16.14
  -1  -8  -2  100.71   16.07
  -1  -8  -2  115.36   16.04
  -1  -8  -2   96.83   12.32
   1  -8   2  111.87   14.43
   1  -8   2  114.12   15.76
  -1  -8  -2  128.41   16.22
  -1  -8  -2  116.26    8.02
  -1  -8  -2  113.88    8.05
  -1  -8  -2   99.97    7.19
  -1  -8  -2  103.43    7.25
  -1  -8  -3  107.17    7.93
  -1  -8  -3  104.10    6.91
  -1  -8  -3  119.77    7.39
  -1  -8  -3   99.63    6.85
  -1  -8  -3   75.00    6.62
  -1  -8  -3  107.85    7.51
  -1  -8  -3  107.26   13.71
   1  -8   3   93.56    6.74
  -1  -8  -3   71.99   12.64
   1  -8   3   97.95   13.13
   1  -8   3   84.95   13.89
  -1  -8  -3  108.24   12.61
   1  -8   3   76.72   12.33
  -1  -8  -3   71.96   13.07
  -1  -8  -3   93.60   13.85
   1  -8   3  101.08   14.92
  -1  -8  -3   80.16   13.65
  -1  -8  -3  116.19    7.38
  -1  -8  -3   98.51    6.85
   1  -8   3  117.19   13.22
   1  -8   4  554.24   20.78
   1  -8   4  572.54   21.11
  -1  -8  -4  591.52   22.72
  -1  -8  -4  560.23   21.84
  -1  -8  -4  549.21   20.29
   1  -8   4  600.97   21.75
  -1  -8  -4  573.71   20.50
   1  -8   4  575.78   21.44
  -1  -8  -4  596.61   21.40
  -1  -8  -4  565.07   21.52
  -1  -8  -4  595.36   22.68
   1  -8   4  557.32   21.23
  -1  -8  -4  547.31   21.66
   1  -8   4  523.31   33.12
  -1  -8  -4  567.71   38.49
  -1  -8  -4  573.84   39.45
   1  -8   4  573.75   38.21
  -1  -8  -4  575.82   37.77
   1  -8   4  564.31   37.43
  -1  -8  -4  579.84   36.83
   1  -8   4  529.55   36.39
   1  -8   4  522.01   32.83
  -1  -8  -4  598.38   35.48
   1  -8   5  108.68    7.88
   1  -8   5   92.28    7.26
  -1  -8  -5  113.28    8.28
  -1  -8  -5  107.32   16.84
   1  -8   5   91.70   14.33
   1  -8   5  107.68    7.99
   1  -8   5  111.39    7.99
  -1  -8  -5  103.03    7.68
   1  -8   5  131.99   15.59
  -1  -8  -5  106.20    7.27
  -1  -8  -5  108.49    7.66
  -1  -8  -5  103.58    8.09
  -1  -8  -5  106.48    7.88
   1  -8   5  107.71    7.92
  -1  -8  -5  103.24    8.13
  -1  -8  -5   83.65   14.04
   1  -8   5   97.76   15.42
  -1  -8  -5  116.54   15.55
   1  -8   5   97.55   14.90
  -1  -8  -5   60.18   12.88
   1  -8   5  101.82   13.47
  -1  -8  -5  103.99   14.19
   1  -8   6  403.80   32.64
   1  -8   6  435.94   31.78
   1  -8   6  428.43   18.70
   1  -8   6  451.97   18.98
  -1  -8  -6  439.63   18.11
  -1  -8  -6  424.17   33.14
   1  -8   6  454.18   32.12
  -1  -8  -6  390.93   29.65
  -1  -8  -6  444.02   17.60
  -1  -8  -6  427.17   18.64
   1  -8   6  429.99   18.76
  -1  -8  -6  437.51   18.98
  -1  -8  -6  423.71   18.02
  -1  -8  -6  434.66   19.41
  -1  -8  -6  430.01   31.05
   1  -8   6  443.68   34.07
  -1  -8  -6  353.61   30.53
  -1  -8  -6  438.61   34.98
   1  -8   6  399.27   29.11
  -1  -8  -6  398.98   33.96
   1  -8   6  436.43   18.65
   1  -8   6  424.47   18.26
  -1  -8  -6  443.22   19.37
  -1  -8  -6  453.90   19.04
   1  -8   7  102.95   14.84
  -1  -8  -7  112.00   17.10
   1  -8   7  127.21   17.29
   1  -8   7   98.90    8.17
  -1  -8  -7  113.71    8.93
   1  -8   7  114.87    8.78
  -1  -8  -7  110.29    7.82
   1  -8   7  112.12   15.55
  -1  -8  -7   93.19   14.78
  -1  -8  -7  113.21   15.43
  -1  -8  -7  119.25    8.63
  -1  -8  -7  100.39    7.21
   1  -8   7  110.56    8.58
  -1  -8  -7  119.73    8.75
  -1  -8  -7  114.91    7.99
   1  -8   7  102.14   13.97
  -1  -8  -7  123.48   17.71
  -1  -8  -7  117.99   15.09
  -1  -8  -7   98.00   14.86
   1  -8   7  131.55   17.57
   1  -8   7  108.60    7.84
  -1  -8  -7  102.26    8.67
  -1  -8  -7  100.35    8.45
   1  -8   7  107.86    8.42
   1  -8   7  102.30    8.25
  -1  -8  -7  116.98    8.46
  -1  -8  -7  112.40    8.81
   1  -8   8   21.54    4.04
  -1  -8  -8   23.58    4.27
  -1  -8  -8   23.96    3.86
  -1  -8  -8   22.58    4.13
  -1  -8  -8   25.21    7.46
  -1  -8  -8   24.41    6.69
   1  -8   8   38.08    9.46
  -1  -8  -8   15.92    3.35
  -1  -8  -8   18.19    3.69
  -1  -8  -8   19.51    3.33
  -1  -8  -8   17.84    3.71
   1  -8   8   20.87    3.84
  -1  -8  -8   17.01    6.59
  -1  -8  -8   22.25    7.60
   1  -8   8   26.68    7.89
   1  -8   8   13.69    5.32
   1  -8   8   37.80    9.12
  -1  -8  -8   22.02    7.14
  -1  -8  -8   17.32    3.05
   1  -8   8   24.31    3.87
   1  -8   8   20.19    4.06
  -1  -8  -8   18.74    3.93
  -1  -8  -8   22.91    4.15
  -1  -8  -9   37.68    5.12
   1  -8   9   36.09    4.92
  -1  -8  -9   40.38    4.81
  -1  -8  -9   34.03    5.17
  -1  -8  -9   39.42    9.29
   1  -8   9   33.39    8.86
  -1  -8  -9   48.56   11.14
  -1  -8  -9   38.19    5.30
   1  -8   9   31.86    4.51
  -1  -8  -9   33.98    4.96
  -1  -8  -9   42.46    5.43
   1  -8   9   28.22    4.54
   1  -8   9   31.95    4.19
   1  -8   9   35.58    4.34
  -1  -8  -9   43.91   10.08
   1  -8   9   51.33   10.75
   1  -8   9   33.25    4.18
   1  -8   9   31.02    4.79
  -1  -8  -9   41.28    5.07
  -1  -8  -9   42.20    5.20
  -1  -8  -9   39.46    4.82
  -1  -8 -10   99.90    7.46
   1  -8  10   72.91    7.19
  -1  -8 -10   95.72    8.14
  -1  -8 -10   96.88    7.12
  -1  -8 -10   94.37    7.57
   1  -8  10   94.37    7.09
  -1  -8 -10   92.36    8.04
  -1  -8 -10  102.22    8.54
   1  -8  10   93.62    7.22
   1  -8  10   81.01    7.13
  -1  -8 -10   97.35    8.09
  -1  -8 -10   86.81    7.68
   1  -8  10   96.87    7.28
  -1  -8 -10   81.24    7.52
  -1  -8 -10  101.32    7.24
   1  -8  10   93.31    7.93
   1  -8  10   98.06    8.17
  -1  -8 -10   91.85    7.68
  -1  -8 -11  144.26    8.78
   1  -8  11  148.06    9.95
  -1  -8 -11  161.00   10.40
  -1  -8 -11  147.98    8.46
  -1  -8 -11  146.85    9.13
   1  -8  11  159.36    9.20
  -1  -8 -11  155.38   10.19
  -1  -8 -11  157.15   10.37
  -1  -8 -11  144.82    9.55
   1  -8  11  140.48    9.30
   1  -8  11  147.81    9.03
  -1  -8 -11  164.60   10.12
   1  -8  11  131.69    8.53
  -1  -8 -11  148.92    9.84
   1  -8  11  144.10    9.91
   1  -8  11  147.84   10.06
   1  -8  11  159.32   10.26
  -1  -8 -11  144.48    9.41
   1  -8  11  144.78    9.85
  -1  -8 -12   35.19    4.51
   1  -8  12   40.95    4.81
  -1  -8 -12   37.91    4.10
   1  -8  12   40.04    4.22
  -1  -8 -12   36.51    4.78
  -1  -8 -12   39.96    4.76
  -1  -8 -12   37.84    4.46
   1  -8  12   33.60    4.05
   1  -8  12   41.19    4.65
  -1  -8 -12   34.00    4.18
  -1  -8 -12   43.03    4.97
   1  -8  12   37.43    4.16
  -1  -8 -12   42.62    4.49
   1  -8  12   41.54    4.93
   1  -8  12   40.51    4.86
  -1  -8 -12   39.78    4.75
   1  -8  12   37.76    4.78
   1  -8  12   37.94    4.71
   1  -8  13   96.60    6.75
   1  -8  13   89.20    6.58
   1  -8  13   81.96    6.35
  -1  -8 -13   85.98    6.50
   1  -8  13   83.32    6.46
  -1  -8 -13   80.16    5.64
  -1  -8 -13   82.66    6.24
   1  -8  13   90.52    6.66
  -1  -8 -13   76.25    6.17
  -1  -8 -13   83.66    6.53
  -1  -8 -13   85.87    6.44
  -1  -8 -13   75.88    6.14
   1  -8  13   88.50    5.92
  -1  -8 -13   89.25    6.26
   1  -8  13   80.45    6.36
   1  -8  13   88.21    6.26
   1  -8  13   84.18    5.71
  -1  -8 -13   92.51    6.12
   1  -8  13   84.26    5.74
   1  -8  14    4.24    1.53
   1  -8  14    3.66    1.47
  -1  -8 -14    3.07    1.34
  -1  -8 -14    4.71    1.57
   1  -8  14    4.71    1.60
  -1  -8 -14    3.83    1.28
  -1  -8 -14    2.44    1.46
  -1  -8 -14    5.17    1.64
   1  -8  14    2.76    1.36
   1  -8  14    2.91    1.27
   1  -8  14    5.04    1.64
   1  -8  14    3.28    1.51
  -1  -8 -14    3.53    1.48
   1  -7 -16   57.17    4.31
  -1  -7  16   52.47    4.13
   1  -7 -15    6.68    2.13
  -1  -7  15    7.81    2.15
  -1  -7  15    4.82    1.94
   1  -7 -15    2.90    1.62
   1  -7 -15    2.91    1.55
  -1  -7  15    4.79    1.76
  -1  -7  15    8.67    2.10
   1  -7 -15    1.86    1.31
   1  -7 -15    3.84    1.64
  -1  -7  15    6.54    1.87
   1  -7 -15    5.51    1.93
  -1  -7  15    6.82    1.70
  -1  -7  15    5.14    1.71
  -1  -7  15    7.65    1.75
  -1  -7  15    6.52    1.99
  -1  -7  15    2.31    1.55
  -1  -7  15    7.68    2.02
   1  -7 -14   17.60    3.33
   1  -7 -14   18.40    3.10
  -1  -7  14   23.68    3.69
  -1  -7  14   16.29    3.04
  -1  -7  14   23.85    3.59
   1  -7 -14   16.35    3.24
  -1  -7  14   21.63    3.19
  -1  -7  14   20.59    3.38
  -1  -7  14   20.45    3.18
   1  -7 -14   23.79    3.75
  -1  -7  14   29.10    4.21
  -1  -7  14   21.50    3.77
  -1  -7  14   20.36    3.38
  -1  -7  14   14.84    3.16
   1  -7 -14   21.76    3.47
   1  -7 -14   24.69    3.34
   1  -7 -13   49.79    5.56
   1  -7 -13   39.59    4.81
  -1  -7  13   50.53    5.95
  -1  -7  13   49.22    5.74
  -1  -7  13   62.19    6.10
   1  -7 -13   53.03    5.41
  -1  -7  13   49.66    5.47
  -1  -7  13   39.58    5.07
   1  -7 -13   41.37    4.41
  -1  -7  13   41.53    5.18
  -1  -7  13   45.97    5.30
   1  -7 -13   49.83    5.68
  -1  -7  13   39.67    4.97
   1  -7 -13   46.07    4.75
  -1  -7  13   49.05    5.68
   1  -7 -13   50.71    5.78
  -1  -7  13   58.17    5.69
   1  -7 -12   72.18    6.84
   1  -7 -12   73.65    6.79
   1  -7 -12   63.68    6.03
   1  -7 -12   47.55    5.98
  -1  -7  12   66.69    6.53
  -1  -7  12   68.87    7.02
   1  -7 -12   63.68    6.37
  -1  -7  12   71.60    6.94
   1  -7 -12   66.08    5.75
   1  -7 -12   71.00    6.11
  -1  -7  12   63.61    6.60
  -1  -7  12   71.65    6.79
  -1  -7  12   65.91    6.92
   1  -7 -12   61.82    6.72
  -1  -7  12   71.03    6.64
   1  -7 -11  142.47   19.04
   1  -7 -11  109.61    8.35
   1  -7 -11  123.62    9.17
   1  -7 -11  125.50    9.41
  -1  -7  11  130.52    9.36
   1  -7 -11  132.05   17.14
  -1  -7  11  115.62   16.98
  -1  -7  11  117.01    9.04
  -1  -7  11  109.44   15.66
   1  -7 -11  126.69    9.32
  -1  -7  11  111.29    9.22
  -1  -7  11  144.96   10.37
   1  -7 -11  121.63    8.12
  -1  -7  11  127.06    9.83
  -1  -7  11  149.28   17.76
  -1  -7  11  102.24   15.23
  -1  -7  11  130.56   17.78
   1  -7 -11  158.51   19.88
  -1  -7  11  161.20   19.39
  -1  -7  11  111.48    9.23
   1  -7 -11  112.72    8.32
  -1  -7  11  112.46    8.99
   1  -7 -11  124.75    8.45
  -1  -7  10   75.71   13.53
   1  -7 -10   52.34   11.47
  -1  -7  10   39.05    9.23
   1  -7 -10   46.93    5.50
   1  -7 -10   46.71    5.64
  -1  -7  10   41.77   10.14
   1  -7 -10   35.41    8.86
  -1  -7  10   48.63    5.65
  -1  -7  10   43.81    5.45
  -1  -7  10   59.11   10.92
  -1  -7  10   49.32   10.36
  -1  -7  10   38.54    8.89
   1  -7 -10   51.19    5.06
   1  -7 -10   46.57    5.61
  -1  -7  10   45.18    5.90
   1  -7 -10   52.27    5.39
  -1  -7  10   45.59    6.00
  -1  -7  10   40.32    9.79
  -1  -7  10   53.40   10.77
   1  -7 -10   53.49   10.05
  -1  -7  10   56.00   11.29
   1  -7 -10   -2.32   10.42
  -1  -7  10   48.23   10.58
  -1  -7  10   58.21   10.75
  -1  -7  10   57.40    6.25
  -1  -7  10   44.09    5.64
  -1  -7  10   37.85    5.45
   1  -7 -10   59.18    5.94
   1  -7 -10   50.65    5.40
  -1  -7   9  102.07   16.12
  -1  -7   9   97.34   15.04
   1  -7  -9   83.30   15.19
   1  -7  -9  106.00    8.28
   1  -7  -9  112.81    8.57
  -1  -7   9  103.46    8.15
  -1  -7   9  129.50   16.05
  -1  -7   9   93.37   13.76
  -1  -7   9  122.36   16.11
  -1  -7   9  108.03    8.99
   1  -7  -9  106.26    7.56
  -1  -7   9  113.13   14.93
  -1  -7   9  105.02   15.57
   1  -7  -9  112.28   16.45
  -1  -7   9  109.52   16.35
  -1  -7   9  107.43   15.46
  -1  -7   9  116.21   16.38
   1  -7  -9  106.84   14.35
  -1  -7   9  117.88    8.72
  -1  -7   9  100.24    8.46
   1  -7  -9  109.36    8.29
   1  -7  -9  112.92    8.25
  -1  -7   9  101.92    8.73
   1  -7  -9  113.51    8.08
  -1  -7   9  111.49    9.04
   1  -7  -9  156.79   19.04
  -1  -7   9   99.67    8.07
  -1  -7   9  105.87   16.01
   1  -7  -8  145.22   19.59
  -1  -7   8  141.31   18.12
  -1  -7   8  138.57   19.06
  -1  -7   8  139.60   10.19
  -1  -7   8  156.44   10.58
   1  -7  -8  157.67    9.64
  -1  -7   8  185.83   20.17
  -1  -7   8  179.78   19.85
  -1  -7   8  172.82   20.43
   1  -7  -8  121.75   15.65
  -1  -7   8  145.73   10.10
   1  -7  -8  167.88   10.13
   1  -7  -8  164.39    9.97
  -1  -7   8  160.27   10.01
   1  -7  -8  165.30   10.20
  -1  -7   8  158.16    9.96
  -1  -7   8  144.08   16.80
  -1  -7   8  146.10   17.73
  -1  -7   8  153.33   17.22
   1  -7  -8  166.31    9.27
  -1  -7   8  153.83   10.56
  -1  -7   8  150.27   19.20
   1  -7  -8  142.16   19.04
  -1  -7   8  163.43   17.64
  -1  -7   8  148.85    9.36
  -1  -7   8  144.09    9.29
  -1  -7   8  159.87   19.97
   1  -7  -8  154.55   18.17
  -1  -7   8  142.36    9.39
  -1  -7   7  166.50   20.15
   1  -7  -7  168.68   20.02
  -1  -7   7  193.52   19.90
  -1  -7   7  179.72   11.07
  -1  -7   7  141.00    9.90
   1  -7  -7  179.68   10.12
   1  -7  -7  147.79   17.12
  -1  -7   7  167.09   19.37
  -1  -7   7  184.64   19.67
  -1  -7   7  164.37    9.82
   1  -7  -7  155.52    9.73
  -1  -7   7  152.55    9.92
   1  -7  -7  158.17   18.78
  -1  -7   7  158.81   19.13
  -1  -7   7  161.21    9.50
  -1  -7   7  173.34    9.88
   1  -7  -7  157.50    8.89
   1  -7  -7  167.63    9.43
  -1  -7   7  173.02   10.90
  -1  -7   7  162.88    9.81
  -1  -7   7  163.94    9.83
  -1  -7   7  164.43   19.61
  -1  -7   7  196.61   18.78
   1  -7  -7  151.63   18.99
  -1  -7   7  165.43   17.87
  -1  -7   7  145.91   16.91
  -1  -7   7  127.74   16.26
  -1  -7   6  211.30   11.28
  -1  -7   6  206.59   11.22
   1  -7  -6  211.22   10.51
  -1  -7   6  213.79   11.83
  -1  -7   6  219.50   12.07
  -1  -7   6  214.83   21.72
  -1  -7   6  237.08   23.07
   1  -7  -6  221.41   20.82
   1  -7  -6  219.76   18.31
  -1  -7   6  211.26   20.96
  -1  -7   6  218.43   12.29
  -1  -7   6  232.17   12.64
  -1  -7   6  212.68   10.77
   1  -7  -6  223.07   10.80
   1  -7  -6  189.18   10.44
  -1  -7   6  202.49   11.59
  -1  -7   6  193.04   20.38
  -1  -7   6  221.55   20.13
   1  -7  -6  212.58   21.47
   1  -7  -6  193.48   21.16
  -1  -7   6  168.89   20.38
  -1  -7   6  217.33   10.95
  -1  -7   6  209.30   11.28
   1  -7  -6  210.14   20.91
  -1  -7   6  200.69   10.43
  -1  -7   6  193.94   20.37
  -1  -7   6  225.73   20.47
  -1  -7   6  220.46   20.31
  -1  -7   6  220.21   20.03
  -1  -7   5 1067.14   34.89
  -1  -7   5 1115.19   35.32
  -1  -7   5 1058.99   34.10
   1  -7  -5 1075.25   32.80
  -1  -7   5 1077.98   34.10
   1  -7  -5 1009.39   45.52
   1  -7  -5 1039.79   49.65
  -1  -7   5 1093.03   52.43
  -1  -7   5 1028.46   51.22
  -1  -7   5  975.72   46.49
  -1  -7   5 1012.62   47.43
  -1  -7   5 1042.08   48.33
  -1  -7   5 1044.25   33.98
  -1  -7   5  990.11   51.09
   1  -7  -5  997.84   49.97
  -1  -7   5 1016.34   32.96
  -1  -7   5 1085.24   51.40
   1  -7  -5  974.05   49.49
   1  -7  -5 1101.20   52.48
  -1  -7   5  968.91   51.90
   1  -7  -4  102.47    6.59
  -1  -7   4  104.40    7.24
  -1  -7   4  105.06   14.07
   1  -7  -4   87.46   11.59
   1  -7  -4   93.89   13.02
  -1  -7   4  110.34   12.63
  -1  -7   4  105.39   13.01
  -1  -7   4  128.06   14.31
  -1  -7   4   98.43    7.14
  -1  -7   4  113.53   14.26
   1  -7  -4   96.88   13.65
  -1  -7   4  108.28    7.74
  -1  -7   4  101.70    7.57
  -1  -7   4  106.06    6.82
  -1  -7   4  101.85    7.26
  -1  -7   4  101.39   14.26
   1  -7  -4  124.22   14.49
  -1  -7   4   94.79   12.20
   1  -7  -4  103.28   14.11
  -1  -7   4  101.30   14.56
  -1  -7   3   51.70   10.55
  -1  -7   3   48.63    8.69
   1  -7  -3   62.40   10.35
  -1  -7   3   45.48    4.49
  -1  -7   3   40.10    8.44
   1  -7  -3   48.04    8.69
   1  -7  -3   62.45   10.50
  -1  -7   3   38.93    4.47
  -1  -7   3   56.13    9.25
  -1  -7   3   62.01    8.72
  -1  -7   3   57.25    9.22
  -1  -7   3   50.35    4.79
  -1  -7   3   52.92    5.06
  -1  -7   3   74.41   11.10
   1  -7  -3   48.60    9.29
  -1  -7   3   50.01    5.09
  -1  -7   3   52.26    5.20
  -1  -7   3   62.20   11.17
  -1  -7   3   47.78    8.00
   1  -7  -3   54.64    9.23
  -1  -7   3   55.00    4.91
  -1  -7   2  216.57   21.08
  -1  -7   2  197.17    9.74
   1  -7  -2  183.18   18.15
   1  -7  -2  200.92   17.82
  -1  -7   2  178.98   17.71
  -1  -7   2  200.82   19.05
   1  -7  -2  220.59   16.05
  -1  -7   2  205.39   10.44
  -1  -7   2  221.81   16.59
  -1  -7   2  192.30   17.34
  -1  -7   2  223.13   18.59
  -1  -7   2  194.65   10.14
  -1  -7   2  184.30    9.57
  -1  -7   2  190.53   17.09
  -1  -7   2  196.86   10.45
  -1  -7   2  224.67   11.00
   1  -7  -2  184.52   17.32
   1  -7  -2  206.13   17.31
  -1  -7   2  192.69   19.34
  -1  -7   2  200.06   17.11
  -1  -7   2  183.94   17.56
  -1  -7   2  193.13    9.62
  -1  -7   1   12.58    4.75
   1  -7  -1   19.42    5.56
   1  -7  -1   21.44    6.76
  -1  -7   1   25.98    7.52
  -1  -7   1   16.38    2.57
  -1  -7   1   15.56    2.89
  -1  -7   1   14.93    2.68
  -1  -7   1   18.34    4.54
  -1  -7   1   10.28    4.18
  -1  -7   1   18.61    2.77
  -1  -7   1   21.28    5.42
  -1  -7   1   14.17    2.65
  -1  -7   1   13.81    5.48
   1  -7  -1   14.93    5.21
   1  -7  -1   20.34    5.15
   1  -7  -1   25.29    6.64
  -1  -7   1   15.03    5.56
  -1  -7   1   11.69    2.54
  -1  -7   1   14.92    2.79
  -1  -7   1   12.80    4.55
   1  -7  -1   13.92    4.66
  -1  -7   1   17.60    6.55
   1  -7  -1   12.93    4.96
  -1  -7   1   18.58    3.03
  -1  -7   1   16.98    2.89
   1  -7   0  910.54   45.86
  -1  -7   0  918.38   47.26
  -1  -7   0  896.78   28.62
  -1  -7   0  913.05   28.71
  -1  -7   0  890.81   28.16
  -1  -7   0  852.81   36.10
  -1  -7   0  928.84   42.33
  -1  -7   0  886.99   27.97
   1  -7   0  831.25   36.40
   1  -7   0  972.08   42.51
  -1  -7   0  878.35   42.08
  -1  -7   0  846.00   42.94
   1  -7   0  866.12   38.87
  -1  -7   0  905.61   45.60
   1  -7   0  923.47   43.70
  -1  -7   0  948.59   43.22
   1  -7   0  914.31   40.41
  -1  -7   0  881.63   43.72
  -1  -7   0  858.66   28.50
  -1  -7   0  858.32   38.54
  -1  -7   0  901.35   28.88
  -1  -7   0  932.03   29.04
  -1  -7  -1   31.97    8.16
   1  -7   1   25.38    6.93
   1  -7   1   30.17    5.69
  -1  -7  -1   25.93    7.36
  -1  -7  -1   40.57    4.18
  -1  -7  -1   36.33    3.92
  -1  -7  -1   31.59    3.88
  -1  -7  -1   28.80    3.38
  -1  -7  -1   26.60    6.57
  -1  -7  -1   36.72    3.66
  -1  -7  -1   34.35    7.79
   1  -7   1   42.89    7.99
  -1  -7  -1   36.84    8.34
  -1  -7  -1   33.83    8.28
   1  -7   1   33.79    7.55
  -1  -7  -1   36.75    7.49
   1  -7   1   39.33    7.72
  -1  -7  -1   35.39    3.93
   1  -7   1   30.95    5.57
  -1  -7  -1   27.64    3.54
  -1  -7  -1   34.49    3.89
   1  -7   2  416.34   28.42
  -1  -7  -2  386.50   15.39
  -1  -7  -2  406.50   15.60
  -1  -7  -2  393.34   16.07
  -1  -7  -2  382.47   15.74
  -1  -7  -2  425.42   27.40
   1  -7   2  399.42   14.99
   1  -7   2  403.89   24.10
  -1  -7  -2  397.98   27.70
   1  -7   2  391.60   27.50
  -1  -7  -2  349.06   25.64
  -1  -7  -2  406.04   25.20
   1  -7   2  382.98   26.00
  -1  -7  -2  389.68   15.28
  -1  -7  -2  404.45   15.58
  -1  -7  -2  407.29   15.65
   1  -7   2  374.92   24.90
  -1  -7  -2  369.00   27.62
  -1  -7  -2  372.61   26.72
  -1  -7  -3  450.31   17.60
  -1  -7  -3  449.39   17.24
   1  -7   3  421.06   23.30
   1  -7   3  455.28   23.98
  -1  -7  -3  491.98   30.21
  -1  -7  -3  485.37   31.56
   1  -7   3  430.44   27.53
  -1  -7  -3  427.22   30.07
   1  -7   3  458.04   24.01
   1  -7   3  454.43   27.38
  -1  -7  -3  433.66   29.80
  -1  -7  -3  439.58   26.41
   1  -7   3  427.94   28.74
  -1  -7  -3  415.91   28.54
  -1  -7  -3  431.28   17.54
  -1  -7  -3  446.97   16.60
   1  -7   3  466.08   17.33
  -1  -7  -3  440.55   16.80
  -1  -7  -3  450.33   16.89
   1  -7   3  452.54   17.16
   1  -7   3  440.25   30.08
   1  -7   3  444.33   16.72
  -1  -7  -3  451.32   16.86
   1  -7   3  458.14   16.70
  -1  -7  -3  447.64   16.80
  -1  -7  -4   93.64   14.23
   1  -7   4   79.50   12.18
  -1  -7  -4   89.03    6.27
  -1  -7  -4   90.31    6.27
  -1  -7  -4  101.91    7.18
   1  -7   4   87.44   11.93
  -1  -7  -4   82.58    6.43
  -1  -7  -4   92.74    6.51
   1  -7   4   80.83    9.57
   1  -7   4   98.95   10.57
  -1  -7  -4   90.59    6.79
  -1  -7  -4   93.83    7.09
   1  -7   4   85.85    6.49
   1  -7   4   88.89    6.47
  -1  -7  -4   99.18    6.38
  -1  -7  -4  101.18    6.46
  -1  -7  -4   81.46   12.28
  -1  -7  -4   86.83   12.97
   1  -7   4   88.16   10.65
  -1  -7  -4   94.56   11.03
   1  -7   4  105.59   14.17
   1  -7   4   94.14   10.23
   1  -7   4   95.43   12.46
  -1  -7  -4  109.64   14.86
   1  -7   5  321.48   14.20
   1  -7   5  299.61   13.80
  -1  -7  -5  320.35   14.59
   1  -7   5  285.03   24.73
  -1  -7  -5  308.44   24.47
   1  -7   5  279.40   21.32
  -1  -7  -5  267.64   24.27
   1  -7   5  318.97   25.70
  -1  -7  -5  307.25   13.13
  -1  -7  -5  299.00   12.91
  -1  -7  -5  318.11   14.10
   1  -7   5  266.78   22.77
  -1  -7  -5  316.92   13.34
  -1  -7  -5  307.38   13.58
  -1  -7  -5  290.73   14.01
  -1  -7  -5  317.02   14.56
  -1  -7  -5  292.14   13.73
   1  -7   5  309.95   13.38
  -1  -7  -5  289.46   26.06
  -1  -7  -5  295.84   26.21
   1  -7   5  261.26   22.05
   1  -7   5  285.64   19.73
   1  -7   5  321.55   20.97
   1  -7   5  302.84   20.61
   1  -7   6  194.67   10.94
   1  -7   6  167.01   10.45
  -1  -7  -6  168.98   10.72
  -1  -7  -6  193.25   10.83
   1  -7   6  178.24   20.19
  -1  -7  -6  218.84   21.34
  -1  -7  -6  164.53   17.89
   1  -7   6  210.61   18.75
   1  -7   6  188.68   20.67
   1  -7   6  183.47   19.63
  -1  -7  -6  185.73    9.65
  -1  -7  -6  176.95    9.45
  -1  -7  -6  180.45   10.14
  -1  -7  -6  189.74   20.39
   1  -7   6  183.73   19.47
  -1  -7  -6  190.24    9.77
  -1  -7  -6  181.56    9.85
  -1  -7  -6  206.99   11.15
  -1  -7  -6  186.12   10.32
  -1  -7  -6  188.59   10.97
   1  -7   6  207.58   10.63
  -1  -7  -6  153.75   19.79
   1  -7   6  164.35   17.17
   1  -7   6  179.41   15.89
  -1  -7  -6  191.34   21.52
   1  -7   6  187.15   16.37
   1  -7   6  182.95   16.13
   1  -7   7   37.87    4.62
   1  -7   7   50.38    4.98
  -1  -7  -7   37.93    5.16
  -1  -7  -7   42.61    5.25
   1  -7   7   38.49    9.54
  -1  -7  -7   46.79    9.41
   1  -7   7   38.64    8.30
  -1  -7  -7   52.14   11.04
  -1  -7  -7   41.46    4.67
  -1  -7  -7   39.08    4.23
   1  -7   7   33.71    4.15
  -1  -7  -7   36.02    4.17
  -1  -7  -7   42.03    4.98
  -1  -7  -7   41.80    4.72
  -1  -7  -7   40.18    4.84
   1  -7   7   32.35    7.65
  -1  -7  -7   33.02    9.60
  -1  -7  -7   46.94   11.01
   1  -7   7   57.27   10.57
   1  -7   7   28.47    8.38
   1  -7   7   65.19   11.81
   1  -7   7   48.26    4.84
  -1  -7  -7   18.05    6.87
  -1  -7  -7   40.24    4.95
  -1  -7  -7   45.25    5.43
   1  -7   7   41.64    5.22
   1  -7   7   46.64    5.37
   1  -7   8    9.86    2.52
  -1  -7  -8    7.21    2.48
  -1  -7  -8    5.63    2.05
  -1  -7  -8   11.71    3.09
   1  -7   8    7.47    2.74
  -1  -7  -8    8.05    4.12
   1  -7   8    7.36    3.77
   1  -7   8   12.78    5.77
  -1  -7  -8   15.25    5.20
  -1  -7  -8    8.33    2.75
  -1  -7  -8    9.87    2.81
  -1  -7  -8   11.92    2.63
  -1  -7  -8    9.26    5.30
   1  -7   8    9.00    4.12
   1  -7   8    9.49    4.34
  -1  -7  -8   10.53    4.82
   1  -7   8    7.48    2.35
   1  -7   8   12.40    5.18
  -1  -7  -8    9.45    2.27
   1  -7   8    9.15    2.87
  -1  -7  -8    9.30    3.12
   1  -7   8   14.01    2.93
   1  -7   8    8.84    2.67
  -1  -7  -8    7.55    2.65
   1  -7   9   29.74    4.30
  -1  -7  -9   34.71    5.02
  -1  -7  -9   33.60    4.85
  -1  -7  -9   30.77    4.32
   1  -7   9   26.33    4.45
   1  -7   9   41.23    9.23
  -1  -7  -9   26.89    6.91
  -1  -7  -9   18.59    6.38
  -1  -7  -9   33.21    4.75
  -1  -7  -9   28.08    4.12
  -1  -7  -9   28.05    4.27
  -1  -7  -9   29.37    3.81
   1  -7   9   29.85    7.66
  -1  -7  -9   16.72    6.94
   1  -7   9   24.88    7.09
  -1  -7  -9   16.77    6.52
  -1  -7  -9   50.16   10.72
   1  -7   9   28.24    8.04
   1  -7   9   24.04    3.95
  -1  -7  -9   26.50    3.62
  -1  -7  -9   25.46    4.44
   1  -7   9   27.07    4.45
  -1  -7  -9   31.39    4.56
   1  -7   9   35.30    4.61
   1  -7   9   28.68    4.42
  -1  -7  -9   26.89    4.45
   1  -7  10   43.69    5.15
  -1  -7 -10   41.83    5.30
  -1  -7 -10   39.21    5.29
   1  -7  10   47.64    5.81
  -1  -7 -10   39.25    4.71
   1  -7  10   32.54    5.15
   1  -7  10   41.56    9.80
   1  -7  10   56.67   11.00
  -1  -7 -10   47.52   10.18
  -1  -7 -10   40.88    4.85
  -1  -7 -10   36.01    5.20
  -1  -7 -10   41.53    5.16
  -1  -7 -10   44.97    5.01
   1  -7  10   60.31   10.95
   1  -7  10   41.74    9.60
  -1  -7 -10   35.90    9.53
  -1  -7 -10   30.88    8.50
   1  -7  10   28.85    8.24
   1  -7  10   47.38    5.40
   1  -7  10   43.53    5.19
  -1  -7 -10   38.85    5.22
   1  -7  10   37.00    5.12
  -1  -7 -10   36.84    5.20
  -1  -7 -10   37.33    5.51
  -1  -7 -10   40.11    5.54
  -1  -7 -11  226.74   11.97
  -1  -7 -11  229.48   11.61
  -1  -7 -11  224.58   13.26
  -1  -7 -11  235.72   12.37
   1  -7  11  247.16   12.84
  -1  -7 -11  225.39   13.47
  -1  -7 -11  237.25   13.49
  -1  -7 -11  222.30   12.81
   1  -7  11  231.48   12.66
   1  -7  11  211.20   12.55
  -1  -7 -11  219.04   12.54
   1  -7  11  243.21   12.76
  -1  -7 -11  203.57   12.52
   1  -7  11  229.58   13.39
  -1  -7 -11  225.28   11.56
  -1  -7 -11  228.43   12.71
   1  -7  11  205.70   12.79
   1  -7  12  131.61    9.47
  -1  -7 -12  132.48    8.32
  -1  -7 -12  134.00    8.55
  -1  -7 -12  141.29    9.92
   1  -7  12  139.30    9.08
  -1  -7 -12  144.61   10.03
  -1  -7 -12  134.49    9.49
  -1  -7 -12  134.66    9.16
  -1  -7 -12  124.12    8.95
   1  -7  12  140.78    9.53
   1  -7  12  133.27    9.05
  -1  -7 -12  112.96    8.95
   1  -7  12  123.68    8.81
  -1  -7 -12  127.37    9.22
  -1  -7 -12  122.01    8.62
   1  -7  12  145.41    9.93
   1  -7  12  147.19    9.96
   1  -7  13  179.15   10.60
   1  -7  13  175.52   10.54
  -1  -7 -13  181.00   10.28
  -1  -7 -13  167.64    9.48
  -1  -7 -13  169.45   10.25
  -1  -7 -13  178.08   10.65
  -1  -7 -13  156.59    8.73
  -1  -7 -13  161.94   10.11
   1  -7  13  188.84   10.29
  -1  -7 -13  181.04   10.60
   1  -7  13  170.91    9.81
   1  -7  13  153.88    9.73
  -1  -7 -13  165.33    9.64
  -1  -7 -13  169.49    9.95
   1  -7  13  161.22    9.62
  -1  -7 -14   19.66    3.20
  -1  -7 -14   19.20    3.29
   1  -7  14   26.30    3.45
   1  -7  14   30.43    3.88
   1  -7  14   22.83    3.48
  -1  -7 -14   23.53    3.28
  -1  -7 -14   21.43    2.83
  -1  -7 -14   28.88    3.86
  -1  -7 -14   27.26    3.68
   1  -7  14   17.56    2.96
  -1  -7 -14   23.37    3.44
   1  -7  14   33.31    3.69
  -1  -7 -14   27.79    3.47
   1  -7  14   23.56    3.52
   1  -7  14   27.98    3.67
  -1  -7 -14   18.00    2.87
   1  -7  14   29.36    3.61
  -1  -7 -15   38.01    3.79
   1  -7  15   40.91    3.92
   1  -7  15   29.51    3.38
  -1  -7 -15   40.90    3.94
  -1  -7 -15   25.62    3.15
   1  -7  15   35.05    3.48
   1  -7  15   27.74    3.09
  -1  -7 -15   42.54    3.90
  -1  -7 -15   33.85    3.29
   1  -7  15   32.87    3.21
  -1  -7 -15   30.83    3.48
   1  -7  15   31.44    3.20
  -1  -7 -15   37.17    3.64
   1  -7  15   35.85    3.40
   1  -7  15   36.49    3.60
   1  -7  15   38.59    3.50
  -1  -6  16   32.33    3.33
   1  -6 -16   29.29    3.25
   1  -6 -16   31.81    3.69
  -1  -6  16   33.21    3.65
   1  -6 -16   31.42    3.67
  -1  -6  16   34.19    3.73
   1  -6 -16   32.70    3.81
  -1  -6  16   34.35    3.76
  -1  -6  16   38.64    3.96
  -1  -6  16   35.37    3.71
   1  -6 -16   37.99    4.05
   1  -6 -16   38.82    3.79
   1  -6 -15   37.45    4.39
   1  -6 -15   34.04    3.92
  -1  -6  15   35.20    4.29
  -1  -6  15   37.51    4.31
   1  -6 -15   40.93    4.37
  -1  -6  15   37.51    3.90
  -1  -6  15   37.54    4.42
  -1  -6  15   36.55    4.40
   1  -6 -15   45.00    4.99
  -1  -6  15   42.63    4.05
   1  -6 -15   36.56    4.56
   1  -6 -15   37.93    4.53
  -1  -6  15   39.58    4.12
  -1  -6  15   38.20    4.46
  -1  -6  15   45.26    4.85
  -1  -6  15   35.12    4.41
   1  -6 -14   13.81    2.85
   1  -6 -14   11.48    2.87
  -1  -6  14   14.66    3.18
  -1  -6  14   15.94    3.08
  -1  -6  14   10.68    2.71
   1  -6 -14   17.99    3.30
   1  -6 -14   13.07    2.61
  -1  -6  14   17.45    3.58
  -1  -6  14   13.40    3.15
  -1  -6  14   17.28    3.11
   1  -6 -14   18.87    3.57
   1  -6 -14   10.91    2.88
   1  -6 -14    8.66    2.68
  -1  -6  14   12.70    3.09
  -1  -6  14   12.37    2.69
  -1  -6  14   12.34    3.09
  -1  -6  14   14.00    3.17
  -1  -6  13  179.04   11.08
   1  -6 -13  140.26   10.08
  -1  -6  13  177.27   11.21
   1  -6 -13  164.06    9.66
  -1  -6  13  150.67   10.27
  -1  -6  13  154.42   10.04
   1  -6 -13  140.26    9.77
   1  -6 -13  125.63    8.56
  -1  -6  13  148.58   10.50
  -1  -6  13  160.45   10.81
  -1  -6  13  157.37    9.79
   1  -6 -13  166.90   10.88
  -1  -6  13  151.46   10.36
   1  -6 -13  136.65    9.93
   1  -6 -13  129.08    9.30
   1  -6 -12   56.23    5.72
   1  -6 -12   63.17    5.80
  -1  -6  12   66.61    7.09
  -1  -6  12   61.05    6.16
  -1  -6  12   55.31    6.28
  -1  -6  12   76.35   13.68
  -1  -6  12   72.97   11.90
  -1  -6  12   71.86   12.18
   1  -6 -12   58.49    6.66
   1  -6 -12   62.77    6.58
   1  -6 -12   64.70    6.74
   1  -6 -12   67.45    6.43
  -1  -6  12   54.78    6.42
   1  -6 -12   58.54    6.61
  -1  -6  12   66.35   11.91
  -1  -6  12   67.58   11.95
  -1  -6  12   61.73   12.03
  -1  -6  12   70.05    7.12
   1  -6 -12   61.19    6.39
  -1  -6  12   68.44   11.93
  -1  -6  12   53.13   11.19
  -1  -6  12   86.24   13.24
  -1  -6  12   63.55   11.59
   1  -6 -12   67.20   12.85
   1  -6 -12   53.57   10.85
  -1  -6  12   70.72    7.06
  -1  -6  11   42.26    9.50
  -1  -6  11   40.86    9.91
  -1  -6  11   56.06   10.36
   1  -6 -11   49.68    5.55
   1  -6 -11   44.07    5.33
   1  -6 -11   40.77    5.39
   1  -6 -11   57.83   11.23
  -1  -6  11   46.83    5.75
  -1  -6  11   43.12    5.59
  -1  -6  11   37.98    8.98
  -1  -6  11   59.29   11.72
  -1  -6  11   73.18   12.35
   1  -6 -11   43.94    5.58
   1  -6 -11   41.66    4.96
  -1  -6  11   55.04    6.19
  -1  -6  11   38.28    5.37
  -1  -6  11   46.23    5.31
   1  -6 -11   45.50    5.14
   1  -6 -11   50.29    9.61
  -1  -6  11   41.50   10.06
  -1  -6  11   40.40    9.31
  -1  -6  11   47.79    5.93
   1  -6 -11   45.61    4.93
   1  -6 -11   59.81   12.05
  -1  -6  11   54.54   10.60
  -1  -6  11   44.33   10.20
  -1  -6  10  107.08    8.55
   1  -6 -10   82.88    7.18
  -1  -6  10   92.98    8.38
   1  -6 -10   88.30    7.16
  -1  -6  10  100.25    7.71
   1  -6 -10  101.33   13.69
  -1  -6  10  130.75   17.56
  -1  -6  10  110.82   16.00
  -1  -6  10   92.30    8.16
   1  -6 -10  105.40    7.57
  -1  -6  10  100.29    8.49
  -1  -6  10   76.80   13.25
   1  -6 -10   92.51   15.82
  -1  -6  10  109.02   17.03
   1  -6 -10   96.65    7.74
   1  -6 -10   93.48    7.93
  -1  -6  10  100.46    8.32
  -1  -6  10  111.45   15.64
  -1  -6  10  111.56   15.84
  -1  -6  10   97.25   14.12
   1  -6 -10   95.01    6.91
   1  -6 -10   85.74    7.75
  -1  -6  10   80.75   13.23
   1  -6 -10  115.26   17.27
  -1  -6  10   85.83   14.07
  -1  -6  10   99.12    8.10
   1  -6 -10  110.17   16.03
  -1  -6  10  118.20   16.76
  -1  -6  10   82.49    6.87
  -1  -6  10   87.94    7.05
   1  -6  -9  195.93   11.20
  -1  -6   9  197.39   12.09
   1  -6  -9  211.59   11.29
  -1  -6   9  217.40   12.25
  -1  -6   9  212.25   11.18
  -1  -6   9  202.37   22.01
  -1  -6   9  210.61   21.78
   1  -6  -9  191.42   18.85
   1  -6  -9  219.25   11.25
  -1  -6   9  192.09   12.04
  -1  -6   9  200.82   12.21
  -1  -6   9  210.08   21.68
   1  -6  -9  215.14   23.18
  -1  -6   9  222.90   23.61
   1  -6  -9  215.55   11.65
   1  -6  -9  205.42   11.76
  -1  -6   9  204.23   11.79
  -1  -6   9  230.91   21.93
  -1  -6   9  201.96   20.72
  -1  -6   9  183.97   20.43
  -1  -6   9  202.00   12.14
   1  -6  -9  203.84   10.68
[truncated: 3,166,904 more chars]
