# Supplementary material for: Tandem Reactivity of Metal−Carbon and Carbon−Silicon Bonds in Mononuclear α‐Silyl Organolithium or Organosodium Complexes Towards CO, CO2 and Heteroallenes
Source: Angew Chem Int Ed Engl. 2026 Apr 11;65(21):e8906317. doi: 10.1002/anie.8906317 (PMC13182206; doi:10.1002/anie.8906317)
Supplement: Supplementary file 2 — Supporting File 2: anie72186‐sup‐0002‐CIF.zip. [file ANIE-65-e8906317-s001.zip › anie72186-sup-0002-CIF/9.cif]

data_xy2025-03-49
_audit_creation_date               2025-11-11
_audit_creation_method
;
Olex2 1.5
(compiled 2025.07.13 svn.rb7424aed for OlexSys, GUI svn.r7314)
;
_shelx_SHELXL_version_number       '2019/3'
_audit_contact_author_address      ?
_audit_contact_author_email        ?
_audit_contact_author_name         ''
_audit_contact_author_phone        ?
_publ_contact_author_id_orcid      ?
_publ_section_references
;
Dolomanov, O.V., Bourhis, L.J., Gildea, R.J, Howard, J.A.K. & Puschmann, H.
 (2009), J. Appl. Cryst. 42, 339-341.

Sheldrick, G.M. (2015). Acta Cryst. A71, 3-8.

Sheldrick, G.M. (2015). Acta Cryst. C71, 3-8.
;
_chemical_name_common              ?
_chemical_name_systematic          ?
_chemical_formula_moiety           'C27 H54 N5 Na S Si'
_chemical_formula_sum              'C27 H54 N5 Na S Si'
_chemical_formula_weight           531.89
_chemical_absolute_configuration   ad
_chemical_melting_point            ?
_chemical_oxdiff_formula           'C27 H52 N5 Na1 S1 Si1'
_chemical_oxdiff_usercomment       'Colourless Block'
loop_
  _atom_type_symbol
  _atom_type_description
  _atom_type_scat_dispersion_real
  _atom_type_scat_dispersion_imag
  _atom_type_scat_source
 'C' 'C' 0.0181 0.0091 'International Tables Vol C Tables 4.2.6.8 and 6.1.1.4'
 'H' 'H' 0.0000 0.0000 'International Tables Vol C Tables 4.2.6.8 and 6.1.1.4'
 'N' 'N' 0.0311 0.0180 'International Tables Vol C Tables 4.2.6.8 and 6.1.1.4'
 'Na' 'Na' 0.1353 0.1239 'International Tables Vol C Tables 4.2.6.8 and 6.1.1.4'
 'S' 'S' 0.3331 0.5567 'International Tables Vol C Tables 4.2.6.8 and 6.1.1.4'
 'Si' 'Si' 0.2541 0.3302 'International Tables Vol C Tables 4.2.6.8 and 6.1.1.4'

_shelx_space_group_comment
;
The symmetry employed for this shelxl refinement is uniquely defined
by the following loop, which should always be used as a source of
symmetry information in preference to the above space-group names.
They are only intended as comments.
;
_space_group_crystal_system        'orthorhombic'
_space_group_IT_number             19
_space_group_name_H-M_alt          'P 21 21 21'
_space_group_name_Hall             'P 2ac 2ab'
loop_
  _space_group_symop_operation_xyz
 'x, y, z'
 '-x+1/2, -y, z+1/2'
 '-x, y+1/2, -z+1/2'
 'x+1/2, -y+1/2, -z'

_cell_length_a                     11.6578(4)
_cell_length_b                     16.1438(5)
_cell_length_c                     17.7776(6)
_cell_angle_alpha                  90
_cell_angle_beta                   90
_cell_angle_gamma                  90
_cell_volume                       3345.77(19)
_cell_formula_units_Z              4
_cell_measurement_reflns_used      9275
_cell_measurement_temperature      100.02(12)
_cell_measurement_theta_max        76.3910
_cell_measurement_theta_min        3.6280
_shelx_estimated_absorpt_T_max     0.866
_shelx_estimated_absorpt_T_min     0.808
_exptl_absorpt_coefficient_mu      1.483
_exptl_absorpt_correction_T_max    0.897
_exptl_absorpt_correction_T_min    0.842
_exptl_absorpt_correction_type     analytical
_exptl_absorpt_process_details
;
CrysAlisPro 1.171.44.123a (Rigaku Oxford Diffraction, 2025)
Analytical numeric absorption correction using a multifaceted crystal
model based on expressions derived by R.C. Clark & J.S. Reid.
(Clark, R. C. & Reid, J. S. (1995). Acta Cryst. A51, 887-897)
Empirical absorption correction using spherical harmonics,
implemented in SCALE3 ABSPACK scaling algorithm.
;
_exptl_absorpt_special_details     ?
_exptl_crystal_colour              colourless
_exptl_crystal_colour_primary      colourless
_exptl_crystal_density_diffrn      1.056
_exptl_crystal_density_meas        ?
_exptl_crystal_density_method      ?
_exptl_crystal_description         block
_exptl_crystal_F_000               1168
loop_
  _exptl_crystal_face_index_h
  _exptl_crystal_face_index_k
  _exptl_crystal_face_index_l
  _exptl_crystal_face_perp_dist
 0 -7 -9 0.0715
 3 3 10 0.0610
 -6 4 -6 0.0414
 -4 8 2 0.0495
 -3 3 10 0.0689
 4 9 -1 0.0631
 5 3 -8 0.0849
 6 5 4 0.0554
 7 -1 -3 0.0836
 7 -4 3 0.0541
 2 -8 -7 0.0684
 4 4 9 0.0579
 -2 2 -11 0.0651
 -3 6 -9 0.0529
 -2 9 -4 0.0594
 1 -10 -3 0.0564
 2 -9 3 0.0472
 1 2 11 0.0589
 -1 -10 -2 0.0568
 -1 -9 5 0.0551
 -1 -6 9 0.0658
 1 10 -4 0.0563
 1 4 -11 0.0766
 0 -4 -11 0.0740
 -1 8 8 0.0560
 -7 -3 -2 0.0618
 -7 1 3 0.0584
 -5 4 7 0.0622

_exptl_crystal_size_max            0.15
_exptl_crystal_size_mid            0.13
_exptl_crystal_size_min            0.1
loop_
  _exptl_oxdiff_crystal_face_indexfrac_h
  _exptl_oxdiff_crystal_face_indexfrac_k
  _exptl_oxdiff_crystal_face_indexfrac_l
  _exptl_oxdiff_crystal_face_x
  _exptl_oxdiff_crystal_face_y
  _exptl_oxdiff_crystal_face_z
 -0.1836 -7.0144 -8.5745 0.0150 -0.0158 0.9998
 3.4782 2.7842 9.7793 -0.3859 0.4499 -0.8054
 -5.7761 4.4006 -5.6511 0.6479 -0.7576 0.0797
 -4.4308 8.3775 1.5343 0.5009 -0.5869 -0.6361
 -2.6462 2.7102 10.3844 -0.4194 -0.3602 -0.8333
 4.3184 8.5331 -1.3305 0.6703 0.5723 -0.4724
 4.6216 3.4039 -8.3284 0.7236 0.6193 0.3046
 5.8238 5.3249 4.4848 0.1012 0.7653 -0.6357
 7.3123 -0.5093 -2.9014 0.1267 0.9693 0.2105
 6.6672 -3.9523 3.2716 -0.4773 0.8777 0.0417
 1.7793 -7.8734 -7.1195 -0.1332 0.2422 0.9610
 3.8066 3.8531 9.0295 -0.2673 0.4941 -0.8273
 -2.1351 1.7054 -10.9027 0.7646 -0.2711 0.5847
 -2.5560 5.9677 -8.6387 0.9298 -0.3289 0.1650
 -2.4101 9.1957 -4.1345 0.8900 -0.3141 -0.3306
 1.3407 -9.9260 -3.1074 -0.5129 0.1801 0.8394
 2.3353 -9.4915 3.3529 -0.8645 0.3050 0.3995
 1.4445 2.1380 11.0766 -0.5051 0.1797 -0.8441
 -0.8771 -10.2830 -1.8482 -0.6094 -0.1143 0.7845
 -1.2967 -9.1419 5.2923 -0.9501 -0.1770 0.2571
 -1.2932 -6.3071 8.9976 -0.9702 -0.1802 -0.1622
 1.2575 9.6465 -4.0978 0.9150 0.1706 -0.3656
 1.1651 3.7991 -10.5994 0.8893 0.1648 0.4266
 0.4121 -3.8989 -10.6900 0.3569 0.0652 0.9319
 -1.2543 7.5459 7.7796 0.0708 -0.1735 -0.9823
 -7.0486 -3.4287 -1.8666 -0.1215 -0.9298 0.3475
 -7.2511 0.7513 3.1799 -0.1263 -0.9615 -0.2439
 -5.3155 4.2492 6.7396 -0.0937 -0.7092 -0.6987

_exptl_transmission_factor_max     ?
_exptl_transmission_factor_min     ?
_diffrn_reflns_av_R_equivalents    0.1033
_diffrn_reflns_av_unetI/netI       0.0686
_diffrn_reflns_Laue_measured_fraction_full  1.000
_diffrn_reflns_Laue_measured_fraction_max  1.000
_diffrn_reflns_limit_h_max         14
_diffrn_reflns_limit_h_min         -14
_diffrn_reflns_limit_k_max         18
_diffrn_reflns_limit_k_min         -19
_diffrn_reflns_limit_l_max         17
_diffrn_reflns_limit_l_min         -21
_diffrn_reflns_number              31968
_diffrn_reflns_point_group_measured_fraction_full  1.000
_diffrn_reflns_point_group_measured_fraction_max  1.000
_diffrn_reflns_theta_full          67.684
_diffrn_reflns_theta_max           68.251
_diffrn_reflns_theta_min           3.698
_diffrn_ambient_environment        N~2~
_diffrn_ambient_temperature        100.02(12)
_diffrn_detector                   'CCD plate'
_diffrn_detector_area_resol_mean   10.3537
_diffrn_detector_type              Atlas
_diffrn_measured_fraction_theta_full  1.000
_diffrn_measured_fraction_theta_max  1.000
_diffrn_measurement_details
;
List of Runs (angles in degrees, time in seconds):

  # Type    Start    End  Width  t~exp~   \w     \q     \k     \f   Frames
--------------------------------------------------------------------------
  1  \w    -70.00  32.00   1.00    7.50    --  -41.52  58.00-108.00  102
  2  \w     32.00 103.00   1.00    7.50    --   41.52-134.00  56.00   71
  3  \w     83.00 178.00   1.00   30.00    --  112.00  62.00  69.00   95
  4  \w     40.00 140.00   1.00   30.00    --  112.00 -58.00 110.00  100
  5  \w     92.00 178.00   1.00   30.00    --  112.00 136.00 -56.00   86
  6  \w     40.00 119.00   1.00   30.00    --  112.00-134.00  56.00   79
  7  \w    -87.00  -6.00   1.00    7.50    --  -41.52 125.00 -90.00   81
  8  \w    -66.00  33.00   1.00    7.50    --  -41.52  38.00   0.00   99
  9  \w     59.00 178.00   1.00   30.00    --  112.00  15.00-180.00  119
 10  \w    103.00 178.00   1.00   30.00    --  112.00  77.00-180.00   75
 11  \w    104.00 178.00   1.00   30.00    --  112.00 111.00  30.00   74
 12  \w     36.00 145.00   1.00   30.00    --  112.00 -77.00  30.00  109
 13  \w     36.00 109.00   1.00   30.00    --  112.00-111.00  60.00   73
 14  \w    104.00 178.00   1.00   30.00    --  112.00 111.00   0.00   74
 15  \w   -114.00 -13.00   1.00    7.50    --  -41.52 -57.00 -90.00  101
 16  \w   -114.00 -13.00   1.00    7.50    --  -41.52 -57.00 150.00  101
 17  \w    -66.00  33.00   1.00    7.50    --  -41.52  38.00-180.00   99
 18  \w   -114.00 -13.00   1.00    7.50    --  -41.52 -57.00  30.00  101
 19  \w     84.00 178.00   1.00   30.00    --  112.00  30.00 -90.00   94
;
_diffrn_measurement_device         'four-circle diffractometer'
_diffrn_measurement_device_type    'SuperNova, Dual, Cu at home/near, Atlas'
_diffrn_measurement_method         '\w scans'
_diffrn_orient_matrix_type        
 'CrysAlisPro convention (1999,Acta A55,543-557)'
_diffrn_orient_matrix_UB_11        -0.0011875000
_diffrn_orient_matrix_UB_12        0.0699636000
_diffrn_orient_matrix_UB_13        -0.0589530000
_diffrn_orient_matrix_UB_21        0.1321637000
_diffrn_orient_matrix_UB_22        0.0000258000
_diffrn_orient_matrix_UB_23        -0.0010131000
_diffrn_orient_matrix_UB_31        -0.0009545000
_diffrn_orient_matrix_UB_32        -0.0647878000
_diffrn_orient_matrix_UB_33        -0.0635775000
_diffrn_oxdiff_digest_od_ed
;

;
_diffrn_oxdiff_measurement_exp_name  XY2025-03-49_FullCollection.par
_diffrn_radiation_monochromator    mirror
_diffrn_radiation_probe            x-ray
_diffrn_radiation_type             'Cu K\a'
_diffrn_radiation_wavelength       1.54184
_diffrn_source                     'micro-focus sealed X-ray tube'
_diffrn_source_type                'SuperNova (Cu) X-ray Source'
_reflns_Friedel_coverage           0.782
_reflns_Friedel_fraction_full      1.000
_reflns_Friedel_fraction_max       1.000
_reflns_number_gt                  5013
_reflns_number_total               6116
_reflns_special_details
;
 Reflections were merged by SHELXL according to the crystal
 class for the calculation of statistics and refinement.
 
 _reflns_Friedel_fraction is defined as the number of unique
 Friedel pairs measured divided by the number that would be
 possible theoretically, ignoring centric projections and
 systematic absences.
;
_reflns_threshold_expression       'I > 2\s(I)'
_computing_cell_refinement         'CrysAlisPro 1.171.44.123a (Rigaku OD, 2025)'
_computing_data_collection        
 'CrysAlisPro system (CCD 44.123a 64-bit (release 06-10-2025))'
_computing_data_reduction          'CrysAlisPro 1.171.44.123a (Rigaku OD, 2025)'
_computing_molecular_graphics      'Olex2 1.5 (Dolomanov et al., 2009)'
_computing_publication_material    'Olex2 1.5 (Dolomanov et al., 2009)'
_computing_structure_refinement    'SHELXL 2019/3 (Sheldrick, 2015)'
_computing_structure_solution      'SHELXT 2018/2 (Sheldrick, 2018)'
_refine_diff_density_max           0.348
_refine_diff_density_min           -0.243
_refine_diff_density_rms           0.059
_refine_ls_abs_structure_details
;
 Flack x determined using 1823 quotients [(I+)-(I-)]/[(I+)+(I-)]
 (Parsons, Flack and Wagner, Acta Cryst. B69 (2013) 249-259).
;
_refine_ls_abs_structure_Flack     -0.020(18)
_refine_ls_extinction_coef         .
_refine_ls_extinction_method       none
_refine_ls_goodness_of_fit_ref     1.051
_refine_ls_hydrogen_treatment      constr
_refine_ls_matrix_type             full
_refine_ls_number_parameters       328
_refine_ls_number_reflns           6116
_refine_ls_number_restraints       0
_refine_ls_R_factor_all            0.0730
_refine_ls_R_factor_gt             0.0570
_refine_ls_restrained_S_all        1.051
_refine_ls_shift/su_max            0.000
_refine_ls_shift/su_mean           0.000
_refine_ls_structure_factor_coef   Fsqd
_refine_ls_weighting_details      
 'w=1/[\s^2^(Fo^2^)+(0.0524P)^2^+1.0590P] where P=(Fo^2^+2Fc^2^)/3'
_refine_ls_weighting_scheme        calc
_refine_ls_wR_factor_gt            0.1334
_refine_ls_wR_factor_ref           0.1468
_refine_special_details            ?
_olex2_refinement_description
;
1. Fixed Uiso
 At 1.2 times of:
  All C(H) groups, All C(H,H) groups
 At 1.5 times of:
  All C(H,H,H) groups
2.a Ternary CH refined with riding coordinates:
 C14(H14)
2.b Secondary CH2 refined with riding coordinates:
 C7(H7A,H7B), C8(H8A,H8B), C9(H9A,H9B), C10(H10A,H10B), C11(H11A,H11B),
 C12(H12A,H12B)
2.c Aromatic/amide H refined with riding coordinates:
 C16(H16), C17(H17), C18(H18), C19(H19), C20(H20)
2.d Idealised Me refined as rotating group:
 C1(H1A,H1B,H1C), C2(H2A,H2B,H2C), C3(H3A,H3B,H3C), C4(H4A,H4B,H4C), C5(H5A,
 H5B,H5C), C6(H6A,H6B,H6C), C21(H21A,H21B,H21C), C22(H22A,H22B,H22C), C23(H23A,
 H23B,H23C), C25(H25A,H25B,H25C), C26(H26A,H26B,H26C), C27(H27A,H27B,H27C)
;
_atom_sites_solution_hydrogens     geom
_atom_sites_solution_primary       dual
_atom_sites_solution_secondary     ?
loop_
  _atom_site_label
  _atom_site_type_symbol
  _atom_site_fract_x
  _atom_site_fract_y
  _atom_site_fract_z
  _atom_site_U_iso_or_equiv
  _atom_site_adp_type
  _atom_site_occupancy
  _atom_site_site_symmetry_order
  _atom_site_calc_flag
  _atom_site_refinement_flags_posn
  _atom_site_refinement_flags_adp
  _atom_site_refinement_flags_occupancy
  _atom_site_disorder_assembly
  _atom_site_disorder_group
 C1 C 0.4260(6) 0.2614(4) 0.8697(4) 0.0630(16) Uani 1 1 d . . . . .
 H1A H 0.484013 0.219741 0.857174 0.094 Uiso 1 1 calc R U . . .
 H1B H 0.352006 0.234164 0.878115 0.094 Uiso 1 1 calc R U . . .
 H1C H 0.449059 0.290926 0.915479 0.094 Uiso 1 1 calc R U . . .
 C2 C 0.3803(6) 0.2755(4) 0.7419(4) 0.0689(18) Uani 1 1 d . . . . .
 H2A H 0.309723 0.244768 0.752808 0.103 Uiso 1 1 calc R U . . .
 H2B H 0.440871 0.236597 0.727267 0.103 Uiso 1 1 calc R U . . .
 H2C H 0.366283 0.314490 0.700662 0.103 Uiso 1 1 calc R U . . .
 C3 C 0.5734(8) 0.3817(5) 0.5685(4) 0.079(2) Uani 1 1 d . . . . .
 H3A H 0.641256 0.345899 0.567032 0.119 Uiso 1 1 calc R U . . .
 H3B H 0.567928 0.412985 0.521426 0.119 Uiso 1 1 calc R U . . .
 H3C H 0.504508 0.347576 0.574772 0.119 Uiso 1 1 calc R U . . .
 C4 C 0.6880(6) 0.4866(5) 0.6271(4) 0.0689(18) Uani 1 1 d . . . . .
 H4A H 0.684892 0.523448 0.583332 0.103 Uiso 1 1 calc R U . . .
 H4B H 0.753430 0.448874 0.622029 0.103 Uiso 1 1 calc R U . . .
 H4C H 0.696657 0.519595 0.672952 0.103 Uiso 1 1 calc R U . . .
 C5 C 0.7991(6) 0.4858(4) 0.8505(4) 0.0619(17) Uani 1 1 d . . . . .
 H5A H 0.835953 0.431391 0.853980 0.093 Uiso 1 1 calc R U . . .
 H5B H 0.824592 0.520624 0.892475 0.093 Uiso 1 1 calc R U . . .
 H5C H 0.820254 0.512170 0.802828 0.093 Uiso 1 1 calc R U . . .
 C6 C 0.6485(7) 0.4349(4) 0.9257(3) 0.0658(18) Uani 1 1 d . . . . .
 H6A H 0.565899 0.424823 0.930000 0.099 Uiso 1 1 calc R U . . .
 H6B H 0.673669 0.470622 0.967140 0.099 Uiso 1 1 calc R U . . .
 H6C H 0.689721 0.382078 0.928058 0.099 Uiso 1 1 calc R U . . .
 C7 C 0.3363(6) 0.3872(4) 0.8291(4) 0.0649(18) Uani 1 1 d . . . . .
 H7A H 0.354071 0.405040 0.881077 0.078 Uiso 1 1 calc R U . . .
 H7B H 0.256978 0.365395 0.828753 0.078 Uiso 1 1 calc R U . . .
 C8 C 0.4834(6) 0.4950(4) 0.6314(4) 0.0579(15) Uani 1 1 d . . . . .
 H8A H 0.413248 0.461492 0.623714 0.069 Uiso 1 1 calc R U . . .
 H8B H 0.490463 0.533118 0.588073 0.069 Uiso 1 1 calc R U . . .
 C9 C 0.6161(6) 0.5544(3) 0.8474(3) 0.0588(16) Uani 1 1 d . . . . .
 H9A H 0.649105 0.585074 0.804359 0.071 Uiso 1 1 calc R U . . .
 H9B H 0.630773 0.587107 0.893528 0.071 Uiso 1 1 calc R U . . .
 C10 C 0.3423(5) 0.4626(4) 0.7772(4) 0.0605(17) Uani 1 1 d . . . . .
 H10A H 0.312915 0.446807 0.726968 0.073 Uiso 1 1 calc R U . . .
 H10B H 0.291508 0.506452 0.797378 0.073 Uiso 1 1 calc R U . . .
 C11 C 0.4685(6) 0.5453(4) 0.7010(4) 0.0598(16) Uani 1 1 d . . . . .
 H11A H 0.534959 0.583086 0.706139 0.072 Uiso 1 1 calc R U . . .
 H11B H 0.398868 0.579832 0.695555 0.072 Uiso 1 1 calc R U . . .
 C12 C 0.4888(6) 0.5462(4) 0.8363(4) 0.0602(16) Uani 1 1 d . . . . .
 H12A H 0.454932 0.519693 0.881389 0.072 Uiso 1 1 calc R U . . .
 H12B H 0.454874 0.602100 0.831409 0.072 Uiso 1 1 calc R U . . .
 C13 C 0.8534(4) 0.2167(3) 0.7468(3) 0.0391(11) Uani 1 1 d . . . . .
 C14 C 0.8537(4) 0.2268(3) 0.6614(3) 0.0380(11) Uani 1 1 d . . . . .
 H14 H 0.785252 0.261294 0.648385 0.046 Uiso 1 1 calc R U . . .
 C15 C 0.8423(4) 0.1465(3) 0.6174(3) 0.0421(11) Uani 1 1 d . . . . .
 C16 C 0.9069(5) 0.0765(3) 0.6356(3) 0.0448(11) Uani 1 1 d . . . . .
 H16 H 0.960023 0.078759 0.676046 0.054 Uiso 1 1 calc R U . . .
 C17 C 0.8942(5) 0.0034(4) 0.5949(3) 0.0514(14) Uani 1 1 d . . . . .
 H17 H 0.938289 -0.043937 0.608122 0.062 Uiso 1 1 calc R U . . .
 C18 C 0.8176(5) -0.0010(4) 0.5351(3) 0.0529(15) Uani 1 1 d . . . . .
 H18 H 0.808813 -0.050964 0.507450 0.064 Uiso 1 1 calc R U . . .
 C19 C 0.7550(5) 0.0678(4) 0.5168(3) 0.0522(14) Uani 1 1 d . . . . .
 H19 H 0.702851 0.065904 0.475774 0.063 Uiso 1 1 calc R U . . .
 C20 C 0.7671(5) 0.1403(4) 0.5577(3) 0.0470(12) Uani 1 1 d . . . . .
 H20 H 0.722288 0.187188 0.544334 0.056 Uiso 1 1 calc R U . . .
 C21 C 1.1183(5) 0.2245(3) 0.6229(3) 0.0455(12) Uani 1 1 d . . . . .
 H21A H 1.137231 0.202138 0.672662 0.068 Uiso 1 1 calc R U . . .
 H21B H 1.181569 0.259310 0.605114 0.068 Uiso 1 1 calc R U . . .
 H21C H 1.106235 0.178720 0.587585 0.068 Uiso 1 1 calc R U . . .
 C22 C 0.9496(5) 0.3278(4) 0.5322(3) 0.0520(14) Uani 1 1 d . . . . .
 H22A H 0.928703 0.281355 0.499542 0.078 Uiso 1 1 calc R U . . .
 H22B H 1.016520 0.356438 0.511308 0.078 Uiso 1 1 calc R U . . .
 H22C H 0.885047 0.366585 0.535509 0.078 Uiso 1 1 calc R U . . .
 C23 C 1.0102(6) 0.3778(3) 0.6943(3) 0.0518(14) Uani 1 1 d . . . . .
 H23A H 0.941342 0.412565 0.695847 0.078 Uiso 1 1 calc R U . . .
 H23B H 1.075183 0.410605 0.675916 0.078 Uiso 1 1 calc R U . . .
 H23C H 1.027207 0.357300 0.744985 0.078 Uiso 1 1 calc R U . . .
 C24 C 0.9668(5) 0.1743(3) 0.8551(3) 0.0485(13) Uani 1 1 d . . . . .
 C25 C 1.0883(6) 0.1371(5) 0.8581(4) 0.071(2) Uani 1 1 d . . . . .
 H25A H 1.092422 0.088927 0.824686 0.107 Uiso 1 1 calc R U . . .
 H25B H 1.105812 0.120027 0.909709 0.107 Uiso 1 1 calc R U . . .
 H25C H 1.144164 0.178808 0.841726 0.107 Uiso 1 1 calc R U . . .
 C26 C 0.9648(7) 0.2539(4) 0.8998(3) 0.0678(18) Uani 1 1 d . . . . .
 H26A H 1.016325 0.294325 0.876280 0.102 Uiso 1 1 calc R U . . .
 H26B H 0.990350 0.242906 0.951333 0.102 Uiso 1 1 calc R U . . .
 H26C H 0.886614 0.276099 0.900664 0.102 Uiso 1 1 calc R U . . .
 C27 C 0.8842(6) 0.1106(4) 0.8888(3) 0.0525(14) Uani 1 1 d . . . . .
 H27A H 0.806633 0.134026 0.890499 0.079 Uiso 1 1 calc R U . . .
 H27B H 0.908981 0.096478 0.939859 0.079 Uiso 1 1 calc R U . . .
 H27C H 0.883978 0.060599 0.857560 0.079 Uiso 1 1 calc R U . . .
 N1 N 0.4155(4) 0.3203(3) 0.8077(3) 0.0496(11) Uani 1 1 d . . . . .
 N2 N 0.5830(4) 0.4389(3) 0.6313(2) 0.0464(10) Uani 1 1 d . . . . .
 N3 N 0.6729(4) 0.4757(3) 0.8539(2) 0.0478(11) Uani 1 1 d . . . . .
 N4 N 0.4585(4) 0.4964(3) 0.7688(3) 0.0484(11) Uani 1 1 d . . . . .
 N5 N 0.9469(4) 0.1905(3) 0.7746(2) 0.0426(10) Uani 1 1 d . . . . .
 Na1 Na 0.59714(17) 0.37905(11) 0.76004(10) 0.0372(4) Uani 1 1 d . . . . .
 S1 S 0.72235(12) 0.24119(8) 0.79079(8) 0.0476(3) Uani 1 1 d . . . . .
 Si1 Si 0.98524(12) 0.28763(8) 0.62945(8) 0.0393(3) Uani 1 1 d . . . . .

loop_
  _atom_site_aniso_label
  _atom_site_aniso_U_11
  _atom_site_aniso_U_22
  _atom_site_aniso_U_33
  _atom_site_aniso_U_23
  _atom_site_aniso_U_13
  _atom_site_aniso_U_12
 C1 0.071(4) 0.053(3) 0.065(4) 0.007(3) 0.006(3) -0.008(3)
 C2 0.072(4) 0.067(4) 0.068(4) -0.003(3) -0.010(3) -0.016(3)
 C3 0.128(7) 0.066(4) 0.045(4) -0.015(3) -0.021(4) 0.022(4)
 C4 0.064(4) 0.083(5) 0.059(4) -0.001(4) 0.009(3) -0.001(3)
 C5 0.067(4) 0.058(4) 0.060(4) -0.006(3) -0.008(3) -0.010(3)
 C6 0.096(5) 0.061(4) 0.040(3) 0.004(3) -0.012(3) -0.011(4)
 C7 0.051(3) 0.059(4) 0.085(5) -0.006(3) 0.022(3) -0.001(3)
 C8 0.068(4) 0.052(3) 0.054(3) 0.005(3) -0.018(3) 0.002(3)
 C9 0.096(5) 0.040(3) 0.041(3) -0.010(2) 0.008(3) -0.005(3)
 C10 0.043(3) 0.060(4) 0.078(5) 0.009(3) 0.014(3) 0.011(3)
 C11 0.059(3) 0.051(3) 0.070(4) 0.007(3) 0.004(3) 0.015(3)
 C12 0.080(4) 0.039(3) 0.061(4) -0.009(3) 0.022(3) 0.012(3)
 C13 0.047(3) 0.030(2) 0.040(3) 0.004(2) 0.005(2) -0.004(2)
 C14 0.041(2) 0.038(3) 0.035(2) 0.006(2) -0.003(2) 0.003(2)
 C15 0.044(3) 0.044(3) 0.039(3) 0.002(2) 0.007(2) -0.002(2)
 C16 0.049(3) 0.041(3) 0.044(3) 0.003(2) -0.001(3) -0.002(2)
 C17 0.057(3) 0.041(3) 0.057(3) 0.000(2) 0.015(3) -0.004(3)
 C18 0.059(3) 0.056(3) 0.044(3) -0.014(3) 0.017(3) -0.020(3)
 C19 0.054(3) 0.063(4) 0.040(3) -0.004(3) 0.005(3) -0.007(3)
 C20 0.047(3) 0.056(3) 0.038(3) 0.002(2) 0.005(2) -0.001(3)
 C21 0.049(3) 0.045(3) 0.043(3) 0.006(2) -0.001(2) -0.002(2)
 C22 0.056(3) 0.055(3) 0.045(3) 0.017(3) 0.005(3) 0.003(3)
 C23 0.071(4) 0.040(3) 0.044(3) 0.000(2) 0.004(3) -0.009(3)
 C24 0.056(3) 0.046(3) 0.043(3) 0.008(2) -0.001(3) 0.000(2)
 C25 0.058(4) 0.112(6) 0.045(4) 0.019(4) -0.013(3) 0.013(4)
 C26 0.106(5) 0.059(4) 0.039(3) 0.002(3) -0.014(3) -0.009(4)
 C27 0.067(4) 0.046(3) 0.045(3) 0.016(2) 0.000(3) 0.001(3)
 N1 0.054(3) 0.041(2) 0.054(3) -0.005(2) 0.006(2) -0.007(2)
 N2 0.060(3) 0.047(2) 0.032(2) -0.002(2) -0.003(2) 0.004(2)
 N3 0.068(3) 0.040(2) 0.035(2) -0.0049(19) 0.000(2) -0.006(2)
 N4 0.047(2) 0.039(2) 0.059(3) 0.000(2) 0.011(2) 0.0056(19)
 N5 0.050(2) 0.042(2) 0.036(2) 0.0071(18) 0.0029(19) 0.0003(18)
 Na1 0.0439(10) 0.0333(9) 0.0343(10) -0.0040(8) 0.0020(8) 0.0005(8)
 S1 0.0503(7) 0.0442(7) 0.0484(7) 0.0073(6) 0.0111(6) 0.0082(6)
 Si1 0.0484(7) 0.0353(6) 0.0342(7) 0.0047(5) 0.0017(6) 0.0012(6)

_geom_special_details
;
 All esds (except the esd in the dihedral angle between two l.s. planes)
 are estimated using the full covariance matrix.  The cell esds are taken
 into account individually in the estimation of esds in distances, angles
 and torsion angles; correlations between esds in cell parameters are only
 used when they are defined by crystal symmetry.  An approximate (isotropic)
 treatment of cell esds is used for estimating esds involving l.s. planes.
;
loop_
  _geom_bond_atom_site_label_1
  _geom_bond_atom_site_label_2
  _geom_bond_distance
  _geom_bond_site_symmetry_2
  _geom_bond_publ_flag
 C1 H1A 0.9800 . ?
 C1 H1B 0.9800 . ?
 C1 H1C 0.9800 . ?
 C1 N1 1.460(8) . ?
 C2 H2A 0.9800 . ?
 C2 H2B 0.9800 . ?
 C2 H2C 0.9800 . ?
 C2 N1 1.436(8) . ?
 C2 Na1 3.048(7) . ?
 C3 H3A 0.9800 . ?
 C3 H3B 0.9800 . ?
 C3 H3C 0.9800 . ?
 C3 N2 1.453(7) . ?
 C4 H4A 0.9800 . ?
 C4 H4B 0.9800 . ?
 C4 H4C 0.9800 . ?
 C4 N2 1.447(8) . ?
 C4 Na1 3.118(7) . ?
 C5 H5A 0.9800 . ?
 C5 H5B 0.9800 . ?
 C5 H5C 0.9800 . ?
 C5 N3 1.482(8) . ?
 C6 H6A 0.9800 . ?
 C6 H6B 0.9800 . ?
 C6 H6C 0.9800 . ?
 C6 N3 1.463(7) . ?
 C7 H7A 0.9900 . ?
 C7 H7B 0.9900 . ?
 C7 C10 1.528(9) . ?
 C7 N1 1.471(8) . ?
 C8 H8A 0.9900 . ?
 C8 H8B 0.9900 . ?
 C8 C11 1.490(9) . ?
 C8 N2 1.472(7) . ?
 C9 H9A 0.9900 . ?
 C9 H9B 0.9900 . ?
 C9 C12 1.503(10) . ?
 C9 N3 1.437(8) . ?
 C10 H10A 0.9900 . ?
 C10 H10B 0.9900 . ?
 C10 N4 1.468(7) . ?
 C11 H11A 0.9900 . ?
 C11 H11B 0.9900 . ?
 C11 N4 1.445(8) . ?
 C12 H12A 0.9900 . ?
 C12 H12B 0.9900 . ?
 C12 N4 1.487(8) . ?
 C13 C14 1.527(7) . ?
 C13 N5 1.269(7) . ?
 C13 S1 1.761(5) . ?
 C14 H14 1.0000 . ?
 C14 C15 1.520(7) . ?
 C14 Si1 1.907(5) . ?
 C15 C16 1.397(7) . ?
 C15 C20 1.379(8) . ?
 C16 H16 0.9500 . ?
 C16 C17 1.392(8) . ?
 C17 H17 0.9500 . ?
 C17 C18 1.390(8) . ?
 C18 H18 0.9500 . ?
 C18 C19 1.369(9) . ?
 C19 H19 0.9500 . ?
 C19 C20 1.385(8) . ?
 C20 H20 0.9500 . ?
 C21 H21A 0.9800 . ?
 C21 H21B 0.9800 . ?
 C21 H21C 0.9800 . ?
 C21 Si1 1.860(5) . ?
 C22 H22A 0.9800 . ?
 C22 H22B 0.9800 . ?
 C22 H22C 0.9800 . ?
 C22 Si1 1.892(6) . ?
 C23 H23A 0.9800 . ?
 C23 H23B 0.9800 . ?
 C23 H23C 0.9800 . ?
 C23 Si1 1.880(5) . ?
 C24 C25 1.540(8) . ?
 C24 C26 1.510(8) . ?
 C24 C27 1.531(8) . ?
 C24 N5 1.473(7) . ?
 C25 H25A 0.9800 . ?
 C25 H25B 0.9800 . ?
 C25 H25C 0.9800 . ?
 C26 H26A 0.9800 . ?
 C26 H26B 0.9800 . ?
 C26 H26C 0.9800 . ?
 C27 H27A 0.9800 . ?
 C27 H27B 0.9800 . ?
 C27 H27C 0.9800 . ?
 N1 Na1 2.470(5) . ?
 N2 Na1 2.490(5) . ?
 N3 Na1 2.449(5) . ?
 N4 Na1 2.495(5) . ?
 Na1 S1 2.717(2) . ?

loop_
  _geom_angle_atom_site_label_1
  _geom_angle_atom_site_label_2
  _geom_angle_atom_site_label_3
  _geom_angle
  _geom_angle_site_symmetry_1
  _geom_angle_site_symmetry_3
  _geom_angle_publ_flag
 H1A C1 H1B 109.5 . . ?
 H1A C1 H1C 109.5 . . ?
 H1B C1 H1C 109.5 . . ?
 N1 C1 H1A 109.5 . . ?
 N1 C1 H1B 109.5 . . ?
 N1 C1 H1C 109.5 . . ?
 H2A C2 H2B 109.5 . . ?
 H2A C2 H2C 109.5 . . ?
 H2B C2 H2C 109.5 . . ?
 N1 C2 H2A 109.5 . . ?
 N1 C2 H2B 109.5 . . ?
 N1 C2 H2C 109.5 . . ?
 N1 C2 Na1 53.2(3) . . ?
 Na1 C2 H2A 162.3 . . ?
 Na1 C2 H2B 77.4 . . ?
 Na1 C2 H2C 82.2 . . ?
 H3A C3 H3B 109.5 . . ?
 H3A C3 H3C 109.5 . . ?
 H3B C3 H3C 109.5 . . ?
 N2 C3 H3A 109.5 . . ?
 N2 C3 H3B 109.5 . . ?
 N2 C3 H3C 109.5 . . ?
 H4A C4 H4B 109.5 . . ?
 H4A C4 H4C 109.5 . . ?
 H4B C4 H4C 109.5 . . ?
 N2 C4 H4A 109.5 . . ?
 N2 C4 H4B 109.5 . . ?
 N2 C4 H4C 109.5 . . ?
 N2 C4 Na1 51.5(3) . . ?
 Na1 C4 H4A 158.0 . . ?
 Na1 C4 H4B 89.3 . . ?
 Na1 C4 H4C 73.0 . . ?
 H5A C5 H5B 109.5 . . ?
 H5A C5 H5C 109.5 . . ?
 H5B C5 H5C 109.5 . . ?
 N3 C5 H5A 109.5 . . ?
 N3 C5 H5B 109.5 . . ?
 N3 C5 H5C 109.5 . . ?
 H6A C6 H6B 109.5 . . ?
 H6A C6 H6C 109.5 . . ?
 H6B C6 H6C 109.5 . . ?
 N3 C6 H6A 109.5 . . ?
 N3 C6 H6B 109.5 . . ?
 N3 C6 H6C 109.5 . . ?
 H7A C7 H7B 107.7 . . ?
 C10 C7 H7A 108.8 . . ?
 C10 C7 H7B 108.8 . . ?
 N1 C7 H7A 108.8 . . ?
 N1 C7 H7B 108.8 . . ?
 N1 C7 C10 113.6(5) . . ?
 H8A C8 H8B 107.5 . . ?
 C11 C8 H8A 108.4 . . ?
 C11 C8 H8B 108.4 . . ?
 N2 C8 H8A 108.4 . . ?
 N2 C8 H8B 108.4 . . ?
 N2 C8 C11 115.4(5) . . ?
 H9A C9 H9B 107.8 . . ?
 C12 C9 H9A 109.0 . . ?
 C12 C9 H9B 109.0 . . ?
 N3 C9 H9A 109.0 . . ?
 N3 C9 H9B 109.0 . . ?
 N3 C9 C12 112.8(5) . . ?
 C7 C10 H10A 108.9 . . ?
 C7 C10 H10B 108.9 . . ?
 H10A C10 H10B 107.7 . . ?
 N4 C10 C7 113.6(5) . . ?
 N4 C10 H10A 108.9 . . ?
 N4 C10 H10B 108.9 . . ?
 C8 C11 H11A 108.8 . . ?
 C8 C11 H11B 108.8 . . ?
 H11A C11 H11B 107.7 . . ?
 N4 C11 C8 113.8(5) . . ?
 N4 C11 H11A 108.8 . . ?
 N4 C11 H11B 108.8 . . ?
 C9 C12 H12A 109.0 . . ?
 C9 C12 H12B 109.0 . . ?
 H12A C12 H12B 107.8 . . ?
 N4 C12 C9 112.8(5) . . ?
 N4 C12 H12A 109.0 . . ?
 N4 C12 H12B 109.0 . . ?
 C14 C13 S1 114.8(4) . . ?
 N5 C13 C14 114.9(4) . . ?
 N5 C13 S1 130.3(4) . . ?
 C13 C14 H14 106.6 . . ?
 C13 C14 Si1 110.6(3) . . ?
 C15 C14 C13 114.9(4) . . ?
 C15 C14 H14 106.6 . . ?
 C15 C14 Si1 110.9(3) . . ?
 Si1 C14 H14 106.6 . . ?
 C16 C15 C14 121.6(5) . . ?
 C20 C15 C14 120.9(5) . . ?
 C20 C15 C16 117.5(5) . . ?
 C15 C16 H16 119.7 . . ?
 C17 C16 C15 120.6(5) . . ?
 C17 C16 H16 119.7 . . ?
 C16 C17 H17 119.7 . . ?
 C18 C17 C16 120.6(6) . . ?
 C18 C17 H17 119.7 . . ?
 C17 C18 H18 120.6 . . ?
 C19 C18 C17 118.9(5) . . ?
 C19 C18 H18 120.6 . . ?
 C18 C19 H19 119.8 . . ?
 C18 C19 C20 120.4(6) . . ?
 C20 C19 H19 119.8 . . ?
 C15 C20 C19 122.0(5) . . ?
 C15 C20 H20 119.0 . . ?
 C19 C20 H20 119.0 . . ?
 H21A C21 H21B 109.5 . . ?
 H21A C21 H21C 109.5 . . ?
 H21B C21 H21C 109.5 . . ?
 Si1 C21 H21A 109.5 . . ?
 Si1 C21 H21B 109.5 . . ?
 Si1 C21 H21C 109.5 . . ?
 H22A C22 H22B 109.5 . . ?
 H22A C22 H22C 109.5 . . ?
 H22B C22 H22C 109.5 . . ?
 Si1 C22 H22A 109.5 . . ?
 Si1 C22 H22B 109.5 . . ?
 Si1 C22 H22C 109.5 . . ?
 H23A C23 H23B 109.5 . . ?
 H23A C23 H23C 109.5 . . ?
 H23B C23 H23C 109.5 . . ?
 Si1 C23 H23A 109.5 . . ?
 Si1 C23 H23B 109.5 . . ?
 Si1 C23 H23C 109.5 . . ?
 C26 C24 C25 109.1(6) . . ?
 C26 C24 C27 110.9(5) . . ?
 C27 C24 C25 107.7(5) . . ?
 N5 C24 C25 104.3(5) . . ?
 N5 C24 C26 111.0(4) . . ?
 N5 C24 C27 113.6(5) . . ?
 C24 C25 H25A 109.5 . . ?
 C24 C25 H25B 109.5 . . ?
 C24 C25 H25C 109.5 . . ?
 H25A C25 H25B 109.5 . . ?
 H25A C25 H25C 109.5 . . ?
 H25B C25 H25C 109.5 . . ?
 C24 C26 H26A 109.5 . . ?
 C24 C26 H26B 109.5 . . ?
 C24 C26 H26C 109.5 . . ?
 H26A C26 H26B 109.5 . . ?
 H26A C26 H26C 109.5 . . ?
 H26B C26 H26C 109.5 . . ?
 C24 C27 H27A 109.5 . . ?
 C24 C27 H27B 109.5 . . ?
 C24 C27 H27C 109.5 . . ?
 H27A C27 H27B 109.5 . . ?
 H27A C27 H27C 109.5 . . ?
 H27B C27 H27C 109.5 . . ?
 C1 N1 C7 109.6(5) . . ?
 C1 N1 Na1 115.9(4) . . ?
 C2 N1 C1 108.1(5) . . ?
 C2 N1 C7 113.7(6) . . ?
 C2 N1 Na1 99.1(4) . . ?
 C7 N1 Na1 110.1(3) . . ?
 C3 N2 C8 109.3(5) . . ?
 C3 N2 Na1 117.7(4) . . ?
 C4 N2 C3 111.3(6) . . ?
 C4 N2 C8 109.9(5) . . ?
 C4 N2 Na1 101.4(4) . . ?
 C8 N2 Na1 106.8(4) . . ?
 C5 N3 Na1 113.6(4) . . ?
 C6 N3 C5 106.1(5) . . ?
 C6 N3 Na1 103.8(4) . . ?
 C9 N3 C5 110.8(5) . . ?
 C9 N3 C6 112.2(5) . . ?
 C9 N3 Na1 110.0(4) . . ?
 C10 N4 C12 109.7(5) . . ?
 C10 N4 Na1 108.7(3) . . ?
 C11 N4 C10 111.3(5) . . ?
 C11 N4 C12 111.1(5) . . ?
 C11 N4 Na1 108.1(3) . . ?
 C12 N4 Na1 107.8(4) . . ?
 C13 N5 C24 124.9(5) . . ?
 C2 Na1 C4 120.4(2) . . ?
 N1 Na1 C2 27.72(17) . . ?
 N1 Na1 C4 139.90(19) . . ?
 N1 Na1 N2 114.06(18) . . ?
 N1 Na1 N4 73.44(16) . . ?
 N1 Na1 S1 94.42(13) . . ?
 N2 Na1 C2 93.48(18) . . ?
 N2 Na1 C4 27.06(17) . . ?
 N2 Na1 N4 73.71(16) . . ?
 N2 Na1 S1 122.57(13) . . ?
 N3 Na1 C2 136.09(19) . . ?
 N3 Na1 C4 92.29(18) . . ?
 N3 Na1 N1 108.64(17) . . ?
 N3 Na1 N2 113.78(16) . . ?
 N3 Na1 N4 72.99(17) . . ?
 N3 Na1 S1 101.00(13) . . ?
 N4 Na1 C2 83.46(19) . . ?
 N4 Na1 C4 81.04(18) . . ?
 N4 Na1 S1 163.23(14) . . ?
 S1 Na1 C2 91.00(16) . . ?
 S1 Na1 C4 115.21(15) . . ?
 C13 S1 Na1 124.07(17) . . ?
 C21 Si1 C14 114.0(2) . . ?
 C21 Si1 C22 108.3(3) . . ?
 C21 Si1 C23 109.5(3) . . ?
 C22 Si1 C14 105.8(2) . . ?
 C23 Si1 C14 109.9(2) . . ?
 C23 Si1 C22 109.2(3) . . ?

loop_
  _geom_torsion_atom_site_label_1
  _geom_torsion_atom_site_label_2
  _geom_torsion_atom_site_label_3
  _geom_torsion_atom_site_label_4
  _geom_torsion
  _geom_torsion_site_symmetry_1
  _geom_torsion_site_symmetry_2
  _geom_torsion_site_symmetry_3
  _geom_torsion_site_symmetry_4
  _geom_torsion_publ_flag
 C7 C10 N4 C11 158.8(5) . . . . ?
 C7 C10 N4 C12 -77.8(6) . . . . ?
 C7 C10 N4 Na1 39.9(6) . . . . ?
 C8 C11 N4 C10 -79.4(6) . . . . ?
 C8 C11 N4 C12 158.1(5) . . . . ?
 C8 C11 N4 Na1 40.0(6) . . . . ?
 C9 C12 N4 C10 157.1(5) . . . . ?
 C9 C12 N4 C11 -79.4(6) . . . . ?
 C9 C12 N4 Na1 38.9(6) . . . . ?
 C10 C7 N1 C1 165.4(5) . . . . ?
 C10 C7 N1 C2 -73.5(7) . . . . ?
 C10 C7 N1 Na1 36.7(7) . . . . ?
 C11 C8 N2 C3 167.8(6) . . . . ?
 C11 C8 N2 C4 -69.8(7) . . . . ?
 C11 C8 N2 Na1 39.5(6) . . . . ?
 C12 C9 N3 C5 169.5(5) . . . . ?
 C12 C9 N3 C6 -72.1(7) . . . . ?
 C12 C9 N3 Na1 43.0(6) . . . . ?
 C13 C14 C15 C16 -46.1(7) . . . . ?
 C13 C14 C15 C20 133.8(5) . . . . ?
 C14 C13 N5 C24 -178.8(4) . . . . ?
 C14 C13 S1 Na1 -46.1(4) . . . . ?
 C14 C15 C16 C17 179.4(5) . . . . ?
 C14 C15 C20 C19 -179.9(5) . . . . ?
 C15 C16 C17 C18 0.5(8) . . . . ?
 C16 C15 C20 C19 0.0(8) . . . . ?
 C16 C17 C18 C19 0.1(8) . . . . ?
 C17 C18 C19 C20 -0.6(8) . . . . ?
 C18 C19 C20 C15 0.6(9) . . . . ?
 C20 C15 C16 C17 -0.6(8) . . . . ?
 C25 C24 N5 C13 175.5(6) . . . . ?
 C26 C24 N5 C13 -67.2(7) . . . . ?
 C27 C24 N5 C13 58.5(7) . . . . ?
 N1 C7 C10 N4 -54.1(8) . . . . ?
 N2 C8 C11 N4 -57.5(7) . . . . ?
 N3 C9 C12 N4 -57.8(7) . . . . ?
 N5 C13 C14 C15 76.9(6) . . . . ?
 N5 C13 C14 Si1 -49.6(5) . . . . ?
 N5 C13 S1 Na1 135.5(4) . . . . ?
 Na1 C2 N1 C1 -121.2(5) . . . . ?
 Na1 C2 N1 C7 116.8(5) . . . . ?
 Na1 C4 N2 C3 -126.0(5) . . . . ?
 Na1 C4 N2 C8 112.8(4) . . . . ?
 S1 C13 C14 C15 -101.7(4) . . . . ?
 S1 C13 C14 Si1 131.8(3) . . . . ?
 S1 C13 N5 C24 -0.4(8) . . . . ?
 Si1 C14 C15 C16 80.2(5) . . . . ?
 Si1 C14 C15 C20 -99.8(5) . . . . ?

_shelx_res_file
;
TITL xy2025-03-49_a.res in P2(1)2(1)2(1)
    xy2025-03-49.res
    created by SHELXL-2019/3 at 10:03:19 on 11-Nov-2025
REM Old TITL XY2025-03-49_SMART_Analytical in P2(1)2(1)2(1)
REM SHELXT solution in P2(1)2(1)2(1): R1 0.137, Rweak 0.026, Alpha 0.004
REM <I/s> 0.323 for 27 systematic absences, Orientation as input
REM Flack x = 0.002 ( 0.019 ) from 2016 Parsons' quotients
REM Formula found by SHELXT: C26 N6 Na S Si
CELL 1.54184 11.6578 16.1438 17.7776 90 90 90
ZERR 4 0.0004 0.0005 0.0006 0 0 0
LATT -1
SYMM 0.5-X,-Y,0.5+Z
SYMM -X,0.5+Y,0.5-Z
SYMM 0.5+X,0.5-Y,-Z
SFAC C H N Na S Si
UNIT 108 216 20 4 4 4

L.S. 4 0 0
PLAN  18
SIZE 0.1 0.13 0.15
TEMP -173
CONF
BOND
list 4
MORE -1
BOND $H
fmap 2 53
acta
SHEL 20 0.83
REM <olex2.extras>
REM <HklSrc "%.\\XY2025-03-49.hkl">
REM </olex2.extras>

WGHT    0.052400    1.059000
FVAR       0.39979
C1    1    0.426004    0.261446    0.869723    11.00000    0.07082    0.05335 =
         0.06483    0.00677    0.00618   -0.00759
AFIX 137
H1A   2    0.484013    0.219741    0.857174    11.00000   -1.50000
H1B   2    0.352006    0.234164    0.878115    11.00000   -1.50000
H1C   2    0.449059    0.290926    0.915479    11.00000   -1.50000
AFIX   0
C2    1    0.380294    0.275484    0.741890    11.00000    0.07221    0.06699 =
         0.06753   -0.00289   -0.00980   -0.01616
AFIX 137
H2A   2    0.309723    0.244768    0.752808    11.00000   -1.50000
H2B   2    0.440871    0.236597    0.727267    11.00000   -1.50000
H2C   2    0.366283    0.314490    0.700662    11.00000   -1.50000
AFIX   0
C3    1    0.573391    0.381685    0.568522    11.00000    0.12757    0.06601 =
         0.04464   -0.01478   -0.02094    0.02234
AFIX 137
H3A   2    0.641256    0.345899    0.567032    11.00000   -1.50000
H3B   2    0.567928    0.412985    0.521426    11.00000   -1.50000
H3C   2    0.504508    0.347576    0.574772    11.00000   -1.50000
AFIX   0
C4    1    0.687967    0.486553    0.627061    11.00000    0.06422    0.08315 =
         0.05948   -0.00102    0.00934   -0.00147
AFIX 137
H4A   2    0.684892    0.523448    0.583332    11.00000   -1.50000
H4B   2    0.753430    0.448874    0.622029    11.00000   -1.50000
H4C   2    0.696657    0.519595    0.672952    11.00000   -1.50000
AFIX   0
C5    1    0.799108    0.485820    0.850514    11.00000    0.06695    0.05831 =
         0.06037   -0.00578   -0.00773   -0.00986
AFIX 137
H5A   2    0.835953    0.431391    0.853980    11.00000   -1.50000
H5B   2    0.824592    0.520624    0.892475    11.00000   -1.50000
H5C   2    0.820254    0.512170    0.802828    11.00000   -1.50000
AFIX   0
C6    1    0.648531    0.434932    0.925708    11.00000    0.09615    0.06119 =
         0.04021    0.00373   -0.01167   -0.01070
AFIX 137
H6A   2    0.565899    0.424823    0.930000    11.00000   -1.50000
H6B   2    0.673669    0.470622    0.967140    11.00000   -1.50000
H6C   2    0.689721    0.382078    0.928058    11.00000   -1.50000
AFIX   0
C7    1    0.336323    0.387248    0.829071    11.00000    0.05116    0.05880 =
         0.08481   -0.00595    0.02187   -0.00052
AFIX  23
H7A   2    0.354071    0.405040    0.881077    11.00000   -1.20000
H7B   2    0.256978    0.365395    0.828753    11.00000   -1.20000
AFIX   0
C8    1    0.483436    0.494954    0.631419    11.00000    0.06775    0.05182 =
         0.05399    0.00489   -0.01779    0.00193
AFIX  23
H8A   2    0.413248    0.461492    0.623714    11.00000   -1.20000
H8B   2    0.490463    0.533118    0.588073    11.00000   -1.20000
AFIX   0
C9    1    0.616119    0.554362    0.847434    11.00000    0.09595    0.03996 =
         0.04053   -0.01025    0.00782   -0.00548
AFIX  23
H9A   2    0.649105    0.585074    0.804359    11.00000   -1.20000
H9B   2    0.630773    0.587107    0.893528    11.00000   -1.20000
AFIX   0
C10   1    0.342309    0.462621    0.777201    11.00000    0.04280    0.06032 =
         0.07834    0.00861    0.01363    0.01142
AFIX  23
H10A  2    0.312915    0.446807    0.726968    11.00000   -1.20000
H10B  2    0.291508    0.506452    0.797378    11.00000   -1.20000
AFIX   0
C11   1    0.468550    0.545290    0.700970    11.00000    0.05856    0.05089 =
         0.06999    0.00702    0.00425    0.01458
AFIX  23
H11A  2    0.534959    0.583086    0.706139    11.00000   -1.20000
H11B  2    0.398868    0.579832    0.695555    11.00000   -1.20000
AFIX   0
C12   1    0.488824    0.546152    0.836334    11.00000    0.07998    0.03912 =
         0.06142   -0.00949    0.02228    0.01230
AFIX  23
H12A  2    0.454932    0.519693    0.881389    11.00000   -1.20000
H12B  2    0.454874    0.602100    0.831409    11.00000   -1.20000
AFIX   0
C13   1    0.853379    0.216741    0.746784    11.00000    0.04711    0.03025 =
         0.03981    0.00440    0.00528   -0.00401
C14   1    0.853707    0.226804    0.661351    11.00000    0.04087    0.03789 =
         0.03534    0.00646   -0.00298    0.00254
AFIX  13
H14   2    0.785252    0.261294    0.648385    11.00000   -1.20000
AFIX   0
C15   1    0.842277    0.146511    0.617382    11.00000    0.04355    0.04396 =
         0.03886    0.00217    0.00739   -0.00242
C16   1    0.906916    0.076479    0.635568    11.00000    0.04896    0.04130 =
         0.04419    0.00305   -0.00135   -0.00176
AFIX  43
H16   2    0.960023    0.078759    0.676046    11.00000   -1.20000
AFIX   0
C17   1    0.894209    0.003369    0.594905    11.00000    0.05671    0.04101 =
         0.05653    0.00039    0.01498   -0.00440
AFIX  43
H17   2    0.938289   -0.043937    0.608122    11.00000   -1.20000
AFIX   0
C18   1    0.817586   -0.001028    0.535129    11.00000    0.05940    0.05576 =
         0.04368   -0.01406    0.01695   -0.02023
AFIX  43
H18   2    0.808813   -0.050964    0.507450    11.00000   -1.20000
AFIX   0
C19   1    0.754965    0.067844    0.516819    11.00000    0.05420    0.06268 =
         0.03969   -0.00356    0.00455   -0.00695
AFIX  43
H19   2    0.702851    0.065904    0.475774    11.00000   -1.20000
AFIX   0
C20   1    0.767110    0.140315    0.557750    11.00000    0.04678    0.05638 =
         0.03787    0.00245    0.00499   -0.00082
AFIX  43
H20   2    0.722288    0.187188    0.544334    11.00000   -1.20000
AFIX   0
C21   1    1.118307    0.224481    0.622931    11.00000    0.04864    0.04513 =
         0.04269    0.00570   -0.00129   -0.00233
AFIX 137
H21A  2    1.137231    0.202138    0.672662    11.00000   -1.50000
H21B  2    1.181569    0.259310    0.605114    11.00000   -1.50000
H21C  2    1.106235    0.178720    0.587585    11.00000   -1.50000
AFIX   0
C22   1    0.949579    0.327850    0.532234    11.00000    0.05602    0.05471 =
         0.04519    0.01694    0.00471    0.00268
AFIX 137
H22A  2    0.928703    0.281355    0.499542    11.00000   -1.50000
H22B  2    1.016520    0.356438    0.511308    11.00000   -1.50000
H22C  2    0.885047    0.366585    0.535509    11.00000   -1.50000
AFIX   0
C23   1    1.010234    0.377819    0.694312    11.00000    0.07053    0.04046 =
         0.04429   -0.00009    0.00416   -0.00854
AFIX 137
H23A  2    0.941342    0.412565    0.695847    11.00000   -1.50000
H23B  2    1.075183    0.410605    0.675916    11.00000   -1.50000
H23C  2    1.027207    0.357300    0.744985    11.00000   -1.50000
AFIX   0
C24   1    0.966757    0.174326    0.855092    11.00000    0.05604    0.04647 =
         0.04310    0.00797   -0.00055   -0.00014
C25   1    1.088346    0.137141    0.858074    11.00000    0.05754    0.11205 =
         0.04466    0.01914   -0.01308    0.01306
AFIX 137
H25A  2    1.092422    0.088927    0.824686    11.00000   -1.50000
H25B  2    1.105812    0.120027    0.909709    11.00000   -1.50000
H25C  2    1.144164    0.178808    0.841726    11.00000   -1.50000
AFIX   0
C26   1    0.964843    0.253901    0.899764    11.00000    0.10553    0.05933 =
         0.03859    0.00161   -0.01384   -0.00890
AFIX 137
H26A  2    1.016325    0.294325    0.876280    11.00000   -1.50000
H26B  2    0.990350    0.242906    0.951333    11.00000   -1.50000
H26C  2    0.886614    0.276099    0.900664    11.00000   -1.50000
AFIX   0
C27   1    0.884156    0.110627    0.888783    11.00000    0.06684    0.04552 =
         0.04506    0.01585    0.00019    0.00142
AFIX 137
H27A  2    0.806633    0.134026    0.890499    11.00000   -1.50000
H27B  2    0.908981    0.096478    0.939859    11.00000   -1.50000
H27C  2    0.883978    0.060599    0.857560    11.00000   -1.50000
AFIX   0
N1    3    0.415471    0.320321    0.807732    11.00000    0.05371    0.04093 =
         0.05422   -0.00514    0.00561   -0.00744
N2    3    0.582999    0.438912    0.631297    11.00000    0.06043    0.04654 =
         0.03208   -0.00183   -0.00343    0.00365
N3    3    0.672869    0.475651    0.853932    11.00000    0.06796    0.04021 =
         0.03525   -0.00492   -0.00009   -0.00574
N4    3    0.458528    0.496446    0.768766    11.00000    0.04732    0.03855 =
         0.05939    0.00019    0.01114    0.00557
N5    3    0.946865    0.190485    0.774574    11.00000    0.04980    0.04226 =
         0.03575    0.00709    0.00288    0.00031
NA1   4    0.597141    0.379052    0.760043    11.00000    0.04391    0.03329 =
         0.03427   -0.00397    0.00198    0.00051
S1    5    0.722355    0.241185    0.790789    11.00000    0.05027    0.04423 =
         0.04835    0.00726    0.01111    0.00818
SI1   6    0.985238    0.287628    0.629445    11.00000    0.04839    0.03533 =
         0.03418    0.00470    0.00165    0.00123
HKLF 4


REM  xy2025-03-49_a.res in P2(1)2(1)2(1)
REM wR2 = 0.1468, GooF = S = 1.051, Restrained GooF = 1.051 for all data
REM R1 = 0.0570 for 5013 Fo > 4sig(Fo) and 0.0730 for all 6116 data
REM 328 parameters refined using 0 restraints

END

WGHT      0.0524      1.0590

REM Highest difference peak  0.348,  deepest hole -0.243,  1-sigma level  0.059
Q1    1   0.3151  0.3965  0.7630  11.00000  0.05    0.35
Q2    1   0.4239  0.5186  0.6656  11.00000  0.05    0.32
Q3    1   0.5034  0.5684  0.7784  11.00000  0.05    0.31
Q4    1   0.4088  0.3260  0.8793  11.00000  0.05    0.27
Q5    1   0.7091  0.2406  0.7171  11.00000  0.05    0.26
Q6    1   0.7495  0.5178  0.8059  11.00000  0.05    0.25
Q7    1   0.9773  0.3417  0.6635  11.00000  0.05    0.24
Q8    1   0.6642  0.2426  0.7488  11.00000  0.05    0.24
Q9    1   0.7868  0.2445  0.7550  11.00000  0.05    0.22
Q10   1   0.5986  0.3972  0.6803  11.00000  0.05    0.22
Q11   1   0.4331  0.5005  0.7404  11.00000  0.05    0.21
Q12   1   0.7101  0.2413  0.8692  11.00000  0.05    0.21
Q13   1   0.7442  0.3019  0.7830  11.00000  0.05    0.21
Q14   1   0.6958  0.2189  0.6799  11.00000  0.05    0.21
Q15   1   0.7354  0.5048  0.7430  11.00000  0.05    0.21
Q16   1   0.7343  0.3774  0.7646  11.00000  0.05    0.20
Q17   1   0.5570  0.2391  0.7807  11.00000  0.05    0.20
Q18   1   0.9943  0.2807  0.7113  11.00000  0.05    0.20
;
_shelx_res_checksum                57581
_shelx_hkl_file
;
   0   0  -2 9684.95   81.92
   0   0  -2 9999.00   60.78
   0   0  -3    1.67    2.91
   0   0  -3   -0.50    1.27
   0   0   3    0.54    2.75
   0   0   4 4696.96   88.13
   0   0  -4 4940.14   84.15
   0   0  -4 4739.44   82.02
   0   0  -4 4876.43   59.91
   0   0  -5   -2.65    3.82
   0   0   5   -3.77    3.76
   0   0  -5    0.96    3.79
   0   0  -6   10.28    5.28
   0   0   6    4.45    4.47
   0   0  -6    9.74    5.30
   0   0  -7   -4.12    5.34
   0   0   7   -9.23    6.23
   0   0  -7   -6.68    7.17
   0   0   8 2519.71   89.05
   0   0  -8 2657.49   91.90
   0   0  -8 2896.80   99.06
   0   0  -8 2834.74   93.62
   0   0  -9   -3.35    5.67
   0   0  -9    1.67    6.57
   0   0  -9    4.35    6.57
   0   0   9    4.94    8.01
   0   0  10  405.21   42.30
   0   0 -10  424.56   43.47
   0   0 -10  436.91   46.86
   0   0 -10  391.13   41.24
   0   0 -11   -2.10    4.59
   0   0 -11   -3.37    7.16
   0   0 -11   -2.60    8.06
   0   0  11    2.64    5.55
   0   0  12  390.68   44.77
   0   0 -12  592.45   60.92
   0   0 -12  495.46   52.78
   0   0 -12  499.04   49.97
   0   0 -13    0.10    7.00
   0   0 -13    5.86    5.00
   0   0 -14  131.04   17.59
   0   0 -14  129.81   16.40
   0   0 -14  170.97   33.89
   0   0 -14  103.77   25.46
   0   0 -15   -1.75    3.15
   0   0 -15   -1.34    2.54
   0   0 -15   -8.39   11.86
   0   0 -16   46.94   11.43
   0   0 -16   46.53   10.44
   0   0 -17    0.07    3.01
   0   0 -17   -0.79    3.77
   0   0 -18   65.30   12.37
   0   0 -18   41.42    9.45
   0   0 -19   -2.94    4.96
   0   0 -19    1.58    3.59
   0   0 -20    1.71    4.02
   0   0 -20   -0.37    2.17
   0   0 -21   -3.85    2.77
   0   0 -21   -0.87    1.45
   0   0 -22    6.09    2.78
   0  -1   0    0.24    1.01
   0  -1   0    0.70    1.30
   0  -1   1  423.49   17.61
   0  -1  -1  315.70   10.34
   0  -1  -1  366.17    9.29
   0   1  -1  407.12   14.63
   0  -1  -1  331.17   13.13
   0  -1   1  421.57   13.68
   0  -1  -1  368.51   13.79
   0  -1   2  521.00   23.06
   0  -1  -2  380.10   14.98
   0   1  -2  497.56   18.10
   0  -1  -2  477.01   14.07
   0  -1   2  489.19   14.23
   0  -1  -2  453.98   19.05
   0   1   3  772.38   29.47
   0  -1   3  868.16   33.79
   0  -1  -3  694.22   24.86
   0   1  -3  809.95   26.15
   0  -1  -3  659.48   17.50
   0  -1   3  747.01   17.99
   0  -1  -3  791.82   29.19
   0   1   4   20.95    6.05
   0  -1   4   20.89    7.54
   0  -1  -4   27.46    6.33
   0  -1  -4   24.09    3.09
   0   1  -4   20.25    5.09
   0  -1  -4   24.17    7.56
   0   1  -4   23.64    6.11
   0   1   5  560.08   32.06
   0  -1   5  552.93   34.59
   0  -1  -5  531.62   28.67
   0  -1  -5  552.57   32.52
   0   1  -5  585.89   31.93
   0   1  -5  549.32   25.21
   0  -1  -6  279.00   25.03
   0   1   6  281.56   24.52
   0  -1   6  290.77   26.31
   0   1  -6  269.70   23.77
   0  -1  -6  237.83   21.51
   0  -1  -6  298.08   25.34
   0   1  -6  318.05   25.66
   0   1  -6  267.19   18.28
   0  -1  -7 1321.32   60.96
   0  -1  -7 1182.71   52.99
   0   1  -7 1286.34   57.39
   0  -1   7 1474.55   68.37
   0   1   7 1365.48   59.68
   0  -1  -7 1354.59   59.63
   0   1  -7 1384.46   58.67
   0  -1  -8   42.65   14.35
   0   1  -8   46.45   11.58
   0  -1  -8   39.80   12.08
   0  -1  -8   46.66   13.18
   0   1  -8   39.54   12.09
   0  -1   8   24.25   11.33
   0   1   8   33.01   10.42
   0  -1   9  241.99   30.88
   0   1   9  253.70   30.85
   0   1  -9  280.53   30.95
   0  -1  -9  276.24   33.41
   0  -1  -9  277.35   33.00
   0  -1  -9  235.85   27.24
   0   1  -9  234.00   30.58
   0   1 -10   17.26    9.43
   0  -1 -10   27.68   13.26
   0  -1  10   10.48    7.41
   0   1  10   13.63    8.01
   0   1 -10   10.08    7.32
   0  -1 -10   15.66    7.19
   0  -1 -10    8.73    6.66
   0   1 -10   15.35    7.41
   0   1 -11   12.24    8.73
   0  -1 -11   19.75   11.42
   0   1  11   12.57    9.08
   0  -1  11   23.04   11.60
   0   1 -11    8.61    7.01
   0  -1 -11   15.09    9.05
   0   1 -11   21.27   10.84
   0  -1 -11   26.36   11.83
   0   1 -12   50.77   18.77
   0  -1 -12   39.86   14.04
   0   1 -12   64.02   18.24
   0  -1  12   52.30   16.21
   0   1 -12   72.33   19.37
   0  -1 -12   72.25   22.74
   0  -1 -13   24.62   11.68
   0   1 -13   39.11   14.24
   0   1 -13   60.60   20.04
   0  -1 -13   59.53   18.73
   0   1 -13   71.25   21.57
   0   1 -14  405.37   29.94
   0  -1 -14  379.89   28.43
   0  -1 -14  339.37   29.13
   0  -1 -14  395.74   53.94
   0   1 -14  426.55   56.49
   0  -1 -14  284.23   43.93
   0   1 -15   20.33    7.67
   0  -1 -15   24.83    8.25
   0   1 -15   15.14   10.18
   0  -1 -15   53.61   21.94
   0   1 -15   29.32    9.58
   0  -1 -15   21.92    6.86
   0  -1 -16   29.74    8.67
   0   1 -16   33.88    9.65
   0  -1 -16   29.29    9.22
   0   1 -16   36.95    9.73
   0   1 -17   75.54   13.68
   0  -1 -17   70.58   12.37
   0  -1 -17   68.64   13.22
   0   1 -17   62.45   12.95
   0  -1 -17   37.66    9.36
   0  -1 -18   22.33    8.60
   0   1 -18    7.13    4.13
   0   1 -18   18.41    7.56
   0  -1 -18   27.58    9.53
   0   1 -19   29.45    7.00
   0  -1 -19   68.26   12.51
   0   1 -19   77.96   12.47
   0   1 -19   42.23    9.11
   0  -1 -19   38.90    8.07
   0  -1 -20   -2.83    3.32
   0   1 -20    3.25    3.43
   0  -1 -20   -4.34    3.45
   0   1 -20    2.13    2.21
   0  -1 -21    6.58    3.49
   0  -1 -21    1.23    2.65
   0   1 -22    5.77    2.00
   0  -1 -22   12.84    3.47
   0  -2   0   22.84    5.15
   0   2   0   23.02    4.80
   0  -2  -1   84.89    8.13
   0  -2   1  113.63   11.55
   0  -2  -1  112.92    9.81
   0  -2   1  118.19   10.15
   0  -2  -1   87.82    9.54
   0   2   1   81.59    5.75
   0   2  -1  132.27   10.85
   0  -2  -2  799.21   18.82
   0  -2  -2  767.77   21.11
   0  -2  -2  772.10   28.65
   0  -2   2  829.58   27.11
   0  -2  -2  718.31   27.21
   0   2  -2  819.47   29.52
   0  -2  -3  282.16   13.77
   0  -2   3  343.98   24.22
   0  -2  -3  290.13   19.88
   0  -2   3  294.62   15.76
   0  -2  -3  282.76   13.60
   0   2  -3  294.71   18.78
   0  -2  -4  230.45   15.10
   0   2   4  241.60   19.10
   0  -2   4  295.58   24.18
   0  -2  -4  263.96   21.83
   0  -2   4  244.30   14.42
   0  -2  -4  203.08   14.02
   0   2  -4  275.14   19.25
   0  -2  -5  927.83   42.97
   0  -2  -5  718.31   31.16
   0  -2   5  948.38   50.25
   0   2   5  946.17   41.69
   0  -2  -5  889.03   42.94
   0  -2   5  809.79   25.47
   0  -2  -5  696.21   25.18
   0   2  -5  879.23   36.48
   0  -2   6  374.08   33.31
   0   2   6  314.56   26.11
   0  -2  -6  281.34   21.37
   0   2  -6  320.54   23.29
   0  -2  -6  328.38   28.41
   0  -2  -6  314.24   28.37
   0   2  -6  345.43   26.83
   0   2  -7   -0.49    2.79
   0  -2  -7    3.49    3.94
   0  -2  -7  -13.21    8.43
   0   2  -7   -9.16    8.36
   0  -2  -7    3.25    6.07
   0  -2   7  -12.87   12.33
   0   2   7  -10.98    7.94
   0  -2  -8   28.20   12.45
   0   2  -8   26.95    7.22
   0   2  -8   27.00    8.95
   0  -2  -8   26.07   10.25
   0  -2  -8   27.58    8.61
   0   2   8   25.24    9.82
   0  -2   8   14.48    7.63
   0   2  -8   18.35    8.58
   0  -2  -9    2.27    5.16
   0   2  -9    0.26    4.27
   0  -2  -9    2.42    4.23
   0   2  -9   12.63   10.08
   0  -2   9   11.98    8.73
   0   2   9    4.84    5.67
   0  -2  -9   12.64    8.44
   0   2 -10  116.21   23.40
   0  -2 -10   92.69   22.36
   0  -2 -10  107.61   18.06
   0   2 -10  119.02   23.34
   0  -2  10   98.12   23.88
   0   2  10   74.06   16.11
   0  -2 -10  100.72   22.34
   0  -2 -11   27.73   12.29
   0   2 -11   32.26   12.96
   0   2 -11   33.20   12.63
   0  -2  11   22.16    6.09
   0   2  11   25.06    9.58
   0  -2 -11   25.16   11.66
   0   2 -12  163.15   30.61
   0  -2 -12  177.57   31.70
   0   2 -12  150.60   28.06
   0  -2 -12  129.52   29.09
   0  -2  12  123.76   26.48
   0   2 -12  153.09   31.01
   0   2 -13    2.26    5.00
   0   2 -13   14.56   16.18
   0  -2 -13   -4.19   10.93
   0  -2  13    2.46    7.65
   0   2 -13   38.61   18.15
   0  -2 -13    8.53    7.08
   0  -2 -14   -6.66    5.35
   0   2 -14    4.10    3.28
   0   2 -14    1.98    6.53
   0  -2 -14    4.27    9.64
   0  -2 -14   -9.37   10.77
   0   2 -14   21.61   18.02
   0  -2 -14    3.05    3.41
   0  -2 -15   28.40    8.39
   0   2 -15   33.87    9.63
   0  -2 -15    5.17   12.01
   0  -2 -15   39.26   16.19
   0   2 -15   56.99   21.79
   0  -2 -15   31.92   10.18
   0   2 -16   35.72    9.81
   0  -2 -16   28.70    8.57
   0   2 -16   30.43    9.03
   0  -2 -16   28.23    9.31
   0   2 -17  109.79   16.41
   0  -2 -17   97.25   15.08
   0  -2 -17   89.15   15.07
   0   2 -17   82.37   14.45
   0  -2 -18    0.71    4.66
   0   2 -18   -3.70    4.37
   0  -2 -18    1.77    3.35
   0   2 -18   -3.81    4.98
   0   2 -19    6.36    5.98
   0  -2 -19    3.18    4.60
   0  -2 -19   -3.42    5.42
   0   2 -19   -1.73    2.68
   0   2 -20    0.43    3.15
   0  -2 -20    2.11    3.58
   0   2 -20   -0.46    2.79
   0  -2 -20   -1.44    1.77
   0  -2 -21   16.76    4.79
   0   2 -21   19.06    5.16
   0  -2 -21   10.85    4.26
   0  -2 -22    1.24    1.53
   0   2 -22   -2.53    1.87
   0  -3   0    4.21    5.72
   0   3   0    4.06    4.28
   0  -3  -1  200.60   15.79
   0  -3   1  226.79   19.65
   0  -3  -1  227.06   19.42
   0  -3   1  246.98   19.55
   0  -3  -1  239.43   16.76
   0   3   1  223.07    8.95
   0   3  -1  268.45   19.57
   0  -3   2 1238.61   47.80
   0  -3  -2 1058.62   31.62
   0  -3   2 1169.38   39.89
   0  -3  -2 1118.50   41.16
   0   3  -2 1243.28   43.87
   0  -3  -2 1103.84   39.91
   0  -3   3    5.74    5.28
   0  -3  -3    0.42    4.72
   0  -3  -3    1.61    1.34
   0  -3  -3    3.63    3.64
   0  -3   3    6.97    4.63
   0   3  -3    4.23    3.78
   0  -3  -3    4.19    2.38
   0  -3   4   -4.67    8.83
   0  -3  -4    2.93    1.87
   0  -3  -4   -0.06    4.60
   0  -3   4    5.58    4.39
   0  -3  -4    4.38    5.05
   0   3  -4    4.44    4.94
   0  -3  -4   -5.51    3.68
   0   3   5  210.65   20.36
   0  -3   5  236.44   26.72
   0  -3  -5  183.93   14.44
   0  -3  -5  194.09   21.70
   0  -3  -5  183.51   16.52
   0  -3   5  221.69   16.87
   0  -3  -5  199.68   22.43
   0   3  -5  220.21   20.84
   0  -3  -5  155.44   13.68
   0  -3  -6   64.44    9.68
   0  -3  -6   77.37   15.22
   0  -3  -6   67.35    9.90
   0  -3  -6   85.15   15.12
   0  -3   6   79.33    9.65
   0   3  -6   69.99   12.47
   0  -3   6   52.49   11.53
   0   3   6   62.32   11.59
   0  -3  -7   75.94   11.61
   0   3  -7   82.48   14.50
   0  -3  -7   75.51   16.01
   0  -3  -7   72.93   16.99
   0   3  -7   70.16   12.62
   0   3   7   92.12   16.45
   0  -3   7   97.28   25.77
   0   3   8   77.76   17.57
   0  -3   8   97.53   20.67
   0  -3  -8  102.31   15.77
   0   3  -8   86.46   16.19
   0  -3  -8  117.94   22.85
   0  -3  -8  102.14   22.90
   0   3  -8   88.60   14.56
   0  -3  -9   19.39   11.20
   0   3  -9   38.52   11.12
   0  -3  -9   18.96    6.54
   0   3  -9   16.02   10.05
   0   3   9   20.14    9.00
   0  -3   9   25.56   11.96
   0  -3  -9   20.73   12.07
   0  -3 -10  183.25   30.75
   0   3 -10  172.79   25.85
   0  -3 -10  170.76   29.41
   0  -3  10  160.10   28.77
   0   3  10  110.76   19.28
   0   3 -10  140.34   27.62
   0   3 -11   13.73    6.94
   0  -3 -11   23.50   13.70
   0   3 -11   11.86    9.44
   0  -3  11   36.19   17.27
   0  -3 -11   13.27    6.92
   0  -3 -12  133.93   29.08
   0   3 -12  110.17   25.83
   0  -3 -12   99.34   25.78
   0   3 -12  112.34   22.63
   0  -3  12  102.33   24.38
   0  -3 -13   37.12    9.96
   0  -3  13   46.33   18.10
   0  -3 -13   29.28    7.05
   0  -3 -13   50.85   18.16
   0   3 -13   49.62   18.10
   0  -3 -13   36.72   17.21
   0   3 -13   49.42   18.06
   0  -3 -14   88.08   26.50
   0   3 -14  106.58   28.25
   0  -3 -14   75.35   13.66
   0   3 -14   74.30   23.94
   0  -3 -14   78.91   25.65
   0  -3 -14   77.25   13.48
   0   3  15   28.25   14.74
   0  -3 -15   40.97   10.90
   0  -3 -15   14.70    6.26
   0   3 -15   56.55   12.07
   0  -3 -15   46.88   10.69
   0   3 -15   50.79   21.13
   0  -3 -15   31.25   15.35
   0  -3 -16   66.29   13.21
   0   3 -16   69.15   13.28
   0  -3 -16   60.09   12.39
   0   3 -17  127.15   17.36
   0  -3 -17  103.84   16.49
   0  -3 -17   85.38   15.56
   0   3 -17  102.45   16.43
   0  -3 -18   33.52    8.91
   0   3 -18   38.65    8.95
   0  -3 -18   52.43   11.27
   0   3 -18   61.46   12.25
   0  -3 -19   40.80    8.06
   0   3 -19   45.41    8.79
   0  -3 -19   61.60   11.26
   0   3 -20    5.44    2.72
   0  -3 -20   10.17    4.74
   0   3 -20    9.77    3.72
   0   3 -20   -0.74    3.18
   0  -3 -20    2.53    2.12
   0   3 -21    0.81    2.41
   0  -3 -21    1.13    2.31
   0  -3 -21    0.03    1.15
   0  -3 -22   -0.63    1.57
   0   3 -22    3.74    1.78
   0   4   0 3780.08   84.56
   0  -4   0 3649.36   85.47
   0  -4   1   94.73   15.12
   0  -4  -1   69.24   11.10
   0  -4   1   86.59   12.76
   0  -4  -1   70.52   13.36
   0   4   1   93.92    5.21
   0   4   1  100.23   14.52
   0   4  -1  105.96   14.18
   0  -4  -2  890.25   35.64
   0  -4   2  869.70   45.39
   0  -4   2  906.78   40.97
   0  -4  -2 1040.85   48.35
   0  -4  -2 1085.87   45.69
   0   4   2  860.93   24.57
   0   4  -2  835.81   41.21
   0  -4   3  149.87   25.21
   0  -4  -3   31.09    9.48
   0  -4   3  115.23   18.67
   0  -4  -3   31.09    9.44
   0   4  -3   49.42   17.27
   0  -4  -4  430.51   31.32
   0  -4  -4  376.22   18.89
   0  -4  -4  411.51   21.83
   0  -4   4  524.22   38.03
   0  -4  -4  436.86   31.85
   0  -4   4  462.02   28.75
   0  -4  -4  358.99   27.42
   0   4  -4  471.56   32.89
   0  -4  -5  207.82   23.05
   0  -4   5  200.81   25.72
   0  -4  -5  161.57   13.48
   0  -4  -5  207.56   23.83
   0  -4  -5  145.55   17.54
   0  -4   5  185.85   18.30
   0   4  -5  182.66   21.63
   0  -4  -5  162.38   13.87
   0  -4   6   30.55   12.30
   0   4   6   40.12   12.61
   0  -4  -6   59.80   13.94
   0  -4  -6   50.64   11.54
   0  -4   6   28.48    7.04
   0  -4  -6   57.23   13.42
   0   4  -6   29.45    9.60
   0  -4  -6   40.62    7.79
   0  -4  -7  302.33   32.26
   0  -4  -7  271.57   19.75
   0  -4  -7  313.51   33.95
   0  -4   7  344.03   36.05
   0   4   7  256.14   27.26
   0  -4   7  352.59   23.86
   0  -4  -7  275.46   22.20
   0   4  -7  313.51   28.68
   0   4   8  465.11   37.75
   0  -4   8  569.85   49.87
   0   4  -8  535.77   42.04
   0  -4  -8  523.81   46.02
   0   4  -8  531.21   38.68
   0  -4  -8  511.77   44.62
   0  -4  -9   19.56   11.68
   0   4  -9   13.38    3.38
   0   4  -9   29.02   12.93
   0  -4  -9   17.09   11.09
   0  -4   9   13.62    9.73
   0   4   9   17.71    8.95
   0   4  -9    8.38    7.28
   0  -4 -10   35.83   15.48
   0   4 -10   54.31   16.17
   0   4 -10   40.25   15.13
   0  -4  10   36.47   15.53
   0  -4 -10   39.92   14.59
   0  -4 -11  141.43   30.17
   0  -4  11  151.24   31.72
   0   4 -11  151.68   30.45
   0   4 -11  156.37   26.14
   0  -4 -11  125.91   25.35
   0  -4 -12  327.01   45.71
   0  -4 -12  243.80   41.47
   0  -4  12  317.10   45.97
   0   4 -12  315.23   46.37
   0   4 -13   35.11   18.99
   0  -4 -13   16.79   12.43
   0  -4  13   47.16   18.46
   0  -4 -13   13.83   11.19
   0  -4 -13   24.17    7.48
   0  -4 -13   15.81    6.24
   0   4 -14  160.26   36.16
   0   4 -14  129.28   33.33
   0  -4  14   67.11   22.50
   0  -4 -14   86.44   15.25
   0  -4 -14   96.36   14.88
   0  -4 -14   72.79   22.60
   0   4  14   77.99   26.28
   0  -4 -14   67.30   22.09
   0  -4 -15    8.56    4.82
   0  -4 -15   20.97    8.80
   0  -4 -16   65.28   14.46
   0   4 -16   91.98   15.62
   0  -4 -16   71.68   13.53
   0  -4 -17   23.80    8.38
   0   4 -17   13.81    5.90
   0  -4 -17   18.84    7.55
   0   4 -17   19.09    7.92
   0   4 -18    2.42    4.12
   0  -4 -18    3.51    3.77
   0   4 -18    6.71    5.40
   0  -4 -18   -1.72    5.33
   0   4 -19    4.28    3.24
   0  -4 -19    4.63    3.34
   0   4 -19    2.94    3.48
   0  -4 -19   -0.08    4.00
   0   4 -20   -0.09    2.70
   0  -4 -20    0.72    3.20
   0   4 -20    0.00    1.53
   0  -4 -20   -2.16    2.80
   0   4 -20   -0.82    1.67
   0  -4 -21    0.69    2.04
   0   4 -21    5.52    3.51
   0  -4 -22    1.00    1.15
   0   4 -22    0.53    1.44
   0  -5   0    2.09    7.49
   0   5   0   -5.79    7.06
   0  -5   0    4.10    5.62
   0   5   1   29.47    9.43
   0  -5  -1   17.85    5.96
   0  -5   1   30.15    8.72
   0  -5  -1   33.83   10.35
   0  -5  -2   14.40    4.73
   0  -5   2   14.46    7.22
   0  -5  -2   12.10    7.56
   0  -5   2   11.85    6.01
   0   5   2    6.40    4.36
   0   5  -2   19.72    7.94
   0  -5  -2   16.32    5.83
   0   5   2   18.84    3.21
   0  -5  -3  478.95   34.82
   0  -5  -3  388.68   25.24
   0  -5   3  500.10   40.50
   0  -5  -3  421.92   33.34
   0  -5   3  481.34   33.36
   0  -5  -3  456.89   33.88
   0   5  -3  473.76   35.90
   0   5   3  414.92   20.66
   0  -5   4   14.23    7.21
   0  -5   4   31.63    9.17
   0  -5  -4   21.38    7.04
   0  -5  -4   29.81    9.45
   0  -5  -4   19.59    6.94
   0   5  -4   32.27   10.09
   0  -5  -4   25.80    6.31
   0   5   4   14.62    5.39
   0  -5   5   34.71    9.27
   0  -5  -5   50.37   15.01
   0  -5   5   60.08   12.22
   0  -5  -5   38.19   10.05
   0  -5  -5   49.23   12.31
   0  -5  -5   36.88    6.84
   0   5  -5   50.86   12.73
   0  -5   6   89.86   18.84
   0  -5  -6   50.09    7.64
   0  -5  -6   70.34   15.35
   0  -5  -6   72.94   14.27
   0  -5   6  104.85   15.32
   0   5  -6   71.45   15.90
   0  -5  -6   46.70    7.93
   0  -5  -6   80.81   17.06
   0  -5  -7 2080.97   88.44
   0   5   7 1769.74   76.12
   0  -5   7 2123.67   97.18
   0  -5  -7 2084.26   90.52
   0   5  -7 2026.56   81.66
   0  -5  -7 1824.80   69.86
   0  -5   7 2244.72   69.65
   0  -5  -8   -4.78    9.07
   0   5  -8   -4.75    5.77
   0  -5   8    1.87    9.26
   0   5   8   -4.22    6.15
   0  -5  -8   -5.16    9.79
   0  -5  -9    4.49    8.05
   0  -5  -9   11.94    9.93
   0   5  -9   -0.76    5.22
   0   5  -9   10.39    8.26
   0  -5   9    8.12    9.81
   0   5 -10  262.61   38.19
   0   5 -10  339.29   39.70
   0  -5 -10  246.32   38.25
   0  -5  10  334.30   43.95
   0  -5 -10  286.64   39.39
   0  -5 -11   45.52   17.72
   0   5 -11   42.55   14.46
   0  -5  11   26.19   13.97
   0  -5 -11   36.07   14.58
   0   5  12   80.26   22.86
   0  -5 -12  102.24   26.53
   0  -5 -12  103.76   14.18
   0   5 -12  109.43   27.63
   0  -5 -12   84.30   12.90
   0  -5 -12   79.13   24.38
   0  -5  12  115.32   27.90
   0  -5 -13   32.69   12.79
   0  -5  13   45.08   19.89
   0   5 -13   50.59   10.06
   0   5  13   55.50   20.74
   0  -5 -13   54.90   12.37
   0  -5 -13   43.21   10.26
   0   5 -13   54.14   22.13
   0  -5 -13   51.25   19.65
   0  -5 -14    7.28    4.60
   0  -5 -14   10.64    5.84
   0  -5  14    2.85    9.23
   0  -5 -14    3.63    5.76
   0   5 -14    1.17    7.27
   0   5 -14    0.13    4.35
   0  -5 -14    5.88    7.52
   0   5 -14    2.54    1.92
   0  -5 -15   31.98    9.50
   0  -5 -15   27.00    8.28
   0   5 -16    6.45    5.76
   0  -5 -16    1.35    4.96
   0  -5 -16   -1.53    5.23
   0  -5 -17   53.46   11.35
   0  -5 -17   44.65   11.17
   0  -5 -18  104.71   15.53
   0   5 -18   71.55   12.03
   0  -5 -18   70.09   12.59
   0  -5 -19   86.80   12.83
   0  -5 -19   49.13    9.69
   0   5 -19   52.15    8.84
   0   5 -19   99.05   13.20
   0  -5 -20    3.99    3.34
   0   5 -20    6.70    3.40
   0   5 -20    2.82    2.24
   0  -5 -20    0.50    1.86
   0   5 -21   11.87    3.76
   0  -5 -21    6.38    2.55
   0   6   0  163.63   22.81
   0  -6   0  126.18   19.99
   0  -6   0  156.01   22.37
   0   6  -1  232.39   26.92
   0   6   1  246.99   27.94
   0  -6  -1  190.41   21.90
   0  -6   1  172.05   25.64
   0  -6   1  190.99   25.60
   0  -6  -1  207.35   26.71
   0   6   2  144.62   21.41
   0   6  -2  181.48   24.12
   0  -6  -2  136.63   18.41
   0  -6  -2  178.27   24.89
   0  -6   2  199.27   24.19
   0  -6  -3 2129.01   76.85
   0  -6   3 2124.84   77.75
   0  -6  -3 2020.38   81.15
   0  -6   3 2270.83   87.10
   0  -6  -3 1909.46   62.67
   0   6   3 1885.25   78.25
   0   6  -3 2158.42   83.56
   0   6   3 1882.45   37.77
   0  -6  -4   -5.39    6.65
   0  -6  -4    8.23    9.16
   0  -6  -4    1.60    5.05
   0  -6   4   -0.87    6.16
   0  -6   4   20.45   13.43
   0  -6  -4    2.80    2.80
   0   6   4    5.28    7.45
   0   6  -4    2.25    7.76
   0   6   4    1.02    1.75
   0  -6  -5  578.76   44.63
   0  -6  -5  565.39   45.28
   0  -6   5  602.44   41.49
   0  -6  -5  440.63   39.12
   0  -6   5  654.11   50.85
   0  -6  -5  497.04   29.11
   0   6  -5  557.22   43.38
   0   6   5  437.96   37.86
   0   6   5  470.33   29.61
   0  -6  -6   -8.25    9.48
   0  -6  -6   12.54   12.26
   0  -6   6   -4.17    7.40
   0  -6  -6    1.22    4.25
   0  -6   6   -0.76    7.85
   0   6   6   -1.62    5.18
   0   6  -6    1.82    5.33
   0   6   6   -5.03    5.01
   0  -6  -7  257.06   33.12
   0   6   7  162.40   23.91
   0  -6   7  235.99   32.67
   0  -6  -7  238.35   28.27
   0  -6   7  273.54   27.54
   0  -6  -7  259.39   33.77
   0   6  -7  233.63   29.98
   0   6   7  153.70   22.20
   0   6   7  167.76   23.74
   0  -6  -8   -0.74    5.89
   0  -6  -8    3.52    7.08
   0   6   8   -0.54    4.34
   0  -6   8   -7.57    9.02
   0   6  -8   -7.43    6.69
   0   6   8   -8.77    6.52
   0  -6   9  128.46   26.23
   0   6  -9  134.43   23.18
   0  -6  -9   99.97   23.46
   0  -6  -9  109.51   23.13
   0   6  -9  124.61   23.06
   0   6   9  100.66   20.00
   0  -6  10   93.26   24.84
   0  -6 -10   96.63   24.75
   0   6 -10  102.06   26.79
   0  -6 -10  118.80   27.32
   0   6  10   64.81   18.74
   0  -6  11  182.02   34.66
   0  -6 -11  151.64   30.57
   0   6 -11  175.75   34.80
   0  -6 -11  130.87   30.44
   0  -6 -12   11.60   12.41
   0  -6  12   15.68   11.73
   0  -6 -12  -10.88   11.33
   0  -6 -12   -3.14    5.16
   0  -6 -12    7.73    6.23
   0  -6 -12    6.88    4.08
   0   6 -12   -4.06   10.90
   0   6 -12   -3.07    3.14
   0  -6  13  245.83   43.46
   0  -6 -13  223.29   24.65
   0  -6 -13  173.32   35.37
   0   6 -13  245.87   45.27
   0   6 -13  246.45   22.90
   0  -6 -13  184.57   40.00
   0  -6 -13  244.78   24.12
   0  -6 -14   20.39    8.15
   0   6 -14   27.38    7.66
   0  -6 -14   24.32    8.71
   0  -6  14   16.45    8.48
   0   6 -15   20.15    6.71
   0  -6 -15    6.87    4.65
   0  -6 -15   13.69    6.78
   0   6 -16    6.21    4.14
   0  -6 -16    8.44    6.32
   0  -6 -16    3.04    3.98
   0  -6 -17   24.77    8.38
   0  -6 -17   28.85    8.12
   0   6 -17   42.56   10.01
   0  -6 -18    2.60    3.03
   0   6 -18   11.05    4.92
   0   6 -18    8.49    5.76
   0  -6 -18   -5.72    5.10
   0  -6 -19   -2.13    3.71
   0   6 -19    0.34    1.74
   0   6 -19   -0.95    3.19
   0  -6 -19    0.24    3.24
   0  -6 -20   -4.25    2.61
   0   6 -20   -2.49    2.90
   0  -6 -20   -0.65    2.31
   0   6 -21   33.60    5.46
   0  -6 -21   25.23    4.66
   0  -7   0    3.46    8.62
   0  -7   0   -2.24    7.92
   0   7   0    6.94   10.14
   0  -7   1   66.14   15.97
   0  -7  -1   74.63   18.43
   0   7   1   68.40   17.29
   0  -7   1   44.56   15.30
   0  -7  -1   48.66   14.87
   0   7  -1   83.14   19.28
   0  -7   2   33.52   12.81
   0  -7  -2   24.33   13.16
   0  -7   2   18.36    9.96
   0  -7  -2   25.66    8.94
   0   7   2   32.72   13.72
   0   7  -2   38.07   14.24
   0  -7   3   -3.27    7.96
   0  -7  -3   -1.34    6.99
   0  -7  -3    1.87    4.33
   0   7   3   -6.91    9.90
   0   7  -3   -4.14    7.11
   0   7   4   40.27   14.01
   0  -7  -4   45.19   10.71
   0   7  -4   45.57   14.57
   0  -7   4   54.23   16.70
   0  -7  -4   44.07   15.21
   0  -7   4   51.49   13.66
   0  -7  -4   57.28   18.49
   0  -7  -5   50.63   12.21
   0   7   5   55.53   15.79
   0  -7   5   69.76   19.96
   0  -7  -5   50.02    9.74
   0  -7  -5   50.26   15.54
   0  -7   5   63.85   15.27
   0  -7  -5   66.75   17.75
   0   7  -5   66.37   15.91
   0  -7  -6   57.14   16.13
   0   7   6   45.81   13.16
   0  -7   6   81.70   22.03
   0  -7  -6   57.28   14.65
   0  -7   6   90.01   16.52
   0  -7  -6   56.66   16.50
   0   7  -6   69.25   17.03
   0  -7  -7    1.70    6.50
   0   7   7    3.43    6.82
   0  -7   7    2.45   10.45
   0  -7   7   -0.81    4.13
   0  -7  -7    1.88    4.61
   0  -7  -7    1.34    7.91
   0   7  -7   -3.17    6.30
   0  -7   8  185.45   35.43
   0   7  -8  189.95   30.15
   0  -7  -8  172.62   29.50
   0  -7  -8  185.07   31.56
   0  -7  -9  122.06   25.60
   0   7  -9  141.40   26.63
   0  -7   9  145.99   32.80
   0  -7  -9  121.37   27.27
   0   7  -9  155.92   27.66
   0   7 -10  349.15   48.61
   0  -7 -10  287.06   43.73
   0  -7  10  399.10   51.23
   0  -7 -10  341.30   47.41
   0  -7 -11    1.05    2.80
   0  -7 -11    0.21    8.81
   0   7 -11   20.63   13.24
   0   7 -11    4.21    2.54
   0  -7 -11    3.25    2.78
   0  -7 -11   -2.84    5.66
   0  -7 -11   -4.91    7.29
   0  -7  11   -1.97   12.66
   0  -7 -11    3.56    2.32
   0  -7 -12   50.37   12.03
   0  -7  12   64.73   23.12
   0  -7 -12   26.45    8.75
   0  -7 -12   36.97    8.92
   0  -7 -12   39.59    8.55
   0  -7 -12   40.67   18.61
   0   7 -12   71.30   25.71
   0   7 -12   58.64   11.47
   0  -7 -13   14.90    7.24
   0  -7  13   24.65   15.83
   0  -7 -13   -1.85   14.53
   0  -7 -13   24.00    9.19
   0  -7 -13   16.21    6.83
   0  -7 -13  -13.81   18.71
   0   7 -13   18.43    6.40
   0  -7  13   11.53    9.42
   0   7 -13   31.29   15.91
   0  -7 -14   14.96    7.55
   0  -7 -14   18.26    5.87
   0   7 -14   20.98    7.54
   0  -7 -15   19.68    8.60
   0  -7 -15   23.33    8.83
   0   7 -15   22.63    6.86
   0  -7 -16   10.78    7.22
   0  -7 -16   21.23    8.42
   0   7 -16   12.19    5.71
   0  -7 -17   -2.70    3.59
   0   7 -17    4.67    4.76
   0  -7 -17    4.81    5.55
   0   7 -17    5.66    2.67
   0   7 -18    8.32    4.54
   0  -7 -18    6.14    4.34
   0  -7 -18    5.42    3.72
   0   7 -18    4.52    3.23
   0   7 -19    6.26    3.69
   0  -7 -19    2.72    3.95
   0  -7 -19    4.76    2.88
   0   7 -19    0.13    1.57
   0  -7 -20    3.07    3.11
   0   7 -20    6.73    2.58
   0  -7 -20    1.32    2.24
   0   7 -21    1.56    0.94
   0  -7 -21    2.82    1.64
   0  -8   0 1102.78   69.39
   0   8   0 1072.60   68.71
   0  -8  -1   37.42   13.42
   0  -8   1   14.75   10.97
   0  -8  -1   47.60   16.13
   0  -8   1   21.01   12.22
   0   8   1   40.50   16.66
   0   8  -1   25.34   11.15
   0  -8  -2  222.26   28.73
   0  -8   2  193.87   33.60
   0  -8  -2  210.42   32.10
   0  -8   2  248.82   32.52
   0   8  -2  247.65   33.79
   0   8   2  233.80   33.52
   0  -8  -3  182.14   23.86
   0  -8   3  195.84   30.80
   0   8  -3  222.36   32.94
   0   8   3  190.32   30.99
   0  -8  -3  210.71   32.02
   0  -8   3  221.69   30.02
   0   8   4   14.84    7.89
   0   8  -4   21.08   10.62
   0  -8  -4   13.50    4.95
   0  -8   4   38.87   14.29
   0  -8  -4   25.51   13.48
   0   8  -5   44.35   17.09
   0  -8   5   38.69   14.43
   0  -8  -5   43.10   14.84
   0  -8   5   50.26   16.64
   0   8   5   28.84   13.41
   0  -8  -5   54.33   20.81
   0  -8   6  582.09   58.30
   0   8  -6  520.83   51.51
   0   8   6  362.69   42.60
   0  -8   6  601.61   50.63
   0  -8  -6  452.17   46.67
   0  -8  -6  510.52   50.33
   0   8  -7   33.34   12.07
   0  -8  -7   32.64   15.48
   0  -8   7   38.04   15.27
   0   8   7   18.10    7.99
   0  -8   7   30.89    8.33
   0  -8  -7   43.84   14.46
   0  -8   8   14.18   14.85
   0   8  -8   24.43   14.17
   0  -8  -8   50.43   16.59
   0  -8   9    7.48    8.59
   0  -8  -9    2.30    8.38
   0   8  -9   -5.85    9.97
   0  -8  -9   -0.19    6.40
   0  -8 -10    4.25    2.67
   0  -8 -10    3.63    4.01
   0  -8 -10   -5.34   12.37
   0  -8  10   11.74    7.67
   0  -8 -10    1.68    3.31
   0   8 -10    3.95    3.40
   0   8 -10    2.09    8.43
   0  -8 -10    6.09    3.98
   0  -8 -10  -11.28    9.68
   0  -8 -10    0.42    2.05
   0  -8 -11   12.56    7.20
   0  -8 -11   -4.27   11.59
   0   8 -11   11.47   10.01
   0   8 -11    4.74    2.27
   0  -8 -11    5.27   13.87
   0  -8 -11   10.99    7.15
   0  -8 -11    5.32    4.19
   0  -8  11   19.76   14.27
   0  -8 -12   -1.55   14.32
   0  -8 -12    2.60    2.66
   0  -8 -12   -2.45    4.74
   0   8 -12   16.41   13.86
   0   8 -12   -4.21    3.90
   0  -8  12    7.71   11.54
   0  -8 -12   -0.53    4.69
   0  -8  12  -16.43   16.17
   0   8 -13   -0.67    2.55
   0  -8 -13    3.87    4.51
   0  -8 -13    6.29    5.75
   0  -8 -13   -1.64    5.38
   0   8 -14   20.41    6.62
   0  -8 -14   28.00    8.43
   0  -8 -14   19.38    8.06
   0   8 -15   22.29    6.49
   0  -8 -15   36.16   10.22
   0  -8 -15   20.00    8.70
   0   8 -16   -2.12    3.80
   0  -8 -16    3.45    5.33
   0  -8 -16   -0.81    5.21
   0   8 -17   27.57    6.77
   0  -8 -17   27.71    8.64
   0   8 -17   42.07    9.12
   0  -8 -17   18.76    6.91
   0   8 -18    6.93    3.35
   0  -8 -18   12.73    5.80
   0   8 -18    4.77    2.71
   0   8 -18   12.82    5.43
   0  -8 -18    7.67    4.88
   0  -8 -19    2.68    2.90
   0   8 -19    1.57    2.30
   0   8 -19    4.26    3.04
   0  -8 -19   -0.05    2.74
   0  -8 -20   13.49    3.72
   0   8 -20   27.90    5.28
   0  -9   0   10.90   10.43
   0  -9   0    1.69    4.53
   0   9   0  -10.23    9.49
   0  -9   1   99.99   23.55
   0  -9  -1   90.94   22.80
   0   9  -1   87.67   23.81
   0   9   1   80.97   21.72
   0  -9   1   68.43   21.89
   0  -9  -1   72.51   20.33
   0  -9   2   46.41   17.74
   0  -9  -2   29.37   12.72
   0  -9   2   33.49   15.77
   0  -9  -2   33.31   10.90
   0   9   2   57.40   16.96
   0   9  -2   55.12   17.98
   0  -9   3  241.96   34.94
   0  -9  -3  197.53   33.53
   0   9   3  182.42   31.41
   0   9  -3  211.53   34.72
   0  -9   3  178.47   35.29
   0  -9  -3  164.02   24.63
   0   9   4   -1.16    8.98
   0  -9   4   -2.02    7.40
   0   9  -4   10.38    6.53
   0  -9   4    1.06    5.48
   0  -9  -4   -4.16    8.93
   0   9  -5   48.38   16.90
   0  -9   5   39.27   18.08
   0   9   5   53.55   19.01
   0  -9   5   72.03   19.36
   0  -9  -5   57.23   19.52
   0   9  -6   17.53    9.83
   0  -9   6    7.07    8.80
   0   9   6   13.78   11.41
   0  -9  -6   22.72   11.41
   0  -9   6   35.31   13.79
   0  -9  -7   12.04   10.35
   0   9  -7   28.07   13.58
   0   9   7   29.15   14.18
   0  -9   7   18.75   11.80
   0  -9  -7   30.69   13.27
   0  -9   7   36.97   13.29
   0   9  -8   11.87    9.39
   0  -9   8   13.20   11.04
   0  -9  -8   15.57   11.38
   0  -9  -9   91.08   11.73
   0  -9  -9   91.92   23.76
   0  -9   9  124.10   30.59
   0   9  -9  103.42   26.81
   0  -9  -9   87.49   12.95
   0  -9  -9  104.61   16.65
   0  -9  -9   98.40   15.03
   0  -9  -9   85.64   12.83
   0   9  -9  130.39   30.97
   0   9  -9  101.40   14.12
   0  -9 -10   -0.71    2.99
   0  -9 -10   -4.52   14.81
   0  -9  10  -11.29   10.54
   0  -9 -10   -2.38    4.98
   0  -9 -10   -1.11    2.93
   0  -9 -10    5.06    5.31
   0   9 -10    4.19    3.54
   0   9 -10   -2.20   10.98
   0  -9 -11   56.58   19.75
   0  -9  11  113.23   31.28
   0  -9 -11   76.69   13.43
   0  -9 -11   81.69   13.89
   0   9 -11   96.59   14.84
   0  -9 -11   77.26   14.60
   0   9 -11  108.95   31.25
   0   9 -12   -1.65    4.39
   0  -9 -12   -3.25    4.99
   0  -9 -12   -6.60    6.21
   0  -9 -12   -2.14    5.86
   0   9 -13    7.78    5.19
   0  -9 -13    6.64    5.40
   0  -9 -13    4.00    4.21
   0  -9 -13    3.77    4.69
   0  -9 -14  132.27   19.82
   0  -9 -14  146.46   19.16
   0   9 -14  143.93   17.86
   0   9 -15    6.66    5.16
   0  -9 -15    4.27    4.99
   0  -9 -15    9.67    6.61
   0   9 -16   62.81   11.17
   0  -9 -16   62.81   11.50
   0  -9 -16   50.34   11.49
   0   9 -17   42.28    8.32
   0   9 -17   57.38   10.77
   0  -9 -17   40.02    9.40
   0  -9 -17   35.27    8.89
   0   9 -18    3.19    2.39
   0  -9 -18   11.89    5.62
   0   9 -18   20.70    5.89
   0  -9 -18   10.09    4.40
   0   9 -18    7.83    3.27
   0  -9 -19    1.23    1.78
   0   9 -19   -2.23    2.34
   0  -9 -19    0.23    2.46
   0  -9 -20   13.23    3.23
   0   9 -20   21.04    3.86
   0 -10   0   16.30   12.82
   0 -10   0    2.66    8.53
   0  10   0   21.46   15.69
   0 -10  -1  208.67   32.50
   0 -10   1  160.98   33.90
   0  10   1  197.78   36.23
   0  10  -1  205.36   36.87
   0 -10  -1  242.89   40.05
   0 -10   1  239.52   39.48
   0  10  -2  -10.40   11.70
   0 -10  -2    3.28    3.40
   0  10   2    7.84    7.83
   0 -10   2    2.91    5.90
   0 -10  -2    2.61    7.06
   0 -10   2  -10.67   10.75
   0  10   3   17.66   10.68
   0 -10   3    8.17   10.02
   0  10  -3   -5.05   11.22
   0 -10  -3    3.45    6.08
   0 -10   3   18.91   13.91
   0 -10   4   -2.93    7.98
   0  10   4  -14.10   13.60
   0  10  -4   -7.53   12.38
   0 -10  -4   -0.10    6.38
   0 -10   4    8.53   10.24
   0 -10   5   27.11   15.43
   0  10   5   22.12   14.52
   0  10  -5    4.90    7.69
   0 -10  -5   31.79   16.96
   0 -10   5   14.75   10.24
   0  10   6    9.82    6.13
   0 -10   6   37.97   17.48
   0  10  -6   38.21   15.19
   0 -10  -6   33.02   15.87
   0 -10   6   49.54   18.65
   0  10  -7   93.86   24.93
   0 -10  -7   95.11   25.60
   0 -10   7  114.37   25.79
   0 -10   7  144.53   35.98
   0 -10  -8  132.91   16.35
   0 -10  -8  101.20   12.53
   0  10  -8  103.23   27.04
   0 -10  -8  139.36   17.55
   0 -10   8  135.32   33.98
   0  10  -8  133.09   16.29
   0 -10  -8  115.07   17.83
   0 -10  -8  101.06   15.13
   0 -10  -9  268.57   28.09
   0 -10  -9  227.29   23.03
   0 -10   9  349.52   56.15
   0  10  -9  287.57   24.62
   0  10  -9  301.59   48.01
   0  10  -9  246.34   42.78
   0 -10  -9  282.36   27.13
   0 -10  -9  272.51   24.53
   0 -10 -10   46.40   10.94
   0 -10 -10   13.87    8.54
   0 -10 -10   59.89   11.77
   0 -10  10   86.19   28.77
   0 -10 -10   62.37   14.33
   0 -10 -10   47.18   11.20
   0  10 -10   44.50   17.31
   0  10 -10   63.02   12.47
   0 -10 -11   37.18   10.33
   0  10 -11   43.38   10.35
   0 -10 -11   36.66    9.76
   0 -10 -11   43.81   10.55
   0 -10 -12   -1.75    4.98
   0  10 -12    3.64    3.78
   0 -10 -12    7.44    5.31
   0 -10 -12    7.98    4.63
   0  10 -13    2.88    2.65
   0  10 -13    7.13    5.49
   0 -10 -13   15.57    7.46
   0 -10 -13   12.55    6.88
   0 -10 -13   12.24    7.47
   0  10 -14   31.54    8.51
   0 -10 -14   29.99    8.86
   0 -10 -14   25.93    9.21
   0  10 -15   -1.18    3.24
   0 -10 -15   -5.85    5.75
   0 -10 -15   -3.28    5.28
   0  10 -16   24.08    6.79
   0 -10 -16   26.08    7.88
   0 -10 -16    8.05    4.73
   0 -10 -17   21.06    6.64
   0  10 -17   44.67    8.53
   0 -10 -17   33.05    7.38
   0  10 -17   36.01    7.27
   0 -10 -18    1.30    2.43
   0  10 -18    0.00    1.38
   0  10 -18    1.12    1.52
   0  10 -18    4.43    3.01
   0 -10 -18    2.19    2.80
   0  10 -19    2.57    1.83
   0 -10 -19   -5.33    2.90
   0  11   0  -17.35   17.67
   0 -11   0  -10.68    9.53
   0 -11   0  -10.17   11.55
   0  11   1  -16.41   17.61
   0 -11   1    1.36    8.09
   0 -11  -1    6.20    5.81
   0  11  -1  -16.74   16.56
   0 -11   1   -6.34   14.32
   0 -11  -1   -9.10   13.96
   0  11  -2   -6.47   10.84
   0  11   2  -16.56   16.64
   0 -11   2   -1.36    8.87
   0 -11   2    5.98    7.30
   0 -11  -2  -19.36   17.20
   0 -11   3   25.42   14.57
   0  11   3   -0.09    6.07
   0 -11  -3    5.45    7.82
   0 -11   3   21.24    7.71
   0  11  -3   14.04   13.11
   0 -11   4   19.34   13.63
   0  11   4   15.62   11.90
   0 -11   4   21.61   12.66
   0 -11  -4   44.36   19.59
   0  11  -4   15.58   14.86
   0 -11   5   13.66   12.56
   0  11   5    3.14    8.60
   0  11  -5    8.10    5.67
   0 -11  -5    6.04    6.82
   0 -11   5   -0.81    8.08
   0 -11  -6   41.66   10.01
   0 -11  -6   66.90   23.56
   0 -11   6   58.89   19.24
   0 -11  -6   52.34   10.38
   0 -11   6   88.32   26.90
   0  11   6   10.91   12.24
   0 -11   6   55.28   12.78
   0  11  -6   55.57   21.30
   0 -11  -6   54.15   12.49
   0  11  -6   45.78    9.96
   0 -11   7   58.27   12.53
   0 -11  -7   37.85   10.57
   0 -11  -7   39.36    8.74
   0 -11   7   52.94   16.67
   0 -11  -7   40.47   17.57
   0  11  -7   51.14   19.80
   0 -11   7   57.63   25.33
   0 -11  -7   37.38    7.98
   0 -11  -7   39.01    8.77
   0  11  -7   45.57    9.66
   0  11  -8   65.89   11.68
   0  11  -8   44.55   15.97
   0  11  -8   72.84   24.45
   0 -11   8   69.80   25.01
   0 -11  -8   76.84   14.93
   0 -11  -8   72.92   13.53
   0 -11  -8   53.02   10.80
   0 -11  -8   55.03   10.23
   0 -11  -9   10.42    3.55
   0 -11   9   17.28    9.75
   0 -11  -9   11.05    5.89
   0 -11  -9    7.86    4.61
   0  11  -9   14.86    6.25
   0  11  -9    7.40    5.39
   0 -11  -9   18.91    8.38
   0 -11 -10   -2.89    5.76
   0 -11 -10    6.84    6.04
   0  11 -10    2.85    3.83
   0 -11 -10    1.93    4.38
   0 -11 -11    3.71    3.81
   0  11 -11    3.19    3.40
   0 -11 -11   10.85    7.41
   0 -11 -11   -0.63    4.55
   0 -11 -12   31.56   10.23
   0  11 -12   22.80    6.43
   0 -11 -12   29.94    9.85
   0 -11 -12   33.00   10.22
   0  11 -13   49.10    9.38
   0 -11 -13   31.36   10.75
   0 -11 -13   59.08   11.83
   0 -11 -13   41.60   11.21
   0  11 -13   64.92   12.53
   0 -11 -14   30.37    9.70
   0  11 -14   36.97    9.89
   0 -11 -14   37.06   10.04
   0  11 -15  177.38   18.66
   0 -11 -15  119.19   17.28
   0 -11 -15  173.16   19.27
   0 -11 -16   26.21    7.01
   0  11 -16   44.58    8.76
   0 -11 -16   41.66    9.47
   0 -11 -17    6.02    3.99
   0  11 -17   18.37    5.11
   0 -11 -17    4.11    3.42
   0  11 -17    9.92    3.77
   0 -11 -18    3.44    2.79
   0  11 -18    6.15    2.75
   0  11 -18    1.03    1.20
   0 -12   0   28.18   17.35
   0 -12   0   17.21    5.66
   0 -12   0   21.68    6.48
   0  12   0   27.54   16.97
   0 -12   0   33.67   17.36
   0 -12   1  223.48   39.18
   0 -12  -1  223.13   20.25
   0 -12   1  230.67   20.67
   0 -12  -1  198.89   18.65
   0 -12   1  233.41   20.30
   0 -12   1  288.56   48.12
   0 -12  -1  226.60   46.32
   0  12  -1  175.63   38.35
   0  12   1  184.86   39.08
   0 -12  -2   56.99   10.25
   0 -12   2   60.14   10.38
   0  12  -2   59.05   24.89
   0 -12   2   76.75   26.28
   0 -12  -2   65.85   22.26
   0  12   2   60.10   22.11
   0 -12   2   51.60   20.56
   0 -12  -2   52.68    9.95
   0 -12   2   58.01   10.08
   0 -12   3   29.52    8.32
   0 -12  -3   37.77   18.03
   0 -12   3   52.77   21.09
   0 -12   3   31.03    7.74
   0 -12  -3   23.37    6.51
   0 -12   3   30.93    7.31
   0 -12  -3   26.08    7.27
   0  12  -3   37.22   19.25
   0 -12   3   29.00   18.05
   0  12   3   26.09   14.47
   0 -12   4    2.85    4.01
   0 -12  -4   -3.31    4.80
   0 -12   4   -2.18    3.71
   0 -12  -4    9.19   11.28
   0 -12   4   -1.63    6.49
   0 -12  -4    0.66    1.88
   0 -12   4    3.32    2.46
   0  12  -4   -0.03    2.31
   0  12  -4    3.78    7.51
   0  12   4    6.08    7.89
   0 -12   4   -1.68    5.97
   0 -12   5    3.38    4.00
   0 -12   5    9.18    4.88
   0 -12  -5    5.79    4.83
   0 -12  -5   16.38   12.67
   0 -12   5   -0.81    7.16
   0 -12   5    3.29    2.43
   0 -12  -5    0.64    2.15
   0  12  -5    8.62    4.91
   0  12  -5   11.72    9.85
   0 -12  -5    3.19    4.68
   0 -12   5   15.06   15.77
   0  12   5   -0.27    8.80
   0 -12   6   23.20    8.43
   0  12  -6   10.58    5.08
   0 -12   6   11.34    4.69
   0 -12  -6   14.83    5.20
   0 -12  -6   13.93   10.51
   0 -12   6   22.63   10.50
   0 -12   6   -3.37    9.41
   0  12   6   -5.16   13.34
   0  12  -6   12.78   14.86
   0 -12  -6   33.65   10.35
   0 -12  -6   12.17    5.09
   0 -12  -6    4.40    3.55
   0 -12  -7   52.54   10.94
   0 -12  -7   82.33   16.63
   0 -12  -7   80.20   14.35
   0 -12  -7   79.32   13.67
   0 -12  -7   53.61    9.38
   0  12  -7   74.90   13.09
   0  12  -7   72.37   24.99
   0 -12   7   91.20   16.28
   0  12  -7   62.39   21.35
   0 -12   7  104.71   30.86
   0  12  -8   57.14   21.93
   0 -12  -8   69.63   12.01
   0 -12  -8   99.53   17.61
   0  12  -8   75.84   12.59
   0 -12  -8   91.89   14.82
   0 -12  -8   94.44   16.25
   0  12  -9    9.66    4.96
   0 -12  -9    4.02    4.61
   0 -12  -9    6.49    4.12
   0 -12  -9    7.58    5.58
   0 -12  -9    1.98    4.05
   0  12 -10   98.17   15.49
   0 -12 -10   80.38   14.92
   0 -12 -10   86.31   14.28
   0 -12 -10   87.29   16.80
   0  12 -11    2.02    4.39
   0 -12 -11    0.88    5.07
   0 -12 -11    4.88    5.56
   0 -12 -11    1.51    5.07
   0 -12 -12   41.42   10.22
   0 -12 -12   34.18    9.21
   0  12 -12   36.49    7.99
   0  12 -12   34.23    9.54
   0 -12 -12   17.54    7.40
   0 -12 -13   -1.03    3.97
   0 -12 -13    3.95    5.95
   0  12 -13   -0.67    2.72
   0  12 -13    4.92    4.04
   0 -12 -13   -1.45    5.27
   0 -12 -14   13.00    6.94
   0  12 -14    6.89    4.95
   0 -12 -14    9.68    6.73
   0 -12 -15    9.50    5.42
   0  12 -15    5.78    3.99
   0 -12 -15    5.32    4.33
   0  12 -16   71.48    9.90
   0 -12 -16   64.39    9.96
   0  12 -17    0.06    1.72
   0  12 -17   -1.01    1.53
   0 -12  18   -2.04    1.49
   0  12 -18    0.55    1.07
   0 -13   0   -2.49    4.42
   0 -13   0    6.00    3.82
   0 -13   0    4.49    7.21
   0 -13   0   -1.42    3.54
   0 -13   1  257.40   22.34
   0 -13  -1  245.05   22.26
   0 -13  -1  266.24   22.33
   0 -13   1  249.51   22.38
   0 -13   1  299.45   49.62
   0 -13  -1  277.36   48.86
   0  13   1  166.18   38.00
   0  13  -1  175.57   38.57
   0 -13   1  255.17   24.92
   0 -13  -1  180.16   22.49
   0 -13   1  199.75   43.09
   0 -13   2   67.60   24.25
   0 -13  -2   54.55   23.94
   0  13  -2    3.93    9.90
   0 -13  -2   36.72    8.61
   0 -13  -2   26.10    9.83
   0 -13   2   24.01    8.80
   0 -13   2   39.08    8.81
   0 -13   2   58.36   10.82
   0 -13  -2   40.31   10.34
   0  13   2   13.91    8.35
   0 -13   2   27.59   14.56
   0 -13   3  514.89   31.74
   0 -13  -3  418.26   27.80
   0 -13  -3  460.80   65.14
   0 -13   3  581.50   68.97
   0  13  -3  405.25   60.97
   0  13   3  270.69   44.25
   0 -13   3  481.80   35.24
   0 -13  -3  384.75   30.31
   0 -13   3  490.37   63.69
   0 -13   3  529.27   32.64
   0 -13  -3  494.61   32.81
   0 -13   4   93.31   15.90
   0 -13  -4   59.08   12.62
   0 -13  -4   72.57   11.97
   0 -13   4   76.22   12.15
   0 -13  -4   63.66   11.78
   0 -13   4  107.29   29.60
   0 -13  -4   61.30   22.46
   0 -13   4  100.30   30.90
   0  13   4   51.66   24.00
   0  13  -4   45.42   17.25
   0  13  -4   66.06   10.99
   0 -13   4   80.72   12.76
   0 -13   5    2.24    4.01
   0 -13  -5   -1.91    4.23
   0 -13   5   -0.59    3.25
   0 -13  -5   10.62   14.63
   0 -13   5    4.52    9.07
   0 -13  -5   -3.18    3.75
   0 -13   5   -4.44    3.97
   0 -13   5  -17.78   17.45
   0  13   5  -10.16   12.30
   0  13  -5   -3.95    4.26
   0 -13  -5    2.57    4.21
   0  13  -5   -1.38    8.75
   0 -13   6   14.86    6.97
   0 -13   6   24.26    7.43
   0 -13  -6   15.35    7.24
   0 -13  -6   11.65    4.66
   0 -13   6   16.87    5.82
   0  13  -6   11.91    5.46
   0 -13  -7   62.98   15.00
   0 -13  -7   42.83    9.77
   0 -13   7   49.17    8.99
   0  13  -7   54.26   10.86
   0 -13   7   72.36   12.55
   0 -13  -7   41.21   10.52
   0 -13  -7   44.32    9.06
   0 -13  -8   -0.86    4.48
   0 -13  -8   -1.85    3.92
   0 -13  -8    2.78    4.54
   0  13  -8  -11.48    6.38
   0 -13  -9    8.14    6.83
   0 -13  -9   17.77    7.15
   0  13  -9   21.14    7.36
   0  13 -10    5.51    5.43
   0 -13 -10   -0.35    5.46
   0 -13 -10   -6.21    7.79
   0 -13 -10   -0.20    4.51
   0  13 -11   72.83   13.03
   0 -13 -11   78.89   14.50
   0 -13 -11   53.75   13.26
   0 -13 -11   75.18   12.94
   0 -13 -12   21.51    8.42
   0 -13 -12   20.51    7.67
   0 -13 -12   13.84    6.84
   0  13 -12   20.31    7.29
   0  13 -12   14.13    4.48
   0 -13 -13    1.53    6.06
   0 -13 -13   -2.92    4.80
   0  13 -13    0.68    3.58
   0  13 -13    3.34    2.69
   0 -13 -14   -2.90    4.04
   0  13 -14    3.00    3.79
   0 -13  15   62.44    8.67
   0  13 -15   48.44    8.47
   0  13 -16   -2.27    2.33
   0  13 -16    1.91    2.08
   0 -13  16   -0.31    1.53
   0  13 -17    1.12    1.46
   0 -13  17    5.17    2.01
   0  13 -17    1.96    1.41
   0 -14   0   33.36    9.37
   0 -14   0   21.58    6.80
   0 -14   0   16.40    5.29
   0 -14  -1   53.92   10.84
   0 -14   1   63.82   11.66
   0 -14  -1   51.95   11.60
   0 -14   1   69.89   12.72
   0 -14   1   54.90   12.57
   0 -14  -1   55.10   11.88
   0 -14   2   66.08   12.53
   0 -14  -2   78.78   12.54
   0 -14  -2   61.51   12.71
   0 -14   2   72.01   12.67
   0 -14   2   76.55   14.25
   0 -14  -2   54.10   12.06
   0 -14  -3   32.57    9.48
   0 -14   3   35.38   10.26
   0 -14  -3   34.90    9.17
   0 -14   3   32.17    8.42
   0 -14   3   35.21    9.27
   0 -14  -3   38.29    9.93
   0 -14   4  109.73   15.27
   0 -14  -4  107.13   15.40
   0 -14   4   95.20   14.22
   0 -14  -4   82.38   13.01
   0  14  -4   77.24   11.98
   0 -14  -4   60.61   12.09
   0 -14   4  122.14   17.84
   0  14  -5   24.05    7.32
   0 -14  -5   21.77    7.78
   0 -14   5   26.16    8.63
   0 -14   5   24.93    7.84
   0 -14  -5   19.61    7.69
   0 -14  -5   16.71    6.05
   0 -14   5   24.07    7.60
   0  14  -6    4.58    3.59
   0 -14   6    2.18    3.13
   0 -14  -6   15.93    7.55
   0 -14  -6    5.80    3.39
   0 -14   6   11.49    3.53
   0  14  -7    8.80    4.70
   0 -14   7   21.30    6.34
   0 -14  -7    9.34    3.76
   0 -14  -7   11.58    6.07
   0 -14   7   17.60    6.29
   0 -14   8  240.34   21.42
   0 -14  -8  186.57   22.13
   0  14  -8  168.31   18.75
   0  14  -9    5.16    4.19
   0 -14  -9    9.41    6.66
   0 -14   9    9.94    5.35
   0 -14  10   76.17   11.84
   0  14 -10   54.41   10.62
   0 -14 -10   56.91   12.58
   0  14 -11   -3.05    4.60
   0 -14 -11    3.04    6.02
   0 -14  11    3.15    4.46
   0 -14 -12    2.88    3.80
   0  14 -12   -1.69    1.94
   0  14 -12    0.41    4.08
   0 -14  12    3.54    4.43
   0 -14 -13   -0.47    4.11
   0  14 -13    4.19    4.04
   0  14 -13   -3.53    2.95
   0 -14  13    5.75    4.00
   0  14 -14    0.78    2.89
   0 -14  14   -4.57    3.51
   0  14 -15    0.77    1.79
   0 -14  15    9.05    3.15
   0  14 -16   43.38    5.48
   0 -14  16   44.98    5.18
   0  14 -16   31.32    4.92
   0 -15   0   -1.53    3.07
   0 -15   0    3.97    4.26
   0 -15   0    1.69    4.22
   0 -15   1  101.33   15.53
   0 -15  -1   86.26   14.58
   0 -15   1   93.19   14.08
   0 -15  -1   99.13   14.46
   0 -15   1   77.02   14.16
   0 -15  -1   72.67   13.68
   0 -15  -2   -4.18    4.58
   0 -15   2   -0.37    2.90
   0 -15  -2    8.49    5.03
   0 -15   2    9.77    5.59
   0 -15  -2   -4.59    5.66
   0 -15   2   12.83    6.83
   0 -15  -3  148.36   17.67
   0 -15   3  136.67   16.84
   0 -15  -3  143.05   17.88
   0 -15   3  173.85   19.21
   0 -15   3  140.90   18.53
   0 -15  -3   91.91   14.41
   0 -15  -4    2.84    2.84
   0 -15   4    3.29    3.22
   0 -15  -4   15.76    6.95
   0 -15   4    7.59    4.72
   0 -15  -4   17.44    8.36
   0 -15   4   16.60    6.91
   0  15  -5   -0.60    2.87
   0 -15   5   -0.49    4.04
   0 -15  -5    0.74    2.46
   0 -15   5   -0.63    2.66
   0 -15   5   -4.77    3.91
   0 -15  -5    1.60    5.62
   0 -15   6  148.28   16.49
   0 -15  -6  142.86   16.41
   0 -15  -6  134.52   18.23
   0 -15   6  184.95   19.43
   0  15  -6  132.73   15.72
   0  15  -7   14.73    6.04
   0 -15  -7   11.63    6.02
   0 -15   7    5.08    4.46
   0 -15   7    5.27    2.93
   0 -15  -7    3.48    2.96
   0  15  -8   17.13    5.65
   0 -15  -8   18.97    7.88
   0 -15   8   22.56    6.69
   0 -15   9  225.81   20.46
   0 -15  -9  197.45   21.97
   0  15  -9  184.54   18.55
   0  15 -10    2.80    3.10
   0 -15  10    0.63    3.14
   0 -15 -10    5.12    4.26
   0 -15  11   53.99    9.28
   0 -15 -11   32.14    7.56
   0  15 -11   40.60    8.65
   0  15 -11   36.69    6.89
   0 -15 -12    2.06    3.43
   0  15 -12   -0.76    2.59
   0  15 -12    4.27    2.88
   0 -15  12    4.37    3.04
   0  15 -13   17.96    5.05
   0 -15  13   23.67    5.18
   0  15 -14   14.74    4.38
   0 -15  14   17.78    4.17
   0  15 -15    7.65    2.35
   0  15 -15    4.79    2.08
   0 -15  15    6.63    2.21
   0 -16   0  143.90   18.87
   0 -16   0  150.77   18.42
   0 -16   0  107.28   16.00
   0 -16  -1   31.64    9.49
   0 -16   1   21.11    8.44
   0 -16  -1   29.66    9.59
   0 -16   1   43.56   10.62
   0 -16   1   35.69    9.76
   0 -16  -1   25.79    8.26
   0 -16   2   18.42    6.78
   0 -16  -2   14.80    6.12
   0 -16   2   31.52    8.86
   0 -16  -2   27.47    8.67
   0 -16   2   25.17    8.23
   0 -16  -2   34.28    9.19
   0 -16  -3    0.23    3.64
   0 -16   3   -5.72    4.65
   0 -16  -3    2.63    4.07
   0 -16   3    1.27    3.12
   0 -16   3    0.89    4.40
   0 -16  -3   -2.48    5.22
   0 -16   4   66.85   12.04
   0 -16  -4   34.18    7.19
   0 -16   4   62.39   12.23
   0 -16  -4   60.71   12.50
   0 -16   4   57.69   11.17
   0 -16  -4   59.22   11.48
   0 -16   5   77.62   11.99
   0 -16  -5   70.02   11.69
   0 -16  -5   95.38   15.21
   0 -16   5   97.02   14.17
   0  16  -6   14.43    4.84
   0 -16  -6   17.61    6.49
   0 -16   6    9.99    5.70
   0 -16  -6    7.25    4.25
   0 -16   6    7.96    3.42
   0  16  -7    1.60    2.70
   0 -16  -7    1.11    4.33
   0 -16   7    5.23    3.23
   0 -16  -7    0.59    3.05
   0 -16   7   -0.54    2.87
   0  16  -8   26.40    6.59
   0 -16  -8   20.47    7.34
   0 -16   8   42.84    9.05
   0  16  -9    0.60    2.01
   0 -16  -9    7.07    5.75
   0 -16   9   -7.07    4.66
   0  16 -10   17.85    5.65
   0 -16  10   27.79    7.03
   0 -16 -10   10.35    5.46
   0 -16 -11    4.42    4.74
   0  16 -11    6.39    3.44
   0  16 -11    2.06    2.17
   0 -16  11    0.34    2.26
   0  16 -12    0.00    0.99
   0  16 -12    3.73    2.80
   0 -16  12   -1.24    2.51
   0 -16  13   30.98    4.96
   0  16 -13   24.60    4.73
   0 -17   0    7.58    4.85
   0 -17   0    3.12    4.16
   0 -17   0    2.04    4.24
   0 -17  -1    7.83    5.19
   0 -17   1   10.78    5.20
   0 -17   1   22.14    7.83
   0 -17  -1   17.32    7.17
   0 -17   1   17.75    6.41
   0 -17  -1   12.18    5.49
   0 -17   2    6.07    4.08
   0 -17  -2    1.92    2.45
   0 -17  -2    1.59    4.39
   0 -17   2    7.04    3.90
   0 -17  -2    1.10    3.92
   0 -17   2    5.93    4.50
   0 -17  -3   26.40    6.44
   0 -17  -3   51.56   11.09
   0 -17   3   57.31   10.86
   0 -17   3   50.80    9.88
   0 -17  -3   53.66    9.93
   0 -17  -4   -3.84    5.27
   0 -17   4    2.78    5.57
   0 -17  -4    1.21    3.52
   0 -17   4    3.93    3.44
   0 -17   5   -1.82    3.88
   0 -17  -5   -0.48    4.40
   0 -17   5    1.53    3.01
   0 -17  -5   -1.17    2.88
   0 -17  -6    9.27    5.32
   0 -17   6   19.34    6.26
   0 -17   6   16.68    4.91
   0 -17  -6    4.46    2.80
   0  17  -7    0.03    1.91
   0 -17   7   -1.97    2.82
   0 -17  -7   -3.36    4.37
   0 -17  -7   -1.04    1.55
   0 -17   7    3.45    2.68
   0  17  -8    9.21    3.88
   0 -17   8   14.00    5.08
   0 -17  -8    2.74    3.87
   0  17  -9    2.96    2.31
   0 -17  -9    1.40    2.82
   0 -17   9    1.74    2.07
   0 -17 -10    0.45    2.27
   0  17 -10    0.26    1.72
   0  17 -10    0.73    1.83
   0 -17  10    3.33    2.72
   0 -17 -11   10.95    3.71
   0  17 -11    5.25    2.67
   0  17 -11   15.65    3.74
   0 -17  12    1.74    1.60
   0 -18   0   92.91   12.95
   0 -18   0   87.54   12.14
   0 -18  -1   -2.93    2.68
   0 -18   1    8.60    4.74
   0 -18  -1    1.47    3.13
   0 -18   1    9.47    5.16
   0 -18  -1    1.25    3.72
   0 -18  -2    2.11    3.13
   0 -18   2   -0.56    3.61
   0 -18  -2    4.25    3.60
   0 -18   2   -1.73    4.01
   0 -18   3   -4.20    4.62
   0 -18  -3    2.16    2.87
   0 -18  -3    3.47    4.23
   0 -18   3   -2.43    3.52
   0 -18  -4    5.38    3.70
   0 -18   4   -1.25    2.74
   0 -18  -4    4.15    2.96
   0 -18   4    1.29    3.19
   0 -18  -5   12.59    4.56
   0 -18   5    9.65    3.27
   0 -18  -5    6.78    4.36
   0 -18   5    6.46    3.25
   0 -18  -6    1.62    2.35
   0 -18   6   -3.05    2.50
   0 -18  -6   -4.04    3.66
   0 -18   6   -1.25    3.12
   0 -18  -7   -0.85    1.28
   0 -18   7   -1.61    2.34
   0 -18  -7    0.99    2.80
   0 -18  -8   10.86    3.87
   0 -18   8   20.38    5.01
   0  18  -9    0.00    1.20
   0 -18   9    3.16    2.54
   0 -18  -9    1.52    1.89
   0 -18  10   15.02    3.26
   0 -18 -10    8.18    2.55
   0 -19   0    2.64    3.99
   0 -19   0    1.65    2.80
   0 -19  -1    4.20    3.49
   0 -19   1   11.96    4.59
   0 -19  -1    4.47    3.43
   0 -19   1   11.94    4.68
   0 -19  -2   19.89    5.60
   0 -19   2   13.90    4.27
   0 -19  -2   21.07    5.65
   0 -19   2   18.54    4.86
   0 -19   3    5.32    3.44
   0 -19  -3    5.76    3.53
   0 -19  -3    0.48    2.19
   0 -19   3    5.35    3.15
   0 -19  -4    1.23    2.51
   0 -19   4    6.83    3.39
   0 -19   4    4.32    2.67
   0 -19  -4    2.86    2.50
   0 -19  -5    8.40    4.23
   0 -19   5    8.60    3.58
   0 -19   5    3.84    2.09
   0 -19  -5    1.61    1.63
   0 -19  -6   41.42    6.47
   0 -19   6   53.29    7.06
   0 -19   7    0.39    1.43
   0 -19  -7    1.85    2.00
   0 -19   8    4.54    1.62
   0 -19  -8    4.49    1.95
   0 -20   0    0.30    1.33
   0 -20   0    4.89    2.44
   0 -20   1   60.06    6.93
   0 -20  -1   53.25    6.61
   0 -20  -1   33.55    5.37
   0 -20   1   39.88    5.80
   0 -20  -2   -0.40    1.26
   0 -20   2    1.00    1.36
   0 -20  -2    2.20    1.92
   0 -20   2    0.54    1.33
   0 -20  -3    0.45    1.33
   0 -20   3   -2.63    1.89
   0 -20  -3    1.57    1.74
   0 -20   3    1.62    1.47
   0 -20  -4   -0.81    1.00
   0 -20   4   -1.89    1.64
  -1   0   0   -0.32    1.03
   1   0   0    0.11    1.38
  -1   0   0    1.83    1.84
   1   0   0    1.11    1.17
   1   0   1  317.62   12.03
  -1   0   1  318.75   16.25
  -1   0  -1  315.14   14.69
   1   0  -1  322.88   15.28
   1   0   1  309.26   15.50
   1   0  -1  313.90   14.61
  -1   0  -1  302.42   14.84
  -1   0  -2  210.38   14.69
   1   0  -2  202.10    9.37
  -1   0  -2  226.68   14.49
   1   0  -2  217.48   14.25
   1   0   2  183.10   10.24
   1   0   2  197.07   10.42
  -1   0   2  198.39   16.52
  -1   0  -3 2839.93   63.43
   1   0  -3 2676.67   44.59
  -1   0  -3 2929.69   61.98
  -1   0  -3 2865.99   55.72
  -1   0   3 2990.38   67.96
   1   0   3 2795.10   49.02
  -1   0  -4  712.00   36.23
   1   0   4  771.06   30.41
  -1   0   4  752.05   38.86
   1   0  -4  722.00   27.74
  -1   0  -4  834.61   37.41
  -1   0  -4  789.91   31.66
  -1   0  -5  664.22   36.74
  -1   0   5  613.04   38.43
   1   0   5  560.69   30.19
   1   0  -5  583.86   28.93
  -1   0  -5  698.03   38.02
  -1   0  -5  621.64   30.35
  -1   0   5  584.92   15.56
  -1   0  -5  579.56   17.37
   1   0   6   40.21    8.49
  -1   0   6   42.65   10.34
  -1   0  -6   52.19   11.95
  -1   0  -6   60.30   12.27
   1   0  -6   46.47    9.32
   1   0  -7   11.46    6.49
   1   0   7   31.11   10.79
  -1   0  -7   14.39    8.77
  -1   0  -7   25.09   10.41
   1   0  -7   28.12    9.77
  -1   0   8  555.01   47.82
   1   0   8  614.12   41.07
  -1   0  -8  688.27   46.33
   1   0  -8  654.71   45.35
  -1   0  -8  648.66   46.61
   1   0  -8  590.88   39.81
  -1   0  -8  670.83   47.17
   1   0  -8  648.07   41.70
  -1   0   9  125.93   24.04
   1   0   9  140.85   21.52
   1   0  -9  145.69   22.07
  -1   0  -9  148.06   24.89
  -1   0  -9  141.72   25.40
   1   0  -9  148.37   25.55
  -1   0  -9  128.23   23.30
   1   0  -9  129.94   22.21
  -1   0 -10   -1.93    5.25
   1   0 -10   -0.20    7.07
  -1   0 -10    2.15    7.80
   1   0 -10   -7.64   13.40
  -1   0 -10    7.94   14.19
   1   0 -10   -4.05    5.53
   1   0  10    3.09    5.08
  -1   0  10   -6.13    9.01
  -1   0  11  300.08   40.47
  -1   0 -11  362.60   44.16
   1   0 -11  297.45   35.68
  -1   0 -11  358.55   42.96
   1   0 -11  356.16   42.94
  -1   0 -11  326.79   38.56
   1   0 -11  309.25   38.64
  -1   0  12   53.62   16.10
  -1   0 -12   60.77   20.82
   1   0 -12   31.24   10.51
  -1   0 -12   68.40   18.07
  -1   0 -12   75.99   22.73
   1   0 -12   46.61   16.56
  -1   0  13   -9.61    9.13
   1   0 -13    4.64    9.46
  -1   0 -13    7.56    7.30
  -1   0 -13    7.88    7.31
  -1   0 -13   21.27   13.04
  -1   0 -14   10.94    5.05
   1   0 -14   39.15    8.85
  -1   0 -14    4.88    2.86
   1   0 -14   26.52   10.05
  -1   0 -14    3.98   10.13
   1   0 -14   28.03   15.82
  -1   0 -14    2.08    5.59
  -1   0 -15   11.85    6.95
   1   0 -15    8.67    4.54
   1   0 -15   11.22    6.70
  -1   0 -15    3.74    4.55
  -1   0 -15   -7.95    9.48
   1   0 -15   11.99   10.29
  -1   0 -15   -9.61   15.01
  -1   0 -16   14.04    6.51
   1   0 -16   22.74    8.34
  -1   0 -16   22.73    7.58
   1   0 -16   23.44    7.29
  -1   0 -17   -8.91    6.23
   1   0 -17   10.44    6.87
   1   0 -17    9.69    6.19
  -1   0 -17    7.15    5.10
   1   0 -18   41.52    9.69
   1   0 -18   44.75   11.30
  -1   0 -18   34.47    8.01
  -1   0 -18   61.62   11.93
   1   0 -18   69.32   12.98
   1   0 -19   -1.38    3.00
  -1   0 -19    1.42    2.91
   1   0 -19    5.86    4.60
  -1   0 -19    7.21    4.80
   1   0 -19   14.93    5.82
   1   0 -20   -1.06    3.05
   1   0 -20   -1.35    3.59
  -1   0 -20    4.45    4.45
   1   0 -20    4.69    3.64
   1   0 -21    4.43    3.21
  -1   0 -21    4.00    2.51
   1   0 -22    8.65    2.96
  -1   0 -22    2.53    1.67
   1   1 -22   11.36    3.18
  -1  -1 -22    7.81    2.45
   1   1 -21    8.24    3.67
   1   1 -21   21.73    5.65
  -1  -1 -21   13.18    4.32
   1   1 -20    6.90    4.19
   1   1 -20    7.77    4.42
   1   1 -20   14.02    5.40
  -1  -1 -20   10.20    4.86
   1   1 -19   -4.50    3.99
  -1  -1 -19    3.40    2.98
   1   1 -19    3.67    2.63
   1   1 -19   10.47    6.29
  -1  -1 -19   -1.83    3.88
  -1  -1 -18   88.43   14.11
  -1  -1 -18   57.67   10.44
   1   1 -18   74.63   14.12
   1   1 -18   97.11   15.62
  -1  -1 -17    2.07    2.29
   1   1 -17    9.62    5.80
  -1  -1 -17    5.02    6.80
   1   1 -17   11.65    7.10
  -1  -1 -16    0.05    3.40
   1   1 -16    5.17    4.59
  -1  -1 -16    9.42    4.82
   1   1 -16    4.48    4.34
   1   1 -15   83.93   14.15
  -1  -1 -15   89.18   14.90
   1   1 -15   78.32   15.16
  -1  -1 -15   62.75   12.41
  -1  -1 -15   57.12   19.28
   1   1 -15   68.05   24.35
  -1  -1 -15   50.96   20.62
   1   1 -14  210.79   21.94
  -1  -1 -14  189.98   20.05
  -1  -1 -14  142.42   32.25
  -1  -1 -14  150.21   19.01
  -1  -1 -14  204.68   38.27
   1   1 -14  219.67   38.48
  -1   1  13   82.60   20.71
  -1  -1 -13  181.88   36.09
   1   1 -13  192.62   35.32
  -1  -1 -13  190.80   33.62
  -1   1  12   35.24   16.11
   1   1 -12   39.16   16.22
  -1  -1 -12   42.87   17.61
  -1  -1 -12   24.58   14.42
  -1  -1 -12   30.69   11.76
   1   1 -12   17.10    6.63
   1   1 -12   33.44   16.36
  -1   1  11   53.61   16.87
   1  -1  11   45.08   14.35
  -1  -1 -11   32.26   14.80
   1   1 -11   42.65   13.92
  -1  -1 -11   39.48   15.26
   1   1 -11   41.80   12.83
  -1  -1 -11   48.21   14.47
   1   1 -11   35.34   14.19
   1  -1  10  346.02   36.77
  -1   1  10  333.25   40.59
  -1  -1 -10  344.19   36.28
   1   1 -10  289.81   34.51
  -1  -1 -10  370.95   41.77
   1   1 -10  329.93   34.04
   1   1 -10  355.42   40.03
  -1  -1 -10  371.24   41.81
   1  -1   9    1.41    7.27
  -1   1   9    9.08    8.15
  -1  -1  -9    8.00    6.00
  -1  -1  -9    0.25    4.75
   1   1  -9    2.98    5.54
  -1  -1  -9    1.74    7.06
   1   1  -9    1.00    4.93
  -1  -1  -8   68.18   15.63
   1   1  -8   72.18   14.41
  -1  -1  -8   62.15   14.39
  -1   1   8   38.32   12.79
   1  -1   8   48.87   12.58
  -1  -1  -8   77.80   16.64
  -1  -1  -7   41.32   11.80
   1   1  -7   42.42   10.38
  -1  -1  -7   46.38   11.51
  -1  -1  -7   45.45   12.19
  -1   1   7   86.20   24.11
   1  -1   7   44.98   11.69
  -1  -1  -6    3.82    5.13
   1   1  -6   -4.16    4.48
  -1  -1  -6   13.95    8.24
  -1  -1  -6    1.77    1.04
  -1  -1  -6    6.66    7.19
   1   1  -6   19.00    3.62
  -1   1   6   23.02   16.61
   1  -1   6    3.24    5.23
  -1  -1  -5 1386.20   53.66
   1   1  -5 1304.62   41.07
  -1  -1  -5 1323.27   50.06
   1  -1   5 1360.28   50.99
  -1   1   5 1368.93   56.73
  -1  -1  -5 1295.97   49.16
  -1  -1  -5 1239.88   31.82
   1   1  -5 1172.83   28.04
   1   1  -4 1482.67   37.96
  -1  -1  -4 1527.42   50.91
  -1  -1  -4 1448.13   47.03
   1  -1   4 1516.29   48.71
  -1   1   4 1493.34   54.03
  -1  -1  -4 1474.86   46.41
  -1  -1  -4 1448.02   35.79
   1   1  -4 1409.62   30.33
  -1  -1  -3  276.19   20.02
   1   1  -3  283.59   13.24
  -1  -1  -3  254.97   18.60
  -1   1   3  286.49   21.63
   1  -1   3  290.00   18.88
  -1  -1  -3  288.45   17.81
  -1  -1  -3  276.98   15.96
   1   1  -3  260.46   12.74
   1   1  -2  621.27   14.17
  -1  -1  -2  679.51   26.12
   1  -1   2  758.94   26.35
  -1  -1  -2  662.12   25.48
  -1  -1  -2  682.89   23.35
  -1  -1  -2  686.62   24.21
  -1   1   2  555.25   14.77
  -1  -1  -1 1158.16   27.56
  -1  -1  -1 1181.08   31.04
   1  -1   1 1264.60   32.45
  -1   1   1 1208.59   16.14
  -1  -1  -1 1194.18   28.93
  -1  -1  -1 1189.92   24.63
  -1   1   1 1189.68   25.74
   1  -1   1 1251.55   29.55
   1   1  -1 1210.09   31.59
   1  -1   0   90.73    8.26
  -1  -1   0   83.71    7.06
  -1  -1   0   83.54    7.26
  -1   1   0   80.33    6.57
  -1  -1   0   75.42    5.15
  -1  -1   0   79.30    8.35
   1   1   0   86.63    7.79
   1  -1   0   86.46    6.59
  -1   1   0   77.38    7.59
  -1  -1   1 1184.16   30.48
   1  -1  -1 1240.89   31.17
  -1  -1   1 1131.87   32.47
  -1   1  -1 1235.31   31.16
   1  -1  -1 1216.32   25.55
   1  -1  -1 1145.72   27.79
   1   1   1 1157.86   32.73
  -1   1  -1 1277.24   33.52
   1  -1  -2  633.72   22.52
  -1  -1   2  688.22   23.19
  -1  -1   2  747.06   31.06
  -1   1  -2  749.83   28.83
   1  -1  -2  665.61   22.98
   1   1   2  644.31   26.62
  -1   1  -2  752.31   28.37
   1  -1  -2  743.15   26.03
   1  -1  -3  281.69   17.55
  -1   1  -3  339.34   21.92
   1   1   3  304.10   12.72
   1  -1  -3  296.48   18.60
  -1  -1   3  323.22   16.48
   1  -1  -3  322.20   19.53
  -1   1  -3  357.65   20.99
   1  -1  -4 1330.77   41.89
  -1   1  -4 1416.01   49.49
  -1  -1   4 1610.21   57.87
   1   1   4 1399.05   35.67
   1  -1  -4 1283.91   44.73
  -1  -1   4 1461.59   33.09
  -1   1  -4 1487.00   46.84
   1  -1  -4 1461.34   45.11
  -1   1  -5 1479.26   54.81
   1  -1  -5 1289.57   46.33
   1   1   5 1325.11   41.40
  -1  -1   5 1441.16   61.32
  -1   1  -5 1227.11   53.18
   1  -1  -5 1261.16   48.91
  -1   1  -5 1349.89   46.63
  -1  -1   5 1301.93   29.07
   1  -1  -6    0.47    4.76
   1  -1  -6   -6.54    8.43
  -1   1  -6   -2.30    6.61
  -1   1  -6    5.80    3.64
  -1   1  -6   -1.31    6.20
   1  -1  -6    1.00    3.12
   1  -1  -7   41.56   11.90
  -1  -1   7   52.26   15.76
   1   1   7   33.06    7.77
  -1   1  -7   54.21   14.47
   1  -1  -7   61.78   15.35
  -1   1  -7   33.49    8.90
  -1   1  -7   38.18   13.50
   1  -1  -7   25.93    7.17
  -1   1  -8   68.00   16.30
   1  -1  -8   55.67   12.49
   1  -1  -8   58.64   15.16
   1  -1  -8   52.42   13.03
  -1   1  -8   67.57   15.26
  -1  -1   8   77.45   18.78
   1   1   8   52.74   12.22
   1  -1  -9    9.55    5.49
   1  -1  -9   -7.75    6.50
  -1   1  -9    7.17    8.62
   1  -1  -9    6.73    4.63
  -1   1  -9   25.86   13.04
   1   1   9    0.35    6.70
  -1  -1   9   16.94   11.23
  -1  -1  10  339.10   40.66
   1   1  10  283.27   30.02
  -1   1 -10  409.76   42.52
   1  -1 -10  386.55   42.97
  -1   1 -10  414.36   43.47
   1  -1 -10  321.72   35.87
  -1   1 -10  336.83   42.48
   1  -1 -10  316.19   33.06
   1  -1 -11   31.66   14.00
  -1   1 -11   21.82    6.25
  -1  -1  11   32.74   13.77
  -1   1 -11   39.97   16.80
  -1   1 -11   31.32   11.52
   1  -1 -11   33.97   13.23
  -1   1 -12   38.91   14.07
   1  -1 -12   46.09   17.09
  -1   1 -12   40.46   15.71
   1  -1 -12   44.41   16.44
  -1   1 -12   36.10   14.27
  -1  -1  12   33.94   10.80
   1  -1 -13  165.82   33.58
  -1   1 -13  159.65   31.83
  -1  -1  13  105.96   24.45
  -1   1 -13  140.08   30.96
   1  -1 -13  111.79   25.17
  -1   1 -13  156.03   32.92
  -1   1 -14  183.20   35.48
  -1   1 -14  154.39   18.66
   1  -1 -14  211.48   23.72
  -1   1 -14  220.15   39.39
   1  -1 -14  196.34   37.38
  -1   1 -14  169.17   34.65
   1  -1 -14  233.55   22.75
  -1   1 -14  197.05   20.80
   1  -1 -15   78.91   15.70
  -1   1 -15   55.59   11.25
  -1   1 -15   62.50   21.42
   1  -1 -15   71.95   22.45
  -1   1 -15   81.65   14.08
   1  -1 -15   72.23   13.38
   1   1  15   45.88   18.67
   1  -1 -16   15.66    7.54
  -1   1 -16   38.83   11.01
  -1   1 -16   18.55    7.42
   1  -1 -16   12.58    7.27
   1  -1 -17   15.79    7.90
  -1   1 -17    2.52    2.31
   1  -1 -17   13.11    7.27
  -1   1 -17   -0.73    5.37
   1  -1 -17    2.79    2.95
   1  -1 -18   62.27   11.84
   1  -1 -18   76.26   14.45
  -1   1 -18   56.68   10.82
   1  -1 -18  111.88   15.88
  -1   1 -18   95.18   14.67
   1  -1 -19   -3.21    3.40
   1  -1 -19   -0.91    3.41
  -1   1 -19   -2.55    3.44
   1  -1 -19   -0.19    3.71
   1  -1 -20    5.52    3.24
  -1   1 -20    7.76    4.08
   1  -1 -20   12.61    5.20
   1  -1 -21   11.66    4.38
   1  -1 -21   11.50    3.88
  -1   1 -21   15.28    4.35
   1  -1 -22   14.13    3.52
  -1   1 -22    7.07    2.62
   1   2 -22    7.28    2.57
  -1  -2 -22    5.60    2.13
   1   2 -21    1.99    2.60
   1   2 -21    2.50    3.06
  -1  -2 -21   13.17    4.82
   1   2 -21   16.87    4.83
   1   2 -20   10.48    4.63
   1   2 -20    5.89    4.18
  -1  -2 -20    8.69    4.84
   1   2 -20    3.57    3.23
  -1  -2 -19   15.61    6.64
   1   2 -19   13.92    5.72
   1   2 -19   11.71    5.76
  -1  -2 -19    9.60    4.08
   1   2 -18    6.35    5.61
  -1  -2 -18    8.31    5.93
  -1  -2 -18    0.64    2.84
   1   2 -18    2.73    3.93
   1   2 -17   19.11    7.40
  -1  -2 -17   18.90    7.61
  -1  -2 -17   12.48    5.71
   1   2 -17   17.63    7.77
   1   2 -16   18.75    8.14
  -1  -2 -16   23.44    8.05
   1   2 -16   10.64    5.38
  -1  -2 -16   12.70    5.15
  -1  -2 -15   -1.72    9.11
   1   2 -15    4.91    7.48
  -1  -2 -15    2.07    4.04
  -1  -2 -15   -1.00    3.41
   1   2 -15    5.87    4.03
  -1  -2 -15    7.44    4.97
  -1  -2 -14    5.16    6.55
   1   2 -14   17.90   15.17
  -1  -2 -14    9.89    5.94
  -1  -2 -14   12.43    5.07
   1   2 -14   16.04    6.47
  -1  -2 -14    9.32    4.89
   1   2 -13  147.43   31.74
  -1  -2 -13  118.77   28.52
   1   2 -13  117.65   27.79
  -1  -2 -13  116.14   28.89
  -1  -2 -13  100.33   13.99
   1   2 -12  110.14   27.23
  -1  -2 -12   86.17   22.49
   1  -2  12   88.92   21.27
  -1   2  12   53.67   16.40
   1   2 -12   95.41   22.39
  -1  -2 -12   86.53   24.90
  -1  -2 -11   14.80    8.52
   1   2 -11   14.93    5.54
  -1  -2 -11   23.69    8.99
   1   2 -11   17.55    7.40
  -1  -2 -11    4.94    5.46
  -1   2  11   18.39   11.16
   1  -2  11   24.26   10.89
  -1  -2 -10  557.97   50.15
  -1  -2 -10  509.05   42.34
   1   2 -10  451.35   45.67
  -1  -2 -10  539.96   52.39
   1   2 -10  508.63   41.33
  -1   2  10  445.55   43.66
   1  -2  10  510.21   45.60
  -1  -2  -9  596.42   49.77
  -1  -2  -9  581.32   42.72
  -1  -2  -9  623.87   51.27
   1   2  -9  570.53   40.81
   1  -2   9  559.57   45.24
  -1   2   9  500.86   45.79
  -1  -2  -8 1068.02   60.80
  -1   2   8  971.30   59.96
   1  -2   8 1048.26   58.80
  -1  -2  -8 1017.65   52.80
  -1  -2  -8 1096.70   63.75
   1   2  -8 1078.48   51.60
  -1  -2  -7  249.16   27.01
  -1  -2  -7  222.78   23.29
   1  -2   7  262.01   27.63
  -1   2   7  221.76   26.38
   1   2  -7  244.24   17.72
   1   2  -7  256.64   23.05
  -1  -2  -7  240.77   27.67
  -1  -2  -6 1271.70   56.37
  -1  -2  -6 1239.48   49.94
  -1   2   6 1249.34   58.66
   1  -2   6 1434.68   61.85
  -1  -2  -6 1079.39   34.33
   1   2  -6 1248.85   39.72
   1   2  -6 1321.87   47.81
  -1  -2  -6 1321.31   59.00
  -1  -2  -5  460.93   31.13
  -1  -2  -5  428.34   27.59
  -1   2   5  428.41   32.37
   1  -2   5  594.34   38.70
  -1  -2  -5  393.76   22.54
   1   2  -5  456.03   23.36
  -1  -2  -5  474.24   32.46
   1   2  -5  453.13   25.04
  -1  -2  -4  152.11   16.91
  -1  -2  -4  146.44   14.19
   1  -2   4  163.81   17.68
  -1  -2  -4  129.92   13.34
  -1   2   4  108.43    8.37
   1   2  -4  138.55   13.40
  -1  -2  -4  169.51   18.72
   1   2  -4  137.22   11.82
  -1  -2  -3  541.32   27.05
  -1  -2  -3  558.32   25.49
   1  -2   3  589.31   30.60
  -1  -2  -3  475.78   24.67
   1   2  -3  570.01   24.77
  -1   2   3  459.39   18.48
  -1  -2  -3  551.80   28.83
  -1  -2  -2  254.55   16.63
   1  -2   2  289.61   19.66
  -1  -2  -2  257.16   15.73
  -1  -2  -2  216.12   17.24
   1  -2   2  283.95   17.47
  -1   2   2  197.55   13.62
  -1  -2  -2  251.10   17.48
  -1  -2  -1 4458.89   62.16
   1  -2   1 4380.40   75.36
  -1  -2  -1 4373.28   60.15
   1  -2   1 4450.80   54.63
   1   2  -1 4431.91   65.25
   1  -2   1 4618.69   70.40
  -1  -2  -1 4213.36   71.67
  -1   2   1 3974.56   61.19
  -1  -2  -1 4099.42   59.75
  -1  -2   0 2767.14   51.33
   1  -2   0 2895.52   59.73
   1   2   0 2913.50   48.02
   1  -2   0 3023.50   34.49
  -1  -2   0 2902.56   59.68
   1  -2   0 3031.56   57.48
  -1   2   0 3082.41   57.62
  -1  -2   0 2667.08   39.71
  -1  -2   1 4301.24   76.58
   1  -2  -1 4436.19   68.67
   1   2   1 4222.90   63.71
   1  -2  -1 4417.51   59.92
  -1   2  -1 4552.96   73.86
   1  -2  -1 4370.60   70.14
  -1  -2   1 4392.83   72.35
   1  -2  -2  239.61   16.68
  -1  -2   2  246.96   20.69
   1   2   2  226.15   17.16
  -1  -2   2  248.48   17.33
   1  -2  -2  221.91   16.77
   1  -2  -2  225.80   15.08
  -1   2  -2  265.67   19.29
   1  -2  -2  238.47   16.65
   1  -2  -3  511.85   26.64
   1   2   3  575.34   18.25
  -1  -2   3  567.32   25.58
   1  -2  -3  556.82   27.54
   1  -2  -3  561.17   26.15
  -1   2  -3  635.57   30.78
  -1  -2   3  603.40   34.75
  -1  -2   4  195.70   21.70
   1   2   4  176.51   12.41
   1  -2  -4  155.02    9.54
  -1   2  -4  176.78   17.98
  -1  -2   4  178.22   14.02
   1  -2  -4  162.94   16.32
   1  -2  -4  160.14   17.43
   1  -2  -4  167.01   15.62
  -1   2  -4  196.58   18.08
  -1  -2   5  500.78   36.36
   1   2   5  429.35   22.22
  -1   2  -5  517.83   34.47
   1  -2  -5  366.41   18.71
  -1  -2   5  442.95   21.44
   1  -2  -5  428.41   29.14
   1  -2  -5  417.00   29.42
  -1   2  -5  534.00   32.49
   1  -2  -5  392.31   25.51
  -1  -2   6 1346.69   66.70
   1   2   6 1062.36   39.91
  -1   2  -6 1059.53   57.07
   1  -2  -6  963.75   36.50
  -1  -2   6 1058.79   30.23
   1  -2  -6 1123.89   50.47
   1  -2  -6 1182.01   54.07
  -1   2  -6 1190.98   50.13
   1  -2  -7  218.38   19.45
  -1   2  -7  251.45   27.39
  -1   2  -7  224.28   22.45
   1  -2  -7  228.45   24.97
  -1   2  -7  279.79   28.55
   1  -2  -7  231.04   27.32
   1   2   7  212.44   19.69
  -1  -2   7  232.89   29.69
  -1   2  -8 1030.78   60.07
   1  -2  -8  905.62   43.33
  -1   2  -8  964.94   49.46
   1  -2  -8  965.06   54.63
  -1   2  -8 1092.40   61.62
   1  -2  -8 1033.39   58.55
   1   2   8  882.25   44.28
  -1  -2   8 1068.52   66.53
   1  -2  -9  537.21   35.30
  -1   2  -9  575.05   48.14
  -1   2  -9  583.90   39.94
   1  -2  -9  510.87   43.18
  -1   2  -9  634.45   50.50
   1  -2  -9  601.70   48.31
   1   2   9  486.07   35.15
  -1  -2   9  573.66   52.61
   1  -2 -10  460.05   44.03
  -1   2 -10  531.70   49.13
  -1  -2  10  500.95   51.03
  -1   2 -10  523.15   49.53
   1  -2 -10  504.47   47.81
  -1   2 -11   31.48   14.64
  -1   2 -11   27.74   12.45
   1  -2 -11   16.47    7.12
   1  -2 -11   28.08   12.82
  -1  -2  11   16.36    7.45
  -1   2 -12   89.91   23.72
  -1   2 -12   94.18   23.56
   1  -2 -12   60.43   17.64
  -1  -2  12   66.98   20.32
   1  -2 -12   75.97   21.93
  -1   2 -12   94.86   24.10
   1  -2 -13  119.31   26.58
  -1  -2  13   94.75   22.48
  -1   2 -13  138.96   30.29
   1  -2 -13   97.78   13.07
   1  -2 -13   83.12   21.98
  -1   2 -13  115.78   26.74
  -1   2 -13  126.65   30.37
  -1  -2  14   -2.09    6.83
  -1   2 -14   14.87    9.13
  -1   2 -14   15.45    9.47
   1  -2 -14    0.09    4.27
   1   2  14   16.72   12.04
  -1   2 -14    4.92    9.79
   1  -2 -14   -6.24   14.48
  -1   2 -14   10.10    5.39
   1  -2 -14    7.02    4.54
   1  -2 -15    3.22    5.67
  -1   2 -15   -1.88    2.95
   1   2  15  -10.85   12.67
  -1   2 -15    4.81    4.44
   1  -2 -15  -10.67    7.60
  -1   2 -15   14.25   13.27
   1  -2 -15   13.72    5.47
   1  -2 -16   25.94    8.87
  -1   2 -16   17.33    6.16
   1  -2 -16   26.62    8.73
  -1   2 -16   27.55    8.85
   1  -2 -16   28.98    9.44
  -1   2 -17    9.44    4.71
   1  -2 -17   25.37    8.94
   1  -2 -17    4.70    3.03
  -1   2 -17   18.41    6.66
   1  -2 -17   15.10    6.21
   1  -2 -18   -5.33    4.67
  -1   2 -18   -3.97    3.71
   1  -2 -18    0.47    3.47
  -1   2 -18    0.92    3.88
   1  -2 -18   -1.60    3.74
   1  -2 -19   23.62    7.70
   1  -2 -19    8.60    4.62
  -1   2 -19   19.96    7.25
   1  -2 -19   15.30    4.86
  -1   2 -20    2.88    3.11
   1  -2 -20    4.70    3.28
   1  -2 -20    9.39    5.04
  -1   2 -21    9.40    3.60
   1  -2 -21   13.66    4.22
   1  -2 -21    5.93    3.59
   1  -2 -22    9.22    3.24
  -1   2 -22    3.86    1.86
  -1  -3 -22   20.77    3.81
   1   3 -22   17.15    3.60
   1   3 -21    6.08    3.31
   1   3 -21    0.34    2.15
   1   3 -21   19.33    4.96
  -1  -3 -21   16.46    4.88
   1   3 -20    7.79    3.86
   1   3 -20    2.07    2.40
   1   3 -20   16.31    5.57
  -1  -3 -20   18.47    6.24
  -1  -3 -19   67.68   11.61
   1   3 -19   77.50   12.02
  -1  -3 -19   31.66    7.55
   1   3 -19   56.58   10.97
  -1  -3 -18   15.45    6.46
   1   3 -18   12.44    5.99
   1   3 -18    3.15    3.49
  -1  -3 -18   15.31    6.18
   1   3 -17   97.01   14.93
  -1  -3 -17  116.13   16.96
  -1  -3 -17   62.81   11.13
   1   3 -17   81.87   15.43
  -1  -3 -16   20.78    6.25
   1   3 -16   29.96    9.24
  -1  -3 -16   45.81   11.16
  -1  -3 -15   48.57   11.41
  -1  -3 -15   24.99    8.36
   1   3 -15   53.93   20.50
   1   3 -15   82.59   14.15
  -1  -3 -15   40.66   18.90
  -1  -3 -15   85.02   14.41
  -1  -3 -14   98.00   15.31
   1   3 -14  147.01   33.03
  -1  -3 -14   81.10   25.29
  -1  -3 -14  117.28   16.35
   1   3 -14  134.75   31.17
  -1  -3 -14  128.19   29.92
  -1  -3 -13   47.44   18.28
   1   3 -13   57.89   20.73
  -1  -3 -13   63.95   11.27
  -1  -3 -13   91.14   25.06
   1   3 -13   86.15   22.15
  -1  -3 -12   18.53   11.98
   1  -3  12   -0.17    7.52
   1   3 -12   12.68   11.17
  -1  -3 -12   18.79    9.98
  -1  -3 -11  141.99   29.36
   1  -3  11  139.83   26.42
  -1   3  11   93.85   21.83
  -1  -3 -11  154.99   29.67
   1   3 -11  107.09   24.66
  -1  -3 -10  103.50   24.92
   1   3 -10   65.90   13.75
   1  -3  10   77.74   18.85
  -1   3  10   60.23   17.26
  -1  -3 -10   78.37   16.37
   1   3 -10   78.67   21.33
  -1  -3 -10   78.21   20.57
  -1   3   9  362.81   40.21
   1  -3   9  390.89   39.88
   1   3  -9  391.58   34.02
  -1  -3  -9  418.25   43.62
  -1  -3  -9  427.50   41.57
  -1  -3  -9  374.01   32.63
  -1  -3  -8  406.75   32.25
   1  -3   8  434.00   40.10
  -1   3   8  358.23   40.32
   1   3  -8  468.22   33.92
  -1  -3  -8  486.89   44.45
  -1  -3  -8  432.39   40.39
   1   3  -8  403.78   28.12
  -1  -3  -7  289.23   20.44
  -1  -3  -7  353.21   27.95
   1  -3   7  351.26   34.19
  -1   3   7  318.02   35.28
  -1  -3  -7  375.35   35.58
   1   3  -7  387.39   29.11
  -1  -3  -7  364.47   34.06
   1   3  -7  359.10   26.19
  -1  -3  -6 1458.55   52.34
  -1  -3  -6 1685.35   70.67
   1   3  -6 1530.68   52.83
  -1   3   6 1604.24   72.52
   1  -3   6 1591.26   67.84
  -1  -3  -6 1559.75   64.41
   1   3  -6 1485.66   52.17
   1  -3   5   21.60   13.54
  -1  -3  -5   16.30    6.13
  -1  -3  -5   15.34    7.50
  -1   3   5    7.62    3.23
   1   3  -5   14.10    5.71
  -1  -3  -5    7.81    3.92
  -1  -3  -5   19.36   11.15
  -1  -3  -4  677.75   34.72
   1  -3   4  893.15   35.61
  -1  -3  -4  774.85   32.81
   1  -3   4  851.60   44.22
  -1  -3  -4  777.00   40.86
  -1  -3  -4  797.97   40.47
  -1   3   4  801.66   31.19
   1   3  -4  779.85   36.53
  -1  -3  -3 2097.83   61.14
   1  -3   3 2519.41   60.08
  -1  -3  -3 2362.24   53.12
   1  -3   3 2541.06   71.22
  -1  -3  -3 2252.89   24.63
  -1  -3  -3 2279.85   63.58
  -1  -3  -3 2268.91   61.90
   1   3  -3 2399.50   61.31
  -1   3   3 2392.89   56.21
   1  -3   2 1272.35   43.06
  -1  -3  -2 1181.75   46.04
   1  -3   2 1315.85   50.37
  -1  -3  -2 1243.12   37.10
  -1  -3  -2 1240.44   42.09
  -1  -3  -2 1264.26   43.36
  -1   3   2 1226.24   41.88
  -1  -3  -1 1361.69   49.14
   1  -3   1 1500.68   48.12
   1  -3   1 1442.73   50.81
  -1  -3  -1 1360.30   37.66
  -1  -3  -1 1330.41   41.10
   1  -3   1 1414.53   30.40
   1   3  -1 1415.06   39.46
  -1   3   1 1371.42   45.70
  -1  -3  -1 1383.55   39.44
  -1  -3   0  751.77   37.08
   1  -3   0  750.36   36.21
  -1  -3   0  830.70   28.49
   1  -3   0  828.03   37.17
  -1  -3   0  702.60   31.19
   1   3   0  810.30   26.83
   1  -3   0  857.53   14.79
  -1   3   0  809.67   34.94
   1  -3  -1 1360.01   47.04
  -1  -3   1 1446.33   49.80
   1  -3  -1 1294.94   46.32
  -1  -3   1 1347.80   47.77
   1   3   1 1396.85   37.19
  -1   3  -1 1591.81   52.25
   1  -3  -1 1528.12   42.39
  -1  -3   2 1172.31   43.76
   1  -3  -2 1176.88   40.07
   1  -3  -2 1111.01   40.09
  -1  -3   2 1169.40   49.90
   1   3   2 1126.31   37.66
  -1   3  -2 1230.93   46.75
   1  -3  -3 2336.34   61.46
  -1  -3   3 2491.31   63.07
   1  -3  -3 2547.71   67.26
   1  -3  -3 2472.49   64.02
  -1  -3   3 2410.12   76.70
   1  -3  -3 2294.13   57.51
  -1   3  -3 2442.65   68.32
  -1  -3   4  838.96   35.80
   1  -3  -4  759.78   35.86
   1  -3  -4  825.94   42.36
   1  -3  -4  763.67   38.35
  -1  -3   4  896.76   48.80
  -1   3  -4  867.39   42.09
   1  -3  -4  768.23   34.48
   1  -3  -5   19.87    8.20
  -1  -3   5   15.95    4.55
  -1  -3   5   24.92   11.57
   1   3   5   17.88    4.95
   1  -3  -5   14.00    6.72
   1  -3  -5   16.22    2.94
  -1   3  -5   17.02    5.59
   1  -3  -5   11.21    4.79
  -1  -3   6 1499.81   44.88
  -1   3  -6 1388.36   62.81
   1  -3  -6 1329.05   33.85
  -1  -3   6 1664.70   75.63
   1   3   6 1369.75   45.87
   1  -3  -6 1525.48   66.28
   1  -3  -6 1626.92   64.18
  -1   3  -6 1498.86   60.90
   1  -3  -6 1364.33   52.72
  -1  -3   7  328.70   19.32
  -1   3  -7  349.01   33.90
   1  -3  -7  310.33   18.89
   1   3   7  295.33   23.23
  -1  -3   7  447.67   50.92
   1  -3  -7  405.75   36.34
   1  -3  -7  339.79   34.13
  -1   3  -7  364.47   31.17
  -1   3  -8  422.36   39.72
  -1  -3   8  477.72   47.89
   1   3   8  331.96   25.98
   1  -3  -8  444.90   39.99
  -1   3  -8  489.40   41.43
   1  -3  -8  454.69   41.40
  -1   3  -8  433.01   34.85
  -1   3  -9  354.90   40.95
  -1  -3   9  394.59   44.46
   1  -3  -9  366.33   40.92
  -1   3  -9  413.50   41.60
   1  -3  -9  384.17   41.66
  -1   3  -9  379.29   33.35
  -1  -3  10   72.28   21.98
   1  -3 -10   54.44   16.36
  -1   3 -10   82.52   18.25
   1  -3 -10   71.06   18.28
  -1   3 -10   61.57   18.75
   1  -3 -11  112.02   26.67
  -1   3 -11  158.19   28.81
   1  -3 -11  151.99   28.76
  -1  -3  11  117.75   24.78
  -1   3 -11  146.38   28.25
  -1   3 -12   10.76    7.82
   1  -3 -12   11.71   11.13
  -1   3 -12   41.87   16.79
   1  -3 -12   29.51   15.86
  -1  -3  12   19.75   11.32
   1  -3 -13   65.01   12.64
   1  -3 -13   80.19   12.73
  -1   3 -13  101.44   26.60
   1  -3 -13   81.64   25.20
  -1  -3  13   72.05   23.60
   1  -3 -13   62.11   21.17
  -1   3 -13   74.03   22.07
  -1   3 -13  115.91   28.99
   1   3  13   85.81   26.14
   1  -3 -14  102.03   30.59
  -1  -3  14   56.24   18.27
   1  -3 -14  119.71   18.03
   1  -3 -14   93.60   15.08
   1   3  14  102.84   29.17
  -1   3 -14  104.90   27.99
   1  -3 -14  114.54   15.97
   1  -3 -14   77.53   24.94
  -1   3 -14  154.43   34.63
  -1   3 -15   52.83   18.92
   1  -3 -15   94.75   16.17
   1  -3 -15   60.52   12.82
   1  -3 -15   69.64   14.14
   1   3  15   70.82   26.36
  -1   3 -15   81.37   24.87
   1  -3 -15   47.22   22.67
  -1   3 -15   80.25   14.19
   1  -3 -16   24.99    8.03
   1  -3 -16   32.16    8.96
  -1   3 -16   37.10    9.65
  -1   3 -16   19.51    6.58
   1  -3 -16   28.68    8.57
  -1   3 -17   42.14    8.88
   1  -3 -17   79.18   15.79
  -1   3 -17  104.52   15.72
   1  -3 -17   98.69   15.64
   1  -3 -17   63.49   11.17
   1  -3 -18    8.01    4.33
   1  -3 -18    7.68    5.16
  -1   3 -18    9.89    5.77
   1  -3 -18    9.85    5.57
  -1   3 -18    7.02    4.83
   1  -3 -19   53.23   10.91
   1  -3 -19   64.09   10.69
  -1   3 -19   77.13   12.56
   1  -3 -20    9.76    4.76
  -1   3 -20   13.83    5.37
   1  -3 -20   13.45    5.07
   1  -3 -21    8.10    3.66
   1  -3 -21    9.67    3.19
  -1   3 -21   12.77    4.20
   1  -3 -22   15.95    3.34
  -1   3 -22   16.16    3.25
   1   4 -21    0.17    1.98
  -1  -4 -21    0.50    2.05
   1   4 -21    4.45    2.84
   1   4 -21    0.00    1.18
  -1  -4 -20   52.14    8.79
   1   4 -20   69.68   10.35
   1   4 -20   44.08    8.32
   1   4 -19    3.37    3.40
  -1  -4 -19    2.06    4.04
  -1  -4 -19    2.38    2.68
   1   4 -19    3.45    2.63
   1   4 -18   66.08   12.26
  -1  -4 -18   59.42   11.88
   1   4 -18   49.38   11.72
  -1  -4 -18   38.11    8.77
   1   4 -17   14.62    6.16
  -1  -4 -17    9.68    5.65
  -1  -4 -17    9.74    5.19
   1   4 -16  123.91   17.57
  -1  -4 -16  106.25   16.10
  -1  -4 -16   93.08   15.35
  -1  -4 -15   21.27    8.24
   1   4 -15   28.92    8.80
  -1  -4 -15   22.82    8.32
  -1  -4 -14   44.90   13.64
   1   4 -14   99.77   28.87
  -1  -4 -14   57.77   11.48
  -1  -4 -14   55.13   11.99
  -1  -4 -14   49.61   21.09
   1   4 -14   81.23   26.23
  -1  -4 -13   94.33   25.29
  -1  -4 -13   73.91   12.84
  -1  -4 -13   64.95   17.89
  -1  -4 -13   74.95   12.50
   1   4 -13   98.69   26.58
   1  -4  12  111.35   25.10
  -1  -4 -12  113.03   27.59
   1   4 -12  118.78   28.03
  -1  -4 -12  114.13   26.03
   1  -4  11   60.97   18.92
  -1   4  11   30.57   12.67
  -1  -4 -11   55.07   17.98
   1   4 -11   66.69   26.39
  -1  -4 -11   46.11   14.78
  -1  -4 -10   20.44   12.19
  -1  -4 -10   18.99   13.01
  -1   4  10   20.68   10.11
   1  -4  10   13.11    8.59
  -1  -4  -9   39.14   14.38
  -1  -4  -9   28.79   12.08
  -1  -4  -9   17.67    8.51
   1   4  -9   18.41    7.08
   1  -4   9   19.00   11.33
  -1   4   9   22.30   11.22
  -1  -4  -8  227.15   23.46
   1  -4   8  276.48   32.60
  -1   4   8  206.47   28.51
  -1  -4  -8  258.22   33.10
   1   4  -8  286.54   28.41
  -1  -4  -8  267.78   34.95
   1   4  -8  240.49   25.23
  -1  -4  -7   60.33   11.33
   1  -4   7   59.77   13.10
  -1   4   7   55.09   17.56
  -1  -4  -7   58.51   11.40
  -1  -4  -7   63.09   18.22
  -1  -4  -7   66.63   18.88
   1   4  -7   89.78   16.46
   1   4  -7   77.85   14.39
  -1  -4  -6  114.35   21.49
  -1  -4  -6  105.00   14.61
  -1   4   6   91.04   18.08
   1  -4   6   99.17   18.39
  -1  -4  -6   99.41   15.46
  -1  -4  -6  131.06   22.97
   1   4  -6  102.53   16.13
  -1   4   6   70.30   10.49
  -1  -4  -5  282.93   27.73
  -1  -4  -5  258.96   20.60
   1  -4   5  288.16   28.83
  -1  -4  -5  244.89   23.77
   1  -4   5  318.35   24.53
  -1  -4  -5  288.14   28.90
   1   4  -5  278.42   25.35
  -1   4   5  229.55   19.50
  -1  -4  -4  521.35   35.19
  -1  -4  -4  457.95   26.00
   1  -4   4  492.60   36.07
  -1  -4  -4  420.58   32.19
   1  -4   4  523.03   31.14
  -1  -4  -4  471.92   33.95
  -1   4   4  419.11   28.41
   1   4  -4  457.90   31.73
  -1  -4  -3  147.59   18.62
  -1  -4  -3  159.19   15.01
  -1  -4  -3  123.24    9.87
   1  -4   3  163.74   17.43
  -1  -4  -3  121.65   18.53
  -1  -4  -3  162.88   19.04
  -1   4   3  146.56   17.85
   1   4  -3  170.48   18.94
  -1  -4  -2 1590.60   56.03
  -1  -4  -2 1536.96   45.47
   1  -4   2 1558.25   61.76
  -1  -4  -2 1271.42   37.99
   1   4  -2 1652.74   57.67
  -1   4   2 1709.50   56.59
  -1  -4  -2 1513.73   52.24
  -1  -4  -2 1476.16   58.26
   1  -4   2 1747.09   58.79
   1   4  -1  369.51   21.70
   1  -4   1  334.28   13.63
   1  -4   1  338.80   28.03
  -1   4   1  384.83   28.67
  -1  -4  -1  322.96   22.24
   1  -4   1  311.96   25.46
  -1  -4  -1  356.10   28.61
  -1  -4   0   42.62    9.11
   1   4   0   56.26    7.29
  -1   4   0   58.65   11.59
   1  -4   0   34.82    9.36
  -1  -4   0   47.84   11.06
   1  -4   0   51.01   10.67
  -1  -4   1  308.59   26.06
   1  -4  -1  318.61   28.26
  -1   4  -1  332.74   26.60
   1   4   1  305.68   17.45
  -1  -4   1  285.22   26.49
   1  -4  -1  333.24   29.00
   1   4   2 1460.00   44.26
   1  -4  -2 1618.14   58.85
  -1  -4   2 1652.73   59.46
   1  -4  -2 1500.08   53.60
  -1  -4   2 1558.90   63.71
  -1   4  -2 1557.81   59.53
   1  -4  -2 1700.89   55.47
   1   4   3  228.65   21.43
   1  -4  -3  146.07   18.41
   1  -4  -3  114.50   17.80
  -1  -4   3  135.67   17.08
   1  -4  -3  141.88   15.88
  -1  -4   3  226.57   29.51
  -1   4  -3  165.23   20.43
   1  -4  -3  162.30   19.08
   1   4   4  339.50   26.86
   1  -4  -4  570.82   36.52
  -1  -4   4  484.76   31.40
   1  -4  -4  442.10   32.88
   1  -4  -4  434.28   28.32
  -1  -4   4  508.05   39.78
  -1   4  -4  450.75   34.15
   1  -4  -4  549.60   37.82
   1   4   5  206.82   24.33
   1  -4  -5  318.94   30.06
   1  -4  -5  243.67   22.71
  -1  -4   5  320.37   24.70
  -1  -4   5  330.00   33.80
  -1   4  -5  322.56   28.66
   1  -4  -5  235.83   20.45
   1  -4  -5  276.34   27.10
   1   4   6  100.18   17.94
   1  -4  -6  132.42   20.67
   1   4   6  108.03   13.93
  -1  -4   6  156.81   29.37
  -1  -4   6  143.47   16.04
   1  -4  -6  127.63   20.79
  -1   4  -6  116.85   17.35
   1  -4  -6  104.53   14.34
  -1   4  -7   74.08   15.75
   1   4   7   60.21   10.73
  -1  -4   7  105.69   27.99
   1  -4  -7   68.77   16.46
  -1  -4   7   85.20   12.69
  -1   4  -7   65.80   17.74
   1  -4  -7   48.74   12.32
  -1  -4   8  339.71   40.81
  -1   4  -8  287.83   34.69
   1  -4  -8  256.19   33.02
   1  -4  -8  249.16   33.19
  -1   4  -8  305.25   31.23
   1  -4  -9    1.97    8.98
  -1  -4   9   16.31   10.86
  -1   4  -9    5.56    4.64
  -1   4  -9   12.94    8.96
  -1   4  -9   19.62   11.55
   1  -4  -9   11.02   12.13
  -1  -4  10   15.96   11.48
  -1   4 -10   31.45   15.24
   1  -4 -10    7.37    5.96
   1  -4 -10   14.59    9.04
  -1   4 -10   26.76   10.46
   1  -4 -11   76.29   20.52
  -1  -4  11   77.11   23.94
   1   4  11   38.57   17.55
  -1   4 -11   59.05   17.58
  -1   4 -11   78.02   20.45
   1  -4 -11   55.10   18.75
   1  -4 -12  115.99   25.44
  -1  -4  12  111.74   29.56
   1  -4 -12   79.38   17.87
  -1   4 -12  134.77   27.86
   1   4  12   90.18   24.95
  -1   4 -12  115.81   27.45
  -1  -4  13  104.47   36.15
   1  -4 -13   80.33   13.92
   1  -4 -13   68.15   12.81
   1  -4 -13   84.55   24.92
  -1   4 -13   99.80   29.35
   1  -4 -13   53.81   19.47
  -1   4 -13   76.49   21.61
   1  -4 -13   72.49   12.45
   1   4  13   76.67   24.18
   1  -4 -14   50.29   11.33
  -1  -4  14   50.72   17.78
   1  -4 -14   40.92   17.83
  -1   4 -14   48.10   18.21
   1  -4 -14   60.57   12.86
   1   4  14   28.44   13.46
   1  -4 -14   55.53   11.29
  -1   4 -14   61.50   21.31
   1  -4 -14   44.50   19.68
   1  -4 -15   22.03    8.10
   1  -4 -15   23.18    7.47
  -1   4 -15   23.99    7.90
   1  -4 -15   23.69    8.40
   1  -4 -16   73.14   13.27
   1  -4 -16  111.55   16.48
   1  -4 -16  102.92   17.53
  -1   4 -16  128.31   17.31
  -1   4 -17   13.75    6.33
   1  -4 -17   14.43    6.04
   1  -4 -17    9.86    5.18
   1  -4 -17   10.30    5.15
  -1   4 -17   11.48    4.86
  -1   4 -18   53.77   10.72
   1  -4 -18   49.27   10.88
   1  -4 -18   30.27    9.18
   1  -4 -19    4.79    4.19
  -1   4 -19    4.51    3.75
   1  -4 -19    3.66    5.33
   1  -4 -20   44.41    8.00
  -1   4 -20   66.31   10.03
   1  -4 -20   40.46    8.25
   1  -4 -21    0.83    2.74
  -1   4 -21   -0.81    1.77
   1  -4 -21   -2.61    2.09
   1   5 -21    0.05    1.99
  -1  -5 -21    2.81    2.10
   1   5 -21    1.58    1.95
   1   5 -20    0.56    1.78
  -1  -5 -20    2.60    2.63
   1   5 -20    2.31    2.51
   1   5 -19   18.75    6.19
  -1  -5 -19   15.79    5.65
  -1  -5 -19   30.77    7.60
  -1  -5 -18    1.07    2.15
   1   5 -18    4.67    3.53
   1   5 -18    3.78    3.65
  -1  -5 -18   -1.82    4.12
  -1  -5 -17    4.56    3.85
  -1  -5 -17    4.85    5.10
   1   5 -17    4.32    3.84
   1   5 -16   78.91   13.66
  -1  -5 -16   69.59   13.58
  -1  -5 -16   47.86   10.53
   1   5 -15  192.58   20.01
  -1  -5 -15  184.11   22.49
  -1  -5 -15  218.99   23.14
   1   5 -14   32.88   16.53
  -1  -5 -14   19.67    9.68
   1   5 -14   26.98    7.58
  -1  -5 -14    7.35    8.06
  -1  -5 -14   24.14    8.66
  -1  -5 -14   21.65    7.10
  -1  -5 -13   33.61    8.62
  -1  -5 -13   45.84   19.73
   1  -5  13   29.90   12.35
  -1  -5 -13   15.66   11.23
   1   5 -13   24.53    6.90
  -1  -5 -13   31.83    8.88
   1   5 -13   32.17   16.38
  -1  -5 -12   70.22   22.37
   1  -5  12   78.66   23.31
   1   5 -12   65.25   21.65
  -1  -5 -12   63.90   10.35
  -1  -5 -12   59.14   10.28
  -1  -5 -12   57.31   10.59
   1  -5  12   64.81   20.12
  -1  -5 -12   55.66   21.35
   1  -5  11  249.09   38.70
  -1  -5 -11  264.76   39.42
  -1  -5 -11  211.65   37.04
   1   5 -11  237.94   38.74
   1  -5  10   17.05   10.44
  -1   5  10   19.05   11.35
  -1  -5 -10   14.98   12.16
  -1  -5 -10    8.54    5.65
  -1   5   9   34.28    9.96
   1  -5   9   61.85   18.17
  -1  -5  -9   71.86   19.67
  -1  -5  -9   61.95   15.96
   1  -5   8   20.86    7.63
  -1   5   8   24.19   15.80
  -1  -5  -8   31.35   12.13
   1   5  -8   35.81   10.65
   1   5  -8   33.52   10.79
  -1  -5  -8   24.75   10.61
  -1  -5  -8   28.01    8.03
  -1  -5  -7  278.10   34.66
  -1  -5  -7  193.17   20.11
   1  -5   7  285.85   33.57
  -1   5   7  246.95   34.02
  -1  -5  -7  231.70   24.89
  -1  -5  -7  266.08   32.08
   1   5  -7  278.63   30.23
  -1  -5  -6  562.74   45.24
  -1  -5  -6  467.78   29.88
   1  -5   6  604.61   46.54
  -1  -5  -6  459.35   35.54
   1  -5   6  646.21   38.61
  -1  -5  -6  518.67   42.65
   1   5  -6  559.91   42.11
  -1   5   6  492.95   33.34
  -1  -5  -5  303.40   31.30
  -1  -5  -5  287.70   22.16
   1  -5   5  357.11   34.32
   1  -5   5  365.64   28.77
  -1  -5  -5  271.16   28.06
  -1  -5  -5  322.48   31.87
   1   5  -5  299.61   29.60
  -1   5   5  233.55   23.36
  -1  -5  -4 1060.93   54.14
  -1  -5  -4  941.20   39.86
   1  -5   4 1169.04   60.36
  -1  -5  -4  951.02   28.39
   1   5  -4 1104.98   55.48
  -1   5   4  939.99   47.96
  -1  -5  -4 1067.51   53.59
   1  -5   4 1151.89   52.18
  -1  -5  -4 1048.81   55.37
  -1  -5  -3   28.88    6.60
   1   5  -3   63.93   16.39
  -1   5   3   24.77    8.85
  -1  -5  -3   40.77   12.22
  -1  -5  -3   56.52   12.81
  -1  -5  -3   56.59   14.83
   1  -5   3   42.60   10.01
  -1  -5  -2  397.49   29.52
   1  -5   2  404.98   33.91
  -1  -5  -2  318.13   22.10
  -1   5   2  344.92   30.96
   1   5  -2  453.24   33.47
  -1  -5  -2  381.79   30.16
  -1  -5  -2  358.97   32.10
   1  -5   2  437.87   32.42
   1  -5   1  224.12   26.70
   1  -5   1  263.09    9.22
  -1   5   1  244.45   25.78
   1   5  -1  273.48   26.30
   1  -5   1  300.62   27.55
  -1  -5  -1  282.16   30.08
   1  -5   0   86.68   16.69
   1   5   0  106.49   10.84
  -1   5   0   88.64   15.20
   1  -5   0   78.26   15.66
  -1  -5   0   87.15   19.20
  -1  -5   1  225.85   24.28
   1  -5  -1  231.12   23.16
  -1   5  -1  258.73   25.72
   1   5   1  233.12   15.67
  -1  -5   1  293.07   28.44
   1  -5  -1  244.03   26.33
   1  -5  -2  403.05   29.65
  -1  -5   2  378.97   33.92
   1  -5  -2  369.90   28.34
  -1   5  -2  413.52   32.38
   1   5   2  354.28   20.63
  -1  -5   2  417.35   33.41
   1  -5  -2  339.05   29.85
   1  -5  -3   33.20    8.99
   1  -5  -3   32.62   10.43
  -1  -5   3   65.19   17.12
  -1  -5   3   37.54   15.20
   1  -5  -3   27.03    8.41
   1   5   3   27.97    8.21
  -1   5  -3   37.69   10.22
   1  -5  -4 1066.71   54.74
   1  -5  -4 1090.47   53.79
   1  -5  -4  961.58   53.18
  -1  -5   4 1121.91   53.69
   1  -5  -4  992.28   45.61
  -1   5  -4 1079.59   55.31
   1   5   4  882.79   42.85
   1  -5  -5  257.34   29.49
   1  -5  -5  278.60   29.25
  -1  -5   5  326.49   27.73
   1  -5  -5  266.15   26.94
  -1  -5   5  330.00   35.32
   1  -5  -5  281.35   23.98
  -1   5  -5  308.83   30.66
   1   5   5  253.14   24.10
   1  -5  -6  585.53   44.23
   1  -5  -6  619.77   46.05
  -1  -5   6  670.62   54.27
   1   5   6  443.81   30.18
   1  -5  -6  537.84   39.21
  -1  -5   6  559.83   38.83
   1   5   6  367.86   33.09
   1  -5  -6  477.58   32.91
  -1   5  -6  523.93   41.29
   1  -5  -7  253.08   34.70
   1  -5  -7  237.45   33.59
  -1   5  -7  249.38   30.10
  -1  -5   7  318.16   39.98
  -1  -5   7  292.06   26.60
   1   5   7  192.19   26.36
  -1   5  -7  223.67   27.63
   1  -5  -7  191.83   21.26
   1  -5  -8   36.11   17.15
  -1   5  -8   26.76    7.60
   1   5   8   33.51   12.21
  -1  -5   8   56.08   21.16
   1  -5  -8   23.06   13.82
  -1   5  -8   28.08   11.17
   1  -5  -9   57.27   17.34
  -1   5  -9   63.75   15.63
   1   5   9   43.82   15.11
  -1  -5   9   54.68   19.13
  -1   5  -9   69.63   17.42
   1  -5  -9   56.13   17.45
  -1   5  -9   63.70   18.41
   1  -5 -10    6.37    9.13
  -1  -5  10   13.60   10.18
   1   5  10    3.59    6.06
  -1   5 -10    8.67    4.72
  -1   5 -10    6.73    8.29
   1  -5 -10   -2.34    9.80
  -1   5 -10    4.95    4.26
  -1  -5  11  240.25   41.84
   1  -5 -11  217.01   35.90
   1   5  11  202.27   35.24
   1  -5 -11  170.45   32.38
  -1   5 -11  267.83   39.73
  -1   5 -11  250.36   39.06
   1  -5 -12   82.59   23.45
  -1   5 -12   70.96   22.42
  -1  -5  12   82.90   25.79
   1  -5 -12   62.50   12.20
   1  -5 -12   73.77   22.85
   1  -5 -12   68.79   11.63
  -1   5 -12   75.99   20.97
   1  -5 -12   64.99   11.63
   1   5  12   81.31   23.83
   1   5  13   24.76   15.02
   1  -5 -13   15.79    6.70
   1  -5 -13   24.04   10.80
  -1  -5  13   33.08   16.03
   1  -5 -13   32.38    9.60
   1  -5 -13   11.38    7.35
  -1   5 -13   48.42   19.71
  -1   5 -13   19.25    6.40
   1  -5 -13   25.91    8.30
   1   5  14   17.94   14.16
   1  -5 -14   23.61    8.74
   1  -5 -14   20.22   11.97
  -1   5 -14   15.25    8.23
  -1  -5  14   18.88   10.76
   1  -5 -14    2.85    5.41
  -1   5 -14   29.44   14.63
  -1   5 -14   37.01    8.97
   1  -5 -14   22.10    7.22
   1  -5 -14   24.98    7.51
   1  -5 -15  214.73   25.07
   1  -5 -15  162.17   19.86
   1  -5 -15  233.10   24.00
   1  -5 -16   53.56   13.65
   1  -5 -16   36.37    9.05
  -1   5 -16   71.59   12.57
   1  -5 -16   56.18   11.16
  -1   5 -17    0.80    2.12
   1  -5 -17    4.32    5.68
   1  -5 -17    2.66    3.60
   1  -5 -17   -1.10    4.25
  -1   5 -17    2.09    4.35
  -1   5 -18    5.08    3.46
   1  -5 -18   -3.24    4.34
   1  -5 -18    3.46    4.51
  -1   5 -19   32.60    7.49
   1  -5 -19   27.37    7.11
   1  -5 -19   21.32    6.42
   1  -5 -20    3.00    2.54
  -1   5 -20    2.56    2.37
   1  -5 -20   -4.00    3.09
   1  -5 -21    6.23    3.25
   1  -5 -21    1.71    2.43
  -1  -6 -21    0.46    1.58
   1   6 -21    3.04    1.64
   1   6 -20    3.44    2.44
  -1  -6 -20    0.90    2.63
   1   6 -20   -5.54    2.85
  -1  -6 -19    6.50    4.03
   1   6 -19   -1.61    2.86
  -1  -6 -19    3.91    2.84
   1   6 -19   -1.56    3.32
  -1  -6 -18   13.85    6.79
   1   6 -18   12.92    5.54
   1   6 -18   14.40    6.21
  -1  -6 -18   14.03    5.66
   1   6 -17   11.25    5.61
  -1  -6 -17   13.72    7.47
  -1  -6 -17    5.10    3.36
   1   6 -16    3.04    3.18
  -1  -6 -16   11.48    7.06
   1   6 -16    5.57    3.65
  -1  -6 -16   14.56    6.42
   1   6 -15   23.65    7.13
  -1  -6 -15   43.56   11.08
  -1  -6 -15   37.31   10.42
   1   6 -14   39.50    9.60
  -1  -6 -14   34.77   10.20
  -1  -6 -14   46.11   10.56
  -1  -6 -13    6.57    4.01
  -1  -6 -13    0.76   10.60
   1  -6  13    0.09    9.99
   1   6 -13    3.67    8.42
  -1  -6 -13    3.73    7.26
   1   6 -13    5.82    3.04
   1   6 -13    7.08    4.93
   1  -6  13  -22.83   16.68
  -1  -6 -13    2.53    3.16
  -1  -6 -12   16.60    6.31
  -1  -6 -12   27.59    7.60
  -1  -6 -12   21.56   15.27
   1  -6  12   22.01   20.34
   1   6 -12   21.47    8.93
  -1  -6 -12   19.34    7.04
  -1  -6 -12   25.09    7.84
   1   6 -12   16.31    6.16
   1   6 -12    8.65    3.52
  -1  -6 -12   16.60    9.94
   1  -6  12   48.46   30.99
   1   6 -11   91.31   25.15
   1  -6  11  101.86   25.14
  -1  -6 -11   91.31   28.37
   1  -6  11  100.50   24.36
  -1  -6 -11  126.99   28.93
   1  -6  10   63.10   19.28
  -1  -6 -10   70.98   22.35
  -1  -6 -10   51.52   19.88
   1  -6   9  184.94   31.12
  -1   6   9  105.60   22.47
  -1  -6  -9  165.00   30.32
  -1  -6  -9  139.09   25.82
  -1  -6  -8  483.10   47.41
   1  -6   8  536.57   51.60
  -1   6   8  362.21   42.50
  -1  -6  -8  545.50   52.42
   1   6  -8  512.09   44.13
   1  -6   7  123.69   24.04
   1   6  -7   81.73   17.02
  -1  -6  -7  109.31   26.92
  -1  -6  -7   90.28   21.26
  -1  -6  -7   58.01   14.28
  -1  -6  -6  376.59   35.79
   1  -6   6  512.80   38.15
  -1  -6  -6  300.18   24.13
   1  -6   6  464.43   44.45
  -1  -6  -6  408.73   41.43
   1   6  -6  411.98   38.79
  -1   6   6  335.86   30.54
  -1  -6  -6  426.09   39.84
   1  -6   5  111.11   18.34
  -1  -6  -5   79.20   17.76
   1  -6   5  148.97   24.21
  -1  -6  -5   92.89   18.23
   1   6  -5  108.50   19.82
  -1   6   5  100.34   17.26
  -1  -6  -5   99.72   19.73
  -1  -6  -4  251.56   30.51
   1  -6   4  293.75   29.16
   1  -6   4  246.42   30.95
  -1  -6  -4  226.92   16.74
  -1  -6  -4  264.73   30.80
  -1  -6  -4  285.10   33.33
   1   6  -4  254.98   29.86
  -1   6   4  196.47   26.34
  -1  -6  -3   48.02   13.86
   1   6  -3   58.04   16.81
   1  -6   3   59.37   15.33
  -1  -6  -3   34.98    7.38
  -1   6   3   37.69   10.82
  -1  -6  -3   53.93   14.23
   1  -6   3   60.70   13.97
  -1  -6  -3   49.87   17.20
   1  -6   2  333.19   32.62
  -1  -6  -2  262.96   31.15
   1  -6   2  303.84   35.93
  -1  -6  -2  214.00   21.95
  -1  -6  -2  275.34   28.60
   1   6  -2  283.13   30.60
  -1   6   2  216.55   26.27
   1  -6   2  273.20   15.14
  -1  -6  -1   17.78   15.21
   1  -6   1  -12.46    9.24
  -1   6   1   -2.76    7.47
  -1  -6  -1    2.26    5.79
   1  -6   1   -9.75    8.89
   1  -6   0  218.20   28.20
   1  -6   0  247.00   29.04
  -1  -6   0  242.76   32.10
   1   6   0  262.84   30.86
  -1   6   0  263.21   28.11
   1   6   0  211.18   16.58
   1  -6  -1   -4.79    9.65
   1  -6  -1   -9.02    8.44
  -1   6  -1  -11.27   11.39
   1   6   1   -5.24    3.16
  -1  -6   2  230.34   28.93
   1  -6  -2  225.97   24.42
  -1   6  -2  317.33   32.77
  -1  -6   2  267.91   30.03
   1  -6  -2  208.33   25.77
   1   6   2  219.01   16.19
   1  -6  -3   48.97   12.03
  -1  -6   3   70.09   17.00
  -1  -6   3   73.87   21.01
   1  -6  -3   58.99   13.61
   1  -6  -3   51.66   11.68
   1   6   3   56.16    9.11
  -1   6  -3   59.74   13.37
   1  -6  -4  221.79   27.64
  -1  -6   4  239.61   27.50
  -1  -6   4  246.31   32.79
   1  -6  -4  193.14   21.93
   1  -6  -4  226.74   26.96
  -1   6  -4  232.21   28.38
   1   6   4  198.65   19.64
   1  -6  -5   65.12   15.26
  -1  -6   5   94.35   17.75
   1   6   5   88.22   13.96
  -1  -6   5  115.02   24.60
   1  -6  -5   81.94   13.99
   1  -6  -5   86.31   15.95
  -1   6  -5  114.11   21.45
   1  -6  -6  410.06   37.26
  -1  -6   6  457.57   35.88
   1   6   6  315.19   31.63
   1  -6  -6  415.89   39.54
  -1  -6   6  438.03   47.09
   1  -6  -6  422.15   40.68
  -1   6  -6  420.36   39.51
   1  -6  -6  341.87   28.75
   1  -6  -7   76.05   17.70
  -1  -6   7   97.48   16.72
  -1  -6   7  125.32   26.28
   1   6   7   78.32   15.83
   1  -6  -7   79.74   18.77
  -1   6  -7  114.67   21.85
  -1  -6   8  531.57   55.15
  -1   6  -8  503.58   48.73
   1   6   8  431.48   40.73
   1  -6  -8  486.28   47.49
   1  -6  -8  426.44   46.61
  -1   6  -8  499.88   46.23
  -1  -6   9  167.99   31.90
  -1   6  -9  162.97   30.68
   1   6   9  159.10   27.47
   1  -6  -9  153.20   29.02
   1  -6  -9  151.43   28.63
  -1   6  -9  167.80   26.97
  -1   6 -10   64.29   20.56
   1  -6 -10   39.17   14.09
   1  -6 -10   52.87   20.20
  -1   6 -10   76.73   18.54
  -1  -6  10   49.69   16.95
   1   6  10   51.97   16.13
  -1   6 -10   59.28   15.95
  -1   6 -11  118.43   27.02
  -1   6 -11  142.23   29.72
   1  -6 -11   84.96   25.39
   1  -6 -11   92.20   21.77
   1   6  11   90.42   22.61
  -1  -6  11  128.04   30.90
  -1   6 -12   14.99    5.92
  -1   6 -12   21.05   13.30
   1  -6 -12    0.40    7.21
  -1  -6  12   20.42   16.51
   1  -6 -12    9.23    5.72
   1  -6 -12    8.10    4.10
   1  -6 -12    8.98    4.91
   1  -6 -12    5.71    3.72
   1  -6 -12    0.98    8.18
  -1   6 -13    6.95    4.55
   1  -6 -13    8.47    9.85
  -1  -6  13  -15.20   18.41
   1  -6 -13   -3.42    5.90
   1  -6 -13   11.30    6.47
   1  -6 -13    6.95    4.70
   1  -6 -13   -2.18    6.94
  -1   6 -13   22.67   14.95
   1  -6 -14   45.80   12.03
   1  -6 -14   35.55    8.84
  -1   6 -14   38.16    9.04
   1  -6 -14   25.87    7.98
   1  -6 -15   26.24    8.31
   1  -6 -15   30.59    8.78
  -1   6 -15   28.40    7.52
   1  -6 -15   21.61    7.38
   1  -6 -16   -1.57    4.77
   1  -6 -16    4.93    4.83
   1  -6 -16    7.74    4.38
   1  -6 -17    2.83    4.32
  -1   6 -17    4.32    3.15
  -1   6 -17    9.53    4.17
   1  -6 -17    3.39    3.66
   1  -6 -18    7.32    4.98
  -1   6 -18   13.41    6.20
   1  -6 -18    2.00    4.72
   1  -6 -19    0.21    3.06
   1  -6 -19    2.04    3.66
  -1   6 -19    1.50    2.98
   1  -6 -20    4.97    3.34
   1  -6 -20    1.91    2.49
  -1   6 -20    7.93    3.49
   1  -6 -21   -7.38    2.81
  -1   6 -21   -0.26    1.47
  -1  -7 -21   14.88    3.08
   1   7 -20    0.50    1.83
   1   7 -20    7.76    3.52
  -1  -7 -20    8.42    3.56
   1   7 -19    0.38    1.92
  -1  -7 -19   -0.44    1.81
   1   7 -19   -0.84    3.46
  -1  -7 -19    1.18    3.08
  -1  -7 -18   10.04    4.36
   1   7 -18   10.00    4.44
  -1  -7 -18   19.90    7.21
   1   7 -18   10.56    4.72
  -1  -7 -17   10.11    7.51
   1   7 -17    9.60    6.06
  -1  -7 -17    3.42    2.72
   1   7 -17    5.28    3.09
  -1  -7 -16    1.63    5.05
  -1  -7 -16    0.84    2.65
   1   7 -16    4.80    4.17
  -1  -7 -15   33.03    9.54
  -1  -7 -15   24.53    8.09
   1   7 -15   31.81    8.61
  -1  -7 -14   18.66    6.84
   1   7 -14   17.50    6.34
   1   7 -14    8.93    3.64
  -1  -7 -14   16.45    6.37
  -1  -7 -13   23.81    9.32
  -1  -7 -13   19.37   13.96
   1   7 -13   27.97   11.42
   1  -7  13   20.49   13.49
  -1  -7 -13   16.24    5.29
  -1  -7 -13    5.94    4.52
  -1  -7 -13    7.70    6.46
   1   7 -13   23.16    7.47
   1   7 -13   18.40    6.06
  -1  -7 -12   96.41   16.64
   1   7 -12  117.80   16.21
  -1  -7 -12   99.06   14.47
  -1  -7 -12  111.41   14.21
   1   7 -12  115.56   14.71
  -1  -7 -12   90.15   23.86
   1  -7  12  114.82   29.76
  -1  -7 -12   87.17   26.95
  -1  -7 -12  110.54   15.71
   1   7 -12  116.98   31.73
  -1  -7 -11   28.75   18.40
   1   7 -11   25.35    8.06
  -1  -7 -11   12.55    6.02
  -1  -7 -11   12.65    5.16
  -1  -7 -11   20.21    6.28
   1  -7  11   12.18    9.84
   1   7 -11   27.03   12.94
   1  -7  11   38.06   16.57
  -1  -7 -11   16.08    6.13
  -1  -7 -11   28.05   14.52
  -1  -7 -11   19.69    6.70
   1  -7  10   53.07   18.15
   1  -7  10   62.06   21.15
  -1  -7 -10   73.26   20.20
  -1  -7 -10   53.98   15.73
  -1  -7  -9  130.08   28.54
   1  -7   9  144.02   29.16
  -1   7   9  103.08   26.61
   1  -7   9  155.58   29.10
  -1  -7  -9  130.08   28.80
   1   7  -8   81.98   19.04
  -1  -7  -8  101.15   23.61
   1  -7   8   86.89   22.33
  -1   7   8   64.99   18.53
   1  -7   8   95.93   21.47
  -1  -7  -8  109.08   27.21
  -1  -7  -7   54.71   17.77
   1   7  -7   32.85   11.84
   1  -7   7   34.22   13.64
   1  -7   7   36.33   11.06
  -1  -7  -7   36.72   18.10
  -1  -7  -7   38.94   14.64
  -1   7   6   66.34   14.74
   1   7  -6   84.45   19.79
   1  -7   6   96.65   22.90
  -1  -7  -6  105.74   22.23
  -1  -7  -6   98.05   21.32
   1  -7   6  117.91   20.33
  -1  -7  -6   84.20   18.89
  -1  -7  -5  673.67   51.53
  -1   7   5  491.95   42.63
   1   7  -5  607.50   51.25
   1  -7   5  604.79   54.36
  -1  -7  -5  645.06   52.02
   1  -7   5  660.04   47.32
  -1  -7  -5  530.02   48.45
  -1  -7  -4  604.73   47.38
  -1   7   4  512.21   44.61
   1   7  -4  587.33   48.68
   1  -7   4  551.61   50.44
  -1  -7  -4  601.94   47.67
   1  -7   4  651.10   47.31
  -1  -7  -4  547.89   48.23
   1  -7   3  359.82   39.37
  -1  -7  -3  321.97   26.69
   1  -7   3  393.67   36.94
  -1  -7  -3  359.20   39.17
  -1   7   3  316.13   35.04
   1   7  -3  389.88   40.16
   1  -7   2  372.77   41.70
  -1  -7  -2  410.58   32.83
  -1  -7  -2  445.00   43.93
   1  -7   2  438.12   39.70
  -1   7   2  389.93   38.81
   1   7  -2  469.33   43.56
   1  -7   1  315.42   35.48
  -1  -7  -1  281.36   31.89
  -1  -7  -1  365.06   41.68
   1  -7   1  311.83   34.11
   1   7  -1  318.06   36.08
  -1   7   1  280.13   34.80
  -1  -7   0   96.94   25.83
   1  -7   0   59.66   21.43
  -1   7   0   80.27   20.21
   1  -7   0   53.98   14.85
   1  -7  -1  285.23   31.21
  -1  -7   1  311.86   36.49
   1  -7  -1  315.78   36.64
   1   7   1  348.60   39.37
  -1   7  -1  313.45   36.62
   1  -7  -2  435.38   37.24
  -1  -7   2  462.32   43.57
  -1  -7   2  464.57   43.08
   1  -7  -2  409.51   40.65
  -1   7  -2  460.54   42.16
   1  -7  -3  321.83   31.52
  -1  -7   3  361.70   39.13
   1  -7  -3  330.56   37.89
  -1  -7   3  382.13   37.83
  -1   7  -3  327.59   36.91
   1  -7  -4  608.12   47.17
   1  -7  -4  565.49   40.50
  -1  -7   4  615.24   52.42
   1  -7  -4  558.84   48.08
  -1  -7   4  632.07   48.68
  -1   7  -4  590.28   49.60
   1  -7  -5  594.89   48.25
  -1  -7   5  607.68   57.62
   1  -7  -5  580.87   40.25
   1  -7  -5  502.64   45.93
  -1  -7   5  625.38   47.81
  -1   7  -5  636.23   51.48
   1  -7  -6   97.99   20.86
  -1   7  -6  109.83   22.99
   1  -7  -6   73.19   13.56
  -1  -7   6  117.85   26.04
   1  -7  -6  100.34   20.65
  -1  -7   6  104.72   18.98
  -1   7  -7   50.28   16.07
   1  -7  -7   34.31   12.03
  -1  -7   7   52.50   14.37
  -1  -7   7   58.61   22.11
   1  -7  -7   46.91   15.62
  -1   7  -8  101.06   22.34
  -1   7  -8  100.42   21.63
  -1  -7   8  106.96   28.49
   1  -7  -8   93.08   21.97
   1  -7  -9  142.17   28.28
  -1   7  -9  151.62   28.18
   1  -7  -9  110.03   25.99
  -1   7  -9  147.72   29.96
  -1  -7   9  153.82   33.16
  -1  -7  10   67.04   23.58
   1  -7 -10   40.92   16.15
  -1   7 -10   74.10   19.16
  -1   7 -10   58.16   16.98
   1  -7 -10   39.24   14.85
  -1   7 -10   59.63   20.35
   1  -7 -11   30.21   14.81
  -1   7 -11   22.96    6.80
  -1   7 -11   21.86   10.66
  -1  -7  11   16.13    9.04
   1  -7 -11   49.96   10.88
   1  -7 -11   27.42   10.47
   1  -7 -11   49.78   11.01
   1  -7 -11   41.23   17.63
   1  -7 -12  117.45   16.48
  -1   7 -12  132.15   30.50
  -1  -7  12  118.34   31.83
   1  -7 -12  102.38   26.98
   1  -7 -12   80.27   12.96
  -1   7 -12  104.91   14.85
   1  -7 -12  103.88   15.65
   1  -7 -12  114.69   18.48
  -1  -7  13   24.24   16.30
  -1   7 -13   32.17    8.68
  -1   7 -13   38.32   16.62
   1  -7 -13   12.29    7.73
   1  -7 -13   16.52    6.99
   1  -7 -13   28.19    8.25
   1  -7 -13   20.21    8.93
   1  -7 -13   15.31    6.11
   1  -7 -14   12.14    7.17
   1  -7 -14    5.91    5.85
   1  -7 -14   16.91    6.94
  -1   7 -14   10.73    4.85
  -1   7 -15   40.24    9.49
   1  -7 -15   36.55    9.73
   1  -7 -15   51.28   12.89
  -1   7 -16    8.36    4.55
   1  -7 -16    1.36    3.94
   1  -7 -16    5.30    5.35
   1  -7 -17    0.60    3.84
  -1   7 -17    5.90    4.17
   1  -7 -17    3.86    4.61
   1  -7 -18    2.20    3.35
  -1   7 -18   15.90    6.27
   1  -7 -18   10.76    5.86
   1  -7 -19    5.76    2.91
  -1   7 -19    6.92    3.45
   1  -7 -19   -0.58    2.47
  -1   7 -20    6.25    2.90
   1  -7 -20    0.82    2.16
   1  -7 -20    0.93    1.82
  -1   7 -21   14.37    3.13
  -1  -8 -20    7.83    3.08
   1   8 -20    5.55    2.36
  -1  -8 -19    5.47    2.39
   1   8 -19   10.20    4.15
   1   8 -18    2.07    1.51
   1   8 -18   10.01    3.97
  -1  -8 -18    5.66    4.22
  -1  -8 -18   -0.83    3.65
   1   8 -17   12.43    4.97
  -1  -8 -17   12.77    7.54
   1   8 -17   17.74    5.36
  -1  -8 -17    7.91    4.22
   1   8 -16   26.95    7.53
  -1  -8 -16   35.40   10.50
  -1  -8 -16   22.46    7.52
   1   8 -15   16.57    6.52
  -1  -8 -15   19.07    6.56
  -1  -8 -15    6.15    3.00
   1   8 -14   38.99    8.36
   1   8 -14   42.29   10.14
  -1  -8 -14   54.54   12.72
  -1  -8 -14   35.47    9.85
   1   8 -13   32.08    8.37
   1   8 -13   41.62   10.46
  -1  -8 -13   23.94    7.95
  -1  -8 -13   27.49    8.14
  -1  -8 -13   26.05    8.24
  -1  -8 -12  118.23   17.35
  -1  -8 -12  104.48   14.08
   1   8 -12  100.32   14.90
  -1  -8 -12   66.77   21.47
   1  -8  12  117.49   30.67
  -1  -8 -12   95.58   29.18
  -1  -8 -12   97.69   15.37
   1   8 -12  117.69   16.24
  -1  -8 -12   92.27   15.79
   1   8 -12  125.33   31.52
  -1  -8 -11   57.37   12.96
  -1  -8 -11   45.37   12.21
   1   8 -11   53.25   11.11
  -1  -8 -11   48.07   10.29
  -1  -8 -11   52.90   10.31
  -1  -8 -11   47.65   18.86
   1  -8  11   73.84   24.12
  -1  -8 -11   40.84   16.10
   1   8 -11   41.65   16.88
  -1  -8 -11   48.40   10.80
  -1  -8 -10  112.54   13.28
  -1  -8 -10  122.43   28.64
  -1  -8 -10  100.15   13.80
  -1  -8 -10  114.34   30.20
  -1  -8 -10  104.33   14.32
  -1  -8 -10  123.24   16.73
  -1  -8 -10  100.03   15.45
   1   8 -10  132.94   16.32
   1  -8  10  157.83   34.64
   1  -8   9  417.35   55.84
  -1  -8  -9  389.03   50.44
  -1  -8  -9  370.35   48.36
  -1   8   8  132.47   31.86
   1  -8   8  151.92   32.34
  -1  -8  -8  114.36   25.79
   1   8  -8  111.23   25.69
  -1  -8  -8  109.86   25.97
  -1  -8  -7  169.81   29.13
  -1  -8  -7  159.70   28.61
   1  -8   7  182.62   33.72
  -1  -8  -7  175.33   31.47
   1   8  -7  166.72   29.42
  -1  -8  -6   68.55   20.93
  -1  -8  -6   77.42   21.22
   1  -8   6   69.39   16.94
  -1  -8  -6  108.71   25.08
  -1   8   6   39.12   12.57
   1  -8   6   47.80   16.62
   1   8  -6   38.86   13.08
   1  -8   5  217.14   29.98
  -1  -8  -5  231.30   35.53
   1  -8   5  176.44   31.14
  -1  -8  -5  304.28   39.96
   1   8  -5  177.43   28.93
  -1   8   5  166.68   26.42
  -1  -8  -5  247.84   33.95
  -1   8   4  312.45   38.50
   1   8  -4  395.54   43.36
   1  -8   4  474.59   44.31
  -1  -8  -4  344.17   41.40
   1  -8   4  386.45   46.62
  -1   8   3  301.33   37.74
   1   8  -3  318.03   40.36
   1  -8   3  362.01   38.43
  -1  -8  -3  320.77   42.76
   1  -8   3  324.77   40.34
  -1  -8  -3  306.29   30.13
   1  -8   2   -9.20   10.71
  -1  -8  -2    1.94    3.81
  -1   8   2   -3.10    7.90
   1   8  -2    1.53    8.37
   1  -8   2    0.80   10.08
  -1  -8  -2    9.81    9.15
   1   8  -1  138.45   28.01
  -1   8   1  140.38   27.64
  -1  -8  -1  178.94   36.17
   1  -8   1  144.61   28.46
   1  -8   1  134.81   27.05
  -1  -8  -1  106.47   20.34
  -1  -8   0   -1.08    7.33
   1   8   0   -6.35   11.00
   1  -8   0    8.67    8.66
  -1   8   0   -0.15    8.11
  -1  -8   0   -0.74   11.80
   1  -8   0    2.36    7.16
   1   8   1  154.99   31.13
  -1   8  -1  166.10   28.06
  -1  -8   1  174.35   30.74
   1  -8  -1  156.05   28.87
  -1  -8   1  110.77   25.83
   1  -8  -1  138.12   25.13
  -1   8  -2    1.10    8.71
   1   8   2   -7.68    8.71
   1  -8  -2  -10.64    6.79
   1  -8  -2   -5.02    6.46
  -1  -8   2   -1.74    9.90
   1   8   3  302.21   38.91
  -1   8  -3  358.38   41.15
  -1  -8   3  339.29   39.84
   1  -8  -3  329.17   41.14
  -1  -8   3  289.03   39.92
   1  -8  -3  314.63   33.97
  -1   8  -4  414.07   45.44
   1   8   4  316.58   40.27
  -1  -8   4  434.69   43.54
   1  -8  -4  394.54   44.29
  -1  -8   4  379.94   46.05
   1  -8  -4  368.52   35.23
   1  -8  -5  163.95   27.31
   1  -8  -5  167.68   28.72
  -1  -8   5  188.24   27.47
  -1   8  -5  182.92   30.27
   1   8   5  228.72   34.60
   1  -8  -5  156.21   22.14
  -1  -8   5  159.80   28.32
  -1   8  -6   41.51   14.61
   1  -8  -6   57.02   16.49
   1   8   6   38.40   16.93
  -1  -8   6   51.17   14.51
   1  -8  -6   46.19   16.65
  -1  -8   6   52.41   12.65
   1  -8  -7  166.76   28.96
  -1   8  -7  175.02   30.30
   1   8   7  117.76   25.93
  -1   8  -7  172.57   31.61
   1  -8  -7  171.81   29.96
  -1  -8   7  184.63   28.03
  -1  -8   7  162.64   31.90
  -1  -8   8  120.58   27.95
  -1   8  -8  108.19   25.38
   1  -8  -8  105.51   23.46
   1   8   8   87.29   19.80
  -1   8  -8  129.72   26.39
  -1  -8   9  391.21   52.06
  -1   8  -9  437.71   53.54
  -1   8  -9  372.94   45.98
   1  -8  -9  331.34   44.59
   1  -8 -10  112.38   15.40
   1  -8 -10   99.62   25.46
  -1  -8  10  157.59   35.36
  -1   8 -10  134.89   30.76
  -1   8 -10  130.37   25.46
  -1   8 -10  141.00   17.40
   1  -8 -10  105.50   14.93
   1  -8 -10  117.78   17.47
  -1   8 -11   52.41   10.54
   1  -8 -11   60.15   13.18
   1  -8 -11   33.02    8.58
   1  -8 -11   48.68   18.08
  -1  -8  11   56.70   22.35
  -1   8 -11   55.83   19.71
   1  -8 -11   41.48    9.69
   1  -8 -11   46.53   10.24
   1  -8 -12   93.13   15.44
  -1  -8  12  103.60   28.24
   1  -8 -12   97.40   27.83
  -1   8 -12  135.64   32.40
   1  -8 -12   95.94   15.55
  -1   8 -12  114.22   15.64
   1  -8 -12   68.34   12.58
   1  -8 -12  114.96   19.05
  -1   8 -13   36.98    8.78
   1  -8 -13   24.86    7.47
   1  -8 -13   28.70    8.93
   1  -8 -13   14.94    5.60
   1  -8 -13   30.61    9.99
  -1   8 -14   53.31   11.39
   1  -8 -14   39.65   12.09
   1  -8 -14   47.59   10.67
  -1   8 -15   20.99    6.61
   1  -8 -15   14.06    7.86
   1  -8 -15   15.26    6.90
  -1   8 -16   26.09    6.83
   1  -8 -16   25.07    9.90
   1  -8 -16   19.96    7.24
  -1   8 -17    7.26    3.28
   1  -8 -17    7.56    4.99
   1  -8 -17   11.50    5.22
  -1   8 -17   17.51    6.52
   1  -8 -18   -1.73    3.65
   1  -8 -18    3.36    3.07
  -1   8 -18    7.01    3.43
   1  -8 -19    7.91    3.71
   1  -8 -19    5.55    3.26
  -1   8 -19   13.63    4.44
   1  -8 -20    3.02    1.99
   1  -8 -20    8.64    3.09
  -1   8 -20    9.38    3.19
  -1  -9 -20    3.43    1.91
  -1  -9 -19    6.89    2.19
   1   9 -19    7.91    3.64
   1   9 -18   -1.88    2.05
  -1  -9 -18    0.98    2.62
  -1  -9 -18   -2.35    3.07
   1   9 -18   -0.23    2.26
   1   9 -18   -0.82    2.33
   1   9 -17   49.06    9.58
  -1  -9 -17   36.73    8.40
  -1  -9 -17   21.11    6.59
   1   9 -17   30.40    7.03
  -1  -9 -16   34.67    9.29
  -1  -9 -16   16.79    6.28
   1   9 -16   44.82    9.56
  -1  -9 -15   41.13   10.80
  -1  -9 -15   25.98    8.43
   1   9 -15   25.82    7.54
   1   9 -15   20.70    5.86
  -1  -9 -14   13.00    7.30
  -1  -9 -14    8.77    4.77
   1   9 -14   16.36    6.81
   1   9 -14   14.61    5.63
  -1  -9 -13   32.93    9.89
   1   9 -13   41.12    9.50
  -1  -9 -13   38.66   10.47
  -1  -9 -13   38.32   10.30
   1   9 -13   32.89    8.77
  -1  -9 -12    9.01    5.62
   1   9 -12    7.04    4.64
   1   9 -12   14.81    6.28
  -1  -9 -12   15.77    7.21
  -1  -9 -12    3.99    3.52
   1  -9  11   38.46   17.67
  -1  -9 -11   42.06   10.39
  -1  -9 -11   52.28    9.93
  -1  -9 -11   31.66   15.44
  -1  -9 -11   39.52    9.81
   1   9 -11   58.53   11.58
  -1  -9 -11   39.01   10.68
   1   9 -11    6.86    6.61
  -1  -9 -11   48.30   10.93
  -1  -9 -10   -1.32    9.42
   1  -9  10   25.69   11.43
  -1  -9 -10   24.88    7.28
  -1  -9 -10   13.68    9.55
  -1  -9 -10   12.63    5.61
  -1  -9 -10   11.04    5.24
  -1  -9 -10   12.87    5.48
   1   9 -10   19.46    7.16
  -1  -9 -10   11.78    4.79
  -1  -9  -9  227.91   21.09
  -1  -9  -9  210.39   18.09
  -1  -9  -9  212.36   37.34
   1  -9   9  214.93   41.48
  -1  -9  -9  221.79   22.98
  -1  -9  -9  220.90   23.59
   1   9  -9  180.37   19.05
  -1  -9  -9  248.36   23.11
  -1  -9  -9  225.62   41.11
   1  -9   8   85.90   24.68
  -1  -9  -8   72.64   22.42
   1   9  -8   55.30   19.07
  -1  -9  -7    5.18    5.29
   1  -9   7   10.14    6.52
   1   9  -7   21.23   14.42
  -1  -9  -7   20.75   10.69
  -1   9   6  111.81   23.75
   1  -9   6  144.65   30.09
   1   9  -6  117.53   26.56
   1  -9   6  162.80   28.07
  -1  -9  -6  122.63   26.32
   1  -9   5    5.12   11.20
   1   9  -5    1.11    6.41
  -1   9   5    3.51    4.01
  -1  -9  -5    1.61    6.59
   1  -9   5    0.74    5.04
   1  -9   4   71.55   20.62
  -1   9   4   51.69   17.71
   1   9  -4   73.78   20.95
  -1  -9  -4  110.97   28.53
   1  -9   4   73.54   19.71
   1  -9   3   45.97   17.66
   1   9  -3   53.03   17.75
  -1   9   3   31.88   14.52
   1  -9   3   48.74   14.96
  -1  -9  -3   33.57   21.98
  -1  -9  -2   31.90   11.51
  -1   9   2   30.56   15.04
   1   9  -2   37.21   16.95
   1  -9   2   39.86   14.94
  -1  -9  -2   33.94   12.06
   1  -9   2   39.50   15.80
  -1  -9  -1  164.98   27.99
   1  -9   1  180.79   33.39
  -1   9   1  200.30   33.67
   1   9  -1  200.72   33.97
   1  -9   1  248.03   37.41
  -1  -9  -1  225.31   36.51
   1  -9   0   63.56   19.07
   1   9   0   49.72   17.79
  -1   9   0   69.54   21.00
  -1  -9   0   65.62   19.12
  -1  -9   0   67.74   19.92
   1  -9   0   58.30   18.20
  -1  -9   1  151.61   29.40
   1  -9  -1  194.05   29.68
   1   9   1  167.51   31.82
  -1   9  -1  182.36   32.42
   1  -9  -1  206.60   34.25
  -1  -9   1  231.85   35.16
  -1  -9   2   12.44    6.98
   1   9   2   40.59   16.61
   1  -9  -2   17.14    9.27
  -1   9  -2   40.01   17.45
  -1  -9   2   35.24   11.86
   1  -9  -2   28.97   14.27
   1  -9  -3   43.54   12.94
   1   9   3   36.75   17.13
  -1   9  -3   52.72   16.67
   1  -9  -3   48.37   16.64
  -1  -9   3   52.77   17.36
   1  -9  -4   67.76   17.24
   1   9   4   96.24   26.08
  -1   9  -4   73.32   19.94
   1  -9  -4   56.63   19.19
  -1  -9   4   82.65   22.63
  -1  -9   5   18.75   13.31
   1   9   5   12.18    8.84
  -1   9  -5   10.16    7.86
  -1  -9   5   -3.60    5.20
   1  -9  -5    3.10    6.88
  -1  -9   6   88.12   27.39
  -1   9  -6  130.69   26.95
   1   9   6   86.30   21.41
   1  -9  -6  139.94   29.04
  -1  -9   6  147.62   26.34
  -1   9  -7    0.66    6.73
  -1   9  -7    9.04   12.27
  -1  -9   7    6.62   11.68
   1  -9  -7   -5.51    9.91
   1   9   7   10.78    8.99
   1  -9  -7    4.89    9.17
  -1  -9   7   19.34   12.57
   1  -9  -8   67.56   21.20
  -1  -9   8   80.18   25.13
  -1   9  -8   56.52   19.73
  -1   9  -8   73.37   19.67
   1  -9  -9  191.23   19.94
   1  -9  -9  154.36   31.82
  -1  -9   9  222.86   42.41
  -1   9  -9  211.67   39.45
  -1   9  -9  196.84   37.45
  -1   9  -9  194.38   19.55
   1  -9  -9  181.94   19.84
   1  -9  -9  189.84   22.81
   1  -9 -10    1.36    7.43
  -1  -9  10   22.45   16.12
  -1   9 -10   13.73    6.63
  -1   9 -10   15.49    5.76
   1  -9 -10   11.12    5.20
   1  -9 -10   10.00    5.45
   1  -9 -10    7.83    4.73
   1  -9 -10   18.21    7.74
   1  -9 -11   23.47   14.64
   1  -9 -11   31.84    8.85
  -1   9 -11   49.70   10.50
  -1   9 -11   55.82   20.36
  -1  -9  11   48.23   17.31
   1  -9 -11   42.36   11.68
   1  -9 -11   44.80   11.26
   1  -9 -11   39.30    9.74
   1  -9 -12    7.07    4.42
   1  -9 -12    6.98    5.24
   1  -9 -12   -3.33    5.48
   1  -9 -12   -2.62    3.87
  -1   9 -12    3.83    3.50
   1  -9 -13   33.01    9.59
   1  -9 -13   32.44    9.39
   1  -9 -13   46.20   12.61
  -1   9 -13   44.24   10.04
   1  -9 -14   -0.18    4.80
   1  -9 -14    8.25    6.39
  -1   9 -14   19.41    7.56
   1  -9 -15   24.66    6.75
   1  -9 -15   15.62    8.09
  -1   9 -15   30.93    8.43
   1  -9 -16   39.29    9.51
   1  -9 -16   42.37   11.06
  -1   9 -16   36.08    7.92
   1  -9 -17   29.51    7.69
  -1   9 -17   44.28    8.26
   1  -9 -17   29.68    8.26
  -1   9 -17   38.83    7.75
   1  -9 -18    1.55    3.06
  -1   9 -18    1.45    2.79
   1  -9 -18    1.12    2.52
  -1   9 -18    3.86    2.88
  -1   9 -19   29.73    5.70
   1  -9 -19   21.58    5.07
  -1   9 -20    0.51    1.04
   1  -9 -20    2.12    1.51
   1  10 -19    0.77    1.85
  -1 -10 -19    0.27    1.51
  -1 -10 -18   21.35    5.27
   1  10 -18   15.81    4.94
   1  10 -18   15.56    4.22
  -1 -10 -18    4.03    3.63
  -1 -10 -17   -0.83    3.64
   1  10 -17    5.04    4.13
   1  10 -17    5.34    3.74
  -1 -10 -17    2.34    3.09
  -1 -10 -16   28.37    8.33
  -1 -10 -16   15.39    5.32
   1  10 -16   24.57    6.74
  -1 -10 -15   25.65    8.51
   1  10 -15   25.89    6.27
   1  10 -15   28.52    7.52
  -1 -10 -15   25.88    8.54
  -1 -10 -14   34.50   10.50
   1  10 -14   46.22    9.38
   1  10 -14   43.49   10.89
  -1 -10 -14   47.89   10.54
  -1 -10 -13   54.37   12.50
  -1 -10 -13   78.49   14.07
  -1 -10 -13   66.35   12.89
   1  10 -13   76.24   12.16
   1  10 -13   71.15   12.72
   1  10 -12   89.40   14.27
  -1 -10 -12   78.54   14.00
  -1 -10 -12   85.62   15.15
  -1 -10 -12   76.05   15.53
   1  10 -12   83.72   12.68
  -1 -10 -11    7.78    3.88
   1  10 -11   12.06    5.30
  -1 -10 -11   13.55    6.70
  -1 -10 -11   18.21    7.86
  -1 -10 -11    2.54    5.28
  -1 -10 -11   15.70    6.20
  -1 -10 -10   57.45   10.04
  -1 -10 -10   38.53   17.86
  -1 -10 -10   48.38   10.87
   1  10 -10   41.36   17.74
   1  10 -10   58.29   11.54
  -1 -10 -10   44.57   10.65
  -1 -10 -10   56.75   14.10
  -1 -10 -10   60.32   12.28
   1 -10  10   63.32   24.37
  -1 -10  -9   46.95    9.09
   1  10  -9   51.65   10.65
   1 -10   9   51.21   19.45
  -1 -10  -9   51.96   12.36
  -1 -10  -9   39.13   10.61
  -1 -10  -9   41.33   10.09
  -1 -10  -9   34.85    8.71
  -1 -10  -8   32.12    7.36
   1  10  -8   49.09   10.05
  -1 -10  -8   34.73    8.48
  -1 -10  -8   38.09    9.42
   1 -10   8   50.36   20.41
   1 -10   8   57.28   11.58
  -1 -10  -8   44.20   11.81
  -1 -10  -8   44.08   10.17
   1  10  -8   23.76   12.55
   1 -10   7   15.74    6.89
  -1 -10  -7    5.22    4.49
   1  10  -7   20.82   13.17
   1 -10   6  292.54   40.88
  -1 -10  -6  215.67   39.47
   1  10  -6  190.73   35.77
  -1  10   6  166.01   30.52
   1 -10   6  238.70   43.03
  -1 -10  -5   50.51   16.40
   1 -10   5  105.26   25.09
   1 -10   5   68.32   23.18
   1  10  -5   55.69   18.94
  -1  10   5   50.96   17.21
   1 -10   4  262.12   38.87
  -1 -10  -4  204.01   37.80
   1  10  -4  222.84   38.13
  -1  10   4  192.37   34.54
   1 -10   4  241.56   42.03
  -1 -10  -3   34.63   17.22
   1 -10   3   37.73   16.87
   1 -10   3   32.72   15.64
   1  10  -3    5.09    9.97
  -1  10   3    9.12    7.50
   1 -10   2   -0.70    9.53
  -1 -10  -2    3.46    8.38
   1 -10   2    8.91   10.06
   1  10  -2   -1.41    7.65
  -1  10   2    8.10    5.97
   1 -10   1  124.19   29.14
  -1 -10  -1  104.30   29.21
  -1  10   1   96.36   26.10
   1  10  -1  108.41   28.99
  -1 -10  -1  101.07   23.82
   1 -10   1  109.26   26.69
   1 -10   0   -9.23   10.34
  -1 -10   0   -3.91   10.47
   1  10   0  -14.17   13.94
  -1  10   0    5.81   12.06
  -1 -10   0  -11.03    8.50
   1 -10   0    0.17    7.18
   1 -10  -1  133.19   30.80
  -1 -10   1  148.44   32.34
   1  10   1  114.08   30.17
  -1  10  -1  117.72   27.02
  -1 -10   1  113.83   27.84
   1 -10  -1  106.88   26.13
   1 -10  -2   -0.56    4.60
   1  10   2    8.78    8.46
  -1 -10   2   14.10   11.36
  -1  10  -2    0.42    9.99
   1 -10  -2   11.58    7.79
  -1 -10   2   -1.27    6.97
   1 -10  -3   26.83   12.80
  -1 -10   3   17.18   11.38
   1  10   3   20.57   12.70
  -1 -10   3   32.32   14.31
   1 -10  -3   34.02   16.97
  -1  10  -3   12.57    9.28
  -1 -10   4  230.54   37.20
   1 -10  -4  202.31   36.32
  -1  10  -4  233.70   39.07
   1  10   4  197.73   36.09
  -1 -10   4  194.87   38.87
   1  10   5   44.20   16.58
  -1 -10   5   64.09   21.91
   1 -10  -5   84.37   25.07
  -1 -10   5   93.30   23.93
  -1  10  -5   76.48   23.68
   1 -10  -6  230.28   40.72
  -1 -10   6  246.45   37.41
  -1  10  -6  207.98   37.77
   1  10   6  130.88   30.50
  -1  10  -6  238.72   37.91
   1  10   7   21.27   11.43
  -1  10  -7   24.67   14.33
  -1  10  -7   20.24    9.47
  -1 -10   7   30.74   14.42
   1 -10  -8   31.69    9.23
  -1  10  -8   52.92   21.12
  -1  10  -8   41.97    8.61
   1 -10  -8   21.71    7.93
   1 -10  -8   28.55    7.73
   1 -10  -8   23.42    7.21
  -1  10  -8   25.49   13.23
   1 -10  -8   38.52    9.43
   1 -10  -9   50.70   12.21
  -1  10  -9   78.92   24.35
  -1  10  -9   55.39   10.51
   1 -10  -9   45.50   10.43
   1 -10  -9   29.62    8.28
   1 -10  -9   47.30   11.30
  -1  10  -9   60.03   21.78
   1 -10 -10   48.45   10.83
  -1  10 -10   72.23   20.90
  -1  10 -10   56.20   11.19
  -1 -10  10   25.46   12.38
   1 -10 -10   47.55   11.15
   1 -10 -10   38.58    9.58
   1 -10 -10   49.80   12.21
  -1  10 -11   18.39    6.95
   1 -10 -11   11.96    5.54
   1 -10 -11    8.75    4.67
   1 -10 -11   18.60    6.58
   1 -10 -11   13.09    5.73
   1 -10 -12  104.43   16.06
   1 -10 -12   83.05   14.34
  -1  10 -12   99.70   14.89
   1 -10 -12   88.60   17.46
  -1  10 -13   75.96   12.89
   1 -10 -13   54.40   11.15
   1 -10 -13   58.48   12.56
   1 -10 -13   53.59   12.58
  -1  10 -14   61.82   11.49
   1 -10 -14   47.38   10.52
   1 -10 -14   48.60   12.28
  -1  10 -15   31.17    7.94
   1 -10 -15   37.82   10.04
   1 -10 -15   23.73    8.47
  -1  10 -16   24.86    6.43
   1 -10 -16   25.20    7.88
   1 -10 -16   17.59    7.23
  -1  10 -17    5.52    3.05
   1 -10 -17    7.43    4.23
  -1  10 -17    7.32    3.97
   1 -10 -17    2.91    2.93
   1 -10 -18   12.74    4.13
   1 -10 -18   16.20    4.93
  -1  10 -18   14.93    3.87
   1 -10 -19   -1.08    1.87
  -1  10 -19    1.53    1.54
   1 -10 -19    0.00    1.49
   1  11 -18    6.34    2.46
   1  11 -18    4.53    2.93
  -1 -11 -17    3.19    3.03
   1  11 -17   -1.53    2.14
   1  11 -17   -0.38    2.21
  -1 -11 -16    0.81    3.14
  -1 -11 -16    2.27    2.42
   1  11 -16    1.09    2.82
  -1 -11 -15    4.48    3.96
  -1 -11 -15   15.17    5.52
   1  11 -15    6.42    3.12
  -1 -11 -14   -0.33    4.63
  -1 -11 -14   -0.63    3.67
   1  11 -14    1.59    3.57
   1  11 -14   -0.26    2.27
  -1 -11 -13   20.95    7.74
  -1 -11 -13   22.89    8.87
   1  11 -13   25.39    8.15
   1  11 -13   24.57    6.85
  -1 -11 -13   10.40    4.05
  -1 -11 -12    7.16    5.10
   1  11 -12    7.94    4.12
   1  11 -12    8.05    5.57
  -1 -11 -12   17.39    8.80
  -1 -11 -12    5.48    5.73
  -1 -11 -11   60.94   12.20
  -1 -11 -11   85.18   14.72
  -1 -11 -11   61.73   14.46
  -1 -11 -11   64.84   13.85
   1  11 -11   78.70   13.53
   1  11 -10   20.44    7.71
  -1 -11 -10   29.15    9.79
  -1 -11 -10   11.71    4.74
  -1 -11 -10   17.13    7.55
  -1 -11 -10   19.88    7.22
  -1 -11 -10   17.06    7.11
   1  11  -9   80.63   13.69
   1 -11   9  100.08   30.34
  -1 -11  -9   84.17   14.99
  -1 -11  -9   75.98   11.55
  -1 -11  -9   82.59   16.48
  -1 -11  -9   72.09   14.00
  -1 -11  -9   83.01   15.08
  -1 -11  -8    0.72    3.23
  -1 -11  -8   11.65    4.97
   1  11  -8    7.95    4.65
  -1 -11  -8    7.28    5.25
  -1 -11  -8   22.21    9.44
  -1 -11  -8    8.78    5.06
   1 -11   8   10.09   10.11
   1  11  -7   94.88   25.86
  -1 -11  -7  113.85   16.41
  -1 -11  -7  120.78   18.71
  -1 -11  -7  130.79   17.93
   1 -11   7  175.37   21.00
  -1 -11  -7  100.19   12.14
  -1 -11  -7  133.61   32.04
   1  11  -7  107.70   14.53
   1 -11   7  183.30   39.59
  -1 -11  -7  113.72   15.98
   1 -11   6   60.25   12.30
  -1 -11  -6   35.63    8.89
  -1 -11  -6   24.24   10.48
   1  11  -6   35.81   17.93
   1  11  -6   31.70    7.67
  -1 -11  -6   29.45    7.53
  -1 -11  -6   34.10    9.62
  -1 -11  -6   31.69    8.70
   1 -11   6   48.96   22.03
   1  11  -5   30.86   12.62
   1 -11   5   76.23   22.68
  -1 -11  -5   73.68   23.91
  -1  11   5   28.05   10.34
   1 -11   5   74.74   25.00
   1 -11   4   96.23   26.07
  -1 -11  -4   83.14   25.84
   1  11  -4   76.23   24.49
  -1  11   4   57.42   22.26
   1 -11   4   87.66   28.09
   1 -11   3    6.96    7.06
  -1 -11  -3   14.38   12.25
  -1  11   3   -5.76    6.36
   1 -11   3    3.17    5.59
   1  11  -3   -6.69   14.95
   1 -11   2  104.76   29.41
  -1 -11  -2   87.80   23.99
   1 -11   2  151.59   32.30
  -1  11   2   86.38   25.31
   1  11  -2  103.68   28.06
   1 -11   1   -1.86   12.59
  -1 -11  -1    3.19    6.44
   1  11  -1    1.17    8.68
   1 -11   1    1.57    7.55
  -1  11   1   -3.94    8.44
   1 -11   0    7.90    7.20
  -1 -11   0   -5.72   11.12
  -1 -11   0   15.05    8.59
   1 -11   0    3.46    7.17
  -1  11   0    1.09   11.31
   1  11   0    4.77    6.50
  -1  11  -1   10.54   11.62
   1  11   1   16.97   13.28
  -1 -11   1    9.80   11.94
   1 -11  -1    5.86    6.10
  -1 -11   1   13.51   10.75
   1 -11  -1   10.51    9.40
   1 -11  -2   96.86   23.93
  -1  11  -2  118.20   29.10
  -1 -11   2  118.05   29.26
   1 -11  -2   99.24   27.76
  -1 -11   2   83.52   25.27
   1  11   2   82.23   24.47
  -1  11  -3   11.13    7.52
   1 -11  -3   -3.87   13.57
  -1 -11   3   13.46   12.01
  -1 -11   3    1.62    7.83
   1  11   3   -2.48    7.82
  -1  11  -4   59.66   17.90
   1 -11  -4   76.82   24.14
  -1 -11   4   83.03   24.98
  -1 -11   4   77.95   27.47
   1  11   4   67.11   21.21
  -1  11  -5   53.83   18.10
  -1 -11   5   55.36   21.75
   1  11   5   52.88   21.77
  -1  11  -5   53.91   20.85
   1 -11  -5   53.63   21.80
  -1 -11   5   74.11   23.95
  -1  11  -6   46.30   19.33
   1  11   6    9.38   11.44
  -1 -11   6   60.18   24.56
  -1  11  -6   32.76   13.13
  -1 -11   6   48.47   10.89
   1 -11  -6   45.01   11.19
   1 -11  -6   24.72    6.85
  -1 -11   6   42.54   16.28
   1 -11  -6   49.27   19.56
   1 -11  -6   45.45   10.26
  -1  11  -6   42.96    9.91
   1 -11  -6   52.60   11.18
   1 -11  -7   89.71   14.18
   1 -11  -7  125.14   16.96
  -1 -11   7  128.57   28.12
  -1 -11   7  117.00   34.49
  -1  11  -7  144.42   33.06
  -1  11  -7  106.72   26.66
   1 -11  -7  123.60   17.45
   1 -11  -7  133.67   19.93
  -1  11  -7  135.38   16.66
   1 -11  -8   10.59    5.60
   1 -11  -8   14.02    6.20
   1 -11  -8   16.16    7.76
  -1 -11   8   10.00   14.05
  -1  11  -8  -18.99   14.20
  -1  11  -8   17.85    6.69
  -1  11  -8    4.22   11.55
   1 -11  -8   12.73    6.74
   1 -11  -8   11.96    6.72
   1 -11  -9   62.28   12.27
  -1  11  -9   90.45   14.25
  -1 -11   9   78.50   25.51
  -1  11  -9   78.30   24.20
   1 -11  -9   90.08   16.21
   1 -11  -9   90.75   14.86
  -1  11  -9  107.98   29.13
   1 -11  -9   74.45   13.61
   1 -11 -10   16.20    6.84
   1 -11 -10   30.67   10.28
   1 -11 -10   19.44    7.79
  -1  11 -10   36.37    9.93
   1 -11 -10   25.68    8.37
   1 -11 -11   74.19   13.47
   1 -11 -11   72.82   15.89
   1 -11 -11   76.14   13.62
  -1  11 -11   87.59   14.49
   1 -11 -11   53.15   11.11
   1 -11 -12    9.27    7.03
   1 -11 -12    9.44    5.04
  -1  11 -12   12.46    5.70
   1 -11 -12   10.12    7.83
   1 -11 -13   19.20    7.87
   1 -11 -13   12.13    5.34
  -1  11 -13   17.62    6.66
   1 -11 -13    9.48    7.80
   1 -11 -14    4.07    4.05
  -1  11 -14   -0.19    3.30
   1 -11 -14    1.86    4.85
   1 -11 -15   10.36    5.19
   1 -11 -15   12.61    6.88
  -1  11 -15   18.20    5.90
   1 -11 -16    1.87    3.82
  -1  11 -16   -4.24    3.33
   1 -11 -16   -1.81    4.19
   1 -11 -17   -3.35    3.68
  -1  11 -17    1.78    2.96
  -1  11 -17   -0.91    2.05
   1 -11 -17   -2.88    2.95
  -1  11 -18    3.12    1.62
   1 -11 -18    4.65    2.79
   1 -12  17   56.02    6.72
   1  12 -17   65.53    7.92
   1  12 -16   18.10    5.56
  -1 -12 -16   12.00    4.55
  -1 -12 -15    6.65    4.00
   1  12 -15   13.38    5.05
   1  12 -15    6.17    2.80
  -1 -12 -15   10.86    5.23
  -1 -12 -14    1.32    4.72
  -1 -12 -14    6.50    4.59
   1  12 -14    9.02    5.95
   1  12 -14    4.98    2.68
  -1 -12 -13   80.84   13.58
  -1 -12 -13   62.17   12.43
   1  12 -13   75.07   10.78
  -1 -12 -13   49.08   10.73
   1  12 -13   83.33   14.03
   1  12 -12    0.68    2.55
   1  12 -12   -0.13    4.06
  -1 -12 -12    5.79    5.83
  -1 -12 -12   -4.95    6.35
  -1 -12 -12    9.66    6.49
  -1 -12 -11   74.28   14.77
  -1 -12 -11   64.17   12.71
  -1 -12 -11   57.53   12.77
   1  12 -11   80.55   13.98
  -1 -12 -10   11.95    6.59
  -1 -12 -10   10.05    4.24
   1  12 -10   14.67    7.08
  -1 -12 -10   13.15    6.68
  -1 -12 -10    8.22    5.72
  -1 -12  -9   -5.32    6.76
  -1 -12  -9   -2.41    5.35
   1  12  -9    3.37    2.81
  -1 -12  -9    1.66    4.57
  -1 -12  -9    0.24    4.79
  -1 -12  -8   13.62    6.12
   1  12  -8   22.38    7.91
  -1 -12  -8   12.95    5.86
  -1 -12  -8    6.60    5.77
  -1 -12  -8   19.66    8.81
  -1 -12  -8    8.85    4.19
  -1 -12  -7    7.13    5.06
  -1 -12  -7   16.96    7.34
   1  12  -7   14.88    6.43
   1  12  -7    7.13    9.55
  -1 -12  -7   10.38    4.15
  -1 -12  -7   17.18    8.41
  -1 -12  -7   13.70    6.09
   1 -12   7   18.63    7.72
   1 -12   7   16.03   11.69
   1 -12   6   34.19   19.66
  -1 -12  -6   21.40    7.38
  -1 -12  -6   24.50   12.51
   1  12  -6   22.73   12.71
   1 -12   6   28.36    7.86
  -1 -12  -6   18.27    5.73
  -1 -12  -6    7.66    4.97
  -1 -12  -6   21.40    7.28
   1  12  -6   17.31    6.10
   1 -12   6   36.29   10.22
   1 -12   5  120.61   17.60
  -1 -12  -5   59.71   11.22
   1 -12   5   83.20   13.26
  -1 -12  -5   59.26    9.99
   1 -12   5   62.64   11.08
  -1 -12  -5   54.54   24.26
   1 -12   5   85.93   26.28
  -1  12   5   29.92   12.67
   1  12  -5   57.72   20.16
  -1 -12  -5   62.67   11.55
   1  12  -5   57.29   10.49
   1 -12   5   69.72   27.61
   1 -12   4   59.86   12.70
   1 -12   4   50.65    9.94
  -1 -12  -4   35.72    8.14
   1 -12   4   47.92    9.30
   1 -12   4   59.62   22.84
  -1 -12  -4   45.20   18.72
   1  12  -4   28.98   15.73
  -1  12   4   34.22   17.53
  -1 -12  -4   31.96    7.40
  -1 -12  -4   29.15    7.88
   1 -12   4   52.51   22.35
   1  12  -4   26.63    6.88
  -1 -12  -3   10.84   16.00
   1 -12   3   18.56    7.64
  -1  12   3   27.63   15.36
   1 -12   3   27.14    8.40
   1 -12   3   28.59    7.56
  -1 -12  -3   20.66    6.27
  -1 -12  -3   27.45    7.77
   1 -12   3   27.91    7.18
   1  12  -3   15.69   15.27
   1 -12   3   30.01   19.18
   1 -12   2   43.71   20.61
  -1 -12  -2   41.97   18.20
  -1  12   2   20.20    9.24
   1 -12   2   40.34   11.67
  -1 -12  -2   36.61    7.66
   1 -12   2   46.64    9.44
   1 -12   2   41.39    8.90
  -1 -12  -2   31.09    7.30
   1 -12   2   49.06   22.09
   1  12  -2   30.25   15.67
   1 -12   1   21.85   12.94
  -1 -12  -1    2.57   12.11
  -1  12   1   11.41   12.44
   1 -12   1   10.88    5.71
  -1 -12  -1   13.25    4.85
   1 -12   1   17.76    5.93
   1 -12   1   13.26    4.27
  -1 -12  -1   14.67    4.88
   1 -12   1   11.92   10.27
   1  12  -1   40.93   17.47
  -1 -12   0   58.86   22.25
   1 -12   0   43.30   20.28
   1 -12   0   38.52    8.16
  -1 -12   0   33.47    7.76
  -1  12   0   33.22   16.03
  -1 -12   0   34.37    7.24
   1 -12   0   41.31    9.01
   1 -12   0   55.03   19.55
   1  12   0   62.51   23.26
   1 -12  -1   10.08   14.37
  -1 -12   1   42.46   21.23
  -1  12  -1    7.65    8.31
   1 -12  -1    9.38    4.61
  -1 -12   1   22.39    6.36
   1  12   1  -13.79   22.21
   1 -12  -1   17.26   11.24
  -1 -12   1   30.92   16.17
  -1 -12   1   30.63    7.54
   1 -12  -1   16.82    5.07
   1 -12  -2   52.91    9.34
  -1 -12   2   42.57    9.38
   1 -12  -2   37.39    8.13
  -1 -12   2   44.78   17.16
   1 -12  -2   45.88   20.57
  -1  12  -2   56.92   21.47
   1 -12  -2   52.39   10.99
  -1 -12   2   50.50    9.43
  -1 -12   2   38.42   15.83
   1  12   2   42.25   20.13
   1 -12  -3    4.98    4.07
  -1 -12   3   12.93    5.58
   1 -12  -3   22.77    7.03
  -1 -12   3   22.47   11.55
   1 -12  -3   17.45   14.47
  -1  12  -3   46.36   19.35
  -1 -12   3   16.43    5.68
   1 -12  -3   22.99    6.22
  -1 -12   3   17.44   11.55
   1  12   3   -2.96    5.87
  -1 -12   3   14.10    4.88
  -1 -12   4   36.28   20.23
   1  12   4   33.21   16.54
   1 -12  -4   41.13   11.36
  -1 -12   4   41.58    8.78
   1 -12  -4   29.48    7.00
  -1 -12   4   52.33   11.64
   1 -12  -4   55.72   12.56
   1 -12  -4   37.68    8.42
   1 -12  -4   39.02   18.20
  -1 -12   4   56.20   21.89
  -1  12  -4   79.94   26.57
  -1  12  -4   42.76    9.83
  -1 -12   4   55.25   10.69
   1  12   5   66.93   24.49
  -1 -12   5   65.83   24.89
  -1  12  -5   68.13   11.32
   1 -12  -5   80.97   16.42
  -1  12  -5   88.95   28.58
  -1 -12   5   94.68   15.63
   1 -12  -5   65.25   13.10
   1 -12  -5   61.58   10.26
  -1 -12   5   73.69   12.15
  -1  12  -5   45.25   16.82
   1 -12  -5   74.94   25.34
  -1 -12   5   84.41   24.23
  -1 -12   5   93.74   13.47
   1 -12  -5   73.91   12.52
  -1 -12   6   30.94    9.10
   1 -12  -6   19.68    8.16
   1 -12  -6   21.30    7.65
  -1  12  -6   19.66    6.56
  -1  12  -6   30.63   14.57
  -1 -12   6   19.90   15.96
  -1 -12   6   24.82    6.92
   1 -12  -6   16.78    6.03
   1 -12  -6   23.84    8.35
  -1  12  -6   33.90   17.72
   1  12   6    0.95   11.18
  -1 -12   6   16.58   13.33
   1 -12  -7   11.03    5.38
   1 -12  -7   12.10    6.40
  -1  12  -7   15.13    6.17
  -1  12  -7   11.63    7.74
  -1  12  -7   -5.27   14.65
   1 -12  -7   16.53    5.35
   1 -12  -7   10.67    5.94
  -1 -12   7    6.04   10.34
   1 -12  -7   12.78    6.54
   1 -12  -8   18.92    7.92
   1 -12  -8    9.52    5.59
   1 -12  -8   -2.27    5.39
  -1  12  -8    8.16    3.93
   1 -12  -8    5.86    5.10
   1 -12  -9   22.23    8.79
   1 -12  -9   17.36    8.43
   1 -12  -9    7.81    5.45
  -1  12  -9    9.34    5.08
   1 -12  -9   21.35   10.33
   1 -12 -10   11.04    5.11
   1 -12 -10   11.67    6.21
   1 -12 -10   14.65    6.30
   1 -12 -10   10.20    6.66
  -1  12 -10    2.22    4.12
   1 -12 -11   69.48   14.91
   1 -12 -11   55.05   11.02
   1 -12 -11   66.90   13.53
  -1  12 -11   93.46   14.64
   1 -12 -12   -5.58    6.87
   1 -12 -12    1.33    4.87
   1 -12 -12   10.40    6.17
  -1  12 -12   -2.46    4.63
   1 -12 -13   78.03   13.14
   1 -12 -13   58.21   11.80
   1 -12 -13   62.45   13.94
  -1  12 -13   82.97   12.94
   1 -12 -14    8.84    6.07
   1 -12 -14    7.59    5.22
  -1  12 -14    6.26    3.57
   1 -12 -15   15.52    5.62
   1 -12 -15   14.42    6.63
  -1  12 -15   21.21    6.04
   1 -12 -16    9.49    5.11
  -1  12 -16   20.01    5.47
  -1  12 -17   65.76    7.89
  -1 -12  17   63.63    7.23
  -1  12 -17   42.93    6.31
  -1  12 -18    7.07    2.00
  -1 -12  18   11.58    2.65
   1  13 -17    6.97    2.21
   1 -13  17    6.54    1.98
   1  13 -17    1.08    1.09
   1  13 -16   -0.53    1.54
   1 -13  16    0.27    1.53
   1  13 -16    2.01    1.86
   1 -13  15   54.08    7.57
   1  13 -15   35.39    7.47
   1  13 -14   19.81    4.93
   1  13 -14   29.17    7.13
  -1 -13 -13   18.53    7.68
   1  13 -13   18.91    6.02
   1  13 -13   23.57    7.03
  -1 -13 -12    9.34    5.77
   1  13 -12    3.12    3.61
   1  13 -12    0.20    4.01
   1  13 -11   20.45    7.46
  -1 -13 -11    9.01    6.34
  -1 -13 -11   17.98    8.64
   1  13 -10   43.83   10.22
  -1 -13 -10   44.59   12.36
  -1 -13 -10   36.63   11.00
   1  13  -9    9.23    4.88
  -1 -13  -9    5.65    6.42
  -1 -13  -9    6.83    4.82
  -1 -13  -9   17.15    6.85
  -1 -13  -8    2.34    4.04
  -1 -13  -8    5.01    4.33
  -1 -13  -7   13.92    5.68
   1 -13   7   24.17    6.99
   1  13  -7   14.48    5.24
   1 -13   7   18.80    6.66
  -1 -13  -7   12.30    5.93
   1 -13   7   13.51    5.24
  -1 -13  -7   12.09    5.54
  -1 -13  -6   54.74   11.47
   1 -13   6   72.65   11.54
   1  13  -6   62.57   12.13
  -1 -13  -6   46.33    8.79
   1 -13   6   63.95   13.33
  -1 -13  -6   46.21   10.19
   1 -13   6   77.15   13.31
  -1 -13  -5   35.73    9.74
   1 -13   5   40.48    9.06
  -1 -13  -5   84.92   14.22
  -1 -13  -5   40.01   11.91
   1 -13   5   37.38    9.40
  -1 -13  -5   13.77   14.53
   1  13  -5   -8.14   10.98
   1 -13   5   36.28   17.94
   1  13  -5   34.78   10.42
   1 -13   5   33.39    9.66
   1 -13   4   37.36   10.80
   1 -13   4   40.18   20.90
  -1 -13  -4   43.73   10.50
   1 -13   4   43.35    9.07
   1 -13   4   49.81    9.91
  -1 -13  -4   45.79   18.71
   1  13  -4   49.33   21.17
  -1  13   4   33.50   16.35
  -1 -13  -4   35.33    8.69
   1  13  -4   37.76    8.84
  -1 -13  -4   28.00    7.32
   1 -13   3  143.55   37.15
  -1  13   3   56.61   18.29
   1  13  -3   53.13   21.72
   1 -13   3  136.61   20.34
   1 -13   3  159.94   36.67
  -1 -13  -3  154.21   37.29
  -1 -13  -3  168.94   19.37
   1 -13   3  133.74   16.60
  -1 -13  -3  151.27   17.68
   1 -13   3  137.84   16.71
   1  13  -2   47.83   23.23
   1 -13   2   76.47   27.54
  -1  13   2   46.93   19.08
   1 -13   2   71.47   14.73
  -1 -13  -2   92.82   31.51
   1 -13   2   81.22   25.94
  -1 -13  -2   57.66   13.02
   1 -13   2   53.46   10.18
  -1 -13  -2   66.47   12.73
   1 -13   2   47.03    9.83
   1 -13   1   50.28   19.76
   1  13  -1   43.11   17.93
  -1  13   1   41.20   20.38
   1 -13   1   81.96   27.11
  -1 -13  -1   93.24   28.25
  -1 -13  -1   67.17   11.81
   1 -13   1   70.52   12.62
  -1 -13  -1   56.92   10.90
   1 -13   1   74.99   12.14
  -1 -13  -1   54.31   11.02
   1 -13   1   75.71   14.13
   1 -13   0  156.66   17.64
  -1 -13   0  153.52   18.52
   1 -13   0  128.34   30.27
   1 -13   0  124.97   16.39
  -1 -13   0  165.33   18.50
  -1 -13   0  124.69   17.65
   1 -13   0  128.53   19.29
  -1  13   0  132.55   35.08
   1  13   0  121.83   31.96
   1 -13   0  151.78   35.68
  -1 -13   0  188.42   42.30
   1 -13  -1   79.06   26.56
  -1 -13   1   66.86   23.76
  -1  13  -1   59.55   22.11
   1 -13  -1   64.93   12.01
  -1 -13   1   61.10   11.01
  -1 -13   1   45.53    9.93
   1 -13  -1   57.97   13.45
   1  13   1   61.78   24.00
  -1 -13   1   57.92   11.49
   1 -13  -1   75.85   12.63
  -1 -13   2   63.07   12.44
   1 -13  -2   49.58    9.79
   1 -13  -2   48.46   10.26
  -1 -13   2   52.56   22.44
   1 -13  -2   84.28   28.28
  -1  13  -2   63.80   24.50
   1 -13  -2   36.42   10.73
  -1 -13   2   73.60   13.66
  -1 -13   2   74.36   25.88
   1  13   2   75.55   28.16
  -1 -13   2   57.76   12.31
   1 -13  -3  119.58   16.49
  -1 -13   3  146.44   17.66
  -1 -13   3  137.47   17.43
   1 -13  -3  123.04   14.83
   1 -13  -3  166.74   39.13
  -1 -13   3  159.28   36.66
  -1  13  -3  110.26   32.71
  -1 -13   3  149.93   19.45
   1 -13  -3  118.85   17.99
  -1  13  -3   86.04   12.28
   1  13   3  129.86   33.63
  -1 -13   3  100.49   30.20
  -1 -13   4   12.09    6.89
   1  13   4   65.10   26.77
  -1 -13   4   40.74   10.81
   1 -13  -4   39.94   11.32
   1 -13  -4   48.16   10.86
  -1 -13   4   48.06   20.08
   1 -13  -4   50.41   20.44
  -1 -13   4   43.68    9.41
   1 -13  -4   35.47    9.35
  -1  13  -4   31.68   18.41
  -1  13  -4   40.01    8.92
  -1 -13   4   48.16   10.08
   1 -13  -5   26.35    7.52
  -1 -13   5   31.25    9.18
  -1  13  -5   40.23   21.36
  -1 -13   5   44.76   14.18
   1 -13  -5   20.56    7.91
   1 -13  -5   32.74    9.41
  -1  13  -5   25.93    6.83
  -1 -13   5    6.36    5.49
  -1 -13   5   52.81   13.81
   1  13   5   48.72   22.11
  -1 -13   5   41.18   23.75
  -1  13  -6   49.69   10.71
  -1 -13   6   76.17   12.70
   1 -13  -6   63.68   14.70
   1 -13  -6   54.15   12.04
   1 -13  -6   50.05    9.55
   1 -13  -6   53.44   11.99
  -1 -13   6   53.46    9.99
  -1 -13   7    5.77    3.77
   1 -13  -7    9.43    4.19
   1 -13  -7   15.37    8.23
   1 -13  -7    4.17    5.30
   1 -13  -7   11.25    5.85
  -1 -13   7   22.55    7.55
  -1  13  -7   14.33    6.07
   1 -13  -8   18.53    8.99
   1 -13  -8    6.85    4.10
   1 -13  -8   13.19    6.08
  -1  13  -8   15.99    6.56
   1 -13  -9   24.35    5.67
   1 -13  -9   11.65    5.11
  -1  13  -9   14.01    5.72
   1 -13 -10   36.77    9.31
  -1  13 -10   55.26   11.21
   1 -13 -10   36.84   12.57
   1 -13 -11   17.84    6.45
  -1  13 -11   20.16    7.30
   1 -13 -11   11.46    7.15
   1 -13 -12   -0.63    5.17
  -1  13 -12    3.14    4.42
  -1  13 -12    4.39    2.60
   1 -13 -12    5.37    7.39
   1 -13 -13   20.53    7.94
  -1  13 -13   21.28    6.89
   1 -13 -13   15.47    7.89
  -1  13 -14   26.25    6.79
   1 -13 -14   15.75    6.03
  -1  13 -15   37.48    7.20
   1 -13 -15   25.87    7.82
  -1  13 -16   -3.61    2.72
  -1  13 -16   -2.26    2.57
  -1 -13  16    3.75    2.30
  -1  13 -17    9.36    2.66
  -1 -13  17    9.59    2.40
   1  14 -16    2.95    1.78
   1  14 -16    5.43    2.06
   1 -14  16    3.80    1.64
   1  14 -15   15.21    4.62
   1 -14  15   15.43    3.57
   1  14 -14    1.79    1.91
   1  14 -14    2.93    2.65
  -1 -14 -13    9.02    4.56
   1  14 -13   18.18    5.53
   1  14 -13   16.20    4.98
   1 -14  13   24.73    5.85
  -1 -14 -12    7.85    4.57
   1 -14  12    4.07    3.34
   1  14 -12    0.49    2.79
   1  14 -12   11.10    5.44
   1 -14  11   15.35    5.50
  -1 -14 -11    6.03    4.52
   1  14 -11   10.05    5.46
   1 -14  10   50.92    9.45
  -1 -14 -10   32.51    9.28
   1  14 -10   39.80    9.62
   1 -14   9   68.55   11.54
  -1 -14  -9   51.16   11.07
   1  14  -9   45.79   10.17
  -1 -14  -9   28.69    7.39
   1 -14   8    4.68    3.38
  -1 -14  -8   -1.53    5.35
   1  14  -8    7.06    2.97
  -1 -14  -8    1.56    2.68
   1 -14   7   81.24   13.01
  -1 -14  -7   46.69    9.21
   1 -14   7   72.05   11.13
  -1 -14  -7   54.66    9.86
  -1 -14  -7   62.77   12.27
   1  14  -7   59.70   10.98
   1 -14   6   78.81   15.72
   1 -14   6   90.34   13.90
  -1 -14  -6   55.99   11.19
  -1 -14  -6   62.94   10.38
  -1 -14  -6   73.61   13.52
   1 -14   6   90.30   13.12
   1  14  -6   71.97   12.36
   1  14  -5   46.15    9.51
   1 -14   5   64.63   14.12
   1 -14   5   72.67   12.66
  -1 -14  -5   44.23    9.94
  -1 -14  -5   52.92   11.15
   1 -14   5   65.58   11.64
  -1 -14  -5   42.75    9.44
   1 -14   4   63.69   14.12
   1 -14   4   80.10   12.70
  -1 -14  -4   63.02   11.74
   1 -14   4   83.87   13.36
  -1 -14  -4   67.27   12.94
   1 -14   3    9.04    4.65
  -1 -14  -3    7.46    4.14
   1 -14   3   10.23    6.31
  -1 -14  -3   12.97    5.37
   1 -14   3    8.76    5.09
   1 -14   2   56.32   12.62
  -1 -14  -2   46.26    9.97
  -1 -14  -2   61.41   11.72
   1 -14   2   61.81   11.84
   1 -14   2   57.39   12.08
   1 -14   1   94.40   15.75
  -1 -14  -1   58.25   11.45
  -1 -14  -1   82.91   13.34
   1 -14   1   94.71   15.20
  -1 -14  -1   87.78   13.32
   1 -14   1   89.30   13.83
  -1 -14   0    2.93    3.74
   1 -14   0    2.48    3.77
   1 -14   0  -11.31    7.08
  -1 -14   0   -2.63    4.39
   1 -14   0    8.22    5.10
  -1 -14   0    4.70    4.18
  -1 -14   1   77.11   13.57
   1 -14  -1   92.59   15.89
   1 -14  -1   86.37   13.72
  -1 -14   1   78.47   12.86
   1 -14  -1   86.29   13.70
  -1 -14   1   91.83   14.68
  -1 -14   2   50.25   10.27
   1 -14  -2   45.26   10.05
   1 -14  -2   50.61   10.31
  -1 -14   2   45.85   10.32
  -1 -14   2   45.31   10.33
   1 -14  -2   51.49   11.51
   1 -14  -3   14.54    7.14
  -1 -14   3   11.44    4.66
  -1 -14   3   12.62    6.47
   1 -14  -3   15.77    7.78
   1 -14  -3   13.17    6.27
  -1 -14   3   14.26    5.80
  -1 -14   4   59.24   12.43
   1 -14  -4   66.00   13.49
  -1  14  -4   70.08   11.29
   1 -14  -4   66.05   12.66
   1 -14  -4   67.77   12.30
  -1 -14   4   79.34   13.03
  -1 -14   4   90.70   13.78
  -1 -14   5   69.72   12.26
   1 -14  -5   52.67   11.92
  -1 -14   5   56.70   10.49
   1 -14  -5   57.08   11.92
   1 -14  -5   57.08   11.10
  -1  14  -5   57.89   10.56
   1 -14  -6   60.23   11.85
   1 -14  -6   74.56   14.15
  -1 -14   6   95.00   14.02
   1 -14  -6   85.62   12.59
  -1 -14   6   84.47   12.47
  -1  14  -6   84.32   12.75
   1 -14  -7   55.86   11.34
  -1 -14   7   71.47   12.39
  -1 -14   7   60.61   10.56
   1 -14  -7   67.54   12.71
   1 -14  -7   63.66   10.52
  -1  14  -7   66.25   11.73
   1 -14  -8   -0.23    5.09
  -1 -14   8    2.82    3.21
   1 -14  -8    1.86    5.61
  -1  14  -8    6.68    4.45
  -1 -14   9   59.74   11.13
   1 -14  -9   31.49    8.86
  -1  14  -9   41.09    9.33
   1 -14  -9   30.57    8.04
   1 -14 -10   35.33    9.26
  -1 -14  10   55.13   10.34
  -1  14 -10   43.08   10.14
  -1 -14  11    5.30    3.25
   1 -14 -11    3.98    3.84
  -1  14 -11    1.90    3.19
   1 -14 -12    4.51    5.36
  -1 -14  12    3.85    3.33
  -1  14 -12    3.12    4.16
  -1  14 -12    0.35    1.58
  -1 -14  13   27.48    6.04
  -1  14 -13   24.39    6.21
  -1 -14  14    8.83    3.66
  -1  14 -14    7.23    3.88
  -1 -14  15   20.41    4.43
  -1  14 -15   10.37    3.39
  -1  14 -16    2.70    1.48
  -1 -14  16    4.57    1.87
  -1  14 -16    4.20    1.79
   1  15 -15    3.29    1.69
   1 -15  15    0.75    0.91
   1  15 -15    0.75    1.16
   1 -15  14   11.24    3.03
   1  15 -14    8.10    3.20
   1 -15  13   11.87    3.75
   1  15 -13    6.88    3.44
   1  15 -13    2.86    2.42
  -1 -15 -12    8.91    4.73
   1 -15  12   13.17    4.62
   1  15 -12   12.83    3.85
   1  15 -12   17.89    5.51
  -1 -15 -11   14.85    5.91
   1 -15  11   29.96    6.48
   1  15 -11   18.59    5.65
   1  15 -11   21.54    6.63
   1 -15  10   20.18    6.11
  -1 -15 -10   12.85    5.27
   1  15 -10   19.44    6.20
   1 -15   9   30.23    7.80
  -1 -15  -9   18.48    7.76
   1  15  -9   13.68    5.68
   1 -15   8   11.55    5.12
  -1 -15  -8    8.25    5.84
  -1 -15  -8    5.67    2.98
   1  15  -8    9.69    5.44
   1  15  -7   21.42    6.63
  -1 -15  -7   25.07    6.63
   1 -15   7   32.67    7.38
  -1 -15  -7   20.56    7.67
   1 -15   7   28.04    8.70
  -1 -15  -7   20.20    6.51
  -1 -15  -6  161.87   19.60
   1 -15   6  214.19   20.32
   1  15  -6  142.38   15.97
  -1 -15  -6  104.30   14.21
  -1 -15  -6  133.09   15.85
   1 -15   6  188.11   18.80
   1 -15   5   68.89   12.43
  -1 -15  -5   67.66   11.54
  -1 -15  -5   52.70   11.32
   1  15  -5   61.56    9.70
   1 -15   5   79.71   12.79
   1 -15   5   63.27   14.08
   1 -15   4    7.27    4.24
  -1 -15  -4    6.87    4.44
   1 -15   4    7.11    5.09
  -1 -15  -4    6.52    4.88
   1 -15   4    3.90    3.89
  -1 -15  -3   31.98    9.29
   1 -15   3   35.08    7.78
   1 -15   3   32.81    9.29
   1 -15   3   34.45    8.89
  -1 -15  -3   34.29    9.00
  -1 -15  -2  213.68   21.77
   1 -15   2  226.49   21.92
   1 -15   2  214.82   21.51
  -1 -15  -2  179.29   20.67
   1 -15   2  207.27   23.14
   1 -15   1    4.13    4.46
  -1 -15  -1   12.89    6.48
   1 -15   1    7.11    5.15
  -1 -15  -1   -0.30    2.90
  -1 -15  -1    8.75    5.40
   1 -15   1    4.68    4.73
  -1 -15   0   24.78    7.37
   1 -15   0   22.96    7.71
  -1 -15   0   19.89    6.45
   1 -15   0   20.72    7.10
  -1 -15   0   17.34    7.08
   1 -15   0   21.32    6.99
   1 -15  -1    5.54    4.06
  -1 -15   1   14.41    6.77
   1 -15  -1    1.29    4.39
  -1 -15   1    1.34    2.84
   1 -15  -1    7.03    4.31
  -1 -15   1   11.32    6.33
   1 -15  -2  216.89   22.70
  -1 -15   2  223.18   22.07
   1 -15  -2  222.64   21.46
  -1 -15   2  211.21   21.44
  -1 -15   2  169.40   20.26
   1 -15  -2  167.06   20.40
   1 -15  -3   25.40    7.34
  -1 -15   3   26.17    7.51
   1 -15  -3   28.32    9.45
  -1 -15   3   31.61    8.97
  -1 -15   3   34.68    8.91
   1 -15  -3   37.63    8.85
  -1 -15   4    7.21    5.24
   1 -15  -4    5.33    4.74
   1 -15  -4    8.12    6.28
  -1  15  -4    3.15    3.39
   1 -15  -4    7.11    4.71
  -1 -15   4   15.87    6.52
   1 -15  -5   57.37   11.59
   1 -15  -5   67.22   12.86
  -1 -15   5   70.61   12.20
  -1  15  -5   75.59   11.49
  -1 -15   5   74.27   12.11
   1 -15  -5   67.85   14.42
   1 -15  -6  162.95   17.34
  -1 -15   6  179.69   18.64
  -1  15  -6  168.20   17.90
   1 -15  -6  186.93   20.86
  -1 -15   6  186.37   19.27
   1 -15  -6  116.45   15.19
   1 -15  -7   19.41    7.68
  -1 -15   7   32.40    8.11
  -1  15  -7   21.63    6.15
   1 -15  -7   15.32    5.90
  -1 -15   7   24.39    6.31
   1 -15  -7   23.73    6.57
  -1 -15   8   19.03    6.76
   1 -15  -8    9.11    5.93
  -1  15  -8    7.66    4.76
   1 -15  -8   11.86    5.15
   1 -15  -9   14.94    6.91
  -1 -15   9   33.91    7.88
  -1  15  -9   18.30    6.33
  -1 -15  10   28.58    7.43
   1 -15 -10   12.37    6.45
  -1  15 -10   23.76    6.97
   1 -15 -11   15.60    5.95
  -1 -15  11   26.41    6.44
  -1  15 -11   15.05    4.78
   1 -15 -12   13.58    5.09
  -1 -15  12   22.10    5.51
  -1  15 -12   16.02    4.72
  -1 -15  13    7.31    2.96
  -1  15 -13   10.18    3.55
  -1 -15  14    8.75    2.86
  -1  15 -14   14.45    4.30
  -1  15 -15   -1.32    1.44
  -1 -15  15    0.00    0.78
  -1  15 -15    0.48    0.94
   1 -16  13   10.20    2.80
   1  16 -13    6.39    2.58
   1 -16  12    3.03    2.21
   1  16 -12    4.81    2.24
  -1 -16 -11    5.18    3.55
   1 -16  11   19.58    5.37
   1  16 -11   11.30    4.29
   1  16 -11   11.55    3.75
  -1 -16 -10    0.20    3.20
   1 -16  10    6.92    4.06
   1  16 -10    1.63    2.78
   1 -16   9   71.77   10.14
   1  16  -9   53.73    9.02
  -1 -16  -9   46.28   10.01
   1  16  -8   35.50    7.44
  -1 -16  -8   37.47    8.86
   1 -16   8   43.39    8.33
   1  16  -7   24.20    5.81
   1 -16   7   35.94    8.13
  -1 -16  -7   22.60    7.54
   1 -16   7   32.98    6.88
  -1 -16  -7   21.13    5.25
   1  16  -6   11.70    4.56
  -1 -16  -6   23.63    8.75
   1 -16   6   17.53    6.29
   1 -16   6   18.63    6.07
  -1 -16  -6   17.65    5.79
   1 -16   5   14.22    5.76
  -1 -16  -5    7.29    6.24
  -1 -16  -5   13.16    5.72
   1 -16   5    0.19    2.85
  -1 -16  -4   25.87    8.41
   1 -16   4   35.13    8.80
   1 -16   4   23.90    7.96
  -1 -16  -4   24.26    7.21
   1 -16   4   24.97    7.51
   1 -16   3   48.64   10.66
  -1 -16  -3   22.30    7.65
   1 -16   3   33.06    8.23
  -1 -16  -3   33.30    9.15
   1 -16   3   35.67    8.66
  -1 -16  -2   -3.08    5.37
   1 -16   2    1.76    4.36
   1 -16   2    4.11    4.85
   1 -16   2    4.43    4.74
  -1 -16  -2    2.09    4.45
  -1 -16  -1  103.09   15.13
   1 -16   1  124.88   16.61
   1 -16   1  142.97   17.03
  -1 -16  -1  109.62   15.44
  -1 -16  -1   67.02   11.61
   1 -16   1   95.54   15.75
  -1 -16   0    3.61    4.30
   1 -16   0    5.95    5.78
   1 -16   0    1.79    3.26
  -1 -16   0   -0.90    2.50
  -1 -16   0   11.64    6.74
   1 -16   0    3.55    4.09
  -1 -16   1  124.91   16.38
   1 -16  -1  115.80   16.22
   1 -16  -1  134.57   16.70
  -1 -16   1  132.41   16.97
   1 -16  -1   93.29   14.89
  -1 -16   1   73.40   12.14
   1 -16  -2   -3.41    4.42
  -1 -16   2    1.17    3.83
   1 -16  -2   -1.68    3.68
  -1 -16   2   -2.54    3.46
   1 -16  -2    3.23    4.70
  -1 -16   2    1.22    4.46
  -1 -16   3   36.77    9.21
   1 -16  -3   34.65    9.38
   1 -16  -3   32.42    9.44
  -1 -16   3   42.98   10.07
   1 -16  -3   29.38    9.02
   1 -16  -4   23.43    6.47
  -1 -16   4   29.02    7.91
   1 -16  -4   13.61    5.37
  -1 -16   4   32.49    8.79
   1 -16  -4   21.67    6.89
   1 -16  -5   16.56    8.19
  -1 -16   5   16.68    6.14
  -1  16  -5   13.67    4.80
   1 -16  -5   13.39    5.70
  -1 -16   5   11.25    5.26
   1 -16  -5   10.93    5.43
  -1 -16   6   10.64    5.08
   1 -16  -6   19.00    7.22
  -1  16  -6   12.53    4.73
   1 -16  -6    7.96    4.72
   1 -16  -6   19.29    5.90
  -1 -16   6   13.11    4.67
  -1 -16   7   29.09    7.87
   1 -16  -7   22.86    7.61
   1 -16  -7   13.99    4.98
  -1  16  -7   19.71    6.15
  -1 -16   7   20.86    5.81
   1 -16  -7   23.28    5.30
  -1 -16   8   56.56    9.97
   1 -16  -8   32.07    8.56
  -1  16  -8   45.37    8.62
  -1 -16   9   78.76   11.12
   1 -16  -9   55.32   10.68
  -1  16  -9   53.37    9.27
   1 -16 -10    7.86    4.81
  -1 -16  10    2.37    2.33
  -1  16 -10    3.71    2.65
   1 -16 -11    6.68    3.26
  -1 -16  11    7.81    3.88
  -1  16 -11    3.32    2.40
  -1  16 -11   10.76    3.68
  -1 -16  12    3.57    2.46
  -1  16 -12    4.08    2.82
  -1 -16  13   10.09    2.99
  -1  16 -13   12.84    3.52
   1 -17  12    4.19    1.50
  -1 -17 -11   -1.16    2.33
   1 -17  11    2.98    1.93
   1  17 -11    3.12    2.28
   1  17 -11    2.22    2.17
  -1 -17 -10   15.98    5.07
   1  17 -10   22.63    5.12
   1  17 -10   17.30    4.08
   1 -17  10   20.83    4.82
   1  17  -9    0.54    1.52
   1 -17   9    0.33    2.15
   1  17  -8    5.89    2.77
  -1 -17  -8    1.71    3.48
   1 -17   8    6.25    3.41
   1 -17   7   15.20    5.50
  -1 -17  -7    9.50    5.25
   1 -17   7   12.58    3.99
  -1 -17  -7    6.83    3.15
  -1 -17  -6    8.49    4.73
   1 -17   6   23.72    6.42
   1 -17   6   23.44    5.98
  -1 -17  -6   13.00    3.90
  -1 -17  -5   20.06    6.98
   1 -17   5   27.81    7.24
  -1 -17  -5   25.16    6.54
   1 -17   5   35.86    7.64
  -1 -17  -4    8.28    5.77
   1 -17   4   -4.68    4.29
  -1 -17  -4   -2.42    4.32
   1 -17   4    2.91    3.59
   1 -17   3   -1.39    4.13
  -1 -17  -3   -1.66    5.01
   1 -17   3   -0.78    3.32
   1 -17   3   -0.82    3.18
  -1 -17  -3    1.69    3.51
  -1 -17  -2    5.01    3.54
   1 -17   2    9.66    3.77
   1 -17   2    7.84    4.05
  -1 -17  -2   15.81    6.34
   1 -17   2   19.62    6.05
  -1 -17  -1   27.43    8.58
   1 -17   1   31.17    8.69
   1 -17   1   20.06    7.08
  -1 -17  -1   30.31    8.48
   1 -17   1   38.56    8.80
   1 -17   0   17.05    6.42
  -1 -17   0   15.06    6.87
   1 -17   0    5.23    4.10
  -1 -17   0    3.94    2.06
  -1 -17   0    7.01    4.66
   1 -17   0   12.73    5.24
  -1 -17   1   26.92    8.29
   1 -17  -1   29.25    8.56
   1 -17  -1   16.39    6.12
  -1 -17   1   30.86    8.71
   1 -17  -1   32.97    8.72
  -1 -17   2   13.53    6.40
   1 -17  -2   11.25    5.73
   1 -17  -2    4.29    3.40
   1 -17  -2    9.35    5.47
  -1 -17   2    8.31    5.02
   1 -17  -3   -3.28    3.88
  -1 -17   3   -2.04    4.29
   1 -17  -3   -1.32    2.66
  -1 -17   3   -2.14    3.02
   1 -17  -3    4.43    4.02
   1 -17  -4    2.29    3.64
  -1 -17   4    0.23    3.14
   1 -17  -4   -2.68    3.44
   1 -17  -4    1.19    2.42
  -1 -17   4    7.22    4.17
   1 -17  -5   27.84    7.85
  -1 -17   5   33.34    8.25
   1 -17  -5   11.60    4.21
   1 -17  -5   28.77    7.30
  -1 -17   5   29.00    7.10
   1 -17  -6   16.77    6.24
  -1 -17   6   22.12    6.58
   1 -17  -6    7.61    3.73
  -1 -17   6   21.43    5.86
   1 -17  -6   19.51    5.47
   1 -17  -7    8.57    4.48
  -1 -17   7   13.33    5.01
  -1  17  -7   12.73    4.46
  -1 -17   7   14.35    4.70
   1 -17  -7    7.52    3.26
   1 -17  -8    1.00    3.61
  -1 -17   8   12.76    4.94
  -1  17  -8    5.09    3.22
  -1 -17   9    3.32    2.62
   1 -17  -9    2.17    3.17
  -1  17  -9    1.86    2.05
   1 -17 -10   13.70    4.04
  -1 -17  10   30.12    5.71
  -1  17 -10   30.46    5.71
  -1  17 -10   11.93    3.72
  -1 -17  11    6.28    2.71
  -1  17 -11    6.14    2.82
  -1 -17  12    5.90    2.15
   1 -18  10   12.46    2.66
  -1 -18  -9    1.91    1.84
   1  18  -9    3.38    2.19
   1 -18   9    2.51    1.79
   1 -18   8   27.69    5.29
  -1 -18  -8   16.21    4.47
  -1 -18  -7   10.95    4.17
   1 -18   7    8.75    2.97
  -1 -18  -7    0.82    1.84
  -1 -18  -6    6.47    4.43
   1 -18   6   13.70    4.95
  -1 -18  -6    6.44    3.03
   1 -18   6   10.17    3.35
  -1 -18  -5    5.27    2.97
   1 -18   5    8.59    4.64
  -1 -18  -5    4.34    2.77
   1 -18   5   10.21    4.00
  -1 -18  -4   30.33    7.07
   1 -18   4   42.36    8.49
  -1 -18  -4   34.76    6.92
   1 -18   4   37.48    7.22
   1 -18   3   15.38    5.20
  -1 -18  -3    8.40    4.16
  -1 -18  -3   12.49    5.11
   1 -18   3   17.16    5.55
  -1 -18  -2   15.13    5.26
   1 -18   2   16.56    6.06
   1 -18   2   11.29    4.75
  -1 -18  -2   12.37    5.26
   1 -18   1    4.32    4.27
  -1 -18  -1    2.74    4.11
   1 -18   1    0.24    2.85
   1 -18   1    4.94    3.24
  -1 -18  -1   11.14    5.30
   1 -18   0  110.15   13.16
  -1 -18   0  106.03   13.84
  -1 -18   0  120.57   14.31
   1 -18   0  123.16   14.27
   1 -18   0   72.48   10.98
  -1 -18   1    6.62    4.41
   1 -18  -1    6.26    2.99
   1 -18  -1    3.67    2.63
  -1 -18   1    9.00    4.81
   1 -18  -1   11.81    5.22
   1 -18  -2   12.54    4.84
  -1 -18   2    6.37    3.89
   1 -18  -2    6.31    3.34
   1 -18  -2   12.33    5.64
  -1 -18   2    9.55    4.60
   1 -18  -3   20.52    6.38
  -1 -18   3   19.96    5.73
   1 -18  -3    5.44    3.03
   1 -18  -3   12.66    4.59
  -1 -18   3   18.55    5.52
   1 -18  -4   37.84    8.04
  -1 -18   4   38.75    7.38
   1 -18  -4   18.85    4.94
   1 -18  -4   34.06    7.02
  -1 -18   4   41.78    7.46
   1 -18  -5    3.97    3.24
  -1 -18   5   10.98    4.59
   1 -18  -5   10.69    4.08
  -1 -18   5    6.43    2.94
   1 -18  -6   10.59    4.80
  -1 -18   6    6.12    3.36
  -1 -18   6    4.45    2.61
   1 -18  -6    9.92    3.68
   1 -18  -7    7.41    3.63
  -1 -18   7   11.64    3.92
   1 -18  -7    3.23    2.41
  -1 -18   8   20.95    4.72
   1 -18  -8   17.33    4.88
  -1  18  -9    3.45    1.61
   1 -18  -9    1.67    2.10
  -1 -18   9    4.21    2.61
  -1 -18  10    9.03    2.60
   1 -19   7   12.42    3.23
  -1 -19  -7    6.82    2.42
   1  19  -7   10.37    2.96
  -1 -19  -6    3.24    2.27
   1 -19   6    4.78    2.43
  -1 -19  -5    3.66    2.52
   1 -19   5    9.54    3.58
   1 -19   5    6.61    2.42
  -1 -19  -5    2.61    1.82
   1 -19   4   -0.75    2.09
  -1 -19  -4    0.35    2.17
   1 -19   4    5.45    2.66
  -1 -19  -4   -1.68    1.88
   1 -19   3    1.55    2.31
  -1 -19  -3    5.24    3.35
  -1 -19  -3    3.08    2.61
   1 -19   3    4.20    2.71
  -1 -19  -2    8.82    3.76
   1 -19   2    2.61    2.28
   1 -19   2   11.88    4.05
  -1 -19  -2    3.70    2.94
  -1 -19  -1    6.36    3.42
   1 -19   1    2.45    2.46
   1 -19   1    0.91    2.19
  -1 -19  -1    2.61    2.95
   1 -19   0   -0.76    2.59
  -1 -19   0   -0.44    2.12
  -1 -19   0    3.42    2.46
   1 -19   0    1.36    2.28
   1 -19  -1    4.54    3.28
  -1 -19   1    3.37    3.45
  -1 -19   1    1.71    2.75
   1 -19  -1   -1.78    2.55
   1 -19  -2    5.55    3.78
  -1 -19   2    7.95    3.30
   1 -19  -2    8.63    3.67
  -1 -19   2    5.65    3.29
   1 -19  -3    0.79    2.61
  -1 -19   3    2.29    2.63
   1 -19  -3    4.56    2.49
  -1 -19   3    6.18    3.02
   1 -19  -4   -4.72    3.05
  -1 -19   4   -0.74    1.84
  -1 -19   4    0.26    1.47
   1 -19  -4   -1.82    1.94
  -1 -19   5    6.75    2.96
   1 -19  -5    4.40    2.65
  -1 -19   5    6.27    2.39
   1 -19  -5    1.81    2.10
   1 -19  -6   -1.80    2.15
  -1 -19   6    2.05    1.53
  -1 -19   7    8.02    2.39
   1 -19  -7    6.66    2.25
   1 -20   3   -1.32    1.29
  -1 -20  -3    0.14    1.15
  -1 -20  -3   -0.74    1.05
   1 -20   2   -1.21    1.47
  -1 -20  -2    1.61    1.80
  -1 -20  -2   -2.18    1.61
   1 -20   2    2.65    1.79
   1 -20   1    2.71    1.85
  -1 -20  -1    0.55    1.54
   1 -20   1    3.86    2.01
  -1 -20  -1    0.20    1.20
   1 -20   0   -2.06    2.21
  -1 -20   0   -0.72    1.39
  -1 -20   0    0.35    1.51
   1 -20   0   -0.11    1.18
  -1 -20   1    2.10    1.89
   1 -20  -1    3.52    2.09
   1 -20  -1    1.74    1.51
  -1 -20   1    3.87    1.92
  -1 -20   2   -1.34    1.55
   1 -20  -2    1.43    1.52
  -1 -20   2   -3.11    1.74
   1 -20  -2    0.29    1.50
  -1 -20   3    4.93    2.05
   1 -20  -3   -0.44    1.46
   1 -20  -3    3.28    1.77
   2   0   0 2679.31   57.05
  -2   0   0 2595.16   54.12
  -2   0   0 2654.72   50.39
   2   0   0 2655.39   53.11
   2   0  -1  105.00   11.81
   2   0   1  109.35   12.38
  -2   0  -1  102.80   11.19
  -2   0   1   94.72    9.26
  -2   0   1  107.15   12.66
   2   0   1  112.62   10.13
   2   0  -1   84.23    4.94
  -2   0  -1   88.87    5.55
  -2   0  -1   96.94   11.92
   2   0  -1   94.58   11.31
   2   0  -2  499.57   28.04
   2   0   2  524.84   28.63
  -2   0  -2  517.65   26.79
   2   0   2  529.56   21.61
  -2   0   2  544.65   31.10
  -2   0  -2  516.41   27.65
   2   0  -2  470.10   26.87
   2   0   3   98.33   15.34
   2   0  -3  105.29   14.77
  -2   0  -3  108.08   13.71
   2   0   3   95.40   10.09
  -2   0   3  110.63   14.68
   2   0  -3  101.51   13.40
  -2   0  -3  102.15   13.51
   2   0   4 1009.63   36.77
  -2   0   4 1378.27   58.48
  -2   0  -4 1333.20   52.06
   2   0   4 1195.75   52.48
  -2   0  -4 1270.42   53.30
   2   0  -4 1044.12   32.35
  -2   0  -4 1269.54   49.96
  -2   0  -5   88.37   14.52
  -2   0   5  102.82   16.82
   2   0   5   82.31   10.44
   2   0   5   69.06   10.73
  -2   0  -5  105.41   16.83
   2   0  -5   84.78   10.67
  -2   0  -5  102.87   14.84
   2   0   6   20.95    5.92
  -2   0   6   21.93    8.55
  -2   0  -6   34.13   12.14
  -2   0  -6   18.31    5.76
   2   0  -6   21.82    6.42
   2   0   6   17.01    5.81
  -2   0  -6   23.84    6.12
   2   0  -6   16.91    7.17
   2   0   7    2.82    3.20
  -2   0   7   12.62   13.42
  -2   0  -7   12.65    3.95
  -2   0   7    7.46    2.77
   2   0  -7   10.80    8.11
  -2   0  -7   18.00   12.47
  -2   0  -7   14.69   12.05
  -2   0  -7    9.66    9.66
   2   0  -7   -2.85    4.27
   2   0   7    0.81    2.86
   2   0   8  463.70   32.31
  -2   0   8  571.83   49.48
   2   0   8  437.43   29.93
  -2   0  -8  625.06   49.38
   2   0  -8  493.91   34.12
   2   0  -8  575.21   42.41
  -2   0  -8  588.29   44.96
  -2   0  -8  535.42   46.54
   2   0  -9   32.30    9.72
  -2   0  -9   48.77   16.69
  -2   0  -9   41.92   13.22
   2   0  -9   31.89    9.71
   2   0  -9   34.90   11.62
  -2   0  -9   46.52   13.66
  -2   0   9   38.17   13.35
  -2   0 -10   59.97   16.88
   2   0 -10   36.92   10.54
  -2   0 -10   62.63   18.30
   2   0 -10   43.77   13.38
  -2   0  10   46.58   17.59
  -2   0 -10   46.68   13.49
   2   0 -10   51.94   17.03
  -2   0 -11   58.08   16.58
  -2   0 -11   86.46   22.53
  -2   0  11   57.55   17.46
   2   0 -11   69.86   18.72
  -2   0 -11   77.09   19.62
  -2   0 -12   14.87    8.99
  -2   0 -12   24.90   13.49
  -2   0 -12   15.52   11.07
   2   0 -12    0.09   10.03
  -2   0  12    8.43    8.81
  -2   0  13   85.92   24.33
   2   0 -13  104.62   28.04
  -2   0 -13   98.59   25.60
  -2   0 -13  109.72   26.14
  -2   0 -13   97.39   13.96
   2   0 -13   84.65   13.34
   2   0  13  123.18   29.85
  -2   0 -13   88.04   24.77
   2   0 -14   -9.35   12.20
  -2   0 -14    4.44    7.33
  -2   0 -14   -0.06    7.34
  -2   0 -14   -2.46   10.08
  -2   0  14  -14.14   12.57
  -2   0 -14    3.38    3.26
   2   0 -14    7.28    4.45
   2   0 -14    2.46    4.14
   2   0  14   -5.00   12.71
   2   0  15   39.52   20.60
  -2   0 -15   37.87   18.17
  -2   0 -15   27.93    8.08
   2   0 -15   26.19    8.21
   2   0 -15   35.61   10.70
   2   0 -15    7.29   10.11
  -2   0 -15   15.26   10.37
   2   0 -16   85.47   13.83
  -2   0 -16   83.87   14.02
   2   0 -16   85.02   16.37
   2   0 -17   26.15    9.71
   2   0 -17   23.13    7.15
  -2   0 -17   32.59    9.04
   2   0 -18   29.53    9.46
   2   0 -18   27.48   10.11
   2   0 -18   29.70    8.54
  -2   0 -18   28.46    8.18
   2   0 -19    4.29    3.54
   2   0 -19    5.36    4.76
  -2   0 -19   -2.38    4.75
   2   0 -19    2.23    4.02
   2   0 -20   26.23    6.67
   2   0 -20   27.32    7.65
  -2   0 -20   16.75    5.26
   2   0 -20   28.20    7.12
   2   0 -21    4.10    3.12
   2   0 -21    8.03    3.85
   2   0 -21    5.74    3.31
  -2   0 -21    3.61    2.06
  -2   0 -22   19.68    3.60
  -2  -1 -22   -2.71    1.59
   2   1 -21    5.79    3.75
   2   1 -21   11.74    4.24
  -2  -1 -21   14.94    4.22
   2   1 -21   18.69    4.55
   2   1 -20   -4.66    3.48
   2   1 -20   -1.90    3.61
  -2  -1 -20    6.31    4.21
   2   1 -20    2.58    3.53
   2   1 -19    4.09    3.66
   2   1 -19    8.83    6.05
  -2  -1 -19    6.44    5.47
   2   1 -19    6.04    3.34
   2   1 -18   -6.05    6.34
   2   1 -18    0.64    3.45
  -2  -1 -18    2.72    4.19
   2   1 -17   36.65   10.56
   2   1 -17   41.58   10.17
  -2  -1 -17   49.16   10.94
   2   1 -16   66.11   13.83
   2   1 -16   63.04   12.25
  -2  -1 -16   68.96   13.12
   2   1 -15  140.74   18.55
  -2  -1 -15  148.23   18.54
   2   1 -15  107.41   30.88
  -2  -1 -15   60.68   22.45
   2   1 -15  147.05   21.08
  -2  -1 -15   76.47   25.74
  -2  -1 -14   53.18   17.82
   2   1 -14   86.59   26.94
  -2  -1 -14   89.23   24.78
   2  -1  14   95.17   27.43
  -2   1  14   56.08   16.46
  -2  -1 -14   78.21   12.91
   2   1 -14   80.07   13.38
  -2  -1 -13   60.25   19.01
  -2  -1 -13   51.71   20.93
  -2  -1 -13   60.09   20.97
   2   1 -13   66.66   21.65
   2  -1  13   60.20   19.84
  -2  -1 -13   48.17    9.62
   2   1 -13   43.44    9.67
  -2   1  13   12.33   10.60
  -2  -1 -12   -5.62    8.45
  -2  -1 -12    1.31    8.70
  -2   1  12    9.56    8.42
  -2  -1 -12   -0.04    8.62
   2   1 -12    0.02    5.48
  -2  -1 -11   67.49   18.62
  -2  -1 -11   80.02   21.98
  -2   1  11   47.81   15.44
  -2  -1 -11   76.92   19.84
   2   1 -11   53.94   18.44
   2   1 -11   43.27   15.49
  -2  -1 -10   54.06   18.42
  -2  -1 -10   43.93   15.46
  -2   1  10   46.58   17.61
  -2  -1 -10   67.78   19.02
   2   1 -10   30.99    9.51
   2   1 -10   28.17   10.35
   2   1  -9  221.25   23.16
  -2  -1  -9  314.90   37.51
   2  -1   9  269.15   27.61
   2  -1   9  225.82   25.14
  -2   1   9  227.84   34.02
  -2  -1  -9  285.43   32.86
   2   1  -9  253.82   31.95
  -2  -1  -9  263.36   32.18
  -2  -1  -8  283.41   33.13
   2   1  -8  242.21   22.66
  -2   1   8  247.84   33.06
   2  -1   8  244.46   25.27
   2  -1   8  236.38   24.66
  -2  -1  -8  236.21   28.95
  -2  -1  -8  270.57   30.64
  -2  -1  -7  353.34   31.52
  -2  -1  -7  381.00   35.34
   2   1  -7  312.39   23.15
   2  -1   7  306.44   27.06
  -2   1   7  325.08   36.77
   2  -1   7  282.17   26.06
  -2  -1  -7  286.11   19.23
  -2  -1  -7  346.92   32.08
  -2  -1  -6  100.36   15.59
   2  -1   6   98.48   13.69
   2  -1   6   84.89   12.83
  -2   1   6   96.39   18.44
  -2  -1  -6  109.79   17.47
   2   1  -6   94.24   11.43
  -2  -1  -6  101.13   12.04
  -2  -1  -6   90.36   17.07
  -2  -1  -5  233.32   21.87
   2  -1   5  215.26   18.81
  -2   1   5  218.38   26.00
   2  -1   5  190.93   18.60
  -2  -1  -5  234.13   22.82
  -2  -1  -5  230.39   19.18
  -2  -1  -5  244.79   25.33
   2   1  -5  210.41   14.36
  -2   1   4   38.72   10.54
  -2  -1  -4   46.41    9.86
  -2  -1  -4   49.26   10.62
   2   1  -4   41.82    5.29
  -2  -1  -4   44.88    8.28
  -2  -1  -4   46.54    8.40
   2  -1   4   41.89    9.09
  -2   1   3 1999.19   34.00
  -2  -1  -3 2085.85   58.79
  -2   1   3 2379.14   73.77
  -2  -1  -3 2203.65   60.74
  -2  -1  -3 2014.37   48.27
   2   1  -3 2211.96   66.91
   2  -1   3 2141.64   61.28
   2  -1   3 2092.76   54.97
   2  -1   2 1748.93   47.62
  -2  -1  -2 1721.08   49.16
  -2  -1  -2 1538.94   48.34
  -2  -1  -2 1760.16   37.35
   2   1  -2 1740.24   55.09
   2  -1   2 1793.61   51.64
  -2   1   2 1571.06   35.51
   2  -1   1  580.04   26.74
  -2  -1  -1  543.09   18.22
  -2  -1  -1  573.65   26.43
  -2   1   1  560.58   19.79
  -2  -1  -1  480.49   23.49
  -2  -1  -1  568.79   17.25
   2   1  -1  565.30   28.22
   2  -1   1  622.84   28.39
   2   1  -1  501.08   26.67
  -2   1   1  532.53   24.10
   2  -1   0 1607.69   45.02
  -2  -1   0 1428.54   38.05
  -2   1   0 1618.39   38.32
  -2  -1   0 1594.07   42.17
   2   1   0 1475.46   46.26
   2  -1   0 1514.30   43.03
   2   1   0 1575.04   40.18
  -2   1   0 1579.97   44.78
   2  -1  -1  551.38   27.64
  -2  -1   1  481.58   26.33
  -2  -1   1  497.97   23.67
  -2   1  -1  518.06   25.12
  -2  -1   1  426.86   11.29
   2  -1  -1  507.58   15.81
   2   1   1  438.00   28.28
   2  -1  -1  504.58   25.08
   2   1   1  504.25   19.90
  -2   1  -1  542.14   28.00
  -2  -1   2 1763.38   56.75
   2   1   2 1667.32   31.69
  -2   1  -2 1729.88   50.83
   2  -1  -2 1611.87   34.98
   2   1   2 1769.73   54.49
   2  -1  -2 1576.42   50.03
  -2   1  -2 1694.64   51.49
   2  -1  -2 1747.60   51.16
  -2  -1   3 2432.07   72.88
   2   1   3 2328.32   34.20
  -2   1  -3 2368.39   66.53
   2  -1  -3 2398.73   66.05
  -2   1  -3 2338.55   64.10
   2   1   3 2247.89   66.38
   2  -1  -3 2139.02   51.48
   2  -1  -4   52.96    9.42
  -2  -1   4   53.89    9.50
   2   1   4   43.48    5.12
  -2  -1   4   65.06   14.78
  -2   1  -4   45.19   10.14
   2  -1  -4   40.21    7.81
  -2   1  -4   50.71    9.89
   2   1   4   46.16   10.73
   2  -1  -4   40.57    9.10
  -2  -1   5  231.29   17.89
   2   1   5  168.28   11.12
  -2  -1   5  229.35   27.04
   2   1   5  175.50   11.23
  -2   1  -5  243.60   25.25
   2  -1  -5  211.56   20.84
  -2   1  -5  221.17   21.78
   2   1   5  201.65   23.33
   2  -1  -5  173.88   17.49
   2   1   6   72.36    7.95
   2   1   6   71.22    8.64
  -2  -1   6   87.17   16.64
  -2   1  -6   97.30   16.59
  -2   1  -6  112.10   21.13
   2  -1  -6   79.81   12.56
   2  -1  -6   97.08   15.94
  -2   1  -6   69.50   12.35
  -2  -1   6   90.13   10.41
  -2  -1   7  251.49   15.48
  -2   1  -7  322.98   33.39
   2   1   7  229.73   15.52
   2   1   7  280.86   21.00
   2  -1  -7  255.59   25.18
  -2   1  -7  384.03   36.98
   2  -1  -7  315.67   29.95
  -2   1  -7  310.36   28.94
  -2   1  -8  341.43   38.33
   2  -1  -8  203.72   23.60
   2  -1  -8  262.71   30.48
   2  -1  -8  187.24   21.65
  -2   1  -8  256.05   32.62
  -2  -1   8  300.86   38.25
   2  -1  -9  187.08   24.11
  -2   1  -9  287.61   36.77
   2  -1  -9  227.30   29.63
  -2  -1   9  268.85   38.84
  -2   1  -9  216.78   32.51
   2  -1  -9  189.75   23.08
  -2   1 -10   53.77   15.98
   2  -1 -10   57.31   17.17
   2  -1 -10   49.28   13.36
  -2   1 -10   66.58   19.59
  -2   1 -10   53.62   16.97
  -2  -1  10   44.40   17.47
  -2   1 -11   63.49   19.79
   2  -1 -11   43.35   14.31
  -2   1 -11   76.84   22.01
  -2   1 -11   72.31   20.95
   2  -1 -11   47.98   14.06
  -2  -1  11   65.15   20.48
   2   1  12   -5.53    9.65
  -2  -1  12   -6.72   12.13
  -2   1 -12   -1.47    7.64
  -2   1 -12    1.93    8.17
   2  -1 -12   11.91    9.57
  -2   1 -12   16.95   13.01
  -2   1 -13   57.33   19.95
   2  -1 -13   44.66   18.01
  -2  -1  13   24.52   10.57
   2   1  13   35.08   20.02
   2  -1 -13   32.83    8.55
  -2   1 -13   55.82   10.85
   2  -1 -13   42.73    9.43
  -2   1 -13   35.27   16.22
  -2   1 -13   58.30   23.17
   2  -1 -14   80.86   22.42
  -2   1 -14   82.43   23.61
   2   1  14   66.14   25.39
  -2   1 -14   81.54   22.95
  -2   1 -14   75.59   23.55
  -2  -1  14   63.10   22.93
   2  -1 -14   84.47   13.91
  -2   1 -14   82.76   13.79
   2  -1 -14   79.44   14.80
   2  -1 -15  147.67   20.88
   2   1  15  137.95   34.03
   2  -1 -15  116.75   15.36
  -2   1 -15  137.61   17.86
  -2   1 -15   95.83   26.65
  -2   1 -15   93.90   28.59
   2  -1 -15  120.95   31.39
   2  -1 -16   67.89   15.03
   2  -1 -16   54.11   11.40
  -2   1 -16   59.79   12.02
  -2   1 -17   46.55   11.05
   2  -1 -17   35.08    8.99
   2  -1 -17   39.68   11.48
   2  -1 -17   42.10   11.63
  -2   1 -18   -1.45    3.21
   2  -1 -18    9.00    5.19
   2  -1 -18    3.98    5.13
   2  -1 -18   -0.22    2.92
  -2   1 -19   12.05    5.70
   2  -1 -19    3.91    4.45
   2  -1 -19    5.02    6.81
   2  -1 -19    3.94    3.63
   2  -1 -20    3.47    2.75
  -2   1 -20   -1.59    3.06
   2  -1 -20    4.87    3.94
   2  -1 -20    7.38    4.09
   2  -1 -21   17.43    4.74
  -2   1 -21   12.77    4.16
   2  -1 -21   20.32    5.41
   2  -1 -21   10.82    3.37
  -2   1 -22    0.53    0.94
  -2  -2 -21    4.42    2.38
   2   2 -21    8.21    3.32
   2   2 -21    2.81    2.47
   2   2 -21    1.85    3.12
  -2  -2 -20   22.63    6.02
   2   2 -20   25.04    6.24
   2   2 -20   19.84    6.11
   2   2 -20   13.73    5.66
   2   2 -19    7.27    5.45
   2   2 -19    3.07    3.66
  -2  -2 -19    0.87    3.61
   2   2 -18   28.64    9.84
   2   2 -18   26.85    8.20
  -2  -2 -18   23.47    7.24
   2   2 -17   57.44   13.43
   2   2 -17   60.87   12.38
  -2  -2 -17   56.56   11.56
  -2  -2 -16   63.16   12.27
   2   2 -16   63.51   12.77
   2   2 -16   66.27   15.06
   2   2 -15   43.06   18.42
  -2  -2 -15    7.11    7.40
   2   2 -15   54.38   10.96
  -2  -2 -15   54.66   11.39
   2  -2  14  104.13   29.95
   2   2 -14   38.23    8.09
  -2  -2 -14   50.98   21.28
   2   2 -14   64.45   11.89
  -2  -2 -14   62.28   11.36
  -2  -2 -14   62.88   23.79
   2   2 -14   85.66   26.56
  -2   2  13   -0.05    7.15
  -2  -2 -13   -3.17   10.36
  -2  -2 -13    6.73    4.38
   2   2 -13    5.48    3.46
  -2  -2 -13   10.90    8.10
   2   2 -13   -6.19   12.09
   2   2 -12   22.13   11.96
  -2  -2 -12   13.23    9.72
  -2  -2 -12    5.10    6.01
  -2  -2 -12    8.04    6.29
   2   2 -12   -0.76    9.38
  -2   2  12    3.30    4.98
  -2  -2 -11   84.59   21.69
   2   2 -11   75.73   22.23
  -2   2  11   59.49   18.51
  -2  -2 -11   95.04   25.56
  -2  -2 -11   78.99   18.97
   2   2 -11   67.79   18.67
  -2   2  10  135.32   27.49
   2  -2  10  137.57   22.65
   2  -2  10  120.05   23.18
  -2  -2 -10  163.58   27.55
  -2  -2 -10  185.11   32.23
  -2  -2 -10  146.07   24.37
  -2  -2  -9   18.79    8.80
  -2   2   9    8.49   11.34
   2  -2   9   14.76    6.56
  -2  -2  -9   20.67    9.37
  -2  -2  -9   25.90   10.95
   2  -2   9   19.48    9.76
   2  -2   8  539.16   39.64
   2  -2   8  573.92   41.32
  -2   2   8  582.15   51.72
  -2  -2  -8  568.12   44.69
  -2  -2  -8  585.00   49.51
   2   2  -8  513.73   31.19
  -2  -2  -8  541.51   42.24
  -2  -2  -7   15.82   10.00
  -2  -2  -7    6.54    3.53
   2  -2   7   -0.62    6.19
  -2  -2  -7   -3.60    5.26
   2   2  -7    7.07    3.05
  -2  -2  -7    1.00    9.07
   2  -2   7    8.92    7.39
  -2  -2  -6  128.99   15.59
  -2  -2  -6  154.82   19.47
  -2   2   6  169.56   26.29
   2  -2   6  173.99   20.14
   2  -2   6  162.52   19.81
  -2  -2  -6  166.08   21.03
  -2  -2  -6  169.29   24.16
   2   2  -6  151.72   13.28
   2   2  -6  135.59   11.98
  -2  -2  -5  803.76   39.16
  -2  -2  -5  816.86   43.03
   2  -2   5  924.66   42.54
   2  -2   5  828.93   42.63
  -2   2   5  852.26   52.45
  -2  -2  -5  864.78   41.98
  -2  -2  -5  867.85   47.55
   2   2  -5  781.61   25.13
   2   2  -5  765.55   30.02
  -2  -2  -4  845.32   40.17
   2  -2   4  859.98   41.86
  -2  -2  -4  868.65   40.33
  -2  -2  -4  831.47   38.12
  -2  -2  -4  906.96   44.47
   2   2  -4  834.69   18.92
   2   2  -4  878.01   33.15
  -2   2   4  767.14   22.11
  -2  -2  -3  142.70   16.92
   2  -2   3  140.47   16.48
  -2  -2  -3  143.41   15.68
   2   2  -3  163.50   19.49
   2  -2   3  149.12   16.51
  -2  -2  -3  153.06   14.70
  -2  -2  -3  145.45   16.13
  -2   2   3  108.52   10.08
  -2  -2  -2 1964.35   59.58
   2  -2   2 2069.53   60.35
  -2  -2  -2 1998.34   54.11
   2  -2   2 2164.05   55.28
   2   2  -2 2116.18   61.35
  -2  -2  -2 1883.41   46.80
  -2  -2  -2 1891.98   51.55
  -2   2   2 1889.75   45.84
  -2  -2  -1  392.78   26.75
   2  -2   1  444.12   27.13
  -2  -2  -1  390.91   17.03
  -2   2   1  425.36   16.59
  -2  -2  -1  447.45   26.69
   2  -2   1  500.24   24.66
   2   2  -1  469.32   26.44
  -2  -2  -1  383.91   19.83
  -2  -2  -1  421.30   20.97
  -2   2   1  426.78   24.27
  -2  -2   0  242.95   22.09
   2  -2   0  294.59   21.82
  -2  -2   0  259.09   18.06
  -2  -2   0  280.95   19.63
  -2   2   0  283.28   16.71
   2  -2   0  284.44   17.69
   2   2   0  279.18   19.93
  -2  -2   0  272.43   13.69
  -2   2   0  257.19   20.80
  -2  -2   1  409.11   26.28
   2  -2  -1  428.21   26.24
  -2  -2   1  386.76   25.13
  -2   2  -1  426.78   24.25
   2  -2  -1  368.96   20.75
   2   2   1  385.89   25.40
   2  -2  -1  398.05   18.39
  -2  -2   1  411.21   11.87
  -2   2  -1  419.44   27.24
  -2  -2   2 1884.78   56.71
  -2   2  -2 2031.08   58.47
   2  -2  -2 1968.02   57.74
  -2  -2   2 1938.89   60.97
   2  -2  -2 1874.98   50.95
   2   2   2 2108.10   59.96
   2  -2  -2 1906.69   44.33
  -2   2  -2 2062.02   60.83
  -2  -2   3  157.62   16.31
  -2  -2   3  157.59   19.84
  -2   2  -3  175.14   18.29
   2   2   3  152.18   17.89
   2  -2  -3  156.93   14.67
  -2   2  -3  173.54   18.48
   2  -2  -3  139.59   16.08
  -2  -2   4  796.47   36.20
  -2  -2   4  983.97   54.78
  -2   2  -4  815.83   43.17
   2   2   4  677.47   42.95
   2  -2  -4  796.39   36.06
   2  -2  -4  684.40   35.30
   2  -2  -4  804.74   40.05
  -2   2  -4  944.60   46.24
  -2  -2   5  826.41   37.04
  -2  -2   5  903.61   52.80
  -2   2  -5  833.80   47.22
   2   2   5  704.92   44.06
   2  -2  -5  788.44   39.84
   2  -2  -5  760.93   37.79
   2  -2  -5  809.14   43.41
  -2   2  -5  858.32   45.08
  -2  -2   6  171.48   16.51
   2   2   6   94.23    7.68
   2  -2  -6  127.23   12.04
  -2   2  -6  152.77   22.10
   2   2   6  151.02   22.15
   2  -2  -6  177.14   21.95
   2  -2  -6  141.86   18.34
   2  -2  -6  150.04   20.14
  -2   2  -6  156.31   20.20
   2  -2  -7   15.17    8.89
  -2  -2   7    2.52    2.16
  -2  -2   7   10.58    8.21
   2   2   7    5.62    9.68
  -2   2  -7   -7.88    7.90
  -2   2  -7   15.63   10.08
   2  -2  -7    6.78    5.92
  -2   2  -7    7.48    7.82
   2  -2  -7    7.04    3.34
  -2  -2   8  609.55   56.25
  -2   2  -8  577.09   48.14
  -2   2  -8  534.07   41.95
   2  -2  -8  443.41   38.51
  -2   2  -8  621.66   48.76
   2  -2  -8  555.81   44.29
  -2   2  -9   20.02    9.56
  -2   2  -9   24.69    8.21
   2  -2  -9   23.39   11.92
  -2   2  -9   25.76   10.97
   2  -2  -9   14.49   11.26
  -2  -2   9   10.64    8.56
   2   2  10  118.25   25.67
   2  -2 -10  138.17   26.13
   2  -2 -10  115.19   21.33
  -2   2 -10  160.80   29.35
  -2   2 -10  138.98   27.73
  -2  -2  10  155.82   31.28
  -2   2 -11   99.52   24.34
   2  -2 -11   73.41   17.76
  -2   2 -11   98.24   23.58
   2  -2 -11  102.46   22.19
  -2   2 -11   96.59   21.64
   2   2  11   77.55   24.91
  -2  -2  11   75.28   18.70
   2  -2 -12   -4.03    9.73
  -2   2 -12    5.30    7.04
  -2   2 -12    1.34    7.41
   2  -2 -12    3.11    5.16
  -2   2 -12   -3.53   14.58
   2   2  12   10.21    8.84
  -2  -2  12    6.53   12.70
  -2  -2  13    5.00   10.97
   2   2  13   -4.98    9.46
  -2   2 -13   -4.43    8.21
   2  -2 -13   -5.85    7.06
  -2   2 -13   12.55   12.50
  -2   2 -13   16.60   12.42
  -2   2 -13    6.16    4.14
   2  -2 -13   10.62    5.13
   2  -2 -13    8.27    4.19
  -2  -2  14   36.86   19.14
   2   2  14   39.32   18.60
  -2   2 -14   89.06   26.61
  -2   2 -14   75.63   24.87
   2  -2 -14   56.12   12.51
  -2   2 -14   59.08   22.19
   2  -2 -14   61.33   21.34
  -2   2 -14  111.64   16.25
   2  -2 -14   63.21   11.12
  -2   2 -15   34.70   15.67
  -2   2 -15   40.96   13.50
  -2   2 -15   43.93   17.84
   2  -2 -15   46.91   20.12
  -2   2 -15   50.33   10.63
   2  -2 -15   52.98   11.04
   2  -2 -15   54.40   13.04
   2  -2 -16   65.37   14.55
   2  -2 -16   42.11   11.04
  -2   2 -16   47.85   10.92
   2  -2 -16   47.57   11.00
   2  -2 -17   58.99   13.63
   2  -2 -17   51.24   12.00
   2  -2 -17   55.85   12.04
  -2   2 -17   54.72   11.98
   2  -2 -18   27.13    9.01
   2  -2 -18   19.44    6.32
  -2   2 -18   27.36    8.21
   2  -2 -18   23.81    7.65
   2  -2 -19    6.45    5.86
   2  -2 -19    4.59    4.46
  -2   2 -19    3.09    4.02
   2  -2 -19    4.39    4.17
   2  -2 -20   21.95    6.64
   2  -2 -20   18.56    4.81
  -2   2 -20   26.16    6.29
   2  -2 -20   21.08    6.09
   2  -2 -21    6.59    2.99
  -2   2 -21   11.74    4.13
   2  -2 -21    6.33    3.52
   2   3 -21    5.49    3.18
   2   3 -21    0.01    2.12
  -2  -3 -21    6.44    2.59
   2   3 -20    1.30    2.95
   2   3 -20   -0.82    3.52
  -2  -3 -20    2.62    3.10
   2   3 -20    0.68    2.21
   2   3 -19   20.22    6.56
  -2  -3 -19   16.55    5.95
   2   3 -19    9.62    5.60
   2   3 -18   54.79   11.05
  -2  -3 -18   55.46   11.22
   2   3 -18   49.81   12.30
   2   3 -17    9.15    5.31
  -2  -3 -17   15.61    6.50
   2   3 -17   10.91    7.19
   2   3 -16   52.41   11.76
  -2  -3 -16   52.96   11.54
   2   3 -15   93.83   15.17
  -2  -3 -15   82.97   14.12
   2  -3  14    7.68    8.84
  -2  -3 -14   20.56    8.95
   2   3 -14   10.57    5.63
   2   3 -14    7.29    4.33
  -2  -3 -14   16.58   12.36
   2   3 -14   19.61   14.05
  -2  -3 -14   47.73   24.05
  -2  -3 -13   46.25    9.00
   2   3 -13   29.53    7.06
  -2  -3 -13   60.91   23.55
  -2  -3 -13   56.06   11.89
   2   3 -13   65.64   22.02
   2   3 -13   52.15   18.95
  -2  -3 -13   47.70   21.66
  -2   3  12  144.86   29.52
   2   3 -12  226.41   37.48
  -2  -3 -12  201.05   35.20
   2   3 -12  173.41   31.74
  -2  -3 -12  231.69   40.68
   2  -3  11  120.89   22.84
   2  -3  11  136.39   26.12
  -2   3  11  109.35   25.19
  -2  -3 -11  140.28   27.64
   2   3 -11   93.21   25.15
  -2  -3 -11  134.86   23.36
  -2  -3 -11  160.97   34.87
  -2   3  10  209.39   34.12
   2  -3  10  244.57   31.83
   2  -3  10  210.03   30.90
  -2  -3 -10  221.62   32.53
  -2  -3 -10  205.47   28.13
  -2  -3 -10  273.41   39.32
   2  -3   9  306.78   33.96
   2  -3   9  282.92   32.75
  -2   3   9  269.94   37.73
  -2  -3  -9  342.92   40.77
  -2  -3  -9  295.65   37.30
  -2  -3  -9  294.68   32.22
  -2   3   8   40.60   13.82
   2  -3   8   43.29   12.44
  -2  -3  -8   34.23    9.59
  -2  -3  -8   56.14   18.55
   2  -3   8   48.10   14.22
  -2  -3  -8   48.54   14.24
  -2  -3  -7  457.93   31.72
  -2  -3  -7  452.96   35.79
   2  -3   7  408.14   36.23
   2  -3   7  477.07   38.26
  -2   3   7  418.05   41.41
   2   3  -7  412.39   24.61
  -2  -3  -7  531.86   44.59
  -2  -3  -7  480.88   40.09
   2   3  -7  322.39   23.54
  -2  -3  -6  273.72   26.05
  -2  -3  -6  295.88   27.91
   2  -3   6  250.43   27.35
   2  -3   6  278.64   26.99
  -2   3   6  213.18   30.24
  -2  -3  -6  321.85   33.42
   2   3  -6  257.57   16.99
  -2  -3  -6  326.61   30.42
   2   3  -6  218.88   19.84
  -2  -3  -5  785.05   43.16
  -2  -3  -5  815.28   41.83
   2  -3   5  714.58   43.87
   2  -3   5  793.92   43.42
   2   3  -5  677.16   23.95
  -2  -3  -5  840.90   48.10
  -2  -3  -5  767.81   43.71
   2   3  -5  731.74   37.19
  -2  -3  -4  312.65   26.96
   2  -3   4  300.81   27.28
  -2  -3  -4  337.27   25.82
   2   3  -4  264.85   12.54
  -2  -3  -4  330.17   28.40
  -2  -3  -4  349.74   27.09
  -2   3   4  231.90   16.18
   2   3  -4  316.65   24.06
  -2  -3  -3 1422.05   57.09
   2  -3   3 1460.25   57.47
  -2  -3  -3 1489.95   50.63
  -2  -3  -3 1525.22   53.88
  -2  -3  -3 1527.62   51.16
   2  -3   3 1427.39   49.24
   2   3  -3 1572.25   61.34
  -2  -3  -2  620.57   39.76
   2  -3   2  548.77   34.06
  -2  -3  -2  641.96   34.15
  -2  -3  -2  538.85   29.80
   2  -3   2  570.69   27.78
   2   3  -2  602.62   34.33
  -2  -3  -2  612.64   31.86
  -2  -3  -1   14.79    6.93
  -2  -3  -1    8.05    3.34
  -2  -3  -1   13.68    3.58
  -2   3   1   11.35    3.31
  -2  -3  -1   13.10    5.79
  -2  -3  -1    9.93    4.79
   2   3  -1    8.28    4.61
  -2   3   1    4.98    4.76
   2  -3   1   10.51    3.70
   2  -3   1   10.60    5.53
  -2  -3   0  957.15   45.58
  -2   3   0  794.18   30.73
  -2  -3   0  873.34   36.13
   2  -3   0  776.94   39.82
  -2  -3   0  900.67   28.81
   2  -3   0  725.97   26.36
   2   3   0  877.27   36.66
  -2   3   0  775.70   38.81
  -2  -3   1    8.74    5.49
  -2   3  -1    7.23    3.79
  -2  -3   1    7.70    5.42
  -2   3  -1    6.29    6.38
   2   3   1    1.78    3.98
   2  -3  -1    5.26    3.05
   2  -3  -1   10.89    6.05
  -2  -3   2  538.23   33.60
  -2   3  -2  476.46   29.03
  -2  -3   2  550.41   34.97
   2  -3  -2  467.62   30.27
   2  -3  -2  474.02   25.76
   2   3   2  534.40   32.91
  -2   3  -2  509.87   32.90
  -2  -3   3 1268.56   54.84
  -2   3  -3 1223.51   50.16
   2  -3  -3 1260.94   50.39
   2  -3  -3 1215.22   43.97
   2   3   3 1369.95   55.45
  -2   3  -3 1301.00   54.48
  -2  -3   4  297.02   25.97
  -2  -3   4  354.10   33.57
  -2   3  -4  313.93   27.58
   2  -3  -4  294.46   23.21
   2   3   4  323.06   28.96
  -2   3  -4  335.47   28.72
   2  -3  -4  291.90   24.82
  -2  -3   5  731.93   37.74
  -2  -3   5  717.03   53.25
  -2   3  -5  670.58   43.09
   2  -3  -5  640.84   38.46
   2  -3  -5  697.25   39.28
   2   3   5  690.71   44.16
   2  -3  -5  644.65   38.73
  -2   3  -5  712.37   43.22
  -2  -3   6  301.99   24.30
  -2  -3   6  321.14   34.79
  -2   3  -6  294.77   29.92
   2  -3  -6  236.26   24.83
   2  -3  -6  294.23   27.85
   2   3   6  274.56   31.24
   2  -3  -6  234.07   24.89
  -2   3  -6  272.46   27.86
  -2  -3   7  430.04   27.27
  -2  -3   7  477.66   48.29
  -2   3  -7  428.22   39.83
   2  -3  -7  348.17   31.78
   2  -3  -7  399.99   35.58
   2   3   7  409.50   40.33
  -2   3  -7  417.31   36.86
   2  -3  -8   61.24   15.78
  -2  -3   8   54.59   17.61
  -2   3  -8   67.73   17.49
   2  -3  -8   43.39   12.57
  -2   3  -8   52.35   15.26
  -2   3  -8   48.68   12.78
   2   3   8   44.13   15.01
  -2  -3   9  336.33   45.97
  -2   3  -9  300.11   38.40
   2  -3  -9  254.49   30.90
  -2   3  -9  331.14   39.18
   2  -3  -9  280.76   34.50
  -2   3  -9  289.84   32.58
   2   3   9  269.02   38.62
  -2  -3  10  219.04   36.86
  -2   3 -10  232.08   35.83
  -2   3 -10  266.09   38.10
   2  -3 -10  179.91   27.14
   2  -3 -10  233.21   32.98
  -2   3 -10  213.27   29.69
   2   3  10  199.37   35.03
  -2  -3  11  160.58   43.70
   2  -3 -11  130.50   26.43
   2   3  11  138.63   32.53
  -2   3 -11  160.37   32.03
   2  -3 -11  116.30   23.58
  -2   3 -11  150.25   29.61
  -2  -3  12  196.99   37.93
   2  -3 -12  202.80   35.35
  -2   3 -12  231.92   37.03
   2   3  12  199.34   38.21
   2  -3 -12  180.80   31.66
  -2   3 -12  229.42   38.83
  -2   3 -12  213.38   37.60
  -2  -3  13   37.73   17.67
  -2   3 -13   46.13   18.96
  -2   3 -13   39.24   17.26
   2  -3 -13   44.92   18.38
  -2   3 -13   47.74   16.99
   2  -3 -13   38.47   11.49
   2  -3 -13   38.10    8.81
   2   3  13   52.13   22.58
   2  -3 -14   13.16   10.32
   2  -3 -14   24.57   16.97
  -2   3 -14   25.83   14.13
  -2  -3  14    1.03   12.42
  -2   3 -14   -7.52    8.48
  -2   3 -14    5.70    7.26
   2  -3 -14   25.05    9.47
  -2   3 -14    9.16    5.57
   2  -3 -14   14.67   10.43
   2   3  14    3.09    9.75
   2  -3 -15   83.29   15.84
  -2   3 -15  101.53   15.54
   2  -3 -15   88.44   14.22
   2  -3 -15   82.43   16.35
  -2   3 -16   44.42   10.70
   2  -3 -16   27.20    8.24
   2  -3 -16   25.70    8.27
   2  -3 -16   41.32   11.74
  -2   3 -17    8.53    5.32
   2  -3 -17    3.12    5.03
   2  -3 -17    1.33    4.89
   2  -3 -17   -2.73    5.84
  -2   3 -18   53.78   10.79
   2  -3 -18   51.31   10.59
   2  -3 -18   28.19    8.14
   2  -3 -18   46.44   11.74
  -2   3 -19   17.22    5.95
   2  -3 -19    9.10    4.58
   2  -3 -19    5.50    3.08
   2  -3 -19   13.29    6.30
  -2   3 -20    3.50    3.17
   2  -3 -20   -1.98    2.94
   2  -3 -20   -2.31    2.40
   2  -3 -20   -0.10    3.03
   2  -3 -21    8.47    2.99
  -2   3 -21   12.09    3.81
   2  -3 -21   13.47    4.68
  -2  -4 -21    1.68    1.51
   2   4 -21    3.66    2.22
   2   4 -21    2.29    2.86
   2   4 -21    2.93    2.72
   2   4 -20   30.48    6.60
  -2  -4 -20   23.07    5.82
   2   4 -20   20.59    6.36
   2   4 -20   24.99    6.70
   2   4 -19   25.01    7.30
  -2  -4 -19   32.22    8.00
   2   4 -19   27.83    7.48
   2   4 -18   12.99    6.57
   2   4 -18   16.55    6.27
  -2  -4 -18   17.08    6.30
   2   4 -17   50.77   11.33
  -2  -4 -17   36.34    8.92
   2   4 -16   44.90   10.68
  -2  -4 -16   48.57   11.03
  -2  -4 -15    6.07    5.11
   2   4 -15    5.12    5.56
   2   4 -15    2.45    2.07
  -2  -4 -14   22.34   14.65
   2   4 -14   13.67    4.69
   2   4 -14   20.80    7.66
   2   4 -14   -5.42    9.35
   2  -4  14   15.60   14.91
  -2  -4 -14   21.18    6.87
  -2  -4 -14    9.42   10.29
   2   4 -14   38.55   20.57
  -2  -4 -13   14.96   14.71
   2   4 -13   42.47   16.78
  -2  -4 -13   84.89   28.53
   2   4 -13   34.32    7.44
   2   4 -13   36.37    8.66
  -2  -4 -13   38.38    8.28
   2  -4  13   31.45   15.19
  -2  -4 -13   42.18   10.35
   2   4 -13   39.27   17.86
  -2  -4 -12   33.31   14.46
  -2   4  12   11.28    5.66
  -2  -4 -12   27.17   14.96
   2   4 -12   17.58    8.70
  -2  -4 -11   89.52   22.47
   2  -4  11   83.60   20.01
  -2   4  11   42.27   13.10
  -2  -4 -11   87.89   24.73
   2  -4  11   87.01   20.83
   2  -4  10  199.74   31.50
   2  -4  10  210.85   30.78
  -2   4  10  145.75   29.41
  -2  -4 -10  229.05   37.61
  -2  -4 -10  178.39   25.40
  -2  -4 -10  188.91   31.18
   2  -4   9  185.97   27.87
   2  -4   9  161.10   26.51
  -2   4   9  143.39   29.44
  -2  -4  -9  190.01   32.56
  -2  -4  -9  141.66   21.93
  -2  -4  -9  169.25   28.33
   2  -4   8  201.39   28.08
   2  -4   8  223.31   28.46
  -2   4   8  171.87   30.33
  -2  -4  -8  180.29   23.21
  -2  -4  -8  249.16   34.42
  -2  -4  -8  202.69   28.21
  -2  -4  -7   26.72   10.17
  -2  -4  -7   16.79    5.83
   2  -4   7   30.17   11.33
  -2   4   7   15.48   10.32
   2  -4   7   29.48   12.23
  -2  -4  -7   27.71   14.27
  -2  -4  -7   21.14    7.48
   2   4  -7   29.87    8.10
  -2  -4  -6  117.46   18.17
  -2  -4  -6  115.10   16.91
  -2   4   6   87.73   21.07
   2  -4   6  110.32   18.17
   2  -4   6  146.32   21.43
   2   4  -6  107.93   15.58
  -2   4   6   86.27   10.28
  -2  -4  -6  119.77   20.98
   2   4  -6  123.73   12.72
  -2  -4  -6  125.74   19.31
  -2  -4  -5  183.27   23.42
  -2  -4  -5  181.01   20.15
   2  -4   5  185.43   24.29
   2   4  -5  164.77   19.83
  -2   4   5  139.24   14.58
   2   4  -5  160.08   13.53
  -2  -4  -5  211.81   25.39
  -2  -4  -5  205.63   24.12
  -2  -4  -4  581.49   40.68
   2  -4   4  700.27   45.00
  -2  -4  -4  605.90   35.35
   2   4  -4  624.75   38.20
  -2   4   4  521.48   30.12
  -2  -4  -4  658.81   41.56
  -2  -4  -4  671.18   39.04
  -2  -4  -3  135.55   21.05
   2  -4   3  146.05   21.22
  -2  -4  -3  142.88   17.54
  -2   4   3  102.14   14.24
  -2  -4  -3  148.62   18.34
  -2  -4  -3  142.70   18.13
   2  -4   3  133.62   14.60
  -2  -4  -2  528.46   37.95
   2  -4   2  592.50   39.64
  -2  -4  -2  536.15   31.27
  -2   4   2  473.74   31.83
  -2  -4  -2  493.26   30.08
  -2  -4  -2  541.87   31.27
   2   4  -2  576.80   34.95
   2  -4   2  570.63   27.72
  -2  -4  -1  856.53   48.01
  -2   4   1  727.50   26.88
  -2  -4  -1  731.22   33.10
   2  -4   1 1015.60   50.82
  -2   4   1  795.69   43.00
  -2  -4  -1  938.72   37.35
   2  -4   1  965.71   31.06
   2   4  -1  909.60   40.57
  -2  -4   0  231.12   24.71
   2  -4   0  249.33   25.07
  -2   4   0  181.98   16.47
   2  -4   0  209.94   22.90
  -2  -4   0  166.24   17.33
  -2   4   0  196.74   21.35
  -2  -4   0  221.53   16.97
   2  -4   0  194.65   12.23
   2   4   0  198.79   18.32
  -2  -4   1  878.62   47.78
   2  -4  -1  888.69   45.73
  -2   4  -1  835.01   37.73
   2  -4  -1  887.88   47.01
  -2  -4   1  798.86   43.27
  -2   4  -1  913.95   47.45
   2  -4  -1  715.64   24.74
   2   4   1  857.22   37.57
  -2  -4   2  597.30   38.84
  -2   4  -2  554.93   33.04
  -2  -4   2  501.16   39.10
   2  -4  -2  522.73   34.78
  -2   4  -2  628.23   40.41
   2  -4  -2  539.34   30.84
   2   4   2  507.48   31.81
  -2  -4   3  140.68   18.27
  -2   4  -3  125.58   17.67
   2  -4  -3  125.60   17.01
  -2  -4   3  122.06   21.28
  -2   4  -3  132.39   18.45
   2  -4  -3  133.08   16.23
   2   4   3  138.11   19.35
  -2  -4   4  748.08   43.40
  -2   4  -4  680.70   41.94
   2  -4  -4  662.44   40.19
  -2  -4   4  705.30   51.95
  -2   4  -4  694.06   44.22
   2  -4  -4  674.57   38.71
   2   4   4  569.71   39.44
  -2  -4   5  203.61   22.07
  -2  -4   5  198.34   29.40
  -2   4  -5  182.78   22.39
  -2   4  -5  186.60   23.31
   2  -4  -5  158.63   20.45
   2  -4  -5  198.66   23.92
   2   4   5  147.44   21.90
   2  -4  -6  101.66   17.08
  -2  -4   6  136.04   17.61
  -2   4  -6  125.79   21.23
  -2  -4   6  120.30   23.56
   2  -4  -6   96.20   16.09
  -2   4  -6  119.02   20.42
   2  -4  -6   98.73   17.37
   2   4   6   88.23   17.17
   2  -4  -7   34.08   12.55
  -2  -4   7   45.63   11.08
  -2  -4   7   43.11   21.98
  -2   4  -7   29.83   12.32
   2  -4  -7   11.52    5.85
   2  -4  -7   30.55   14.35
   2   4   7   18.00    9.19
  -2   4  -7   18.59    8.51
  -2  -4   8  247.67   38.75
  -2   4  -8  217.72   30.66
  -2   4  -8  201.84   27.31
   2  -4  -8  214.39   29.12
   2  -4  -8  179.96   26.71
   2   4   8  183.87   28.58
  -2  -4   9  186.80   34.36
  -2   4  -9  165.15   28.49
  -2   4  -9  150.10   24.44
   2  -4  -9  177.61   28.04
   2  -4  -9  127.25   23.32
  -2   4  -9  166.20   27.17
   2   4   9  132.41   27.01
  -2  -4  10  177.66   36.31
  -2   4 -10  174.62   32.41
   2  -4 -10  183.35   30.43
  -2   4 -10  200.79   33.03
   2  -4 -10  134.88   25.24
   2   4  10  153.05   30.64
  -2   4 -10  187.75   27.45
   2   4  11  113.25   27.01
   2  -4 -11   86.15   22.05
  -2   4 -11  118.64   27.74
   2  -4 -11   88.59   21.77
  -2   4 -11  138.26   30.90
  -2  -4  11  124.61   26.47
   2   4  12   20.65   12.49
   2  -4 -12   17.52    7.63
  -2   4 -12   30.34   13.48
  -2   4 -12   35.16   16.45
   2  -4 -12   19.80    8.23
  -2  -4  12   27.38   15.63
  -2  -4  13   43.53   19.64
  -2   4 -13   47.36   20.49
  -2   4 -13   56.52   22.34
   2  -4 -13   26.98   14.46
   2  -4 -13   33.09   15.21
  -2   4 -13   48.35   17.77
   2   4  13   15.21    5.46
   2  -4 -13   38.27    9.67
   2  -4 -13   40.23    9.30
   2  -4 -13   29.17    8.31
  -2  -4  14   11.54    9.94
   2  -4 -14   20.64    6.16
   2   4  14   36.76   18.19
   2  -4 -14   15.84    9.20
  -2   4 -14   39.49   19.97
   2  -4 -14   15.46    5.78
   2  -4 -14   23.36    7.79
  -2   4 -14   30.60   14.13
  -2   4 -14   43.99   21.89
   2  -4 -15   13.84    6.72
  -2   4 -15    8.96    5.94
   2  -4 -15   11.33    8.22
   2  -4 -15   13.19    7.21
  -2   4 -16   49.11   11.21
   2  -4 -16   40.33    9.79
   2  -4 -16   48.48   12.12
   2  -4 -16   29.35   10.20
   2  -4 -17   41.41   10.02
  -2   4 -17   45.60    9.89
   2  -4 -17   39.07   10.67
   2  -4 -17   25.84    7.83
  -2   4 -18   23.41    6.78
   2  -4 -18   17.62    6.99
   2  -4 -18   19.90    8.06
   2  -4 -18   17.53    5.97
  -2   4 -19   31.88    7.63
   2  -4 -19   27.05    6.92
   2  -4 -19   35.03    9.69
   2  -4 -19   21.47    6.02
   2  -4 -20   19.31    6.08
   2  -4 -20   25.99    6.55
  -2   4 -20   34.59    6.62
   2  -4 -21    3.44    2.91
   2  -4 -21    4.00    1.99
  -2   4 -21    7.11    2.80
  -2  -5 -21   -0.26    1.33
   2   5 -21    0.15    1.47
   2   5 -21   -1.84    1.64
   2   5 -21    0.00    1.23
   2   5 -20   27.13    6.21
  -2  -5 -20   20.28    4.91
   2   5 -20   35.37    7.10
   2   5 -19    2.45    3.22
   2   5 -19    8.05    4.34
  -2  -5 -19    4.65    3.02
   2   5 -18    5.43    4.36
   2   5 -18    6.64    4.06
  -2  -5 -18   12.43    6.11
  -2  -5 -17   34.17    7.76
   2   5 -17   46.68   10.10
  -2  -5 -16    7.41    5.61
   2   5 -16    8.59    5.37
   2   5 -16    5.01    2.93
   2   5 -15   63.04   11.48
  -2  -5 -15   81.78   14.91
   2   5 -15   69.86   11.15
  -2  -5 -14    1.65    4.08
  -2  -5 -14  -21.77   18.46
   2   5 -14    8.19    4.17
   2   5 -14    3.35    3.35
  -2  -5 -14    7.49    4.90
   2  -5  14   -0.55    7.48
   2   5 -14    1.83    5.67
  -2  -5 -14    2.93    7.74
  -2  -5 -14   13.37    7.09
   2   5 -14  -16.60   14.18
   2   5 -13   37.42   18.09
  -2  -5 -13   19.62   12.77
   2  -5  13   11.74    8.51
   2   5 -13   23.03    7.11
   2   5 -13   27.41    7.65
  -2  -5 -13   26.72    6.60
  -2  -5 -13   43.00   20.94
  -2  -5 -13   27.12    7.74
  -2  -5 -12  242.86   20.06
   2   5 -12  208.38   20.18
  -2  -5 -12  281.51   43.26
   2   5 -12  218.77   38.74
   2  -5  12  218.02   36.90
   2   5 -12  217.46   20.66
  -2  -5 -12  217.25   20.86
  -2  -5 -12  229.18   42.15
  -2  -5 -11  261.43   43.65
   2  -5  11  252.03   38.70
  -2   5  11  160.59   32.47
  -2  -5 -11  219.91   36.22
  -2  -5 -10  486.02   55.70
   2  -5  10  417.67   47.59
  -2   5  10  304.91   43.47
  -2  -5 -10  440.66   50.34
   2  -5   9   20.31   11.60
  -2  -5  -9   13.51   12.29
  -2  -5  -9   12.47    7.20
  -2   5   9   26.85   12.60
   2  -5   9   14.16   10.26
  -2  -5  -9   11.75    9.21
  -2  -5  -8  263.09   27.60
   2  -5   8  315.29   37.73
  -2   5   8  255.97   37.45
   2  -5   8  327.24   37.06
  -2  -5  -8  301.38   39.96
  -2  -5  -8  309.52   37.07
  -2  -5  -7  146.33   24.34
  -2  -5  -7  121.40   18.52
   2   5  -7  111.91   19.20
   2  -5   7  142.12   23.66
  -2   5   7  123.42   24.75
  -2  -5  -7  140.32   27.35
  -2  -5  -7  144.77   23.58
  -2  -5  -6  352.37   36.64
   2   5  -6  369.67   34.02
  -2   5   6  302.25   23.95
  -2  -5  -6  345.94   29.48
   2  -5   6  418.27   41.94
  -2  -5  -6  419.62   40.04
  -2  -5  -6  357.02   34.53
  -2   5   5   66.42   11.55
  -2  -5  -5   96.70   18.05
  -2  -5  -5   75.63   14.37
   2   5  -5   84.81   17.68
   2  -5   5  100.64   18.46
  -2  -5  -5   84.16   16.67
  -2  -5  -5   93.77   18.19
   2  -5   4  101.49   14.56
  -2  -5  -4  117.41   18.69
   2   5  -4   89.71   17.48
   2  -5   4  101.55   19.02
  -2   5   4   74.36   13.83
  -2  -5  -4  103.51   20.92
  -2  -5  -4   96.90   17.37
  -2  -5  -4  105.17   14.88
   2  -5   3  770.57   36.04
  -2  -5  -3  699.35   44.35
  -2   5   3  672.62   41.25
   2   5  -3  731.15   46.03
  -2  -5  -3  754.30   40.43
   2  -5   3  821.13   52.92
  -2  -5  -3  814.77   44.97
  -2  -5  -3  759.18   50.78
  -2   5   2  355.69   30.81
   2  -5   2  519.36   40.23
   2  -5   2  535.19   37.97
  -2  -5  -2  603.30   45.28
  -2  -5  -2  552.15   35.05
   2  -5   2  485.35   24.90
   2   5  -2  524.88   35.71
  -2   5   1  500.71   37.10
   2  -5   1  551.00   41.82
   2  -5   1  615.54   41.75
  -2  -5  -1  556.25   43.65
  -2  -5  -1  566.40   32.85
   2  -5   1  524.12   19.76
   2   5  -1  581.44   33.83
  -2   5   0   15.31    5.40
   2  -5   0   23.80    7.50
  -2  -5   0   45.35   13.74
   2  -5   0   15.95    8.27
   2  -5   0   17.77    2.32
  -2   5   0   19.47    8.74
   2   5   0   39.19   10.85
  -2   5  -1  515.45   31.79
  -2   5  -1  594.70   40.55
  -2  -5   1  480.00   36.13
   2  -5  -1  591.61   40.82
   2  -5  -1  593.03   43.51
  -2  -5   1  613.24   43.91
   2   5   1  569.90   31.21
  -2   5  -2  388.06   29.92
  -2   5  -2  442.22   36.36
  -2  -5   2  445.09   37.70
   2  -5  -2  403.56   33.45
   2  -5  -2  433.25   36.30
  -2  -5   2  500.04   39.61
   2   5   2  443.76   29.41
   2   5   3  704.45   39.15
  -2   5  -3  716.14   43.15
   2  -5  -3  682.49   46.60
  -2  -5   3  820.75   50.93
   2  -5  -3  748.43   44.68
  -2  -5   3  749.18   53.20
   2  -5  -3  752.77   41.89
  -2   5  -3  769.15   48.81
   2   5   4  103.19   16.98
  -2   5  -4   90.05   17.23
  -2  -5   4  119.43   20.24
   2  -5  -4   88.31   15.82
  -2  -5   4  120.62   22.12
   2  -5  -4   94.47   16.69
  -2   5  -4   95.62   17.44
  -2   5  -5   97.80   17.39
   2  -5  -5   87.77   15.80
  -2  -5   5  111.85   27.27
  -2  -5   5  110.29   19.91
   2  -5  -5   92.84   15.95
   2   5   5  104.91   18.21
  -2   5  -5  104.19   19.55
   2   5   6  354.44   35.14
  -2   5  -6  429.50   40.47
  -2  -5   6  436.05   35.18
  -2  -5   6  473.43   46.86
   2  -5  -6  395.32   36.36
  -2   5  -6  417.09   39.46
   2  -5  -6  349.80   32.19
   2   5   7  152.43   25.34
  -2  -5   7  163.52   22.41
  -2   5  -7  170.77   27.72
  -2  -5   7  202.20   34.93
   2  -5  -7  149.15   24.06
   2  -5  -7  101.18   18.23
  -2   5  -7  177.23   26.66
  -2   5  -8  334.75   37.39
  -2  -5   8  348.28   45.46
   2  -5  -8  324.68   36.52
   2   5   8  279.87   36.91
   2  -5  -8  281.54   35.97
  -2   5  -8  332.89   40.19
  -2   5  -9   18.32   11.07
  -2  -5   9   19.24   14.42
   2  -5  -9   16.58   11.02
   2  -5  -9   12.88    8.44
  -2   5  -9   29.19   12.16
   2   5   9   15.38   13.05
  -2   5 -10  429.76   43.90
  -2  -5  10  408.95   55.30
   2  -5 -10  418.57   46.73
  -2   5 -10  458.01   52.84
   2   5  10  424.45   48.24
   2  -5 -10  317.68   40.71
  -2   5 -10  472.43   51.63
  -2  -5  11  280.98   46.01
   2  -5 -11  223.18   36.63
  -2   5 -11  253.74   41.83
   2  -5 -11  185.22   32.93
  -2   5 -11  296.96   43.25
   2   5  11  227.40   37.94
   2   5  12  238.72   41.54
  -2   5 -12  295.60   44.73
   2  -5 -12  178.35   33.72
   2  -5 -12  227.03   21.19
  -2   5 -12  297.15   47.73
   2  -5 -12  236.78   40.35
  -2  -5  12  243.06   44.86
   2  -5 -12  233.40   24.56
   2  -5 -12  191.93   21.33
  -2   5 -13   42.30   17.50
  -2   5 -13   31.90   17.85
   2   5  13   19.44    8.67
   2  -5 -13   25.08    8.29
   2  -5 -13   23.31    6.67
  -2   5 -13   25.98    7.37
   2  -5 -13    3.77    6.42
  -2  -5  13   12.56    7.25
   2  -5 -13   27.67    7.98
   2  -5 -13   35.41    9.74
   2  -5 -14    2.01    4.00
  -2  -5  14   27.57   15.75
   2  -5 -14    5.09    3.81
   2   5  14   -3.60    7.74
  -2   5 -14    2.34    6.26
   2  -5 -14    0.28    3.58
  -2   5 -14   14.99   10.90
   2  -5 -14    6.15   10.13
   2  -5 -15   93.25   16.97
   2  -5 -15   72.27   13.44
   2  -5 -15   60.94   12.36
   2  -5 -16    2.22    4.05
  -2   5 -16    5.32    4.84
   2  -5 -16    1.12    3.82
   2  -5 -16    1.97    3.92
   2  -5 -17   23.17    6.94
  -2   5 -17   39.89    9.37
   2  -5 -17   37.38   11.25
   2  -5 -17   31.16    8.74
  -2   5 -18    8.09    4.53
   2  -5 -18   11.16    6.10
   2  -5 -18   11.19    5.89
   2  -5 -18    4.06    3.55
  -2   5 -19   15.67    5.89
   2  -5 -19   18.47    6.55
   2  -5 -19    8.71    5.25
   2  -5 -19    8.09    4.22
  -2   5 -20   32.21    6.65
   2  -5 -20   23.99    5.60
   2  -5 -20   25.20    6.60
   2  -5 -21   -1.33    1.64
  -2   5 -21   -0.45    1.30
   2  -5 -21    2.33    1.99
  -2  -6 -21   10.50    2.71
   2   6 -20    0.08    1.76
  -2  -6 -20    0.58    2.22
   2   6 -20   -0.37    2.09
   2   6 -19    6.22    4.54
  -2  -6 -19    0.41    2.61
   2   6 -19    4.93    3.32
  -2  -6 -18    4.54    4.20
   2   6 -18    0.31    2.91
   2   6 -18   -1.73    4.52
  -2  -6 -17   22.39    7.49
   2   6 -17   20.28    6.67
   2   6 -17    9.66    4.37
  -2  -6 -16   28.36    7.88
   2   6 -16   33.17    9.15
   2   6 -16   24.80    7.65
   2   6 -16   16.55    5.20
  -2  -6 -15    3.77    4.02
  -2  -6 -15   -1.74    3.69
   2   6 -15    0.84    3.49
   2   6 -15    6.77    3.89
   2   6 -14   50.33    9.94
   2   6 -14   48.37   10.81
  -2  -6 -14   30.14    8.50
  -2  -6 -14   54.19   12.02
   2   6 -13  100.35   14.90
  -2  -6 -13  113.04   13.99
   2   6 -13   95.07   13.44
   2   6 -13  105.07   29.45
  -2  -6 -13   72.74   12.52
  -2  -6 -13   91.38   14.23
  -2  -6 -13   62.58   22.47
   2  -6  13  128.86   31.38
  -2  -6 -13   63.95   21.10
   2  -6  12    6.78    7.15
  -2  -6 -12    3.75    8.45
   2   6 -12    3.81    3.88
   2   6 -12    8.94    4.69
  -2  -6 -12    2.26    3.22
  -2  -6 -12    4.02    3.63
  -2  -6 -12    5.70    3.67
   2   6 -12   -2.34    4.73
   2  -6  12    1.64    6.51
  -2  -6 -12    5.20    4.00
  -2  -6 -12    6.60    4.20
  -2  -6 -12   10.05   10.53
   2  -6  11   97.44   25.05
  -2  -6 -11   88.61   25.94
  -2   6  11   52.85   20.74
  -2  -6 -11   93.44   25.11
   2  -6  10   80.11   21.66
  -2  -6 -10  107.26   26.20
  -2   6  10   39.89   17.56
  -2  -6 -10   78.29   21.00
   2  -6   9   68.05   16.14
  -2  -6  -9   81.64   21.42
  -2  -6  -9   70.94   22.10
  -2   6   9   57.23   20.14
   2  -6   8   30.57   13.20
   2   6  -8   33.00   11.02
  -2  -6  -8   38.57   16.44
  -2  -6  -8   21.53    8.63
  -2  -6  -8   40.95   16.98
  -2   6   8   24.23   11.66
   2  -6   7  246.67   34.63
  -2  -6  -7  155.91   21.12
  -2  -6  -7  181.59   25.94
  -2  -6  -7  217.74   30.76
  -2  -6  -7  211.97   32.07
   2   6  -7  183.90   25.53
  -2   6   6   20.57    7.21
  -2  -6  -6   17.74    9.20
  -2  -6  -6   28.44   12.83
  -2  -6  -6   13.64    4.99
  -2  -6  -6   23.83    9.77
   2  -6   6   27.96   13.21
   2   6  -6   32.96   11.42
   2  -6   5  644.22   51.65
  -2  -6  -5  536.27   37.04
   2  -6   5  637.08   39.33
  -2  -6  -5  576.82   46.16
   2   6  -5  564.51   45.89
  -2   6   5  497.08   36.77
  -2  -6  -5  623.78   48.62
  -2  -6  -5  544.60   46.85
   2  -6   4  747.40   55.38
   2  -6   4  742.02   38.99
  -2  -6  -4  701.70   47.47
   2   6  -4  685.91   49.56
  -2   6   4  606.64   42.19
  -2  -6  -4  700.89   48.46
  -2  -6  -4  679.48   52.64
  -2  -6  -3  164.17   14.87
   2  -6   3  268.95   32.07
   2  -6   3  271.13   20.99
  -2  -6  -3  222.10   26.51
  -2  -6  -3  243.57   31.31
   2  -6   3  323.54   32.53
  -2  -6  -3  228.36   26.28
  -2   6   3  181.08   26.31
   2   6  -3  212.01   27.62
  -2   6   2  242.24   28.93
   2   6  -2  270.93   29.60
   2  -6   2  290.40   17.07
   2  -6   2  318.09   33.42
  -2  -6  -2  240.06   32.94
  -2  -6  -2  264.09   26.44
   2  -6   2  299.63   33.31
  -2  -6  -2  201.79   20.10
  -2   6   1  134.42   13.94
  -2   6   1  154.10   23.20
   2   6  -1  178.16   19.48
   2  -6   1  208.10   26.54
  -2  -6  -1  161.87   26.87
   2  -6   1  210.10   28.24
  -2   6   0  107.15   15.49
  -2   6   0  156.07   23.70
   2   6   0  131.42   15.79
   2  -6   0  138.98   22.15
  -2  -6   0  112.15   20.13
  -2  -6   0  101.40   17.09
   2  -6   0  114.86   20.98
  -2   6  -1  140.10   18.81
  -2   6  -1  161.27   24.31
   2   6   1  151.75   16.72
   2  -6  -1  187.26   26.54
  -2  -6   1  135.66   22.43
  -2  -6   1  144.91   21.11
   2  -6  -1  153.35   22.61
  -2   6  -2  286.96   26.51
  -2   6  -2  318.92   34.16
   2   6   2  274.27   23.02
   2  -6  -2  292.72   33.06
  -2  -6   2  285.17   33.32
  -2  -6   2  262.43   30.82
   2  -6  -2  241.73   28.62
   2  -6  -3  228.46   28.44
  -2  -6   3  337.23   42.37
  -2   6  -3  255.86   27.64
   2  -6  -3  223.73   30.94
  -2  -6   3  249.13   30.22
   2   6   3  224.91   22.19
   2  -6  -3  264.07   26.80
  -2   6  -3  277.56   32.08
  -2  -6   4  682.92   57.12
   2  -6  -4  681.02   46.73
  -2   6  -4  666.49   46.05
  -2  -6   4  709.82   50.43
   2   6   4  689.83   41.59
   2  -6  -4  714.96   46.22
  -2   6  -4  731.79   53.65
  -2  -6   5  622.43   53.54
   2  -6  -5  550.09   42.56
  -2   6  -5  611.16   47.17
  -2  -6   5  653.43   48.08
   2   6   5  569.60   40.85
   2  -6  -5  630.30   46.79
  -2   6  -5  598.27   47.91
  -2  -6   6   44.43   18.27
  -2   6  -6   28.71   12.59
  -2  -6   6   26.11    9.96
  -2   6  -6   25.98   10.38
   2   6   6   17.75    7.31
   2  -6  -6   19.52    9.36
   2  -6  -6   21.87    7.61
  -2  -6   7  234.39   36.60
  -2   6  -7  223.85   31.33
  -2  -6   7  225.21   26.75
   2   6   7  164.81   25.57
   2  -6  -7  198.16   29.12
  -2   6  -7  224.83   32.12
   2  -6  -7  147.49   22.40
  -2  -6   8   48.71   18.91
  -2   6  -8   31.84   13.96
   2  -6  -8   39.34   14.07
   2  -6  -8   27.46    8.91
   2   6   8   43.95   14.56
  -2   6  -8   34.14   13.89
  -2  -6   9   60.32   23.64
   2  -6  -9   59.82   17.70
  -2   6  -9   69.91   19.50
  -2   6  -9   60.91   16.55
   2   6   9   50.39   16.79
  -2  -6  10   73.14   27.06
   2  -6 -10   92.11   24.48
  -2   6 -10   83.64   20.04
   2   6  10  101.21   23.46
  -2   6 -10   96.07   24.69
  -2   6 -10  101.62   23.82
  -2  -6  11  118.22   33.37
   2  -6 -11   97.68   24.17
   2   6  11   88.21   22.49
  -2   6 -11  112.75   27.12
  -2   6 -11  140.73   31.05
  -2   6 -12    2.96    5.93
  -2   6 -12    5.80    6.92
   2   6  12   19.01   11.99
   2  -6 -12    5.48    3.04
   2  -6 -12    6.66    3.89
   2  -6 -12   -0.10    2.46
  -2   6 -12    7.26    4.45
   2  -6 -12    3.62    3.26
   2  -6 -12   10.04    5.57
   2  -6 -12    0.98   10.38
  -2  -6  12    6.09   11.54
  -2  -6  13   82.58   28.84
   2  -6 -13   93.30   17.54
   2  -6 -13   85.90   14.87
  -2   6 -13  108.00   30.87
  -2   6 -13   89.35   13.34
   2  -6 -13   61.71   25.02
   2  -6 -13   62.64   12.80
   2  -6 -14   53.76   13.02
   2  -6 -14   61.15   11.88
  -2   6 -14   71.98   12.38
   2  -6 -14   70.25   14.30
   2  -6 -15   -1.98    3.22
   2  -6 -15    0.69    3.16
  -2   6 -15   11.98    4.91
   2  -6 -15   -1.24    5.28
   2  -6 -16   28.97    8.75
  -2   6 -16   44.21   10.23
   2  -6 -16   23.85    8.60
   2  -6 -16   24.90    9.77
   2  -6 -17   12.99    6.37
  -2   6 -17   24.32    7.43
   2  -6 -17   17.06    6.28
   2  -6 -17   23.93    8.60
   2  -6 -18    3.59    3.62
  -2   6 -18    3.11    3.10
   2  -6 -18   -3.00    3.16
   2  -6 -18    0.37    3.66
   2  -6 -19    1.99    2.88
  -2   6 -19    2.84    2.53
   2  -6 -19    5.05    4.51
   2  -6 -20    3.39    2.64
  -2   6 -20    2.33    2.36
   2  -6 -20    0.06    2.37
  -2   6 -21   11.16    3.01
   2   7 -20    4.32    2.25
  -2  -7 -20    5.03    2.97
   2   7 -20    5.04    3.17
   2   7 -19   11.98    5.12
  -2  -7 -19    1.36    2.62
   2   7 -19   12.90    4.54
  -2  -7 -18   46.90    9.06
   2   7 -18   35.94    6.77
  -2  -7 -17    5.74    4.53
   2   7 -17    5.42    3.78
   2   7 -17    8.81    4.61
  -2  -7 -16    3.25    3.10
   2   7 -16   -2.04    3.24
   2   7 -16    2.59    3.02
   2   7 -16    2.34    3.61
  -2  -7 -16   -2.18    5.87
   2   7 -15   88.34   13.02
   2   7 -15   94.96   14.49
  -2  -7 -15   78.46   13.74
  -2  -7 -15   53.27   10.62
  -2  -7 -14    6.28    4.70
  -2  -7 -14   10.99    5.60
   2   7 -14    8.63    3.80
   2   7 -14    4.91    4.31
   2   7 -13   40.31    9.53
   2   7 -13   28.67    8.39
  -2  -7 -13    3.91    6.53
  -2  -7 -13    8.62    5.27
  -2  -7 -13   13.94    5.89
  -2  -7 -13    6.27    4.31
  -2  -7 -12   11.62    7.99
  -2  -7 -12  -13.13    9.88
  -2  -7 -12   -6.97    5.02
  -2  -7 -12   -2.99    3.51
   2  -7  12  -15.62   16.19
   2   7 -12   12.72    5.80
   2   7 -12   13.11    6.90
  -2  -7 -12   -2.35    5.84
  -2  -7 -12    2.79    6.24
  -2  -7 -12   -0.12    3.85
   2   7 -12    9.95    8.05
  -2  -7 -11   62.31   12.95
  -2  -7 -11   57.75   11.36
  -2  -7 -11   67.85   10.75
   2   7 -11   97.17   14.06
  -2  -7 -11   60.57   24.39
  -2  -7 -11   69.21   11.82
   2   7 -11   90.86   13.69
  -2  -7 -11   58.46   18.80
  -2  -7 -11   55.48    9.63
   2  -7  11   97.77   23.73
   2  -7  11   99.78   25.74
  -2  -7 -10   99.05   25.10
   2  -7  10  141.10   30.45
  -2   7  10   55.04   18.04
  -2  -7 -10  105.58   28.73
   2  -7  10  119.74   24.68
   2  -7   9   72.40   18.56
  -2  -7  -9   63.68   19.86
  -2   7   9   37.99   13.59
  -2  -7  -9   57.98   19.26
   2  -7   9   74.33   23.46
   2  -7   8   25.15    9.12
   2   7  -8   49.04   17.76
  -2  -7  -8    8.38    6.18
  -2  -7  -8   34.73   19.02
   2  -7   8   28.80   12.20
   2   7  -7  471.99   47.91
  -2  -7  -7  429.17   44.18
  -2  -7  -7  429.12   45.25
   2  -7   7  489.18   52.23
   2  -7   7  482.82   40.93
  -2  -7  -7  502.31   51.55
   2   7  -6  137.07   24.75
  -2   7   6  113.45   19.12
  -2  -7  -6  127.35   23.46
  -2  -7  -6  127.78   23.87
   2  -7   6  161.43   28.87
   2  -7   6  158.55   21.37
  -2  -7  -6  141.64   25.30
   2   7  -5  527.46   48.61
  -2   7   5  444.42   38.92
  -2  -7  -5  478.59   47.58
  -2  -7  -5  525.51   46.74
  -2  -7  -5  592.34   50.44
   2  -7   5  578.96   53.38
   2   7  -4  557.16   49.43
  -2   7   4  501.88   42.80
   2  -7   4  644.42   49.70
  -2  -7  -4  517.01   49.25
  -2  -7  -4  561.71   46.28
   2  -7   4  599.50   53.79
  -2  -7  -4  572.48   46.26
  -2  -7  -3  145.07   22.46
   2  -7   3  178.82   26.03
  -2  -7  -3  142.60   27.36
   2  -7   3  147.10   25.67
  -2   7   3  103.49   20.84
   2   7  -3  135.50   23.87
   2  -7   2  301.37   35.00
  -2  -7  -2  237.15   33.90
  -2   7   2  191.56   30.00
   2   7  -2  248.24   32.38
  -2  -7  -2  191.52   21.81
   2  -7   2  249.51   34.95
  -2   7   1   -0.05    2.70
   2   7  -1    0.87    6.99
   2  -7   1    9.29    8.48
  -2   7   1    5.14    9.99
  -2  -7  -1   -4.58    9.89
   2  -7   1   -5.22    9.43
  -2   7   0   54.39   12.10
  -2  -7   0   97.13   22.58
   2  -7   0   89.28   20.69
   2  -7   0  110.38   21.18
   2   7   0   76.83   12.94
  -2   7   0   75.91   19.15
  -2   7  -1    3.36    3.21
  -2  -7   1    3.09    5.84
  -2  -7   1    1.90    7.07
   2  -7  -1   21.85   15.89
   2  -7  -1    8.05    8.00
  -2   7  -1    5.60    7.54
   2   7   1    1.58    2.39
  -2   7  -2  209.15   27.12
  -2  -7   2  256.29   33.15
   2  -7  -2  284.85   32.91
   2  -7  -2  277.41   36.57
  -2  -7   2  293.18   36.98
  -2   7  -2  293.79   34.51
   2   7   2  249.99   22.09
  -2  -7   3  125.61   23.90
   2  -7  -3  120.69   21.93
   2  -7  -3  151.59   25.96
  -2  -7   3  148.48   25.58
  -2   7  -3  130.85   20.23
  -2   7  -3  154.37   25.02
   2   7   3  116.17   15.59
  -2   7  -4  568.64   49.93
  -2   7  -4  529.23   43.34
  -2  -7   4  529.13   53.17
   2  -7  -4  487.13   41.88
  -2  -7   4  578.40   49.61
   2  -7  -4  472.81   46.02
   2  -7  -4  583.21   45.49
   2   7   4  472.81   33.80
  -2   7  -5  580.39   51.08
  -2   7  -5  565.11   47.77
  -2  -7   5  525.22   54.83
   2  -7  -5  506.88   42.46
  -2  -7   5  635.36   50.25
   2  -7  -5  582.77   47.69
   2   7   5  505.18   36.70
  -2   7  -6  144.46   25.77
   2  -7  -6  107.10   19.71
  -2   7  -6  135.09   23.79
  -2  -7   6  145.17   29.29
  -2  -7   6  132.87   22.56
   2  -7  -6  115.29   22.66
   2   7   6  116.71   19.42
   2  -7  -7  355.19   36.07
  -2   7  -7  466.87   48.22
  -2   7  -7  502.65   49.52
  -2  -7   7  568.59   46.75
  -2  -7   7  503.25   59.70
   2  -7  -7  511.44   48.43
   2   7   7  424.75   39.98
  -2  -7   8   29.05   16.17
   2  -7  -8   22.76    9.63
  -2   7  -8   26.49   10.70
   2   7   8   34.76   13.95
  -2   7  -8   24.94   12.77
  -2  -7   9   69.17   24.89
  -2   7  -9   79.84   22.35
   2  -7  -9   44.68   16.43
  -2   7  -9   62.91   17.96
   2  -7 -10   91.75   23.22
  -2   7 -10  113.31   25.90
  -2  -7  10  127.02   33.42
  -2   7 -10  151.57   32.14
  -2   7 -10  142.20   28.87
   2  -7 -11   52.80   11.83
   2  -7 -11   67.20   20.69
  -2   7 -11   94.82   26.56
  -2  -7  11  105.38   29.80
  -2   7 -11   85.34   22.99
   2  -7 -11   67.63   11.87
  -2   7 -11   74.24   11.66
   2  -7 -11   67.18   11.99
   2  -7 -11   70.77   14.12
   2  -7 -12    1.12    4.40
   2  -7 -12   -0.62    7.09
  -2   7 -12    3.83    6.48
  -2   7 -12    8.66   10.45
  -2   7 -12   -4.07    4.12
   2  -7 -12    0.71    3.60
   2  -7 -12    2.82    4.14
   2  -7 -12    5.71    3.59
  -2  -7  12   13.55   15.31
   2  -7 -13   11.66    6.42
   2  -7 -13   10.89   11.55
   2  -7 -13   15.75    7.41
   2  -7 -13    2.69    3.26
  -2   7 -13   15.90    6.07
   2  -7 -14    5.45    3.86
  -2   7 -14    0.18    4.16
   2  -7 -14    0.98    3.79
   2  -7 -14   11.97    7.68
  -2   7 -15   95.97   14.02
   2  -7 -15   66.80   13.26
   2  -7 -15   87.44   16.57
   2  -7 -15   79.69   13.85
  -2   7 -16   -6.91    4.28
   2  -7 -16    3.04    5.01
   2  -7 -16   -0.67    2.90
   2  -7 -16    0.26    4.32
   2  -7 -17    8.86    4.75
   2  -7 -17   -0.42    4.82
   2  -7 -17    8.87    4.99
  -2   7 -17   17.66    6.60
   2  -7 -18   42.07    8.59
  -2   7 -18   72.72   10.98
   2  -7 -18   59.26   11.73
   2  -7 -19    2.69    3.02
  -2   7 -19    5.14    2.70
   2  -7 -19    2.27    3.45
  -2   7 -20    7.62    2.95
   2  -7 -20    5.83    2.87
   2  -7 -20    3.31    2.03
   2   8 -20    0.83    1.12
  -2  -8 -20   -0.49    1.37
   2   8 -20    0.00    0.96
  -2  -8 -19    5.36    3.66
   2   8 -19    1.80    2.02
   2   8 -19    3.63    3.08
   2   8 -18   20.93    6.17
  -2  -8 -18   18.55    5.86
   2   8 -18   13.08    4.38
  -2  -8 -17   14.41    5.42
   2   8 -17   28.17    7.21
   2   8 -17   14.94    5.34
  -2  -8 -16   14.28    6.83
   2   8 -16   17.18    6.26
   2   8 -16   18.69    5.73
  -2  -8 -16    5.65    4.61
  -2  -8 -15   30.50    9.72
   2   8 -15   19.11    5.89
   2   8 -15   13.19    5.14
  -2  -8 -15   15.45    6.41
   2   8 -14   65.96   12.90
  -2  -8 -14   51.15   10.53
  -2  -8 -14   66.06   12.92
   2   8 -14   60.97   10.85
   2   8 -13   60.74   11.17
  -2  -8 -13   46.69   11.20
  -2  -8 -13   49.96   10.71
  -2  -8 -13   43.05    9.81
   2   8 -13   64.69   12.92
  -2  -8 -13   56.84   10.83
  -2  -8 -12  127.70   19.07
  -2  -8 -12  104.67   16.60
   2   8 -12  147.69   18.75
  -2  -8 -12  115.96   16.29
  -2  -8 -12  127.36   15.90
   2   8 -12  135.97   17.30
  -2  -8 -12   47.60   19.59
   2  -8  12  121.35   30.40
  -2  -8 -12  101.55   28.93
  -2  -8 -12  137.36   17.90
   2   8 -12  110.96   29.65
  -2  -8 -11   38.48   18.29
   2  -8  11   34.07   14.77
  -2  -8 -11   32.87    7.57
  -2  -8 -11   19.83   10.60
  -2  -8 -11   37.65    9.36
  -2  -8 -11   32.71    9.56
  -2  -8 -11   23.80    7.75
   2   8 -11   38.31    9.76
  -2  -8 -11   36.90    9.10
  -2  -8 -10   63.31   21.08
   2  -8  10   65.61   21.51
  -2  -8 -10   32.74    9.02
  -2  -8 -10   46.42    9.73
  -2  -8 -10   37.23    8.36
  -2  -8 -10   37.94   14.70
   2   8 -10   48.57   10.33
  -2  -8 -10   43.65    9.28
  -2  -8 -10   37.79   10.31
   2  -8   9  121.90   28.87
  -2  -8  -9   87.70   24.26
  -2  -8  -9   96.16   24.81
  -2   8   9   71.64   22.14
   2   8  -8   90.67   21.82
  -2   8   8   87.33   24.46
   2  -8   8  163.25   32.60
  -2  -8  -8  144.77   31.85
  -2  -8  -8  112.08   24.73
   2  -8   7   70.76   19.77
   2   8  -7   51.23   19.16
  -2  -8  -7   68.18   19.86
  -2  -8  -7   57.49   17.44
  -2  -8  -7   53.09   17.75
  -2  -8  -6  162.26   27.54
   2  -8   6  167.09   30.96
  -2  -8  -6  173.67   30.21
  -2  -8  -6  145.78   28.93
  -2   8   6  126.11   22.61
   2   8  -6  148.50   28.09
   2  -8   5  372.70   45.53
   2   8  -5  275.35   38.76
  -2   8   5  290.16   35.62
  -2  -8  -5  336.76   40.19
  -2  -8  -5  294.11   40.69
  -2  -8  -4   39.81   17.99
   2  -8   4   57.49   17.32
   2  -8   4   40.12   14.00
   2   8  -4   40.76   15.69
  -2  -8  -4   45.97   13.93
  -2   8   4   26.37   11.19
   2  -8   3   13.74   10.74
  -2  -8  -3   16.67   16.17
   2  -8   3    4.32    6.88
   2   8  -3   20.02   14.36
  -2   8   3    0.47    6.77
  -2  -8  -2  129.41   26.52
   2  -8   2  176.55   27.89
   2   8  -2  130.24   27.10
  -2   8   2  125.12   23.32
  -2  -8  -2   85.06   15.87
   2  -8   2  141.29   27.92
   2  -8   1  493.31   47.31
  -2  -8  -1  473.10   51.62
  -2   8   1  369.14   43.01
   2   8  -1  439.07   48.07
  -2  -8  -1  360.88   35.40
   2  -8   1  450.93   48.44
  -2   8   0  315.50   27.38
  -2  -8   0  423.13   47.40
   2  -8   0  410.64   44.94
  -2   8   0  357.75   41.34
   2   8   0  315.89   41.11
   2  -8   0  331.35   40.30
  -2   8  -1  355.62   32.52
  -2   8  -1  443.70   45.18
   2  -8  -1  424.39   46.61
  -2  -8   1  438.34   49.46
   2  -8  -1  442.38   44.33
  -2   8  -2  126.89   23.97
  -2   8  -2  113.10   20.30
   2  -8  -2  165.02   30.02
  -2  -8   2  160.39   30.23
   2  -8  -2  122.51   23.24
  -2  -8   2  111.45   25.96
  -2   8  -3    9.36    8.40
  -2   8  -3    2.85    8.71
   2  -8  -3    5.71    4.30
   2  -8  -3    5.12    8.97
  -2  -8   3   13.82   13.90
  -2  -8   3   18.62   16.37
  -2   8  -4   43.80   12.58
  -2   8  -4   37.57   13.54
   2  -8  -4   39.30   16.95
   2  -8  -4   46.23   16.33
  -2  -8   4   57.57   17.85
  -2  -8   4   30.27   12.55
  -2   8  -5  345.70   42.07
  -2   8  -5  346.20   39.41
  -2  -8   5  338.85   40.17
  -2  -8   5  342.02   45.28
   2  -8  -5  317.05   36.04
  -2  -8   6  124.97   32.81
  -2   8  -6  172.97   28.53
  -2   8  -6  167.78   30.47
   2  -8  -6  128.63   21.92
   2  -8  -6  181.78   29.97
  -2  -8   6  201.90   29.78
  -2  -8   7   58.13   22.07
  -2   8  -7   80.08   18.83
  -2   8  -7   47.52   11.91
   2  -8  -7   52.45   15.58
  -2  -8   7   69.23   19.16
  -2  -8   8  106.51   32.88
  -2   8  -8  117.05   24.08
   2  -8  -8   97.76   23.74
  -2   8  -8  138.50   26.99
  -2  -8   9  106.48   29.14
  -2   8  -9  136.67   31.04
  -2   8  -9  122.59   27.23
   2  -8  -9  100.75   23.69
  -2   8 -10   44.02   17.30
  -2   8 -10   51.26   10.10
   2  -8 -10   38.68   10.36
   2  -8 -10   25.91   11.80
  -2  -8  10   53.22   20.84
  -2   8 -10   68.50   23.58
   2  -8 -10   26.42    8.39
   2  -8 -10   36.04    8.57
   2  -8 -10   37.08    9.43
   2  -8 -11   32.73    9.93
   2  -8 -11   25.20    8.04
   2  -8 -11   23.91   17.27
  -2  -8  11   39.56   18.44
  -2   8 -11   61.14   21.35
  -2   8 -11   32.86    7.63
  -2   8 -11   20.26    7.34
   2  -8 -11   26.70    7.57
   2  -8 -11   21.02    6.95
   2  -8 -12  125.52   17.56
  -2  -8  12   91.04   26.50
   2  -8 -12   86.56   26.46
  -2   8 -12  164.20   36.83
  -2   8 -12  155.18   18.03
   2  -8 -12  148.79   21.71
   2  -8 -12  139.21   18.00
   2  -8 -12  108.49   17.00
   2  -8 -13   64.66   14.38
   2  -8 -13   55.51   11.55
   2  -8 -13   47.79   10.26
   2  -8 -13   54.36   11.67
  -2   8 -13   67.14   11.98
   2  -8 -14   61.58   14.59
   2  -8 -14   60.64   12.31
   2  -8 -14   49.04   10.30
  -2   8 -14   79.75   13.16
   2  -8 -15   17.53    7.39
   2  -8 -15   17.24    7.56
   2  -8 -15   12.85    6.10
  -2   8 -15   27.46    7.29
   2  -8 -16   15.07    8.02
   2  -8 -16   10.95    4.77
   2  -8 -16   10.55    5.47
  -2   8 -16    8.82    4.03
   2  -8 -17   17.30    7.67
   2  -8 -17   13.24    5.40
  -2   8 -17   20.18    6.17
   2  -8 -17    9.92    4.51
  -2   8 -17   15.60    5.16
   2  -8 -18   16.46    5.81
  -2   8 -18   25.72    5.97
   2  -8 -18   12.26    6.08
   2  -8 -19   -1.25    2.78
  -2   8 -19   -1.86    2.39
   2  -8 -19    4.12    3.73
   2  -8 -20    1.81    1.88
  -2   8 -20   -2.07    1.50
   2  -8 -20   -1.46    1.74
  -2  -9 -19   14.48    3.91
   2   9 -19   26.66    4.86
   2   9 -19   18.06    4.59
  -2  -9 -18   13.11    4.92
   2   9 -18   10.26    3.58
  -2  -9 -17   27.67    7.61
   2   9 -17   45.26    8.97
   2   9 -17   34.44    8.00
  -2  -9 -16   -3.41    4.63
   2   9 -16   -6.19    4.01
   2   9 -16    1.44    2.28
  -2  -9 -16    0.88    2.46
   2   9 -15   15.92    6.03
   2   9 -15   21.48    6.21
  -2  -9 -15   15.25    6.85
  -2  -9 -15   14.50    6.57
   2   9 -14   45.26    9.47
   2   9 -14   51.97   11.83
  -2  -9 -14   31.29    7.81
  -2  -9 -14   33.70    9.25
  -2  -9 -13   73.85   13.39
  -2  -9 -13  105.56   16.38
  -2  -9 -13   68.92   13.34
  -2  -9 -13   83.65   12.76
   2   9 -13   85.79   13.63
   2   9 -13  106.60   16.32
   2   9 -12    2.22    3.84
   2   9 -12    9.47    5.42
  -2  -9 -12    3.35    4.89
  -2  -9 -12    4.63    3.55
  -2  -9 -12    2.20    4.99
  -2  -9 -12    1.71    3.66
  -2  -9 -12    4.36    4.18
  -2  -9 -11    8.30    7.71
   2  -9  11   -0.99   11.50
  -2  -9 -11    3.76    2.81
  -2  -9 -11    5.95    9.05
  -2  -9 -11    3.51    3.72
  -2  -9 -11    3.69    3.46
  -2  -9 -11    4.47    3.28
   2   9 -11    9.38    5.51
  -2  -9 -11    7.62    5.48
  -2  -9 -10   28.45   15.45
   2  -9  10   20.51   12.53
  -2  -9 -10   21.41    6.01
  -2  -9 -10   32.21   14.86
  -2  -9 -10   22.27    7.17
  -2  -9 -10   32.73    9.45
  -2  -9 -10   17.04    7.00
   2   9 -10   31.01    8.18
  -2  -9 -10   25.80    7.82
  -2  -9  -9   16.97   15.05
   2  -9   9    6.12    9.90
  -2  -9  -9    7.21    4.34
  -2  -9  -9    8.06    5.48
  -2  -9  -9  -11.35   11.81
  -2  -9  -9    7.14    4.94
  -2  -9  -9    7.08    5.38
  -2  -9  -9    8.43    4.53
   2   9  -9    1.39    2.56
  -2  -9  -8   89.80   22.31
  -2   9   8   75.84   22.83
   2   9  -8   63.39   18.26
  -2  -9  -8  115.36   28.35
   2  -9   8  142.03   31.61
  -2  -9  -7  112.57   27.07
   2   9  -7   74.75   21.33
  -2  -9  -7   95.79   25.10
   2  -9   7  105.49   28.12
   2  -9   6  174.98   33.07
  -2  -9  -6  148.68   30.40
  -2  -9  -6  120.76   28.01
   2   9  -6  126.96   27.81
  -2  -9  -5  684.98   65.21
   2   9  -5  657.05   62.35
  -2   9   5  603.58   54.85
   2  -9   5  728.61   68.52
   2  -9   4   61.79   22.20
   2   9  -4   24.17   11.83
  -2  -9  -4   31.75   15.91
  -2   9   4   27.93   11.72
   2  -9   3  111.33   25.54
   2   9  -3   85.04   23.07
  -2  -9  -3   96.40   24.61
   2  -9   3  109.57   23.21
  -2   9   3   72.08   20.47
  -2  -9  -2  229.60   37.78
   2  -9   2  240.78   37.21
   2   9  -2  222.77   36.57
  -2   9   2  205.80   33.86
   2  -9   2  249.28   37.70
   2  -9   1    0.27    6.72
  -2  -9  -1    2.11    3.54
   2   9  -1   10.82   13.25
  -2  -9  -1   10.82    9.68
   2  -9   1   11.44   10.31
  -2   9   1   -6.81    9.49
   2  -9   0  187.95   34.15
  -2  -9   0  175.40   32.94
  -2   9   0  173.92   31.25
   2   9   0  145.91   28.66
   2  -9   0  184.93   31.29
  -2  -9   0  111.40   24.28
  -2  -9   1   10.17    7.03
   2  -9  -1   -0.72   13.10
  -2   9  -1    5.57    7.78
   2  -9  -1   -1.17    6.59
   2   9   1    8.35   10.24
  -2   9  -1    5.13    4.03
  -2   9  -2  196.20   27.99
   2  -9  -2  226.65   38.52
  -2  -9   2  225.42   36.61
  -2   9  -2  214.00   35.37
   2   9   2  216.24   36.00
   2  -9  -2  224.44   32.64
  -2  -9   3   92.75   22.25
   2  -9  -3   80.83   23.46
  -2   9  -3   83.61   21.11
   2  -9  -3   78.07   19.90
   2   9   3   79.93   23.60
  -2   9  -3   97.40   20.04
  -2   9  -4   25.97   11.04
   2  -9  -4   21.73   13.14
  -2  -9   4   18.33   10.48
  -2   9  -4   46.20   18.35
   2   9   4   24.46    9.03
   2  -9  -4   28.39   12.85
  -2  -9   4   24.56   11.99
  -2   9  -5  666.43   57.88
  -2   9  -5  718.49   67.16
   2   9   5  516.18   56.79
  -2  -9   5  644.98   65.16
   2  -9  -5  595.27   51.94
  -2  -9   5  748.34   64.33
  -2   9  -6  174.76   31.22
  -2  -9   6  163.63   29.36
   2   9   6  119.16   24.75
  -2   9  -6  155.26   30.55
  -2  -9   6  143.77   33.37
  -2   9  -7  130.86   27.62
  -2  -9   7  107.51   24.03
  -2  -9   7   75.39   28.08
  -2   9  -7   87.72   23.76
   2   9   7   68.62   21.62
  -2  -9   8  122.94   33.64
  -2   9  -8  146.52   31.37
   2   9   8   36.13   16.61
  -2   9  -8  136.43   30.87
   2  -9  -8   80.56   21.92
  -2   9  -9   16.74    6.72
  -2   9  -9   11.73    9.16
   2  -9  -9   14.82    6.41
   2  -9  -9    6.58    9.70
  -2  -9   9   13.05   10.47
   2  -9  -9   11.80    5.49
   2  -9  -9   17.58    7.14
   2  -9  -9   12.73    5.95
  -2   9  -9   12.55   12.21
  -2   9 -10   25.83    7.00
  -2   9 -10   31.61   12.73
   2  -9 -10   32.99    8.96
   2  -9 -10   38.48   17.23
  -2  -9  10   37.67   19.84
   2  -9 -10   26.40    7.96
   2  -9 -10   26.88    8.77
   2  -9 -10   23.54    7.37
  -2   9 -10   22.20   12.41
   2  -9 -11   13.52    6.82
  -2  -9  11   -8.70   10.37
   2  -9 -11    8.08    9.54
   2  -9 -11   -2.06    4.05
  -2   9 -11   10.29    5.36
   2  -9 -11    6.76    4.66
   2  -9 -11    1.30    4.65
  -2   9 -12    6.96    4.24
   2  -9 -12   -0.62    4.55
   2  -9 -12    4.58    4.64
   2  -9 -12   -2.51    5.71
   2  -9 -12    0.19    5.76
   2  -9 -13   66.11   13.29
   2  -9 -13  100.59   15.52
   2  -9 -13   85.54   14.95
  -2   9 -13  115.19   15.73
   2  -9 -13   95.83   17.78
   2  -9 -14   36.52    8.85
   2  -9 -14   33.57    8.85
  -2   9 -14   41.74    9.69
   2  -9 -14   38.84   11.21
   2  -9 -15   16.19    6.13
   2  -9 -15   14.49    5.75
  -2   9 -15   23.75    6.74
   2  -9 -15   15.09    9.09
   2  -9 -16    0.85    2.64
   2  -9 -16   -6.74    5.08
   2  -9 -16    0.60    4.66
  -2   9 -16   -0.32    3.06
   2  -9 -17   24.00    6.97
  -2   9 -17   39.06    8.10
   2  -9 -17   23.28    6.97
  -2   9 -17   34.40    6.74
   2  -9 -18   13.70    4.96
  -2   9 -18   25.88    5.72
   2  -9 -18   19.86    5.95
   2  -9 -19   20.69    4.70
  -2   9 -19   31.16    5.38
   2  -9 -19   19.12    5.48
   2  10 -19    4.22    1.83
  -2 -10 -18    5.57    3.22
   2  10 -18   16.02    4.06
   2  10 -18    9.89    3.94
   2  10 -18    8.66    3.18
   2  10 -17    4.85    2.87
   2  10 -17    1.81    2.63
  -2 -10 -17    7.48    4.11
  -2 -10 -16   11.15    5.12
   2  10 -16   16.88    5.91
   2  10 -16   14.58    4.22
  -2 -10 -16   17.30    6.87
  -2 -10 -15    3.14    3.26
   2  10 -15    5.86    5.07
   2  10 -15    0.65    2.17
  -2 -10 -15    8.23    5.83
   2  10 -14   48.10   11.09
   2  10 -14   55.41   10.35
  -2 -10 -14   36.79    9.14
  -2 -10 -14   51.47   11.82
   2  10 -13   55.53   11.95
  -2 -10 -13   43.09   10.48
  -2 -10 -13   29.84    8.18
  -2 -10 -13   39.05    9.42
   2  10 -13   66.00   11.67
   2  10 -12   73.35   12.67
  -2 -10 -12   68.13   13.14
  -2 -10 -12   86.61   14.82
  -2 -10 -12   77.68   14.76
   2  10 -12   88.08   14.83
  -2 -10 -12   67.96   12.47
  -2 -10 -12   81.83   12.76
  -2 -10 -11   -2.44    5.01
  -2 -10 -11    2.66    4.59
  -2 -10 -11   -2.57    4.59
   2  10 -11    2.42    4.78
  -2 -10 -11   -2.66    3.70
  -2 -10 -11   -1.24    3.72
  -2 -10 -10   39.23   10.94
  -2 -10 -10   47.62   11.45
   2  10 -10   49.63   11.19
  -2 -10 -10   61.18   12.71
  -2 -10 -10   51.85   11.25
  -2 -10 -10   58.61   10.94
  -2 -10  -9    6.66    4.74
  -2 -10  -9    2.98    4.79
  -2 -10  -9    0.33    4.15
   2  10  -9   -2.14    3.51
  -2 -10  -9   -6.08    7.02
  -2 -10  -9    7.88    5.56
   2 -10   9    2.25   10.69
  -2 -10  -8   12.02    4.76
  -2 -10  -8   10.77    5.06
  -2 -10  -8   16.11    7.00
  -2 -10  -8   18.43    6.92
  -2 -10  -8   13.60    5.56
   2 -10   8   24.68    8.64
   2 -10   8   22.12   13.12
   2  10  -8   19.29    7.26
   2  10  -7   53.09   20.09
  -2 -10  -7   89.82   25.16
  -2 -10  -7   52.32    9.21
   2 -10   7  112.09   16.26
   2 -10   7  109.00   29.00
   2  10  -7   74.98   12.20
  -2 -10  -7   58.40   10.77
  -2 -10  -7   68.59   12.28
  -2 -10  -6   58.05   20.31
   2 -10   6   85.35   24.84
   2  10  -6   45.13   17.43
  -2 -10  -5   36.86   17.37
  -2  10   5   21.98   10.47
   2  10  -5   28.45   15.28
   2 -10   5   31.78   14.58
  -2 -10  -4   28.53   14.39
  -2  10   4   26.64   13.67
   2 -10   4   32.16   16.61
   2  10  -4   19.86   13.97
  -2 -10  -3   61.44   20.24
   2 -10   3   61.47   19.08
  -2  10   3   64.04   19.42
   2 -10   3   70.94   22.45
   2  10  -3   52.84   20.57
   2 -10   2  125.97   28.25
  -2 -10  -2   77.43   22.42
  -2  10   2   64.25   20.17
   2 -10   2   77.45   23.61
   2  10  -2   88.09   24.62
   2  10  -1  229.69   39.40
  -2  10   1  238.81   38.60
   2 -10   1  270.76   40.13
  -2 -10  -1  250.24   41.14
   2 -10   1  260.35   39.91
   2  10   0  247.72   41.74
  -2  10   0  214.06   37.49
   2 -10   0  311.14   45.86
  -2 -10   0  280.70   44.76
  -2 -10   0  206.11   34.23
   2 -10   0  252.66   39.25
   2  10   1  222.24   40.29
  -2  10  -1  304.55   44.27
  -2 -10   1  197.09   34.86
   2 -10  -1  251.22   37.76
   2 -10  -1  269.00   40.20
  -2 -10   1  302.17   45.04
  -2 -10   2  100.31   24.78
   2 -10  -2   98.49   28.48
  -2  10  -2   73.31   16.92
  -2  10  -2   84.57   23.08
  -2 -10   2   64.92   21.77
   2 -10  -2   76.62   21.24
   2  10   2   71.37   22.69
   2 -10  -3   77.08   23.24
  -2 -10   3   73.05   21.89
  -2  10  -3   70.14   18.80
  -2  10  -3   83.46   23.37
   2 -10  -3   66.71   19.79
   2  10   3   54.44   19.42
  -2 -10   4   42.55   17.32
  -2  10  -4   23.44   13.73
  -2  10  -4   24.46   14.58
   2 -10  -4   15.25   10.67
   2  10   4   23.40   12.29
  -2 -10   5   30.94   13.02
   2  10   5   12.38    6.52
  -2  10  -5   21.21   11.69
  -2  10  -5   37.16   16.00
  -2 -10   6   90.86   23.36
   2  10   6   52.02   22.10
  -2  10  -6   98.76   24.32
  -2  10  -6  107.58   28.15
  -2 -10   6   89.22   26.61
  -2  10  -7  108.13   29.22
   2 -10  -7   77.06   12.58
   2 -10  -7   88.56   13.87
  -2 -10   7   72.70   19.21
   2  10   7   53.54   20.06
  -2  10  -7  104.99   26.40
  -2 -10   7   89.36   27.26
   2 -10  -7   66.25   13.78
  -2  10  -7   83.46   12.24
   2 -10  -8   13.78    5.56
   2 -10  -8   24.51    7.75
   2  10   8    8.40    6.27
  -2  10  -8    0.02    8.55
   2 -10  -8   21.18    7.23
  -2 -10   8   20.84   14.12
  -2  10  -8   21.35    7.28
  -2  10  -8   21.04   11.07
   2 -10  -8   14.77    6.16
   2 -10  -9    2.81    4.17
  -2  10  -9    7.40   10.98
  -2  10  -9   -0.16    3.89
  -2  10  -9  -15.13   16.14
   2 -10  -9   -3.36    4.22
  -2 -10   9   -1.22    6.50
   2 -10  -9    2.79    3.59
   2 -10  -9   -4.91    5.14
   2 -10 -10   61.55   13.96
  -2  10 -10   62.71   11.61
  -2  10 -10   68.07   23.97
  -2  10 -10   67.78   22.93
   2 -10 -10   42.30   10.32
   2 -10 -10   46.00   10.67
   2 -10 -10   43.86   10.05
  -2 -10  10   46.90   21.33
   2 -10 -11   -2.34    4.21
   2 -10 -11    3.02    5.30
  -2  10 -11    1.19    3.12
   2 -10 -11    4.82    4.40
   2 -10 -11    3.98    4.63
   2 -10 -12   79.52   16.24
   2 -10 -12   82.18   14.62
   2 -10 -12   72.28   13.33
   2 -10 -12   56.54   12.28
  -2  10 -12  100.93   14.77
   2 -10 -13   59.86   14.47
   2 -10 -13   54.90   10.84
   2 -10 -13   42.47   10.45
   2 -10 -13   44.43   10.62
  -2  10 -13   55.27   11.27
   2 -10 -14   35.24    9.32
   2 -10 -14   48.76   10.99
  -2  10 -14   66.37   11.94
   2 -10 -14   69.66   15.08
   2 -10 -15    0.27    2.29
   2 -10 -15   -5.27    7.61
   2 -10 -15    4.90    5.25
  -2  10 -15    2.37    3.05
   2 -10 -16   11.01    5.41
   2 -10 -16   14.76    5.64
  -2  10 -16   10.64    4.58
   2 -10 -17    2.77    4.31
   2 -10 -17   10.79    4.57
  -2  10 -17    9.77    3.89
  -2  10 -17    6.70    2.79
   2 -10 -18    7.80    4.12
   2 -10 -18    8.90    3.07
  -2  10 -18   15.69    4.15
  -2  10 -18    3.94    2.09
   2 -10 -19    4.03    2.30
  -2  10 -19    9.47    2.48
   2  11 -18   11.05    4.03
   2  11 -18    8.92    2.56
   2 -11  18   22.30    3.82
   2  11 -18   23.58    4.29
   2  11 -17    5.58    3.56
  -2 -11 -17    3.56    3.04
   2  11 -17    4.49    2.49
   2  11 -16    0.64    1.62
   2  11 -16    5.94    3.60
  -2 -11 -16   -1.60    2.83
  -2 -11 -15   12.87    5.00
   2  11 -15   23.17    7.74
   2  11 -15   19.49    5.28
  -2 -11 -15   14.63    5.97
  -2 -11 -14   33.06    9.06
   2  11 -14   41.46    9.74
  -2 -11 -14   29.66    7.60
   2  11 -14   44.08    8.85
  -2 -11 -13   14.94    5.78
   2  11 -13   25.24    6.91
   2  11 -13   23.12    8.19
  -2 -11 -13   20.76    6.90
  -2 -11 -13   28.62    8.94
  -2 -11 -12   11.81    6.98
  -2 -11 -12    2.99    4.05
  -2 -11 -12    4.67    3.72
   2  11 -12    7.34    6.98
   2  11 -12    3.16    3.31
  -2 -11 -11   36.78    8.61
   2  11 -11   45.44   11.06
  -2 -11 -11   41.60   10.57
  -2 -11 -11   56.82   13.15
  -2 -11 -11   46.46   12.02
  -2 -11 -11   41.48    9.25
  -2 -11 -10   34.99    7.91
   2  11 -10   48.82   10.49
  -2 -11 -10   38.84   11.30
  -2 -11 -10   48.18   12.41
  -2 -11 -10   50.83   11.52
  -2 -11 -10   44.22    9.23
  -2 -11  -9    3.84    2.74
  -2 -11  -9    6.06    5.77
  -2 -11  -9    7.96    6.69
   2  11  -9    8.12    4.83
  -2 -11  -9    7.08    4.62
  -2 -11  -9    5.94    5.03
   2 -11   8   20.57    7.93
  -2 -11  -8   16.38    5.98
   2  11  -8    7.12    5.21
  -2 -11  -8   16.50    6.44
  -2 -11  -8   12.73    7.57
  -2 -11  -8    9.55    5.27
   2 -11   8   10.08   11.14
  -2 -11  -8   24.87    6.63
  -2 -11  -7  217.83   22.62
  -2 -11  -7  185.99   21.37
  -2 -11  -7  160.99   21.59
   2 -11   7  239.14   44.71
  -2 -11  -7  138.58   14.63
   2 -11   7  235.82   25.29
  -2 -11  -7  184.40   37.40
   2  11  -7  141.84   32.42
   2  11  -7  186.62   19.97
  -2 -11  -7  187.15   19.52
   2 -11   6   16.48    4.36
  -2 -11  -6    6.72    2.94
   2 -11   6   20.85   16.36
  -2 -11  -6   26.71    8.91
  -2 -11  -6   16.50    6.55
   2  11  -6   18.36    9.67
   2 -11   6   25.60    9.12
  -2 -11  -6   22.31    7.47
  -2 -11  -6   15.55    4.86
  -2 -11  -6    9.27    4.76
   2  11  -6   17.71    7.19
  -2 -11  -6    7.05   12.33
   2 -11   5  136.00   18.45
   2  11  -5   95.17   27.44
   2 -11   5  167.34   37.64
  -2 -11  -5   88.73   12.84
  -2 -11  -5  101.05   14.60
  -2 -11  -5  107.54   28.30
  -2  11   5   71.12   22.18
  -2 -11  -5  101.52   14.80
  -2  11   4   -0.33    8.28
  -2 -11  -4    5.91   11.48
   2 -11   4    7.67   10.18
  -2  11   3   25.31   13.96
  -2 -11  -3   47.22   21.15
   2  11  -3   30.96   17.99
   2 -11   3   33.31   15.98
  -2  11   2    4.33   10.16
   2 -11   2  -14.32   15.51
  -2 -11  -2   -7.46   13.08
   2 -11   2   -1.52    8.84
   2  11  -2    8.37   11.63
  -2  11   1   70.13   20.88
  -2 -11  -1   83.89   26.40
   2 -11   1  112.85   28.45
   2  11  -1   71.77   23.71
   2 -11   1   98.33   25.89
  -2  11   0  -21.43   13.29
  -2 -11   0   -3.61   12.12
   2 -11   0  -11.56   12.81
   2 -11   0    9.70   11.44
   2  11   0    2.56    6.76
  -2  11  -1   77.31   23.90
   2 -11  -1   97.28   28.43
  -2 -11   1   95.00   26.95
  -2 -11   1   65.67   20.18
   2 -11  -1   74.40   23.46
   2  11   1   85.85   26.47
  -2  11  -2   -8.81   11.16
   2 -11  -2  -10.11   12.84
  -2 -11   2    9.89   13.84
  -2 -11   2    0.33   10.01
   2  11   2    7.08    8.06
   2 -11  -2   -0.36    9.14
  -2  11  -3   35.92   13.33
  -2 -11   3   18.58   13.11
   2  11   3    7.56   10.28
   2 -11  -3   33.77   14.29
  -2 -11   3   43.47   20.22
  -2  11  -4    6.41   10.15
  -2  11  -4   -4.86   10.09
  -2 -11   4   61.24   24.91
   2  11   4    1.35   10.21
  -2 -11   4   50.36   19.76
   2 -11  -5  122.33   15.89
   2 -11  -5   73.42   12.97
  -2 -11   5  130.14   29.78
  -2  11  -5  109.78   13.87
   2 -11  -5  105.69   16.92
  -2  11  -5  127.01   28.19
  -2 -11   5   85.26   29.41
   2  11   5   78.03   23.67
  -2  11  -5  116.51   30.05
  -2  11  -6    7.80    9.78
  -2  11  -6   10.94    5.71
  -2  11  -6    6.47    4.80
   2 -11  -6    9.62    3.61
  -2 -11   6   14.42    5.40
   2 -11  -6   13.01    6.41
  -2 -11   6   15.05    8.15
   2  11   6    1.31    5.22
   2 -11  -6   20.28    7.76
   2 -11  -6   24.35    8.46
   2 -11  -6   18.70    6.70
   2 -11  -7  176.75   20.18
  -2  11  -7  193.19   20.31
  -2  11  -7  222.13   42.38
   2 -11  -7  213.74   22.56
   2 -11  -7  164.36   20.40
   2 -11  -7  212.63   25.24
  -2  11  -7  217.90   39.20
  -2  11  -8    9.14    4.65
  -2  11  -8   13.39   10.34
  -2  11  -8   14.87    4.78
   2 -11  -8   19.72    6.39
   2 -11  -8   22.63   10.16
   2 -11  -8   23.89    7.72
   2 -11  -8   12.65    6.68
  -2  11  -9    0.36    9.48
   2 -11  -9   -1.48    4.15
   2 -11  -9    4.87    5.44
   2 -11  -9    5.67    3.95
  -2  11  -9    9.71    5.73
  -2  11  -9    1.53   10.28
   2 -11  -9   15.26    5.61
   2 -11 -10   34.79    9.72
   2 -11 -10   41.15   10.60
   2 -11 -10   40.23   10.04
  -2  11 -10   51.61   10.49
   2 -11 -10   35.05    9.06
   2 -11 -11   51.06   13.66
   2 -11 -11   38.10   10.34
   2 -11 -11   41.76   10.53
  -2  11 -11   57.35   11.51
   2 -11 -11   39.75   11.02
   2 -11 -12   -5.55    5.05
   2 -11 -12   -5.76    5.13
   2 -11 -12   -0.71    3.97
   2 -11 -12   -0.16    6.54
  -2  11 -12    5.66    4.72
   2 -11 -13   19.63    9.54
   2 -11 -13   25.21    8.55
   2 -11 -13   16.93    6.49
  -2  11 -13   21.56    6.84
   2 -11 -13    7.48    4.17
   2 -11 -14   40.65   12.19
   2 -11 -14   28.83    8.17
  -2  11 -14   39.18    9.02
   2 -11 -14   28.77    7.55
   2 -11 -15   16.91    7.39
  -2  11 -15   20.63    6.00
   2 -11 -15    0.40    4.77
   2 -11 -16   -5.00    4.99
   2 -11 -16   -3.45    4.21
  -2  11 -16   -3.22    3.09
   2 -11 -17   -0.38    2.58
  -2  11 -17    5.11    2.47
  -2  11 -17    1.51    2.25
   2 -11 -17    2.88    3.53
  -2  11 -18   25.51    4.53
  -2 -11  18   19.18    3.79
   2 -12  17    8.18    2.46
   2  12 -17    8.46    2.85
   2  12 -17    3.50    2.15
   2  12 -16   11.66    4.42
   2  12 -16    9.02    4.22
   2  12 -16    0.99    1.92
  -2 -12 -15    3.63    2.80
   2  12 -15    7.02    3.14
   2  12 -15    7.02    4.55
  -2 -12 -14   16.07    6.10
   2  12 -14   21.97    7.24
   2  12 -14   19.08    5.30
  -2 -12 -13   35.84    9.49
  -2 -12 -13   30.87    8.39
   2  12 -13   48.04   11.12
   2  12 -13   49.50    9.59
  -2 -12 -12   65.47   12.77
  -2 -12 -12   44.47   11.42
   2  12 -12   58.77   10.99
   2  12 -12   62.77   13.17
  -2 -12 -12   43.01   11.25
  -2 -12 -11   23.12    7.99
  -2 -12 -11   28.39    8.29
  -2 -12 -11   16.87    7.50
  -2 -12 -11   29.60    8.93
   2  12 -11   23.22    8.46
   2  12 -10   51.97   11.66
  -2 -12 -10   42.19   11.21
  -2 -12 -10   39.86   10.47
  -2 -12 -10   51.92   11.58
  -2 -12 -10   41.02    8.31
  -2 -12 -10   33.51    9.32
   2  12  -9   19.05    6.93
  -2 -12  -9   17.89    6.72
  -2 -12  -9   16.25    8.09
  -2 -12  -9   19.51    7.44
  -2 -12  -9   20.29    6.26
  -2 -12  -9   16.20    7.42
  -2 -12  -8    2.12    2.66
   2  12  -8    5.89    3.59
   2 -12   8    7.64    4.64
  -2 -12  -8    1.78    4.03
  -2 -12  -8    1.08    4.08
  -2 -12  -8    7.48    4.96
  -2 -12  -8   -4.68    6.17
   2 -12   7   21.13    8.05
  -2 -12  -7   10.78    4.34
   2  12  -7   19.39    7.16
  -2 -12  -7   13.79    5.77
  -2 -12  -7   14.42    6.72
  -2 -12  -7   14.09    5.08
   2 -12   7   28.48   17.96
   2  12  -7    5.72   10.29
  -2 -12  -7   21.30    7.54
   2 -12   6   42.56   10.67
  -2 -12  -6   11.99    7.21
  -2 -12  -6   30.88    8.74
  -2 -12  -6   28.06    8.50
  -2 -12  -6   19.35    5.68
   2 -12   6   37.94    8.26
   2 -12   6   29.53   12.65
   2  12  -6   24.16   14.41
   2  12  -6   26.91    7.86
   2 -12   5   13.02    7.76
  -2 -12  -5    2.92    7.04
  -2 -12  -5    9.31    5.47
   2 -12   5    0.26    2.72
  -2 -12  -5    5.05    4.44
   2 -12   5    5.10    9.90
   2  12  -5    7.34    4.55
  -2 -12  -5    1.16    1.95
   2 -12   5   10.36    4.21
   2  12  -5    5.41    3.49
   2 -12   4   11.19    6.22
  -2 -12  -4   17.46   11.42
  -2 -12  -4   17.79    6.26
   2 -12   4   18.36    6.29
  -2 -12  -4   13.72    6.95
  -2 -12  -4   19.17    6.44
   2 -12   4   16.88    5.83
   2  12  -4   12.33   10.87
   2 -12   4    5.09    8.78
  -2  12   4   -4.95    6.05
   2  12  -4    8.83    4.27
  -2  12   3    8.10    5.51
  -2 -12  -3   12.39    4.59
   2 -12   3   26.72    6.91
   2 -12   3   17.91    6.10
  -2 -12  -3   10.60    4.70
   2 -12   3   35.25   18.72
   2  12  -3    4.82    6.89
   2 -12   3   22.53    7.83
  -2 -12  -3   18.16    6.19
  -2 -12  -3   21.13   13.08
  -2 -12  -2   93.32   13.76
   2 -12   2  114.43   17.24
  -2 -12  -2   85.99   12.78
   2 -12   2  116.69   15.37
  -2 -12  -2  105.41   14.24
   2 -12   2  114.94   14.34
   2 -12   2  129.79   32.20
  -2 -12  -2  111.69   29.21
  -2  12   2   95.50   27.78
   2  12  -2   88.00   26.61
   2 -12   1   95.11   15.41
  -2 -12  -1   97.70   13.54
   2 -12   1  122.33   14.58
  -2 -12  -1   91.55   12.39
   2 -12   1  100.08   13.30
   2 -12   1  120.52   30.61
  -2 -12  -1  111.66   32.93
  -2  12   1   97.28   26.05
   2  12  -1   91.66   25.75
  -2 -12   0  136.21   16.30
   2 -12   0  150.15   17.51
   2 -12   0  157.62   17.01
  -2 -12   0  134.47   15.49
  -2 -12   0  171.73   38.45
   2 -12   0  156.41   34.58
   2 -12   0  154.88   19.71
  -2  12   0  148.71   35.01
   2  12   0  111.82   28.52
   2 -12  -1   93.57   16.42
   2 -12  -1  105.81   13.69
  -2 -12   1  111.13   14.72
   2 -12  -1  107.95   14.33
  -2 -12   1  103.31   13.68
   2 -12  -1  115.93   28.38
  -2 -12   1  120.59   33.57
  -2  12  -1  108.55   30.43
   2  12   1   90.28   28.55
   2 -12  -2  105.07   14.56
  -2 -12   2  103.90   13.85
  -2 -12   2  109.23   28.86
  -2 -12   2   92.67   13.47
   2 -12  -2   86.31   14.29
   2 -12  -2  122.82   21.68
   2  12   2   77.96   24.33
   2 -12  -2   90.82   24.76
  -2  12  -2  131.01   34.34
  -2 -12   2  103.41   29.86
  -2 -12   3   28.53    8.12
   2 -12  -3   24.11    9.05
  -2 -12   3   14.29    6.26
  -2 -12   3   14.62    4.83
   2 -12  -3   42.15    9.56
  -2 -12   3   22.24    6.40
   2 -12  -3   27.10    7.31
  -2 -12   3   13.33    8.45
   2  12   3   24.99   16.43
  -2  12  -3   24.75   16.84
  -2  12  -3   11.43    5.07
  -2 -12   4   15.09    6.56
   2 -12  -4   24.01    9.51
  -2 -12   4    8.09    5.50
  -2 -12   4   10.33    4.38
   2 -12  -4   18.10    6.49
  -2 -12   4   20.96    6.73
   2 -12  -4   16.09    5.58
  -2 -12   4   18.54   13.62
   2  12   4   -9.55   11.16
  -2  12  -4   14.54    5.53
  -2  12  -4   14.88    8.93
   2 -12  -5    7.33    4.71
  -2 -12   5    8.41    9.14
   2 -12  -5    4.21    3.09
  -2 -12   5    5.97    2.79
   2 -12  -5    8.03    3.97
  -2 -12   5    1.94    2.06
  -2 -12   5   22.06   16.13
   2  12   5    2.74    7.76
  -2  12  -5    8.68    4.13
  -2  12  -5   16.77   14.07
   2 -12  -5    8.13    5.21
   2 -12  -6   15.24    7.40
  -2 -12   6   27.28   12.98
  -2  12  -6   33.42   17.89
  -2  12  -6   38.80    9.06
   2 -12  -6   29.53    7.23
  -2 -12   6   24.58    6.82
  -2 -12   6   26.58   15.07
   2  12   6   11.37   10.60
   2 -12  -6   41.29   12.54
   2 -12  -6   24.57    7.58
   2 -12  -7   18.28    6.97
  -2  12  -7    2.92    4.37
   2 -12  -7   16.21    5.66
  -2 -12   7   13.70    8.31
   2  12   7    5.53    6.73
   2 -12  -7    6.61    4.84
  -2  12  -7   18.06   12.37
  -2  12  -7   21.99    7.54
   2 -12  -7   21.52    8.62
   2 -12  -8   -1.01    6.07
   2 -12  -8   13.45    7.29
  -2  12  -8   10.96    5.30
   2 -12  -8    4.01    4.90
   2 -12  -8    2.27    4.04
   2 -12  -9   11.55    6.76
   2 -12  -9   14.12    6.81
   2 -12  -9   16.35    6.81
   2 -12  -9    6.18    4.87
   2 -12 -10   48.46   11.26
   2 -12 -10   59.72   14.53
   2 -12 -10   45.97   10.57
  -2  12 -10   60.71   11.78
   2 -12 -10   42.53   11.69
   2 -12 -11   21.83    7.67
   2 -12 -11   28.04    9.53
   2 -12 -11   23.72    8.26
   2 -12 -11   27.02    7.57
  -2  12 -11   32.50    8.07
   2 -12 -12   60.61   14.39
   2 -12 -12   38.49    9.17
  -2  12 -12   74.66   13.07
   2 -12 -12   46.34   10.95
   2 -12 -12   55.96   11.54
   2 -12 -13   49.24   12.02
   2 -12 -13   40.55    9.23
   2 -12 -13   40.69    9.16
  -2  12 -13   58.97   10.77
   2 -12 -13   68.41   12.11
  -2  12 -14   24.63    7.33
   2 -12 -14    6.92    4.22
   2 -12 -14   16.39    8.41
  -2  12 -15    3.97    3.13
   2 -12 -15    5.84    4.50
   2 -12 -15   -1.03    5.17
  -2  12 -16   16.28    4.76
  -2  12 -16   16.22    4.67
   2 -12 -16   11.63    5.84
  -2  12 -17    9.31    2.88
  -2 -12  17    6.00    2.24
  -2  12 -17    7.13    2.55
   2 -12 -17    2.70    2.54
   2  13 -16   10.44    3.35
   2  13 -16    3.33    2.44
   2 -13  16    8.22    2.60
   2  13 -15    4.05    3.58
   2  13 -15    2.34    2.29
   2 -13  15    5.39    2.45
   2  13 -14    4.00    3.30
   2  13 -14    0.14    3.38
   2 -13  14    4.40    3.01
  -2 -13 -13    1.71    3.74
   2  13 -13    1.21    2.63
   2  13 -13    5.72    4.43
   2 -13  13    6.76    3.64
  -2 -13 -12    2.99    3.54
   2  13 -12    0.11    3.98
   2  13 -12    1.61    2.89
   2  13 -11    0.94    3.54
  -2 -13 -11    7.66    4.54
  -2 -13 -10    8.31    5.12
   2  13 -10   12.07    5.61
  -2 -13 -10   11.23    6.27
  -2 -13  -9    8.89    4.62
   2 -13   9   24.25    6.63
  -2 -13  -9   21.01    8.69
   2  13  -9   19.93    7.50
  -2 -13  -8   62.84   12.60
  -2 -13  -8   68.84   10.37
   2  13  -8   77.31   13.23
  -2 -13  -8   75.85   13.69
  -2 -13  -7  118.11   16.76
   2 -13   7  195.16   19.72
   2  13  -7  128.85   16.75
  -2 -13  -7  119.58   17.74
   2 -13   7  175.53   17.46
  -2 -13  -7  121.52   14.19
   2 -13   7  195.93   22.67
   2 -13   6   53.60    9.81
  -2 -13  -6   37.10    9.67
   2 -13   6   55.42   10.81
  -2 -13  -6   40.10   10.17
   2 -13   6   56.71   13.73
  -2 -13  -6   29.84    7.67
   2  13  -6   27.87    7.55
   2 -13   5  156.17   17.75
  -2 -13  -5  140.98   17.50
  -2 -13  -5  129.97   33.64
   2 -13   5  176.05   18.17
  -2 -13  -5  117.29   14.83
  -2 -13  -5  106.75   16.18
   2  13  -5  104.55   14.14
   2 -13   5  153.52   20.52
   2 -13   4   57.40   11.09
  -2 -13  -4   37.89   16.66
  -2 -13  -4   46.11   10.07
   2 -13   4   59.77   11.16
   2  13  -4   20.69   12.31
   2 -13   4   51.90   17.56
  -2 -13  -4   33.15    8.80
  -2 -13  -4   41.62    9.74
   2 -13   4   49.34   12.33
  -2  13   4   -0.90   10.09
  -2 -13  -3   77.53   12.45
   2 -13   3   90.92   13.35
  -2 -13  -3   73.74   23.90
   2 -13   3  108.26   14.41
  -2 -13  -3   69.21   11.75
   2 -13   3   75.20   27.68
   2  13  -3   40.29   13.72
  -2 -13  -3   72.48   12.63
   2 -13   3   98.60   16.40
  -2  13   3   53.11   20.67
  -2 -13  -2    6.45    9.37
   2 -13   2   10.81    5.78
  -2 -13  -2   11.71    6.09
   2  13  -2  -18.37   14.55
   2 -13   2    3.05    8.12
  -2 -13  -2    6.16    3.84
   2 -13   2   14.64    5.20
  -2 -13  -2    6.13    4.19
   2 -13   2   11.76    6.83
  -2  13   2   -0.32    6.79
  -2 -13  -1   16.27   13.90
   2 -13   1   22.84    7.05
  -2 -13  -1   23.85    6.77
   2 -13   1   19.89   12.76
   2  13  -1   18.44   12.77
  -2 -13  -1   15.69    6.10
  -2 -13  -1   21.55    5.95
   2 -13   1   25.64    8.08
   2 -13   1   21.11    8.41
  -2  13   1    2.86    9.47
  -2 -13   0   16.20   12.57
   2 -13   0    7.04    4.20
  -2 -13   0    5.25    3.48
   2  13   0   -6.38   10.06
   2 -13   0   -2.47    7.82
  -2 -13   0    8.20    4.32
   2 -13   0   -2.61    5.75
  -2  13   0    6.52    7.81
   2 -13   0    8.64    4.83
  -2 -13   0    2.80    3.38
  -2 -13   1   29.98   17.54
  -2 -13   1   20.56    6.74
   2 -13  -1   23.20    8.45
  -2 -13   1   26.99    7.68
   2 -13  -1   28.42    7.29
   2  13   1   20.07   15.17
   2 -13  -1   22.97   12.10
   2 -13  -1   27.72    9.68
  -2  13  -1   18.86   12.65
  -2 -13   2   19.44   15.14
   2 -13  -2    5.60    3.38
  -2 -13   2    5.67    3.89
  -2 -13   2    3.02    3.22
   2 -13  -2   10.10    5.27
   2  13   2   14.11   15.72
   2 -13  -2    7.42    5.78
  -2 -13   2    5.77    3.94
  -2  13  -2   -3.77   14.91
  -2  13  -3   73.19   24.91
  -2 -13   3   83.17   13.74
   2 -13  -3   79.37   14.74
  -2 -13   3  105.33   29.40
  -2 -13   3   82.72   12.79
   2 -13  -3   89.49   13.11
   2  13   3   48.16   19.06
  -2  13  -3   63.12   11.07
   2 -13  -3   88.76   14.05
  -2 -13   3   87.70   12.81
   2 -13  -4   36.17   10.70
  -2 -13   4   28.24   15.18
   2 -13  -4   51.53   10.61
   2 -13  -4   47.01   10.26
  -2 -13   4   48.51   10.26
  -2 -13   4   39.15   18.45
   2  13   4    2.99   14.47
  -2 -13   4   57.07   10.56
  -2  13  -4   51.69   19.95
  -2  13  -4   34.06    8.83
   2 -13  -5  123.89   20.59
   2  13   5   61.36   22.33
  -2 -13   5  119.66   29.02
  -2 -13   5  165.97   18.27
   2 -13  -5  137.43   17.90
   2 -13  -5  143.03   17.45
  -2 -13   5  141.03   16.74
  -2  13  -5  128.96   16.99
  -2  13  -6   43.55    9.57
   2 -13  -6   44.04   12.60
   2 -13  -6   37.72    8.24
  -2 -13   6   42.20    8.82
   2 -13  -6   37.61   11.09
  -2 -13   6   51.01   10.49
   2 -13  -6   40.20   10.20
   2 -13  -7  176.79   24.35
   2 -13  -7  179.60   21.15
  -2 -13   7  216.44   20.31
   2 -13  -7  129.19   18.65
   2 -13  -7  147.25   16.16
  -2 -13   7  163.22   17.44
  -2  13  -7  185.82   19.38
   2 -13  -8   79.36   16.83
  -2  13  -8   81.58   13.32
  -2 -13   8   95.18   14.10
   2 -13  -8   72.93   13.22
   2 -13  -8   60.37   12.74
  -2  13  -9   23.01    7.72
   2 -13  -9   13.16    5.92
   2 -13  -9   15.53    7.72
   2 -13  -9    2.32    4.38
  -2  13 -10   12.88    5.70
   2 -13 -10    5.74    4.46
   2 -13 -10    6.09    4.79
  -2  13 -11    1.53    3.33
   2 -13 -11    2.31    4.35
   2 -13 -11   -8.25    4.87
   2 -13 -11   -5.01    7.08
   2 -13 -12    5.47    5.20
   2 -13 -12   -5.61    5.42
  -2  13 -12    6.45    3.46
   2 -13 -12    3.39    4.89
  -2  13 -13    7.72    4.54
   2 -13 -13    0.10    4.89
  -2 -13  14    1.85    2.40
  -2  13 -14    2.63    3.18
   2 -13 -14   -1.45    4.45
  -2 -13  15   11.07    3.80
  -2  13 -15    7.30    3.42
   2 -13 -15    3.09    4.44
  -2  13 -16    4.86    2.14
  -2  13 -16    8.25    2.98
  -2 -13  16    9.40    3.04
   2  14 -16    3.89    1.77
   2  14 -15    2.79    1.92
   2  14 -15   -2.51    2.42
   2 -14  15    3.26    2.00
   2 -14  14   42.41    6.29
   2  14 -14   24.83    5.30
   2  14 -14   30.88    6.58
   2  14 -13   -0.60    2.26
   2  14 -13    1.60    3.05
   2 -14  13    2.03    1.86
   2 -14  12   71.92    9.69
  -2 -14 -12   46.74    9.27
   2  14 -12   43.92    8.82
   2  14 -12   58.30   11.10
   2 -14  11   13.66    4.13
   2  14 -11    8.82    4.38
   2  14 -11   13.73    6.11
  -2 -14 -11    5.47    3.33
   2  14 -10   10.60    5.47
   2 -14  10   10.30    4.88
  -2 -14 -10    3.55    3.40
  -2 -14 -10    3.26    4.76
   2  14  -9   24.59    7.67
  -2 -14  -9   10.55    5.96
   2 -14   9   23.47    7.19
  -2 -14  -9    6.85    3.69
  -2 -14  -8   70.71   12.89
  -2 -14  -8   57.64   10.85
   2  14  -8   65.35   12.14
   2 -14   8   83.61   12.59
  -2 -14  -7   13.87    5.12
  -2 -14  -7    6.79    3.86
   2 -14   7    3.07    3.00
   2 -14   7    3.25    4.33
   2  14  -7   -4.95    4.47
   2 -14   7    3.15    3.27
  -2 -14  -7   15.17    5.82
  -2 -14  -6   15.41    5.35
  -2 -14  -6   18.37    6.61
   2 -14   6   12.44    5.30
   2 -14   6    4.76    3.79
   2  14  -6   13.11    5.94
   2 -14   6    9.43    4.56
  -2 -14  -6   15.14    6.03
  -2 -14  -5   16.19    6.68
  -2 -14  -5   20.16    6.56
   2 -14   5   27.34    7.76
   2 -14   5   24.48    8.94
   2  14  -5   16.15    6.31
  -2 -14  -5   13.62    5.17
   2 -14   5   22.33    7.09
  -2 -14  -4   31.54    8.69
   2 -14   4   42.83    9.68
   2 -14   4   38.14   10.60
   2 -14   4   41.63    9.79
  -2 -14  -4   13.78    5.09
  -2 -14  -4   26.40    7.98
  -2 -14  -3   43.88    9.83
   2 -14   3   47.19   11.11
   2 -14   3   43.23    8.90
   2 -14   3   58.21   12.17
  -2 -14  -3   33.78    8.50
  -2 -14  -3   29.91    7.82
   2 -14   2   49.89   10.90
  -2 -14  -2   37.64    9.44
  -2 -14  -2   44.32   10.24
   2 -14   2   50.24   10.25
  -2 -14  -2   42.23    9.85
   2 -14   2   49.61   12.44
  -2 -14  -1   53.27   10.46
   2 -14   1   79.74   15.43
   2 -14   1   75.62   13.60
  -2 -14  -1   68.74   12.86
  -2 -14  -1   69.78   12.24
   2 -14   1   58.19   11.50
   2 -14   0   14.71    6.84
  -2 -14   0   11.04    5.50
   2 -14   0   13.36    5.79
   2 -14   0   18.89    7.15
  -2 -14   0   10.60    5.46
  -2 -14   1   71.24   13.61
   2 -14  -1   58.56   11.50
   2 -14  -1   63.84   12.73
  -2 -14   1   55.71   10.73
   2 -14  -1   63.07   13.32
  -2 -14   2   37.06    9.06
   2 -14  -2   55.73   13.18
  -2 -14   2   43.02    9.98
   2 -14  -2   51.60   10.91
  -2 -14   2   57.44   11.99
   2 -14  -2   57.58   11.08
  -2 -14   3   45.91   10.45
  -2  14  -3   40.75    8.38
  -2 -14   3   37.50    9.05
   2 -14  -3   43.32   11.57
  -2 -14   3   40.17    9.13
   2 -14  -3   51.60   11.65
   2 -14  -3   54.78   10.64
   2 -14  -4   32.27    8.75
  -2 -14   4   33.89    9.35
   2 -14  -4   31.67    9.85
   2 -14  -4   23.07    7.65
  -2 -14   4   32.76    8.07
  -2  14  -4   21.24    6.91
  -2 -14   5   22.57    7.27
   2 -14  -5   22.44    6.91
   2 -14  -5   21.54    8.20
   2 -14  -5   22.96    7.73
  -2 -14   5   25.47    7.52
  -2  14  -5   14.42    5.36
   2 -14  -6    6.93    3.62
  -2 -14   6   14.30    5.86
   2 -14  -6    8.15    5.64
   2 -14  -6   10.57    5.99
  -2 -14   6   11.20    4.41
  -2  14  -6   18.32    6.54
   2 -14  -7   -0.90    3.11
  -2 -14   7    4.92    3.77
  -2  14  -7    3.52    3.07
   2 -14  -7    0.12    6.06
   2 -14  -7    0.59    5.20
  -2 -14   7    5.96    5.25
  -2 -14   8   82.84   12.96
   2 -14  -8   43.91   10.42
  -2  14  -8   66.72   12.19
   2 -14  -8   52.67   11.12
  -2  14  -9   21.24    7.29
  -2 -14   9   21.00    6.47
   2 -14  -9   21.61    7.70
   2 -14  -9   13.68    6.89
  -2 -14  10    4.64    2.80
   2 -14 -10    7.95    4.86
   2 -14 -10    2.74    5.16
  -2  14 -10    9.45    4.44
   2 -14 -10    5.57    5.18
  -2 -14  11   14.63    5.40
   2 -14 -11   15.38    6.85
   2 -14 -11   10.60    7.74
  -2  14 -11   16.16    6.11
   2 -14 -11   14.60    5.50
  -2  14 -12   63.79   10.20
   2 -14 -12   35.92    8.05
  -2 -14  12   62.73    9.52
  -2  14 -13    0.68    3.58
  -2 -14  13   -6.20    3.34
  -2  14 -14   38.01    7.03
  -2 -14  14   43.40    6.75
  -2  14 -15    2.89    1.90
  -2 -14  15    6.39    2.46
   2  15 -14   13.19    4.01
   2 -15  14   15.12    3.31
   2  15 -13   -1.34    1.68
   2  15 -13    0.30    1.91
   2 -15  13    3.12    2.50
   2 -15  12    8.25    3.52
   2  15 -12    6.29    3.32
   2  15 -12    1.73    2.16
  -2 -15 -12    0.67    2.43
   2  15 -11   34.66    7.63
   2  15 -11   35.66    7.63
  -2 -15 -11   14.49    4.90
   2 -15  11   46.33    7.92
   2 -15  10   31.94    7.08
  -2 -15 -10   21.60    6.80
   2  15 -10   21.25    6.64
  -2 -15  -9    5.37    3.17
   2 -15   9   11.96    4.93
   2  15  -9    5.62    3.35
  -2 -15  -9    5.93    3.61
  -2 -15  -8    8.91    5.00
   2 -15   8   25.66    6.57
   2  15  -8   10.01    5.30
  -2 -15  -8   13.55    4.59
   2 -15   7   64.15   10.29
  -2 -15  -7   52.53   11.48
  -2 -15  -7   51.56    9.01
  -2 -15  -7   41.20    8.65
   2 -15   7   72.27   11.63
   2  15  -7   43.88    9.10
  -2 -15  -6   36.47    8.69
  -2 -15  -6   41.61    8.56
   2 -15   6   60.76   12.88
  -2 -15  -6   39.51   10.01
   2 -15   6   67.49   10.93
   2 -15   6   50.58    9.60
   2  15  -6   28.64    6.86
  -2 -15  -5   56.03   10.16
   2 -15   5   76.09   14.31
   2 -15   5   88.42   13.07
  -2 -15  -5   65.67   11.61
  -2 -15  -5   67.59   11.57
   2 -15   5   84.47   12.99
   2 -15   4   45.75    9.95
  -2 -15  -4   36.61    9.09
   2 -15   4   38.55   11.26
   2 -15   4   43.30    9.61
  -2 -15  -4   30.22    8.81
  -2 -15  -4   25.90    7.73
  -2 -15  -3   10.67    6.02
   2 -15   3   16.78    6.23
   2 -15   3   27.20    9.30
  -2 -15  -3    5.65    4.52
   2 -15   3   17.06    6.94
  -2 -15  -3    9.23    4.38
   2 -15   2   58.38   13.46
   2 -15   2   75.87   12.43
  -2 -15  -2   56.59   11.31
   2 -15   2   67.81   12.10
  -2 -15  -2   48.65   10.60
   2 -15   1   67.54   13.82
   2 -15   1   62.17   11.91
   2 -15   1   86.97   13.97
  -2 -15  -1   65.56   12.70
  -2 -15  -1   65.93   11.73
   2 -15   0   26.14    9.26
  -2 -15   0   20.87    7.07
   2 -15   0   28.52    8.27
  -2 -15   0   30.91    8.72
   2 -15   0   35.16    8.80
   2 -15  -1   74.97   15.06
   2 -15  -1   74.80   12.59
   2 -15  -1   61.00   11.79
  -2 -15   1   69.85   12.31
  -2 -15   1   65.55   11.47
   2 -15  -2   56.56   11.62
  -2 -15   2   65.90   12.55
   2 -15  -2   64.06   12.56
  -2 -15   2   62.77   11.28
   2 -15  -2   52.58   11.79
  -2 -15   3    8.53    5.02
   2 -15  -3    7.79    4.95
   2 -15  -3   14.91    6.70
  -2 -15   3   21.62    8.06
   2 -15  -3   18.47    8.06
   2 -15  -4   31.50    9.09
  -2  15  -4   29.41    7.30
  -2 -15   4   25.94    7.55
   2 -15  -4   21.51    7.13
  -2 -15   4   32.12    9.09
   2 -15  -4   34.29    8.18
   2 -15  -5   68.14   12.95
   2 -15  -5   87.21   12.96
  -2 -15   5   79.35   13.16
  -2 -15   5   91.56   13.44
   2 -15  -5   53.95   12.47
  -2  15  -5   89.86   12.48
  -2 -15   6   42.71    8.90
  -2  15  -6   49.14    9.27
   2 -15  -6   50.53    9.37
   2 -15  -6   41.88    9.22
   2 -15  -6   33.44    8.48
  -2 -15   6   61.56   11.37
   2 -15  -7   57.37    9.74
   2 -15  -7   54.11   11.26
   2 -15  -7   39.51    9.20
  -2 -15   7   70.91   11.35
  -2  15  -7   50.95   10.12
  -2 -15   7   44.43    8.16
  -2  15  -8   20.91    6.63
   2 -15  -8   16.61    7.26
  -2 -15   8   23.91    7.76
   2 -15  -8   11.00    4.61
  -2  15  -9    8.71    4.84
   2 -15  -9   10.47    6.34
  -2 -15   9   11.24    5.37
   2 -15  -9   11.01    5.08
  -2  15 -10   31.38    7.26
  -2 -15  10   31.31    7.02
   2 -15 -10   19.30    6.10
  -2  15 -11   31.97    7.06
   2 -15 -11   30.37    7.36
  -2 -15  11   40.19    7.46
  -2  15 -12    6.69    3.70
   2 -15 -12    0.15    3.66
  -2 -15  12    2.11    2.05
  -2  15 -13   -0.10    2.31
  -2 -15  13    1.33    1.87
  -2  15 -14   16.60    3.74
  -2 -15  14   20.32    3.98
   2  16 -13   -3.61    1.98
   2 -16  13    0.80    0.96
   2  16 -12    9.49    3.36
   2  16 -12   14.18    3.91
   2 -16  12   21.05    4.31
   2  16 -11    5.05    2.71
   2  16 -11    1.83    1.98
  -2 -16 -11   -1.15    2.18
   2 -16  11    4.95    2.69
   2  16 -10   16.78    5.11
   2  16 -10    8.11    3.45
  -2 -16 -10    4.90    3.35
   2 -16  10   19.94    5.03
   2 -16   9    9.68    4.10
  -2 -16  -9    5.96    4.04
   2  16  -9    2.40    2.37
   2 -16   8    0.61    2.45
  -2 -16  -8   -2.39    3.67
   2  16  -8    0.49    2.33
  -2 -16  -7    8.45    4.54
   2 -16   7   12.51    4.12
  -2 -16  -7    6.36    3.13
   2 -16   7    8.10    4.01
  -2 -16  -7   -1.33    4.10
   2  16  -7    6.75    3.78
  -2 -16  -6   16.81    5.42
   2 -16   6   25.17    5.94
  -2 -16  -6   21.54    5.68
  -2 -16  -6   23.25    7.83
   2 -16   6   32.94    8.34
  -2 -16  -5    9.11    4.29
  -2 -16  -5   12.67    5.05
   2 -16   5   15.59    5.37
   2 -16   5   17.29    7.36
  -2 -16  -5    7.79    4.86
   2 -16   5   16.10    6.32
  -2 -16  -4   11.75    4.34
  -2 -16  -4   17.54    6.35
   2 -16   4   20.43    7.16
  -2 -16  -4   17.03    6.60
   2 -16   4   19.61    6.28
   2 -16   4   26.62    8.66
  -2 -16  -3   24.12    7.57
   2 -16   3   30.41    8.27
  -2 -16  -3   26.26    8.38
   2 -16   3   23.80    7.63
   2 -16   3   23.17    8.33
  -2 -16  -2   11.61    5.81
   2 -16   2   23.97    7.76
  -2 -16  -2    8.68    5.29
   2 -16   2   19.79    7.12
  -2 -16  -1   -0.53    4.22
   2 -16   1    0.24    4.25
  -2 -16  -1   -1.53    3.50
   2 -16   1    5.52    5.08
   2 -16   1    2.08    4.16
  -2 -16   0    2.24    4.61
   2 -16   0   11.03    6.31
   2 -16   0    1.00    3.88
  -2 -16   0   -5.45    5.10
   2 -16   0    1.19    5.16
  -2 -16   1    1.98    4.12
   2 -16  -1    2.48    4.61
   2 -16  -1   13.31    7.29
  -2 -16   1   -1.26    3.96
   2 -16  -1   -4.40    5.73
   2 -16  -2   10.87    6.08
  -2 -16   2   13.28    6.36
   2 -16  -2    9.27    5.08
  -2 -16   2   14.02    6.70
   2 -16  -2   14.78    7.64
   2 -16  -3   17.71    6.92
  -2 -16   3   28.06    8.47
   2 -16  -3   19.05    7.66
  -2 -16   3   25.82    7.75
   2 -16  -3   11.91    5.92
   2 -16  -4   23.63    7.19
  -2 -16   4   18.61    5.67
   2 -16  -4   16.44    6.16
  -2 -16   4   26.32    7.89
   2 -16  -4   23.64    8.13
   2 -16  -5    6.26    4.02
   2 -16  -5    9.23    6.10
  -2 -16   5   14.24    5.93
   2 -16  -5   13.81    5.77
  -2 -16   5   12.02    5.85
  -2  16  -5   11.18    4.45
   2 -16  -6    1.80    4.67
   2 -16  -6   20.53    7.02
  -2 -16   6   30.41    7.63
  -2 -16   6   23.38    6.51
   2 -16  -6   18.98    5.79
  -2  16  -6   28.03    6.59
   2 -16  -7    7.44    4.09
   2 -16  -7    7.11    5.62
  -2 -16   7    5.13    4.21
   2 -16  -7    7.02    3.28
  -2 -16   7   10.68    3.98
  -2  16  -7    4.73    2.75
  -2 -16   8    0.03    3.51
   2 -16  -8    2.10    3.61
  -2  16  -8    0.76    2.13
   2 -16  -8    2.78    3.59
   2 -16  -9    4.99    3.57
  -2 -16   9   12.11    4.88
  -2  16  -9    1.01    2.96
   2 -16  -9    7.75    3.87
  -2  16 -10    6.68    3.30
  -2 -16  10   14.01    4.70
   2 -16 -10    6.88    3.83
  -2  16 -11    4.46    2.74
  -2 -16  11    6.80    2.95
   2 -16 -11    1.62    2.44
  -2  16 -12   25.49    5.17
  -2 -16  12   21.04    4.58
  -2  16 -13   -0.14    1.19
  -2 -16  13    3.43    1.67
   2  17 -11    6.04    2.30
   2  17 -11    6.10    2.74
   2 -17  11   12.29    3.08
   2  17 -10   20.05    4.57
   2  17 -10   15.20    3.74
   2 -17  10   22.93    4.73
  -2 -17 -10   18.45    5.11
   2  17  -9    3.00    2.49
   2  17  -9    0.06    1.27
   2 -17   9    2.13    2.46
  -2 -17  -9    1.76    2.81
   2  17  -8   13.81    3.77
  -2 -17  -8   24.32    6.48
   2 -17   8   25.08    5.71
   2 -17   7   19.21    4.56
  -2 -17  -7    6.40    2.99
  -2 -17  -7   13.29    5.37
   2 -17   7   20.38    5.48
  -2 -17  -6    3.03    2.57
   2 -17   6    2.62    2.37
  -2 -17  -6    4.21    2.98
   2 -17   6    2.94    2.79
   2 -17   5   23.27    6.31
  -2 -17  -5   12.50    4.92
  -2 -17  -5   14.50    5.30
   2 -17   5   20.03    6.01
  -2 -17  -4   16.89    6.15
   2 -17   4   19.01    5.93
  -2 -17  -4   13.62    5.61
   2 -17   4   16.50    5.58
   2 -17   4   11.69    6.44
   2 -17   3    7.49    4.38
  -2 -17  -3    2.82    3.93
  -2 -17  -3    0.95    3.17
   2 -17   3    2.45    3.40
   2 -17   3    2.25    3.24
  -2 -17  -2   31.91    8.48
   2 -17   2   41.65    8.88
  -2 -17  -2   27.94    8.14
   2 -17   2   22.97    6.59
   2 -17   2   23.29    8.06
  -2 -17  -1    9.02    5.57
   2 -17   1    5.76    3.95
  -2 -17  -1    1.71    3.53
   2 -17   1    8.72    4.39
   2 -17   1    5.84    4.52
   2 -17   0   23.82    7.93
  -2 -17   0   22.82    7.56
   2 -17   0   16.77    6.56
  -2 -17   0   16.26    6.16
   2 -17   0   13.01    6.87
   2 -17  -1    6.33    4.00
  -2 -17   1   10.68    5.97
   2 -17  -1    8.45    5.49
  -2 -17   1    9.68    5.20
   2 -17  -1   10.29    5.71
  -2 -17   2   37.29    9.54
   2 -17  -2   34.13    8.31
   2 -17  -2   25.76    7.90
  -2 -17   2   29.91    8.22
   2 -17  -2   26.16    7.75
  -2 -17   3    4.62    4.84
   2 -17  -3    3.70    4.41
  -2 -17   3    1.08    3.32
   2 -17  -3    0.23    3.31
   2 -17  -3    1.56    3.57
  -2 -17   4   14.00    5.31
   2 -17  -4   18.06    6.40
   2 -17  -4   16.76    5.68
  -2 -17   4   21.72    6.55
   2 -17  -4    1.02    3.65
  -2 -17   5    9.82    3.99
   2 -17  -5   17.39    5.81
   2 -17  -5   12.14    5.10
  -2 -17   5   16.76    5.50
   2 -17  -5    5.88    3.20
   2 -17  -6   -6.59    4.31
   2 -17  -6   -6.27    4.91
  -2 -17   6   -2.35    2.81
  -2 -17   6   -9.12    4.39
   2 -17  -6    2.03    2.48
  -2  17  -6   -3.07    2.43
   2 -17  -7    7.48    3.17
   2 -17  -7    3.60    3.42
  -2 -17   7   12.41    4.74
  -2 -17   7    6.88    3.29
   2 -17  -7   13.94    4.16
  -2  17  -7   16.41    4.89
   2 -17  -8   11.93    3.94
  -2 -17   8   23.10    5.42
   2 -17  -8   13.05    3.75
  -2  17  -8   19.03    4.73
   2 -17  -9    5.60    3.94
  -2 -17   9    0.77    2.05
  -2  17  -9    2.97    2.14
  -2 -17  10   24.48    5.13
  -2  17 -10   20.91    4.48
  -2 -17  11    9.40    3.00
  -2  17 -11   14.27    3.59
   2  18  -9   28.27    4.86
  -2 -18  -9   12.38    3.03
   2 -18   9   22.88    4.03
   2  18  -8    3.32    2.24
  -2 -18  -8    0.64    2.15
   2 -18   8    2.76    2.04
   2 -18   7   12.46    3.71
  -2 -18  -7    9.61    3.46
   2 -18   6    1.09    1.24
  -2 -18  -6    4.05    2.78
   2 -18   6   -1.47    2.57
  -2 -18  -5   23.05    5.36
   2 -18   5   29.52    6.33
  -2 -18  -5   23.12    6.07
   2 -18   5   35.96    6.49
  -2 -18  -4    1.06    2.13
   2 -18   4    6.97    3.55
  -2 -18  -4    9.22    5.00
   2 -18   4    6.36    3.23
   2 -18   3   51.48    8.80
  -2 -18  -3   40.48    7.84
   2 -18   3   39.88    7.51
  -2 -18  -3   49.29    8.97
   2 -18   2    8.02    4.03
   2 -18   2   20.35    5.77
  -2 -18  -2   12.84    4.77
  -2 -18  -2    7.92    4.16
   2 -18   2   11.16    4.04
   2 -18   1    6.93    4.07
   2 -18   1   15.95    5.41
  -2 -18  -1    9.14    4.64
   2 -18   1    4.20    2.95
  -2 -18  -1   13.72    5.65
   2 -18   0   32.11    7.31
   2 -18   0   70.61   10.81
   2 -18   0   48.42    8.50
  -2 -18   0   49.61    8.94
  -2 -18   0   53.19   10.22
   2 -18  -1   12.97    5.20
   2 -18  -1   11.93    4.79
  -2 -18   1   18.08    6.62
   2 -18  -1   13.33    4.53
  -2 -18   1   12.01    5.18
   2 -18  -2    9.45    4.64
  -2 -18   2   19.82    6.17
   2 -18  -2   17.46    5.68
  -2 -18   2   18.09    5.89
   2 -18  -2    8.12    3.80
  -2 -18   3   46.97    8.40
   2 -18  -3   58.53    9.25
   2 -18  -3   37.96    7.88
  -2 -18   3   41.72    7.80
   2 -18  -4    1.57    2.79
  -2 -18   4    5.52    3.45
   2 -18  -4    6.16    2.87
   2 -18  -4    6.37    3.94
  -2 -18   4    7.76    3.57
   2 -18  -5    8.28    4.28
  -2 -18   5   22.57    5.02
   2 -18  -5   21.76    5.35
   2 -18  -5   15.55    5.06
  -2 -18   5   26.42    6.02
   2 -18  -6    1.48    2.04
   2 -18  -6   -1.35    2.77
  -2 -18   6    2.37    2.41
  -2 -18   6    1.59    1.94
   2 -18  -6    0.13    1.30
   2 -18  -7    9.31    3.37
  -2 -18   7   14.14    4.11
  -2 -18   8    1.99    1.76
   2 -18  -8    2.00    1.82
  -2 -18   9   22.38    4.19
   2 -18  -9   14.79    3.58
   2  19  -7   -0.19    1.05
  -2 -19  -7    1.37    1.51
   2 -19   6   10.09    2.96
  -2 -19  -6    8.33    2.80
   2  19  -6   12.78    3.39
   2 -19   5    5.06    1.97
  -2 -19  -5    3.47    1.86
  -2 -19  -5    6.68    3.07
   2 -19   5    6.22    2.67
   2 -19   4   -0.09    1.50
  -2 -19  -4    0.93    2.16
  -2 -19  -4    3.88    2.80
   2 -19   4    3.64    2.28
   2 -19   3    2.52    2.15
  -2 -19  -3    2.02    2.19
  -2 -19  -3    2.60    2.84
   2 -19   3    0.13    1.72
   2 -19   2   30.96    6.22
  -2 -19  -2   23.46    5.34
  -2 -19  -2   17.49    4.91
   2 -19   2   14.83    4.44
  -2 -19  -1    4.49    2.98
   2 -19   1    2.71    3.06
  -2 -19  -1    5.59    3.23
   2 -19   1    1.77    2.28
   2 -19   0   -2.35    2.65
  -2 -19   0   -2.04    2.98
   2 -19   0    3.04    2.64
  -2 -19   0   -0.10    2.54
  -2 -19   1    4.64    3.02
   2 -19  -1    2.23    2.43
   2 -19  -1    2.63    1.82
  -2 -19   1    1.31    2.44
   2 -19  -1    0.30    1.45
  -2 -19   2   20.85    5.08
   2 -19  -2   26.64    5.77
   2 -19  -2   12.53    4.47
  -2 -19   2   16.95    4.88
   2 -19  -2    7.47    3.76
  -2 -19   3    1.31    1.92
   2 -19  -3    3.64    3.12
  -2 -19   3    6.34    3.20
   2 -19  -3    2.06    2.03
   2 -19  -3    0.00    1.31
  -2 -19   4    3.68    2.31
   2 -19  -4   -4.31    2.31
   2 -19  -4    1.21    1.94
  -2 -19   4    7.27    3.04
   2 -19  -4    0.00    0.94
  -2 -19   5    3.95    1.79
   2 -19  -5    4.12    2.59
   2 -19  -5    6.92    2.85
  -2 -19   5    5.41    2.25
  -2 -19   6   11.61    3.00
   2 -19  -6    9.54    3.05
  -2 -19   7    2.47    1.45
   2 -20   2    3.43    1.75
  -2 -20  -2    4.98    2.24
  -2 -20  -1   -0.02    1.05
   2 -20   1    0.41    1.20
  -2 -20  -1   -0.39    1.15
  -2 -20   0   -1.80    1.54
   2 -20   0   -0.06    1.22
  -2 -20   0   -0.27    1.17
  -2 -20   1    2.68    1.76
   2 -20  -1    0.02    1.04
  -2 -20   1    2.45    1.40
   2 -20  -2    1.56    1.36
  -2 -20   2    0.55    1.12
  -3   0   0   -0.67    4.60
   3   0   0    2.33    3.28
   3   0   0   -2.05    4.54
  -3   0  -1  647.02   35.97
   3   0  -1  655.61   34.66
  -3   0  -1  659.55   33.05
  -3   0   1  637.99   30.14
   3   0   1  664.17   32.43
  -3   0   1  625.58   35.75
   3   0   1  662.16   37.33
   3   0  -1  635.28   35.79
   3   0  -2  560.40   36.69
   3   0   2  638.05   38.58
  -3   0  -2  633.57   20.74
   3   0  -2  601.09   18.58
  -3   0  -2  668.76   35.81
  -3   0   2  612.25   38.84
   3   0   2  646.44   30.14
  -3   0  -2  613.59   36.89
   3   0  -2  614.10   35.87
   3   0   3  210.96   24.77
   3   0  -3  201.83   23.86
  -3   0  -3  223.83   22.28
  -3   0  -3  219.97   15.41
   3   0  -3  194.41   14.23
   3   0   3  233.98   17.77
  -3   0   3  247.63   27.74
   3   0  -3  219.59   23.81
  -3   0  -3  258.08   27.51
   3   0   4  310.27   29.88
  -3   0  -4  354.22   29.34
  -3   0  -4  380.92   30.56
   3   0  -4  334.60   30.13
   3   0   4  354.02   21.42
  -3   0   4  353.18   33.98
  -3   0  -4  341.50   22.78
   3   0  -4  329.01   21.06
   3   0   5    2.29    6.87
  -3   0  -5   -2.76    6.24
  -3   0  -5    1.97    5.01
   3   0  -5    0.58    4.18
  -3   0  -5    2.12    2.70
   3   0   5    2.11    1.92
  -3   0   5   -3.65    6.60
   3   0   6   42.17   13.30
  -3   0  -6   47.86   13.59
  -3   0  -6   35.03   11.82
   3   0  -6   39.08   10.42
  -3   0  -6   45.08   10.98
   3   0   6   39.60    7.82
  -3   0   6   22.93   13.23
   3   0   7    4.91    8.83
  -3   0  -7   16.40    7.46
  -3   0  -7   15.40   10.35
   3   0  -7   10.28    5.63
   3   0  -7    2.84    5.29
  -3   0  -7    6.99    5.10
  -3   0  -7   11.46    9.05
  -3   0   7   -0.15    2.82
   3   0   7    5.96    3.42
  -3   0   7    5.07   14.53
   3   0  -8    1.75    7.69
  -3   0  -8   10.45    6.88
  -3   0  -8   11.25    6.56
   3   0  -8   -0.90    4.90
  -3   0  -8   18.54   12.44
   3   0   8    3.36    6.72
  -3   0   8    8.28   17.41
   3   0  -9    3.28    8.08
  -3   0  -9   -6.34    7.03
  -3   0  -9   -5.07    9.84
  -3   0  -9    0.05   12.14
   3   0   9    0.24    9.50
  -3   0   9    5.61    7.33
   3   0 -10    2.93    4.60
  -3   0 -10    8.08   10.12
  -3   0 -10    2.47    8.48
  -3   0 -10   15.94   14.84
   3   0  10    3.19    9.77
  -3   0  10    2.70    7.59
   3   0 -11   17.92   14.18
  -3   0 -11   11.94   10.40
  -3   0 -11   24.62   16.44
  -3   0 -11   21.58   12.38
   3   0  11   22.55   13.51
  -3   0 -12   -0.15    5.82
   3   0  12    1.82    8.40
  -3   0 -12   11.80    8.27
  -3   0 -12    4.42    8.55
  -3   0  12    7.20   13.49
  -3   0 -13  149.50   17.02
   3   0 -13  144.87   16.85
  -3   0 -13  169.38   18.05
   3   0 -13  138.26   16.36
   3   0 -13  164.98   33.42
  -3   0 -13  159.64   31.96
   3   0  13  186.97   36.50
  -3   0 -13  166.02   32.63
  -3   0 -13  168.95   37.13
  -3   0 -14  140.33   30.45
   3   0 -14  133.36   17.72
  -3   0 -14  140.76   17.40
   3   0 -14  137.13   16.56
   3   0 -14  148.34   33.92
  -3   0  14  103.13   31.34
   3   0  14  166.08   35.27
   3   0 -14  172.77   23.14
  -3   0 -14  110.54   30.74
  -3   0 -14  111.95   27.71
   3   0 -15   23.48    7.50
   3   0 -15   31.75   10.40
   3   0 -15   19.98    7.16
  -3   0 -15   31.94    8.38
   3   0 -16  172.91   24.28
   3   0 -16  103.69   13.48
  -3   0 -16  155.55   18.18
   3   0 -16  148.01   18.07
   3   0 -17   16.46    4.39
  -3   0 -17   32.24    8.74
   3   0 -17   27.71    8.34
   3   0 -17   35.41   10.58
  -3   0 -18   20.55    6.23
   3   0 -18   23.36    7.22
   3   0 -18   29.20    9.68
   3   0 -18   32.49   10.19
   3   0 -19   -0.06    2.58
  -3   0 -19   -4.09    3.83
   3   0 -19    1.68    3.31
   3   0 -19   -1.70    5.04
   3   0 -20   -1.21    2.01
  -3   0 -20   -1.82    2.09
   3   0 -20   -2.36    3.25
   3   0 -20    3.88    3.08
   3   0 -21    7.06    2.65
  -3   0 -21    7.90    2.94
   3   0 -21    0.00    3.33
   3   0 -21   11.27    4.24
  -3  -1 -21    7.32    2.89
   3   1 -21    8.94    3.04
   3   1 -21    5.80    2.93
   3   1 -21   10.35    4.04
  -3  -1 -20   23.93    5.40
   3   1 -20   25.56    6.11
   3   1 -20   21.37    6.75
   3   1 -20   28.14    8.02
  -3  -1 -19   -1.98    2.91
   3   1 -19    3.23    4.12
   3   1 -19    0.51    3.38
   3   1 -19   -1.16    5.25
   3   1 -18   29.43   10.52
   3   1 -18   21.73    6.42
  -3  -1 -18   15.56    5.64
   3   1 -17   -0.40    4.15
   3   1 -17   -2.20    2.23
  -3  -1 -17   -0.37    3.16
   3   1 -17    1.54    3.81
   3   1 -16   27.95   10.12
   3   1 -16   11.05    4.50
  -3  -1 -16   18.61    6.52
   3   1 -16   18.79    7.37
   3   1 -15   19.20    7.38
   3   1 -15   12.59    5.59
   3   1 -15    7.46    4.33
  -3  -1 -15    8.78    4.87
  -3   1  14   25.61   13.72
   3  -1  14   96.56   27.18
  -3  -1 -14   75.90   22.83
   3   1 -14   97.18   26.14
   3   1 -14   87.51   13.70
  -3  -1 -14   84.99   13.54
   3   1 -14   74.61   12.28
  -3  -1 -14   70.12   21.19
  -3  -1 -14  106.36   29.53
  -3  -1 -13  118.51   31.41
   3   1 -13   98.32   13.50
  -3  -1 -13  108.25   26.84
   3   1 -13  127.33   29.78
   3   1 -13  113.67   14.68
  -3  -1 -13  107.87   14.29
   3  -1  13  148.68   33.60
  -3  -1 -13  114.07   26.74
  -3   1  13  113.93   31.57
  -3  -1 -12   20.76    9.48
   3   1 -12   36.68   15.62
  -3  -1 -12   20.28    9.16
  -3  -1 -12   29.97   17.59
   3  -1  12   34.10   15.14
  -3   1  12   19.71   18.14
   3  -1  11  148.08   30.45
   3   1 -11  167.76   29.88
  -3  -1 -11  135.82   26.05
  -3  -1 -11  161.92   32.27
  -3  -1 -11  155.60   29.17
  -3   1  11  128.29   30.72
   3  -1  10  138.74   26.97
  -3  -1 -10  142.10   25.15
   3   1 -10  148.01   25.65
  -3  -1 -10  182.84   32.72
  -3  -1 -10  130.55   25.86
  -3   1  10  112.17   25.16
   3  -1   9  200.02   32.46
  -3   1   9  184.59   33.48
   3   1  -9  206.37   28.99
  -3  -1  -9  208.71   29.55
  -3  -1  -9  256.89   36.45
  -3  -1  -9  194.72   29.43
  -3  -1  -8   57.07   14.44
   3   1  -8   57.38   13.23
  -3  -1  -8   64.40   18.15
  -3  -1  -8   79.43   20.11
   3  -1   8   64.13   17.56
   3  -1   8   69.45   13.80
  -3   1   8   51.59   18.06
   3  -1   7  255.74   31.61
  -3  -1  -7  244.23   23.71
   3  -1   7  235.21   23.51
  -3   1   7  256.55   35.92
  -3  -1  -7  240.76   26.52
  -3  -1  -7  289.16   33.44
  -3  -1  -7  253.74   30.75
  -3  -1  -6   76.27   13.00
  -3  -1  -6   77.27   14.08
  -3  -1  -6   76.26   15.79
  -3  -1  -6   83.34   18.10
   3  -1   6   79.09   17.86
   3  -1   6   75.74   13.36
   3  -1   5   80.74   15.83
  -3  -1  -5   87.34   14.55
  -3   1   5  126.30   21.47
   3  -1   5   83.55   12.75
  -3  -1  -5   92.10   16.65
  -3  -1  -5   94.30   16.64
  -3  -1  -5   97.26   13.40
   3   1  -4  440.72   38.82
   3  -1   4  465.06   35.29
  -3   1   4  520.42   45.80
   3  -1   4  446.58   28.84
  -3  -1  -4  420.62   36.29
  -3  -1  -4  502.67   36.51
  -3  -1  -4  432.33   26.38
  -3  -1  -3   58.27    8.25
  -3   1   3   67.17   17.84
   3  -1   3   66.45   11.35
   3   1  -3   67.08   15.60
   3  -1   3   60.76   11.96
  -3  -1  -3   58.76   12.48
  -3  -1  -3   59.88   11.53
   3   1  -2  775.79   42.94
   3  -1   2  911.46   45.94
  -3   1   2  728.58   30.47
  -3  -1  -2  781.44   38.96
  -3  -1  -2  802.55   25.02
  -3  -1  -2  701.92   23.18
   3  -1   2  849.00   38.03
  -3   1   2  771.38   34.44
   3   1  -2  803.42   41.24
  -3  -1  -2  785.74   37.02
  -3  -1  -1  178.42   17.90
  -3   1   1  172.90   14.60
  -3  -1  -1  160.81   15.75
   3   1  -1  164.98   18.10
  -3   1   1  143.07   15.83
   3  -1   1  178.15   19.44
   3   1  -1  146.74   18.44
   3  -1   1  178.94   17.82
  -3  -1  -1  143.21   13.79
  -3  -1   0    1.91    4.97
  -3   1   0   -4.06    3.47
  -3  -1   0   -4.58    3.01
  -3  -1   0    0.05    3.07
   3  -1   0   -0.52    4.64
   3   1   0   -2.10    3.75
  -3   1   0    1.31    3.60
   3   1   0    2.09    4.18
   3  -1   0   -0.89    3.63
   3  -1  -1  161.23   18.57
  -3  -1   1  139.89   17.40
  -3   1  -1  151.37   16.35
  -3  -1   1  153.46   16.46
  -3   1  -1  146.58   18.11
   3   1   1  153.96   15.23
   3  -1  -1  142.27   18.49
   3   1   1  147.37   18.30
  -3   1  -2  882.35   41.54
   3  -1  -2  756.59   23.14
  -3  -1   2  728.86   41.50
  -3   1  -2  812.44   42.61
   3   1   2  737.68   29.99
   3  -1  -2  899.39   45.05
   3   1   2  711.93   42.77
   3  -1  -2  807.14   43.31
  -3   1  -3   83.31   15.03
   3  -1  -3   68.77    8.87
  -3  -1   3  100.51   17.86
   3   1   3   63.69    8.38
  -3   1  -3   78.54   14.65
   3  -1  -3   64.20   14.24
   3   1   3   63.99   12.92
   3  -1  -3   55.52   14.21
  -3   1  -4  437.02   34.71
   3  -1  -4  394.92   23.79
   3  -1  -4  405.13   33.92
  -3   1  -4  442.92   35.10
   3   1   4  511.65   38.88
  -3  -1   4  416.87   36.38
   3   1   4  393.98   19.14
   3   1   5   71.93   15.21
   3   1   5   96.98    8.81
  -3  -1   5   78.28   17.34
   3  -1  -5  118.34   14.84
   3  -1  -5  120.34   19.42
  -3   1  -5   79.99   18.23
  -3   1  -5   79.43   15.46
  -3  -1   6   53.09   14.49
   3   1   6   76.02    7.65
  -3  -1   6   62.02   11.93
   3  -1  -6   60.78   13.03
   3   1   6   67.32   15.51
  -3   1  -6   70.66   16.75
  -3   1  -6   87.72   19.40
  -3   1  -6  102.30   22.32
   3   1   7  257.81   32.74
  -3  -1   7  223.12   21.63
   3  -1  -7  220.49   25.68
  -3   1  -7  270.26   32.03
  -3  -1   7  257.64   33.28
  -3   1  -7  247.88   29.24
   3  -1  -7  182.02   20.17
  -3   1  -7  275.58   33.34
   3  -1  -8   72.38   15.45
  -3   1  -8   70.59   16.99
  -3   1  -8   95.51   22.30
   3  -1  -8   47.33   11.44
   3   1   8   67.22   19.83
  -3  -1   8   69.28   20.17
  -3  -1   9  195.39   33.96
   3   1   9  181.84   32.79
   3  -1  -9  214.29   28.65
  -3   1  -9  202.80   27.59
  -3   1  -9  249.67   35.12
   3  -1  -9  151.91   20.10
  -3   1  -9  214.26   32.49
  -3  -1  10  130.39   31.01
   3   1  10  132.08   30.41
  -3   1 -10  146.25   25.02
   3  -1 -10  141.77   26.43
  -3   1 -10  173.98   31.24
  -3   1 -10  143.03   28.01
  -3  -1  11  138.23   32.82
   3  -1 -11  162.93   28.60
  -3   1 -11  158.11   28.46
   3   1  11  147.88   30.01
  -3   1 -11  155.83   29.98
  -3   1 -11  178.97   33.62
  -3  -1  12   34.44   16.87
   3   1  12   32.88   16.36
   3  -1 -12   21.92   11.49
  -3   1 -12   23.59   11.45
  -3   1 -12   25.61   10.47
  -3   1 -12   40.52   18.48
  -3   1 -13  119.16   28.12
   3  -1 -13   96.50   13.42
  -3   1 -13  101.68   27.06
   3  -1 -13  109.63   28.20
   3   1  13  123.44   32.57
  -3   1 -13  140.58   34.44
   3  -1 -13  119.27   17.64
  -3   1 -13  115.77   14.99
   3  -1 -13  105.09   14.34
  -3  -1  13  117.12   30.45
   3  -1 -14   66.63   11.43
  -3  -1  14   74.10   25.35
   3  -1 -14   82.00   23.76
  -3   1 -14   90.04   26.33
   3   1  14  113.56   31.73
   3  -1 -14  102.85   17.25
  -3   1 -14   82.15   24.11
  -3   1 -14   99.03   29.31
   3  -1 -14   76.50   13.13
  -3   1 -14   76.69   12.33
   3  -1 -15   15.88    5.31
  -3   1 -15   19.85    7.07
   3  -1 -15   16.31    5.63
   3  -1 -15   18.97    7.57
   3  -1 -16   21.48    7.51
  -3   1 -16   22.23    7.29
   3  -1 -16    5.09    2.48
   3  -1 -16   23.48    8.17
   3  -1 -17    1.99    3.14
  -3   1 -17    2.69    3.81
   3  -1 -17    1.35    3.96
   3  -1 -17   -1.17    4.14
  -3   1 -18   20.49    6.71
   3  -1 -18   24.63    6.97
   3  -1 -18   30.06    8.26
   3  -1 -18   35.69   10.96
  -3   1 -19   -4.55    4.12
   3  -1 -19   -0.51    3.05
   3  -1 -19  -12.40    5.74
   3  -1 -19    2.57    4.78
   3  -1 -20   27.71    6.65
  -3   1 -20   21.65    5.70
   3  -1 -20   18.50    5.67
   3  -1 -20   32.18    8.37
   3  -1 -21   12.26    3.70
  -3   1 -21    4.21    2.15
   3  -1 -21    3.45    3.13
   3  -1 -21    8.14    3.87
  -3  -2 -21    9.61    2.97
   3   2 -21   15.34    3.70
   3   2 -21    9.22    4.34
   3   2 -21   15.97    4.79
  -3  -2 -20    8.19    3.51
   3   2 -20   17.99    4.87
   3   2 -20   10.34    4.81
   3   2 -20   13.21    5.49
  -3  -2 -19    5.34    2.75
   3   2 -19    2.62    2.44
   3   2 -19    9.32    5.41
   3   2 -19    3.36    3.86
   3   2 -18    8.06    4.67
  -3  -2 -18    8.19    5.25
   3   2 -18    5.68    3.93
   3   2 -17    0.60    4.70
   3   2 -17    1.99    2.76
   3   2 -17   -3.64    3.78
  -3  -2 -17   -0.54    3.95
  -3  -2 -16  109.36   15.07
   3   2 -16  126.18   20.06
   3   2 -16  106.47   15.91
   3   2 -16   80.84   12.16
  -3  -2 -15   20.08    7.16
   3   2 -15   26.63    8.01
   3   2 -15   15.19    4.29
   3   2 -14   60.93   11.18
  -3   2  14   19.21   11.14
  -3  -2 -14   71.82   23.99
   3   2 -14   90.66   27.15
  -3  -2 -14   26.99   11.55
  -3  -2 -14   49.58   10.18
   3   2 -14   62.60   11.75
   3  -2  14   79.22   24.58
  -3  -2 -14   53.79    8.80
  -3  -2 -13   97.69   11.97
   3   2 -13  102.81   14.00
  -3  -2 -13  107.64   28.24
  -3  -2 -13  103.23   25.10
   3   2 -13  103.78   26.52
   3   2 -13  107.70   15.15
  -3  -2 -13   86.74   13.32
   3  -2  13  142.34   31.97
  -3  -2 -13   95.63   23.50
  -3   2  13   97.41   27.86
  -3  -2 -12   30.33   14.11
   3   2 -12   40.02   15.81
  -3  -2 -12   29.66   12.39
  -3  -2 -12   40.26   20.63
   3  -2  12   30.15   10.57
  -3   2  12   27.40   15.08
   3  -2  11  226.19   37.31
  -3   2  11  170.76   34.38
  -3  -2 -11  234.90   35.79
   3   2 -11  248.47   36.38
  -3  -2 -11  188.59   31.38
  -3  -2 -11  273.91   43.44
  -3  -2 -10    6.49    6.19
   3   2 -10  -10.13   10.19
  -3  -2 -10   -1.22    4.55
  -3  -2 -10   10.99   10.21
   3  -2  10    2.62    8.13
  -3   2  10    0.85   10.14
  -3   2   9   44.72   16.62
  -3  -2  -9   31.64   11.50
   3  -2   9   33.94   10.40
  -3  -2  -9   41.64   14.65
  -3  -2  -9   39.41   16.21
   3  -2   9   25.11   11.18
   3  -2   8   54.60   14.21
  -3   2   8   59.75   19.87
  -3  -2  -8   83.65   18.91
   3  -2   8   67.49   14.29
  -3  -2  -8   96.76   23.33
  -3  -2  -8   67.75   17.99
  -3  -2  -7    8.55    9.60
  -3  -2  -7   15.23   12.77
  -3  -2  -7   10.09    8.47
  -3  -2  -7    2.74    3.07
  -3   2   7    1.68    7.51
   3  -2   7   -0.35    6.40
   3  -2   7    2.39    7.12
   3  -2   6  269.04   30.90
  -3  -2  -6  269.56   26.98
  -3  -2  -6  307.32   28.27
  -3  -2  -6  310.97   30.65
   3  -2   6  265.25   26.01
  -3   2   6  340.34   38.35
   3   2  -6  205.05   15.71
  -3  -2  -6  285.12   35.23
  -3  -2  -5   43.90   11.83
  -3  -2  -5   40.40   12.70
  -3  -2  -5   42.72   10.75
  -3  -2  -5   31.74    9.40
   3   2  -5   30.07    7.07
   3  -2   5   37.76   10.08
   3  -2   5   50.65   16.33
   3  -2   4  326.87   28.78
   3   2  -4  349.79   35.41
  -3  -2  -4  338.82   29.37
  -3  -2  -4  348.57   24.85
  -3  -2  -4  327.89   29.51
  -3  -2  -4  369.87   30.55
  -3   2   4  308.67   19.00
   3  -2   4  321.55   27.40
  -3  -2  -3   63.70   10.01
   3  -2   3   63.94   11.79
   3   2  -3   63.11   15.74
  -3  -2  -3   66.13   14.23
  -3   2   3   52.66    8.60
   3  -2   3   65.89   12.29
  -3  -2  -3   69.24   13.60
  -3  -2  -3   66.79   13.48
   3   2  -2  209.33   24.52
   3  -2   2  216.20   21.87
  -3  -2  -2  243.95   25.05
  -3  -2  -2  205.16   15.35
  -3   2   2  177.29   13.02
  -3  -2  -2  201.65   21.57
  -3  -2  -2  253.08   11.69
   3  -2   2  212.62   21.78
  -3   2   2  158.68   16.73
  -3  -2  -2  205.83   20.64
  -3  -2  -1 1448.98   44.06
  -3  -2  -1 1565.95   61.85
  -3  -2  -1 1427.31   39.54
   3  -2   1 1355.63   52.37
  -3  -2  -1 1524.89   53.89
  -3   2   1 1334.61   38.38
  -3   2   1 1247.93   47.61
   3   2  -1 1431.95   59.07
   3  -2   1 1354.10   50.88
  -3  -2   0 3785.43   60.22
  -3  -2   0 4017.04   85.82
  -3   2   0 3625.21   71.03
  -3  -2   0 4013.71   79.46
   3  -2   0 3685.65   86.99
  -3   2   0 3493.42   83.06
   3  -2   0 3404.85   77.18
   3   2   0 4109.61   93.89
  -3  -2   1 1277.90   24.50
  -3  -2   1 1412.42   51.14
  -3   2  -1 1254.60   45.97
  -3  -2   1 1468.15   59.07
  -3  -2   1 1412.55   53.62
   3  -2  -1 1249.90   52.81
  -3   2  -1 1239.55   52.55
   3   2   1 1467.45   56.77
   3  -2  -1 1158.96   45.73
   3  -2  -2  147.24   17.47
  -3  -2   2  190.97   23.17
   3  -2  -2  179.50   20.64
  -3   2  -2  177.08   19.32
  -3  -2   2  183.40   22.88
  -3   2  -2  190.87   22.38
   3  -2  -2  156.84   12.62
  -3   2  -3   59.85   11.93
   3   2   3   59.52   14.26
  -3   2  -3   65.34   12.65
  -3  -2   3   58.45   12.99
   3  -2  -3   58.39    8.69
  -3  -2   3   60.18   14.82
   3  -2  -3   63.24   13.16
   3  -2  -3   53.13   12.07
   3   2   4  302.97   32.92
   3  -2  -4  374.56   24.09
  -3   2  -4  353.37   30.77
  -3  -2   4  346.62   33.86
   3  -2  -4  386.37   32.16
  -3  -2   4  345.24   28.76
  -3   2  -5   43.63   12.81
   3  -2  -5   25.29    7.26
  -3  -2   5   27.99    7.74
   3  -2  -5   26.10    8.98
  -3   2  -5   40.31   17.04
   3   2   5   37.04   13.30
   3   2   6  278.93   34.24
   3  -2  -6  244.83   24.59
  -3   2  -6  302.23   33.00
  -3  -2   6  280.28   39.42
  -3   2  -6  234.55   28.38
   3  -2  -6  233.26   28.34
  -3  -2   6  260.26   25.78
  -3   2  -7    4.97    5.22
   3   2   7    1.01    6.46
   3  -2  -7   -5.57    6.64
  -3  -2   7    0.29    3.81
  -3   2  -7   -1.91    7.50
  -3   2  -7   -6.36   10.33
  -3  -2   7   -7.28   15.23
  -3   2  -8   42.99   11.92
   3   2   8   66.68   20.66
   3  -2  -8   46.47   12.88
  -3   2  -8   61.64   17.50
  -3   2  -8   42.62   13.63
   3  -2  -8   34.16    9.13
  -3  -2   8   50.79   19.25
  -3   2  -9   35.11   12.81
   3   2   9   36.80   14.15
   3  -2  -9   34.22   11.24
  -3   2  -9   43.56   14.25
   3  -2  -9   27.66    9.80
  -3   2  -9   31.28   10.53
  -3  -2   9   37.21   15.66
   3   2  10    7.95    6.62
  -3   2 -10   -7.47    7.97
   3  -2 -10   -2.61    5.89
  -3   2 -10    7.45   10.25
  -3   2 -10    3.49   10.95
   3  -2 -10    1.13    3.95
  -3  -2  10    0.08   10.15
  -3  -2  11  184.09   38.37
  -3   2 -11  230.22   34.97
   3  -2 -11  203.39   32.99
  -3   2 -11  209.81   35.91
  -3   2 -11  277.96   42.31
   3   2  11  204.31   40.55
   3  -2 -12   30.90   13.22
  -3   2 -12   35.77   14.02
   3   2  12   15.08   10.96
  -3  -2  12   24.19   14.28
  -3   2 -12   34.94   15.99
  -3   2 -12   36.83   18.38
  -3   2 -13  109.94   14.98
   3  -2 -13   92.33   13.79
   3  -2 -13   78.67   12.47
  -3   2 -13  120.46   28.53
   3  -2 -13   72.93   21.47
   3  -2 -13  114.41   17.25
  -3   2 -13  102.04   25.54
  -3   2 -13  101.86   29.78
  -3  -2  13   98.97   27.85
   3   2  13  105.75   29.58
   3  -2 -14   54.30   10.31
  -3  -2  14   37.85   15.58
   3  -2 -14   73.16   22.63
  -3   2 -14   85.00   25.60
  -3   2 -14   64.71   22.50
   3  -2 -14   58.25   11.06
  -3   2 -14   69.07   25.06
  -3   2 -14   58.75   11.58
   3   2  14   71.63   24.32
   3  -2 -14   79.75   15.54
   3  -2 -15   13.12    5.18
   3  -2 -15   26.19    9.58
  -3   2 -15   24.47    7.69
   3  -2 -15   16.46    6.50
   3  -2 -15   18.41    7.31
   3  -2 -16   89.89   12.66
   3  -2 -16  131.16   20.04
   3  -2 -16  117.26   17.81
  -3   2 -16  117.90   15.74
   3  -2 -16   89.92   13.89
   3  -2 -17    4.30    5.79
   3  -2 -17   13.48    7.66
  -3   2 -17   -1.97    3.55
   3  -2 -17    9.56    6.58
   3  -2 -18    1.43    3.49
   3  -2 -18    6.71    6.32
  -3   2 -18    5.90    4.26
   3  -2 -18    5.42    4.45
   3  -2 -19    5.26    4.47
   3  -2 -19    7.41    5.18
  -3   2 -19    2.99    3.30
   3  -2 -19    6.28    4.50
   3  -2 -20    7.07    4.31
   3  -2 -20   15.44    5.90
   3  -2 -20   13.84    4.64
  -3   2 -20    8.16    3.36
   3  -2 -21   13.03    3.59
   3  -2 -21   11.48    4.16
   3  -2 -21   21.06    4.40
  -3   2 -21   12.10    3.50
   3   3 -21    0.67    2.28
   3   3 -21   -2.66    2.28
  -3  -3 -21    4.14    2.34
   3   3 -21   -1.61    1.57
   3   3 -20    8.56    4.60
  -3  -3 -20    7.13    3.01
   3   3 -20   10.06    3.55
   3   3 -20   19.64    6.53
   3   3 -19   13.86    5.58
  -3  -3 -19    3.41    3.47
   3   3 -19    9.41    5.87
   3   3 -18   72.94   12.37
   3   3 -18   85.79   16.02
  -3  -3 -18   82.47   12.84
   3   3 -17    8.39    2.53
   3   3 -17   22.73    7.65
  -3  -3 -17   26.38    8.50
   3   3 -17   23.92    9.56
   3   3 -16    4.01    3.77
   3   3 -16   -4.94    6.15
  -3  -3 -16   -2.29    3.45
   3   3 -15  139.97   18.43
  -3  -3 -15  115.30   15.91
   3   3 -15  110.02   15.06
   3   3 -14    1.95    4.32
  -3  -3 -14   -1.25    8.86
  -3  -3 -14   -4.86    5.82
   3   3 -14  -10.85   10.29
  -3  -3 -14    4.30    2.95
   3  -3  14  -14.81   12.18
   3   3 -14    6.17    4.92
  -3  -3 -14    1.62    2.99
   3   3 -13   80.66   13.84
   3   3 -13   76.04   12.30
  -3   3  13   56.26   20.81
  -3  -3 -13   85.55   13.28
  -3  -3 -13   74.36   23.50
  -3  -3 -13   70.74   19.69
   3   3 -13   90.34   25.87
  -3  -3 -13   84.66   11.86
   3   3 -13   62.30   11.23
   3  -3  13   87.86   24.82
   3   3 -12   25.53   12.97
  -3  -3 -12   49.70   18.45
   3   3 -12   51.06   18.63
   3  -3  12   22.75   12.37
  -3  -3 -12   33.82   13.22
  -3  -3 -12   51.37   22.75
  -3   3  12   23.21   16.60
  -3   3  11  122.93   30.17
  -3  -3 -11  148.87   27.14
   3   3 -11  161.82   29.63
  -3  -3 -11  119.64   24.69
   3  -3  11  137.14   28.97
  -3  -3 -11  166.21   35.10
  -3  -3 -10   70.72   22.76
  -3  -3 -10   51.05   14.93
  -3  -3 -10   54.10   16.49
   3  -3  10   60.95   15.68
   3  -3  10   49.18   15.98
  -3   3  10   36.01   16.55
  -3  -3  -9   48.77   15.32
  -3  -3  -9   64.77   20.52
  -3  -3  -9   53.37   15.66
   3  -3   9   50.37   14.34
  -3   3   9   39.05   14.36
   3  -3   9   45.65   15.30
   3  -3   8  143.13   22.13
  -3   3   8  131.98   27.49
  -3  -3  -8  128.71   21.81
  -3  -3  -8  142.87   23.11
  -3  -3  -8  133.22   24.77
   3  -3   8  146.86   24.23
   3  -3   7  182.20   25.45
  -3   3   7  156.87   31.10
  -3  -3  -7  165.98   22.80
  -3  -3  -7  154.51   22.96
  -3  -3  -7  155.06   20.83
   3  -3   7  202.47   35.42
  -3  -3  -7  180.78   26.77
   3  -3   6  370.81   33.64
  -3   3   6  372.93   41.80
  -3  -3  -6  379.88   33.79
  -3  -3  -6  364.22   31.63
   3   3  -6  268.96   22.33
   3  -3   6  370.44   34.82
  -3  -3  -6  353.68   32.05
  -3  -3  -6  376.67   37.37
  -3   3   5   27.54    5.98
   3  -3   5   48.46   13.40
   3   3  -5   30.23    8.00
  -3  -3  -5   34.91   11.75
  -3  -3  -5   31.70   10.28
   3  -3   5   38.97   12.14
  -3  -3  -5   20.87    7.76
  -3  -3  -5   36.35   11.15
   3  -3   4  171.85   21.79
  -3  -3  -4  197.11   24.10
  -3  -3  -4  183.32   20.67
  -3   3   4  166.20   16.34
  -3  -3  -4  162.60   23.34
   3  -3   4  169.25   20.93
  -3  -3  -4  201.02   23.67
   3  -3   3  662.83   41.97
  -3  -3  -3  628.47   37.55
  -3  -3  -3  582.36   32.21
  -3   3   3  602.32   32.36
  -3  -3  -3  618.96   42.59
   3  -3   3  673.71   39.12
   3   3  -3  658.01   44.79
  -3  -3  -3  637.24   37.17
  -3  -3  -2   23.65    3.76
  -3   3   2   32.16    5.11
  -3  -3  -2   30.39    6.93
   3  -3   2   33.70   10.57
  -3  -3  -2   38.48   11.36
   3   3  -2   28.97    8.76
  -3   3   2   35.37    9.24
   3  -3   2   37.56    9.55
  -3  -3  -2   35.55    9.33
  -3  -3  -2   32.83    7.80
  -3  -3  -1 1576.74   47.17
  -3  -3  -1 1629.92   66.65
  -3  -3  -1 1635.66   58.29
  -3   3   1 1601.81   41.23
  -3   3   1 1582.81   57.69
   3   3  -1 1628.67   61.98
   3  -3   1 1618.20   53.17
  -3  -3  -1 1353.69   41.93
   3  -3   1 1628.20   63.07
  -3  -3   0  865.61   29.60
  -3  -3   0  798.20   48.04
  -3  -3   0  867.34   43.15
  -3   3   0  873.77   35.56
  -3   3   0  860.63   45.46
   3  -3   0  834.86   36.45
   3   3   0  819.26   43.69
  -3  -3   0  844.33   38.81
   3  -3   0  925.41   47.31
  -3  -3   1 1469.78   30.38
  -3  -3   1 1640.97   66.21
  -3   3  -1 1577.99   53.96
  -3  -3   1 1396.95   56.57
   3  -3  -1 1629.37   63.50
   3   3   1 1541.52   59.08
   3  -3  -1 1456.57   49.56
  -3   3  -1 1609.44   62.70
  -3  -3   2   24.82    8.74
   3  -3  -2   37.54    7.88
   3  -3  -2   29.19   10.49
  -3  -3   2   24.62    8.66
   3   3   2   27.62    9.23
   3  -3  -2   26.46    8.38
  -3   3  -2   22.09    8.18
  -3   3  -2   35.74    9.70
  -3  -3   3  591.83   43.19
   3  -3  -3  610.49   41.02
  -3   3  -3  572.89   38.48
   3  -3  -3  564.31   29.92
  -3   3  -3  612.99   41.40
   3   3   3  587.71   40.02
  -3  -3   3  536.55   38.97
  -3  -3   4  134.89   22.58
  -3   3  -4  183.35   23.21
  -3   3  -4  181.22   22.73
   3  -3  -4  165.88   22.69
   3  -3  -4  203.44   19.92
   3   3   4  191.52   26.36
  -3  -3   4  174.50   21.58
  -3   3  -5   47.70   14.62
   3  -3  -5   39.13   10.17
  -3  -3   5   34.40   10.37
   3  -3  -5   28.45    9.96
   3   3   5   25.58    9.80
  -3   3  -5   45.89   13.26
  -3  -3   5   12.02   11.74
  -3  -3   6  412.33   43.36
  -3   3  -6  346.08   36.17
   3  -3  -6  343.07   30.39
   3  -3  -6  322.96   33.25
  -3   3  -6  334.46   34.21
   3   3   6  302.49   33.49
  -3  -3   6  330.45   29.29
  -3  -3   7  170.47   27.71
  -3   3  -7  191.74   41.51
  -3   3  -7  138.51   22.90
   3  -3  -7  156.90   23.43
   3  -3  -7  164.39   22.97
  -3  -3   7  144.77   19.07
   3   3   7  134.09   26.44
  -3  -3   8  120.40   26.73
  -3   3  -8  138.79   23.91
  -3   3  -8  139.35   24.90
  -3   3  -8  158.05   27.15
   3   3   8  102.73   22.06
   3  -3  -8  115.01   20.41
  -3  -3   9   42.13   20.86
  -3   3  -9   49.28   14.68
   3   3   9   47.69   15.92
   3  -3  -9   52.07   14.06
  -3   3  -9   56.64   17.00
  -3   3  -9   53.36   12.38
   3  -3 -10   76.43   19.71
  -3   3 -10   62.48   18.55
   3   3  10   50.86   18.46
  -3   3 -10   81.73   24.36
  -3   3 -10   57.96   19.94
   3  -3 -11  145.00   27.67
  -3  -3  11  138.06   33.39
  -3   3 -11  177.71   33.85
  -3   3 -11  172.54   33.61
   3   3  11  164.97   33.77
  -3  -3  12   49.68   20.15
   3  -3 -12   48.56   17.34
  -3   3 -12   44.25   17.37
  -3   3 -12   43.42   16.12
  -3   3 -12   35.85   17.78
   3  -3 -12   30.63    7.84
   3   3  12   47.90   19.92
   3  -3 -13   63.43   10.94
  -3  -3  13   67.01   23.57
   3  -3 -13   70.33   21.25
  -3   3 -13   88.37   24.38
   3  -3 -13   89.14   15.72
  -3   3 -13   96.38   27.86
  -3   3 -13   88.66   27.49
   3  -3 -13   67.64   12.13
   3   3  13   94.62   26.51
   3  -3 -13   77.66   13.92
   3  -3 -14    8.39    6.39
   3  -3 -14    1.47    4.51
   3  -3 -14    1.07    3.89
  -3  -3  14   -1.39    7.42
   3   3  14    6.41    8.41
  -3   3 -14    1.28    3.25
   3  -3 -14    1.12    3.42
   3  -3 -14  -17.71   13.31
  -3   3 -14    3.34    9.64
  -3   3 -14    7.89   10.61
  -3   3 -14   -4.92    8.23
  -3   3 -15  108.52   15.56
   3  -3 -15   75.00   11.97
   3  -3 -15   91.22   16.42
   3  -3 -15  100.31   18.03
   3  -3 -15   93.35   14.44
   3  -3 -16   -3.52    6.05
  -3   3 -16    0.28    2.96
   3  -3 -16   -8.95    6.04
   3  -3 -16   -0.68    3.80
   3  -3 -16    2.14    4.03
   3  -3 -17   21.70    8.99
  -3   3 -17   16.48    6.20
   3  -3 -17   22.66    7.71
   3  -3 -17   13.39    6.12
   3  -3 -18   65.94   13.18
   3  -3 -18   88.94   16.29
  -3   3 -18   74.50   12.48
   3  -3 -18   65.85   11.80
   3  -3 -19   -0.88    3.94
   3  -3 -19   -1.25    4.98
  -3   3 -19    1.10    3.08
   3  -3 -19    0.16    3.09
   3  -3 -20   10.50    4.28
   3  -3 -20   12.69    5.36
   3  -3 -20   10.20    4.21
  -3   3 -20   10.71    3.82
   3  -3 -21    0.14    2.03
   3  -3 -21    1.03    1.39
  -3   3 -21   -1.86    1.56
   3   4 -21    0.00    1.48
   3   4 -21   -2.45    2.03
  -3  -4 -21    0.52    1.40
   3   4 -20    1.73    2.97
   3   4 -20    6.10    3.91
  -3  -4 -20    0.84    2.41
   3   4 -20    1.71    2.39
   3   4 -19   16.62    6.57
   3   4 -19   19.25    5.95
  -3  -4 -19   14.93    4.96
   3   4 -18    3.56    3.92
   3   4 -18    2.69    3.19
  -3  -4 -18    4.14    3.32
   3   4 -17    7.89    4.90
  -3  -4 -17    8.76    4.51
   3   4 -17    5.66    4.10
   3   4 -16   53.66   11.42
  -3  -4 -16   48.09   10.69
   3   4 -16   35.27    8.61
   3   4 -15    2.22    2.57
   3   4 -15    1.86    2.49
   3   4 -15    0.88    3.17
  -3  -4 -15   -1.22    4.05
   3   4 -14   25.09    7.11
  -3  -4 -14   35.57    9.59
   3   4 -14   26.60    7.64
   3   4 -14   24.13    7.95
   3   4 -14   28.88   16.23
   3  -4  14    9.79    7.79
  -3  -4 -14   30.54    8.58
   3   4 -13  105.90   15.37
  -3  -4 -13  129.72   15.00
   3   4 -13  115.32   15.49
   3   4 -13  130.45   31.41
  -3  -4 -13  134.54   16.96
  -3  -4 -13  136.37   34.22
  -3  -4 -13  108.12   26.48
  -3   4  13   67.79   24.24
   3   4 -13  112.97   27.18
   3  -4  13  120.94   28.80
  -3  -4 -12   37.07    7.50
  -3  -4 -12    7.24    7.97
  -3  -4 -12   27.80   12.51
   3   4 -12   25.00   13.55
  -3  -4 -12   31.44    7.86
   3   4 -12   19.10    6.15
   3   4 -12   33.91    7.65
  -3   4  12   31.29   17.54
   3  -4  12   30.17   14.70
  -3  -4 -11  119.51   25.75
  -3  -4 -11  110.20   22.67
  -3   4  11   79.19   21.83
  -3  -4 -11  132.45   30.42
   3  -4  11  143.87   30.45
  -3  -4 -10   93.44   22.85
   3  -4  10  115.49   23.01
  -3   4  10  117.06   29.95
  -3  -4 -10   94.40   20.72
  -3  -4 -10  123.19   28.73
   3  -4  10  109.02   24.79
  -3   4   9    4.61    9.79
   3  -4   9    5.70    5.12
  -3  -4  -9   12.86    9.67
  -3  -4  -9    8.03    7.91
  -3  -4  -9   -0.51    4.20
   3  -4   9   10.44    8.68
  -3  -4  -8  401.23   42.31
  -3  -4  -8  467.30   42.22
   3  -4   8  474.41   44.07
  -3   4   8  426.49   51.56
  -3  -4  -8  559.20   53.51
   3  -4   8  453.12   42.96
  -3  -4  -7  233.69   28.65
   3  -4   7  264.50   32.39
  -3   4   7  219.02   35.59
  -3  -4  -7  227.68   28.37
  -3  -4  -7  210.21   27.51
  -3  -4  -7  266.65   35.42
   3  -4   7  261.54   30.88
   3  -4   6  189.00   23.63
  -3  -4  -6  162.89   23.47
   3   4  -6  139.13   18.62
  -3  -4  -6  156.01   23.23
  -3  -4  -6  159.40   24.13
   3  -4   6  169.78   24.00
  -3  -4  -6  190.54   27.91
  -3   4   6  211.90   33.93
   3  -4   5   20.29    7.66
  -3   4   5   17.65    5.79
  -3  -4  -5   18.95    8.86
  -3  -4  -5   15.60    8.29
  -3  -4  -5   28.90   11.28
  -3  -4  -5   19.52    8.07
   3  -4   5   29.01   11.46
   3   4  -5   14.45    7.07
   3  -4   4  263.45   28.22
  -3  -4  -4  264.62   26.88
  -3  -4  -4  257.89   24.75
   3  -4   4  261.64   24.35
  -3  -4  -4  213.29   29.85
  -3  -4  -4  251.69   26.84
  -3   4   4  212.82   21.10
   3  -4   3  151.60   22.08
  -3  -4  -3  147.71   20.02
  -3  -4  -3  143.35   18.32
   3   4  -3  196.39   27.73
   3  -4   3  196.68   24.61
  -3  -4  -3  127.76   23.06
  -3  -4  -3  150.04   19.25
  -3   4   3  153.47   19.53
   3  -4   2  163.04   22.95
  -3  -4  -2  151.73   19.46
  -3   4   2  136.90    8.77
  -3  -4  -2  139.58   16.13
   3  -4   2  163.36   17.44
   3   4  -2  158.64   20.96
  -3  -4  -2  148.64   21.87
  -3  -4  -2  160.25   17.94
  -3   4   2  138.91   18.84
   3  -4   1   58.39   13.14
  -3   4   1   65.94    8.64
  -3  -4  -1   60.65   16.02
  -3   4   1   43.66   11.70
   3   4  -1   64.72   13.91
   3  -4   1   57.47    9.77
  -3  -4  -1   61.13    9.62
  -3  -4  -1   58.41   12.95
  -3  -4  -1   48.45    8.42
  -3  -4   0   -1.27    5.71
  -3   4   0    5.36    7.30
   3  -4   0    1.39    2.31
   3   4   0   -7.01    7.47
  -3   4   0    6.28    3.19
  -3  -4   0    4.31    2.59
  -3  -4   0    7.09    4.92
   3  -4  -1   44.07   11.66
   3  -4  -1   40.70    8.80
   3   4   1   43.95   10.46
  -3   4  -1   41.84   11.38
  -3  -4   1   72.54   15.60
  -3   4  -1   49.80   10.12
  -3  -4   1   61.36   13.92
  -3   4  -2  163.44   19.96
  -3   4  -2  189.97   24.07
   3  -4  -2  128.47   15.86
   3   4   2  153.70   20.69
  -3  -4   2  167.14   22.77
  -3  -4   2  165.27   22.23
   3  -4  -2  167.87   22.28
   3  -4  -3  140.77   21.61
  -3   4  -3  138.16   18.10
   3  -4  -3  141.24   16.92
   3   4   3  147.58   21.61
  -3  -4   3  155.70   22.55
  -3   4  -3  140.62   21.83
  -3  -4   4  235.73   29.63
   3  -4  -4  220.85   26.79
  -3   4  -4  277.87   28.66
   3   4   4  203.33   26.34
   3  -4  -4  247.80   23.59
  -3  -4   4  246.06   28.34
  -3   4  -4  250.02   28.82
   3  -4  -5   24.02    8.56
   3   4   5   10.91    6.44
  -3   4  -5   18.72    7.63
  -3  -4   5   13.90    8.64
   3  -4  -5   23.38    8.47
  -3   4  -5   21.75    9.12
  -3  -4   5   12.82   11.11
  -3  -4   6  190.93   30.62
  -3   4  -6  196.71   27.11
   3  -4  -6  218.55   26.17
   3   4   6  175.53   28.25
  -3  -4   6  175.50   23.25
   3  -4  -6  190.29   26.44
  -3   4  -6  204.95   28.19
  -3  -4   7  255.59   37.37
  -3   4  -7  264.83   32.87
   3  -4  -7  217.00   26.85
   3   4   7  199.54   32.44
  -3  -4   7  230.70   27.03
   3  -4  -7  179.94   27.34
  -3   4  -7  250.48   31.74
  -3  -4   8  499.49   54.85
  -3   4  -8  490.26   49.01
   3  -4  -8  422.47   40.56
  -3   4  -8  440.81   43.22
   3   4   8  398.79   43.66
   3  -4  -9    2.53    4.54
  -3   4  -9    0.24    6.59
  -3   4  -9   -1.68   12.08
  -3   4  -9    5.17    8.41
   3   4   9   -0.45    6.69
  -3  -4   9   23.54   16.64
  -3   4 -10   97.89   23.43
  -3   4 -10  132.33   28.70
   3  -4 -10   83.12   20.51
  -3   4 -10   94.43   22.71
   3   4  10   91.59   25.41
  -3  -4  11  122.23   30.98
  -3   4 -11  135.26   30.02
  -3   4 -11  168.82   35.20
   3  -4 -11  115.65   23.92
  -3   4 -11  115.93   25.17
   3   4  11  145.07   33.03
  -3   4 -12   32.91   13.54
  -3   4 -12   39.18   19.22
   3  -4 -12   17.47   11.17
   3  -4 -12   29.99    9.06
   3  -4 -12   21.21    7.07
   3  -4 -12   22.23    6.66
  -3  -4  12   12.27   15.26
   3   4  12   25.13   12.87
   3  -4 -12   25.41    7.06
   3  -4 -13  114.52   18.11
   3   4  13  144.70   34.22
  -3   4 -13  154.42   35.25
   3  -4 -13  108.80   14.89
  -3   4 -13  149.40   33.19
   3  -4 -13  114.17   15.14
  -3   4 -13  137.19   30.47
   3  -4 -13  143.70   20.01
  -3  -4  13   99.33   32.04
   3  -4 -13  100.12   25.72
   3  -4 -14   28.74    9.74
   3  -4 -14   28.28    7.40
  -3  -4  14   22.47   15.74
  -3   4 -14   59.51   23.92
  -3   4 -14   33.86   16.93
   3  -4 -14   33.12   10.78
   3  -4 -14   20.27    6.80
   3   4  14    7.58    5.89
  -3   4 -14   36.00   18.37
   3  -4 -14   10.12    9.06
   3  -4 -15   -3.47    5.56
   3  -4 -15    1.47    2.65
  -3   4 -15   -1.60    4.35
   3  -4 -15    0.23    3.93
   3  -4 -15   -3.58    3.84
   3  -4 -16   63.84   13.72
   3  -4 -16   49.01   10.36
  -3   4 -16   59.92   11.54
   3  -4 -16   50.91   11.91
   3  -4 -16   33.11    6.85
  -3   4 -17    8.71    4.97
   3  -4 -17    3.86    4.34
   3  -4 -17    4.48    4.29
   3  -4 -17   -0.32    3.92
  -3   4 -18    6.91    4.42
   3  -4 -18   -2.26    4.44
   3  -4 -18    3.30    5.06
   3  -4 -18   -0.75    3.87
  -3   4 -19   21.40    6.07
   3  -4 -19   20.14    5.80
   3  -4 -19   18.73    6.80
   3  -4 -19    7.95    3.76
  -3   4 -20    1.34    1.57
   3  -4 -20    2.28    2.50
   3  -4 -20   -1.20    3.21
   3  -4 -20    5.29    3.67
   3  -4 -21   -0.97    1.80
  -3   4 -21   -1.13    1.24
   3   5 -21    0.46    1.24
   3   5 -21    2.46    1.78
  -3  -5 -20    5.44    2.72
   3   5 -20   12.55    3.83
   3   5 -20    1.94    2.98
   3   5 -20    7.57    4.12
   3   5 -19   19.59    6.74
   3   5 -19   19.79    5.57
  -3  -5 -19   15.03    4.79
   3   5 -18   37.63   10.77
   3   5 -18   27.02    7.51
  -3  -5 -18   21.54    6.76
   3   5 -17    9.15    5.34
  -3  -5 -17   10.63    5.59
   3   5 -17   13.06    5.06
   3   5 -16   -0.13    2.48
   3   5 -16    5.72    4.08
  -3  -5 -16    3.27    2.81
   3   5 -16    4.37    4.29
   3   5 -15   18.03    6.82
   3   5 -15   21.42    7.07
  -3  -5 -15   21.45    7.19
   3   5 -15   33.20    9.45
  -3  -5 -14   28.94    8.30
  -3  -5 -14   27.73    7.67
   3   5 -14   24.27    8.00
   3   5 -14   21.85    6.99
  -3  -5 -13    8.28    4.74
  -3  -5 -13    9.86    4.94
   3  -5  13    9.01    7.49
   3   5 -13   -3.03    3.38
   3   5 -13   -4.67    4.32
   3   5 -13    7.97    7.38
  -3  -5 -13   -5.42    6.34
  -3  -5 -13   23.39   10.87
   3   5 -13    4.49    8.42
  -3  -5 -12  130.68   17.35
   3   5 -12  107.69   14.52
  -3  -5 -12  108.74   28.85
  -3  -5 -12  103.96   14.41
  -3  -5 -12   91.46   25.57
  -3   5  12   39.91   19.22
   3   5 -12  112.18   15.40
   3  -5  12  141.11   30.31
  -3  -5 -12  124.50   14.53
  -3  -5 -11  113.81   25.30
   3  -5  11  145.14   28.76
  -3   5  11  101.78   28.05
   3  -5  11  151.38   29.30
  -3  -5 -11  141.23   33.26
  -3  -5 -10   74.59   17.30
  -3  -5 -10  107.58   25.11
  -3  -5 -10   84.43   20.34
   3  -5  10  104.03   23.91
   3  -5  10   95.67   21.53
  -3   5  10   90.30   26.50
  -3  -5  -9  109.94   26.62
  -3  -5  -9   82.00   19.68
   3  -5   9  105.55   22.55
  -3  -5  -9   86.97   18.96
   3  -5   9  107.62   22.53
  -3   5   9  101.59   28.32
  -3  -5  -8   25.57   14.64
  -3  -5  -8   14.41    7.33
  -3  -5  -8   31.80   11.02
   3  -5   8   21.61    8.59
   3  -5   8   19.10    7.17
  -3   5   8   25.48   12.89
  -3  -5  -7   25.71    9.81
  -3  -5  -7   32.82   12.32
  -3  -5  -7   29.90   11.79
  -3  -5  -7   25.31    9.94
   3  -5   7   44.96   13.31
   3  -5   7   29.12   11.76
   3   5  -7   25.51    8.23
  -3   5   7   18.63   11.20
   3  -5   6  284.38   34.20
  -3  -5  -6  275.36   29.21
  -3  -5  -6  251.99   29.68
   3  -5   6  283.99   29.53
  -3  -5  -6  256.83   32.19
   3   5  -6  240.32   28.30
  -3  -5  -6  289.04   34.87
   3  -5   5  184.66   26.40
  -3  -5  -5  178.20   23.62
  -3  -5  -5  178.61   24.67
   3  -5   5  173.11   22.26
  -3  -5  -5  155.88   26.10
   3   5  -5  134.58   21.33
  -3   5   5  152.05   18.57
  -3  -5  -5  187.97   26.56
   3  -5   4  234.21   29.58
  -3  -5  -4  171.92   23.78
  -3  -5  -4  184.17   23.88
   3  -5   4  232.71   23.86
  -3  -5  -4  204.66   29.37
  -3   5   4  189.65   22.69
   3   5  -4  200.01   25.67
  -3  -5  -4  209.29   26.15
   3  -5   3  677.30   49.17
  -3  -5  -3  640.26   42.10
  -3  -5  -3  600.53   38.94
   3  -5   3  685.48   38.56
   3   5  -3  693.76   48.39
  -3  -5  -3  567.27   46.92
  -3   5   3  506.30   36.82
  -3  -5  -3  585.55   40.18
  -3  -5  -2  570.53   35.82
  -3  -5  -2  545.80   45.97
  -3  -5  -2  565.53   39.27
   3   5  -2  619.02   43.10
   3  -5   2  582.73   32.60
   3  -5   2  622.50   46.21
  -3  -5  -1 1071.67   46.18
  -3  -5  -1 1040.22   62.90
  -3   5   1 1086.40   36.40
   3   5  -1 1133.11   55.07
   3  -5   1 1023.14   38.33
  -3   5   1  946.23   53.51
  -3  -5  -1  869.57   40.09
   3  -5   1 1164.47   62.60
  -3  -5   0 1318.60   47.26
  -3   5   0 1304.71   47.90
  -3  -5   0 1477.25   74.08
   3   5   0 1334.34   58.46
   3  -5   0 1166.79   38.75
  -3   5   0 1224.87   61.60
   3  -5   0 1267.02   66.42
  -3  -5   0 1121.50   53.25
  -3   5  -1  987.38   47.37
  -3  -5   1 1039.85   61.92
   3  -5  -1  840.15   33.32
   3   5   1  988.34   49.67
  -3   5  -1  958.97   58.67
  -3  -5   1  916.82   51.43
   3  -5  -1  966.68   57.06
  -3   5  -2  592.16   39.80
  -3  -5   2  608.78   49.02
   3   5   2  555.09   38.08
  -3   5  -2  580.15   43.72
  -3  -5   2  512.48   41.93
   3  -5  -2  556.02   43.23
  -3  -5   3  632.23   51.77
   3  -5  -3  617.50   45.85
  -3   5  -3  641.89   43.76
   3  -5  -3  640.76   38.53
   3   5   3  615.26   41.90
  -3   5  -3  647.83   48.99
  -3  -5   3  633.81   47.59
   3  -5  -4  215.11   31.87
  -3  -5   4  212.89   31.48
  -3   5  -4  255.25   29.12
   3  -5  -4  228.85   24.90
   3   5   4  187.15   26.07
  -3   5  -4  245.69   30.62
  -3  -5   4  221.44   27.85
  -3  -5   5  185.15   30.24
  -3   5  -5  185.59   25.04
   3  -5  -5  167.89   21.86
   3   5   5  152.41   23.16
  -3   5  -5  169.02   24.58
   3  -5  -5  142.23   22.83
  -3  -5   5  162.79   23.70
  -3  -5   6  334.46   43.63
  -3   5  -6  336.12   36.39
   3  -5  -6  282.91   30.14
   3   5   6  249.20   31.60
   3  -5  -6  254.43   31.28
  -3   5  -6  297.57   35.17
  -3  -5   6  304.75   32.28
  -3  -5   7   20.97    8.21
   3  -5  -7   20.15   10.69
  -3   5  -7   27.05   11.91
  -3  -5   7   23.74   14.55
   3  -5  -7   21.50    7.99
  -3   5  -7   23.12   10.28
   3   5   7   18.45    8.98
  -3   5  -8   22.09    7.19
   3   5   8   34.41   15.02
   3  -5  -8   35.28   12.86
   3  -5  -8   18.40    9.97
  -3  -5   8   44.86   19.29
  -3   5  -8   27.50   10.54
  -3  -5   9  117.33   28.81
   3  -5  -9   96.17   22.25
   3   5   9  117.01   25.43
  -3   5  -9  112.06   24.29
  -3   5  -9  121.98   26.38
  -3   5 -10  116.58   27.39
   3  -5 -10   78.82   19.34
  -3   5 -10  132.06   30.01
  -3  -5  10   97.04   32.17
  -3   5 -10   92.87   22.61
   3   5  10   93.80   24.24
  -3   5 -11  196.43   36.66
   3  -5 -11  118.86   24.91
  -3  -5  11  169.93   40.00
  -3   5 -11  162.65   32.93
   3   5  11  143.27   31.77
  -3   5 -11  146.76   28.52
   3  -5 -12  114.26   16.94
   3   5  12  137.14   32.54
   3  -5 -12  108.81   15.06
  -3   5 -12  150.79   34.03
  -3   5 -12  148.80   32.62
   3  -5 -12  102.74   25.82
   3  -5 -12   87.37   13.04
  -3   5 -12  115.81   14.85
  -3  -5  12  151.64   38.78
   3  -5 -12  138.02   19.24
   3  -5 -13    3.14    3.95
   3  -5 -13    5.18    5.87
   3  -5 -13   -0.53    3.13
  -3  -5  13   20.48   20.19
  -3   5 -13   21.85   14.39
   3  -5 -13    7.72   10.57
  -3   5 -13   12.63   13.63
  -3   5 -13    6.19    6.38
   3  -5 -13    2.25    3.18
  -3   5 -13    0.70    2.97
   3   5  13   12.58    8.79
   3  -5 -14   26.36    8.01
   3  -5 -14   20.28    7.39
   3  -5 -14   16.46    7.28
   3  -5 -14   17.22    6.13
   3  -5 -15   32.23    9.71
   3  -5 -15   29.94    8.27
  -3   5 -15   32.75    8.29
   3  -5 -15   30.35    9.88
   3  -5 -15   24.94    7.24
   3  -5 -16    1.72    3.81
  -3   5 -16    2.23    3.47
   3  -5 -16   -1.47    5.78
   3  -5 -16   -0.74    4.13
   3  -5 -17   11.08    4.81
  -3   5 -17    7.44    3.90
   3  -5 -17   14.08    8.37
   3  -5 -17    8.48    5.49
  -3   5 -18   35.31    8.05
   3  -5 -18   19.03    6.09
   3  -5 -18   23.42    8.38
   3  -5 -18   25.90    7.58
  -3   5 -19   11.69    4.82
   3  -5 -19   10.87    4.03
   3  -5 -19   14.87    5.69
   3  -5 -19   16.50    5.85
   3  -5 -20    7.30    3.15
  -3   5 -20    8.05    3.27
   3  -5 -20    3.93    3.56
   3  -5 -20    1.00    2.55
   3  -5 -21    0.47    1.54
  -3  -6 -20    6.85    2.51
   3   6 -20    7.40    2.83
   3   6 -20    4.46    2.72
   3   6 -20    2.69    2.70
   3   6 -19   36.52    8.34
  -3  -6 -19   31.77    6.39
   3   6 -19   47.02    7.80
   3   6 -18   19.50    7.52
   3   6 -18   25.31    6.96
  -3  -6 -18   18.43    5.75
  -3  -6 -17   -1.29    3.36
   3   6 -17    1.14    2.48
   3   6 -17    1.68    2.23
   3   6 -17    4.56    2.99
  -3  -6 -16   44.20   10.46
   3   6 -16   47.63   10.82
   3   6 -16   39.17    8.63
   3   6 -16   33.07    8.20
   3   6 -15   -2.22    3.83
  -3  -6 -15   -3.01    3.96
   3   6 -15   -1.40    2.83
   3   6 -15    1.09    3.01
  -3  -6 -14   67.06   11.83
  -3  -6 -14   75.70   12.41
   3   6 -14   66.23   12.56
   3   6 -14   68.87   12.17
  -3  -6 -13    3.52    3.70
  -3  -6 -13    5.83    3.37
   3   6 -13    9.73   10.48
   3  -6  13    7.95    7.14
   3   6 -13    7.84    3.04
   3   6 -13    5.06    4.10
  -3  -6 -13   -6.11    7.71
  -3  -6 -13   -4.79    7.26
  -3  -6 -12   78.37   11.87
   3   6 -12   81.78   12.84
  -3  -6 -12   51.28   14.73
  -3   6  12   37.89   18.28
   3  -6  12   99.54   25.76
  -3  -6 -12   66.59   12.19
  -3  -6 -12   79.72   26.17
  -3  -6 -12   64.51   12.20
   3   6 -12   86.74   14.29
  -3  -6 -11  107.98   15.42
  -3  -6 -11   45.35    8.62
   3   6 -11   98.14   14.02
   3   6 -11   99.17   14.62
   3  -6  11  108.95   23.91
  -3  -6 -11   85.16   23.40
  -3  -6 -11   85.55   13.39
  -3  -6 -11  104.61   28.34
   3  -6  11  109.95   25.92
  -3   6  11   64.52   21.65
  -3  -6 -11  103.13   13.36
  -3  -6 -10   60.08   16.11
  -3  -6 -10   71.75   19.68
   3  -6  10  101.42   23.78
   3  -6  10  102.23   25.44
  -3   6  10   81.03   23.96
   3  -6   9  152.18   28.83
  -3   6   9   94.71   21.99
  -3  -6  -9  110.71   24.70
  -3  -6  -9  108.38   26.67
  -3  -6  -9  108.42   20.38
   3  -6   9  143.94   26.35
   3  -6   8  173.53   30.19
  -3   6   8  129.01   29.58
  -3  -6  -8  101.90   20.12
  -3  -6  -8  109.99   22.91
  -3  -6  -8  142.34   29.18
   3  -6   8  151.87   25.08
   3  -6   7  181.47   25.42
  -3  -6  -7  148.19   26.68
   3  -6   7  160.57   28.71
  -3  -6  -7  141.39   24.16
  -3   6   7  133.30   31.85
  -3  -6  -7  113.57   19.92
  -3  -6  -7  173.13   29.47
   3   6  -7  111.99   20.24
  -3  -6  -6    3.05    5.29
   3  -6   6   -0.92    6.09
   3   6  -6   -4.16    6.76
  -3  -6  -6   -3.64    8.54
  -3  -6  -6   -8.90    9.97
  -3  -6  -6    7.89    6.92
   3  -6   6    1.23    3.93
   3  -6   5  210.72   31.91
  -3  -6  -5  132.11   21.50
  -3  -6  -5  146.62   22.33
   3   6  -5  148.81   24.17
  -3   6   5  149.52   21.08
  -3  -6  -5  158.28   28.19
  -3  -6  -5  173.77   26.53
   3  -6   5  184.63   22.46
   3  -6   4  308.04   36.32
  -3  -6  -4  260.25   28.44
  -3  -6  -4  253.49   35.81
  -3  -6  -4  261.03   29.03
   3  -6   4  331.64   28.48
  -3  -6  -4  289.41   31.14
  -3   6   4  240.67   26.10
   3   6  -4  254.24   30.78
  -3   6   3  267.69   30.69
  -3  -6  -3  287.72   37.26
   3  -6   3  330.07   25.95
  -3  -6  -3  292.88   30.24
   3  -6   3  325.21   36.83
   3  -6   2   29.01   11.56
   3  -6   2   26.06    5.88
  -3   6   2   19.56    8.98
  -3  -6  -2    7.18    9.19
  -3  -6  -2   32.57   10.69
   3   6  -2   22.48    9.61
   3   6  -1  195.88   24.10
  -3  -6  -1  169.20   29.04
  -3   6   1  191.29   16.42
  -3   6   1  184.28   26.30
  -3  -6  -1  189.10   21.18
   3  -6   1  213.78   28.67
  -3   6   0  288.89   24.78
   3   6   0  287.34   29.81
  -3   6   0  256.23   31.66
  -3  -6   0  349.83   39.35
  -3  -6   0  237.20   26.29
   3  -6   0  293.15   34.13
  -3   6  -1  182.13   21.43
   3   6   1  185.09   22.65
  -3   6  -1  161.32   24.54
  -3  -6   1  188.17   30.58
  -3  -6   1  148.10   21.90
   3  -6  -1  207.12   28.61
  -3   6  -2   15.96    6.40
  -3   6  -2   14.76    7.12
   3   6   2   20.16    8.10
   3  -6  -2   10.21    7.09
  -3  -6   2   17.43   11.16
  -3  -6   2   13.86    7.94
  -3   6  -3  281.61   30.25
   3   6   3  249.38   27.36
  -3   6  -3  300.40   35.10
  -3  -6   3  322.20   37.96
  -3  -6   3  229.37   31.35
   3  -6  -3  288.20   33.18
   3  -6  -4  249.74   31.84
  -3  -6   4  266.57   37.60
  -3   6  -4  281.50   32.68
   3  -6  -4  260.06   28.42
  -3   6  -4  310.90   35.73
  -3  -6   4  292.19   35.38
   3   6   4  250.59   28.32
  -3  -6   5  158.68   30.32
   3  -6  -5  128.33   23.03
  -3   6  -5  183.46   27.97
   3  -6  -5  140.30   21.59
  -3   6  -5  173.86   29.60
  -3  -6   5  172.21   27.22
   3   6   5  140.19   22.79
  -3  -6   6    6.67    8.80
  -3   6  -6   -4.70   12.70
   3  -6  -6   -1.78    6.98
   3  -6  -6    3.25    4.18
  -3  -6   6   -2.19    5.82
  -3   6  -6   -9.55   10.90
   3   6   6    2.52    4.90
  -3  -6   7  161.12   32.24
  -3   6  -7  162.62   27.77
   3  -6  -7  127.98   23.67
  -3   6  -7  134.98   25.74
   3  -6  -7  158.32   26.78
   3   6   7  142.49   25.47
  -3  -6   7  144.40   24.44
  -3  -6   8  126.71   34.69
   3  -6  -8  108.59   22.60
   3  -6  -8   86.56   19.85
  -3   6  -8  131.01   26.24
  -3   6  -8  123.49   26.07
   3   6   8  115.55   25.07
   3  -6  -9  129.14   25.99
  -3   6  -9  162.93   32.00
  -3  -6   9   90.52   30.66
   3   6   9  133.88   27.68
  -3   6  -9  149.72   27.74
  -3  -6  10   93.69   30.48
  -3   6 -10   88.31   21.75
  -3   6 -10  110.20   26.94
   3   6  10   64.76   19.54
  -3   6 -10   83.89   21.81
   3  -6 -10   72.42   20.33
   3   6  11  108.31   26.76
   3  -6 -11   87.65   13.35
  -3   6 -11  116.81   28.57
  -3   6 -11  125.71   29.80
   3  -6 -11  102.38   25.10
   3  -6 -11  111.21   17.02
   3  -6 -11   92.80   15.06
   3  -6 -11   89.46   13.57
   3  -6 -11   81.11   13.02
  -3   6 -11  113.22   14.19
  -3  -6  11  118.87   32.72
  -3   6 -11  122.94   26.76
   3  -6 -12   67.21   13.51
   3  -6 -12   58.53   13.13
   3  -6 -12   55.05   11.46
  -3   6 -12   85.75   13.02
   3   6  12   64.30   21.36
   3  -6 -12   57.54   19.28
  -3   6 -12  106.51   30.34
  -3  -6  12   87.27   30.75
   3  -6 -12   61.22   11.55
  -3   6 -12   81.09   25.77
   3  -6 -13   -0.12    5.22
   3  -6 -13    7.55    5.25
  -3   6 -13    6.94    5.49
  -3   6 -13   18.04   12.64
  -3   6 -13    6.42    3.90
   3  -6 -13   11.06    7.64
   3  -6 -13    5.27    4.42
   3  -6 -13    6.94    9.33
   3  -6 -14   80.53   15.40
   3  -6 -14   63.66   13.13
  -3   6 -14   77.49   12.09
   3  -6 -14   66.02   12.67
   3  -6 -15    6.82    6.75
   3  -6 -15    4.76    4.14
   3  -6 -15    0.70    4.19
  -3   6 -15    1.38    1.72
   3  -6 -16   29.52    7.98
  -3   6 -16   47.51    9.85
   3  -6 -16   39.37   11.59
   3  -6 -16   29.14    8.97
   3  -6 -17   -4.36    5.16
  -3   6 -17   -1.62    2.76
   3  -6 -17    1.61    4.48
   3  -6 -17    2.06    3.28
   3  -6 -18   16.06    5.24
  -3   6 -18   22.32    6.36
   3  -6 -18   23.30    8.10
   3  -6 -18   13.68    5.53
   3  -6 -19   29.90    6.11
  -3   6 -19   43.45    7.44
   3  -6 -19   31.39    7.83
   3  -6 -19   31.40    6.94
   3  -6 -20    8.61    3.80
  -3   6 -20    8.04    2.78
   3  -6 -20   12.30    3.75
  -3  -7 -20    0.91    1.25
   3   7 -20    2.91    2.11
   3   7 -20    5.34    3.17
   3   7 -19    6.51    3.29
  -3  -7 -19    7.19    3.67
   3   7 -19    5.99    3.73
  -3  -7 -18    3.00    2.74
   3   7 -18    4.85    3.09
   3   7 -18    2.03    3.66
   3   7 -18   -3.93    3.11
   3   7 -17    0.56    2.40
   3   7 -17    4.02    2.77
  -3  -7 -17    8.64    4.20
   3   7 -16    3.78    4.07
   3   7 -16    0.60    3.12
  -3  -7 -16    1.27    3.68
   3   7 -16    3.37    4.03
   3   7 -15   41.13   10.16
   3   7 -15   39.07    8.68
  -3  -7 -15   42.79   10.27
   3   7 -14    6.15    3.69
   3   7 -14    8.24    4.84
   3   7 -13  110.30   16.35
  -3  -7 -13   80.50   13.95
  -3  -7 -13   95.28   13.27
   3   7 -13  101.69   14.29
   3   7 -12   33.53    9.10
   3   7 -12   19.24    7.01
  -3  -7 -12   11.38    9.14
  -3  -7 -12   26.31    8.92
  -3  -7 -12   16.32   12.48
  -3  -7 -12   19.26    6.45
  -3  -7 -12   15.22    5.66
   3  -7  12   23.06   13.28
  -3  -7 -12   25.31    7.26
  -3  -7 -11  163.50   17.09
   3   7 -11  164.45   19.35
  -3  -7 -11  143.87   30.28
  -3  -7 -11  149.69   19.79
  -3  -7 -11  140.21   34.67
  -3  -7 -11  150.82   17.95
  -3  -7 -11  135.52   16.13
   3  -7  11  226.13   39.90
  -3   7  11   93.22   28.49
   3   7 -11  176.07   19.78
   3   7 -10   96.04   14.13
  -3  -7 -10  104.42   25.48
  -3  -7 -10   92.45   12.34
   3  -7  10  136.15   30.30
  -3   7  10   85.22   25.32
  -3  -7 -10  108.91   15.41
  -3  -7 -10   93.34   27.41
   3   7 -10   88.46   12.81
  -3  -7  -9   12.63    9.41
  -3   7   9   15.07    6.56
  -3  -7  -9   14.64    6.84
  -3  -7  -8   16.56    7.71
  -3   7   8    6.08    8.42
   3  -7   8   21.92   12.00
  -3  -7  -8   21.08    7.36
   3  -7   7  218.76   35.01
  -3  -7  -7  115.11   21.45
  -3  -7  -7  183.01   31.67
   3   7  -7  271.89   37.98
  -3  -7  -7  173.62   30.49
  -3  -7  -7  161.51   28.65
  -3  -7  -6   55.75   14.16
  -3  -7  -6   51.80   14.44
   3  -7   6  108.09   24.23
   3   7  -6   64.64   17.62
  -3  -7  -6   59.01   16.11
  -3   7   5   14.91    8.03
  -3  -7  -5   19.18    9.82
  -3  -7  -5    7.81    7.47
   3  -7   5   24.52    9.91
   3   7  -5    7.01    5.27
  -3  -7  -5   11.38    7.85
  -3  -7  -4  120.98   21.52
   3   7  -4  107.50   21.85
   3  -7   4  119.71   25.09
  -3   7   4  122.29   21.25
  -3  -7  -4  132.61   26.58
  -3  -7  -3  211.04   28.21
   3  -7   3  262.01   35.38
  -3  -7  -3  228.45   35.44
  -3   7   3  214.48   27.87
   3   7  -3  213.83   31.51
  -3   7   2   24.15   12.03
  -3  -7  -2   53.19   19.82
  -3  -7  -2   33.75   11.95
   3  -7   2   40.27   15.38
  -3   7   1   12.74    9.57
   3   7  -1    0.68    3.92
   3  -7   1   -1.96    6.86
  -3  -7  -1    4.50   10.82
  -3   7   0   52.57   11.59
  -3  -7   0   46.98   17.47
  -3   7   0   48.95   16.01
   3   7   0   47.65   12.59
   3  -7   0   54.20   15.65
  -3  -7   0   42.70   12.72
  -3   7  -1    7.22    4.82
  -3  -7   1    5.87   10.70
  -3   7  -1   -0.37    8.60
   3   7   1    0.43    5.10
   3  -7  -1    4.80    6.97
  -3  -7   1   -5.87    6.89
  -3   7  -2   47.77   11.72
  -3  -7   2   27.16   13.59
  -3   7  -2   56.82   15.94
   3   7   2   29.95   10.56
   3  -7  -2   26.65   10.79
  -3  -7   2   12.91    9.15
  -3   7  -3  220.68   28.15
  -3  -7   3  227.99   34.22
   3   7   3  175.02   22.77
  -3   7  -3  218.90   32.70
   3  -7  -3  211.44   31.78
  -3  -7   3  190.95   31.42
  -3   7  -4  150.25   24.21
  -3  -7   4  146.74   27.13
   3   7   4  115.46   19.44
  -3   7  -4  164.66   28.22
  -3  -7   4  114.35   24.03
   3  -7  -4  119.43   23.89
  -3  -7   5   12.65   10.04
  -3   7  -5   28.68   11.67
   3  -7  -5   13.29    7.89
  -3   7  -5   34.89   10.89
   3   7   5   12.08    6.71
   3  -7  -5   15.55    9.36
  -3  -7   5   17.81    6.48
  -3  -7   6   93.71   25.37
  -3   7  -6   90.24   20.58
   3  -7  -6   68.70   16.40
  -3   7  -6   88.27   22.14
   3   7   6   61.72   15.69
   3  -7  -6   61.09   16.80
  -3  -7   6   91.56   21.30
  -3  -7   7  155.27   35.44
  -3   7  -7  220.63   34.93
   3  -7  -7  145.18   26.32
   3   7   7  159.76   26.68
  -3   7  -7  170.38   31.08
   3  -7  -7  142.75   25.21
  -3  -7   7  173.50   28.28
  -3  -7   8   23.38   21.48
  -3   7  -8   36.72   14.13
   3  -7  -8   24.89   11.31
   3  -7  -8   24.41   11.93
  -3   7  -8   38.53   16.09
   3   7   8   22.56    8.89
   3  -7  -9   19.42   10.91
  -3  -7   9   34.04   17.98
  -3   7  -9   53.78   22.50
  -3   7  -9   46.10   17.36
   3   7   9   30.67   11.52
   3  -7 -10   81.74   13.84
  -3  -7  10  129.17   33.86
  -3   7 -10  143.19   31.26
  -3   7 -10  116.20   26.50
   3  -7 -10   84.47   13.96
   3  -7 -10   87.52   23.34
   3  -7 -10  113.11   16.73
  -3   7 -10  137.95   15.97
   3  -7 -11  153.41   19.95
   3  -7 -11  142.58   17.65
  -3   7 -11  189.29   19.12
  -3   7 -11  216.94   40.60
   3  -7 -11  130.10   17.03
  -3  -7  11  170.86   42.50
  -3   7 -11  197.07   38.47
  -3   7 -11  140.51   29.82
   3  -7 -11  188.65   24.39
   3  -7 -11  124.06   28.99
   3  -7 -12   17.71    6.90
   3  -7 -12   28.89   15.31
  -3  -7  12   61.80   26.47
  -3   7 -12   33.26    8.15
   3  -7 -12   19.20    5.91
   3  -7 -12   25.03    8.03
  -3   7 -12   32.74   14.37
  -3   7 -12   53.35   24.50
   3  -7 -12   27.70    9.63
  -3   7 -13  113.17   15.14
   3  -7 -13  107.26   19.02
   3  -7 -13   85.76   13.87
   3  -7 -13   92.56   16.17
   3  -7 -14    7.75    5.59
   3  -7 -14    6.91    4.78
   3  -7 -14   19.04    9.80
  -3   7 -14   17.41    6.55
   3  -7 -15   36.11   10.15
   3  -7 -15   33.72    8.36
  -3   7 -15   58.49   10.45
   3  -7 -15   63.54   14.32
   3  -7 -16    1.90    3.05
   3  -7 -16    1.76    3.76
  -3   7 -16    1.06    2.69
  -3   7 -16    5.63    3.33
   3  -7 -16    6.28    5.28
   3  -7 -17    5.17    4.82
   3  -7 -17    3.26    4.19
   3  -7 -17    7.67    4.37
   3  -7 -18   -0.83    3.29
   3  -7 -18    1.20    3.61
   3  -7 -18    3.38    3.14
  -3   7 -18    0.63    2.55
   3  -7 -19    1.09    1.99
   3  -7 -19    0.85    2.72
   3  -7 -19    8.52    3.56
  -3   7 -19   10.49    3.70
   3  -7 -20    2.07    2.37
  -3   7 -20    1.99    1.42
   3  -7 -20    0.76    1.14
   3   8 -20    6.52    3.19
   3   8 -19    5.78    3.09
  -3  -8 -19    1.20    1.81
   3   8 -19    3.68    2.39
   3   8 -18   30.72    6.14
  -3  -8 -18   26.95    5.87
   3   8 -18   51.44    8.20
   3   8 -18   41.48    9.32
  -3  -8 -17   11.97    4.59
   3   8 -17   21.99    6.44
   3   8 -17    6.13    3.12
   3   8 -17   18.94    6.16
   3   8 -16  116.16   15.53
   3   8 -16   85.74   11.83
  -3  -8 -16   79.76   12.29
   3   8 -16   90.68   13.76
   3   8 -15    0.77    3.27
   3   8 -15    1.36    3.46
  -3  -8 -15    5.53    3.88
  -3  -8 -14    7.31    4.15
   3   8 -14   15.08    7.19
   3   8 -14   12.11    5.15
  -3  -8 -14    6.19    5.05
  -3  -8 -13   23.19    7.42
   3   8 -13   22.56    6.81
   3   8 -13   27.54    9.05
  -3  -8 -13   21.56    7.85
  -3  -8 -12    8.32    4.59
  -3  -8 -12    9.69    4.47
  -3  -8 -12    7.41    5.13
  -3  -8 -12    6.37    4.58
   3   8 -12   14.98    6.41
   3   8 -12    7.03    4.23
  -3  -8 -11    5.54    7.70
   3   8 -11    7.00    2.44
   3   8 -11    7.15    3.76
  -3  -8 -11    5.12    3.30
  -3  -8 -11    2.85    5.54
  -3  -8 -11    2.97    3.65
  -3  -8 -11    2.79    3.58
   3  -8  11    1.07    3.71
  -3  -8 -11    6.86    3.78
   3  -8  10   72.63   21.96
  -3  -8 -10   57.53   10.09
  -3  -8 -10   42.97   16.81
  -3  -8 -10   27.42    6.58
   3   8 -10   70.45   12.60
  -3  -8 -10   48.77    9.96
  -3  -8 -10   62.70   12.99
  -3  -8 -10   51.74   18.98
  -3   8  10   38.52   18.15
  -3  -8  -9  100.44   15.41
  -3  -8  -9   92.36   23.47
  -3  -8  -9   97.02   12.37
   3  -8   9  109.03   28.15
   3   8  -9   89.52   13.47
  -3  -8  -9  102.33   27.45
  -3   8   9   55.75   19.85
  -3  -8  -8  124.44   27.07
  -3  -8  -8  135.33   29.23
   3  -8   8  194.72   35.75
  -3   8   8  138.13   34.06
  -3  -8  -7  107.38   24.21
   3  -8   7  100.45   23.12
   3   8  -7   61.57   17.88
  -3  -8  -7   79.11   21.66
  -3  -8  -7   81.92   23.39
  -3  -8  -6   66.30   18.89
  -3  -8  -6   63.75   18.40
   3   8  -6   40.74   13.79
   3  -8   6   47.99   19.22
   3  -8   5  166.05   31.57
  -3  -8  -5  127.28   28.85
   3   8  -5  114.44   24.17
  -3   8   5  126.30   22.93
  -3  -8  -5  139.89   26.01
  -3  -8  -4   85.48   22.91
  -3  -8  -4   99.95   20.72
   3   8  -4   65.31   20.80
   3  -8   4  113.39   23.71
  -3   8   4   88.46   19.93
   3  -8   3  289.88   40.97
  -3  -8  -3  309.67   43.40
  -3   8   3  230.86   31.89
   3   8  -3  250.20   36.68
  -3   8   2   38.70   16.42
   3  -8   2   23.57   14.47
   3   8  -2   11.27    9.12
  -3  -8  -2   33.27   15.65
  -3   8   1    7.06   10.15
  -3  -8  -1    3.37    9.60
   3  -8   1    2.56    6.31
   3   8  -1    5.35    4.75
   3   8   0   31.75    9.38
  -3   8   0   53.50   15.61
   3  -8   0   49.93   17.18
  -3  -8   0   41.98   17.04
  -3   8  -1    5.46    6.45
  -3  -8   1  -11.53    9.94
  -3   8  -1    3.32    6.40
   3   8   1   -0.61    2.93
   3  -8  -1   -7.93    9.85
  -3  -8   1    0.91   14.80
  -3   8  -2   17.19    8.65
  -3  -8   2   10.39    5.22
  -3   8  -2   15.55   12.45
   3  -8  -2   38.01   15.79
  -3  -8   2    9.72   11.50
  -3   8  -3  280.27   34.13
   3  -8  -3  263.44   36.74
  -3  -8   3  223.31   35.79
  -3   8  -3  306.17   40.49
  -3  -8   3  292.07   40.76
  -3   8  -4  131.74   23.72
  -3  -8   4   85.95   21.10
  -3   8  -4  116.34   24.79
   3  -8  -4   94.02   20.34
  -3  -8   4  101.00   25.70
  -3   8  -5  172.13   28.36
  -3  -8   5  155.52   31.80
   3  -8  -5  124.73   23.76
  -3   8  -5  176.03   32.49
  -3  -8   5  171.84   30.66
  -3   8  -6   64.39   20.80
  -3  -8   6   49.78   17.55
  -3   8  -6   59.06   19.22
   3  -8  -6   42.10   12.78
  -3  -8   6   81.97   20.05
   3  -8  -7   89.83   23.65
  -3   8  -7  124.78   26.77
  -3  -8   7   49.44   26.50
  -3   8  -7  107.99   24.60
   3  -8  -7   64.36   17.45
  -3  -8   7  109.33   22.11
  -3   8  -8  185.95   35.11
  -3  -8   8  140.90   39.28
  -3   8  -8  183.84   34.36
   3  -8  -8  127.87   25.59
   3  -8  -9   99.22   16.42
  -3   8  -9  149.65   33.91
   3  -8  -9   88.15   22.44
  -3   8  -9  123.96   15.19
  -3  -8   9  106.04   29.64
  -3   8  -9  114.97   27.77
   3  -8  -9   81.44   13.63
   3  -8 -10   66.45   14.10
   3  -8 -10   45.74    9.90
   3  -8 -10   55.44   12.09
   3  -8 -10   67.17   22.46
   3  -8 -10   50.63   10.77
  -3   8 -10   55.03   20.07
  -3   8 -10   92.18   24.78
  -3  -8  10   82.60   27.36
  -3   8 -10   70.70   11.79
   3  -8 -11   -2.54    8.77
   3  -8 -11   11.67    6.84
  -3   8 -11    3.77    3.08
  -3  -8  11  -14.38   15.64
   3  -8 -11    6.49    5.30
   3  -8 -11    6.99    3.81
   3  -8 -11    3.99    4.00
  -3   8 -11    8.57    9.11
  -3   8 -11   26.75   16.44
  -3   8 -12   14.00    5.24
   3  -8 -12    8.91    6.05
   3  -8 -12    9.97    5.06
   3  -8 -12    8.58    4.07
   3  -8 -12    8.83    5.71
  -3   8 -13   34.23    8.94
   3  -8 -13   22.49    8.20
   3  -8 -13   16.15    6.91
   3  -8 -13   21.97    8.85
  -3   8 -14   16.11    5.53
   3  -8 -14   11.54    5.83
   3  -8 -14    9.53    6.12
   3  -8 -14   12.17    7.67
  -3   8 -15    9.55    3.98
   3  -8 -15    8.31    4.72
   3  -8 -15   -4.16    5.15
   3  -8 -15    4.78    3.66
   3  -8 -16   88.65   16.70
  -3   8 -16  101.86   13.41
   3  -8 -16   69.65   11.76
  -3   8 -16  116.00   13.37
   3  -8 -16   73.92   12.03
   3  -8 -17   20.55    7.61
   3  -8 -17    8.14    3.78
   3  -8 -17   13.13    5.28
  -3   8 -17   24.87    6.35
   3  -8 -18   33.81    8.44
   3  -8 -18   30.16    6.46
   3  -8 -18   36.59    7.20
  -3   8 -18   47.92    7.53
  -3   8 -19    5.09    2.40
   3  -8 -19    4.42    2.67
   3  -8 -19    1.18    2.65
   3  -8 -20   13.79    3.92
  -3  -9 -19    0.00    1.09
   3   9 -19    3.00    2.36
  -3  -9 -18    1.83    2.04
   3   9 -18    5.80    3.29
   3   9 -18    2.64    2.50
   3   9 -18    0.09    2.42
   3   9 -17    8.18    4.08
  -3  -9 -17    0.59    2.37
   3   9 -17    3.32    3.33
   3   9 -17    5.67    2.89
   3   9 -16   13.46    4.22
   3   9 -16   29.70    8.42
  -3  -9 -16    7.89    4.24
   3   9 -16   28.86    7.10
   3   9 -15   42.12    8.88
   3   9 -15   46.27   10.19
  -3  -9 -15   30.84    7.95
   3   9 -14   20.44    6.86
   3   9 -14   16.50    6.06
  -3  -9 -14   -1.24    4.03
   3   9 -13  260.80   25.37
  -3  -9 -13  204.05   20.02
  -3  -9 -13  186.13   21.14
   3   9 -13  263.97   23.54
  -3  -9 -12   10.77    5.96
  -3  -9 -12    9.13    5.26
  -3  -9 -12    9.51    5.37
   3   9 -12    6.15    2.92
   3   9 -12   13.78    6.94
  -3  -9 -12    5.15    4.79
  -3  -9 -11   47.89   12.17
  -3  -9 -11   49.15   10.38
  -3  -9 -11   44.98   10.53
   3   9 -11   74.26   14.16
  -3  -9 -11   40.17    9.82
  -3  -9 -11   12.15   12.13
   3   9 -11   84.64   14.63
  -3  -9 -10   27.74    6.70
  -3  -9 -10   38.88    8.44
  -3  -9 -10   21.50    6.40
  -3  -9 -10   28.08   13.85
   3  -9  10   40.93   18.62
  -3  -9 -10   44.01   11.10
  -3  -9 -10   16.15    6.94
   3   9 -10   43.18    9.67
   3   9  -9   51.54   10.91
  -3  -9  -9   38.33    9.36
  -3  -9  -9   47.94    9.39
  -3  -9  -9   49.52   18.54
  -3  -9  -9   36.43    8.40
  -3  -9  -9   50.53   11.88
  -3  -9  -9   41.34   17.30
   3  -9   9   64.10   20.71
  -3   9   9   37.46   17.96
   3  -9   8    9.37   12.29
   3  -9   8   10.22    3.77
  -3  -9  -8    2.62    2.59
  -3  -9  -8    9.34    4.41
  -3  -9  -8   -1.46    3.51
  -3   9   8   17.92   17.44
  -3  -9  -8    4.42    4.94
  -3  -9  -8    4.86   12.11
   3   9  -8    6.96    3.26
   3  -9   7    8.76    5.57
   3   9  -7    5.56    4.80
  -3  -9  -7    9.93   13.25
  -3  -9  -7    6.08    6.07
   3  -9   6   47.14   18.96
   3   9  -6   29.82   14.99
  -3  -9  -6   41.11   17.93
  -3  -9  -6   12.33    5.99
  -3   9   5   28.46   12.63
   3  -9   5   42.22   17.48
   3   9  -5   23.56   14.88
  -3  -9  -5   23.18   12.72
  -3   9   4   65.98   18.89
  -3  -9  -4   66.04   20.88
   3  -9   4   83.67   22.54
   3   9  -4   75.71   23.34
  -3  -9  -3   82.67   25.20
   3   9  -3   71.19   20.19
   3  -9   3   76.29   23.96
  -3   9   3   90.50   25.96
   3  -9   2  342.54   47.39
  -3  -9  -2  383.15   50.58
   3   9  -2  282.99   40.77
  -3   9   2  288.11   40.35
   3  -9   1  266.36   40.50
  -3   9   1  208.19   35.72
   3   9  -1  211.98   37.45
  -3  -9  -1  267.25   46.25
  -3   9   0    1.99    6.05
  -3  -9   0    7.57   13.97
   3  -9   0    5.14    5.87
   3   9   0    1.99   10.79
   3  -9  -1  229.88   37.21
  -3   9  -1  239.19   38.87
  -3  -9   1  263.13   40.30
   3  -9  -2  299.73   41.74
  -3   9  -2  346.24   37.76
  -3   9  -2  344.14   45.12
  -3  -9   2  390.09   51.22
  -3  -9   3   63.19   19.10
  -3   9  -3   53.88   12.92
   3  -9  -3   67.37   19.51
  -3   9  -3   88.94   26.16
  -3  -9   3   73.34   22.89
  -3  -9   4   56.73   19.01
  -3   9  -4   78.00   20.39
   3  -9  -4   63.77   18.16
  -3   9  -4   71.51   20.89
  -3  -9   4   80.16   22.56
  -3  -9   5   48.30   19.94
  -3   9  -5   27.15   10.57
   3  -9  -5   20.58   11.07
  -3   9  -5   60.20   22.06
  -3  -9   5   33.99   19.23
  -3  -9   6   34.54   22.17
  -3   9  -6   43.71   15.42
   3  -9  -6   14.13    8.12
  -3  -9   6   35.92   17.71
  -3   9  -6   28.89   13.01
  -3  -9   7    4.62    7.30
  -3   9  -7   19.75   13.75
  -3  -9   7    0.91    8.64
  -3   9  -7   27.47   16.00
   3  -9  -8    2.24    4.11
   3  -9  -8   13.64    5.80
  -3   9  -8    8.92    8.92
  -3  -9   8   10.83   11.15
  -3   9  -8   23.40   16.28
  -3   9  -8   15.60    5.46
   3  -9  -8    4.10    2.58
   3  -9  -8   10.07    6.93
   3  -9  -9   52.48   11.03
  -3   9  -9   79.16   12.49
   3  -9  -9   54.21   10.64
   3  -9  -9   58.76   11.50
  -3   9  -9   89.48   25.68
  -3  -9   9   70.71   25.45
  -3   9  -9   68.81   20.29
   3  -9  -9   60.51   12.91
   3  -9 -10   39.88   11.59
   3  -9 -10   33.27    9.97
   3  -9 -10   35.94   14.28
   3  -9 -10   34.23    9.44
  -3   9 -10   31.95   14.13
  -3   9 -10   48.45   10.10
  -3  -9  10   23.28   15.72
  -3   9 -10   62.49   21.74
   3  -9 -10   30.04    7.91
   3  -9 -11   52.97   12.59
  -3   9 -11   70.48   12.40
   3  -9 -11   13.91   11.09
   3  -9 -11   60.32   13.87
   3  -9 -11   45.77   10.90
   3  -9 -11   44.29   10.83
  -3   9 -12   10.02    4.98
   3  -9 -12   10.87    6.76
   3  -9 -12    6.47    3.93
   3  -9 -12   10.17    5.82
   3  -9 -12    8.29    6.13
  -3   9 -13  234.32   22.09
   3  -9 -13  195.77   22.84
   3  -9 -13  187.72   21.49
   3  -9 -13  228.58   27.56
   3  -9 -14    3.20    5.81
   3  -9 -14    1.34    4.52
  -3   9 -14    9.22    4.86
   3  -9 -14   10.48    6.66
   3  -9 -15   47.09   13.31
   3  -9 -15   32.09    8.58
  -3   9 -15   58.54   10.33
   3  -9 -15   24.07    7.95
   3  -9 -16   14.02    7.83
  -3   9 -16   10.61    4.37
   3  -9 -16   11.35    5.54
  -3   9 -16   15.78    5.13
   3  -9 -16    5.52    3.55
   3  -9 -17   -1.30    4.84
   3  -9 -17    0.74    2.24
  -3   9 -17    1.84    3.00
  -3   9 -17    3.16    2.44
   3  -9 -17   -0.90    2.64
   3  -9 -18    0.01    1.85
  -3   9 -18   -0.40    1.99
   3  -9 -18   -3.78    2.95
  -3   9 -19    3.28    1.66
   3  -9 -19   -0.12    1.73
   3  10 -18    0.52    1.34
   3  10 -18    4.61    2.54
   3  10 -18    3.13    2.02
   3  10 -17    2.87    2.14
  -3 -10 -17   12.23    4.26
   3  10 -17   15.93    4.64
   3  10 -17   10.79    4.24
  -3 -10 -16   10.06    3.89
   3  10 -16   25.34    6.46
   3  10 -16   12.67    4.16
   3  10 -16   18.30    6.17
  -3 -10 -15   34.61    8.83
   3  10 -15   37.00    7.89
   3  10 -15   43.04    9.71
  -3 -10 -14   13.74    6.03
   3  10 -14   20.02    8.87
   3  10 -14   14.12    5.90
  -3 -10 -13   15.82    6.58
   3  10 -13   16.24    7.13
   3  10 -13   10.98    4.41
  -3 -10 -13   14.87    6.13
  -3 -10 -12   -5.42    4.14
  -3 -10 -12    1.99    4.78
  -3 -10 -12    4.21    2.79
  -3 -10 -12    3.36    4.43
   3  10 -12   -2.41    4.75
   3  10 -12   -2.28    4.67
  -3 -10 -12    0.11    3.68
   3  10 -11    0.62    3.13
   3  10 -11    0.46    3.95
  -3 -10 -11    4.63    3.71
  -3 -10 -11    2.75    4.34
  -3 -10 -11    5.46    5.29
  -3 -10 -11    6.24    6.47
  -3 -10 -11    2.72    4.23
  -3 -10 -10  100.53   15.60
  -3 -10 -10   85.97   12.86
   3  10 -10  109.27   16.08
  -3 -10 -10   88.45   15.32
  -3 -10 -10   71.74   13.85
  -3 -10 -10   81.90   13.62
  -3 -10  -9   36.61    9.37
  -3 -10  -9   45.21    9.33
  -3 -10  -9   31.34    7.91
   3 -10   9   53.12   16.56
  -3 -10  -9   35.47    9.57
  -3 -10  -9   41.91   11.12
   3  10  -9   34.65    9.13
  -3 -10  -8  146.97   15.72
  -3 -10  -8  133.65   18.77
  -3 -10  -8  145.42   19.43
   3  10  -8  142.71   17.10
  -3 -10  -8  126.01   17.08
  -3  10   8  110.04   31.10
   3 -10   8  211.30   40.91
   3 -10   8  211.89   22.30
  -3 -10  -8  109.66   14.81
  -3 -10  -7   33.19    8.80
  -3 -10  -7   26.68    6.91
  -3 -10  -7   25.50   17.05
   3  10  -7   12.74    8.29
   3  10  -7   31.10    8.57
  -3 -10  -7   37.46   10.52
  -3 -10  -7   14.10    3.35
  -3 -10  -7   17.56    5.84
   3 -10   7   45.91   10.31
   3 -10   6   16.40    5.60
   3 -10   6   20.59   14.63
   3  10  -6   11.09   10.37
   3 -10   6   11.07    3.82
  -3 -10  -6   14.67   11.16
  -3 -10  -6   10.38    5.23
  -3 -10  -5  349.67   50.98
   3  10  -5  256.11   43.26
   3 -10   5  420.25   57.38
  -3 -10  -4  149.71   34.07
   3  10  -4  138.02   32.04
  -3  10   4  136.41   28.62
   3 -10   4  185.26   38.72
   3 -10   3   51.06   20.58
   3  10  -3   31.26   15.80
  -3 -10  -3   44.19   19.31
  -3  10   3   47.56   17.36
  -3 -10  -2  151.41   32.98
   3  10  -2  111.89   29.44
  -3  10   2  122.23   28.26
   3 -10   2  141.16   31.31
   3 -10   1   -0.70   12.51
   3  10  -1   12.15   11.61
  -3 -10  -1   10.88   10.85
  -3  10   1   -0.68   10.03
  -3 -10   0  658.16   68.73
   3  10   0  517.20   60.61
  -3  10   0  646.41   65.11
   3 -10   0  626.03   65.69
  -3 -10   1    1.25    4.66
   3  10   1    5.52    6.35
   3 -10  -1    0.23    5.45
  -3 -10   1   -1.34    8.01
   3  10   2  104.29   26.72
  -3 -10   2  154.96   32.82
  -3  10  -2  116.10   29.40
   3 -10  -2  119.43   26.89
   3 -10  -3   34.90   14.76
   3  10   3   46.55   18.99
  -3 -10   3   47.67   17.41
  -3  10  -3   67.09   23.23
  -3  10  -4  201.15   32.83
   3  10   4  124.49   30.56
  -3  10  -4  184.20   35.91
  -3 -10   4  203.78   38.39
   3 -10  -4  146.33   30.20
  -3  10  -5  441.96   50.50
  -3 -10   5  340.94   49.55
   3 -10  -5  316.74   42.24
  -3  10  -5  425.05   54.79
   3  10   5  257.07   43.89
  -3 -10   5  360.88   48.28
  -3 -10   6    6.15    9.92
   3  10   6    5.88    6.81
  -3  10  -6   13.53    4.55
  -3  10  -6    7.65    6.41
   3 -10  -6   19.59    7.78
  -3 -10   6   16.67   10.04
  -3  10  -6   23.77   13.77
   3 -10  -6   16.46    6.89
  -3  10  -7   29.63   14.20
  -3 -10   7   26.85   14.76
  -3  10  -7   48.83   19.80
  -3  10  -7   30.94    7.86
   3 -10  -7   32.70    9.58
   3 -10  -7   30.62    9.47
  -3 -10   7   21.27   13.48
   3  10   7    4.71    7.04
   3 -10  -7   22.14    6.79
   3 -10  -7   27.43    7.73
   3 -10  -8  136.82   19.32
   3 -10  -8  141.20   17.75
  -3  10  -8  162.62   18.20
  -3  10  -8  129.06   30.88
  -3 -10   8  194.16   41.54
   3 -10  -8  121.06   16.37
  -3  10  -8  185.25   36.23
   3 -10  -8  163.27   21.75
   3 -10  -9   36.70   10.66
   3 -10  -9   29.74    9.47
   3 -10  -9   37.06    9.30
  -3  10  -9   39.77    8.88
  -3  10  -9   50.79   20.32
  -3 -10   9   33.17   18.15
   3 -10  -9   21.71    7.17
  -3  10  -9   51.92   20.41
   3 -10 -10   82.61   13.96
   3 -10 -10   88.78   14.57
   3 -10 -10   74.94   14.08
   3 -10 -10  104.53   17.10
  -3  10 -10  117.89   15.60
   3 -10 -11    4.82    5.27
   3 -10 -11   -4.83    5.23
  -3  10 -11    2.65    2.85
   3 -10 -11    2.27    4.15
   3 -10 -11    6.31    5.74
   3 -10 -12    3.52    5.18
   3 -10 -12    3.31    2.86
   3 -10 -12   -8.34    5.78
   3 -10 -12   -6.42    6.39
  -3  10 -12    2.20    3.09
   3 -10 -13   12.85    6.12
   3 -10 -13   13.28    6.31
   3 -10 -13    7.78    4.92
  -3  10 -13   14.73    5.93
   3 -10 -14   11.11    6.45
   3 -10 -14   11.04    5.27
   3 -10 -14   13.31    6.87
  -3  10 -14   19.35    6.39
   3 -10 -15   46.35   15.97
   3 -10 -15   22.59    6.81
  -3  10 -15   42.61    8.25
   3 -10 -15   15.44    4.75
   3 -10 -16   15.03    5.60
   3 -10 -16   15.06    5.25
  -3  10 -16   23.82    5.99
  -3  10 -16   22.12    5.64
   3 -10 -16    9.80    3.37
   3 -10 -17    7.56    4.16
   3 -10 -17   11.08    4.16
   3 -10 -17   14.99    4.77
  -3  10 -17   19.68    4.86
  -3  10 -17   17.95    4.62
   3 -10 -18    1.20    2.92
  -3  10 -18    1.45    1.54
   3 -10 -19    2.35    1.99
   3  11 -18    0.61    1.60
   3  11 -17    5.91    2.13
   3  11 -17   10.73    3.92
   3 -11  17   15.83    3.69
   3  11 -16    6.64    2.96
   3  11 -16   10.94    4.48
  -3 -11 -16    4.83    3.01
   3  11 -16    7.82    2.93
   3  11 -15   11.05    5.24
   3  11 -15   17.71    5.32
  -3 -11 -15    9.09    4.44
   3  11 -14   87.53   13.96
  -3 -11 -14   58.47   11.25
   3  11 -14   79.38   11.73
   3  11 -13   19.73    7.13
   3  11 -13   16.41    6.90
  -3 -11 -13    9.15    5.03
  -3 -11 -12   29.06    7.48
  -3 -11 -12   20.34    8.10
  -3 -11 -12   21.47    6.56
   3  11 -12   13.38    5.67
   3  11 -12   17.53    7.06
  -3 -11 -12   21.05    7.92
  -3 -11 -12   20.10    6.56
  -3 -11 -11    0.32    3.45
  -3 -11 -11    3.60    4.27
  -3 -11 -11    5.00    5.50
  -3 -11 -11    1.40    3.60
   3  11 -11    7.95    5.13
   3  11 -11    6.11    4.92
  -3 -11 -11   -2.98    4.32
  -3 -11 -10    3.75    3.89
  -3 -11 -10   21.17    7.69
  -3 -11 -10   17.28    6.76
  -3 -11 -10   23.52    7.26
   3  11 -10   30.60    9.67
  -3 -11 -10   21.63    7.30
  -3 -11  -9   -0.05    3.55
  -3 -11  -9   -1.72    4.23
  -3 -11  -9    2.84    3.10
  -3 -11  -9   -3.74    4.76
   3  11  -9    5.04    4.18
  -3 -11  -8   21.66    7.38
  -3 -11  -8   26.36    7.17
  -3 -11  -8   22.13    7.12
  -3 -11  -8   27.21    9.35
   3  11  -8   23.97    7.16
   3 -11   8   33.16    8.67
   3 -11   8   36.16   16.87
   3 -11   7   60.92   13.16
  -3 -11  -7   49.93    9.77
  -3 -11  -7   42.94   11.60
   3  11  -7   12.50    5.90
  -3 -11  -7   24.86   13.22
   3  11  -7   75.21   12.84
   3 -11   7   49.80   22.65
  -3 -11  -7   19.80    7.56
  -3 -11  -7   38.12   10.72
   3 -11   6   63.52   13.50
  -3 -11  -6   33.93    9.09
  -3 -11  -6   34.62    7.56
   3 -11   6   50.68    9.27
  -3 -11  -6   30.77    7.63
  -3 -11  -6   41.02   18.67
   3  11  -6   17.40    8.23
   3 -11   6   59.52   21.69
  -3 -11  -6   40.07   11.51
   3  11  -6   37.21    9.23
  -3 -11  -6   31.29    7.24
   3 -11   5  121.83   17.26
  -3 -11  -5   79.95   10.76
  -3 -11  -5   65.25   10.85
   3 -11   5  117.61   14.48
  -3 -11  -5   88.76   27.25
  -3 -11  -5  106.35   15.87
   3  11  -5   76.83   12.10
  -3 -11  -5   78.91   11.38
   3 -11   5  125.21   32.29
   3  11  -5   61.12   22.18
   3  11  -4  -11.82   14.07
   3 -11   4   17.10   11.37
   3 -11   4   12.49    5.15
  -3 -11  -4   -2.41    4.56
  -3 -11  -4    0.03    7.29
   3 -11   4   10.83    6.68
  -3 -11  -4    6.57    3.11
  -3  11   4    5.06   11.63
  -3 -11  -4   -0.07    4.25
   3 -11   3  187.93   21.80
  -3 -11  -3  122.98   14.45
   3 -11   3  163.81   17.56
   3 -11   3  209.73   40.64
   3  11  -3  147.82   36.20
  -3  11   3  145.43   32.53
  -3 -11  -3  168.99   37.45
   3 -11   2  203.05   39.84
   3  11  -2  133.95   33.67
  -3  11   2  159.01   34.48
  -3 -11  -2  203.69   41.10
   3 -11   1  142.53   33.22
   3  11  -1  134.63   33.04
  -3  11   1  141.52   33.75
  -3 -11  -1  170.08   37.09
   3 -11   0  490.41   58.45
  -3  11   0  488.28   58.51
   3  11   0  372.91   55.97
  -3 -11   0  518.71   63.87
   3 -11  -1  147.68   33.48
  -3  11  -1  144.83   32.90
   3  11   1  116.65   30.65
  -3 -11   1  202.38   40.34
  -3 -11   2  135.17   29.36
   3 -11  -2  167.92   34.07
  -3  11  -2  182.89   37.25
   3  11   2  134.03   31.79
  -3 -11   2  206.64   39.15
   3 -11  -3  151.77   31.86
  -3 -11   3  188.01   38.32
   3 -11  -3  139.69   18.59
  -3 -11   3   90.30   26.06
  -3  11  -3  170.56   35.04
   3  11   3  131.53   31.32
   3 -11  -4    7.63    5.51
   3 -11  -4   14.90    5.34
  -3 -11   4    6.85    2.99
  -3 -11   4   30.05   16.21
  -3 -11   4   15.57    5.49
   3 -11  -4   21.79    9.00
   3 -11  -4   -2.06   11.68
   3  11   4   16.15   12.95
  -3  11  -4   19.77   12.63
  -3  11  -4   10.88    5.02
   3 -11  -5  101.47   16.57
   3 -11  -5   88.59   15.81
   3 -11  -5   88.82   13.47
  -3 -11   5   98.67   13.52
  -3 -11   5   92.13   25.14
  -3  11  -5  107.74   29.80
  -3  11  -5  115.39   14.82
   3  11   5   51.35   22.89
   3 -11  -6   42.07   11.09
   3 -11  -6   34.56    9.46
   3 -11  -6   41.23    9.65
   3 -11  -6   33.94    8.69
  -3 -11   6   23.59   12.95
  -3 -11   6   34.67    8.06
  -3  11  -6   50.13   18.41
  -3  11  -6   38.70   16.79
  -3  11  -6   42.32    8.75
   3  11   6   18.90    7.93
   3 -11  -7   42.22   11.25
   3 -11  -7   36.70   11.18
   3 -11  -7   35.58    8.45
  -3  11  -7   49.96   10.51
   3 -11  -7   27.45    6.52
   3  11   7   -5.80   12.73
  -3  11  -7   43.68   18.80
  -3  11  -7   41.72   18.10
   3 -11  -7   29.67    8.72
   3 -11  -8   20.03    8.16
   3 -11  -8   27.10    8.13
  -3  11  -8   31.20    7.82
   3  11   8    5.88    6.38
   3 -11  -8   20.71    7.87
  -3  11  -8   28.07   17.56
   3 -11  -8   20.39    8.14
  -3  11  -8   40.47   18.64
  -3  11  -9    6.71    4.56
   3 -11  -9   10.96    5.73
   3 -11  -9   -5.30    6.52
   3 -11  -9    2.67    3.15
   3 -11  -9    3.03    5.25
  -3  11 -10   25.78    6.99
   3 -11 -10   11.65    4.78
   3 -11 -10   16.40    6.95
   3 -11 -10   16.65    6.72
   3 -11 -10   28.45    8.62
   3 -11 -11    7.70    6.05
   3 -11 -11   -3.00    4.67
   3 -11 -11    2.72    4.55
   3 -11 -11    0.67    4.94
  -3  11 -11    7.60    5.27
   3 -11 -12   15.11    6.78
   3 -11 -12   11.87    5.76
   3 -11 -12   18.70    7.15
   3 -11 -12   15.72    8.76
  -3  11 -12   32.80    8.74
   3 -11 -13    4.47    3.22
   3 -11 -13   10.56    5.36
   3 -11 -13    9.86    7.70
  -3  11 -13   13.24    5.40
   3 -11 -14   83.08   15.43
   3 -11 -14   53.28   10.37
   3 -11 -14   61.96   11.72
  -3  11 -14   97.86   13.20
  -3  11 -15   14.48    4.96
   3 -11 -15   11.49    4.43
   3 -11 -15    9.08    4.18
   3 -11 -15    5.99    5.14
  -3  11 -16   10.10    3.43
   3 -11 -16   11.16    5.18
   3 -11 -16    3.67    2.17
   3 -11 -16    5.38    2.87
  -3  11 -16    8.22    3.53
  -3  11 -17   20.94    4.38
  -3  11 -17    9.57    2.92
   3 -11 -17   13.20    4.91
   3 -11 -18    3.57    2.69
   3  12 -17   13.68    3.43
   3  12 -16    2.53    1.78
   3  12 -16    9.12    3.87
   3 -12  16   10.84    3.00
   3  12 -15    1.83    2.12
   3  12 -15    9.61    4.54
   3 -12  15    8.60    3.35
   3  12 -14    2.60    2.31
   3  12 -14    6.59    4.54
  -3 -12 -13   13.77    5.43
   3  12 -13   21.56    6.86
   3  12 -13   22.88    8.06
  -3 -12 -12   -3.28    4.64
  -3 -12 -12   -1.82    3.34
   3  12 -12   -1.85    3.14
   3  12 -12    3.83    5.31
  -3 -12 -11    1.88    4.30
   3  12 -11   -0.08    4.67
   3  12 -11   -0.36    5.05
  -3 -12 -11   -5.10    5.59
  -3 -12 -11   -0.64    3.73
  -3 -12 -11    3.94    3.81
  -3 -12 -10   30.19   10.01
   3  12 -10   46.05   11.08
  -3 -12 -10   32.26    9.03
  -3 -12 -10   22.89    7.56
  -3 -12 -10   29.83    7.76
  -3 -12  -9   61.66   13.77
   3  12  -9   72.30   13.34
  -3 -12  -9   57.33   12.10
  -3 -12  -9   51.09    9.45
  -3 -12  -9   48.25   10.56
  -3 -12  -8   73.54   14.04
   3  12  -8   68.69   12.50
   3 -12   8  101.80   16.02
  -3 -12  -8   66.28   12.40
  -3 -12  -8   62.35   10.37
  -3 -12  -7   51.06   10.47
  -3 -12  -7   57.31    9.83
   3  12  -7   67.74   12.39
  -3 -12  -7   61.45   12.34
   3 -12   7   94.03   13.49
  -3 -12  -7   66.55   10.40
   3  12  -6   88.32   13.50
  -3 -12  -6   86.13   14.87
   3  12  -6   52.00   19.68
   3 -12   6  128.32   18.19
  -3 -12  -6   83.61   11.25
   3 -12   6  135.56   35.54
  -3 -12  -6   71.21   11.94
   3 -12   6  132.12   15.83
  -3 -12  -6   73.92   23.57
   3 -12   6  127.30   15.11
  -3 -12  -6   83.60   12.36
   3 -12   5   75.81   14.36
  -3 -12  -5   47.09    9.72
   3 -12   5   71.19   11.32
  -3 -12  -5   47.25   20.16
   3 -12   5   71.71   25.07
   3  12  -5   35.06   15.26
   3 -12   5   59.39   10.44
  -3 -12  -5   53.42   11.33
  -3 -12  -5   42.46    8.63
   3  12  -5   42.60    8.58
   3 -12   4   94.52   16.22
  -3 -12  -4   59.55   10.60
   3 -12   4   81.04   12.16
   3 -12   4   95.60   13.65
  -3 -12  -4   71.81   24.61
   3 -12   4  109.18   31.52
   3  12  -4   46.93   21.18
  -3 -12  -4   56.91   11.44
   3  12  -4   63.22   10.90
  -3 -12  -4   52.18    9.67
  -3 -12  -3   18.70    5.50
   3 -12   3   15.75    5.82
  -3 -12  -3   21.90   15.43
   3  12  -3    9.77    9.63
   3 -12   3   23.06   10.09
  -3 -12  -3   21.35    6.99
  -3 -12  -3   25.88    7.07
   3 -12   3   33.00   10.18
  -3  12   3   23.49   11.07
  -3 -12  -2   31.01    7.80
   3 -12   2   38.76    8.29
  -3 -12  -2   51.38   21.16
   3 -12   2   36.99   15.49
   3  12  -2   23.28   13.37
  -3 -12  -2   27.29    7.72
  -3 -12  -2   35.40    8.53
  -3  12   2   20.44   13.65
   3 -12   2   36.38    9.45
   3 -12   1   40.17   11.37
  -3 -12  -1   43.22   20.43
   3 -12   1   25.41   16.52
   3  12  -1    8.20    6.50
   3 -12   1   37.52    8.44
  -3 -12  -1   32.37    7.83
  -3 -12  -1   30.51    8.48
  -3  12   1   30.38   16.31
  -3 -12  -1   23.19    7.13
   3 -12   0   22.07    9.21
  -3 -12   0   21.68   17.95
   3 -12   0   27.81   16.26
   3  12   0   32.73   15.68
   3 -12   0   22.69    7.08
  -3 -12   0   10.05    4.36
  -3 -12   0   19.09    6.70
  -3  12   0   22.51   18.24
  -3 -12   0   12.18    3.58
   3 -12  -1   36.49   11.12
  -3 -12   1   23.36    4.84
   3 -12  -1   30.32    7.54
  -3 -12   1   45.14   22.40
   3  12   1   13.85   10.44
   3 -12  -1   21.01   12.26
  -3 -12   1   32.33    8.65
  -3 -12   1   23.85    7.05
  -3  12  -1   53.90   22.74
   3 -12  -2   50.02   12.49
  -3 -12   2   28.62    6.42
   3 -12  -2   32.44    7.99
  -3  12  -2   28.72    7.23
  -3 -12   2   34.79   15.70
   3  12   2   21.85   11.78
   3 -12  -2   49.12   19.85
  -3 -12   2   31.96    8.66
  -3 -12   2   26.58    6.77
  -3  12  -2   26.84   13.89
   3 -12  -3   28.95    9.46
  -3 -12   3   24.60    6.54
   3 -12  -3   24.92    7.66
  -3  12  -3   32.88    7.50
  -3 -12   3    3.77    8.83
   3  12   3   16.07   10.41
   3 -12  -3   44.79   16.91
  -3 -12   3   23.32    6.77
[truncated: 633,247 more chars]
